# Supplementary material for: Deep and fast label-free Dynamic Organellar Mapping
Source: Nat Commun. 2023 Aug 29;14:5252. doi: 10.1038/s41467-023-41000-7 (PMC10465578; doi:10.1038/s41467-023-41000-7)
Supplement: Supplementary file 4 — Supplementary Data 1 [file 41467_2023_41000_MOESM4_ESM.xlsx]

## Sheet: HeLa Spatial Proteome
Protein IDs	Compartment	Gene names	Normalized Map profiles	Map1_01K	Map1_03K	Map1_06K	Map1_12K	Map1_24K	Map1_80K	Map2_01K	Map2_03K	Map2_06K	Map2_12K	Map2_24K	Map2_80K	Map3_01K	Map3_03K	Map3_06K	Map3_12K	Map3_24K	Map3_80K	SVM predictions	Actin binding proteins	ER	Endosome	Ergic/ cisGolgi	Golgi	Large Protein Complex	Lysosome	Mitochondrion	Nuclear pore complex	Peroxisome	Plasma membrane	Protein IDs	Compartment Marker	Gene names	PredictionMax probability	Prediction Winner	Multiple Prediction Winners?	Classification	Confidence
Q92692	Plasma membrane	NECTIN2		0.108145	0.251613	0.25994	0.235037	0.105921	0.0393441	0.106359	0.279249	0.249902	0.222934	0.0994635	0.0420932	0.116232	0.238943	0.268366	0.22042	0.115602	0.0404388		0.00122723	0.00143908	0.00124349	0.00125323	0.00188834	0.000237364	0.000765704	0.000731527	0.000717107	0.000664562	0.989832	Q92692	Plasma membrane	NECTIN2	0.989832	Plasma membrane	no	Plasma membrane	Very High
Q969P0	Plasma membrane	IGSF8		0.104023	0.250967	0.252079	0.244042	0.101174	0.0477149	0.101603	0.271175	0.265373	0.233745	0.0887103	0.0393943	0.102932	0.242545	0.25917	0.2372	0.111675	0.0464779		0.001025	0.00144892	0.00139474	0.0010961	0.00173667	0.000261744	0.000929306	0.000755065	0.000738818	0.000940596	0.989673	Q969P0	Plasma membrane	IGSF8	0.989673	Plasma membrane	no	Plasma membrane	Very High
P15151	Plasma membrane	PVR		0.088981	0.275359	0.259767	0.229555	0.109169	0.0371699	0.107297	0.267914	0.247131	0.238408	0.100297	0.0389526	0.148414	0.234102	0.247772	0.234707	0.0982568	0.0367481		0.00142883	0.00135862	0.00153792	0.00122936	0.00159183	0.000265742	0.000815208	0.000880096	0.000817908	0.000682141	0.989392	P15151	Plasma membrane	PVR	0.989392	Plasma membrane	no	Plasma membrane	Very High
P15529	Plasma membrane	CD46		0.116255	0.245252	0.254803	0.223829	0.107583	0.0522777	0.103109	0.256278	0.258339	0.231092	0.103295	0.0478857	0.123393	0.229688	0.269291	0.2242	0.102354	0.0510749		0.00122353	0.00248839	0.00141939	0.0011053	0.00153396	0.000229158	0.000719099	0.000562862	0.000651529	0.000973448	0.989093	P15529	Plasma membrane	CD46	0.989093	Plasma membrane	no	Plasma membrane	Very High
Q9ULF5	undefined	SLC39A10		0.108257	0.2548	0.268498	0.222301	0.101445	0.0446988	0.109347	0.274071	0.256533	0.218441	0.0938926	0.0477152	0.121132	0.248036	0.256479	0.226933	0.103735	0.0436857		0.00139699	0.00154995	0.00112611	0.00123467	0.00233857	0.000269509	0.000767247	0.000866913	0.000686099	0.000673807	0.98909	Q9ULF5		SLC39A10	0.98909	Plasma membrane	no	Plasma membrane	Very High
Q13433	Plasma membrane	SLC39A6		0.115826	0.264762	0.258648	0.222639	0.0995188	0.0386063	0.106495	0.269652	0.250941	0.226804	0.0963743	0.049735	0.116556	0.256777	0.267911	0.206003	0.107157	0.0455952		0.0016213	0.0012948	0.00100076	0.00134495	0.00287223	0.000270115	0.000667321	0.000828797	0.000694306	0.000579686	0.988826	Q13433	Plasma membrane	SLC39A6	0.988826	Plasma membrane	no	Plasma membrane	Very High
P00533	Plasma membrane	EGFR		0.106462	0.258738	0.269225	0.228085	0.102177	0.0353134	0.108771	0.277232	0.259167	0.222645	0.0943077	0.0378771	0.114512	0.23879	0.274115	0.229887	0.106361	0.0363352		0.00112792	0.00211111	0.00145464	0.00101172	0.00211092	0.000244881	0.000887594	0.000897769	0.000763334	0.000843313	0.988547	P00533	Plasma membrane	EGFR	0.988547	Plasma membrane	no	Plasma membrane	Very High
Q9P2B2	undefined	PTGFRN		0.0956103	0.23891	0.25763	0.234625	0.122689	0.0505355	0.0976915	0.245102	0.248872	0.240251	0.116906	0.0511782	0.102392	0.229044	0.261042	0.224643	0.126832	0.0560467		0.00113012	0.0017912	0.00180818	0.00214314	0.00164029	0.000282879	0.000811511	0.00064821	0.000730895	0.000916429	0.988097	Q9P2B2		PTGFRN	0.988097	Plasma membrane	no	Plasma membrane	Very High
P61225	undefined	RAP2B		0.0992	0.231553	0.245851	0.245318	0.113006	0.0650718	0.0945478	0.251232	0.245289	0.241784	0.110622	0.0565255	0.106723	0.242405	0.270233	0.209287	0.121921	0.0494302		0.00114674	0.00166707	0.00145778	0.00249152	0.00183557	0.00032313	0.000781116	0.00059237	0.000698765	0.000947144	0.988059	P61225		RAP2B	0.988059	Plasma membrane	no	Plasma membrane	Very High
Q6YHK3	Plasma membrane	CD109		0.102252	0.26889	0.259009	0.229016	0.102819	0.0380152	0.104009	0.273354	0.262063	0.227988	0.0935641	0.0390217	0.107644	0.239897	0.28119	0.221413	0.11289	0.0369661		0.00116874	0.00175757	0.00132471	0.00121347	0.00283858	0.000254275	0.000838535	0.000932413	0.000780505	0.00084221	0.988049	Q6YHK3	Plasma membrane	CD109	0.988049	Plasma membrane	no	Plasma membrane	Very High
P07948	undefined	LYN		0.102447	0.271579	0.264136	0.209922	0.115886	0.0360309	0.116515	0.268829	0.255311	0.219881	0.0944192	0.045045	0.1232	0.250155	0.263556	0.215952	0.107145	0.0399918		0.00170477	0.00147979	0.00106132	0.00131826	0.00317916	0.000257192	0.000674074	0.00104492	0.000737791	0.00056971	0.987973	P07948		LYN	0.987973	Plasma membrane	no	Plasma membrane	Very High
P23458	undefined	JAK1		0.106498	0.236894	0.263761	0.222742	0.115864	0.0542406	0.103804	0.254773	0.258461	0.223992	0.101097	0.0578731	0.112695	0.239662	0.268039	0.219497	0.106621	0.0534867		0.00123798	0.00254123	0.00127259	0.00168587	0.00222945	0.000299275	0.00081832	0.000724056	0.000654601	0.000932719	0.987604	P23458		JAK1	0.987604	Plasma membrane	no	Plasma membrane	Very High
P78310	Plasma membrane	CXADR		0.109969	0.246945	0.269022	0.218159	0.10805	0.0478546	0.100535	0.264743	0.256208	0.238586	0.0944482	0.0454795	0.115794	0.225406	0.270365	0.228686	0.109288	0.0504619		0.00112174	0.00337149	0.00147656	0.00121218	0.0017616	0.000250946	0.000818338	0.000698153	0.000716968	0.00107341	0.987499	P78310	Plasma membrane	CXADR	0.987499	Plasma membrane	no	Plasma membrane	Very High
P05187;P10696	undefined	ALPP;ALPG		0.098424	0.259883	0.250296	0.231373	0.109974	0.0500499	0.104518	0.259515	0.263929	0.215808	0.103312	0.0529168	0.112542	0.240796	0.2637	0.216303	0.117877	0.0487816		0.00152616	0.00158381	0.00121471	0.00205299	0.00333974	0.000304212	0.000817616	0.000883457	0.000692006	0.000752421	0.986833	P05187;P10696		ALPP;ALPG	0.986833	Plasma membrane	no	Plasma membrane	Very High
O75144	undefined	ICOSLG		0.10874	0.240179	0.27794	0.209993	0.117427	0.0457205	0.126749	0.233352	0.229934	0.230919	0.113265	0.0657818	0.125591	0.255617	0.235517	0.214901	0.118263	0.0501103		0.00204704	0.00179073	0.00171671	0.00218605	0.00195267	0.000430018	0.000737393	0.000954636	0.000777547	0.000588683	0.986819	O75144		ICOSLG	0.986819	Plasma membrane	no	Plasma membrane	Very High
P35052	undefined	GPC1		0.12105	0.267342	0.26149	0.21079	0.0989227	0.0404053	0.130073	0.28024	0.257677	0.208425	0.0792197	0.044365	0.141253	0.241648	0.258307	0.217556	0.102498	0.0387388		0.00258432	0.00211443	0.00135191	0.00100567	0.00238153	0.000306424	0.000918362	0.00109979	0.000769565	0.00066301	0.986805	P35052		GPC1	0.986805	Plasma membrane	no	Plasma membrane	Very High
P17301	undefined	ITGA2		0.109258	0.256979	0.265933	0.218811	0.102303	0.0467149	0.0968573	0.276512	0.250594	0.223917	0.0981867	0.0539327	0.108516	0.231557	0.265605	0.226888	0.108478	0.0589549		0.00151429	0.00185659	0.00123841	0.00188957	0.00334658	0.000335741	0.000831667	0.000781557	0.000694275	0.00081156	0.9867	P17301		ITGA2	0.9867	Plasma membrane	no	Plasma membrane	Very High
Q01974	Plasma membrane	ROR2		0.109821	0.2755	0.25794	0.213405	0.103008	0.0403264	0.119059	0.281951	0.264512	0.208051	0.0854447	0.040982	0.120795	0.240127	0.25366	0.229816	0.116361	0.0392415		0.00205251	0.00160177	0.00127265	0.00125715	0.00346828	0.000297986	0.000835378	0.0011555	0.000771503	0.000639291	0.986648	Q01974	Plasma membrane	ROR2	0.986648	Plasma membrane	no	Plasma membrane	Very High
P29992	undefined	GNA11		0.125728	0.276412	0.270889	0.209323	0.0855055	0.0321415	0.129741	0.282053	0.253376	0.219505	0.0835466	0.0317779	0.128981	0.279161	0.261771	0.201149	0.0958402	0.0330976		0.00256546	0.0014799	0.00134396	0.000939117	0.00340296	0.000331638	0.000878961	0.001377	0.000842143	0.000598051	0.986241	P29992		GNA11	0.986241	Plasma membrane	no	Plasma membrane	Very High
P07947	undefined	YES1		0.128327	0.266245	0.256045	0.203121	0.103656	0.0426054	0.112207	0.281021	0.250686	0.208829	0.0995949	0.0476632	0.125968	0.260929	0.24689	0.215197	0.103957	0.047058		0.00322001	0.00130068	0.000970472	0.00129126	0.00395859	0.00033392	0.000614173	0.00101588	0.000675901	0.000498875	0.98612	P07947		YES1	0.98612	Plasma membrane	no	Plasma membrane	Very High
P08069	Plasma membrane	IGF1R		0.105588	0.238674	0.25673	0.227785	0.113314	0.0579091	0.109461	0.259018	0.240815	0.222061	0.107066	0.0615796	0.10066	0.223671	0.262643	0.223188	0.123858	0.0659811		0.00157852	0.00207399	0.00162274	0.00294777	0.00232582	0.000383495	0.000912558	0.000581755	0.000678423	0.000848566	0.986046	P08069	Plasma membrane	IGF1R	0.986046	Plasma membrane	no	Plasma membrane	Very High
P56199	undefined	ITGA1		0.124693	0.264404	0.240933	0.212923	0.108774	0.0482727	0.103645	0.263123	0.271837	0.2204	0.090057	0.0509377	0.104351	0.248417	0.26711	0.220336	0.0963503	0.0634354		0.0019784	0.00178505	0.00114651	0.00136102	0.00426902	0.000348656	0.000742005	0.000836895	0.000676169	0.000826066	0.98603	P56199		ITGA1	0.98603	Plasma membrane	no	Plasma membrane	Very High
P21926	Plasma membrane	CD9		0.109145	0.242781	0.238851	0.245726	0.119305	0.0441918	0.105417	0.308007	0.242811	0.199472	0.101409	0.0428838	0.115261	0.255876	0.250928	0.223774	0.110146	0.0440142		0.00216937	0.00142163	0.00123807	0.00198252	0.00354494	0.000464673	0.000859604	0.00101544	0.000754127	0.000559466	0.98599	P21926	Plasma membrane	CD9	0.98599	Plasma membrane	no	Plasma membrane	Very High
O60245	Plasma membrane	PCDH7		0.115532	0.266031	0.260628	0.219015	0.0969359	0.0418575	0.104275	0.281927	0.27238	0.212604	0.0838306	0.044984	0.111266	0.236984	0.256727	0.234149	0.112643	0.0482304		0.0016797	0.00196843	0.00137705	0.00131242	0.00364339	0.000337426	0.000979574	0.00114096	0.000754756	0.000840026	0.985966	O60245	Plasma membrane	PCDH7	0.985966	Plasma membrane	no	Plasma membrane	Very High
P08581	Plasma membrane	MET		0.112348	0.278829	0.252295	0.214492	0.092628	0.0494078	0.112998	0.280561	0.259014	0.214034	0.0876372	0.0457564	0.118686	0.25739	0.270864	0.218355	0.0936702	0.041035		0.00210022	0.00151711	0.0010396	0.00126529	0.00491028	0.000302028	0.000741417	0.00100602	0.000713083	0.000675046	0.98573	P08581	Plasma membrane	MET	0.98573	Plasma membrane	no	Plasma membrane	Very High
Q5JWF2	undefined	GNAS		0.121156	0.269265	0.257256	0.206959	0.10509	0.0402745	0.120721	0.274667	0.26094	0.207402	0.0941835	0.0420864	0.127326	0.266207	0.259403	0.200241	0.105275	0.0415484		0.00285382	0.00143831	0.00100115	0.00122874	0.00429546	0.000298503	0.000688424	0.00132154	0.000720561	0.000540113	0.985613	Q5JWF2		GNAS	0.985613	Plasma membrane	no	Plasma membrane	Very High
P10301	undefined	RRAS		0.109004	0.26972	0.257088	0.210326	0.105153	0.0487088	0.0983047	0.259662	0.267985	0.225811	0.102077	0.0461604	0.115409	0.256769	0.276233	0.207197	0.100975	0.043417		0.00159637	0.00176051	0.0010676	0.00149803	0.00496459	0.00027847	0.000649866	0.00110224	0.000709437	0.000783269	0.98559	P10301		RRAS	0.98559	Plasma membrane	no	Plasma membrane	Very High
Q9Y5J5	undefined	PHLDA3		0.115597	0.26516	0.239889	0.217679	0.104443	0.0572327	0.127196	0.283136	0.265605	0.197537	0.104926	0.021601	0.129131	0.264094	0.246394	0.2117	0.10076	0.0479205		0.00328314	0.00127639	0.00113513	0.00121444	0.00405684	0.000320413	0.000662471	0.00121257	0.000706369	0.000567593	0.985565	Q9Y5J5		PHLDA3	0.985565	Plasma membrane	no	Plasma membrane	Very High
P08754	undefined	GNAI3		0.118495	0.270529	0.259928	0.220775	0.0956629	0.0346101	0.103616	0.293783	0.266615	0.219437	0.0844072	0.0321411	0.114361	0.270629	0.271597	0.207725	0.102789	0.0328987		0.00171759	0.0015783	0.00120456	0.00115265	0.00476139	0.000318874	0.000815729	0.00142337	0.000799103	0.000665901	0.985563	P08754		GNAI3	0.985563	Plasma membrane	no	Plasma membrane	Very High
O15427	Plasma membrane	SLC16A3		0.132684	0.267973	0.263356	0.20687	0.0975433	0.0315731	0.118088	0.257067	0.277258	0.206861	0.100643	0.0400829	0.118623	0.2613	0.277989	0.215311	0.0925923	0.0341841		0.00188539	0.00248902	0.00157323	0.000819866	0.00361212	0.000285402	0.000856209	0.00134773	0.000790436	0.000850708	0.98549	O15427	Plasma membrane	SLC16A3	0.98549	Plasma membrane	no	Plasma membrane	Very High
Q5ZPR3	undefined	CD276		0.105973	0.235028	0.259756	0.241198	0.115913	0.042132	0.0905393	0.263388	0.27073	0.242991	0.0969972	0.0353549	0.100224	0.232803	0.282075	0.222431	0.123855	0.038612		0.000939515	0.00419255	0.00192562	0.00113825	0.00174355	0.000274175	0.0010623	0.000999654	0.000832212	0.00147297	0.985419	Q5ZPR3		CD276	0.985419	Plasma membrane	no	Plasma membrane	Very High
P48509	undefined	CD151		0.116825	0.233679	0.2526	0.248821	0.10934	0.0387336	0.111076	0.253215	0.265337	0.222142	0.103355	0.0448757	0.107984	0.235642	0.287117	0.220859	0.105648	0.0427492		0.00104849	0.00454251	0.00217773	0.000950775	0.00150616	0.000266987	0.00122206	0.00076028	0.000757625	0.00136592	0.985401	P48509		CD151	0.985401	Plasma membrane	no	Plasma membrane	Very High
Q4KMP7	undefined	TBC1D10B		0.142374	0.258938	0.231529	0.203254	0.113556	0.0503488	0.127031	0.288853	0.221266	0.203423	0.109389	0.0500382	0.124463	0.262945	0.237204	0.230299	0.104724	0.0403655		0.00528855	0.00115688	0.00119621	0.0011696	0.00301249	0.000487124	0.000589939	0.000646332	0.000708579	0.00045315	0.985291	Q4KMP7		TBC1D10B	0.985291	Plasma membrane	no	Plasma membrane	Very High
Q4KMQ2	Plasma membrane	ANO6		0.10207	0.222499	0.250676	0.244692	0.119156	0.0609066	0.10318	0.249835	0.233095	0.228969	0.116864	0.0680564	0.113227	0.220513	0.255016	0.225919	0.118702	0.0666225		0.00144384	0.00233753	0.0024359	0.00347406	0.00140468	0.000394824	0.00110161	0.000515424	0.000688414	0.000978936	0.985225	Q4KMQ2	Plasma membrane	ANO6	0.985225	Plasma membrane	no	Plasma membrane	Very High
P32004	Plasma membrane	L1CAM		0.109092	0.270399	0.273124	0.219902	0.097771	0.0297125	0.110318	0.275551	0.272992	0.216385	0.0907197	0.034034	0.119304	0.249237	0.28331	0.220206	0.096702	0.031242		0.00133921	0.0028968	0.00164443	0.000994758	0.00344099	0.000293038	0.00102209	0.00139891	0.00083351	0.000960631	0.985176	P32004	Plasma membrane	L1CAM	0.985176	Plasma membrane	no	Plasma membrane	Very High
Q8IWT6	Plasma membrane	LRRC8A		0.114727	0.253531	0.268076	0.232148	0.0858257	0.0456922	0.110657	0.276406	0.265264	0.230796	0.0755265	0.0413489	0.117327	0.246665	0.278726	0.233723	0.0836774	0.0398806		0.00117348	0.00423043	0.00173687	0.000883838	0.00213055	0.00033885	0.00123103	0.000969163	0.000789459	0.00137234	0.985144	Q8IWT6	Plasma membrane	LRRC8A	0.985144	Plasma membrane	no	Plasma membrane	Very High
Q8IWA5	undefined	SLC44A2		0.105847	0.263432	0.273159	0.213638	0.10118	0.0427431	0.113162	0.267394	0.274101	0.214051	0.0946911	0.0366002	0.119864	0.229141	0.260916	0.22259	0.120243	0.0472456		0.00157066	0.00285141	0.00159981	0.00140205	0.00323108	0.000295686	0.00098095	0.0013222	0.000783504	0.000928241	0.985034	Q8IWA5		SLC44A2	0.985034	Plasma membrane	no	Plasma membrane	Very High
Q9Y624	Plasma membrane	F11R		0.112163	0.265992	0.254078	0.207455	0.110151	0.0501616	0.0994581	0.268403	0.263133	0.212191	0.104412	0.0524022	0.124148	0.248519	0.254364	0.214617	0.108665	0.0496873		0.0024042	0.00159175	0.00103591	0.00193102	0.00493261	0.000331133	0.000635986	0.00110841	0.00066535	0.000628618	0.984735	Q9Y624	Plasma membrane	F11R	0.984735	Plasma membrane	no	Plasma membrane	Very High
P54826	Plasma membrane	GAS1		0.125749	0.255678	0.209682	0.218398	0.122646	0.0678468	0.0902929	0.232901	0.256977	0.230185	0.11319	0.0764546	0.123513	0.237323	0.251705	0.2186	0.115305	0.0535538		0.00301538	0.00165941	0.00178606	0.0029344	0.00292627	0.000512023	0.00064209	0.000626383	0.00068332	0.000805833	0.984409	P54826	Plasma membrane	GAS1	0.984409	Plasma membrane	no	Plasma membrane	Very High
Q9Y6M4	undefined	CSNK1G3		0.113434	0.240097	0.241239	0.232152	0.112367	0.0607112	0.107432	0.236315	0.24521	0.223367	0.119605	0.0680709	0.102552	0.220266	0.253085	0.222341	0.130127	0.0716276		0.00194872	0.00210934	0.00249327	0.00370355	0.00204029	0.000442101	0.000964044	0.000544779	0.000683226	0.000919185	0.984151	Q9Y6M4		CSNK1G3	0.984151	Plasma membrane	no	Plasma membrane	Very High
P54760	Plasma membrane	EPHB4		0.103895	0.27429	0.267896	0.211324	0.0972815	0.0453141	0.107382	0.280488	0.257141	0.216445	0.0972337	0.0413111	0.112695	0.251954	0.274643	0.214423	0.106292	0.0399923		0.00170562	0.00184647	0.0011314	0.00160098	0.00596313	0.000296707	0.00074386	0.00121818	0.000750735	0.000721312	0.984022	P54760	Plasma membrane	EPHB4	0.984022	Plasma membrane	no	Plasma membrane	Very High
P01891	undefined	HLA-A		0.0972892	0.227472	0.286145	0.223648	0.117224	0.048221	0.105641	0.233116	0.244516	0.242878	0.110453	0.0633963	0.118625	0.231637	0.247106	0.225717	0.122819	0.0540956		0.00123259	0.00418403	0.00252271	0.00228785	0.00149687	0.000378725	0.00112657	0.000946661	0.000798001	0.00113217	0.983894	P01891		HLA-A	0.983894	Plasma membrane	no	Plasma membrane	Very High
Q93096	undefined	PTP4A1		0.110483	0.239271	0.282846	0.203642	0.110444	0.0533135	0.123666	0.239147	0.264985	0.227824	0.0985821	0.0457953	0.118161	0.254942	0.270705	0.202332	0.107127	0.0467332		0.00148347	0.00501879	0.00153263	0.0014091	0.00290628	0.000340351	0.000840785	0.00134344	0.000768825	0.00105917	0.983297	Q93096		PTP4A1	0.983297	Plasma membrane	no	Plasma membrane	Very High
P51511	undefined	MMP15		0.0837068	0.244066	0.267317	0.229518	0.109018	0.0663751	0.0974165	0.258434	0.261553	0.238528	0.0962959	0.0477719	0.108954	0.211423	0.261527	0.255059	0.116206	0.0468307		0.0010776	0.00474262	0.00220324	0.00172079	0.00184615	0.000330889	0.00129475	0.000848829	0.000808865	0.00186471	0.983262	P51511		MMP15	0.983262	Plasma membrane	no	Plasma membrane	Very High
Q14118	Plasma membrane	DAG1		0.118647	0.273001	0.273158	0.223675	0.0838713	0.0276466	0.12712	0.291136	0.268833	0.20695	0.0781326	0.0278291	0.127094	0.279198	0.273044	0.209489	0.0853483	0.025827		0.00212737	0.00225851	0.00186862	0.000979257	0.00412494	0.000415942	0.00127043	0.00196233	0.000925855	0.000815472	0.983251	Q14118	Plasma membrane	DAG1	0.983251	Plasma membrane	no	Plasma membrane	Very High
P10114	undefined	RAP2A		0.133781	0.259696	0.247563	0.206417	0.101777	0.0507678	0.113722	0.292314	0.238401	0.202365	0.100864	0.0523345	0.135136	0.250286	0.248693	0.206447	0.108598	0.0508392		0.00509993	0.00155209	0.00105314	0.00169511	0.00402891	0.00045246	0.000672523	0.00100081	0.000681606	0.000522507	0.983241	P10114		RAP2A	0.983241	Plasma membrane	no	Plasma membrane	Very High
Q8N9N7	undefined	LRRC57		0.103747	0.250131	0.253241	0.223474	0.114502	0.0549048	0.121853	0.275569	0.254813	0.196373	0.100267	0.0511258	0.115642	0.246013	0.255958	0.209812	0.115063	0.0575122		0.00257279	0.00190118	0.00117968	0.00258289	0.00479976	0.000440636	0.000841712	0.00111359	0.000685049	0.00065045	0.983232	Q8N9N7		LRRC57	0.983232	Plasma membrane	no	Plasma membrane	Very High
P10316;P01892	undefined	HLA-A;HLA-A		0.115898	0.22602	0.286951	0.2585	0.0851726	0.0274582	0.108619	0.244652	0.256586	0.250754	0.0996759	0.039714	0.109564	0.30229	0.260205	0.209744	0.0846002	0.0335966		0.00117378	0.0030063	0.00285664	0.00105456	0.00190816	0.000662198	0.00162249	0.00212413	0.00104666	0.00137429	0.983171	P10316;P01892		HLA-A;HLA-A	0.983171	Plasma membrane	no	Plasma membrane	Very High
Q15286	undefined	RAB35		0.10866	0.259698	0.261262	0.216209	0.10774	0.046431	0.117844	0.264891	0.258618	0.202675	0.097343	0.0586292	0.125074	0.247703	0.265369	0.197463	0.10402	0.0603719		0.00276719	0.00217371	0.00114852	0.00233242	0.00520705	0.00044264	0.000925477	0.00133723	0.000699218	0.000705936	0.982261	Q15286		RAB35	0.982261	Plasma membrane	no	Plasma membrane	Very High
P13987	Plasma membrane	CD59		0.116274	0.232303	0.260514	0.217503	0.118452	0.0549537	0.0886396	0.24863	0.251541	0.233384	0.113543	0.0642634	0.103772	0.266149	0.240852	0.203394	0.127926	0.0579073		0.00219885	0.00210446	0.00154832	0.00382667	0.00420133	0.000622259	0.000724413	0.00117588	0.000725092	0.000729542	0.982143	P13987	Plasma membrane	CD59	0.982143	Plasma membrane	no	Plasma membrane	Very High
Q15811	Plasma membrane	ITSN1		0.145197	0.260986	0.228741	0.191438	0.102307	0.07133	0.128473	0.255185	0.228387	0.223196	0.113042	0.0517167	0.164862	0.255033	0.215998	0.21587	0.0941477	0.0540899		0.0086704	0.00129752	0.0017349	0.00124401	0.00171808	0.00056616	0.000635074	0.000749718	0.000771433	0.000591679	0.982021	Q15811	Plasma membrane	ITSN1	0.982021	Plasma membrane	no	Plasma membrane	Very High
O14917	Plasma membrane	PCDH17		0.114376	0.261081	0.271547	0.226588	0.0864506	0.0399567	0.100568	0.28473	0.271089	0.214493	0.0795734	0.0495458	0.106596	0.242418	0.28394	0.237465	0.0885921	0.0409884		0.00136773	0.00405965	0.00180365	0.00117875	0.00420485	0.000431923	0.00145192	0.00133293	0.000828217	0.00140067	0.98194	O14917	Plasma membrane	PCDH17	0.98194	Plasma membrane	no	Plasma membrane	Very High
Q9UIW2	Plasma membrane	PLXNA1		0.0971537	0.222172	0.270543	0.2246	0.113298	0.0722333	0.0956135	0.265764	0.248668	0.228591	0.102447	0.0589165	0.0948541	0.222514	0.261973	0.227819	0.128517	0.0643227		0.00136752	0.00366042	0.00191952	0.00391355	0.00286954	0.000505	0.00116402	0.000828448	0.000739362	0.00135197	0.981681	Q9UIW2	Plasma membrane	PLXNA1	0.981681	Plasma membrane	no	Plasma membrane	Very High
P63000;P63000-2;P60763;P15153	undefined	RAC1;RAC3;RAC2		0.102334	0.278932	0.262368	0.195652	0.113122	0.0475919	0.0978536	0.254452	0.270342	0.218442	0.113511	0.0453994	0.139457	0.226831	0.260726	0.210127	0.122334	0.0405259		0.00260026	0.00241539	0.00158241	0.00222343	0.00516012	0.000335499	0.00075422	0.00167027	0.00080249	0.000827564	0.981628	P63000;P63000-2;P60763;P15153		RAC1;RAC3;RAC2	0.981628	Plasma membrane	no	Plasma membrane	Very High
Q9UHN6	undefined	CEMIP2		0.103884	0.235021	0.257818	0.236776	0.104094	0.062407	0.0955776	0.264453	0.259347	0.224908	0.0968109	0.0589032	0.110638	0.207404	0.273948	0.237463	0.108325	0.0622221		0.00126976	0.00586241	0.00212422	0.00197736	0.00196076	0.00039681	0.00156003	0.000692447	0.00072344	0.00187045	0.981562	Q9UHN6		CEMIP2	0.981562	Plasma membrane	no	Plasma membrane	Very High
Q08345	Plasma membrane	DDR1		0.108825	0.236604	0.258142	0.23838	0.113147	0.044902	0.112625	0.237972	0.261825	0.229219	0.101211	0.0571482	0.112958	0.230975	0.288108	0.220418	0.0924526	0.0550892		0.00112952	0.0073909	0.00218541	0.00121221	0.00168509	0.000327478	0.0013787	0.000723161	0.000737825	0.00172319	0.981507	Q08345	Plasma membrane	DDR1	0.981507	Plasma membrane	no	Plasma membrane	Very High
Q15758	Plasma membrane	SLC1A5		0.126246	0.275334	0.254475	0.220091	0.0946695	0.0291847	0.115727	0.317706	0.264699	0.192086	0.0846692	0.0251134	0.12761	0.254212	0.277145	0.214722	0.0984946	0.0278158		0.00287706	0.0021188	0.00181012	0.00115428	0.00564255	0.000404857	0.00118326	0.00175774	0.000917146	0.000761105	0.981373	Q15758	Plasma membrane	SLC1A5	0.981373	Plasma membrane	no	Plasma membrane	Very High
P62166	undefined	NCS1		0.111308	0.231943	0.262908	0.212275	0.121526	0.0600403	0.130056	0.245827	0.234592	0.204431	0.124187	0.060907	0.106283	0.226355	0.252357	0.21551	0.128148	0.0713481		0.00272118	0.00269622	0.00233673	0.00416231	0.00313947	0.000595385	0.000906424	0.000788163	0.000717313	0.00077336	0.981163	P62166		NCS1	0.981163	Plasma membrane	no	Plasma membrane	Very High
Q53GA4	undefined	PHLDA2		0.134348	0.278054	0.261301	0.206666	0.0791508	0.0404798	0.132834	0.302303	0.25081	0.194918	0.0770909	0.0420447	0.11876	0.266667	0.260947	0.215789	0.0978204	0.0400173		0.00445098	0.0018682	0.00142836	0.00118369	0.00652841	0.000462543	0.0011203	0.00150887	0.000850568	0.000697011	0.979901	Q53GA4		PHLDA2	0.979901	Plasma membrane	no	Plasma membrane	Very High
P15529-3	undefined	CD46		0.108959	0.256215	0.2824	0.213044	0.106109	0.0332728	0.107181	0.258485	0.273288	0.197479	0.115811	0.0477569	0.14576	0.222659	0.265399	0.218666	0.101268	0.0462474		0.00204968	0.00534793	0.00224379	0.00161476	0.00356648	0.000389335	0.00134144	0.001851	0.000829374	0.00113222	0.979634	P15529-3		CD46	0.979634	Plasma membrane	no	Plasma membrane	Very High
Q8NBI5-2	undefined	SLC43A3		0.108045	0.311869	0.255999	0.20532	0.0882634	0.030503	0.141593	0.308591	0.240073	0.212078	0.0699143	0.0277504	0.143565	0.228585	0.256137	0.223352	0.112702	0.035659		0.00467367	0.001997	0.00227752	0.00147122	0.00453298	0.000542749	0.00143163	0.00162544	0.00112834	0.000758489	0.979561	Q8NBI5-2		SLC43A3	0.979561	Plasma membrane	no	Plasma membrane	Very High
P08174	Plasma membrane	CD55		0.0942042	0.271594	0.281068	0.202192	0.104178	0.0467646	0.110121	0.230262	0.279866	0.230587	0.102976	0.0461872	0.107516	0.243082	0.275658	0.213539	0.11364	0.046566		0.00145299	0.0043927	0.00187923	0.00184154	0.00530231	0.000398421	0.00109548	0.00189576	0.000879942	0.00142647	0.979435	P08174	Plasma membrane	CD55	0.979435	Plasma membrane	no	Plasma membrane	Very High
P04899	undefined	GNAI2		0.117817	0.282105	0.271686	0.205683	0.0937994	0.0289106	0.119415	0.281021	0.278371	0.205654	0.0838795	0.0316604	0.111071	0.273228	0.265277	0.20878	0.10585	0.0357935		0.00231056	0.00213023	0.00147752	0.00122915	0.00800141	0.00038524	0.00102479	0.00237868	0.000890956	0.000758009	0.979413	P04899		GNAI2	0.979413	Plasma membrane	no	Plasma membrane	Very High
P62070	undefined	RRAS2		0.122634	0.265632	0.277651	0.199469	0.0961076	0.0385061	0.115902	0.276792	0.269047	0.203779	0.0939404	0.0405404	0.116677	0.277257	0.250349	0.201821	0.111309	0.0425864		0.00290618	0.00196727	0.00119389	0.00150698	0.00783057	0.000412764	0.000862893	0.00248026	0.000809051	0.000658698	0.979371	P62070		RRAS2	0.979371	Plasma membrane	no	Plasma membrane	Very High
P53985	Plasma membrane	SLC16A1		0.129097	0.268135	0.28301	0.212219	0.0785658	0.0289724	0.126222	0.302357	0.262532	0.199435	0.0786301	0.0308236	0.134096	0.280009	0.272597	0.215111	0.074098	0.0240876		0.00291073	0.00303127	0.00223534	0.00102385	0.00524128	0.000515557	0.00147684	0.00235086	0.000989538	0.000930556	0.979294	P53985	Plasma membrane	SLC16A1	0.979294	Plasma membrane	no	Plasma membrane	Very High
Q9Y4D7	Plasma membrane	PLXND1		0.113514	0.259466	0.26259	0.217073	0.0988087	0.0485478	0.119638	0.254286	0.261472	0.213998	0.0971506	0.053456	0.10355	0.212365	0.271856	0.225296	0.0920658	0.0948675		0.00223806	0.00497469	0.00222196	0.0020991	0.00377751	0.000624173	0.00165339	0.000945054	0.000774315	0.0014743	0.979217	Q9Y4D7	Plasma membrane	PLXND1	0.979217	Plasma membrane	no	Plasma membrane	Very High
O75695	undefined	RP2		0.100317	0.292585	0.232843	0.216836	0.107595	0.0498244	0.118683	0.283957	0.243437	0.201147	0.105489	0.0472878	0.116944	0.248686	0.256867	0.217216	0.110878	0.0494091		0.00403287	0.00150911	0.00115357	0.00253334	0.00802393	0.000445104	0.000738588	0.00112674	0.000755956	0.000565399	0.979115	O75695		RP2	0.979115	Plasma membrane	no	Plasma membrane	Very High
Q08722	Plasma membrane	CD47		0.111175	0.263011	0.257194	0.211267	0.0994532	0.0579009	0.109938	0.267702	0.25764	0.19422	0.112441	0.0580592	0.109705	0.234284	0.255205	0.224582	0.115813	0.0604111		0.00316984	0.0023974	0.00151546	0.0029735	0.00704302	0.000535779	0.00089199	0.00116256	0.000683597	0.000811512	0.978815	Q08722	Plasma membrane	CD47	0.978815	Plasma membrane	no	Plasma membrane	Very High
P19256	Plasma membrane	CD58		0.131729	0.219044	0.213082	0.211961	0.175659	0.0485246	0.11866	0.270481	0.235823	0.201646	0.111547	0.0618435	0.119675	0.273344	0.226131	0.215989	0.110253	0.0546074		0.00574516	0.00176522	0.00199017	0.00263659	0.00427945	0.00137746	0.000796025	0.00134141	0.000871628	0.000571919	0.978625	P19256	Plasma membrane	CD58	0.978625	Plasma membrane	no	Plasma membrane	Very High
Q14542	undefined	SLC29A2		0.11376	0.259516	0.28474	0.189534	0.111478	0.0409721	0.0927038	0.272594	0.267786	0.217419	0.0979201	0.0515768	0.129898	0.229383	0.274647	0.220214	0.0949385	0.0509191		0.00198902	0.00523924	0.00161283	0.00176763	0.00588266	0.000417918	0.000993243	0.00173511	0.000803155	0.00115058	0.978409	Q14542		SLC29A2	0.978409	Plasma membrane	no	Plasma membrane	Very High
Q9NY35	undefined	CLDND1		0.12255	0.227215	0.289157	0.225302	0.093923	0.0418529	0.144971	0.28072	0.264488	0.200724	0.0791852	0.0299128	0.121453	0.292701	0.265968	0.219322	0.0803295	0.0202253		0.00197801	0.00568631	0.00257769	0.000961171	0.00335483	0.000593378	0.00157729	0.00270382	0.00101915	0.00115095	0.978397	Q9NY35		CLDND1	0.978397	Plasma membrane	no	Plasma membrane	Very High
Q9H6B4	Plasma membrane	CLMP		0.127267	0.25869	0.230303	0.220608	0.108017	0.0551154	0.112883	0.232477	0.247915	0.206396	0.129195	0.0711336	0.130122	0.215442	0.235556	0.220461	0.114656	0.083763		0.00506884	0.00236072	0.00322222	0.00392062	0.00293833	0.000788546	0.00103655	0.000765454	0.000727316	0.000839111	0.978332	Q9H6B4	Plasma membrane	CLMP	0.978332	Plasma membrane	no	Plasma membrane	Very High
O75054	undefined	IGSF3		0.101209	0.218138	0.212769	0.231706	0.127237	0.10894	0.0971978	0.266696	0.240576	0.227496	0.10885	0.0591838	0.103752	0.212472	0.260692	0.232163	0.129979	0.0609406		0.00227355	0.00309766	0.0028117	0.00647137	0.00284557	0.000692379	0.000883893	0.000566277	0.000720804	0.00140443	0.978232	O75054		IGSF3	0.978232	Plasma membrane	no	Plasma membrane	Very High
P50895	Plasma membrane	BCAM		0.106391	0.282664	0.267763	0.212323	0.0901111	0.0407474	0.10424	0.277711	0.280545	0.211921	0.0898099	0.0357729	0.098072	0.251604	0.271708	0.226532	0.10982	0.0422646		0.00183276	0.00273404	0.00167787	0.0016068	0.00918357	0.000414614	0.00107798	0.0019127	0.000860537	0.00106889	0.97763	P50895	Plasma membrane	BCAM	0.97763	Plasma membrane	no	Plasma membrane	Very High
P25445	Plasma membrane	FAS		0.125185	0.29078	0.253989	0.195811	0.0982167	0.0360186	0.12385	0.2886	0.257493	0.189806	0.0967639	0.0434871	0.138486	0.259939	0.253891	0.208334	0.0988043	0.040546		0.00613512	0.0016022	0.00124995	0.00134843	0.00755899	0.000405189	0.00091624	0.00179	0.00081294	0.000606535	0.977574	P25445	Plasma membrane	FAS	0.977574	Plasma membrane	no	Plasma membrane	Very High
P06241	Plasma membrane	FYN		0.105919	0.284049	0.252326	0.207113	0.10443	0.0461625	0.100785	0.299465	0.261734	0.201237	0.0936992	0.0430797	0.126044	0.243892	0.252875	0.220521	0.110977	0.0456905		0.00352178	0.00193308	0.00123862	0.00222843	0.00910834	0.000438119	0.000840336	0.0017198	0.000778629	0.000669651	0.977523	P06241	Plasma membrane	FYN	0.977523	Plasma membrane	no	Plasma membrane	Very High
Q14344	undefined	GNA13		0.105589	0.30036	0.271927	0.202742	0.0852423	0.0341401	0.123216	0.295123	0.247609	0.21744	0.0810642	0.035548	0.13124	0.287216	0.265455	0.198757	0.0921384	0.0251933		0.00342358	0.00159355	0.00143046	0.00149458	0.00921168	0.000488094	0.00108035	0.00222561	0.000972488	0.000662624	0.977417	Q14344		GNA13	0.977417	Plasma membrane	no	Plasma membrane	Very High
Q14156	Plasma membrane	EFR3A		0.12441	0.2548	0.24086	0.202747	0.118641	0.0585421	0.111206	0.275819	0.223468	0.195502	0.0950953	0.0989101	0.129589	0.265144	0.231029	0.24153	0.0982057	0.0345019		0.00638949	0.00180489	0.00139605	0.00274104	0.00573391	0.00127887	0.000904733	0.00126614	0.000784369	0.000614031	0.977086	Q14156	Plasma membrane	EFR3A	0.977086	Plasma membrane	no	Plasma membrane	Very High
Q13332-2	undefined	PTPRS		0.122009	0.283533	0.277262	0.20776	0.0811647	0.0282711	0.115682	0.285756	0.279441	0.210431	0.0731871	0.0355027	0.121251	0.271802	0.283944	0.207825	0.0858908	0.029287		0.00229392	0.00341156	0.00196207	0.0011407	0.00792607	0.00047714	0.00137259	0.00253628	0.000978687	0.0010466	0.976854	Q13332-2		PTPRS	0.976854	Plasma membrane	no	Plasma membrane	Very High
P09543	undefined	CNP		0.119402	0.274388	0.269946	0.199953	0.0959008	0.0404094	0.109717	0.281964	0.269634	0.205398	0.0930211	0.0402664	0.125666	0.271645	0.271093	0.191104	0.0984912	0.0420001		0.00307867	0.00219234	0.00116865	0.00156261	0.0101264	0.000380121	0.00088252	0.00235394	0.000809184	0.000734331	0.976711	P09543		CNP	0.976711	Plasma membrane	no	Plasma membrane	Very High
P62745	undefined	RHOB		0.107307	0.266565	0.258364	0.201939	0.104231	0.061594	0.113517	0.273304	0.255038	0.20064	0.100086	0.0574143	0.111938	0.255245	0.266751	0.215379	0.0974913	0.0531959		0.0032026	0.00236063	0.00113966	0.0024778	0.0101211	0.000480063	0.000764047	0.00134262	0.000680361	0.000777775	0.976653	P62745		RHOB	0.976653	Plasma membrane	no	Plasma membrane	Very High
P04156	undefined	PRNP		0.0753356	0.242611	0.276857	0.240582	0.12137	0.043244	0.0797611	0.200782	0.264818	0.265727	0.113583	0.0753283	0.103962	0.243656	0.253221	0.229415	0.123637	0.0461102		0.00130382	0.00487674	0.00388545	0.00291615	0.00229802	0.000782706	0.00203814	0.00206916	0.00108592	0.00229718	0.976447	P04156		PRNP	0.976447	Plasma membrane	no	Plasma membrane	Very High
Q9UBI6	undefined	GNG12		0.0724183	0.294138	0.291605	0.205948	0.107456	0.0284352	0.090574	0.247717	0.270568	0.266122	0.0906617	0.0343567	0.1332	0.246418	0.262515	0.205258	0.117252	0.0353566		0.00167927	0.00376413	0.00232007	0.0023069	0.00524131	0.000645503	0.00133146	0.00373291	0.00121503	0.00135542	0.976408	Q9UBI6		GNG12	0.976408	Plasma membrane	no	Plasma membrane	Very High
P48960	Plasma membrane	CD97		0.0979806	0.243979	0.233949	0.235179	0.120391	0.0685214	0.0876157	0.233139	0.250018	0.242121	0.108004	0.0791022	0.10835	0.223502	0.246262	0.217221	0.133061	0.0716039		0.00229591	0.0029655	0.0028917	0.00791602	0.00285265	0.000757351	0.00121005	0.000755418	0.000766526	0.0011964	0.976392	P48960	Plasma membrane	CD97	0.976392	Plasma membrane	no	Plasma membrane	Very High
Q8NE01	Plasma membrane	CNNM3		0.129265	0.26964	0.272522	0.218579	0.0769094	0.0330845	0.12445	0.299109	0.273731	0.193521	0.0747524	0.0344364	0.136457	0.246252	0.280674	0.209162	0.0813729	0.0460821		0.00318799	0.00483286	0.00228435	0.00118308	0.00556973	0.00052089	0.0017703	0.00220349	0.000951781	0.00116327	0.976332	Q8NE01	Plasma membrane	CNNM3	0.976332	Plasma membrane	no	Plasma membrane	Very High
P06213	Plasma membrane	INSR		0.106763	0.224808	0.271914	0.210668	0.109461	0.0763864	0.111496	0.263486	0.223146	0.224969	0.116025	0.0608796	0.121262	0.195862	0.255745	0.222209	0.127447	0.0774749		0.00249735	0.00533855	0.0032612	0.00604213	0.00233299	0.000624737	0.00114351	0.00072897	0.000775264	0.0012223	0.976033	P06213	Plasma membrane	INSR	0.976033	Plasma membrane	no	Plasma membrane	Very High
Q9BZ67-2;Q9BZ67;Q9BZ67-3;Q9BZ68	undefined	FRMD8;FRMD8P1		0.125426	0.28137	0.27208	0.197327	0.0832435	0.0405528	0.118539	0.307705	0.251154	0.201125	0.0805754	0.0409008	0.137979	0.286291	0.22443	0.217881	0.133419	0		0.0052147	0.00168541	0.00188955	0.00154945	0.0068388	0.000734752	0.00128043	0.00358173	0.00111711	0.000675934	0.975432	Q9BZ67-2;Q9BZ67;Q9BZ67-3;Q9BZ68		FRMD8;FRMD8P1	0.975432	Plasma membrane	no	Plasma membrane	Very High
P48067-2	undefined	SLC6A9		0.123483	0.266274	0.270965	0.233841	0.0785413	0.0268947	0.129292	0.317978	0.263756	0.176993	0.0792988	0.0326817	0.136569	0.273625	0.223052	0.238724	0.0943877	0.0336422		0.00459877	0.00243054	0.0027491	0.00143016	0.00509974	0.000907335	0.00211273	0.00329554	0.00108527	0.000883783	0.975407	P48067-2		SLC6A9	0.975407	Plasma membrane	no	Plasma membrane	Very High
P06756	Plasma membrane	ITGAV		0.101728	0.231403	0.236477	0.240037	0.122634	0.067721	0.094256	0.203921	0.25501	0.259727	0.12221	0.0648758	0.110192	0.210892	0.242018	0.240394	0.128415	0.0680884		0.00157268	0.00459242	0.00813045	0.00326951	0.00135261	0.00050697	0.00145331	0.000757573	0.000865635	0.00219166	0.975307	P06756	Plasma membrane	ITGAV	0.975307	Plasma membrane	no	Plasma membrane	Very High
P05362	Plasma membrane	ICAM1		0.138955	0.293836	0.250752	0.193436	0.0930681	0.0299526	0.130535	0.308414	0.249336	0.201012	0.0822289	0.028474	0.142483	0.284027	0.258331	0.193795	0.0956463	0.0257175		0.00796491	0.00154027	0.0017162	0.00113589	0.00714839	0.000505074	0.00121177	0.00193035	0.000981428	0.000679582	0.975186	P05362	Plasma membrane	ICAM1	0.975186	Plasma membrane	no	Plasma membrane	Very High
P62873	undefined	GNB1		0.105132	0.28621	0.265731	0.208753	0.0983883	0.035785	0.0986979	0.300566	0.261962	0.218796	0.0857017	0.0342765	0.104605	0.277793	0.252351	0.215372	0.113257	0.0366226		0.00247856	0.00191853	0.00129673	0.00197885	0.0119516	0.000494672	0.000888758	0.00235455	0.000891749	0.000680914	0.975065	P62873		GNB1	0.975065	Plasma membrane	no	Plasma membrane	Very High
P16070	Plasma membrane	CD44		0.123018	0.299968	0.261149	0.193849	0.0905737	0.031442	0.123649	0.311418	0.248745	0.205892	0.0802227	0.0300728	0.135947	0.270059	0.274255	0.195911	0.0945552	0.0292721		0.00525249	0.0017974	0.00160817	0.00138406	0.0101661	0.000466496	0.00115558	0.00203788	0.000982308	0.000710391	0.974439	P16070	Plasma membrane	CD44	0.974439	Plasma membrane	no	Plasma membrane	Very High
P50443	undefined	SLC26A2		0.123473	0.284644	0.271784	0.199843	0.0858376	0.0344184	0.13002	0.316027	0.258871	0.191322	0.0706227	0.0331384	0.124752	0.268631	0.248635	0.219995	0.102261	0.0357258		0.00484658	0.00208708	0.00171656	0.00141091	0.00951763	0.000568743	0.0013614	0.00254376	0.000978169	0.000753048	0.974216	P50443		SLC26A2	0.974216	Plasma membrane	no	Plasma membrane	Very High
Q12913	Plasma membrane	PTPRJ		0.0911517	0.216081	0.263875	0.252049	0.115408	0.0614349	0.0856956	0.239109	0.250525	0.24659	0.111874	0.0662055	0.0881181	0.206949	0.263768	0.245864	0.135185	0.0601152		0.00122112	0.00733171	0.00518327	0.00303175	0.00152316	0.000512443	0.00251219	0.000960103	0.000909986	0.002782	0.974032	Q12913	Plasma membrane	PTPRJ	0.974032	Plasma membrane	no	Plasma membrane	Very High
Q6EMK4	undefined	VASN		0.102464	0.286309	0.265764	0.232486	0.0798956	0.0330811	0.110863	0.307329	0.283117	0.210502	0.0657943	0.0223947	0.109251	0.263793	0.285839	0.22562	0.0899794	0.0255167		0.00197011	0.00364461	0.00258859	0.00142728	0.00875308	0.00064299	0.00176871	0.00282923	0.00109552	0.00132319	0.973957	Q6EMK4		VASN	0.973957	Plasma membrane	no	Plasma membrane	Very High
Q6ZUX7	undefined	LHFPL2		0.144593	0.245424	0.273749	0.257975	0.0782587	0	0.112701	0.254052	0.244017	0.283039	0.0725591	0.0336312	0.107016	0.276922	0.292128	0.190605	0.0819861	0.0513422		0.00171301	0.00714997	0.00489408	0.00109498	0.00217294	0.00103652	0.00248518	0.0022163	0.00139632	0.00198824	0.973852	Q6ZUX7		LHFPL2	0.973852	Plasma membrane	no	Plasma membrane	Very High
Q9Y4F1	Plasma membrane	FARP1		0.14189	0.29347	0.270351	0.182529	0.0833835	0.028377	0.124781	0.291378	0.260078	0.200883	0.085495	0.037386	0.142754	0.273821	0.262796	0.200883	0.0835096	0.0362367		0.00693879	0.00213154	0.00177649	0.00110667	0.00852777	0.000478518	0.00123719	0.00235046	0.000976733	0.000799411	0.973676	Q9Y4F1	Plasma membrane	FARP1	0.973676	Plasma membrane	no	Plasma membrane	Very High
O00186	Plasma membrane	STXBP3		0.126989	0.253451	0.236456	0.197803	0.111777	0.073524	0.129492	0.243176	0.235689	0.204529	0.110386	0.0767283	0.132935	0.234038	0.229923	0.207761	0.123417	0.0719269		0.0090135	0.00233838	0.00215154	0.00487791	0.00419543	0.00121836	0.000824806	0.00102192	0.000729703	0.000713317	0.972915	O00186	Plasma membrane	STXBP3	0.972915	Plasma membrane	no	Plasma membrane	Very High
Q6UVK1	Plasma membrane	CSPG4		0.133782	0.297432	0.255706	0.196117	0.086822	0.0301406	0.123419	0.317516	0.257871	0.194495	0.080022	0.0266775	0.132948	0.263897	0.278788	0.204391	0.0944179	0.0255582		0.00556919	0.00212667	0.00198317	0.00126242	0.0104263	0.000493459	0.00132144	0.00214659	0.00102712	0.000819159	0.972824	Q6UVK1	Plasma membrane	CSPG4	0.972824	Plasma membrane	no	Plasma membrane	Very High
P78536	Plasma membrane	ADAM17		0.135332	0.236701	0.269317	0.213825	0.099286	0.0455404	0.131413	0.248937	0.259422	0.211963	0.0813759	0.0668897	0.125282	0.22864	0.278821	0.2223	0.0944776	0.0504798		0.0021015	0.0141563	0.00234747	0.00116815	0.0024907	0.000488301	0.00156446	0.00107889	0.000792218	0.00153906	0.972273	P78536	Plasma membrane	ADAM17	0.972273	Plasma membrane	no	Plasma membrane	Very High
Q86X29	Plasma membrane	LSR		0.102852	0.249	0.276226	0.227263	0.1036	0.0410585	0.110625	0.285826	0.285584	0.195696	0.0838889	0.0383795	0.120015	0.22571	0.283667	0.232341	0.101442	0.0368246		0.00157453	0.010492	0.00248712	0.00145038	0.00462024	0.000457852	0.00193183	0.00209709	0.000912073	0.00174885	0.972228	Q86X29	Plasma membrane	LSR	0.972228	Plasma membrane	no	Plasma membrane	Very High
Q15043	Plasma membrane	SLC39A14		0.106938	0.283235	0.246424	0.216691	0.0844419	0.0622703	0.110401	0.30493	0.272536	0.219628	0.064741	0.0277639	0.0958444	0.265813	0.263141	0.221567	0.102236	0.0513983		0.00269464	0.0025352	0.00151708	0.00195877	0.0136039	0.000583971	0.00109145	0.00199291	0.000904369	0.00102618	0.972092	Q15043	Plasma membrane	SLC39A14	0.972092	Plasma membrane	no	Plasma membrane	Very High
P14923	undefined	JUP		0.125312	0.298098	0.255912	0.178919	0.0960148	0.0457442	0.120654	0.291808	0.248823	0.204827	0.0924029	0.0414863	0.132542	0.26405	0.243776	0.206741	0.108053	0.0448377		0.00788087	0.00152511	0.00116998	0.00168053	0.0113081	0.000481234	0.000832046	0.00182115	0.000847727	0.000609276	0.971844	P14923		JUP	0.971844	Plasma membrane	no	Plasma membrane	Very High
Q9UNQ0	undefined	ABCG2		0.129433	0.301267	0.261942	0.203113	0.0767005	0.0275438	0.126512	0.303328	0.262324	0.197718	0.0786323	0.0314849	0.126968	0.276735	0.273357	0.199615	0.0892548	0.0340696		0.00514554	0.0020394	0.00188963	0.00131939	0.0117209	0.000531815	0.00140734	0.00235289	0.00101231	0.000824384	0.971756	Q9UNQ0		ABCG2	0.971756	Plasma membrane	no	Plasma membrane	Very High
Q12965	undefined	MYO1E		0.141704	0.251892	0.227775	0.198037	0.114313	0.0662781	0.147243	0.263116	0.225353	0.196976	0.106621	0.0606918	0.155936	0.263613	0.218202	0.190244	0.114741	0.0572641		0.0160632	0.00146755	0.00159387	0.00196984	0.00281818	0.000988392	0.000837732	0.00120479	0.000837643	0.000570376	0.971648	Q12965		MYO1E	0.971648	Plasma membrane	no	Plasma membrane	Very High
P16066	Plasma membrane	NPR1		0.0994697	0.254498	0.279529	0.224384	0.0924165	0.0497023	0.104325	0.25293	0.276122	0.215794	0.0814615	0.0693673	0.112125	0.221309	0.275869	0.246239	0.0991726	0.0452861		0.00140256	0.0118645	0.00241085	0.00167962	0.00356141	0.000550588	0.00239287	0.00144903	0.000858484	0.00236345	0.971467	P16066	Plasma membrane	NPR1	0.971467	Plasma membrane	no	Plasma membrane	Very High
Q9HBH0	undefined	RHOF		0.119748	0.287164	0.262504	0.20094	0.0866798	0.0429641	0.108514	0.289507	0.274196	0.204473	0.0863915	0.036918	0.128873	0.263419	0.281684	0.192816	0.0892749	0.0439332		0.00373951	0.00265912	0.00142754	0.00159047	0.0134352	0.000433421	0.0010698	0.00242071	0.000868286	0.000911219	0.971445	Q9HBH0		RHOF	0.971445	Plasma membrane	no	Plasma membrane	Very High
P35613	Plasma membrane	BSG		0.0943802	0.272999	0.273564	0.219463	0.0978628	0.0417308	0.0902961	0.2767	0.26724	0.232987	0.0898252	0.0429522	0.101507	0.260026	0.288389	0.186856	0.119502	0.0437206		0.00183332	0.00349455	0.0016859	0.00300623	0.0121487	0.000561836	0.00116721	0.00262199	0.000951795	0.00117099	0.971358	P35613	Plasma membrane	BSG	0.971358	Plasma membrane	no	Plasma membrane	Very High
O95208-2	undefined	EPN2		0.133791	0.310074	0.245228	0.170937	0.0870511	0.0529195	0.142595	0.280177	0.249478	0.213956	0.0778989	0.0358946	0.158616	0.246017	0.241562	0.209004	0.098838	0.0459642		0.0129288	0.00199098	0.00188049	0.001262	0.00555897	0.000557834	0.00115047	0.00158482	0.00103859	0.000832558	0.971215	O95208-2		EPN2	0.971215	Plasma membrane	no	Plasma membrane	Very High
P05023	Plasma membrane	ATP1A1		0.108194	0.29498	0.282599	0.205707	0.0817997	0.0267204	0.112186	0.293248	0.280403	0.208192	0.0779005	0.0280703	0.126674	0.265831	0.283844	0.208176	0.0890878	0.0263879		0.00255124	0.00368899	0.00224902	0.00143804	0.0115197	0.000546934	0.00149944	0.00335863	0.00106937	0.001119	0.97096	P05023	Plasma membrane	ATP1A1	0.97096	Plasma membrane	no	Plasma membrane	Very High
Q7Z5G4	undefined	GOLGA7		0.104949	0.289552	0.284091	0.208359	0.0814576	0.0315912	0.116849	0.287019	0.278044	0.201903	0.0879288	0.0282563	0.113975	0.266177	0.280944	0.21544	0.0893764	0.0340867		0.00232861	0.00353332	0.00208545	0.00148312	0.0126172	0.000510114	0.00140083	0.00300727	0.000999435	0.00112419	0.970911	Q7Z5G4		GOLGA7	0.970911	Plasma membrane	no	Plasma membrane	Very High
P01112	undefined	HRAS		0.105319	0.272836	0.275287	0.200418	0.101866	0.0442741	0.121124	0.290068	0.23975	0.204099	0.0934075	0.0515516	0.14223	0.265861	0.263686	0.172479	0.109361	0.0463829		0.00556306	0.00234416	0.00117304	0.00300046	0.0109173	0.000594019	0.00102015	0.00301087	0.000887922	0.000663711	0.970825	P01112		HRAS	0.970825	Plasma membrane	no	Plasma membrane	Very High
O00161	Plasma membrane	SNAP23		0.118947	0.273178	0.252713	0.202306	0.113526	0.0393304	0.115166	0.28776	0.268098	0.170862	0.102806	0.0553074	0.139203	0.202365	0.264816	0.223542	0.115457	0.0546167		0.00578837	0.00423382	0.002399	0.00256378	0.00831804	0.000697975	0.00153996	0.00242204	0.000926323	0.00102415	0.970087	O00161	Plasma membrane	SNAP23	0.970087	Plasma membrane	no	Plasma membrane	Very High
P51153	undefined	RAB13		0.0957228	0.256609	0.243401	0.206367	0.12279	0.07511	0.139525	0.209139	0.236692	0.214826	0.113538	0.08628	0.152086	0.224249	0.236889	0.209214	0.119485	0.0580773		0.00592862	0.00355481	0.00386481	0.00719047	0.0036539	0.0012051	0.00125168	0.00137839	0.000876924	0.00100907	0.970086	P51153		RAB13	0.970086	Plasma membrane	no	Plasma membrane	Very High
P10586	undefined	PTPRF		0.121646	0.295372	0.270115	0.200357	0.0854312	0.0270789	0.121658	0.31513	0.264075	0.19507	0.0762434	0.0278229	0.132715	0.277149	0.268189	0.202413	0.0910391	0.0284956		0.00477892	0.00219935	0.00193892	0.00144402	0.0128931	0.000567164	0.0014533	0.00303724	0.00104393	0.000828204	0.969816	P10586		PTPRF	0.969816	Plasma membrane	no	Plasma membrane	Very High
P62879	undefined	GNB2		0.108547	0.279893	0.25613	0.216905	0.0973314	0.0411933	0.103354	0.296813	0.276247	0.209166	0.0813676	0.0330519	0.105371	0.280674	0.272801	0.194568	0.109179	0.0374075		0.00269009	0.00246888	0.00139684	0.00202849	0.01567	0.000508304	0.00105174	0.00288547	0.000911084	0.000847028	0.969542	P62879		GNB2	0.969542	Plasma membrane	no	Plasma membrane	Very High
P50148	undefined	GNAQ		0.124162	0.282871	0.271687	0.189944	0.0852535	0.0460819	0.126446	0.294217	0.271944	0.188688	0.0895509	0.0291542	0.126236	0.27342	0.277224	0.204849	0.0947679	0.023502		0.00418736	0.00272756	0.00170045	0.00129681	0.0142417	0.000430434	0.00113553	0.00299876	0.000961284	0.000913247	0.969407	P50148		GNAQ	0.969407	Plasma membrane	no	Plasma membrane	Very High
O00220	undefined	TNFRSF10A		0.102217	0.209789	0.204271	0.262337	0.145468	0.0759174	0.0828771	0.233704	0.255337	0.23234	0.117296	0.0784459	0.0901516	0.218979	0.249902	0.231239	0.132946	0.0767814		0.00218606	0.0042087	0.00677213	0.00858059	0.00247968	0.000960676	0.00211059	0.00092609	0.000915986	0.00181385	0.969046	O00220		TNFRSF10A	0.969046	Plasma membrane	no	Plasma membrane	Very High
P31431	undefined	SDC4		0.136539	0.293671	0.283868	0.186064	0.0699127	0.0299455	0.115315	0.297827	0.266268	0.224125	0.0709928	0.0254726	0.136202	0.290834	0.281123	0.195552	0.0710275	0.025262		0.00425968	0.00330709	0.00267835	0.00126181	0.0115333	0.000708408	0.00160798	0.00337201	0.0012025	0.00114356	0.968925	P31431		SDC4	0.968925	Plasma membrane	no	Plasma membrane	Very High
P17813	undefined	ENG		0.106698	0.26204	0.272856	0.210419	0.0846123	0.0633757	0.0906951	0.293356	0.258932	0.204685	0.0986747	0.0536559	0.0886076	0.205864	0.27788	0.251526	0.120957	0.0551664		0.00226059	0.00542163	0.00282384	0.00328535	0.0107882	0.000810865	0.00175957	0.00167974	0.000954598	0.00196253	0.968253	P17813		ENG	0.968253	Plasma membrane	no	Plasma membrane	Very High
O94760	undefined	DDAH1		0.127069	0.256857	0.233622	0.2137	0.115252	0.0535005	0.127633	0.283368	0.21252	0.189328	0.131775	0.0553754	0.139752	0.268277	0.215582	0.196258	0.116899	0.0632309		0.013698	0.00147857	0.00167295	0.00360185	0.0064476	0.00164491	0.000840611	0.00134087	0.000825964	0.000521322	0.967927	O94760		DDAH1	0.967927	Plasma membrane	no	Plasma membrane	Very High
P01111	undefined	NRAS		0.146836	0.265059	0.229936	0.212048	0.0994575	0.046664	0.139373	0.298903	0.237906	0.189244	0.0875511	0.0470227	0.143411	0.286353	0.227515	0.184052	0.106169	0.0525		0.0163604	0.00156883	0.00142654	0.00156279	0.00567792	0.00102019	0.00120425	0.00174269	0.000904123	0.000638726	0.967894	P01111		NRAS	0.967894	Plasma membrane	no	Plasma membrane	Very High
Q9Y5Y0	undefined	FLVCR1		0.131542	0.282039	0.291408	0.197216	0.0726948	0.0250997	0.127057	0.291261	0.277648	0.206117	0.0685097	0.0294077	0.133303	0.288774	0.281456	0.199069	0.074826	0.0225722		0.00390256	0.00492356	0.00297347	0.00124973	0.0100833	0.000728238	0.0019097	0.00435574	0.00120715	0.00125013	0.967416	Q9Y5Y0		FLVCR1	0.967416	Plasma membrane	no	Plasma membrane	Very High
P53680	Plasma membrane	AP2S1		0.172477	0.242177	0.20285	0.212846	0.103848	0.0658018	0.133868	0.241546	0.225164	0.22721	0.110328	0.0618846	0.156693	0.290617	0.209746	0.168101	0.102694	0.072149		0.0183223	0.00168132	0.00281474	0.00185012	0.00227757	0.00158063	0.00116444	0.00132255	0.00108814	0.000784146	0.967114	P53680	Plasma membrane	AP2S1	0.967114	Plasma membrane	no	Plasma membrane	Very High
Q96BJ3	undefined	AIDA		0.108758	0.285972	0.25772	0.185765	0.113556	0.0482297	0.128361	0.271099	0.237472	0.20076	0.0924195	0.0698883	0.117563	0.252718	0.283408	0.194608	0.118796	0.0329072		0.00555921	0.00280216	0.00136343	0.00297374	0.014916	0.000584843	0.000943537	0.00218338	0.000898053	0.000748847	0.967027	Q96BJ3		AIDA	0.967027	Plasma membrane	no	Plasma membrane	Very High
Q86UN3	Plasma membrane	RTN4RL2		0.109058	0.265571	0.292952	0.192894	0.0961456	0.0433796	0.100126	0.29072	0.265178	0.197089	0.101682	0.045205	0.114002	0.241349	0.282996	0.220357	0.103641	0.0376548		0.00242331	0.00517546	0.00197396	0.0022152	0.0147135	0.000522963	0.00122821	0.00271077	0.000910905	0.00126317	0.966863	Q86UN3	Plasma membrane	RTN4RL2	0.966863	Plasma membrane	no	Plasma membrane	Very High
Q9HAV0	undefined	GNB4		0.0747636	0.27353	0.276624	0.232292	0.112921	0.0298697	0.0839363	0.290984	0.262815	0.219601	0.0980463	0.0446169	0.129786	0.229958	0.266975	0.188488	0.140814	0.0439796		0.00249752	0.00397949	0.00232389	0.00559337	0.00981428	0.000786972	0.00171992	0.00413949	0.00112291	0.00116927	0.966853	Q9HAV0		GNB4	0.966853	Plasma membrane	no	Plasma membrane	Very High
Q9P1T7	undefined	MDFIC		0.141225	0.265616	0.240225	0.189793	0.110713	0.0524272	0.141536	0.206614	0.237896	0.212771	0.106759	0.0944235	0.11702	0.249807	0.237065	0.19896	0.115027	0.0821204		0.010848	0.00312544	0.00295315	0.00448661	0.0054821	0.00180345	0.00128352	0.00161107	0.000952001	0.000895979	0.966559	Q9P1T7		MDFIC	0.966559	Plasma membrane	no	Plasma membrane	Very High
Q01650	Plasma membrane	SLC7A5		0.15135	0.277041	0.257352	0.212938	0.0760191	0.0253006	0.146504	0.301161	0.269508	0.171739	0.0779879	0.0330998	0.129382	0.280159	0.285191	0.201243	0.0708303	0.0331942		0.00764138	0.00382297	0.00313963	0.00116677	0.00942301	0.000743925	0.00226439	0.00325472	0.00119827	0.00121356	0.966131	Q01650	Plasma membrane	SLC7A5	0.966131	Plasma membrane	no	Plasma membrane	Very High
Q9UBC2	Plasma membrane	EPS15L1		0.1465	0.297096	0.219588	0.184034	0.095229	0.0575529	0.126038	0.280532	0.239138	0.209701	0.098205	0.0463856	0.148097	0.271084	0.229389	0.193186	0.107906	0.0503369		0.0188725	0.00127352	0.00135508	0.00154513	0.00687024	0.000748361	0.000885999	0.00120302	0.000883316	0.0006437	0.965719	Q9UBC2	Plasma membrane	EPS15L1	0.965719	Plasma membrane	no	Plasma membrane	Very High
P63096	undefined	GNAI1		0.111556	0.273346	0.266304	0.216147	0.097748	0.0348994	0.102453	0.313295	0.276348	0.192727	0.0829602	0.0322162	0.10909	0.266116	0.278764	0.206515	0.10192	0.0375945		0.00280596	0.00337894	0.00176496	0.00199109	0.0176546	0.000571332	0.00133254	0.00325216	0.000959315	0.00100632	0.965283	P63096		GNAI1	0.965283	Plasma membrane	no	Plasma membrane	Very High
Q99808	Plasma membrane	SLC29A1		0.10944	0.275526	0.275719	0.210557	0.0882382	0.0405192	0.115167	0.307204	0.279581	0.180716	0.0831904	0.0341416	0.134212	0.262864	0.272189	0.200863	0.0994884	0.0303831		0.00386394	0.00359354	0.00187867	0.00188703	0.0149997	0.000568557	0.00153899	0.00445649	0.000993267	0.00102012	0.9652	Q99808	Plasma membrane	SLC29A1	0.9652	Plasma membrane	no	Plasma membrane	Very High
P78380	Plasma membrane	OLR1		0.0814995	0.211871	0.290345	0.258254	0.100986	0.057045	0.0754765	0.256894	0.251245	0.261935	0.104937	0.049512	0.112886	0.226854	0.281038	0.228572	0.105792	0.0448586		0.00104683	0.016545	0.00374371	0.00217078	0.00182841	0.000574612	0.00261862	0.00145152	0.00100589	0.00415404	0.964861	P78380	Plasma membrane	OLR1	0.964861	Plasma membrane	no	Plasma membrane	Very High
P30530	Plasma membrane	AXL		0.0921124	0.289536	0.263264	0.203333	0.097963	0.0537918	0.103627	0.286779	0.254291	0.210385	0.095599	0.0493185	0.101028	0.250593	0.274454	0.221413	0.10659	0.0459221		0.00276285	0.00311269	0.00152532	0.0032196	0.0192947	0.000536368	0.000986201	0.00191823	0.000858009	0.000991682	0.964794	P30530	Plasma membrane	AXL	0.964794	Plasma membrane	no	Plasma membrane	Very High
P04920	undefined	SLC4A2		0.113241	0.270794	0.296292	0.215584	0.0722362	0.0318521	0.11631	0.28535	0.2754	0.211512	0.0714637	0.0399645	0.130582	0.234783	0.283126	0.24336	0.0801306	0.028019		0.00196791	0.0153172	0.00363512	0.00122805	0.00524957	0.000656222	0.00238983	0.00257159	0.00110393	0.00211734	0.963763	P04920		SLC4A2	0.963763	Plasma membrane	no	Plasma membrane	Very High
P23634	Plasma membrane	ATP2B4		0.126179	0.278401	0.29445	0.192212	0.0716052	0.0371528	0.132226	0.304777	0.268363	0.183615	0.0797701	0.0312499	0.142476	0.266159	0.2615	0.203831	0.0890741	0.0369595		0.00618764	0.00405513	0.00240005	0.00154442	0.0126737	0.000666359	0.00183078	0.00469794	0.00111025	0.00109075	0.963743	P23634	Plasma membrane	ATP2B4	0.963743	Plasma membrane	no	Plasma membrane	Very High
Q9Y6M5	Plasma membrane	SLC30A1		0.116238	0.287514	0.267919	0.20627	0.0886421	0.0334163	0.118892	0.325536	0.248976	0.200916	0.0734938	0.0321863	0.120299	0.275159	0.291405	0.194633	0.0866023	0.0319018		0.0042619	0.00292303	0.00191286	0.00184939	0.0187657	0.000662072	0.00149222	0.00278939	0.00107744	0.000931383	0.963335	Q9Y6M5	Plasma membrane	SLC30A1	0.963335	Plasma membrane	no	Plasma membrane	Very High
Q12846	Plasma membrane	STX4		0.123819	0.289214	0.291402	0.185589	0.0843034	0.0256722	0.126508	0.301364	0.270904	0.191915	0.0745577	0.0347525	0.142349	0.257131	0.282885	0.20873	0.076707	0.0321985		0.00488493	0.00547488	0.00270785	0.00143263	0.0133305	0.000658128	0.00186993	0.00409622	0.00116352	0.00121966	0.963162	Q12846	Plasma membrane	STX4	0.963162	Plasma membrane	no	Plasma membrane	Very High
Q658P3	undefined	STEAP3		0.117923	0.233429	0.228004	0.219773	0.119959	0.0809121	0.119	0.267536	0.224441	0.20733	0.103954	0.0777385	0.115417	0.243509	0.248724	0.191498	0.119648	0.0812042		0.0078251	0.00364333	0.00237485	0.0103086	0.00696464	0.00226868	0.00099196	0.0010645	0.000749347	0.000866265	0.962943	Q658P3		STEAP3	0.962943	Plasma membrane	no	Plasma membrane	Very High
Q14126	Plasma membrane	DSG2		0.115827	0.311662	0.261726	0.188146	0.0909577	0.0316812	0.123412	0.301123	0.258498	0.199686	0.0851783	0.0321037	0.133059	0.280454	0.261277	0.193464	0.10086	0.0308852		0.00662742	0.00175642	0.00160052	0.00169727	0.0188726	0.000554067	0.00124319	0.00306018	0.00104055	0.000746767	0.962801	Q14126	Plasma membrane	DSG2	0.962801	Plasma membrane	no	Plasma membrane	Very High
P34741	undefined	SDC2		0.124843	0.291886	0.273966	0.208625	0.0802419	0.020439	0.120881	0.257327	0.309733	0.213447	0.0625581	0.0360542	0.170012	0.262312	0.25435	0.215906	0.0793612	0.0180596		0.00402832	0.00977788	0.00443545	0.00123848	0.00572341	0.00088862	0.00273318	0.00591847	0.00137349	0.00178196	0.962101	P34741		SDC2	0.962101	Plasma membrane	no	Plasma membrane	Very High
P11234	undefined	RALB		0.128285	0.27579	0.275741	0.181459	0.0999191	0.0388065	0.1126	0.307802	0.239507	0.193216	0.0936472	0.0532271	0.121739	0.302941	0.224325	0.230299	0.0823605	0.0383361		0.00738604	0.00185812	0.00150573	0.00181792	0.0184085	0.00105144	0.00122985	0.00332856	0.000993972	0.000729417	0.96169	P11234		RALB	0.96169	Plasma membrane	no	Plasma membrane	Very High
P04626	undefined	ERBB2		0.103835	0.276293	0.273138	0.193519	0.110938	0.0422779	0.12354	0.249847	0.25859	0.202938	0.0950054	0.07008	0.108503	0.24373	0.26049	0.203565	0.0953623	0.0883494		0.00509585	0.00434781	0.00185815	0.00450772	0.0155924	0.00111957	0.00150035	0.0025765	0.000867671	0.00108263	0.961451	P04626		ERBB2	0.961451	Plasma membrane	no	Plasma membrane	Very High
P43121	Plasma membrane	MCAM		0.099868	0.3024	0.285329	0.196206	0.0843543	0.031843	0.11023	0.295047	0.274891	0.20549	0.0821439	0.0321987	0.12056	0.262543	0.274865	0.21233	0.0996587	0.0300423		0.00294842	0.00353734	0.00203992	0.00192461	0.0200031	0.000585366	0.00142626	0.00393947	0.00108648	0.00109302	0.961416	P43121	Plasma membrane	MCAM	0.961416	Plasma membrane	no	Plasma membrane	Very High
P54709	Plasma membrane	ATP1B3		0.111953	0.297736	0.289288	0.197959	0.0758178	0.0272459	0.117849	0.279728	0.285421	0.213303	0.0743794	0.0293191	0.126967	0.268214	0.290919	0.189519	0.0902853	0.034095		0.00314273	0.00538506	0.00260011	0.00166198	0.0160725	0.00068444	0.00180466	0.00479023	0.001193	0.00138342	0.961282	P54709	Plasma membrane	ATP1B3	0.961282	Plasma membrane	no	Plasma membrane	Very High
Q92508	undefined	PIEZO1		0.125861	0.243938	0.280432	0.210104	0.0865621	0.0531022	0.105668	0.265941	0.285348	0.207846	0.0827126	0.0524844	0.116237	0.224797	0.282874	0.229724	0.09343	0.0529383		0.00189343	0.0203261	0.00253582	0.00146999	0.00520121	0.000582087	0.00193209	0.00177603	0.000842918	0.00254325	0.960897	Q92508		PIEZO1	0.960897	Plasma membrane	no	Plasma membrane	Very High
Q9HCU4	undefined	CELSR2		0.0999494	0.267505	0.282222	0.208634	0.0889773	0.0527127	0.109846	0.267364	0.282946	0.208946	0.0900534	0.0408448	0.111299	0.233743	0.29194	0.20716	0.0771266	0.0787311		0.00242238	0.0097348	0.00240674	0.00251834	0.0134215	0.000802929	0.00202781	0.00273137	0.000924624	0.00225222	0.960757	Q9HCU4		CELSR2	0.960757	Plasma membrane	no	Plasma membrane	Very High
Q9HCY8	undefined	S100A14		0.157059	0.268483	0.232822	0.192841	0.118535	0.0302602	0.149781	0.293145	0.247224	0.184394	0.091224	0.0342324	0.139305	0.300832	0.274056	0.166625	0.0831888	0.0359924		0.0165249	0.00239532	0.00204555	0.00122327	0.00948309	0.000820047	0.00162005	0.00311648	0.00116366	0.000895266	0.960712	Q9HCY8		S100A14	0.960712	Plasma membrane	no	Plasma membrane	Very High
P08183	Plasma membrane	ABCB1		0.143418	0.296295	0.258396	0.193352	0.0747663	0.033772	0.123937	0.290933	0.267957	0.187072	0.0869964	0.0431044	0.138297	0.275685	0.273979	0.184737	0.0854215	0.0418803		0.0101166	0.00262706	0.00189506	0.00146197	0.0161222	0.000602108	0.00155107	0.00334482	0.00103941	0.000977684	0.960262	P08183	Plasma membrane	ABCB1	0.960262	Plasma membrane	no	Plasma membrane	Very High
Q13277	Plasma membrane	STX3		0.117412	0.258664	0.251961	0.200116	0.0990824	0.0727636	0.100244	0.286403	0.26908	0.188996	0.100183	0.0550948	0.109131	0.248566	0.269847	0.212932	0.0971979	0.0623268		0.00458051	0.00385504	0.0015223	0.00338578	0.0208462	0.000761363	0.00101211	0.00206207	0.000743827	0.00119175	0.960039	Q13277	Plasma membrane	STX3	0.960039	Plasma membrane	no	Plasma membrane	Very High
O15031	Plasma membrane	PLXNB2		0.0885376	0.257799	0.298073	0.232279	0.0933652	0.0299471	0.0969668	0.272913	0.289629	0.227939	0.0844175	0.028135	0.0993348	0.23783	0.295368	0.241293	0.0980911	0.0280831		0.00122697	0.0182504	0.00364362	0.00140279	0.00496801	0.000602976	0.00255159	0.0030029	0.00114674	0.00317166	0.960032	O15031	Plasma membrane	PLXNB2	0.960032	Plasma membrane	no	Plasma membrane	Very High
P43353	undefined	ALDH3B1		0.104042	0.265149	0.280024	0.195566	0.101382	0.053837	0.0978214	0.281325	0.259408	0.21122	0.0927022	0.057524	0.101764	0.257235	0.27541	0.20488	0.104694	0.0560166		0.00288982	0.00441396	0.00159787	0.00378605	0.0215149	0.000682198	0.00111488	0.00256088	0.000841454	0.00117946	0.959419	P43353		ALDH3B1	0.959419	Plasma membrane	no	Plasma membrane	Very High
Q9H0X4	undefined	FAM234A		0.138423	0.221253	0.280397	0.238475	0.0976155	0.0238359	0.109871	0.24473	0.248066	0.236084	0.0902994	0.0709489	0.113542	0.206226	0.254934	0.243712	0.104736	0.0768504		0.00179203	0.0216951	0.006217	0.00159926	0.00157	0.000632945	0.00349735	0.00112191	0.000976626	0.00255671	0.958341	Q9H0X4		FAM234A	0.958341	Plasma membrane	no	Plasma membrane	Very High
Q99985	undefined	SEMA3C		0.0972909	0.252822	0.238734	0.222012	0.110568	0.0785729	0.0997979	0.26255	0.250282	0.205029	0.101939	0.0804028	0.116675	0.217685	0.253498	0.210158	0.124184	0.0778006		0.00510973	0.00469757	0.00288921	0.0133263	0.00917617	0.0016424	0.00147347	0.0013003	0.000783384	0.00132924	0.958272	Q99985		SEMA3C	0.958272	Plasma membrane	no	Plasma membrane	Very High
O95297	undefined	MPZL1		0.0944305	0.230051	0.295088	0.248975	0.0925007	0.0389555	0.0856468	0.242019	0.279833	0.257692	0.099246	0.035563	0.0920738	0.247392	0.294534	0.224144	0.104494	0.0373621		0.0010569	0.0227879	0.00393514	0.00136634	0.00269272	0.000583522	0.00252945	0.00217876	0.00109386	0.00470402	0.957071	O95297		MPZL1	0.957071	Plasma membrane	no	Plasma membrane	Very High
Q13421	undefined	MSLN		0.0950041	0.240245	0.280181	0.219453	0.0997081	0.0654095	0.0983507	0.261154	0.282025	0.198027	0.0943241	0.0661203	0.102117	0.208887	0.285374	0.238842	0.111814	0.0529652		0.00173655	0.019495	0.00299227	0.00315974	0.00693816	0.00080814	0.00288283	0.00193039	0.000893054	0.00321613	0.955948	Q13421		MSLN	0.955948	Plasma membrane	no	Plasma membrane	Very High
O00194	undefined	RAB27B		0.0907107	0.265394	0.277677	0.212685	0.0884045	0.0651277	0.109078	0.25179	0.291027	0.20353	0.0879104	0.056664	0.098294	0.221491	0.286756	0.236384	0.0888626	0.0682131		0.00209278	0.0142885	0.00306042	0.0028341	0.0112608	0.000990731	0.00289966	0.00245884	0.000948812	0.00351611	0.955649	O00194		RAB27B	0.955649	Plasma membrane	no	Plasma membrane	Very High
Q8N3E9	undefined	PLCD3		0.119614	0.315502	0.247466	0.180772	0.0892461	0.0473992	0.122578	0.303353	0.260687	0.1944	0.0817473	0.0372355	0.131513	0.263531	0.250774	0.207816	0.106578	0.0397892		0.00999799	0.00187179	0.00153691	0.00193339	0.0229558	0.000604529	0.00120326	0.00271808	0.00101428	0.000815822	0.955348	Q8N3E9		PLCD3	0.955348	Plasma membrane	no	Plasma membrane	Very High
P08582	Plasma membrane	MELTF		0.0963336	0.25614	0.283824	0.220217	0.0962573	0.0472284	0.0884434	0.280808	0.280952	0.209389	0.0915538	0.048854	0.100617	0.233009	0.312496	0.202956	0.105361	0.0455606		0.00187365	0.0117396	0.00286923	0.00311852	0.0153468	0.00080222	0.00226279	0.00322977	0.00103693	0.00265288	0.955068	P08582	Plasma membrane	MELTF	0.955068	Plasma membrane	no	Plasma membrane	Very High
P11169;Q8TDB8-4;Q8TDB8-2;Q8TDB8;Q8TDB8-5	undefined	SLC2A3;SLC2A14		0.217415	0.252188	0.217218	0.194932	0.0878709	0.0303747	0.157276	0.307923	0.216197	0.19911	0.0817706	0.0377227	0.152949	0.284345	0.233957	0.202964	0.0911054	0.0346784		0.0253461	0.00323301	0.00469989	0.00100481	0.00244583	0.00146797	0.00270485	0.00161618	0.00166756	0.00129267	0.954521	P11169;Q8TDB8-4;Q8TDB8-2;Q8TDB8;Q8TDB8-5		SLC2A3;SLC2A14	0.954521	Plasma membrane	no	Plasma membrane	Very High
P14209	Plasma membrane	CD99		0.0867787	0.301868	0.256257	0.213125	0.105766	0.0362049	0.0985213	0.255646	0.264668	0.231904	0.0928049	0.0564549	0.113317	0.270304	0.269819	0.165414	0.128081	0.0530654		0.00405009	0.00340387	0.00185806	0.00571237	0.022015	0.000950184	0.00136995	0.00466724	0.00113133	0.00103112	0.953811	P14209	Plasma membrane	CD99	0.953811	Plasma membrane	no	Plasma membrane	Very High
Q8TAA9	Plasma membrane	VANGL1		0.120236	0.298165	0.283832	0.198814	0.0698114	0.0291409	0.111978	0.318554	0.284817	0.199866	0.0583958	0.0263882	0.137269	0.26127	0.283669	0.213367	0.0771853	0.0272396		0.00439535	0.006119	0.00357214	0.00172879	0.0189903	0.000949843	0.00240739	0.00524827	0.00133221	0.00158461	0.953672	Q8TAA9	Plasma membrane	VANGL1	0.953672	Plasma membrane	no	Plasma membrane	Very High
P61073	undefined	CXCR4		0.116994	0.253381	0.262889	0.244206	0.0933423	0.0291876	0.104617	0.237654	0.295058	0.233832	0.0938171	0.0350226	0.138888	0.250834	0.310689	0.199384	0.0724065	0.0277994		0.00169042	0.0254254	0.00420496	0.00115427	0.0040602	0.000615135	0.00239307	0.00243665	0.00112666	0.00335835	0.953535	P61073		CXCR4	0.953535	Plasma membrane	no	Plasma membrane	Very High
P26038	undefined	MSN		0.113347	0.218534	0.236551	0.213715	0.125472	0.0923824	0.123344	0.230669	0.232537	0.214555	0.113967	0.0849282	0.131555	0.217562	0.243522	0.194104	0.127409	0.0858483		0.00666783	0.00591008	0.00555639	0.0173094	0.00415411	0.00251814	0.00138974	0.00108684	0.000815957	0.0013525	0.953239	P26038		MSN	0.953239	Plasma membrane	no	Plasma membrane	Very High
P98160	Plasma membrane	HSPG2		0.103496	0.246876	0.249829	0.21236	0.0981282	0.08931	0.0986242	0.229965	0.265017	0.214636	0.109334	0.0824244	0.0954975	0.197691	0.295036	0.22129	0.101168	0.0893175		0.00287263	0.0146694	0.00401571	0.00750165	0.00722978	0.00179011	0.00261873	0.00120982	0.000853114	0.00400665	0.953232	P98160	Plasma membrane	HSPG2	0.953232	Plasma membrane	no	Plasma membrane	Very High
Q96BD0	Plasma membrane	SLCO4A1		0.0995652	0.242614	0.256001	0.194486	0.121862	0.085473	0.0997273	0.273498	0.249728	0.200375	0.103542	0.0731298	0.122538	0.239626	0.233179	0.214111	0.11987	0.0706764		0.00711081	0.00415092	0.00231725	0.0119058	0.0145463	0.00195842	0.00107856	0.00222772	0.00078963	0.00110927	0.952805	Q96BD0	Plasma membrane	SLCO4A1	0.952805	Plasma membrane	no	Plasma membrane	Very High
P84095	undefined	RHOG		0.103471	0.27388	0.286809	0.186833	0.0951484	0.0538592	0.104638	0.270904	0.278057	0.201627	0.0896513	0.0551224	0.106974	0.246896	0.274598	0.212757	0.106374	0.0523997		0.00314763	0.00602112	0.00202335	0.00329015	0.025031	0.000722019	0.00145872	0.0037187	0.000927603	0.00157297	0.952087	P84095		RHOG	0.952087	Plasma membrane	no	Plasma membrane	Very High
P22059	undefined	OSBP		0.115343	0.226297	0.267191	0.196379	0.11291	0.0818795	0.105734	0.216335	0.267778	0.20103	0.124244	0.0848793	0.110446	0.252971	0.258123	0.190438	0.107669	0.0803518		0.00506484	0.00691146	0.00316903	0.0103712	0.0131404	0.00251676	0.00159278	0.0027744	0.000840404	0.00178386	0.951835	P22059		OSBP	0.951835	Plasma membrane	no	Plasma membrane	Very High
P05026	Plasma membrane	ATP1B1		0.108742	0.292851	0.303719	0.198121	0.069975	0.0265928	0.117207	0.296173	0.289627	0.204282	0.0683725	0.0243377	0.121664	0.260219	0.287551	0.220079	0.0865027	0.0239849		0.00291701	0.00967283	0.00396289	0.00172417	0.0177781	0.000935563	0.00244462	0.00597714	0.0013584	0.00193279	0.951296	P05026	Plasma membrane	ATP1B1	0.951296	Plasma membrane	no	Plasma membrane	Very High
Q9NX57	undefined	RAB20		0.0922929	0.251175	0.285519	0.216388	0.0858585	0.0687664	0.107115	0.241873	0.272553	0.208391	0.0980993	0.0719684	0.106294	0.220978	0.300439	0.211261	0.0960029	0.0650243		0.00211527	0.0202736	0.00302804	0.00408746	0.00947311	0.00113649	0.0029775	0.0021589	0.000910139	0.00347766	0.950362	Q9NX57		RAB20	0.950362	Plasma membrane	no	Plasma membrane	Very High
Q5JWF2;P63092;P63092-4;P63092-3	undefined	GNAS;GNAS		0.116364	0.230311	0.28512	0.209397	0.114138	0.0446696	0.155912	0.25271	0.247032	0.260589	0.0837571	0	0.121242	0.260086	0.312887	0.173926	0.103555	0.0283057		0.00218918	0.0293492	0.00455186	0.00135468	0.00415956	0.000711828	0.00148515	0.00294461	0.0014262	0.00207719	0.949751	Q5JWF2;P63092;P63092-4;P63092-3		GNAS;GNAS	0.949751	Plasma membrane	no	Plasma membrane	High
Q9Y6M7-13	undefined	SLC4A7		0.159963	0.276883	0.243639	0.192109	0.0821032	0.0453029	0.130483	0.297377	0.222769	0.184642	0.0736059	0.0911228	0.145798	0.255568	0.279871	0.191298	0.0763907	0.0510742		0.0233176	0.00441493	0.00205658	0.00205804	0.0106008	0.00140656	0.00204969	0.00272484	0.00115337	0.00116821	0.949049	Q9Y6M7-13		SLC4A7	0.949049	Plasma membrane	no	Plasma membrane	High
Q8N490	undefined	PNKD		0.128887	0.240075	0.269706	0.201988	0.0993194	0.0600243	0.118442	0.238505	0.263099	0.198027	0.091681	0.0902459	0.100113	0.232192	0.301871	0.184545	0.10628	0.0749986		0.00424582	0.0162279	0.00291857	0.00484612	0.013035	0.00168101	0.0024511	0.00266724	0.000939809	0.00216186	0.948826	Q8N490		PNKD	0.948826	Plasma membrane	no	Plasma membrane	High
P43007	undefined	SLC1A4		0.109909	0.298956	0.279933	0.206781	0.0772746	0.0271464	0.114868	0.309296	0.28533	0.19048	0.071576	0.0284499	0.118257	0.282094	0.271967	0.21281	0.082629	0.0322438		0.00398763	0.00407415	0.00270166	0.00189468	0.0278603	0.00087297	0.00207111	0.00572652	0.00122436	0.0013023	0.948284	P43007		SLC1A4	0.948284	Plasma membrane	no	Plasma membrane	High
P09923	undefined	ALPI		0.133469	0.250966	0.212861	0.204643	0.0991183	0.0989431	0.088487	0.26453	0.197266	0.259662	0.1044	0.0856548	0.100735	0.251611	0.245371	0.193817	0.130759	0.0777059		0.00963609	0.00390335	0.00388248	0.0166372	0.00955601	0.00378816	0.00103277	0.00124459	0.00104304	0.00114341	0.948133	P09923		ALPI	0.948133	Plasma membrane	no	Plasma membrane	High
Q9NZ53	undefined	PODXL2		0.0905724	0.218574	0.248853	0.238288	0.137977	0.0657359	0.103743	0.253529	0.236361	0.208688	0.115735	0.0819436	0.113756	0.192399	0.312817	0.234846	0.077849	0.0683329		0.00202802	0.0281123	0.0047151	0.00494247	0.00344406	0.00113561	0.00338894	0.00107646	0.000955298	0.00346777	0.946734	Q9NZ53		PODXL2	0.946734	Plasma membrane	no	Plasma membrane	High
Q15262	Plasma membrane	PTPRK		0.107911	0.292297	0.261504	0.185875	0.0952958	0.0571164	0.12103	0.260718	0.277638	0.207001	0.0852812	0.0483312	0.0862704	0.213647	0.251711	0.229987	0.118807	0.0995779		0.00573963	0.00632429	0.00336602	0.0051605	0.0231629	0.00152277	0.00207798	0.00323774	0.00110669	0.00182448	0.946477	Q15262	Plasma membrane	PTPRK	0.946477	Plasma membrane	no	Plasma membrane	High
P08648	undefined	ITGA5		0.0923953	0.257471	0.258498	0.232573	0.0922535	0.0668095	0.096353	0.224883	0.268397	0.272945	0.0751084	0.0623136	0.0988711	0.199343	0.286016	0.2497	0.111111	0.0549591		0.00148043	0.0290278	0.00486247	0.00211105	0.00249388	0.00076541	0.00319686	0.00132215	0.00110936	0.00729687	0.946334	P08648		ITGA5	0.946334	Plasma membrane	no	Plasma membrane	High
P20020	Plasma membrane	ATP2B1		0.119788	0.312544	0.279941	0.189116	0.0744579	0.0241528	0.11681	0.319098	0.267362	0.196653	0.0735265	0.026551	0.138194	0.280735	0.271234	0.196093	0.0869577	0.0267858		0.00686605	0.00305222	0.00283192	0.00193134	0.028582	0.000912839	0.00206296	0.00522001	0.0013167	0.00114818	0.946076	P20020	Plasma membrane	ATP2B1	0.946076	Plasma membrane	no	Plasma membrane	High
Q6PJF5	undefined	RHBDF2		0.114282	0.276944	0.282158	0.206259	0.0808552	0.0395015	0.114043	0.306329	0.265557	0.172315	0.0796505	0.062106	0.129343	0.255996	0.290522	0.205203	0.0830425	0.0358942		0.0051862	0.00612592	0.00227359	0.0024829	0.0278385	0.000891012	0.00222765	0.0047294	0.001106	0.00140397	0.945735	Q6PJF5		RHBDF2	0.945735	Plasma membrane	no	Plasma membrane	High
O95782	Plasma membrane	AP2A1		0.144877	0.284087	0.210289	0.181217	0.108333	0.0711985	0.134673	0.245929	0.2196	0.21041	0.114176	0.0752122	0.16243	0.247733	0.215661	0.188721	0.112291	0.0731636		0.0365072	0.00167173	0.00246241	0.0033974	0.00462707	0.00169177	0.00104078	0.00129406	0.00102413	0.000786335	0.945497	O95782	Plasma membrane	AP2A1	0.945497	Plasma membrane	no	Plasma membrane	High
Q02487	Plasma membrane	DSC2		0.124872	0.330941	0.256844	0.182923	0.0754311	0.0289895	0.129675	0.286594	0.272745	0.198722	0.0815718	0.0306914	0.131962	0.287287	0.269039	0.191829	0.0873401	0.0325426		0.00922227	0.0023262	0.00249806	0.00169808	0.0299994	0.000787511	0.00182314	0.00412411	0.00128867	0.00108837	0.945144	Q02487	Plasma membrane	DSC2	0.945144	Plasma membrane	no	Plasma membrane	High
Q92743	undefined	HTRA1		0.179575	0.237514	0.228349	0.184759	0.108333	0.06147	0.155941	0.238853	0.22196	0.19362	0.111557	0.0780685	0.17564	0.20095	0.222611	0.20105	0.116783	0.0829653		0.0257032	0.00686997	0.0085923	0.00265292	0.00250743	0.00146802	0.0020581	0.00237137	0.00145061	0.0013312	0.944995	Q92743		HTRA1	0.944995	Plasma membrane	no	Plasma membrane	High
O43169	undefined	CYB5B		0.102837	0.276688	0.292277	0.228771	0.0662362	0.0331902	0.140531	0.234096	0.283298	0.238738	0.0720519	0.0312852	0.132674	0.265233	0.304279	0.197431	0.0744406	0.0259423		0.00224615	0.0275206	0.00512335	0.00140964	0.00622035	0.000986367	0.00310074	0.00409184	0.00141377	0.00315782	0.944729	O43169		CYB5B	0.944729	Plasma membrane	no	Plasma membrane	High
Q9H0X9	undefined	OSBPL5		0.153328	0.26479	0.229943	0.216636	0.079038	0.056265	0.137966	0.27922	0.253128	0.196349	0.0771529	0.0561833	0.142056	0.201239	0.240627	0.189046	0.0983769	0.128655		0.0225579	0.00803696	0.00437973	0.00367314	0.00602275	0.0018514	0.00316558	0.00273419	0.00130884	0.00172637	0.944543	Q9H0X9		OSBPL5	0.944543	Plasma membrane	no	Plasma membrane	High
Q9UIG8	undefined	SLCO3A1		0.152799	0.195996	0.205933	0.213776	0.130817	0.10068	0.146152	0.221125	0.243586	0.195454	0.115159	0.0785242	0.150528	0.20246	0.263314	0.195595	0.100718	0.0873851		0.00879865	0.0182649	0.0114287	0.00499776	0.00329677	0.0020022	0.0020731	0.00172631	0.00104241	0.0023424	0.944027	Q9UIG8		SLCO3A1	0.944027	Plasma membrane	no	Plasma membrane	High
P18084	Plasma membrane	ITGB5		0.10157	0.225459	0.270178	0.24045	0.111657	0.0506858	0.106524	0.197206	0.267994	0.261867	0.110923	0.0554855	0.118642	0.207181	0.247949	0.241464	0.125889	0.0588747		0.00159414	0.0272036	0.0124477	0.00241803	0.00173837	0.000588503	0.00279355	0.00134942	0.00106602	0.00477653	0.944024	P18084	Plasma membrane	ITGB5	0.944024	Plasma membrane	no	Plasma membrane	High
Q9NUQ9	undefined	FAM49B		0.125091	0.273878	0.232213	0.187938	0.118494	0.0623866	0.130341	0.284156	0.208663	0.189784	0.124547	0.062509	0.155546	0.266936	0.214102	0.186439	0.118044	0.0589323		0.0314398	0.0015095	0.00172857	0.00420819	0.0109899	0.00229958	0.000998074	0.00202835	0.000978502	0.00065028	0.943169	Q9NUQ9		FAM49B	0.943169	Plasma membrane	no	Plasma membrane	High
P61586	undefined	RHOA		0.0863165	0.254038	0.283756	0.198635	0.111733	0.0655203	0.0991087	0.236576	0.273461	0.221746	0.104568	0.0645403	0.10884	0.255716	0.278012	0.172271	0.118962	0.0661995		0.00335019	0.0076421	0.00267865	0.00940239	0.0228465	0.00126901	0.00179009	0.00492684	0.0010276	0.00199302	0.943074	P61586		RHOA	0.943074	Plasma membrane	no	Plasma membrane	High
O95274	Plasma membrane	LYPD3		0.0927136	0.310642	0.262587	0.194319	0.101288	0.0384501	0.0950852	0.281829	0.271196	0.207081	0.100798	0.0440112	0.0984339	0.25117	0.277674	0.22218	0.108166	0.0423767		0.00325159	0.00400865	0.00216101	0.00340145	0.0368772	0.000672721	0.00131359	0.00334712	0.00107971	0.00130142	0.942586	O95274	Plasma membrane	LYPD3	0.942586	Plasma membrane	no	Plasma membrane	High
Q9ULH0	undefined	KIDINS220		0.113731	0.262037	0.281767	0.198452	0.0765043	0.0675086	0.114133	0.233578	0.292846	0.207732	0.083775	0.0679358	0.107163	0.258234	0.301168	0.195538	0.0830175	0.0548796		0.00312902	0.0170666	0.00285098	0.00276878	0.0194553	0.00117283	0.00246263	0.00451766	0.00105561	0.0032207	0.9423	Q9ULH0		KIDINS220	0.9423	Plasma membrane	no	Plasma membrane	High
Q8ND76	undefined	CCNY		0.158333	0.23595	0.235093	0.180855	0.1076	0.0821686	0.165414	0.21062	0.231079	0.188444	0.10755	0.0968933	0.1756	0.245673	0.250681	0.169019	0.0909071	0.0681199		0.0285899	0.00690989	0.00431592	0.0032808	0.00397084	0.00225012	0.00210782	0.00466501	0.00139303	0.00148975	0.941027	Q8ND76		CCNY	0.941027	Plasma membrane	no	Plasma membrane	High
P30480;P30460;P30462;P01889;P18463;Q29718;Q04826;P03989	undefined	HLA-B;HLA-B;HLA-B;HLA-B;HLA-B;HLA-B;HLA-B;HLA-B		0.10718	0.195035	0.283901	0.250081	0.115539	0.0482635	0.0815938	0.280523	0.283179	0.213776	0.0983643	0.0425641	0.0854648	0.226022	0.290729	0.232251	0.12683	0.0387027		0.00137439	0.0351251	0.0045529	0.00218755	0.00390866	0.000750888	0.00341713	0.00266136	0.00111307	0.0040578	0.940851	P30480;P30460;P30462;P01889;P18463;Q29718;Q04826;P03989		HLA-B;HLA-B;HLA-B;HLA-B;HLA-B;HLA-B;HLA-B;HLA-B	0.940851	Plasma membrane	no	Plasma membrane	High
Q9H1C7	undefined	CYSTM1		0.113711	0.186802	0.267152	0.229038	0.105941	0.0973549	0.096512	0.234985	0.239908	0.242309	0.106051	0.0802351	0.0989014	0.196285	0.231583	0.237514	0.14937	0.0863462		0.00244965	0.0176436	0.0145953	0.0125009	0.00222543	0.0016605	0.00342485	0.00124029	0.00102419	0.00365423	0.939581	Q9H1C7		CYSTM1	0.939581	Plasma membrane	no	Plasma membrane	High
O75326	undefined	SEMA7A		0.0973821	0.230952	0.205738	0.196349	0.122737	0.146841	0.0854236	0.264204	0.255281	0.252758	0.0961403	0.0461933	0.121045	0.178761	0.216192	0.241213	0.134223	0.108566		0.00691437	0.00657671	0.0100653	0.0208749	0.005363	0.00308572	0.0016847	0.00163	0.00122851	0.00307041	0.939506	O75326		SEMA7A	0.939506	Plasma membrane	no	Plasma membrane	High
Q96CN7	undefined	ISOC1		0.165208	0.210877	0.230869	0.221841	0.11259	0.0586155	0.157253	0.208218	0.218142	0.239804	0.111046	0.0655367	0.17275	0.203659	0.231434	0.208923	0.119168	0.0640665		0.00726767	0.0169365	0.0222816	0.00299049	0.00247984	0.00131296	0.00247732	0.00210654	0.00150495	0.00212084	0.938521	Q96CN7		ISOC1	0.938521	Plasma membrane	no	Plasma membrane	High
P08195	Plasma membrane	SLC3A2		0.139815	0.302302	0.265128	0.186551	0.0762601	0.0299436	0.133778	0.331459	0.258015	0.182544	0.0684898	0.0257147	0.12983	0.28448	0.277956	0.192616	0.0884223	0.026695		0.0121393	0.00328037	0.00318597	0.00182622	0.0306305	0.00101808	0.00236735	0.00468567	0.0013954	0.00125571	0.938215	P08195	Plasma membrane	SLC3A2	0.938215	Plasma membrane	no	Plasma membrane	High
Q9GZU7	undefined	CTDSP1		0.127074	0.217477	0.272242	0.202234	0.140834	0.0401394	0.149022	0.26383	0.237138	0.20045	0.0732587	0.0763008	0.0989486	0.325776	0.172516	0.213155	0.123235	0.0663698		0.0116017	0.00453294	0.00391953	0.00490766	0.0127839	0.0090501	0.00265205	0.00974809	0.00162934	0.00107733	0.938097	Q9GZU7		CTDSP1	0.938097	Plasma membrane	no	Plasma membrane	High
Q9UL26	undefined	RAB22A		0.0712739	0.256123	0.289211	0.224963	0.100415	0.058015	0.07842	0.25581	0.27035	0.210207	0.108286	0.0769271	0.0786839	0.238756	0.281571	0.223659	0.110978	0.0663515		0.00231612	0.00875924	0.00411247	0.00955038	0.0236015	0.00194681	0.00352461	0.00375532	0.0011455	0.00331303	0.937975	Q9UL26		RAB22A	0.937975	Plasma membrane	no	Plasma membrane	High
Q13636	undefined	RAB31		0.0919406	0.272435	0.30017	0.205541	0.0801598	0.0497535	0.101506	0.243288	0.301175	0.206727	0.0902757	0.0570279	0.111704	0.236896	0.28722	0.213495	0.0928766	0.0578087		0.00244326	0.0198167	0.00361103	0.0032617	0.0183084	0.00116855	0.00344188	0.00546706	0.0011292	0.00369135	0.937661	Q13636		RAB31	0.937661	Plasma membrane	no	Plasma membrane	High
O60503	undefined	ADCY9		0.10325	0.253976	0.277321	0.191532	0.0947439	0.0791767	0.110337	0.284184	0.259704	0.198035	0.0976651	0.050076	0.112961	0.237129	0.272148	0.199557	0.0806326	0.0975728		0.00579997	0.00788254	0.00216858	0.00607077	0.0313983	0.00144732	0.00163056	0.00333425	0.000920547	0.00182035	0.937527	O60503		ADCY9	0.937527	Plasma membrane	no	Plasma membrane	High
P11532	Plasma membrane	DMD		0.146998	0.29479	0.256075	0.179709	0.0895887	0.032839	0.131956	0.318561	0.259678	0.176815	0.0813997	0.0315907	0.147523	0.29247	0.257059	0.18344	0.0881746	0.0313331		0.0219449	0.00268342	0.00253322	0.00165815	0.0231166	0.000929672	0.00205644	0.00538328	0.00127843	0.00110453	0.937311	P11532	Plasma membrane	DMD	0.937311	Plasma membrane	no	Plasma membrane	High
P17342	Plasma membrane	NPR3		0.0841746	0.238089	0.249362	0.231649	0.122214	0.0745117	0.0856388	0.249553	0.246342	0.221639	0.113591	0.0832361	0.0976998	0.231774	0.239148	0.211002	0.142024	0.0783522		0.00411714	0.006346	0.0051982	0.0286565	0.00959124	0.00250409	0.00213997	0.00168398	0.00098813	0.00179296	0.936982	P17342	Plasma membrane	NPR3	0.936982	Plasma membrane	no	Plasma membrane	High
O75781	Plasma membrane	PALM		0.140568	0.281579	0.250124	0.193285	0.0970569	0.0373873	0.133172	0.321382	0.234918	0.168516	0.0845749	0.0574375	0.158706	0.295991	0.23664	0.190451	0.0857379	0.0324738		0.0311303	0.00239248	0.00215106	0.00196287	0.0164321	0.00147244	0.00209548	0.00489205	0.00122287	0.000976566	0.935272	O75781	Plasma membrane	PALM	0.935272	Plasma membrane	no	Plasma membrane	High
Q7KYR7;Q7KYR7-1;Q7KYR7-5;Q7KYR7-3;Q7KYR7-6;Q7KYR7-4;Q8WVV5	undefined	BTN2A1;BTN2A2		0.128066	0.259404	0.288431	0.211425	0.0913021	0.0213718	0.111627	0.312894	0.300365	0.173085	0.0614011	0.0406285	0.122976	0.229449	0.277204	0.250678	0.0791333	0.0405602		0.0037901	0.0246742	0.00570941	0.00184978	0.0133092	0.00132252	0.00416466	0.00644641	0.00141634	0.00274919	0.934568	Q7KYR7;Q7KYR7-1;Q7KYR7-5;Q7KYR7-3;Q7KYR7-6;Q7KYR7-4;Q8WVV5		BTN2A1;BTN2A2	0.934568	Plasma membrane	no	Plasma membrane	High
Q9HDC5	undefined	JPH1		0.119775	0.198189	0.274191	0.207341	0.12732	0.0731842	0.0945628	0.235798	0.286905	0.194005	0.0894637	0.0992657	0.116032	0.236365	0.262857	0.220274	0.105759	0.0587125		0.00316408	0.0324363	0.00392816	0.00565297	0.00776763	0.00228117	0.00314776	0.00316231	0.000918487	0.00312508	0.934416	Q9HDC5		JPH1	0.934416	Plasma membrane	no	Plasma membrane	High
P60953	undefined	CDC42		0.116657	0.231576	0.24128	0.216571	0.11454	0.0793757	0.110915	0.236406	0.227802	0.202351	0.128563	0.0939628	0.117295	0.235047	0.224966	0.204035	0.121722	0.0969354		0.0107738	0.00542914	0.00599595	0.024459	0.00814759	0.00611004	0.00166344	0.00156106	0.00091451	0.00129107	0.933654	P60953		CDC42	0.933654	Plasma membrane	no	Plasma membrane	High
Q15334	undefined	LLGL1		0.145323	0.237691	0.222946	0.187197	0.118261	0.0885823	0.142614	0.252398	0.215049	0.187699	0.119186	0.0830527	0.151352	0.248945	0.217576	0.178493	0.119881	0.0837518		0.0400832	0.00260207	0.00300167	0.00658534	0.00588962	0.00343779	0.00117808	0.00203339	0.00102477	0.000893783	0.93327	Q15334		LLGL1	0.93327	Plasma membrane	no	Plasma membrane	High
A0FGR8-2	undefined	ESYT2		0.0933473	0.224818	0.284792	0.23302	0.111188	0.0528345	0.0861009	0.264698	0.287242	0.205076	0.101825	0.0550585	0.105796	0.203989	0.290871	0.228016	0.109502	0.0618257		0.00162661	0.0402268	0.00388253	0.00327102	0.00570888	0.000820306	0.00381244	0.00219776	0.000966911	0.00424265	0.933244	A0FGR8-2		ESYT2	0.933244	Plasma membrane	no	Plasma membrane	High
Q9Y3L5	undefined	RAP2C		0.125649	0.258236	0.220415	0.203349	0.124604	0.0677483	0.0816841	0.247833	0.221051	0.236511	0.1558	0.0571214	0.108133	0.286693	0.181565	0.198431	0.154181	0.0709968		0.0144715	0.00241117	0.00557724	0.0156479	0.0162062	0.00577241	0.00125039	0.00316241	0.00136612	0.000957024	0.933178	Q9Y3L5		RAP2C	0.933178	Plasma membrane	no	Plasma membrane	High
Q96PD2	undefined	DCBLD2		0.0929256	0.224628	0.221249	0.222893	0.116	0.122304	0.110898	0.274974	0.232527	0.214094	0.0913611	0.0761467	0.142704	0.19763	0.248315	0.202207	0.120595	0.0885494		0.00836364	0.00763401	0.00557389	0.0281228	0.00668104	0.00414115	0.00187008	0.00149842	0.000992206	0.00201576	0.933107	Q96PD2		DCBLD2	0.933107	Plasma membrane	no	Plasma membrane	High
Q15833	undefined	STXBP2		0.130715	0.253649	0.244594	0.171208	0.0976177	0.102216	0.137287	0.272385	0.222942	0.201769	0.112298	0.0533194	0.109959	0.26972	0.232897	0.184344	0.131613	0.0714668		0.0227915	0.00293683	0.00188674	0.00705541	0.0243586	0.00271751	0.000978489	0.00271539	0.000988704	0.000978809	0.932592	Q15833		STXBP2	0.932592	Plasma membrane	no	Plasma membrane	High
P23229	Plasma membrane	ITGA6		0.088884	0.226298	0.282036	0.246112	0.100858	0.0558113	0.0921212	0.233876	0.273764	0.239014	0.101036	0.0601899	0.0968584	0.210247	0.284759	0.250747	0.102752	0.0546359		0.00124957	0.0426695	0.00563959	0.00211053	0.00244377	0.000634518	0.00418764	0.00132552	0.000976637	0.00695541	0.931807	P23229	Plasma membrane	ITGA6	0.931807	Plasma membrane	no	Plasma membrane	High
Q9BT40	undefined	INPP5K		0.0891349	0.201573	0.220008	0.258935	0.129341	0.101009	0.0981669	0.218464	0.260062	0.226042	0.115937	0.0813286	0.0946487	0.187167	0.26387	0.245707	0.126681	0.0819269		0.0022615	0.0171346	0.0188655	0.0119115	0.00255937	0.00171015	0.00588311	0.00114008	0.00104122	0.00607791	0.931415	Q9BT40		INPP5K	0.931415	Plasma membrane	no	Plasma membrane	High
Q9Y6N8	Plasma membrane	CDH10		0.137175	0.316291	0.258888	0.179647	0.0763941	0.0316047	0.129709	0.328775	0.262145	0.186662	0.0676646	0.0250437	0.139754	0.292726	0.253583	0.201864	0.0807963	0.0312765		0.0166729	0.00273524	0.00329465	0.00185479	0.0328826	0.00116979	0.00247538	0.00492044	0.00142751	0.00126557	0.931301	Q9Y6N8	Plasma membrane	CDH10	0.931301	Plasma membrane	no	Plasma membrane	High
Q14139	undefined	UBE4A		0.0847762	0.254997	0.2702	0.251288	0.0902826	0.0484564	0.0874227	0.26737	0.293037	0.223704	0.0820564	0.0464094	0.0848725	0.208502	0.309536	0.254279	0.0932635	0.0495478		0.00158034	0.0360809	0.00498524	0.00211415	0.00599099	0.000984338	0.00575781	0.00261981	0.00125138	0.00753161	0.931103	Q14139		UBE4A	0.931103	Plasma membrane	no	Plasma membrane	High
O14939	undefined	PLD2		0.131462	0.244814	0.223913	0.191114	0.115525	0.0931722	0.129987	0.274411	0.239553	0.173847	0.112926	0.0692749	0.109702	0.235356	0.232797	0.201819	0.139238	0.0810886		0.0230827	0.00400492	0.00306998	0.0100828	0.0191548	0.00396708	0.00125583	0.00253601	0.000963484	0.00112058	0.930762	O14939		PLD2	0.930762	Plasma membrane	no	Plasma membrane	High
P30464;P30484;P18465;P30488;P30487;P30481	undefined	HLA-B;HLA-B;HLA-B;HLA-B;HLA-B;HLA-B		0.046601	0.245022	0.281407	0.244884	0.140369	0.0417177	0.0428251	0.23533	0.230559	0.296226	0.125745	0.0693152	0.0602246	0.201159	0.292865	0.233346	0.155992	0.0564122		0.00303232	0.0126431	0.011205	0.0105545	0.00710645	0.00344594	0.00613218	0.00717968	0.00229213	0.00584829	0.93056	P30464;P30484;P18465;P30488;P30487;P30481		HLA-B;HLA-B;HLA-B;HLA-B;HLA-B;HLA-B	0.93056	Plasma membrane	no	Plasma membrane	High
Q9C037	undefined	TRIM4		0.140407	0.210876	0.236635	0.189499	0.10633	0.116254	0.0992846	0.217859	0.27611	0.221439	0.102199	0.0831084	0.132474	0.249002	0.224641	0.170391	0.118415	0.105078		0.01381	0.00872293	0.00509649	0.0156463	0.010437	0.00638151	0.00186722	0.0043853	0.00110503	0.00226848	0.93028	Q9C037		TRIM4	0.93028	Plasma membrane	no	Plasma membrane	High
P49757	undefined	NUMB		0.128348	0.234843	0.215928	0.207854	0.120512	0.0925163	0.122825	0.224462	0.204416	0.22948	0.127548	0.0912676	0.137053	0.241332	0.213458	0.185879	0.137551	0.0847275		0.0170234	0.00379324	0.00861434	0.023001	0.00581266	0.00685612	0.00127435	0.00152807	0.00108334	0.00110374	0.92991	P49757		NUMB	0.92991	Plasma membrane	no	Plasma membrane	High
P01116-2	undefined	KRAS		0.0986743	0.299357	0.274152	0.185033	0.102233	0.0405509	0.109578	0.3073	0.244543	0.193348	0.0940769	0.0511539	0.138832	0.271846	0.27211	0.177832	0.106782	0.0325972		0.00779778	0.00291054	0.00154648	0.00367817	0.0443316	0.000805514	0.00139454	0.00559406	0.00114298	0.000930269	0.929868	P01116-2		KRAS	0.929868	Plasma membrane	no	Plasma membrane	High
P62341	undefined	SELENOT		0.126966	0.161162	0.201903	0.213622	0.130024	0.166323	0.151298	0.314257	0.237922	0.203349	0.0356117	0.057562	0.0977268	0.287685	0.216075	0.24387	0.0633222	0.0913212		0.00978068	0.0115583	0.00640115	0.00515474	0.0125738	0.00863799	0.00428325	0.00688313	0.00202791	0.00398304	0.928716	P62341		SELENOT	0.928716	Plasma membrane	no	Plasma membrane	High
P21583	undefined	KITLG		0.11489	0.27263	0.255865	0.209617	0.0989241	0.0480738	0.116481	0.32398	0.244935	0.148547	0.073453	0.092604	0.164921	0.232209	0.260988	0.203541	0.103836	0.0345035		0.0188034	0.00610308	0.00277756	0.00496404	0.0222257	0.00225604	0.00317903	0.0084862	0.00139247	0.00137149	0.928441	P21583		KITLG	0.928441	Plasma membrane	no	Plasma membrane	High
Q8WVM8	undefined	SCFD1		0.0680786	0.239711	0.269034	0.217946	0.12466	0.080571	0.0710639	0.263023	0.252187	0.214827	0.114465	0.0844344	0.0784505	0.201847	0.279302	0.238594	0.126145	0.0756617		0.00290583	0.0107575	0.00588497	0.0230431	0.0156395	0.00271961	0.00366681	0.00228995	0.00120553	0.00369108	0.928196	Q8WVM8		SCFD1	0.928196	Plasma membrane	no	Plasma membrane	High
Q9BY67	Plasma membrane	CADM1		0.134638	0.320657	0.2762	0.174021	0.0715312	0.0229525	0.131339	0.329129	0.267798	0.177882	0.0682046	0.0256467	0.152756	0.276097	0.244437	0.217072	0.0807262	0.0289116		0.0176944	0.00368606	0.0045737	0.00200773	0.029368	0.00145946	0.00317644	0.00680296	0.00165638	0.00150063	0.928074	Q9BY67	Plasma membrane	CADM1	0.928074	Plasma membrane	no	Plasma membrane	High
P07355-2;P07355;A6NMY6	undefined	ANXA2;ANXA2P2		0.125442	0.229309	0.208969	0.197596	0.142739	0.0959454	0.126619	0.252556	0.210023	0.199913	0.132553	0.0783362	0.137621	0.222773	0.210029	0.204559	0.142509	0.0825094		0.0221107	0.00349907	0.00844196	0.0187347	0.00694285	0.00731584	0.00119831	0.00162406	0.0010733	0.00103394	0.928025	P07355-2;P07355;A6NMY6		ANXA2;ANXA2P2	0.928025	Plasma membrane	no	Plasma membrane	High
Q96L33	undefined	RHOV		0.128422	0.319198	0.245988	0.199362	0.107031	0	0.125607	0.258783	0.248043	0.190433	0.0845163	0.0926176	0.110996	0.254563	0.239535	0.196072	0.106479	0.0923545		0.0186872	0.00395318	0.00274332	0.00483793	0.028671	0.00296924	0.00279967	0.00488465	0.00140856	0.00109273	0.927953	Q96L33		RHOV	0.927953	Plasma membrane	no	Plasma membrane	High
Q03167	Plasma membrane	TGFBR3		0.128874	0.227311	0.262535	0.251499	0.0889424	0.0408392	0.123984	0.244319	0.280182	0.209414	0.0904258	0.0516757	0.128519	0.202761	0.270029	0.234252	0.08767	0.0767693		0.00240052	0.0448564	0.00721608	0.00180015	0.00290688	0.000830778	0.0050756	0.00157323	0.00101044	0.00443903	0.927891	Q03167	Plasma membrane	TGFBR3	0.927891	Plasma membrane	no	Plasma membrane	High
O15440	undefined	ABCC5		0.126001	0.241872	0.24352	0.167513	0.122798	0.0982966	0.125208	0.265444	0.237577	0.183381	0.100934	0.0874561	0.142158	0.239765	0.224734	0.203264	0.103923	0.0861558		0.0308499	0.00409506	0.00243343	0.00869852	0.0157431	0.00383933	0.00128197	0.00345056	0.000960039	0.00117773	0.92747	O15440		ABCC5	0.92747	Plasma membrane	no	Plasma membrane	High
P62330	undefined	ARF6		0.147057	0.288859	0.253001	0.19142	0.0833686	0.0362946	0.203783	0.240378	0.236073	0.175585	0.0915978	0.0525834	0.176875	0.276459	0.237307	0.173297	0.0892231	0.0468383		0.0419145	0.00438951	0.00479803	0.00169578	0.00560375	0.00168635	0.00348383	0.00566361	0.00198572	0.00147096	0.927308	P62330		ARF6	0.927308	Plasma membrane	no	Plasma membrane	High
P61224-3;P61224;P61224-2;A6NIZ1;P61224-4	undefined	RAP1B;A6NIZ1		0.0932239	0.271565	0.275009	0.202068	0.101962	0.0561716	0.0917002	0.304123	0.262772	0.18672	0.0931825	0.0615028	0.113855	0.243181	0.276184	0.211616	0.102659	0.0525055		0.00435227	0.00661289	0.00221439	0.00599132	0.0440441	0.00104525	0.00171873	0.00427118	0.00101438	0.00158248	0.927153	P61224-3;P61224;P61224-2;A6NIZ1;P61224-4		RAP1B;A6NIZ1	0.927153	Plasma membrane	no	Plasma membrane	High
P41440	undefined	SLC19A1		0.118533	0.26337	0.294072	0.210446	0.0859634	0.0276149	0.110769	0.28023	0.308989	0.183134	0.0745443	0.0423324	0.12367	0.232308	0.289633	0.227312	0.0808804	0.0461972		0.00313547	0.0338483	0.00483304	0.00192214	0.0144164	0.00105252	0.00388608	0.00604379	0.00125402	0.00322508	0.926383	P41440		SLC19A1	0.926383	Plasma membrane	no	Plasma membrane	High
Q86UW9	undefined	DTX2		0.151879	0.222717	0.200416	0.198482	0.12923	0.0972759	0.131642	0.220564	0.195525	0.197229	0.14724	0.1078	0.156408	0.232413	0.237377	0.185716	0.0982382	0.0898478		0.0287016	0.00411027	0.0105612	0.0118542	0.00577406	0.00795731	0.00153734	0.00185823	0.00119175	0.00129583	0.925158	Q86UW9		DTX2	0.925158	Plasma membrane	no	Plasma membrane	High
Q16720	Plasma membrane	ATP2B3		0.14482	0.271517	0.209644	0.263551	0.0935332	0.0169348	0.0852662	0.337211	0.229186	0.212036	0.10692	0.0293808	0.133464	0.369424	0.198543	0.236666	0.0443719	0.0175309		0.0108542	0.00429886	0.0103638	0.00324523	0.0160533	0.0116576	0.00548084	0.00995481	0.00227815	0.00186352	0.92395	Q16720	Plasma membrane	ATP2B3	0.92395	Plasma membrane	no	Plasma membrane	High
O43795	undefined	MYO1B		0.147688	0.312158	0.25848	0.180481	0.0721562	0.0290373	0.149877	0.313045	0.257333	0.178634	0.0698613	0.0312485	0.15437	0.295885	0.25605	0.186136	0.0801856	0.0273738		0.0313087	0.00346121	0.00405203	0.0018041	0.0223827	0.0013378	0.00306337	0.00571405	0.00161529	0.00145946	0.923801	O43795		MYO1B	0.923801	Plasma membrane	no	Plasma membrane	High
Q9Y639	Plasma membrane	NPTN		0.122937	0.299315	0.291232	0.188986	0.0724113	0.0251192	0.120301	0.308515	0.279832	0.199352	0.0671349	0.0248655	0.14238	0.278324	0.307747	0.171291	0.0741167	0.0261403		0.00688891	0.00812364	0.00438	0.00226308	0.0378871	0.00130465	0.00296363	0.00948146	0.0016547	0.00190323	0.92315	Q9Y639	Plasma membrane	NPTN	0.92315	Plasma membrane	no	Plasma membrane	High
P15328	Plasma membrane	FOLR1		0.0895738	0.206608	0.2772	0.221409	0.127701	0.0775077	0.097979	0.211787	0.220134	0.23453	0.106131	0.129439	0.108958	0.234359	0.221627	0.233661	0.155279	0.0461156		0.00386795	0.00944435	0.0118996	0.0309487	0.00497265	0.00512159	0.00386831	0.00313431	0.00137271	0.0022529	0.923117	P15328	Plasma membrane	FOLR1	0.923117	Plasma membrane	no	Plasma membrane	High
Q9H1A3	undefined	METTL9		0.187904	0.215743	0.221219	0.254442	0.0922568	0.0284343	0.146113	0.308112	0.286611	0.14549	0.0720302	0.0416441	0.120852	0.222325	0.282995	0.227618	0.10372	0.0424905		0.00808936	0.0282495	0.0113236	0.00190814	0.00729482	0.00227202	0.00638365	0.00669203	0.0019575	0.00319588	0.922634	Q9H1A3		METTL9	0.922634	Plasma membrane	no	Plasma membrane	High
Q9H3M7	undefined	TXNIP		0.202668	0.187394	0.177192	0.227769	0.104846	0.10013	0.13206	0.297522	0.206672	0.187271	0.101893	0.0745815	0.145873	0.249965	0.232083	0.161326	0.131703	0.0790499		0.0341093	0.0068199	0.00754604	0.00458051	0.00488274	0.0102118	0.00281407	0.00349119	0.00178475	0.00171418	0.922046	Q9H3M7		TXNIP	0.922046	Plasma membrane	no	Plasma membrane	High
Q5T2T1	undefined	MPP7		0.143723	0.305907	0.253116	0.180038	0.0836775	0.0335374	0.147258	0.305194	0.257406	0.186337	0.0691993	0.0346053	0.160358	0.308597	0.249481	0.173474	0.0761948	0.031895		0.0349921	0.0030686	0.00341024	0.00180561	0.0216799	0.00134396	0.00281785	0.00647901	0.00154891	0.00136605	0.921488	Q5T2T1		MPP7	0.921488	Plasma membrane	no	Plasma membrane	High
Q9BZM4	undefined	ULBP3		0.0686438	0.303995	0.287885	0.224116	0.0669442	0.0484171	0.0671957	0.276818	0.213062	0.232797	0.11733	0.0927971	0.113747	0.22884	0.237435	0.244412	0.0993665	0.0761996		0.00563482	0.00769424	0.00522373	0.0185732	0.0247927	0.00490551	0.00348799	0.00509131	0.00158984	0.00211172	0.920895	Q9BZM4		ULBP3	0.920895	Plasma membrane	no	Plasma membrane	High
O15162	undefined	PLSCR1		0.0789137	0.24707	0.275172	0.261074	0.113548	0.0242217	0.097392	0.20366	0.262642	0.242763	0.122692	0.0708522	0.134208	0.210972	0.297614	0.246397	0.110808	0		0.00176658	0.0441307	0.0122057	0.00221006	0.00294199	0.000915635	0.00458277	0.00297906	0.0014769	0.00622284	0.920568	O15162		PLSCR1	0.920568	Plasma membrane	no	Plasma membrane	High
Q6P4Q7	undefined	CNNM4		0.137008	0.294641	0.247527	0.190818	0.0695153	0.0604908	0.132976	0.301273	0.262045	0.21792	0.0857866	0	0.134382	0.230224	0.210975	0.163803	0.146552	0.114064		0.0295739	0.00502022	0.0044141	0.00499182	0.0200177	0.0026251	0.00258691	0.00700343	0.0017695	0.001553	0.920444	Q6P4Q7		CNNM4	0.920444	Plasma membrane	no	Plasma membrane	High
P53794	undefined	SLC5A3		0.1239	0.322374	0.198214	0.185321	0.083398	0.0867919	0.0902399	0.271595	0.267867	0.192809	0.130599	0.0468895	0.122224	0.1944	0.2494	0.246595	0.0950148	0.0923658		0.0191192	0.00501406	0.00545312	0.0062634	0.0322659	0.0027487	0.00196213	0.00325766	0.00140213	0.00211525	0.920398	P53794		SLC5A3	0.920398	Plasma membrane	no	Plasma membrane	High
Q9NZM3	undefined	ITSN2		0.155786	0.219115	0.225879	0.19098	0.103271	0.104969	0.132084	0.213532	0.224757	0.207705	0.120794	0.101128	0.138075	0.247704	0.227622	0.164767	0.120284	0.101549		0.0291869	0.00582564	0.00685884	0.0150814	0.00736682	0.00827512	0.00177908	0.00301375	0.00123824	0.00154008	0.919834	Q9NZM3		ITSN2	0.919834	Plasma membrane	no	Plasma membrane	High
Q6NTF9	undefined	RHBDD2		0.133297	0.233419	0.231447	0.165018	0.10882	0.127999	0.134545	0.273894	0.268738	0.15402	0.0874833	0.0813197	0.157754	0.221618	0.239503	0.217422	0.102518	0.0611854		0.0314646	0.00750005	0.00333367	0.0052455	0.0158013	0.00310682	0.00200645	0.00867585	0.00120339	0.00209797	0.919564	Q6NTF9		RHBDD2	0.919564	Plasma membrane	no	Plasma membrane	High
Q7L1W4	undefined	LRRC8D		0.111464	0.247447	0.285008	0.236034	0.0791992	0.0408471	0.106292	0.255252	0.289496	0.213862	0.0845648	0.0505332	0.108997	0.218289	0.306258	0.216041	0.0918893	0.0585262		0.00180104	0.0541222	0.00417799	0.00191065	0.00607835	0.000831473	0.00421139	0.00235432	0.00103814	0.00473718	0.918737	Q7L1W4		LRRC8D	0.918737	Plasma membrane	no	Plasma membrane	High
O43681	undefined	ASNA1		0.129963	0.199233	0.2302	0.237626	0.131034	0.0719435	0.134013	0.201743	0.221777	0.225993	0.139744	0.0767297	0.122026	0.191171	0.245261	0.229076	0.130475	0.0819914		0.00417374	0.0159934	0.0424583	0.00778266	0.00252096	0.00158553	0.00269968	0.00116739	0.00109375	0.00261281	0.917912	O43681		ASNA1	0.917912	Plasma membrane	no	Plasma membrane	High
Q5JWF2-2	undefined	GNAS		0.114642	0.241323	0.334061	0.184452	0.0869017	0.03862	0.130702	0.244461	0.254517	0.24312	0.0922102	0.0349898	0.105285	0.26006	0.311195	0.180891	0.105813	0.0367558		0.00261929	0.0480017	0.004939	0.00242153	0.0106764	0.00121563	0.00231294	0.00604323	0.00148944	0.00299148	0.917289	Q5JWF2-2		GNAS	0.917289	Plasma membrane	no	Plasma membrane	High
P63010	undefined	AP2B1		0.116838	0.270787	0.204382	0.195998	0.112849	0.0991462	0.114709	0.26258	0.207302	0.217336	0.115239	0.082834	0.145462	0.255294	0.208498	0.188936	0.117601	0.0842093		0.0361718	0.00222429	0.00338634	0.0156809	0.0129215	0.00770422	0.00115537	0.0018464	0.00109847	0.0009796	0.916831	P63010		AP2B1	0.916831	Plasma membrane	no	Plasma membrane	High
Q8NFZ4	undefined	NLGN2		0.137577	0.282925	0.245255	0.159274	0.0685914	0.106377	0.113602	0.287711	0.269008	0.191456	0.106165	0.0320575	0.15132	0.243901	0.304049	0.184167	0.0783606	0.0382011		0.0165199	0.00675441	0.00272988	0.00259968	0.0427518	0.000957658	0.00159514	0.00576848	0.00133192	0.00226829	0.916723	Q8NFZ4		NLGN2	0.916723	Plasma membrane	no	Plasma membrane	High
Q16832	Plasma membrane	DDR2		0.0789541	0.217167	0.249723	0.241597	0.12347	0.0890886	0.0780194	0.217694	0.239775	0.248434	0.125319	0.0907591	0.0837166	0.185376	0.245702	0.248187	0.14724	0.089778		0.00270961	0.0122758	0.0218521	0.0295718	0.00322231	0.00238523	0.005386	0.00147501	0.00123606	0.00443886	0.915447	Q16832	Plasma membrane	DDR2	0.915447	Plasma membrane	no	Plasma membrane	High
Q92887	Plasma membrane	ABCC2		0.0890444	0.197651	0.243566	0.262291	0.128547	0.0789005	0.0859784	0.215598	0.2477	0.243961	0.127072	0.0796907	0.0939226	0.186657	0.272105	0.244751	0.118536	0.0840282		0.00200973	0.0283068	0.0247049	0.00915015	0.00222127	0.0015262	0.00708947	0.00123374	0.00113435	0.00764315	0.91498	Q92887	Plasma membrane	ABCC2	0.91498	Plasma membrane	no	Plasma membrane	High
P98082	Plasma membrane	DAB2		0.151618	0.310155	0.229492	0.177827	0.0837927	0.0471154	0.141855	0.292062	0.233398	0.191093	0.0923327	0.0492594	0.165768	0.293031	0.226265	0.182024	0.0854656	0.0474459		0.0571101	0.00198289	0.00238602	0.00170257	0.0139469	0.00137389	0.00199655	0.00258879	0.00133936	0.00109776	0.914475	P98082	Plasma membrane	DAB2	0.914475	Plasma membrane	no	Plasma membrane	High
P13726	undefined	F3		0.094359	0.306003	0.299408	0.17744	0.0612021	0.0615882	0.0894577	0.243513	0.259961	0.246153	0.117509	0.0434057	0.0968814	0.227712	0.314934	0.196656	0.115217	0.048599		0.00348195	0.0133435	0.00537205	0.00585675	0.0417494	0.00159125	0.00249923	0.00607077	0.00162968	0.0039783	0.914427	P13726		F3	0.914427	Plasma membrane	no	Plasma membrane	High
P29317	Plasma membrane	EPHA2		0.0832849	0.226429	0.288589	0.253561	0.103934	0.0442033	0.0806667	0.243163	0.286709	0.237702	0.10088	0.0508804	0.0913913	0.216261	0.297492	0.24306	0.106163	0.0456323		0.0013145	0.0579977	0.00590585	0.00211322	0.00340891	0.000745722	0.00515073	0.00218101	0.0011372	0.0081529	0.911892	P29317	Plasma membrane	EPHA2	0.911892	Plasma membrane	no	Plasma membrane	High
Q6Q0C0	undefined	TRAF7		0.160072	0.278672	0.220357	0.187286	0.0936373	0.0599758	0.157443	0.286026	0.217446	0.179424	0.0898087	0.0698526	0.172273	0.269025	0.211592	0.193278	0.092751	0.0610806		0.0696532	0.00217566	0.00240242	0.00177021	0.00436023	0.00172232	0.00194668	0.00178221	0.00132511	0.00106307	0.911799	Q6Q0C0		TRAF7	0.911799	Plasma membrane	no	Plasma membrane	High
Q9Y289	undefined	SLC5A6		0.142553	0.279714	0.213019	0.18338	0.0965045	0.0848303	0.121815	0.279481	0.231397	0.188121	0.0944857	0.0846989	0.123282	0.240806	0.247852	0.187207	0.124803	0.0760494		0.0414256	0.00363043	0.00222219	0.00731283	0.0249944	0.003315	0.00138481	0.00265704	0.00107342	0.00116626	0.910818	Q9Y289		SLC5A6	0.910818	Plasma membrane	no	Plasma membrane	High
Q96Q45	undefined	TMEM237		0.111305	0.267954	0.300226	0.205704	0.0725681	0.0422432	0.103939	0.344731	0.251725	0.187646	0.0693464	0.0426124	0.11812	0.230267	0.316487	0.219548	0.079954	0.0356232		0.00449726	0.0195687	0.00529173	0.00357382	0.0407745	0.00183121	0.00367196	0.00628681	0.00165137	0.00279884	0.910054	Q96Q45		TMEM237	0.910054	Plasma membrane	no	Plasma membrane	High
Q96QT4	undefined	TRPM7		0.162896	0.210316	0.225051	0.215198	0.107287	0.079253	0.130514	0.195425	0.253398	0.189632	0.116985	0.114045	0.111471	0.218092	0.274914	0.178536	0.100126	0.116861		0.0119866	0.0282347	0.0127264	0.0109017	0.00766062	0.0064025	0.00456192	0.00308141	0.00130735	0.00318667	0.90995	Q96QT4		TRPM7	0.90995	Plasma membrane	no	Plasma membrane	High
Q9HCP0	undefined	CSNK1G1		0.0798668	0.284907	0.203964	0.210086	0.131043	0.0901329	0.172904	0.175666	0.216805	0.258453	0.0996402	0.0765325	0.142311	0.221082	0.212157	0.20307	0.114953	0.106428		0.0161437	0.00721686	0.0213533	0.0206009	0.00744494	0.00697948	0.00312833	0.0031992	0.00192361	0.00209848	0.909911	Q9HCP0		CSNK1G1	0.909911	Plasma membrane	no	Plasma membrane	High
Q9P273	undefined	TENM3		0.12071	0.207952	0.23757	0.177896	0.104396	0.151477	0.124959	0.228835	0.267548	0.187896	0.113524	0.077238	0.117085	0.203519	0.26642	0.193023	0.113208	0.106745		0.0120201	0.0199579	0.00679082	0.0187331	0.0146067	0.00694148	0.00235877	0.00364973	0.00113801	0.00400832	0.909795	Q9P273		TENM3	0.909795	Plasma membrane	no	Plasma membrane	High
Q9UGT4	undefined	SUSD2		0.101308	0.300123	0.260274	0.245513	0.0927822	0	0.0897785	0.287332	0.238179	0.184801	0.065669	0.13424	0.111643	0.260468	0.311718	0.198442	0.117728	0		0.00640797	0.0104304	0.00575756	0.00635278	0.0330632	0.00556142	0.00664575	0.0120065	0.00224148	0.00222825	0.909305	Q9UGT4		SUSD2	0.909305	Plasma membrane	no	Plasma membrane	High
O14763	undefined	TNFRSF10B		0.091826	0.194855	0.273555	0.271683	0.13765	0.0304313	0.116	0.248415	0.20683	0.253355	0.0736329	0.101767	0.084613	0.209376	0.27672	0.287336	0.110364	0.0315906		0.00220987	0.0423891	0.0168973	0.00338631	0.00251568	0.00178259	0.011147	0.00354955	0.00186788	0.00526745	0.908987	O14763		TNFRSF10B	0.908987	Plasma membrane	no	Plasma membrane	High
Q9Y696	undefined	CLIC4		0.158731	0.294869	0.240147	0.178085	0.0881676	0.0400004	0.157117	0.302109	0.237231	0.177074	0.0892768	0.0371925	0.161122	0.296359	0.244572	0.168744	0.0885049	0.0406971		0.0597067	0.00275896	0.00291633	0.00165029	0.0147136	0.00132825	0.00243978	0.00414938	0.0015021	0.00126513	0.907569	Q9Y696		CLIC4	0.907569	Plasma membrane	no	Plasma membrane	High
A0FGR8	undefined	ESYT2		0.0981611	0.239389	0.27442	0.225736	0.096893	0.0654003	0.0965003	0.234288	0.285771	0.232745	0.0896325	0.0610642	0.102644	0.208044	0.302507	0.229052	0.102248	0.0555055		0.00157224	0.0669176	0.00398136	0.00255496	0.00473408	0.000792281	0.00333603	0.00153744	0.000948498	0.0069795	0.906646	A0FGR8		ESYT2	0.906646	Plasma membrane	no	Plasma membrane	High
O14908	undefined	GIPC1		0.140988	0.256988	0.230671	0.167157	0.12013	0.0840653	0.133149	0.243305	0.232586	0.185438	0.125342	0.0801793	0.178138	0.226537	0.209274	0.177994	0.130753	0.0773048		0.0589071	0.00311314	0.00439413	0.00734259	0.00745816	0.00329032	0.00154569	0.00493682	0.00130604	0.00115205	0.906554	O14908		GIPC1	0.906554	Plasma membrane	no	Plasma membrane	High
Q96J84	Plasma membrane	KIRREL1		0.0960184	0.236468	0.294873	0.226656	0.0877221	0.058262	0.0865832	0.234755	0.283193	0.252669	0.0984962	0.0443045	0.0906726	0.225219	0.304902	0.232162	0.101662	0.0453827		0.0013231	0.0663891	0.00448311	0.00194705	0.0043812	0.000727648	0.00289968	0.0019822	0.00108195	0.00840526	0.90638	Q96J84	Plasma membrane	KIRREL1	0.90638	Plasma membrane	no	Plasma membrane	High
Q8IV38	undefined	ANKMY2		0.159534	0.192921	0.205835	0.170164	0.192186	0.0793598	0.127646	0.242837	0.27368	0.168249	0.107095	0.0804921	0.144669	0.228848	0.231495	0.180923	0.133153	0.0809111		0.0280484	0.0107535	0.00936878	0.00857294	0.0127077	0.00659839	0.00251149	0.0117223	0.00164406	0.00189724	0.906175	Q8IV38		ANKMY2	0.906175	Plasma membrane	no	Plasma membrane	High
Q9UGV2	undefined	NDRG3		0.147438	0.223173	0.204098	0.200009	0.131338	0.0939446	0.16149	0.220942	0.225105	0.159503	0.1517	0.0812602	0.14951	0.224236	0.196956	0.207509	0.137884	0.083904		0.0390312	0.0042642	0.0184549	0.00912151	0.00736292	0.00735742	0.0021327	0.00390207	0.00150879	0.00141336	0.905451	Q9UGV2		NDRG3	0.905451	Plasma membrane	no	Plasma membrane	High
O95865	undefined	DDAH2		0.152188	0.248206	0.194546	0.16218	0.137849	0.105032	0.144239	0.243071	0.216492	0.188005	0.138583	0.0696105	0.137753	0.247773	0.215173	0.193711	0.121427	0.0841626		0.0619723	0.00226636	0.00470128	0.00652486	0.0106123	0.00431659	0.00119202	0.00197745	0.00122513	0.00113364	0.904078	O95865		DDAH2	0.904078	Plasma membrane	no	Plasma membrane	High
Q8N370	Plasma membrane	SLC43A2		0.104429	0.245114	0.235242	0.245887	0.114033	0.0552958	0.0897208	0.194132	0.269703	0.232479	0.132976	0.0809894	0.0831256	0.177426	0.274134	0.229946	0.102272	0.133096		0.00388441	0.0280021	0.0239164	0.0117518	0.004643	0.00346995	0.0099373	0.00214761	0.00145291	0.00742485	0.90337	Q8N370	Plasma membrane	SLC43A2	0.90337	Plasma membrane	no	Plasma membrane	High
Q9C0B5	Plasma membrane	ZDHHC5		0.105159	0.309371	0.279461	0.189759	0.0870756	0.029174	0.117136	0.33168	0.262905	0.190805	0.0692401	0.0282336	0.124086	0.294959	0.271192	0.195	0.08819	0.0265729		0.00693882	0.00362934	0.00283113	0.00271834	0.0667376	0.00123471	0.00233361	0.00795949	0.00148681	0.00132736	0.902803	Q9C0B5	Plasma membrane	ZDHHC5	0.902803	Plasma membrane	no	Plasma membrane	High
Q9Y6N7	undefined	ROBO1		0.136974	0.309546	0.237885	0.168364	0.0900142	0.0572166	0.135119	0.310838	0.255789	0.180601	0.0809915	0.0366614	0.142045	0.278599	0.269468	0.180079	0.0863434	0.0434658		0.0329608	0.00307553	0.00217404	0.00216261	0.0481065	0.000947119	0.00188407	0.00518411	0.00132291	0.00130812	0.900874	Q9Y6N7		ROBO1	0.900874	Plasma membrane	no	Plasma membrane	High
Q9Y6I3	undefined	EPN1		0.160796	0.260408	0.232223	0.174144	0.106438	0.0659903	0.155275	0.270726	0.210711	0.186678	0.100512	0.0760987	0.169579	0.283535	0.205298	0.17847	0.0923616	0.0707558		0.079618	0.00211954	0.00225313	0.002246	0.00541931	0.00249035	0.00178545	0.00246753	0.00135421	0.00104868	0.899198	Q9Y6I3		EPN1	0.899198	Plasma membrane	no	Plasma membrane	High
Q03405	Plasma membrane	PLAUR		0.0891225	0.214827	0.294943	0.230361	0.0961236	0.0746228	0.0889827	0.229301	0.279803	0.235582	0.101973	0.0643573	0.10169	0.212263	0.279187	0.235463	0.12278	0.0486179		0.00149165	0.0721124	0.00569735	0.00370572	0.00375151	0.000898759	0.00388053	0.00178046	0.000997375	0.0075803	0.898104	Q03405	Plasma membrane	PLAUR	0.898104	Plasma membrane	no	Plasma membrane	High
Q15382	undefined	RHEB		0.111518	0.236077	0.294149	0.168062	0.108582	0.0816112	0.103906	0.228108	0.261734	0.198817	0.135146	0.0722889	0.133355	0.235734	0.249416	0.169754	0.118051	0.0936904		0.0121367	0.0121286	0.00484534	0.0205278	0.0322263	0.00445143	0.00228379	0.0100685	0.00124136	0.00229349	0.897797	Q15382		RHEB	0.897797	Plasma membrane	no	Plasma membrane	High
P60880	undefined	SNAP25		0.104771	0.254573	0.195247	0.220258	0.124215	0.100937	0.134358	0.257027	0.233639	0.197322	0.0974111	0.0802431	0.14887	0.176547	0.314998	0.156285	0.0954121	0.107888		0.0182986	0.0218159	0.0082443	0.0203078	0.0152265	0.00663121	0.00392878	0.00402779	0.00167712	0.00311377	0.896728	P60880		SNAP25	0.896728	Plasma membrane	no	Plasma membrane	High
P37235;P84074	undefined	HPCAL1;HPCA		0.190875	0.201949	0.21803	0.193363	0.119818	0.0759653	0.178954	0.270595	0.184839	0.169951	0.131738	0.0639236	0.187436	0.243042	0.22836	0.161673	0.103853	0.0756355		0.0655276	0.00655466	0.00837309	0.00288154	0.0035724	0.00476457	0.00316611	0.00448657	0.00231749	0.00168607	0.89667	P37235;P84074		HPCAL1;HPCA	0.89667	Plasma membrane	no	Plasma membrane	High
Q9HCM4	undefined	EPB41L5		0.18285	0.302667	0.2133	0.156776	0.0974964	0.0469109	0.12577	0.309209	0.221008	0.180787	0.078726	0.0845013	0.14483	0.268107	0.274982	0.192444	0.0973949	0.022242		0.0624675	0.00379995	0.0030491	0.00208947	0.0216411	0.00198023	0.0025593	0.00364161	0.00168509	0.00150897	0.895578	Q9HCM4		EPB41L5	0.895578	Plasma membrane	no	Plasma membrane	High
Q9H4G0	undefined	EPB41L1		0.137883	0.326597	0.264697	0.174245	0.0749579	0.0216196	0.139665	0.317695	0.266157	0.182505	0.0682984	0.0256802	0.15323	0.307206	0.259816	0.178599	0.0794113	0.021739		0.0283288	0.0038553	0.00514897	0.00230762	0.0457814	0.00186041	0.00372356	0.00982582	0.00191727	0.00171063	0.89554	Q9H4G0		EPB41L1	0.89554	Plasma membrane	no	Plasma membrane	High
P60903	undefined	S100A10		0.119358	0.248815	0.196973	0.191451	0.158374	0.0850288	0.144366	0.277379	0.187448	0.178816	0.135528	0.0764642	0.156718	0.214603	0.211892	0.200504	0.144037	0.0722452		0.0505515	0.00336436	0.00891646	0.0144803	0.00996633	0.0111557	0.00175186	0.0028017	0.00156666	0.00115723	0.894288	P60903		S100A10	0.894288	Plasma membrane	no	Plasma membrane	High
P55011	undefined	SLC12A2		0.139827	0.308527	0.265069	0.174028	0.0761848	0.0363653	0.144103	0.304467	0.264028	0.160119	0.0741673	0.0531154	0.148478	0.274628	0.260865	0.189537	0.0847608	0.0417299		0.036717	0.00455003	0.00314024	0.0023205	0.0448274	0.0013093	0.00298555	0.00923322	0.00157757	0.00159427	0.891745	P55011		SLC12A2	0.891745	Plasma membrane	no	Plasma membrane	High
Q9Y263	undefined	PLAA		0.137269	0.189864	0.236496	0.209604	0.13435	0.0924187	0.126961	0.190248	0.230279	0.221022	0.140194	0.0912962	0.120201	0.19569	0.241832	0.234117	0.111132	0.097028		0.00565469	0.0227254	0.05052	0.0130841	0.00355796	0.00388742	0.00286638	0.00145724	0.00111186	0.00364612	0.891489	Q9Y263		PLAA	0.891489	Plasma membrane	no	Plasma membrane	High
Q12974	undefined	PTP4A2		0.12816	0.240007	0.236895	0.18322	0.0972782	0.114439	0.139733	0.264398	0.212548	0.15233	0.112703	0.118288	0.0957279	0.220811	0.240619	0.249298	0.105566	0.0879787		0.028492	0.00820144	0.00698522	0.0157997	0.0284	0.0133133	0.00297245	0.00370332	0.00146079	0.00216249	0.888509	Q12974		PTP4A2	0.888509	Plasma membrane	no	Plasma membrane	High
P50993	undefined	ATP1A2		0.172142	0.212611	0.324786	0.151128	0.0902345	0.0490986	0.12103	0.227676	0.230872	0.171372	0.156734	0.0923148	0.16994	0.225788	0.223237	0.21603	0.0996895	0.0653153		0.0195813	0.0263941	0.0141159	0.00542777	0.0123434	0.00521541	0.00424141	0.0197698	0.00209425	0.00258477	0.888232	P50993		ATP1A2	0.888232	Plasma membrane	no	Plasma membrane	High
P11166	Plasma membrane	SLC2A1		0.125601	0.252894	0.287685	0.192532	0.088132	0.0531566	0.136083	0.260352	0.256083	0.195863	0.0978387	0.0537798	0.121162	0.228804	0.343921	0.138071	0.105026	0.0630151		0.00733502	0.0434024	0.00505123	0.00495091	0.0329601	0.00186224	0.00344952	0.00861461	0.00163328	0.00304695	0.887694	P11166	Plasma membrane	SLC2A1	0.887694	Plasma membrane	no	Plasma membrane	High
Q9NUP9	Plasma membrane	LIN7C		0.139386	0.305264	0.254524	0.153512	0.0936398	0.0536732	0.137864	0.286027	0.253201	0.187311	0.0863587	0.0492384	0.154728	0.290938	0.234459	0.173694	0.0955078	0.0506732		0.0532063	0.00271687	0.00207577	0.00235453	0.0383174	0.0012406	0.00193708	0.0078627	0.00140197	0.00124293	0.887644	Q9NUP9	Plasma membrane	LIN7C	0.887644	Plasma membrane	no	Plasma membrane	High
Q96MW5	undefined	COG8		0.112884	0.255385	0.20359	0.221774	0.115418	0.0909487	0.133803	0.257683	0.19633	0.185177	0.157907	0.0690991	0.156171	0.186538	0.213469	0.207122	0.122693	0.114007		0.0359615	0.00619364	0.0195888	0.0235127	0.00916566	0.0107112	0.00242337	0.00259706	0.00157475	0.00162361	0.886648	Q96MW5		COG8	0.886648	Plasma membrane	no	Plasma membrane	High
Q86W92	undefined	PPFIBP1		0.112823	0.251757	0.228039	0.183825	0.124049	0.0995067	0.116221	0.250944	0.216037	0.198679	0.115513	0.102605	0.141651	0.246322	0.232084	0.180408	0.116049	0.0834853		0.0364523	0.00443219	0.00418381	0.0289579	0.0228395	0.0113504	0.001564	0.0036195	0.00122491	0.00140166	0.883974	Q86W92		PPFIBP1	0.883974	Plasma membrane	no	Plasma membrane	High
Q8N7R7	undefined	CCNYL1		0.1984	0.256816	0.23033	0.181746	0.077467	0.0552404	0.162852	0.34005	0.249351	0.139554	0.0854817	0.0227109	0.153765	0.237743	0.226905	0.217128	0.106555	0.057903		0.0727938	0.00742049	0.007101	0.00209687	0.00875379	0.00265912	0.00446033	0.00654679	0.00234418	0.00230794	0.883516	Q8N7R7		CCNYL1	0.883516	Plasma membrane	no	Plasma membrane	High
O94973	Plasma membrane	AP2A2		0.136204	0.265701	0.198325	0.189462	0.117574	0.092735	0.127281	0.22194	0.207093	0.221072	0.128439	0.0941751	0.165776	0.237842	0.189674	0.178057	0.137051	0.0916001		0.0576653	0.00301302	0.0108012	0.0183235	0.00790173	0.0122704	0.00181915	0.00291783	0.00158312	0.00132598	0.882379	O94973	Plasma membrane	AP2A2	0.882379	Plasma membrane	no	Plasma membrane	High
Q9Y426	undefined	C2CD2		0.116348	0.280328	0.308197	0.198749	0.0698713	0.026506	0.112493	0.303852	0.286936	0.235088	0	0.0616313	0.110199	0.250109	0.287097	0.240425	0.0676722	0.0444975		0.00443278	0.051524	0.00776811	0.00287217	0.0229445	0.0037749	0.00674239	0.0111432	0.00208215	0.00463391	0.882082	Q9Y426		C2CD2	0.882082	Plasma membrane	no	Plasma membrane	High
Q9Y4G6	undefined	TLN2		0.165188	0.261551	0.227884	0.168601	0.094398	0.0823785	0.154787	0.27227	0.24524	0.165419	0.0975519	0.0647321	0.157121	0.272105	0.241374	0.168538	0.0952948	0.0655673		0.0858223	0.00363721	0.00213809	0.00237314	0.013005	0.0018954	0.00192731	0.00613432	0.0013838	0.00145168	0.880232	Q9Y4G6		TLN2	0.880232	Plasma membrane	no	Plasma membrane	High
Q8WVC6	undefined	DCAKD		0.119039	0.224891	0.297606	0.219555	0.0930169	0.0458916	0.127387	0.234535	0.296926	0.201974	0.0924215	0.0467573	0.142906	0.23569	0.278125	0.202747	0.0862779	0.0542526		0.0033096	0.0879966	0.00532779	0.00233143	0.00855838	0.00106007	0.00378751	0.00433431	0.00112421	0.00404285	0.878127	Q8WVC6		DCAKD	0.878127	Plasma membrane	no	Plasma membrane	High
Q8WUM9	undefined	SLC20A1		0.132271	0.233246	0.277932	0.252293	0.0615404	0.042717	0.123105	0.253799	0.274726	0.214453	0.0856462	0.0482701	0.087741	0.196569	0.295095	0.239155	0.110483	0.0709565		0.00227281	0.0856847	0.00956748	0.00206358	0.00402293	0.00114773	0.00749572	0.00216743	0.00127195	0.00748954	0.876816	Q8WUM9		SLC20A1	0.876816	Plasma membrane	no	Plasma membrane	High
Q7Z2K8	Plasma membrane	GPRIN1		0.135944	0.226809	0.228491	0.193341	0.11369	0.101724	0.122881	0.280242	0.222847	0.171492	0.11505	0.087487	0.13923	0.277266	0.219931	0.172759	0.0984352	0.092379		0.0550361	0.00412799	0.00270216	0.0111467	0.0273224	0.0139865	0.00169815	0.00535694	0.00124202	0.0013162	0.876065	Q7Z2K8	Plasma membrane	GPRIN1	0.876065	Plasma membrane	no	Plasma membrane	High
Q9UNN8	undefined	PROCR		0.100397	0.305274	0.247805	0.217556	0.0849323	0.0440356	0.109327	0.297788	0.261218	0.194571	0.0880526	0.0490433	0.116242	0.288001	0.290577	0.145264	0.110553	0.0493624		0.008677	0.00440739	0.00219503	0.0055079	0.0887064	0.00141601	0.00222098	0.00797015	0.00146949	0.00144165	0.875988	Q9UNN8		PROCR	0.875988	Plasma membrane	no	Plasma membrane	High
Q9H8M5	Plasma membrane	CNNM2		0.128793	0.266851	0.272233	0.168828	0.0704717	0.0928236	0.125217	0.255045	0.238017	0.182783	0.0931688	0.105768	0.149736	0.261876	0.214294	0.200742	0.0824433	0.0909085		0.0524302	0.0062051	0.00284681	0.00837468	0.0324705	0.00640597	0.00267519	0.0100111	0.00143477	0.00181525	0.87533	Q9H8M5	Plasma membrane	CNNM2	0.87533	Plasma membrane	no	Plasma membrane	High
Q16270	undefined	IGFBP7		0.068449	0.245022	0.302826	0.196182	0.115108	0.072412	0.081724	0.26139	0.246356	0.216288	0.112059	0.0821824	0.0764105	0.238088	0.301048	0.20537	0.11654	0.0625435		0.00374266	0.0191036	0.00671901	0.0225353	0.0524492	0.00359435	0.00407213	0.00631809	0.00163109	0.00475619	0.875078	Q16270		IGFBP7	0.875078	Plasma membrane	no	Plasma membrane	High
Q9HBR0	undefined	SLC38A10		0.127976	0.205053	0.233084	0.194327	0.152143	0.0874168	0.109265	0.251301	0.241767	0.17566	0.107891	0.114116	0.168033	0.21609	0.207752	0.189926	0.126781	0.0914181		0.033132	0.00939606	0.0108388	0.0292357	0.0115885	0.016693	0.00309471	0.00744762	0.00164006	0.00194116	0.874992	Q9HBR0		SLC38A10	0.874992	Plasma membrane	no	Plasma membrane	High
Q9HB09	undefined	BCL2L12		0.126251	0.227554	0.241988	0.155504	0.0967713	0.151931	0.139842	0.255633	0.278627	0.172217	0.0952654	0.058416	0.116581	0.273728	0.268798	0.195427	0.0846109	0.0608558		0.0209882	0.00998657	0.00321254	0.00547779	0.0625622	0.00314442	0.00199048	0.0132017	0.00140124	0.0033195	0.874715	Q9HB09		BCL2L12	0.874715	Plasma membrane	no	Plasma membrane	High
Q8WWI5	undefined	SLC44A1		0.12728	0.243043	0.177204	0.205432	0.099036	0.148004	0.145089	0.267046	0.254281	0.177114	0.0851788	0.0712916	0.113134	0.240509	0.280398	0.165479	0.108165	0.0923159		0.0382476	0.0100593	0.00466369	0.0118455	0.0383674	0.00913023	0.00261279	0.00618385	0.00157829	0.00286447	0.874447	Q8WWI5		SLC44A1	0.874447	Plasma membrane	no	Plasma membrane	High
Q24JP5	undefined	TMEM132A		0.0989798	0.253525	0.261127	0.245576	0.0823503	0.0584419	0.104306	0.280823	0.218765	0.208962	0.0730695	0.114074	0.0871006	0.23393	0.269974	0.19183	0.0927333	0.124433		0.00962538	0.016555	0.00623736	0.0300371	0.0309099	0.0180625	0.007128	0.0048065	0.00178334	0.00296399	0.871891	Q24JP5		TMEM132A	0.871891	Plasma membrane	no	Plasma membrane	High
Q04721	Plasma membrane	NOTCH2		0.0922511	0.246965	0.316735	0.236059	0.0775059	0.0304836	0.102819	0.269921	0.271773	0.251946	0.0697357	0.0338052	0.097146	0.234259	0.306582	0.258817	0.0721675	0.0310282		0.00163281	0.0945218	0.00691981	0.00167023	0.00515618	0.00121187	0.00476128	0.0035645	0.0014565	0.00736825	0.871737	Q04721	Plasma membrane	NOTCH2	0.871737	Plasma membrane	no	Plasma membrane	High
O94919	undefined	ENDOD1		0.0706947	0.213729	0.258847	0.23512	0.122247	0.0993622	0.0606703	0.230082	0.273608	0.225668	0.113216	0.0967546	0.0603754	0.186464	0.284287	0.245932	0.132198	0.0907429		0.00316532	0.0368721	0.0139334	0.0302249	0.0090813	0.00600795	0.0127637	0.00294873	0.00161529	0.0117145	0.871673	O94919		ENDOD1	0.871673	Plasma membrane	no	Plasma membrane	High
Q8IZP9	Plasma membrane	ADGRG2		0.0859786	0.187978	0.24754	0.244339	0.151283	0.0828805	0.0927231	0.20212	0.23862	0.252825	0.125425	0.0882864	0.0842504	0.191351	0.241915	0.244577	0.15716	0.0807462		0.0028042	0.0222425	0.0589405	0.0246202	0.00301419	0.00257663	0.00621013	0.00191086	0.00139884	0.00480831	0.871474	Q8IZP9	Plasma membrane	ADGRG2	0.871474	Plasma membrane	no	Plasma membrane	High
O43491	undefined	EPB41L2		0.134276	0.32735	0.271656	0.170581	0.0732809	0.0228551	0.136295	0.321135	0.266051	0.175263	0.0712557	0.03	0.143671	0.298202	0.273414	0.186723	0.0760261	0.0219623		0.0231352	0.004429	0.00500227	0.00246995	0.0739849	0.00180721	0.00368026	0.0102437	0.00195053	0.00183628	0.871461	O43491		EPB41L2	0.871461	Plasma membrane	no	Plasma membrane	High
Q9NX61	undefined	TMEM161A		0.125623	0.186095	0.259637	0.208121	0.0783765	0.142147	0.107833	0.237346	0.230499	0.198661	0.104711	0.120951	0.125699	0.222167	0.298707	0.238855	0.0792264	0.0353456		0.00498145	0.0716504	0.00953967	0.00950035	0.00825705	0.00824667	0.00415176	0.00308463	0.00128737	0.00786404	0.871437	Q9NX61		TMEM161A	0.871437	Plasma membrane	no	Plasma membrane	High
Q13740	undefined	ALCAM		0.133691	0.205994	0.186895	0.241288	0.18384	0.0482916	0.112711	0.335439	0.218863	0.140452	0.117649	0.0748864	0.121977	0.282258	0.221191	0.193558	0.0820277	0.0989881		0.0261808	0.00695386	0.00697051	0.00957	0.0354745	0.0267818	0.00428996	0.00952217	0.0022703	0.00180281	0.870183	Q13740		ALCAM	0.870183	Plasma membrane	no	Plasma membrane	High
P80723	Plasma membrane	BASP1		0.0846775	0.259245	0.272869	0.189664	0.127587	0.0659571	0.0825074	0.235547	0.262095	0.198569	0.127302	0.0939791	0.0976808	0.245016	0.26477	0.200676	0.114352	0.0775046		0.00711352	0.0116983	0.00534501	0.032194	0.0567581	0.00410445	0.00292627	0.0060847	0.00129192	0.00282154	0.869662	P80723	Plasma membrane	BASP1	0.869662	Plasma membrane	no	Plasma membrane	High
Q969T9	undefined	WBP2		0.21898	0.17762	0.17644	0.19167	0.130465	0.104825	0.10247	0.267315	0.262785	0.169943	0.0804014	0.117085	0.165997	0.231698	0.190943	0.208753	0.163002	0.0396073		0.0401002	0.0121069	0.019804	0.00675217	0.0102122	0.0153383	0.00529003	0.0212615	0.0027735	0.00313364	0.863227	Q969T9		WBP2	0.863227	Plasma membrane	no	Plasma membrane	High
Q96CW1	Plasma membrane	AP2M1		0.110034	0.246152	0.205124	0.192034	0.13663	0.110025	0.109344	0.217184	0.19876	0.245736	0.133098	0.0958769	0.147184	0.241555	0.218381	0.175385	0.134279	0.0832163		0.0267812	0.00462026	0.0133099	0.0600957	0.0124152	0.0131442	0.0017495	0.00264491	0.00156358	0.00173267	0.861943	Q96CW1	Plasma membrane	AP2M1	0.861943	Plasma membrane	no	Plasma membrane	High
Q6DN12	undefined	MCTP2		0.076322	0.188057	0.293118	0.218555	0.128274	0.0956741	0.0792405	0.246706	0.251077	0.218931	0.111685	0.09236	0.08189	0.188218	0.264791	0.238805	0.134997	0.091299		0.00291225	0.0539807	0.0136887	0.0364151	0.006716	0.00482128	0.00869887	0.00277055	0.00140006	0.00693547	0.861661	Q6DN12		MCTP2	0.861661	Plasma membrane	no	Plasma membrane	High
Q9Y2G0	undefined	EFR3B		0.144594	0.259519	0.246382	0.192024	0.0975097	0.0599708	0.111411	0.256355	0.245843	0.170422	0.100961	0.115007	0.108688	0.256712	0.23749	0.190561	0.0967421	0.109807		0.0397068	0.00836568	0.00358795	0.0126645	0.0521435	0.00996728	0.00304958	0.00720235	0.00140106	0.00181621	0.860095	Q9Y2G0		EFR3B	0.860095	Plasma membrane	no	Plasma membrane	High
P51159	undefined	RAB27A		0.103435	0.210362	0.244232	0.196442	0.0985332	0.146995	0.109198	0.244619	0.232069	0.172487	0.116218	0.125409	0.121331	0.21115	0.265394	0.216089	0.0862518	0.0997839		0.0145689	0.0156449	0.00815596	0.0454769	0.023525	0.0213397	0.00421029	0.00432534	0.0017151	0.00427057	0.856767	P51159		RAB27A	0.856767	Plasma membrane	no	Plasma membrane	High
Q9P0V3	undefined	SH3BP4		0.168087	0.28319	0.225553	0.171928	0.0975922	0.0536494	0.148681	0.343114	0.232716	0.156936	0.0793291	0.0392243	0.151842	0.276721	0.233309	0.197073	0.0886671	0.052388		0.098782	0.00381037	0.00348814	0.00214966	0.0225543	0.00253905	0.00304579	0.00463186	0.00177434	0.00166812	0.855556	Q9P0V3		SH3BP4	0.855556	Plasma membrane	no	Plasma membrane	High
O75052	undefined	NOS1AP		0.143053	0.225524	0.228611	0.195738	0.14293	0.0641443	0.106648	0.197949	0.22297	0.197323	0.199653	0.0754561	0.125877	0.202559	0.245191	0.177357	0.127825	0.121192		0.0212788	0.0116237	0.0424519	0.0349324	0.0128536	0.0112118	0.00275547	0.00433526	0.0016845	0.00228908	0.854583	O75052		NOS1AP	0.854583	Plasma membrane	no	Plasma membrane	High
Q99614	undefined	TTC1		0.116792	0.24757	0.250828	0.1719	0.133997	0.0789133	0.106893	0.224653	0.221146	0.197778	0.144782	0.104747	0.127234	0.229086	0.244011	0.183617	0.122623	0.0934281		0.0276938	0.00819611	0.00854461	0.0492672	0.0279554	0.013287	0.00218446	0.00499003	0.00142268	0.00191845	0.85454	Q99614		TTC1	0.85454	Plasma membrane	no	Plasma membrane	High
Q9UBH6	Plasma membrane	XPR1		0.097356	0.19471	0.245793	0.216165	0.102369	0.143607	0.0962871	0.193634	0.2876	0.212537	0.115396	0.0945451	0.10281	0.26986	0.308971	0.163959	0.0831743	0.0712257		0.00573289	0.0438791	0.00797898	0.0211083	0.0291792	0.0143941	0.0051018	0.00767941	0.0016741	0.00953152	0.853741	Q9UBH6	Plasma membrane	XPR1	0.853741	Plasma membrane	no	Plasma membrane	High
P63098	undefined	PPP3R1		0.150848	0.216101	0.207655	0.219957	0.150791	0.0546483	0.142827	0.21615	0.194348	0.185518	0.153509	0.107648	0.141139	0.250086	0.195418	0.17506	0.13155	0.106747		0.037937	0.00611013	0.0246911	0.0203467	0.0105926	0.0361192	0.00309505	0.00471211	0.0019814	0.00156023	0.852854	P63098		PPP3R1	0.852854	Plasma membrane	no	Plasma membrane	High
P07996	undefined	THBS1		0.117052	0.181951	0.244194	0.211207	0.124403	0.121194	0.107298	0.187974	0.242766	0.221912	0.132058	0.107992	0.118555	0.200519	0.250052	0.213815	0.119472	0.0975877		0.00550491	0.0293779	0.0393411	0.0475454	0.00511946	0.00973808	0.00429287	0.00186396	0.0011904	0.00561032	0.850416	P07996		THBS1	0.850416	Plasma membrane	no	Plasma membrane	High
P19634	undefined	SLC9A1		0.0931693	0.299846	0.271583	0.182664	0.0877393	0.0649982	0.112343	0.268159	0.243755	0.216038	0.0710227	0.0886823	0.09966	0.22547	0.337093	0.193575	0.0841773	0.0600248		0.00668321	0.0219312	0.00538801	0.00900144	0.0881995	0.00298311	0.0038777	0.00623392	0.00179985	0.00405478	0.849847	P19634		SLC9A1	0.849847	Plasma membrane	no	Plasma membrane	High
Q7Z403	undefined	TMC6		0.0791623	0.176591	0.236448	0.221994	0.204689	0.081117	0.137968	0.213624	0.238632	0.203737	0.121713	0.0843247	0.134834	0.19347	0.277171	0.197588	0.116789	0.0801487		0.00595178	0.0528725	0.0308272	0.0334197	0.00723106	0.00541483	0.00568347	0.00384203	0.00168341	0.00366793	0.849406	Q7Z403		TMC6	0.849406	Plasma membrane	no	Plasma membrane	High
Q9H5X1	undefined	CIAO2A		0.14055	0.169578	0.225825	0.176747	0.155768	0.13153	0.125528	0.196662	0.233113	0.189195	0.151729	0.103773	0.119647	0.220476	0.217103	0.22255	0.126889	0.0933354		0.0142044	0.0101893	0.0507437	0.0355028	0.0104744	0.0190136	0.00271083	0.00395599	0.00162876	0.00304275	0.848533	Q9H5X1		CIAO2A	0.848533	Plasma membrane	no	Plasma membrane	High
P61006	undefined	RAB8A		0.0867766	0.278035	0.296129	0.194845	0.0912309	0.0529831	0.0964076	0.284119	0.270933	0.198578	0.0891663	0.0607964	0.107083	0.246747	0.306253	0.185655	0.0896685	0.0645934		0.00475071	0.0176791	0.0040256	0.00835137	0.097737	0.0018275	0.00336216	0.00885553	0.00150017	0.00349025	0.848421	P61006		RAB8A	0.848421	Plasma membrane	no	Plasma membrane	High
P61020	undefined	RAB5B		0.0796409	0.217453	0.286029	0.206382	0.122145	0.0883498	0.0932327	0.223351	0.296295	0.186621	0.109574	0.0909266	0.0842461	0.208203	0.275497	0.211073	0.1311	0.0898802		0.00463262	0.0503292	0.00975379	0.0302565	0.0260959	0.00798313	0.00891668	0.00661497	0.00150543	0.00733839	0.846573	P61020		RAB5B	0.846573	Plasma membrane	no	Plasma membrane	High
Q08209	undefined	PPP3CA		0.19143	0.198028	0.182509	0.173923	0.145605	0.108504	0.15197	0.233208	0.190845	0.178352	0.145555	0.100069	0.147759	0.25961	0.20648	0.179342	0.114197	0.092613		0.077481	0.00456027	0.0141168	0.00831746	0.0101078	0.0292215	0.00264105	0.00443308	0.00210333	0.00192833	0.845089	Q08209		PPP3CA	0.845089	Plasma membrane	no	Plasma membrane	High
Q9HD67	undefined	MYO10		0.136165	0.212727	0.185303	0.207314	0.14173	0.116761	0.131702	0.207845	0.221143	0.211555	0.133146	0.094609	0.161501	0.200175	0.196399	0.208479	0.132985	0.100461		0.0257383	0.00803236	0.0624242	0.026016	0.00811019	0.0149225	0.00277156	0.00305962	0.00167412	0.00241193	0.844839	Q9HD67		MYO10	0.844839	Plasma membrane	no	Plasma membrane	High
Q8NDH3	undefined	NPEPL1		0.176184	0.266115	0.229712	0.165019	0.0961713	0.0667995	0.1737	0.264135	0.230193	0.162424	0.105839	0.0637088	0.177058	0.236287	0.226274	0.176839	0.102935	0.0806062		0.125079	0.00508095	0.00417212	0.00243713	0.00523892	0.00207849	0.0027562	0.00490349	0.00194342	0.00173248	0.844578	Q8NDH3		NPEPL1	0.844578	Plasma membrane	no	Plasma membrane	High
Q6NSJ5	undefined	LRRC8E		0.115935	0.193634	0.21056	0.219945	0.0921916	0.167734	0.118238	0.2185	0.239118	0.18072	0.116978	0.126446	0.139795	0.198501	0.249473	0.206644	0.0917698	0.113817		0.0146091	0.016805	0.0199143	0.0498436	0.0114338	0.0259182	0.00578751	0.00425844	0.00203067	0.00559633	0.843803	Q6NSJ5		LRRC8E	0.843803	Plasma membrane	no	Plasma membrane	High
Q96MH6	undefined	TMEM68		0.224114	0.187864	0.266319	0.206853	0.11485	0	0.132704	0.243099	0.237596	0.157166	0.131914	0.0975206	0.137136	0.199229	0.212583	0.212031	0.136686	0.102334		0.0253528	0.0372574	0.0400749	0.00590105	0.00974851	0.0075534	0.00968665	0.0154385	0.0030875	0.00301722	0.842882	Q96MH6		TMEM68	0.842882	Plasma membrane	no	Plasma membrane	High
P49795	undefined	RGS19		0.129131	0.208348	0.15439	0.193664	0.11076	0.203708	0.0960645	0.230138	0.273784	0.246052	0.120143	0.0338186	0.10569	0.187604	0.218668	0.212617	0.201032	0.074388		0.0137535	0.0123512	0.0516542	0.0353245	0.0136688	0.00977563	0.0036981	0.00779743	0.00259064	0.00681153	0.842575	P49795		RGS19	0.842575	Plasma membrane	no	Plasma membrane	High
P43003	undefined	SLC1A3		0.151749	0.253039	0.261793	0.166426	0.098263	0.0687292	0.182818	0.24842	0.241506	0.107518	0.113354	0.106384	0.165201	0.209181	0.281839	0.206565	0.0884776	0.048737		0.0524914	0.0245606	0.00951086	0.00520184	0.0244076	0.00536404	0.00682333	0.0244069	0.00271426	0.00324337	0.841276	P43003		SLC1A3	0.841276	Plasma membrane	no	Plasma membrane	High
Q96D71	undefined	REPS1		0.146496	0.291557	0.217153	0.167986	0.0886472	0.0881603	0.148061	0.271849	0.233055	0.194696	0.0952866	0.0570513	0.177581	0.266268	0.213676	0.165582	0.0962993	0.0805936		0.128096	0.00277878	0.00255395	0.00315756	0.011398	0.00249193	0.00201891	0.00387425	0.00157582	0.00147601	0.840579	Q96D71		REPS1	0.840579	Plasma membrane	no	Plasma membrane	High
O15439	undefined	ABCC4		0.141467	0.33479	0.252072	0.16415	0.066171	0.0413505	0.137726	0.314735	0.269817	0.173413	0.0681609	0.0361491	0.147861	0.291086	0.258571	0.191255	0.075113	0.0361139		0.0454374	0.00442778	0.00456688	0.00259038	0.0849787	0.00183914	0.00368998	0.00986897	0.00201099	0.00203951	0.83855	O15439		ABCC4	0.83855	Plasma membrane	no	Plasma membrane	High
Q96IV0	undefined	NGLY1		0.134236	0.221429	0.279145	0.237524	0.127665	0	0.0870955	0.248522	0.243398	0.177004	0.138684	0.105296	0.149912	0.146819	0.225902	0.273968	0.108611	0.0947891		0.00883216	0.049465	0.0493727	0.0102561	0.00738708	0.0056588	0.0181216	0.00773599	0.00253896	0.00491544	0.835716	Q96IV0		NGLY1	0.835716	Plasma membrane	no	Plasma membrane	High
Q07617	undefined	SPAG1		0.125793	0.220249	0.214243	0.192331	0.149818	0.0975659	0.125566	0.207779	0.187726	0.222979	0.145085	0.110866	0.122131	0.22316	0.219414	0.206644	0.129215	0.0994351		0.0202339	0.00682114	0.0328698	0.0622345	0.00998408	0.0241564	0.00224001	0.00223834	0.0016181	0.00196345	0.83564	Q07617		SPAG1	0.83564	Plasma membrane	no	Plasma membrane	High
O94955	undefined	RHOBTB3		0.112816	0.25933	0.24844	0.187312	0.107043	0.0850583	0.0889347	0.254718	0.233863	0.190166	0.132391	0.0999278	0.119743	0.24031	0.221598	0.196383	0.135742	0.0862245		0.0292952	0.00667165	0.00646536	0.0487701	0.0478188	0.0132936	0.00233189	0.00639818	0.00146049	0.00195174	0.835543	O94955		RHOBTB3	0.835543	Plasma membrane	no	Plasma membrane	High
P11233	undefined	RALA		0.118715	0.329384	0.27483	0.150112	0.0675671	0.0593915	0.138149	0.271014	0.271786	0.192549	0.0848111	0.041691	0.126357	0.278942	0.262487	0.187879	0.0971732	0.0471609		0.020081	0.00452295	0.00287394	0.00321934	0.116314	0.00125663	0.00238673	0.0104136	0.00169073	0.00186649	0.835374	P11233		RALA	0.835374	Plasma membrane	no	Plasma membrane	High
P14384	Plasma membrane	CPM		0.0962105	0.301468	0.205415	0.246396	0.0850267	0.0654841	0.0695263	0.147606	0.124133	0.12438	0.472584	0.0617712	0.118748	0.163914	0.246349	0.153278	0.104235	0.213477		0.012818	0.0151542	0.0349406	0.0112754	0.0162675	0.0196791	0.0125098	0.0304387	0.00509353	0.00690323	0.83492	P14384	Plasma membrane	CPM	0.83492	Plasma membrane	no	Plasma membrane	High
Q00013-3	undefined	MPP1		0.159823	0.256196	0.168156	0.192781	0.112912	0.110133	0.172298	0.207736	0.229403	0.182999	0.120186	0.0873776	0.143192	0.239036	0.19894	0.181626	0.131955	0.105251		0.102663	0.00457715	0.015152	0.0103544	0.00953648	0.0117029	0.00291617	0.00428395	0.00211101	0.00206178	0.834641	Q00013-3		MPP1	0.834641	Plasma membrane	no	Plasma membrane	High
O00159	undefined	MYO1C		0.151496	0.322982	0.249926	0.174761	0.0720225	0.0288126	0.146489	0.339328	0.254394	0.168509	0.0642344	0.0270462	0.164017	0.299666	0.25916	0.174017	0.0769726	0.0261673		0.075271	0.00554946	0.00696255	0.00290196	0.0511174	0.00281115	0.0051071	0.0114652	0.00244772	0.00234201	0.834025	O00159		MYO1C	0.834025	Plasma membrane	no	Plasma membrane	High
Q9Y666	Plasma membrane	SLC12A7		0.0816654	0.12534	0.126597	0.192389	0.0954318	0.378576	0.0712652	0.208799	0.261113	0.201992	0.130475	0.126356	0.165341	0.174756	0.211086	0.269796	0.102803	0.0762184		0.0123841	0.0133268	0.0394336	0.0178818	0.0153816	0.024457	0.0110102	0.0191199	0.00442767	0.00878107	0.833796	Q9Y666	Plasma membrane	SLC12A7	0.833796	Plasma membrane	no	Plasma membrane	High
P60033	undefined	CD81		0.0742237	0.216057	0.267336	0.255984	0.116184	0.0702156	0.0911825	0.208075	0.282612	0.263999	0.098186	0.0559457	0.101635	0.182488	0.266022	0.23903	0.139585	0.0712395		0.00216828	0.104614	0.0212596	0.00668012	0.00312482	0.00141347	0.00951242	0.00225282	0.00144585	0.014656	0.832872	P60033		CD81	0.832872	Plasma membrane	no	Plasma membrane	High
P34947	undefined	GRK5		0.096921	0.179192	0.220246	0.190298	0.117229	0.196114	0.166012	0.249208	0.184771	0.189086	0.120938	0.0899847	0.109569	0.208014	0.214709	0.238211	0.148738	0.0807584		0.0156421	0.0090526	0.0306581	0.0552204	0.013596	0.0282824	0.00375483	0.00531144	0.00241765	0.00358043	0.832484	P34947		GRK5	0.832484	Plasma membrane	no	Plasma membrane	High
Q9H082	undefined	RAB33B		0.10129	0.262518	0.289391	0.183021	0.102823	0.0609577	0.104815	0.297459	0.240065	0.155825	0.115219	0.0866168	0.126508	0.231031	0.224284	0.216797	0.106724	0.0946567		0.0238275	0.0100467	0.00441842	0.018375	0.0855471	0.00684018	0.00341732	0.0131027	0.00159087	0.00202775	0.830806	Q9H082		RAB33B	0.830806	Plasma membrane	no	Plasma membrane	High
Q9H7F0	undefined	ATP13A3		0.0909897	0.21664	0.230443	0.231062	0.123781	0.107085	0.0822842	0.218705	0.250698	0.218515	0.131822	0.0979757	0.084882	0.180956	0.243707	0.234612	0.150442	0.105401		0.00509346	0.0153657	0.0314181	0.0914581	0.00668373	0.00585409	0.00591062	0.00189999	0.0014819	0.00506885	0.829766	Q9H7F0		ATP13A3	0.829766	Plasma membrane	no	Plasma membrane	High
P98196	undefined	ATP11A		0.0915057	0.216239	0.229944	0.21793	0.140097	0.104284	0.0938161	0.235906	0.230295	0.220134	0.116602	0.103248	0.1128	0.220991	0.24442	0.197662	0.122025	0.102101		0.00933399	0.0114104	0.0126332	0.10384	0.0123184	0.0116723	0.00297357	0.00195278	0.00134103	0.00296382	0.829561	P98196		ATP11A	0.829561	Plasma membrane	no	Plasma membrane	High
Q9H5I5	undefined	PIEZO2		0.119964	0.270034	0.217904	0.179372	0.106358	0.106367	0.123877	0.257117	0.261445	0.166385	0.131562	0.059614	0.114086	0.224703	0.233667	0.196905	0.101331	0.129308		0.0543515	0.00767259	0.00552442	0.0166495	0.0659147	0.00766599	0.00246647	0.00648972	0.00154756	0.00238667	0.829331	Q9H5I5		PIEZO2	0.829331	Plasma membrane	no	Plasma membrane	High
Q53TN4	undefined	CYBRD1		0.122015	0.219057	0.289725	0.285444	0.0837585	0	0.111606	0.260197	0.296706	0.243381	0.0881104	0	0.1074	0.23758	0.297466	0.242189	0.0888199	0.0265449		0.00223451	0.121814	0.0172203	0.00164251	0.00409008	0.0013785	0.00685046	0.00491384	0.0018305	0.00892407	0.829101	Q53TN4		CYBRD1	0.829101	Plasma membrane	no	Plasma membrane	High
P31641	undefined	SLC6A6		0.212316	0.258882	0.180681	0.131685	0.168469	0.0479674	0.0838898	0.23733	0.250234	0.188376	0.127202	0.112967	0.106405	0.21708	0.212223	0.227281	0.164237	0.0727739		0.0671347	0.00801483	0.0234866	0.0115944	0.0278224	0.0134988	0.00414795	0.0118618	0.00301462	0.0026708	0.826753	P31641		SLC6A6	0.826753	Plasma membrane	no	Plasma membrane	High
Q13425	undefined	SNTB2		0.172244	0.317293	0.240152	0.169598	0.0672335	0.0334797	0.148746	0.320576	0.24642	0.18518	0.0618102	0.0372679	0.172289	0.310808	0.233458	0.174153	0.0730049	0.0362872		0.114783	0.00470093	0.00640604	0.00238682	0.025688	0.00294193	0.00494023	0.0067485	0.00241067	0.00228214	0.826711	Q13425		SNTB2	0.826711	Plasma membrane	no	Plasma membrane	High
Q04912	undefined	MST1R		0.098878	0.177997	0.178783	0.214973	0.150151	0.179218	0.113144	0.203293	0.263608	0.255609	0.0937863	0.0705586	0.0778424	0.198757	0.260756	0.215358	0.128158	0.119129		0.00595247	0.0303361	0.0437174	0.0535688	0.0074945	0.00973702	0.00551182	0.00326523	0.00198532	0.0127381	0.825693	Q04912		MST1R	0.825693	Plasma membrane	no	Plasma membrane	High
Q8WV93	undefined	AFG1L		0.15108	0.282949	0.24324	0.182347	0.0741166	0.0662675	0.140273	0.267669	0.124281	0.207977	0.163961	0.0958394	0.13956	0.21032	0.29601	0.162295	0.0751508	0.116665		0.0676866	0.0139738	0.0139266	0.0152023	0.026655	0.0198652	0.0047423	0.00702053	0.00300957	0.00273833	0.82518	Q8WV93		AFG1L	0.82518	Plasma membrane	no	Plasma membrane	High
O95816	undefined	BAG2		0.1089	0.195292	0.240063	0.211508	0.137013	0.107224	0.111383	0.198172	0.240292	0.220952	0.12796	0.101242	0.114556	0.193749	0.235732	0.209471	0.135455	0.111037		0.0073114	0.0205326	0.0414827	0.0778777	0.00604616	0.0108687	0.00422905	0.00196044	0.00133075	0.00404744	0.824313	O95816		BAG2	0.824313	Plasma membrane	no	Plasma membrane	High
P18433	undefined	PTPRA		0.123154	0.208263	0.173428	0.20111	0.11105	0.182995	0.117295	0.253978	0.236647	0.178493	0.147194	0.0663932	0.166167	0.241024	0.178666	0.189846	0.111856	0.112441		0.0585403	0.0054829	0.0168201	0.0265556	0.0192439	0.0333784	0.00324931	0.00856828	0.00245204	0.00303655	0.822673	P18433		PTPRA	0.822673	Plasma membrane	no	Plasma membrane	High
O75051	Plasma membrane	PLXNA2		0.197576	0.175809	0.191224	0.143414	0.171414	0.120564	0.159697	0.200882	0.215754	0.164733	0.125162	0.133771	0.115762	0.216438	0.255274	0.205758	0.108002	0.0987648		0.0394883	0.0211177	0.0357414	0.0166115	0.0180668	0.0258212	0.00518938	0.0101629	0.00284846	0.00415353	0.820799	O75051	Plasma membrane	PLXNA2	0.820799	Plasma membrane	no	Plasma membrane	High
P27105	undefined	STOM		0.0841129	0.224778	0.294232	0.251495	0.105602	0.03978	0.0967917	0.192763	0.290165	0.268514	0.109716	0.0420499	0.0903131	0.220924	0.271672	0.263862	0.116347	0.0368828		0.00192083	0.125818	0.0203958	0.00263821	0.00341016	0.00113888	0.00602424	0.00342685	0.00159889	0.0154014	0.818226	P27105		STOM	0.818226	Plasma membrane	no	Plasma membrane	High
P32856	undefined	STX2		0.12902	0.270752	0.237821	0.200902	0.127915	0.0335909	0.121852	0.312488	0.231016	0.195093	0.0984258	0.0411252	0.118064	0.22584	0.198956	0.168768	0.117539	0.170833		0.0642709	0.0112185	0.00794747	0.016773	0.0442181	0.0187766	0.00458843	0.0106785	0.00261422	0.00217379	0.816741	P32856		STX2	0.816741	Plasma membrane	no	Plasma membrane	High
Q9H6X2	Plasma membrane	ANTXR1		0.0729811	0.201227	0.285761	0.243745	0.112554	0.0837323	0.0828848	0.20224	0.260172	0.248329	0.114609	0.091765	0.0942143	0.188165	0.266386	0.250073	0.127901	0.0732616		0.00242418	0.101569	0.0286732	0.0146465	0.00369197	0.00319863	0.0132853	0.00223609	0.00145818	0.0150784	0.813739	Q9H6X2	Plasma membrane	ANTXR1	0.813739	Plasma membrane	no	Plasma membrane	High
P61769	undefined	B2M		0.091831	0.207482	0.29384	0.256572	0.103978	0.0462977	0.0805382	0.240673	0.2865	0.255654	0.0917759	0.0448589	0.101231	0.230427	0.295894	0.251717	0.0831934	0.0375379		0.00150549	0.150814	0.00786911	0.00203275	0.0033082	0.000898809	0.00538931	0.00240108	0.0012505	0.0129451	0.811586	P61769		B2M	0.811586	Plasma membrane	no	Plasma membrane	High
Q9NQC3	ER_high_curvature	RTN4		0.0747217	0.199128	0.259472	0.234251	0.124237	0.10819	0.0701571	0.216291	0.257556	0.242968	0.110508	0.10252	0.0678746	0.191063	0.260162	0.230852	0.134435	0.115614		0.00377429	0.038569	0.0251782	0.0776961	0.00687491	0.0110114	0.0133725	0.00278049	0.00178383	0.0103991	0.80856	Q9NQC3	ER_high_curvature	RTN4	0.80856	Plasma membrane	no	Plasma membrane	High
Q9BZG1	undefined	RAB34		0.0880706	0.273493	0.279759	0.183782	0.102334	0.0725615	0.0953633	0.274019	0.2703	0.178805	0.101164	0.0803497	0.110026	0.236386	0.276465	0.197456	0.110623	0.0690434		0.0091075	0.0145396	0.00411021	0.0179721	0.125877	0.00273988	0.00318905	0.010044	0.00143712	0.00320498	0.807779	Q9BZG1		RAB34	0.807779	Plasma membrane	no	Plasma membrane	High
Q8NEN9	undefined	PDZD8		0.0883887	0.1956	0.254208	0.247213	0.1164	0.0981903	0.0841823	0.218182	0.27737	0.230021	0.102275	0.0879689	0.0766559	0.190224	0.284755	0.244011	0.112795	0.0915599		0.00278821	0.112707	0.0186582	0.0140487	0.00488434	0.00443697	0.0143196	0.00205754	0.00142961	0.0188928	0.805777	Q8NEN9		PDZD8	0.805777	Plasma membrane	no	Plasma membrane	High
P20339	undefined	RAB5A		0.0625545	0.21823	0.261349	0.237189	0.13337	0.0873074	0.068179	0.220408	0.299365	0.204598	0.114203	0.0932475	0.0839078	0.193419	0.279627	0.204302	0.136556	0.102189		0.00471038	0.0497976	0.0154143	0.0598796	0.0193671	0.0107053	0.0162836	0.00574087	0.00198557	0.0106303	0.805485	P20339		RAB5A	0.805485	Plasma membrane	no	Plasma membrane	High
Q8NHU3	undefined	SGMS2		0.0608299	0.224655	0.29495	0.186268	0.0914988	0.141799	0.138506	0.244005	0.270914	0.163611	0.113092	0.069872	0.0695856	0.20018	0.29576	0.265104	0.0974909	0.0718793		0.0055793	0.0799285	0.0130156	0.0161528	0.0373295	0.0105094	0.00909251	0.00925617	0.00206151	0.0124897	0.804585	Q8NHU3		SGMS2	0.804585	Plasma membrane	no	Plasma membrane	High
O14936	undefined	CASK		0.132475	0.33719	0.260337	0.166474	0.0764441	0.0270796	0.125625	0.31059	0.270647	0.167135	0.075309	0.0506941	0.152861	0.288483	0.25705	0.180589	0.0833496	0.037668		0.0426489	0.00442285	0.00409429	0.00310402	0.116549	0.00202098	0.00377504	0.015016	0.0020664	0.00195662	0.804346	O14936		CASK	0.804346	Plasma membrane	no	Plasma membrane	High
P15311	undefined	EZR		0.126977	0.211435	0.227743	0.196617	0.131338	0.10589	0.132142	0.232886	0.21413	0.187573	0.132585	0.100685	0.12992	0.20783	0.22612	0.181583	0.137976	0.116571		0.035614	0.0133608	0.0228654	0.0633812	0.0154198	0.0319911	0.00363692	0.00471407	0.00221678	0.00289557	0.803904	P15311		EZR	0.803904	Plasma membrane	no	Plasma membrane	High
Q9Y376	undefined	CAB39		0.190503	0.18483	0.193545	0.198836	0.138775	0.0935106	0.163724	0.199162	0.205562	0.190842	0.137542	0.103168	0.171429	0.210116	0.200954	0.195321	0.1252	0.0969814		0.0409936	0.013862	0.0872913	0.010327	0.0097172	0.0168836	0.00479747	0.00774205	0.00284155	0.00310005	0.802444	Q9Y376		CAB39	0.802444	Plasma membrane	no	Plasma membrane	High
Q8N335	undefined	GPD1L		0.125262	0.241127	0.224264	0.173887	0.123597	0.111864	0.111185	0.246885	0.275028	0.172763	0.108719	0.0854207	0.111089	0.256437	0.223008	0.180451	0.133716	0.0952987		0.045825	0.00745469	0.00525715	0.026362	0.0807885	0.0126039	0.00252386	0.0129407	0.00162319	0.00248965	0.802131	Q8N335		GPD1L	0.802131	Plasma membrane	no	Plasma membrane	High
Q9ULC3	undefined	RAB23		0.0990905	0.297962	0.271969	0.184812	0.0881465	0.0580198	0.107795	0.305814	0.261962	0.184698	0.0865066	0.0532251	0.107002	0.26172	0.277661	0.185624	0.110959	0.0570337		0.00914886	0.0068644	0.00244205	0.00706024	0.157818	0.00132922	0.0022195	0.00802346	0.00144355	0.00197007	0.801681	Q9ULC3		RAB23	0.801681	Plasma membrane	no	Plasma membrane	High
Q8N653	undefined	LZTR1		0.17084	0.233429	0.257233	0.127613	0.116074	0.0948111	0.217374	0.262041	0.210962	0.176079	0.0629852	0.0705585	0.170754	0.228087	0.240868	0.173343	0.106479	0.0804686		0.125055	0.0195898	0.008114	0.00440484	0.00877829	0.00580562	0.00524991	0.0154978	0.00343442	0.00311822	0.800952	Q8N653		LZTR1	0.800952	Plasma membrane	no	Plasma membrane	High
Q9NPH3	Plasma membrane	IL1RAP		0.0752235	0.20764	0.247741	0.171445	0.0875972	0.210353	0.1237	0.253204	0.252118	0.189883	0.115801	0.0652936	0.0935905	0.157214	0.251463	0.22826	0.0956686	0.173804		0.0152955	0.035072	0.0211496	0.0464926	0.0210789	0.0288159	0.00890421	0.0102622	0.00322734	0.0109746	0.798727	Q9NPH3	Plasma membrane	IL1RAP	0.798727	Plasma membrane	no	Plasma membrane	Medium
Q15599-2	undefined	SLC9A3R2		0.153194	0.293377	0.228696	0.16357	0.105961	0.0552023	0.153503	0.289637	0.210155	0.175417	0.107515	0.0637741	0.157215	0.285045	0.210331	0.163278	0.120721	0.0634094		0.155713	0.0023416	0.00265374	0.00318728	0.0234175	0.00420427	0.00227637	0.00467999	0.00175253	0.00131161	0.798462	Q15599-2		SLC9A3R2	0.798462	Plasma membrane	no	Plasma membrane	Medium
Q9BZQ8	undefined	FAM129A		0.123282	0.270445	0.249408	0.156726	0.119707	0.080431	0.10713	0.255518	0.216391	0.172263	0.152958	0.0957401	0.14061	0.270224	0.222671	0.182868	0.111765	0.0718608		0.0681548	0.00355209	0.00363929	0.0160699	0.0863856	0.00938336	0.0019094	0.0106588	0.00159826	0.00153315	0.797115	Q9BZQ8		FAM129A	0.797115	Plasma membrane	no	Plasma membrane	Medium
Q8WXE9	undefined	STON2		0.119454	0.185562	0.218458	0.268873	0.130509	0.0771445	0.114548	0.234738	0.213943	0.256781	0.128793	0.0511975	0.0933538	0.17826	0.202906	0.302647	0.129499	0.0933341		0.0045225	0.0265994	0.139347	0.0077734	0.00363549	0.00303955	0.00697331	0.00313848	0.00208643	0.0059286	0.796956	Q8WXE9		STON2	0.796956	Plasma membrane	no	Plasma membrane	Medium
P17706	undefined	PTPN2		0.101494	0.187704	0.259511	0.237716	0.135067	0.0785068	0.111137	0.206413	0.239925	0.246986	0.111432	0.0841081	0.115626	0.175556	0.271376	0.226198	0.120392	0.0908517		0.00304819	0.123063	0.0371533	0.0159778	0.00288617	0.00249224	0.00766035	0.00153122	0.00125443	0.00840779	0.796526	P17706		PTPN2	0.796526	Plasma membrane	no	Plasma membrane	Medium
P0DP25;P0DP24;P0DP23	undefined	CALM3;CALM2;CALM1		0.161617	0.272574	0.211201	0.171728	0.112798	0.0700827	0.145604	0.280671	0.220495	0.164897	0.112065	0.0762686	0.149681	0.279063	0.200656	0.179647	0.108688	0.082265		0.162865	0.00235151	0.00260287	0.00367614	0.0188854	0.00576457	0.00205722	0.00362089	0.00161495	0.00134262	0.795218	P0DP25;P0DP24;P0DP23		CALM3;CALM2;CALM1	0.795218	Plasma membrane	no	Plasma membrane	Medium
Q8IWF2	undefined	FOXRED2		0.130617	0.231422	0.302493	0.214888	0.0680989	0.0524818	0.122655	0.233298	0.255903	0.192037	0.137221	0.0588866	0.125059	0.222737	0.339041	0.156882	0.0552278	0.101054		0.00681662	0.131687	0.00993672	0.00558622	0.023724	0.00415375	0.00673732	0.00860947	0.00183166	0.00630868	0.794608	Q8IWF2		FOXRED2	0.794608	Plasma membrane	no	Plasma membrane	Medium
Q92930	undefined	RAB8B		0.107034	0.286907	0.273966	0.180051	0.0882259	0.0638172	0.116165	0.273662	0.309591	0.164125	0.0905167	0.0459401	0.130932	0.270783	0.269222	0.1841	0.0768856	0.0680777		0.0129568	0.0100614	0.0031715	0.00457052	0.14071	0.00147179	0.00312293	0.0253406	0.00159888	0.00289033	0.794105	Q92930		RAB8B	0.794105	Plasma membrane	no	Plasma membrane	Medium
O75581	undefined	LRP6		0.100051	0.235503	0.252036	0.209227	0.105906	0.0972762	0.117832	0.238761	0.244727	0.179449	0.113308	0.105923	0.12141	0.216808	0.231554	0.186732	0.115542	0.127953		0.0283822	0.0189506	0.0109841	0.0686267	0.0312532	0.0294784	0.0055791	0.00725547	0.00224578	0.00374097	0.793503	O75581		LRP6	0.793503	Plasma membrane	no	Plasma membrane	Medium
Q12959-4	undefined	DLG1		0.155085	0.327953	0.240061	0.162492	0.0739079	0.0405011	0.150562	0.309462	0.258595	0.168994	0.0704518	0.0419348	0.164499	0.299308	0.248869	0.170096	0.0809522	0.036275		0.116806	0.0048493	0.00514853	0.00268435	0.0544171	0.00230339	0.00435336	0.0115786	0.00235398	0.00227171	0.793234	Q12959-4		DLG1	0.793234	Plasma membrane	no	Plasma membrane	Medium
P49006	undefined	MARCKSL1		0.0831137	0.270945	0.280823	0.164552	0.142323	0.058243	0.0894591	0.210398	0.250932	0.203512	0.140465	0.105234	0.0948668	0.247996	0.255541	0.197452	0.122579	0.081565		0.0127565	0.0137508	0.00891997	0.0567168	0.085626	0.00895973	0.00407794	0.0133652	0.00192124	0.00332332	0.790582	P49006		MARCKSL1	0.790582	Plasma membrane	no	Plasma membrane	Medium
O43264	undefined	ZW10		0.0945356	0.18631	0.255828	0.228015	0.133124	0.102188	0.0957169	0.192734	0.25311	0.226034	0.131114	0.101291	0.0851784	0.180515	0.265489	0.233326	0.134511	0.100981		0.00365644	0.0635388	0.0599558	0.0484811	0.00481006	0.00680137	0.0106827	0.00209253	0.0014423	0.00969848	0.78884	O43264		ZW10	0.78884	Plasma membrane	no	Plasma membrane	Medium
Q08334	undefined	IL10RB		0.147095	0.249518	0.262008	0.228212	0.0702064	0.0429597	0.127496	0.2888	0.304227	0.241878	0	0.0375986	0.117973	0.185131	0.255075	0.194161	0.137791	0.109869		0.00874515	0.130219	0.0128338	0.00508477	0.0135205	0.00520335	0.0123219	0.013957	0.0025883	0.00669669	0.78883	Q08334		IL10RB	0.78883	Plasma membrane	no	Plasma membrane	Medium
O60353	undefined	FZD6		0.113004	0.208182	0.302111	0.228685	0.103937	0.0440819	0.104524	0.24191	0.300954	0.217664	0.0888327	0.046115	0.126427	0.228013	0.279592	0.228812	0.0992149	0.0379409		0.00227048	0.179924	0.0062254	0.00241947	0.0063322	0.000901912	0.00387877	0.00310547	0.00111521	0.00593656	0.78789	O60353		FZD6	0.78789	Plasma membrane	no	Plasma membrane	Medium
Q9UL15	undefined	BAG5		0.0781782	0.219998	0.270312	0.209503	0.112073	0.109936	0.120468	0.278149	0.229586	0.192867	0.108845	0.0700859	0.125426	0.195004	0.265856	0.166013	0.135367	0.112334		0.0152918	0.0276951	0.0109856	0.0986111	0.0313851	0.0145699	0.00501649	0.00711935	0.00206596	0.00406256	0.783197	Q9UL15		BAG5	0.783197	Plasma membrane	no	Plasma membrane	Medium
P20936	undefined	RASA1		0.147492	0.228912	0.174725	0.131837	0.170751	0.146282	0.142693	0.166957	0.200965	0.243157	0.169291	0.0769376	0.123159	0.267312	0.294505	0.131993	0.0946922	0.0883385		0.0456953	0.0133673	0.0266233	0.0291908	0.042856	0.0305801	0.00449262	0.0158387	0.0036632	0.00452938	0.783163	P20936		RASA1	0.783163	Plasma membrane	no	Plasma membrane	Medium
O94985	undefined	CLSTN1		0.109674	0.181476	0.254278	0.224898	0.119511	0.110164	0.0980246	0.20264	0.27068	0.174814	0.129712	0.12413	0.126826	0.205876	0.254454	0.193684	0.119533	0.0996271		0.00979111	0.0456826	0.0262925	0.0674164	0.0145431	0.0293192	0.0101492	0.00571757	0.00192137	0.0064699	0.782697	O94985		CLSTN1	0.782697	Plasma membrane	no	Plasma membrane	Medium
P08134	undefined	RHOC		0.112986	0.270727	0.225584	0.184419	0.124026	0.0822578	0.123747	0.274889	0.230132	0.158687	0.117834	0.0947112	0.11244	0.246248	0.241614	0.183132	0.138866	0.0776996		0.0549029	0.0057178	0.00444046	0.0260301	0.101239	0.0106889	0.00241107	0.00869945	0.00166495	0.0018262	0.782379	P08134		RHOC	0.782379	Plasma membrane	no	Plasma membrane	Medium
O43427	undefined	FIBP		0.150074	0.305159	0.232885	0.180997	0.0722264	0.0586593	0.123911	0.371154	0.21047	0.164915	0.080493	0.0490571	0.138184	0.264909	0.257386	0.187937	0.0897606	0.0618237		0.0872657	0.00569778	0.00443843	0.00455644	0.0949169	0.00492295	0.00393495	0.00786007	0.00228794	0.00214758	0.781971	O43427		FIBP	0.781971	Plasma membrane	no	Plasma membrane	Medium
P10909	undefined	CLU		0.0536839	0.235415	0.315286	0.239711	0.103546	0.0523571	0.0649121	0.238983	0.300216	0.241479	0.0995234	0.0548868	0.0724302	0.223876	0.312997	0.247877	0.0953233	0.047496		0.0022305	0.149878	0.00912428	0.0048325	0.0112988	0.00270336	0.0107672	0.00653852	0.00182684	0.0190393	0.78176	P10909		CLU	0.78176	Plasma membrane	no	Plasma membrane	Medium
Q9BZF1	undefined	OSBPL8		0.10798	0.266163	0.306378	0.220775	0.0687387	0.0299648	0.109577	0.248638	0.3073	0.234232	0.072501	0.0277511	0.111093	0.23404	0.317151	0.232216	0.0773644	0.0281359		0.00250798	0.172847	0.00810693	0.00200875	0.0118849	0.00134355	0.00480864	0.00509195	0.00154271	0.00819012	0.781667	Q9BZF1		OSBPL8	0.781667	Plasma membrane	no	Plasma membrane	Medium
Q9BTT6	undefined	LRRC1		0.176341	0.276839	0.221534	0.181606	0.0976523	0.0460269	0.176412	0.265262	0.23299	0.191512	0.0872532	0.0465705	0.163837	0.272073	0.190702	0.154544	0.0945126	0.124332		0.18014	0.0054456	0.00558731	0.00318832	0.00806751	0.00438589	0.00409558	0.0050522	0.00257406	0.00207183	0.779392	Q9BTT6		LRRC1	0.779392	Plasma membrane	no	Plasma membrane	Medium
Q01973	undefined	ROR1		0.085126	0.234378	0.231249	0.201787	0.142133	0.105327	0.0827141	0.249953	0.222422	0.204874	0.13082	0.109216	0.0840431	0.213193	0.242646	0.236433	0.126517	0.0971679		0.0105223	0.00989463	0.0160733	0.13327	0.0252667	0.0151668	0.00341288	0.0025335	0.00171157	0.00328553	0.778863	Q01973		ROR1	0.778863	Plasma membrane	no	Plasma membrane	Medium
O14910	undefined	LIN7A		0.192126	0.214548	0.231133	0.167629	0.119584	0.0749792	0.22544	0.228975	0.194439	0.211299	0.0804804	0.0593668	0.202609	0.269788	0.210912	0.119382	0.106129	0.0911801		0.127185	0.0161294	0.0162284	0.00465339	0.00773064	0.0121157	0.00807314	0.021233	0.00562098	0.00357771	0.777453	O14910		LIN7A	0.777453	Plasma membrane	no	Plasma membrane	Medium
Q14644	undefined	RASA3		0.141473	0.183083	0.193762	0.220536	0.14637	0.114776	0.131089	0.256894	0.19829	0.172063	0.127154	0.114509	0.124194	0.193867	0.220899	0.204992	0.151166	0.104882		0.0266032	0.0143719	0.0523503	0.055314	0.0147292	0.0427762	0.00518025	0.00534957	0.00295453	0.00349671	0.776874	Q14644		RASA3	0.776874	Plasma membrane	no	Plasma membrane	Medium
Q53H82	undefined	LACTB2		0.0909758	0.285477	0.330442	0.182689	0.0711515	0.0392639	0.103765	0.258837	0.307133	0.210575	0.0841037	0.035586	0.0982395	0.282283	0.314803	0.182025	0.0855491	0.0371002		0.00498953	0.0394259	0.00882017	0.00583364	0.11755	0.00348507	0.00604771	0.0299645	0.00257585	0.00703437	0.774273	Q53H82		LACTB2	0.774273	Plasma membrane	no	Plasma membrane	Medium
Q99828	undefined	CIB1		0.106649	0.147702	0.237052	0.21499	0.15205	0.141558	0.0747303	0.251054	0.225812	0.205799	0.110934	0.131671	0.115189	0.175418	0.243636	0.257245	0.1234	0.0851115		0.00611798	0.03184	0.0476684	0.0934006	0.00732029	0.0193473	0.00786757	0.00337293	0.00200084	0.00687278	0.774191	Q99828		CIB1	0.774191	Plasma membrane	no	Plasma membrane	Medium
Q4G148	undefined	GXYLT1		0.0810559	0.235478	0.237517	0.178918	0.0827221	0.184309	0.100837	0.251509	0.237115	0.17345	0.0842394	0.152849	0.145486	0.216552	0.286535	0.224183	0.0811344	0.0461091		0.0204474	0.0219434	0.00936404	0.0413229	0.07153	0.0329118	0.00646951	0.0157077	0.00265606	0.00693797	0.770709	Q4G148		GXYLT1	0.770709	Plasma membrane	no	Plasma membrane	Medium
Q9Y490	Actin binding proteins	TLN1		0.152371	0.272341	0.206588	0.167505	0.117069	0.084126	0.150882	0.27402	0.203403	0.174948	0.118944	0.0778039	0.158788	0.273664	0.206618	0.167527	0.112916	0.0804874		0.187807	0.0023122	0.00291068	0.00478603	0.0167503	0.00722961	0.00196026	0.00322954	0.00169853	0.00137717	0.769939	Q9Y490	Actin binding proteins	TLN1	0.769939	Plasma membrane	no	Plasma membrane	Medium
O15498	undefined	YKT6		0.162591	0.210647	0.192295	0.191298	0.140767	0.102402	0.13747	0.204591	0.213788	0.190195	0.156334	0.0976222	0.148975	0.205801	0.195811	0.19345	0.143182	0.112781		0.0507043	0.00946702	0.0819135	0.0279113	0.0131706	0.0327127	0.00365338	0.00551633	0.00238566	0.00278964	0.769775	O15498		YKT6	0.769775	Plasma membrane	no	Plasma membrane	Medium
P17931	undefined	LGALS3		0.167234	0.319036	0.225438	0.168943	0.0820164	0.0373323	0.1678	0.321863	0.207881	0.186096	0.0779688	0.0383919	0.170447	0.307443	0.225497	0.161292	0.0940654	0.0412557		0.180343	0.00382367	0.00584728	0.00250395	0.0217657	0.00395699	0.00466344	0.00425121	0.00254525	0.00211626	0.768183	P17931		LGALS3	0.768183	Plasma membrane	no	Plasma membrane	Medium
Q6NUK4	ER_high_curvature	REEP3		0.0844182	0.184254	0.268993	0.219011	0.113876	0.129448	0.0806181	0.225648	0.278492	0.210767	0.113335	0.09114	0.0952562	0.177513	0.246943	0.23047	0.132186	0.117632		0.0048204	0.0728851	0.0275184	0.072302	0.0083579	0.0163614	0.0125979	0.003341	0.00165108	0.0123018	0.767863	Q6NUK4	ER_high_curvature	REEP3	0.767863	Plasma membrane	no	Plasma membrane	Medium
Q15771	undefined	RAB30		0.0937106	0.252743	0.277735	0.188262	0.107678	0.079872	0.063231	0.232616	0.27348	0.196513	0.115966	0.118195	0.0863716	0.213236	0.265509	0.215227	0.123954	0.0957018		0.00992636	0.0281764	0.0115499	0.0676341	0.0705738	0.0190709	0.00773579	0.00957097	0.00205348	0.0065509	0.767157	Q15771		RAB30	0.767157	Plasma membrane	no	Plasma membrane	Medium
Q9NXU5	undefined	ARL15		0.15327	0.305555	0.223042	0.200532	0.0807838	0.0368169	0.121715	0.277054	0.192314	0.132522	0.12374	0.152656	0.100403	0.208685	0.195558	0.367514	0.085434	0.0424048		0.0345017	0.017094	0.044811	0.00954662	0.0371221	0.0403129	0.0159453	0.0267806	0.00540844	0.00471716	0.76376	Q9NXU5		ARL15	0.76376	Plasma membrane	no	Plasma membrane	Medium
P40189	Plasma membrane	IL6ST		0.0858418	0.214507	0.276049	0.249268	0.111039	0.0632954	0.0920073	0.199608	0.295052	0.245205	0.112191	0.0559359	0.0853321	0.19903	0.285854	0.248952	0.118817	0.0620159		0.00209088	0.174949	0.0198458	0.00466081	0.00401707	0.00137264	0.00860332	0.00224713	0.00138985	0.0198379	0.760986	P40189	Plasma membrane	IL6ST	0.760986	Plasma membrane	no	Plasma membrane	Medium
P35625	undefined	TIMP3		0.111838	0.219397	0.252434	0.248255	0.103959	0.0641168	0.113517	0.195991	0.259801	0.25077	0.113027	0.0668933	0.105637	0.166209	0.284575	0.253503	0.11915	0.0709251		0.00283766	0.158752	0.0409134	0.00581675	0.00298717	0.00158148	0.0083104	0.00175896	0.00146161	0.0168024	0.758778	P35625		TIMP3	0.758778	Plasma membrane	no	Plasma membrane	Medium
Q9H305	undefined	CDIP1		0.0612458	0.220694	0.291923	0.185999	0.0873422	0.152796	0.135535	0.146318	0.231862	0.28434	0.112182	0.089762	0.10094	0.251273	0.282422	0.268302	0.0970631	0		0.00583521	0.104596	0.0402489	0.0142303	0.0131798	0.0155071	0.0085288	0.013282	0.00334838	0.0228198	0.758424	Q9H305		CDIP1	0.758424	Plasma membrane	no	Plasma membrane	Medium
P42566	undefined	EPS15		0.120231	0.212874	0.190934	0.203099	0.160499	0.112363	0.113174	0.217863	0.204715	0.223424	0.145572	0.095251	0.11755	0.215276	0.19208	0.218983	0.150909	0.105202		0.0215656	0.00769606	0.0682308	0.0889026	0.0126123	0.0378813	0.00306604	0.00314178	0.0022187	0.00273746	0.751947	P42566		EPS15	0.751947	Plasma membrane	no	Plasma membrane	Medium
O43491-4	undefined	EPB41L2		0.145786	0.311436	0.253736	0.217381	0.0716597	0	0.127164	0.403283	0.274409	0.195144	0	0	0.18583	0.30864	0.278762	0.182892	0.0438762	0		0.0427892	0.0231115	0.0352381	0.00752498	0.0516433	0.0222815	0.0174123	0.0366577	0.00634604	0.00637706	0.750618	O43491-4		EPB41L2	0.750618	Plasma membrane	no	Plasma membrane	Medium
O95164	undefined	UBL3		0.106134	0.237672	0.256378	0.243842	0.101594	0.0543808	0.128987	0.185895	0.299021	0.233009	0.0954753	0.0576129	0.122561	0.230615	0.306574	0.241518	0.0605701	0.0381611		0.00304667	0.199887	0.0118733	0.00270259	0.00692179	0.00165169	0.00565401	0.0030376	0.00145466	0.0133191	0.750452	O95164		UBL3	0.750452	Plasma membrane	no	Plasma membrane	Medium
P48426	undefined	PIP4K2A		0.148173	0.307977	0.222862	0.177922	0.0671028	0.0759629	0.160022	0.309638	0.214391	0.172079	0.0804674	0.0634029	0.174828	0.264418	0.208832	0.187377	0.0922094	0.0723351		0.206388	0.0040552	0.00387627	0.00339524	0.0166952	0.00408191	0.00349419	0.00397006	0.00219584	0.00201132	0.749837	P48426		PIP4K2A	0.749837	Plasma membrane	no	Plasma membrane	Medium
Q9H6H4	ER_high_curvature	REEP4		0.146551	0.19778	0.229255	0.189815	0.113372	0.123227	0.144805	0.181135	0.232	0.218476	0.109009	0.114575	0.146499	0.168875	0.243827	0.196399	0.122716	0.121683		0.0185324	0.0623206	0.0856815	0.0366441	0.00862351	0.0193793	0.00696848	0.0049412	0.00219602	0.00654307	0.74817	Q9H6H4	ER_high_curvature	REEP4	0.74817	Plasma membrane	no	Plasma membrane	Medium
Q9NSY1	undefined	BMP2K		0.186481	0.267847	0.189757	0.138739	0.121417	0.0957585	0.139681	0.260157	0.219373	0.183875	0.106188	0.0907249	0.155048	0.254888	0.219473	0.180544	0.104413	0.0856334		0.218167	0.0033631	0.00385961	0.00419497	0.0124911	0.00446899	0.00230374	0.00321401	0.00202551	0.00192761	0.743984	Q9NSY1		BMP2K	0.743984	Plasma membrane	no	Plasma membrane	Medium
Q8TCZ2	undefined	CD99L2		0.104156	0.323779	0.271452	0.177823	0.0820379	0.0407512	0.109895	0.316548	0.276567	0.176239	0.0773521	0.0433994	0.11335	0.263522	0.287851	0.196872	0.0977072	0.0406976		0.00938482	0.00691624	0.00346961	0.00461807	0.214833	0.00146575	0.00300333	0.010079	0.00186644	0.00237163	0.741992	Q8TCZ2		CD99L2	0.741992	Plasma membrane	no	Plasma membrane	Medium
P51148	undefined	RAB5C		0.0797249	0.216871	0.280136	0.208971	0.125803	0.088494	0.0731695	0.228988	0.277334	0.196153	0.118822	0.105533	0.0857877	0.205936	0.264244	0.198281	0.139547	0.106204		0.0075243	0.0396712	0.0148021	0.113804	0.0340755	0.0213268	0.0109037	0.00759275	0.00216241	0.00778808	0.740349	P51148		RAB5C	0.740349	Plasma membrane	no	Plasma membrane	Medium
P22061	undefined	PCMT1		0.125647	0.257521	0.250405	0.15126	0.124081	0.0910864	0.133506	0.198321	0.251632	0.168255	0.14229	0.105996	0.163101	0.25551	0.213395	0.157403	0.117414	0.0931767		0.0998746	0.00726154	0.00815602	0.0239242	0.0557031	0.0175098	0.00367863	0.0389598	0.00238842	0.00258789	0.739956	P22061		PCMT1	0.739956	Plasma membrane	no	Plasma membrane	Medium
Q9UKS6	undefined	PACSIN3		0.130926	0.248284	0.194162	0.18709	0.130881	0.108657	0.129163	0.279012	0.18877	0.184516	0.119936	0.0986026	0.141142	0.248995	0.196531	0.177109	0.136041	0.100183		0.107567	0.00484678	0.00865409	0.0297376	0.0254738	0.0725333	0.00283426	0.00516287	0.00240451	0.0021356	0.73865	Q9UKS6		PACSIN3	0.73865	Plasma membrane	no	Plasma membrane	Medium
Q15041	undefined	ARL6IP1		0.0756508	0.228152	0.272244	0.18666	0.116525	0.120768	0.0790046	0.233877	0.292007	0.204547	0.101885	0.0886798	0.106499	0.258251	0.201269	0.200992	0.151995	0.080994		0.0143424	0.0160014	0.0100083	0.0921187	0.075243	0.0211455	0.00540086	0.0227337	0.00219481	0.00510068	0.735711	Q15041		ARL6IP1	0.735711	Plasma membrane	no	Plasma membrane	Medium
O75973	undefined	C1QL1		0.0973992	0.297875	0.284923	0.181892	0.0971822	0.0407286	0.094844	0.333757	0.233818	0.174574	0.104076	0.0589316	0.116392	0.224799	0.260807	0.189321	0.126942	0.0817389		0.0164935	0.0103854	0.00446137	0.0163855	0.197406	0.00359798	0.00359978	0.0124832	0.00209047	0.00233437	0.730763	O75973		C1QL1	0.730763	Plasma membrane	no	Plasma membrane	Medium
Q96QD5	undefined	DEPDC7		0.205148	0.166327	0.201071	0.207422	0.139309	0.0807233	0.141809	0.243194	0.205907	0.165509	0.119293	0.124288	0.169539	0.189595	0.217505	0.164754	0.137401	0.121206		0.056122	0.0299671	0.0709066	0.0194948	0.0133281	0.0521919	0.00823379	0.0146049	0.00362568	0.00367374	0.727852	Q96QD5		DEPDC7	0.727852	Plasma membrane	no	Plasma membrane	Medium
Q96S97	undefined	MYADM		0.118683	0.239552	0.222297	0.221101	0.117058	0.0813095	0.0462055	0.311456	0.254225	0.157475	0.141835	0.0888029	0.0598367	0.148875	0.344137	0.256563	0.0966518	0.0939375		0.0113842	0.0659168	0.029707	0.0271623	0.0751602	0.0214314	0.0149794	0.0126738	0.00449145	0.0129014	0.724192	Q96S97		MYADM	0.724192	Plasma membrane	no	Plasma membrane	Medium
Q9Y5W7	undefined	SNX14		0.110722	0.197829	0.251906	0.226046	0.122929	0.0905665	0.121323	0.215998	0.253634	0.140276	0.122422	0.146346	0.0794809	0.195623	0.269211	0.22377	0.117877	0.114038		0.0127827	0.0519346	0.0321085	0.0607437	0.0238243	0.0584035	0.0198713	0.00842515	0.00291486	0.00641853	0.722573	Q9Y5W7		SNX14	0.722573	Plasma membrane	no	Plasma membrane	Medium
Q13136	undefined	PPFIA1		0.134957	0.305175	0.231054	0.156517	0.0962583	0.0760394	0.124946	0.282103	0.231664	0.176625	0.0991728	0.0854894	0.143661	0.27769	0.229174	0.174892	0.0929551	0.0816282		0.141111	0.00338502	0.00225863	0.00618039	0.106309	0.00446404	0.00232828	0.00863533	0.00177659	0.00174364	0.721809	Q13136		PPFIA1	0.721809	Plasma membrane	no	Plasma membrane	Medium
Q8NFZ8	undefined	CADM4		0.090044	0.24081	0.232628	0.2296	0.0794083	0.12751	0.122761	0.269298	0.260272	0.185488	0.104528	0.0576539	0.15453	0.300035	0.248335	0.0964883	0.107779	0.0928331		0.0412222	0.0122899	0.00580548	0.0279291	0.109569	0.0213247	0.00487585	0.0547764	0.00277287	0.00332423	0.71611	Q8NFZ8		CADM4	0.71611	Plasma membrane	no	Plasma membrane	Medium
Q63ZY3	undefined	KANK2		0.135105	0.302142	0.271198	0.164824	0.0711907	0.0555407	0.129749	0.314859	0.238572	0.157102	0.0926738	0.0670444	0.144597	0.290298	0.244786	0.173697	0.0879494	0.0586729		0.0821674	0.00508869	0.00297286	0.00449752	0.16143	0.00286353	0.00335518	0.0191004	0.00207118	0.00205811	0.714396	Q63ZY3		KANK2	0.714396	Plasma membrane	no	Plasma membrane	Medium
P30825	Plasma membrane	SLC7A1		0.0737043	0.179414	0.223416	0.25562	0.15822	0.109627	0.0732979	0.193035	0.242632	0.236675	0.145142	0.109218	0.0746375	0.188378	0.26093	0.240695	0.12805	0.10731		0.00399069	0.0246445	0.115012	0.105942	0.00574194	0.0072989	0.0131783	0.00260341	0.00193051	0.00865671	0.711001	P30825	Plasma membrane	SLC7A1	0.711001	Plasma membrane	no	Plasma membrane	Medium
Q86U90	undefined	YRDC		0.136953	0.182842	0.233806	0.143758	0.156907	0.145734	0.132627	0.186151	0.218529	0.211718	0.164889	0.0860853	0.124431	0.203275	0.219544	0.200875	0.140153	0.111722		0.0266637	0.0150823	0.093367	0.0735792	0.0167846	0.0450383	0.00383692	0.00741267	0.00276683	0.00454598	0.710922	Q86U90		YRDC	0.710922	Plasma membrane	no	Plasma membrane	Medium
Q9NYQ6	undefined	CELSR1		0.109726	0.239247	0.242775	0.190463	0.109242	0.108548	0.110545	0.253405	0.24009	0.19939	0.0834419	0.113128	0.107759	0.230885	0.234255	0.182511	0.082617	0.161973		0.0423798	0.0262134	0.00982082	0.0585031	0.0577608	0.0725348	0.00602099	0.00993698	0.00279046	0.00437934	0.709659	Q9NYQ6		CELSR1	0.709659	Plasma membrane	no	Plasma membrane	Medium
Q9UBT7	undefined	CTNNAL1		0.149895	0.283931	0.224072	0.163727	0.0980583	0.0803177	0.146127	0.310995	0.221198	0.157472	0.0920653	0.072143	0.137039	0.28396	0.230713	0.175776	0.0978347	0.074678		0.185668	0.0038636	0.00248934	0.00440638	0.0754307	0.00612258	0.00261311	0.00772913	0.00190595	0.00183916	0.707932	Q9UBT7		CTNNAL1	0.707932	Plasma membrane	no	Plasma membrane	Medium
Q9H3Z4	undefined	DNAJC5		0.0730539	0.188803	0.254089	0.240921	0.130805	0.112328	0.0816328	0.229259	0.239483	0.217083	0.125707	0.106834	0.0939511	0.199004	0.254413	0.212095	0.12129	0.119247		0.00534825	0.0308561	0.0292068	0.176433	0.00923948	0.0185791	0.0104003	0.00283148	0.00198381	0.0073561	0.707766	Q9H3Z4		DNAJC5	0.707766	Plasma membrane	no	Plasma membrane	Medium
Q6UY14	undefined	ADAMTSL4		0.113595	0.205031	0.25626	0.219965	0.11535	0.0897987	0.12264	0.184452	0.233405	0.188043	0.145935	0.125526	0.131224	0.152822	0.264793	0.231978	0.11726	0.101922		0.00888753	0.0787876	0.103327	0.0512042	0.00792081	0.0156948	0.0140874	0.00381484	0.00192516	0.00762867	0.706722	Q6UY14		ADAMTSL4	0.706722	Plasma membrane	no	Plasma membrane	Medium
Q9NZW5	undefined	MPP6		0.157694	0.330358	0.232456	0.167106	0.0693559	0.0430306	0.139783	0.347203	0.253831	0.162839	0.0651677	0.0311757	0.13421	0.309104	0.251106	0.175925	0.0895388	0.0401157		0.0973866	0.00532549	0.00621425	0.00361451	0.15709	0.00372574	0.00519723	0.0135489	0.00284617	0.00268254	0.702368	Q9NZW5		MPP6	0.702368	Plasma membrane	no	Plasma membrane	Medium
O95197	ER_high_curvature	RTN3		0.0804461	0.205771	0.24421	0.225766	0.13019	0.113616	0.0719273	0.219906	0.246723	0.224082	0.127344	0.110018	0.0662067	0.19546	0.253851	0.227347	0.139125	0.118011		0.0054396	0.0234761	0.0307153	0.18968	0.0108127	0.0160822	0.00938991	0.00291512	0.00211207	0.00759259	0.701784	O95197	ER_high_curvature	RTN3	0.701784	Plasma membrane	no	Plasma membrane	Medium
Q9BZM5;Q6H3X3-2;Q5VY80;Q6H3X3	undefined	ULBP2;RAET1G;RAET1L		0.0630862	0.214435	0.218679	0.205658	0.11085	0.187292	0.0730811	0.251133	0.143452	0.260228	0.272105	0	0.114428	0.188537	0.235363	0.238914	0.15665	0.066108		0.0131449	0.0128959	0.136349	0.058042	0.023163	0.0197804	0.00631116	0.0197664	0.004975	0.0060906	0.699482	Q9BZM5;Q6H3X3-2;Q5VY80;Q6H3X3		ULBP2;RAET1G;RAET1L	0.699482	Plasma membrane	no	Plasma membrane	Medium
Q8N128	undefined	FAM177A1		0.0827515	0.257735	0.282849	0.19163	0.10947	0.0755642	0.0851621	0.306725	0.267043	0.172515	0.090168	0.0783875	0.09618	0.244707	0.276915	0.209078	0.101469	0.0716508		0.00882184	0.0231464	0.00592738	0.0232728	0.209957	0.00449682	0.00458821	0.0137503	0.00199123	0.00466243	0.699386	Q8N128		FAM177A1	0.699386	Plasma membrane	no	Plasma membrane	Medium
Q92870	undefined	APBB2		0.151028	0.171304	0.187029	0.184071	0.199413	0.107155	0.0908864	0.220297	0.207894	0.192981	0.179639	0.108303	0.121713	0.203455	0.21204	0.227765	0.153929	0.0810991		0.0205719	0.00983747	0.136579	0.0566137	0.0172178	0.0462394	0.00410934	0.00676791	0.00293626	0.00350929	0.695618	Q92870		APBB2	0.695618	Plasma membrane	no	Plasma membrane	Medium
P01008	undefined	SERPINC1		0.253667	0.186629	0.180939	0.202443	0.0984886	0.0778335	0.224116	0.226373	0.209514	0.158819	0.102198	0.0789788	0.219021	0.206931	0.20986	0.1944	0.105323	0.0644664		0.0808404	0.0368837	0.0625382	0.00640346	0.0150682	0.0181963	0.0164073	0.0484308	0.0127928	0.00704501	0.695394	P01008		SERPINC1	0.695394	Plasma membrane	no	Plasma membrane	Medium
Q9NQX3	undefined	GPHN		0.133708	0.256852	0.101351	0.253353	0.141717	0.113019	0.159622	0.176559	0.246487	0.166122	0.146939	0.104271	0.142115	0.209216	0.217568	0.20845	0.108903	0.113748		0.0483263	0.0133763	0.124023	0.0238393	0.0246411	0.0405134	0.00870491	0.0125917	0.00387591	0.00489941	0.695209	Q9NQX3		GPHN	0.695209	Plasma membrane	no	Plasma membrane	Medium
P52333	undefined	JAK3		0.13092	0.193694	0.183478	0.190181	0.174864	0.126863	0.175403	0.188467	0.179757	0.177947	0.235587	0.042841	0.135776	0.174258	0.304136	0.181953	0.133929	0.0699483		0.0201305	0.0243188	0.163861	0.024877	0.0211955	0.0204838	0.00593808	0.0157926	0.00377451	0.0051459	0.694482	P52333		JAK3	0.694482	Plasma membrane	no	Plasma membrane	Medium
Q8NBM8	undefined	PCYOX1L		0.159789	0.168788	0.306883	0.178491	0.0522436	0.133805	0.169735	0.168084	0.224077	0.174916	0.146308	0.116879	0.0411347	0.29546	0.291869	0.218298	0.127014	0.0262246		0.0126305	0.0766245	0.0452961	0.0141655	0.0384814	0.04281	0.0128292	0.0501678	0.00432856	0.00999066	0.692676	Q8NBM8		PCYOX1L	0.692676	Plasma membrane	no	Plasma membrane	Medium
Q8NC67	undefined	NETO2		0.0899743	0.238093	0.22742	0.141781	0.153897	0.148834	0.100134	0.235475	0.243476	0.282224	0.0624064	0.076284	0.172587	0.116672	0.174278	0.31375	0.0989414	0.123772		0.0180584	0.053696	0.114181	0.0324592	0.0143533	0.0234219	0.0130827	0.0198845	0.00497991	0.0133163	0.692567	Q8NC67		NETO2	0.692567	Plasma membrane	no	Plasma membrane	Medium
Q86VR2	undefined	RETREG3		0.0753894	0.172281	0.25883	0.240102	0.136254	0.117144	0.0529739	0.266573	0.268253	0.205405	0.112016	0.0947791	0.0659323	0.1661	0.270562	0.238322	0.130312	0.128772		0.00549818	0.0909205	0.0353214	0.0998869	0.0131782	0.0220707	0.0247205	0.0056445	0.00272877	0.0142708	0.68576	Q86VR2		RETREG3	0.68576	Plasma membrane	no	Plasma membrane	Medium
P02686	undefined	MBP		0.156584	0.209898	0.22212	0.110946	0.183067	0.117385	0.0869397	0.262518	0.230474	0.195648	0.139466	0.0849545	0.118621	0.267978	0.227842	0.17568	0.115167	0.0947116		0.0830021	0.00926305	0.0110305	0.0263951	0.110562	0.0429211	0.00342114	0.0217411	0.00302623	0.00337651	0.685261	P02686		MBP	0.685261	Plasma membrane	no	Plasma membrane	Medium
Q8IZ21	undefined	PHACTR4		0.134219	0.282723	0.201032	0.159806	0.107129	0.115092	0.130604	0.291207	0.205581	0.16334	0.116881	0.0923867	0.129905	0.207169	0.20802	0.224437	0.110763	0.119707		0.192754	0.00671673	0.00972944	0.0197257	0.0470242	0.0275205	0.00364303	0.00551481	0.00272383	0.00283787	0.68181	Q8IZ21		PHACTR4	0.68181	Plasma membrane	no	Plasma membrane	Medium
Q5UCC4	undefined	EMC10		0.108971	0.20452	0.200648	0.153074	0.26643	0.0663569	0.101723	0.232634	0.23334	0.235297	0.110433	0.0865734	0.146445	0.123902	0.273675	0.248184	0.140633	0.0671609		0.016125	0.0844677	0.101825	0.0414039	0.0176038	0.0170188	0.0101017	0.019986	0.00493371	0.00734041	0.679194	Q5UCC4		EMC10	0.679194	Plasma membrane	no	Plasma membrane	Medium
P49768	undefined	PSEN1		0.0829214	0.259116	0.279791	0.145891	0.109148	0.123133	0.0822631	0.260778	0.248093	0.204781	0.111099	0.0929865	0.106714	0.199207	0.248527	0.211153	0.147789	0.0866102		0.0208419	0.0210465	0.0111382	0.109105	0.115041	0.0168733	0.00458598	0.0155133	0.00244098	0.0053222	0.678092	P49768		PSEN1	0.678092	Plasma membrane	no	Plasma membrane	Medium
A6NGU5;P19440;P19440-2;P36268-2;P36268;P36268-3	undefined	GGT3P;GGT1;GGT2		0.241177	0.183266	0.168282	0.162383	0.194658	0.0502329	0.19493	0.248549	0.144918	0.189608	0.155136	0.0668583	0.130467	0.205803	0.225205	0.173822	0.145441	0.119262		0.0742016	0.0248988	0.0903451	0.00998579	0.0208069	0.0632687	0.0109149	0.0190019	0.0068928	0.00509371	0.67459	A6NGU5;P19440;P19440-2;P36268-2;P36268;P36268-3		GGT3P;GGT1;GGT2	0.67459	Plasma membrane	no	Plasma membrane	Medium
O95716	undefined	RAB3D		0.109506	0.262485	0.299933	0.187897	0.0778575	0.0623218	0.0942639	0.265597	0.270124	0.186195	0.0967843	0.0870364	0.141781	0.171307	0.339646	0.180866	0.0992795	0.0671209		0.00859947	0.203228	0.0105731	0.0120377	0.0562553	0.00505655	0.00830231	0.0127441	0.00203201	0.00764725	0.673524	O95716		RAB3D	0.673524	Plasma membrane	no	Plasma membrane	Medium
Q9UPY5	undefined	SLC7A11		0.144174	0.255043	0.219382	0.171858	0.084975	0.124568	0.121332	0.233548	0.266046	0.143654	0.087272	0.148149	0.19754	0.282036	0.238283	0.167775	0.0788665	0.0354993		0.11072	0.0113775	0.00725687	0.0106244	0.0547983	0.0165245	0.00656386	0.10136	0.00349656	0.00424946	0.673029	Q9UPY5		SLC7A11	0.673029	Plasma membrane	no	Plasma membrane	Medium
P78356	undefined	PIP4K2B		0.20082	0.237876	0.193373	0.178974	0.106562	0.0823948	0.178181	0.281532	0.209377	0.159431	0.0936001	0.0778793	0.191546	0.249637	0.222067	0.150908	0.0965301	0.0893114		0.283801	0.00713199	0.00636139	0.00330492	0.0047619	0.00591959	0.00459887	0.00693742	0.00322403	0.00268212	0.671277	P78356		PIP4K2B	0.671277	Plasma membrane	no	Plasma membrane	Medium
P37287	undefined	PIGA		0.103554	0.199455	0.239655	0.178475	0.0839768	0.194885	0.137511	0.185071	0.31403	0.144959	0.139364	0.0790639	0.121515	0.164808	0.247175	0.23224	0.0878629	0.146398		0.0188955	0.0849783	0.0538467	0.0326309	0.027688	0.0446128	0.0167653	0.0237579	0.00416153	0.0218973	0.670766	P37287		PIGA	0.670766	Plasma membrane	no	Plasma membrane	Medium
Q9Y5Q0	undefined	FADS3		0.152887	0.206655	0.210935	0.237781	0.108723	0.0830195	0.103715	0.185738	0.283131	0.248951	0.12139	0.0570754	0.105324	0.17648	0.293248	0.204761	0.0906103	0.129576		0.00641967	0.218248	0.0466436	0.00988722	0.00661317	0.0054429	0.00885507	0.00349988	0.00197219	0.0217276	0.67069	Q9Y5Q0		FADS3	0.67069	Plasma membrane	no	Plasma membrane	Medium
Q96I34	undefined	PPP1R16A		0.0976357	0.286823	0.231919	0.165366	0.0684275	0.149828	0.136773	0.271666	0.224921	0.151211	0.135898	0.0795314	0.165787	0.272611	0.196063	0.200189	0.113261	0.0520902		0.146769	0.00440949	0.00518424	0.0133717	0.111853	0.0144626	0.0034489	0.0265296	0.00260549	0.00267139	0.668695	Q96I34		PPP1R16A	0.668695	Plasma membrane	no	Plasma membrane	Medium
Q9H6V9	undefined	LDAH		0.0920858	0.262614	0.293719	0.18775	0.0969311	0.0668999	0.0971105	0.250833	0.298976	0.178024	0.104666	0.0703905	0.0985198	0.244045	0.343689	0.171394	0.0812689	0.0610832		0.00769368	0.0646615	0.0107781	0.0129848	0.186575	0.00494011	0.00798687	0.0226024	0.00278764	0.0103392	0.668651	Q9H6V9		LDAH	0.668651	Plasma membrane	no	Plasma membrane	Medium
Q13501	undefined	SQSTM1		0.069232	0.205879	0.248803	0.239292	0.159584	0.0772105	0.0861405	0.185074	0.2259	0.244564	0.164343	0.0939784	0.0928197	0.174245	0.221455	0.257056	0.163782	0.0906428		0.00469734	0.0176971	0.209758	0.0726524	0.00552057	0.00492645	0.00791561	0.00330152	0.00199799	0.00471163	0.666821	Q13501		SQSTM1	0.666821	Plasma membrane	no	Plasma membrane	Medium
Q00587	undefined	CDC42EP1		0.210334	0.239774	0.185748	0.156157	0.12087	0.087117	0.149195	0.295581	0.196151	0.158411	0.114291	0.0863706	0.171537	0.240557	0.228979	0.16093	0.120359	0.0776382		0.294326	0.00563182	0.00609313	0.00393366	0.00822642	0.00848508	0.0036454	0.00517392	0.00288137	0.00241465	0.659189	Q00587		CDC42EP1	0.659189	Plasma membrane	no	Plasma membrane	Medium
Q14517	undefined	FAT1		0.0962345	0.191053	0.24752	0.225836	0.106755	0.132601	0.0859196	0.188306	0.263155	0.207753	0.130101	0.124766	0.080307	0.180636	0.282752	0.224804	0.107433	0.124069		0.0063238	0.0879503	0.0511753	0.0923727	0.0103977	0.0481997	0.0201422	0.00419729	0.00236509	0.0179437	0.658932	Q14517		FAT1	0.658932	Plasma membrane	no	Plasma membrane	Medium
P54756	undefined	EPHA5		0.126701	0.215887	0.280582	0.188093	0.116129	0.0726078	0.128475	0.232509	0.253406	0.186025	0.125504	0.0740809	0.0869605	0.184931	0.275052	0.158631	0.0875765	0.206849		0.0224098	0.151751	0.0224739	0.0341829	0.0374175	0.0338852	0.0123596	0.0177221	0.00326831	0.00619781	0.658332	P54756		EPHA5	0.658332	Plasma membrane	no	Plasma membrane	Medium
Q6DD88	ER_high_curvature	ATL3		0.0982472	0.202374	0.275689	0.230313	0.110563	0.0828132	0.103033	0.200878	0.270795	0.228862	0.100737	0.0956946	0.111881	0.183879	0.284712	0.220055	0.114211	0.0852627		0.003403	0.267232	0.0188495	0.0158348	0.0054145	0.00407864	0.0109759	0.00206448	0.00126061	0.0128746	0.658012	Q6DD88	ER_high_curvature	ATL3	0.658012	Plasma membrane	no	Plasma membrane	Medium
P11413	undefined	G6PD		0.138415	0.199705	0.196784	0.21494	0.145377	0.104779	0.138465	0.195453	0.183903	0.202525	0.175275	0.104379	0.144116	0.226486	0.183753	0.199606	0.141095	0.104945		0.0341318	0.0100151	0.140382	0.0476859	0.0171236	0.0754744	0.00514136	0.00671495	0.0032767	0.00364584	0.656409	P11413		G6PD	0.656409	Plasma membrane	no	Plasma membrane	Medium
Q96SU4	undefined	OSBPL9		0.0950071	0.299937	0.278114	0.181397	0.0821736	0.0633713	0.0937031	0.308001	0.278097	0.170439	0.092366	0.0573935	0.10564	0.253304	0.26671	0.208407	0.099777	0.0661623		0.0101598	0.0109347	0.00380267	0.00988161	0.285871	0.00214964	0.00346022	0.0130481	0.00189043	0.00330275	0.655499	Q96SU4		OSBPL9	0.655499	Plasma membrane	no	Plasma membrane	Medium
Q86VZ5	undefined	SGMS1		0.0822099	0.273897	0.312756	0.151397	0.0746925	0.105048	0.101284	0.232017	0.321539	0.184505	0.118331	0.0423238	0.091133	0.267545	0.24668	0.23771	0.0802215	0.0767101		0.00938113	0.0323721	0.0110196	0.0131942	0.203615	0.00585493	0.00679744	0.0523644	0.0028325	0.0100857	0.652483	Q86VZ5		SGMS1	0.652483	Plasma membrane	no	Plasma membrane	Medium
P61026	undefined	RAB10		0.0793821	0.252897	0.272408	0.186552	0.116396	0.0923643	0.0899971	0.217924	0.246502	0.204325	0.128318	0.112933	0.0942431	0.214653	0.277298	0.179843	0.123251	0.110712		0.0146818	0.0318778	0.012283	0.164585	0.0714887	0.0288614	0.00730569	0.00951936	0.00237958	0.00622679	0.650791	P61026		RAB10	0.650791	Plasma membrane	no	Plasma membrane	Medium
Q5T2E6	undefined	ARMH3		0.133547	0.209407	0.20396	0.160743	0.148933	0.14341	0.0991197	0.219896	0.227216	0.205097	0.150274	0.0983975	0.0882467	0.223267	0.205826	0.216163	0.162501	0.103997		0.0327613	0.0100107	0.0432377	0.144309	0.0307845	0.0700329	0.00420324	0.00684319	0.00339884	0.00449337	0.649925	Q5T2E6		ARMH3	0.649925	Plasma membrane	no	Plasma membrane	Low
Q03113	undefined	GNA12		0.0895904	0.140765	0.189721	0.138555	0.0806226	0.360745	0.119111	0.323765	0.213316	0.130568	0.132811	0.0804289	0.121218	0.215177	0.224526	0.2326	0.114168	0.0923105		0.0285012	0.0209776	0.034481	0.0228526	0.0541193	0.0759927	0.0156117	0.0820079	0.00782506	0.0101391	0.647492	Q03113		GNA12	0.647492	Plasma membrane	no	Plasma membrane	Low
Q8WV74	undefined	NUDT8		0.149377	0.141605	0.161538	0.269711	0.105321	0.172448	0.121574	0.345893	0.159127	0.156521	0.170178	0.0467062	0.152152	0.165313	0.173715	0.277884	0.144364	0.0865727		0.0237207	0.0216576	0.16251	0.0188021	0.0235106	0.046719	0.0142003	0.0285335	0.00606467	0.00691133	0.64737	Q8WV74		NUDT8	0.64737	Plasma membrane	no	Plasma membrane	Low
Q6IQ22	undefined	RAB12		0.074226	0.205136	0.277739	0.22298	0.120315	0.0996042	0.0756563	0.20955	0.25132	0.208951	0.130955	0.123568	0.0768505	0.197399	0.277635	0.207602	0.122406	0.118108		0.00634828	0.0567634	0.0255254	0.17083	0.0168111	0.0423457	0.0174027	0.0051376	0.00252295	0.0105696	0.645743	Q6IQ22		RAB12	0.645743	Plasma membrane	no	Plasma membrane	Low
Q6P1M3	undefined	LLGL2		0.141951	0.292945	0.212225	0.159289	0.0776042	0.115986	0.129536	0.312373	0.233572	0.158726	0.0775162	0.0882761	0.150317	0.26616	0.230002	0.18516	0.108326	0.0600357		0.219582	0.00509233	0.00338289	0.00687705	0.089987	0.00741268	0.00330741	0.0138928	0.00241705	0.00260842	0.64544	Q6P1M3		LLGL2	0.64544	Plasma membrane	no	Plasma membrane	Low
Q8NB49	undefined	ATP11C		0.0743773	0.177643	0.247537	0.269625	0.141226	0.0895908	0.0689032	0.196219	0.256068	0.26092	0.124116	0.0937741	0.072216	0.175839	0.282962	0.245391	0.133649	0.0899433		0.00370352	0.124609	0.119228	0.0305608	0.00515618	0.0080022	0.0328958	0.00346429	0.00231413	0.025144	0.644922	Q8NB49		ATP11C	0.644922	Plasma membrane	no	Plasma membrane	Low
Q9BYN0	undefined	SRXN1		0.150979	0.184929	0.204764	0.171759	0.169386	0.118183	0.18972	0.240822	0.200359	0.131601	0.120306	0.117191	0.175539	0.236408	0.206674	0.167888	0.107863	0.105628		0.139158	0.0119905	0.0197033	0.017292	0.0197586	0.11402	0.00605591	0.0239927	0.00361927	0.00328328	0.641127	Q9BYN0		SRXN1	0.641127	Plasma membrane	no	Plasma membrane	Low
P32970	undefined	CD70		0.0744738	0.281588	0.315971	0.185914	0.0832866	0.0587655	0.0937206	0.261242	0.310425	0.205795	0.0814591	0.0473586	0.0865701	0.269274	0.316413	0.184718	0.0873719	0.0556529		0.00625895	0.0513261	0.0109493	0.011738	0.218259	0.0050541	0.00843128	0.0327763	0.00318398	0.0111628	0.640861	P32970		CD70	0.640861	Plasma membrane	no	Plasma membrane	Low
O15438	undefined	ABCC3		0.150076	0.255685	0.223866	0.170935	0.115403	0.0840347	0.169791	0.270008	0.2109	0.146772	0.0939924	0.108536	0.287271	0.208308	0.212208	0.188231	0.0622215	0.0417603		0.17922	0.0191626	0.0206487	0.00761529	0.0147072	0.0147673	0.011946	0.080786	0.00611467	0.00481301	0.640219	O15438		ABCC3	0.640219	Plasma membrane	no	Plasma membrane	Low
Q9BU89	undefined	DOHH		0.242385	0.193741	0.103112	0.163205	0.175425	0.122131	0.179118	0.262925	0.176216	0.143626	0.141501	0.096613	0.133759	0.19872	0.320481	0.155537	0.116278	0.0752249		0.0927972	0.0441978	0.0564625	0.0123144	0.0407024	0.0543568	0.0158154	0.0368656	0.0085577	0.00887442	0.629056	Q9BU89		DOHH	0.629056	Plasma membrane	no	Plasma membrane	Low
Q13576	undefined	IQGAP2		0.172224	0.173879	0.251869	0.221799	0.0991303	0.0810972	0.180185	0.32567	0.167096	0.176842	0.108487	0.0417203	0.238886	0.306383	0.140436	0.145363	0.0900788	0.0788533		0.103226	0.0172444	0.029504	0.00845406	0.0153146	0.11305	0.014351	0.0595543	0.00671495	0.00497034	0.627615	Q13576		IQGAP2	0.627615	Plasma membrane	no	Plasma membrane	Low
Q99755	undefined	PIP5K1A		0.126529	0.353366	0.241539	0.171544	0.0802193	0.0268021	0.121972	0.353413	0.254357	0.161915	0.0747718	0.0335704	0.143083	0.301685	0.265729	0.177956	0.0770116	0.0345358		0.0466635	0.00493852	0.00625661	0.00417543	0.280499	0.00355488	0.00519606	0.0157695	0.00293796	0.002583	0.627425	Q99755		PIP5K1A	0.627425	Plasma membrane	no	Plasma membrane	Low
O94851	undefined	MICAL2		0.100936	0.217996	0.324285	0.186832	0.0813152	0.0886358	0.0964302	0.218008	0.286648	0.19906	0.102347	0.0975072	0.0869071	0.207677	0.289914	0.227489	0.106874	0.0811381		0.00465019	0.280368	0.0112037	0.0132457	0.024501	0.00901236	0.0102366	0.00756192	0.0015748	0.0124207	0.625225	O94851		MICAL2	0.625225	Plasma membrane	no	Plasma membrane	Low
P26045	undefined	PTPN3		0.0921818	0.217908	0.32004	0.212564	0.157307	0	0.0749655	0.24016	0.221495	0.171467	0.173261	0.118651	0.0999519	0.206468	0.227126	0.199262	0.13553	0.131661		0.0180126	0.044573	0.0479903	0.100752	0.0392128	0.0697167	0.0167145	0.0318041	0.00429844	0.00504109	0.621884	P26045		PTPN3	0.621884	Plasma membrane	no	Plasma membrane	Low
P98172	undefined	EFNB1		0.10236	0.325254	0.254866	0.178601	0.0641156	0.0748019	0.153924	0.28332	0.193813	0.1717	0.0663844	0.130858	0.113803	0.225987	0.253331	0.183143	0.143308	0.0804282		0.0970967	0.0136066	0.00836304	0.0274942	0.170085	0.0277775	0.00746763	0.0216793	0.0036462	0.00335219	0.619432	P98172		EFNB1	0.619432	Plasma membrane	no	Plasma membrane	Low
P35240	undefined	NF2		0.137786	0.300099	0.211021	0.18153	0.0831528	0.0864112	0.150292	0.300768	0.260406	0.147847	0.0793331	0.0613536	0.128126	0.260051	0.270905	0.156012	0.0865344	0.0983723		0.150488	0.00937825	0.0040798	0.00680981	0.175191	0.00460906	0.00438769	0.0202022	0.00268421	0.00325143	0.618919	P35240		NF2	0.618919	Plasma membrane	no	Plasma membrane	Low
Q9NVZ3	undefined	NECAP2		0.116328	0.156686	0.202563	0.251024	0.177427	0.0959711	0.114935	0.28653	0.174239	0.171124	0.147186	0.105986	0.155324	0.258822	0.191813	0.165253	0.146223	0.0825643		0.0293213	0.0141843	0.0346251	0.0596706	0.0257817	0.189148	0.00713131	0.0153686	0.00427693	0.00373092	0.616761	Q9NVZ3		NECAP2	0.616761	Plasma membrane	no	Plasma membrane	Low
P07093	undefined	SERPINE2		0.123185	0.169522	0.244379	0.23081	0.131491	0.100613	0.144146	0.178471	0.23192	0.179733	0.130193	0.135537	0.196863	0.180339	0.231739	0.177879	0.124334	0.0888462		0.0220604	0.069595	0.141806	0.0581046	0.0165737	0.0332441	0.0169312	0.0149017	0.00350699	0.00658275	0.616694	P07093		SERPINE2	0.616694	Plasma membrane	no	Plasma membrane	Low
P01033	undefined	TIMP1		0.0645183	0.222715	0.304409	0.221203	0.0897199	0.0974346	0.0585559	0.213409	0.288945	0.225008	0.116254	0.0978281	0.128174	0.170405	0.235137	0.202934	0.129627	0.133722		0.00845298	0.113431	0.0310505	0.112033	0.0202369	0.0435406	0.0284962	0.0109159	0.0028151	0.0152708	0.613758	P01033		TIMP1	0.613758	Plasma membrane	no	Plasma membrane	Low
P50542	undefined	PEX5		0.137604	0.189544	0.218828	0.242899	0.132409	0.0787163	0.211765	0.167515	0.171673	0.215078	0.161568	0.0724007	0.162883	0.215631	0.199902	0.200924	0.121584	0.0990762		0.0288536	0.0266011	0.248307	0.0156818	0.0159873	0.0220164	0.00988897	0.0134993	0.00455362	0.00504896	0.609562	P50542		PEX5	0.609562	Plasma membrane	no	Plasma membrane	Low
P11171	undefined	EPB41		0.16985	0.345146	0.244156	0.155035	0.0638505	0.0219621	0.163894	0.338856	0.246232	0.165173	0.0657308	0.0201147	0.161236	0.32366	0.270327	0.155936	0.066501	0.0223402		0.1903	0.0100351	0.0146417	0.00475598	0.124603	0.00695892	0.00948324	0.0213669	0.00469935	0.00438315	0.608772	P11171		EPB41	0.608772	Plasma membrane	no	Plasma membrane	Low
Q96A57	undefined	TMEM230		0.0922661	0.187361	0.246638	0.242906	0.135992	0.0948367	0.0828687	0.178866	0.278437	0.214672	0.121881	0.123275	0.0821999	0.202168	0.312378	0.179563	0.119285	0.104406		0.00571617	0.186502	0.0379244	0.070241	0.0139775	0.0300186	0.0244599	0.00549304	0.00236337	0.0151594	0.608144	Q96A57		TMEM230	0.608144	Plasma membrane	no	Plasma membrane	Low
Q8N4C8	undefined	MINK1		0.110724	0.242977	0.206425	0.177871	0.132435	0.129567	0.125792	0.223108	0.206768	0.190693	0.143518	0.110122	0.110796	0.211033	0.233949	0.191632	0.146101	0.106489		0.0564082	0.0123647	0.0296876	0.1556	0.0400703	0.0777257	0.00505087	0.00741445	0.00373248	0.00469155	0.607254	Q8N4C8		MINK1	0.607254	Plasma membrane	no	Plasma membrane	Low
Q8TCQ1	undefined	2023-03-01		0.117308	0.179937	0.148718	0.189635	0.0321252	0.332277	0.154573	0.143167	0.298998	0.141135	0.100792	0.161335	0.123321	0.195614	0.280395	0.231936	0.106567	0.0621678		0.0198878	0.0349539	0.0593762	0.0238425	0.0354334	0.0866414	0.0254595	0.0815676	0.00843498	0.0199255	0.604477	Q8TCQ1		44986	0.604477	Plasma membrane	no	Plasma membrane	Low
Q99747	undefined	NAPG		0.0675647	0.219762	0.239453	0.224823	0.131572	0.116825	0.0677261	0.230406	0.251909	0.213762	0.124622	0.111575	0.0655535	0.22607	0.240688	0.219894	0.137757	0.110038		0.00755489	0.0173923	0.0205322	0.273818	0.0279729	0.027013	0.00834051	0.00426193	0.00257647	0.00684018	0.603698	Q99747		NAPG	0.603698	Plasma membrane	no	Plasma membrane	Low
Q5VW32	undefined	BROX		0.122899	0.206509	0.229382	0.209779	0.108005	0.123427	0.0996912	0.205197	0.208375	0.209783	0.165935	0.111019	0.11608	0.202619	0.204493	0.212688	0.142429	0.121691		0.02232	0.0154373	0.10056	0.156184	0.0156623	0.0669961	0.00582286	0.00533819	0.00316891	0.00508842	0.603422	Q5VW32		BROX	0.603422	Plasma membrane	no	Plasma membrane	Low
Q27J81	undefined	INF2		0.111896	0.205612	0.309187	0.202346	0.111332	0.0596259	0.107332	0.226891	0.282577	0.20538	0.10955	0.0682709	0.0978594	0.215916	0.312164	0.234689	0.0916301	0.0477417		0.00284413	0.353335	0.00838277	0.00446077	0.0103585	0.0018228	0.00418846	0.00306694	0.00117779	0.00857072	0.601792	Q27J81		INF2	0.601792	Plasma membrane	no	Plasma membrane	Low
Q68D91	undefined	MBLAC2		0.0986245	0.266168	0.277571	0.185827	0.0897751	0.0820347	0.0924334	0.292924	0.294998	0.190458	0.0695167	0.0596703	0.115973	0.264957	0.319308	0.151961	0.0790007	0.0688003		0.0106181	0.0323728	0.00586558	0.0113674	0.292613	0.0033837	0.00518281	0.0298714	0.00252439	0.0062433	0.599957	Q68D91		MBLAC2	0.599957	Plasma membrane	no	Plasma membrane	Low
Q96LZ7	undefined	RMDN2		0.0808602	0.26195	0.195243	0.220854	0.10585	0.135243	0.168287	0.176971	0.275295	0.161774	0.137469	0.0802035	0.107774	0.235759	0.302638	0.109478	0.145786	0.0985653		0.0363493	0.0299346	0.0237182	0.0720593	0.12453	0.0451926	0.0104797	0.047508	0.00444975	0.00692718	0.598851	Q96LZ7		RMDN2	0.598851	Plasma membrane	no	Plasma membrane	Low
P27216	undefined	ANXA13		0.184038	0.212132	0.169979	0.162983	0.154612	0.116255	0.135235	0.277368	0.199795	0.141947	0.147583	0.0980724	0.155725	0.269861	0.175575	0.190575	0.111324	0.096941		0.193035	0.0068632	0.0141744	0.0110862	0.0281862	0.128395	0.00550725	0.0121575	0.00433371	0.00395545	0.592306	P27216		ANXA13	0.592306	Plasma membrane	no	Plasma membrane	Low
P26006	Plasma membrane	ITGA3		0.095606	0.213663	0.301384	0.263648	0.0932989	0.0323999	0.0864457	0.234211	0.28895	0.270624	0.0869285	0.0328397	0.097059	0.217989	0.309344	0.246658	0.0955305	0.03342		0.00181587	0.35819	0.0121713	0.00222021	0.00380057	0.00111334	0.00676113	0.0029759	0.00147494	0.0178949	0.591582	P26006	Plasma membrane	ITGA3	0.591582	Plasma membrane	no	Plasma membrane	Low
Q16658	undefined	FSCN1		0.161301	0.262979	0.224275	0.1597	0.11196	0.0797849	0.159876	0.277034	0.217851	0.154111	0.118802	0.0723259	0.166418	0.299361	0.216117	0.139132	0.0983009	0.0806711		0.329715	0.00374593	0.00325494	0.00423886	0.0333182	0.00958428	0.00314398	0.0173946	0.00242859	0.00209967	0.591076	Q16658		FSCN1	0.591076	Plasma membrane	no	Plasma membrane	Low
Q9NVS9	undefined	PNPO		0.163387	0.247349	0.191048	0.171091	0.160024	0.0671015	0.175018	0.214195	0.156517	0.231818	0.141365	0.0810864	0.0279361	0.254871	0.140364	0.323547	0.0881523	0.16513		0.0323692	0.0184314	0.142467	0.0172642	0.0326363	0.117077	0.0120649	0.0250182	0.00629186	0.00549907	0.590881	Q9NVS9		PNPO	0.590881	Plasma membrane	no	Plasma membrane	Low
P55268	undefined	LAMB2		0.117033	0.165628	0.273143	0.184209	0.0907579	0.169229	0.106162	0.224107	0.284838	0.154156	0.12571	0.105026	0.131729	0.16207	0.259727	0.206143	0.133221	0.10711		0.0159507	0.16138	0.0437082	0.0587663	0.0263776	0.0512369	0.0152267	0.0177515	0.00363189	0.0151151	0.590855	P55268		LAMB2	0.590855	Plasma membrane	no	Plasma membrane	Low
Q8IWB9	undefined	TEX2		0.08482	0.192207	0.251601	0.221268	0.129731	0.120373	0.0764775	0.191878	0.250806	0.224078	0.139737	0.117024	0.0891794	0.190185	0.23974	0.220409	0.142272	0.118215		0.0059633	0.0267056	0.062836	0.257522	0.00884478	0.0228704	0.010579	0.00316081	0.00216439	0.00858129	0.590772	Q8IWB9		TEX2	0.590772	Plasma membrane	no	Plasma membrane	Low
Q09666	undefined	AHNAK		0.105852	0.261068	0.196816	0.173272	0.15693	0.106062	0.112114	0.264163	0.192475	0.182811	0.14772	0.100718	0.128306	0.249846	0.205659	0.180246	0.147773	0.0881701		0.0979364	0.00643508	0.0149583	0.0786344	0.0844181	0.105822	0.0040488	0.010186	0.0035777	0.0032532	0.59073	Q09666		AHNAK	0.59073	Plasma membrane	no	Plasma membrane	Low
Q6ZWT7	undefined	MBOAT2		0.124729	0.186357	0.236839	0.247885	0.150814	0.0533761	0.094975	0.205465	0.260427	0.218371	0.0894337	0.131328	0.124559	0.158079	0.255125	0.299082	0.104237	0.0589185		0.00581565	0.214354	0.104726	0.0164911	0.00587944	0.00867099	0.0299642	0.00512086	0.00250722	0.0158889	0.590581	Q6ZWT7		MBOAT2	0.590581	Plasma membrane	no	Plasma membrane	Low
Q8IUW5	undefined	RELL1		0.109355	0.225948	0.221683	0.104289	0.112746	0.22598	0.168037	0.244466	0.25832	0.188448	0.0903347	0.0503943	0.206246	0.131689	0.257187	0.173122	0.0929938	0.138763		0.0745124	0.0627459	0.0433231	0.0275894	0.0381349	0.0406	0.0134769	0.0900923	0.00703062	0.0128311	0.589663	Q8IUW5		RELL1	0.589663	Plasma membrane	no	Plasma membrane	Low
Q5M775	undefined	SPECC1		0.152459	0.321522	0.23044	0.153387	0.0873627	0.0548298	0.1374	0.308416	0.243599	0.158508	0.0879403	0.0641361	0.163065	0.295343	0.23476	0.158366	0.0891337	0.0593329		0.259772	0.00430811	0.00357542	0.0036709	0.108911	0.00338964	0.00388958	0.0184893	0.0026162	0.0024204	0.588958	Q5M775		SPECC1	0.588958	Plasma membrane	no	Plasma membrane	Low
P55072	undefined	VCP		0.0927344	0.194841	0.288143	0.240174	0.113641	0.0704658	0.0979703	0.190631	0.269797	0.263459	0.113479	0.0646647	0.0978498	0.190214	0.282328	0.233811	0.125621	0.0701763		0.00250832	0.332328	0.0342924	0.00856669	0.00371902	0.00191227	0.00809136	0.00203165	0.00140068	0.0196108	0.585539	P55072		VCP	0.585539	Plasma membrane	no	Plasma membrane	Low
P09871	undefined	C1S		0.121941	0.163975	0.16385	0.172633	0.0926409	0.284961	0.0950012	0.244985	0.290685	0.114787	0.170464	0.0840785	0.087319	0.142723	0.284721	0.215867	0.0687155	0.200655		0.0241566	0.0425615	0.071523	0.0360313	0.0403329	0.0958364	0.0215841	0.0576368	0.00822392	0.0177258	0.584388	P09871		C1S	0.584388	Plasma membrane	no	Plasma membrane	Low
O95870	undefined	ABHD16A		0.0995315	0.244896	0.296487	0.236002	0.0932032	0.02988	0.100342	0.251294	0.313906	0.22898	0.0678219	0.0376558	0.0983276	0.217154	0.327189	0.239058	0.0828623	0.0354091		0.00222776	0.371779	0.007644	0.00228284	0.00981993	0.00131714	0.00621954	0.00399432	0.00140429	0.0107619	0.582549	O95870		ABHD16A	0.582549	Plasma membrane	no	Plasma membrane	Low
Q8IWW6	undefined	ARHGAP12		0.149495	0.217436	0.187635	0.167581	0.13778	0.140073	0.13903	0.266477	0.191623	0.166518	0.12523	0.111122	0.155751	0.223148	0.193235	0.179121	0.135497	0.113249		0.140277	0.00809693	0.0195248	0.0336953	0.0230421	0.173586	0.00454066	0.00925273	0.00363915	0.003561	0.580785	Q8IWW6		ARHGAP12	0.580785	Plasma membrane	no	Plasma membrane	Low
Q14019	undefined	COTL1		0.152645	0.303257	0.218144	0.162987	0.093635	0.0693338	0.154858	0.280729	0.236154	0.154585	0.113391	0.0602824	0.142453	0.326432	0.195425	0.164444	0.0995858	0.0716607		0.272389	0.00324234	0.00354905	0.00384472	0.107517	0.00926647	0.00365461	0.016361	0.00264295	0.0022365	0.575296	Q14019		COTL1	0.575296	Plasma membrane	no	Plasma membrane	Low
P19021	undefined	PAM		0.222731	0.203517	0.243279	0.188191	0.0471587	0.0951244	0.191211	0.202649	0.247069	0.158121	0.0849089	0.116041	0.162929	0.177936	0.173914	0.206052	0.159474	0.119695		0.0815969	0.0628354	0.101261	0.0149665	0.0215288	0.0443034	0.021789	0.0615785	0.00752814	0.00805666	0.574555	P19021		PAM	0.574555	Plasma membrane	no	Plasma membrane	Low
Q5SQN1	undefined	SNAP47		0.0687991	0.242339	0.255241	0.186837	0.141008	0.105775	0.0637213	0.265832	0.21616	0.221615	0.122142	0.110529	0.116914	0.225636	0.239549	0.200511	0.0986221	0.118768		0.0199473	0.0155025	0.0126331	0.247509	0.068631	0.0445308	0.00455552	0.00674517	0.0025888	0.00430292	0.573053	Q5SQN1		SNAP47	0.573053	Plasma membrane	no	Plasma membrane	Low
Q14678	undefined	KANK1		0.134885	0.236457	0.210922	0.143595	0.155165	0.118976	0.18203	0.225904	0.210304	0.145773	0.121309	0.114679	0.141679	0.218792	0.219516	0.176692	0.118059	0.125263		0.225629	0.0107848	0.0187064	0.0317696	0.0360168	0.0762646	0.00526824	0.0167043	0.00364541	0.00359789	0.571613	Q14678		KANK1	0.571613	Plasma membrane	no	Plasma membrane	Low
Q9H2C2	undefined	ARV1		0.109688	0.201769	0.254304	0.20428	0.0904047	0.139555	0.130569	0.198643	0.252864	0.2183	0.0796305	0.119994	0.116247	0.171423	0.273148	0.211739	0.0898071	0.137636		0.0113451	0.247784	0.0307646	0.0381311	0.0115217	0.0493326	0.01653	0.00574772	0.0025762	0.0159044	0.570362	Q9H2C2		ARV1	0.570362	Plasma membrane	no	Plasma membrane	Low
P61960	undefined	UFM1		0.0865079	0.176526	0.258785	0.253747	0.135072	0.0893615	0.100677	0.173425	0.25427	0.234559	0.13827	0.098799	0.0935986	0.176567	0.2746	0.245463	0.123321	0.0864503		0.00383593	0.162798	0.169885	0.0337861	0.00508025	0.00749491	0.0239736	0.00281045	0.00197091	0.0198847	0.56848	P61960		UFM1	0.56848	Plasma membrane	no	Plasma membrane	Low
Q92625	undefined	ANKS1A		0.164675	0.159324	0.197543	0.224453	0.132002	0.122004	0.16952	0.164618	0.17084	0.19389	0.155749	0.145381	0.126348	0.216177	0.254594	0.174396	0.146868	0.0816169		0.0208258	0.023736	0.228812	0.0480309	0.0169443	0.0643271	0.00879672	0.0112633	0.00373165	0.0051204	0.568412	Q92625		ANKS1A	0.568412	Plasma membrane	no	Plasma membrane	Low
Q9BRT3	undefined	MIEN1		0.150905	0.320234	0.194899	0.193918	0.140045	0	0.154689	0.251884	0.17449	0.168654	0.162234	0.0880494	0.122844	0.238803	0.159176	0.186784	0.155162	0.137232		0.193467	0.00855322	0.0324649	0.0165567	0.0430651	0.108426	0.0081743	0.0126972	0.00498537	0.00319873	0.568411	Q9BRT3		MIEN1	0.568411	Plasma membrane	no	Plasma membrane	Low
Q13884	undefined	SNTB1		0.147388	0.301205	0.231997	0.162616	0.079898	0.0768957	0.143757	0.341883	0.23115	0.137959	0.0820328	0.063217	0.180129	0.275801	0.250336	0.173887	0.0660856	0.0537614		0.29954	0.0075634	0.00526867	0.00462463	0.078539	0.0049378	0.00519007	0.0239094	0.00320457	0.00328278	0.56394	Q13884		SNTB1	0.56394	Plasma membrane	no	Plasma membrane	Low
P33527	undefined	ABCC1		0.147139	0.338606	0.265659	0.157426	0.061463	0.0297076	0.143476	0.344352	0.262069	0.163036	0.0584004	0.0286663	0.148045	0.320536	0.269594	0.162878	0.0649126	0.0340346		0.0871612	0.00838156	0.00976144	0.00458409	0.274682	0.00537238	0.00735156	0.0316075	0.00386014	0.00368502	0.563553	P33527		ABCC1	0.563553	Plasma membrane	no	Plasma membrane	Low
P47224	undefined	RABIF		0.185646	0.121157	0.192967	0.213826	0.142199	0.144204	0.17013	0.17935	0.156476	0.201666	0.211966	0.0804116	0.148931	0.314722	0.191229	0.150626	0.11309	0.0814012		0.0364954	0.019576	0.102333	0.0202963	0.0343556	0.154907	0.0123717	0.0420747	0.00758824	0.00725502	0.562746	P47224		RABIF	0.562746	Plasma membrane	no	Plasma membrane	Low
Q96HE9	undefined	PRR11		0.114344	0.275296	0.302194	0.159856	0.0690649	0.0792451	0.103761	0.253964	0.281373	0.182004	0.0896037	0.0892951	0.0875548	0.215779	0.334192	0.19287	0.0891039	0.0805008		0.0129618	0.0922364	0.0145503	0.0167589	0.243087	0.00803949	0.0104923	0.0245861	0.00365946	0.012648	0.56098	Q96HE9		PRR11	0.56098	Plasma membrane	no	Plasma membrane	Low
Q9NZ52-3	undefined	GGA3		0.177692	0.202095	0.186894	0.14083	0.181003	0.111485	0.0964253	0.285547	0.213528	0.14603	0.142228	0.116242	0.126289	0.261351	0.276997	0.142316	0.145853	0.047194		0.104254	0.0162759	0.0163814	0.0229957	0.141253	0.0746657	0.00675088	0.048324	0.00512282	0.00505518	0.558921	Q9NZ52-3		GGA3	0.558921	Plasma membrane	no	Plasma membrane	Low
Q14168-6	undefined	MPP2		0.164384	0.281112	0.224461	0.172642	0.0803453	0.077056	0.145145	0.265186	0.222259	0.130833	0.155034	0.0815431	0.147763	0.258684	0.193495	0.17924	0.109827	0.110991		0.336369	0.00502972	0.00616409	0.00774366	0.0483823	0.0148966	0.00410715	0.0130572	0.00298522	0.00258141	0.558684	Q14168-6		MPP2	0.558684	Plasma membrane	no	Plasma membrane	Low
O94966	undefined	USP19		0.128778	0.1771	0.223168	0.21419	0.13923	0.117535	0.111749	0.179508	0.233655	0.209559	0.148423	0.117106	0.119547	0.186285	0.232194	0.196124	0.146611	0.119239		0.013698	0.0278539	0.17987	0.152727	0.0112001	0.0399799	0.00704392	0.00444189	0.00248845	0.00601236	0.554685	O94966		USP19	0.554685	Plasma membrane	no	Plasma membrane	Low
P09382	undefined	LGALS1		0.160031	0.318435	0.198881	0.170124	0.104004	0.0485238	0.173095	0.297947	0.188093	0.177423	0.111809	0.0516332	0.172014	0.332362	0.18655	0.15142	0.0999281	0.057726		0.365891	0.00352237	0.00653615	0.00330001	0.0326989	0.0154889	0.00528412	0.00714028	0.0032939	0.00254621	0.554298	P09382		LGALS1	0.554298	Plasma membrane	no	Plasma membrane	Low
Q9NV96	undefined	TMEM30A		0.0759137	0.184767	0.2911	0.236562	0.126742	0.0849157	0.0724768	0.195641	0.254643	0.258094	0.125655	0.09349	0.0808047	0.180809	0.290499	0.250248	0.119552	0.0780871		0.00308525	0.293038	0.0654687	0.0229752	0.00504218	0.00697901	0.0184294	0.00294682	0.00193108	0.0280206	0.552084	Q9NV96		TMEM30A	0.552084	Plasma membrane	no	Plasma membrane	Low
Q9BZR6	undefined	RTN4R		0.105457	0.265555	0.172371	0.219522	0.14739	0.0897047	0.109689	0.219275	0.250645	0.12005	0.253051	0.0472899	0.0887998	0.144499	0.240071	0.215929	0.108121	0.202579		0.0335876	0.0260877	0.175969	0.0483192	0.0467924	0.0650601	0.0125843	0.0297458	0.00595138	0.0066188	0.549284	Q9BZR6		RTN4R	0.549284	Plasma membrane	no	Plasma membrane	Low
Q9P244	undefined	LRFN1		0.143666	0.145446	0.265084	0.136661	0.116158	0.192984	0.119775	0.211415	0.206306	0.182147	0.095008	0.185348	0.184797	0.19119	0.196856	0.242901	0.10226	0.0819958		0.0265438	0.0378699	0.0650439	0.048661	0.0193683	0.200611	0.0109734	0.031479	0.00439787	0.00745713	0.547595	Q9P244		LRFN1	0.547595	Plasma membrane	no	Plasma membrane	Low
Q9BZ71	undefined	PITPNM3		0	0.281271	0.33384	0.20063	0.114938	0.0693207	0	0.213734	0.276617	0.272806	0.145514	0.0913284	0.0904002	0.17855	0.279177	0.287456	0.164417	0		0.0115639	0.108819	0.0690034	0.0379463	0.0510369	0.0357465	0.0329439	0.0600658	0.00867207	0.038429	0.545774	Q9BZ71		PITPNM3	0.545774	Plasma membrane	no	Plasma membrane	Low
Q8TBR7	undefined	FAM57A		0.139994	0.12023	0.198287	0.12693	0.0830295	0.331529	0.0814231	0.214986	0.211156	0.228634	0.152159	0.111643	0.0639368	0.159853	0.266747	0.224292	0.158151	0.12702		0.0161025	0.0304106	0.122102	0.0678564	0.0243571	0.12299	0.0150884	0.0347088	0.00749375	0.0152416	0.543648	Q8TBR7		FAM57A	0.543648	Plasma membrane	no	Plasma membrane	Low
P01023	undefined	A2M		0.203282	0.186146	0.210942	0.257229	0.0529729	0.0894289	0.194588	0.202771	0.17632	0.192172	0.134944	0.0992047	0.177351	0.175682	0.194576	0.211807	0.134556	0.106028		0.0413228	0.0476222	0.252619	0.0141727	0.0171763	0.0256581	0.0189206	0.0242715	0.00712029	0.00769438	0.543422	P01023		A2M	0.543422	Plasma membrane	no	Plasma membrane	Low
Q8N5I2	undefined	ARRDC1		0.111523	0.188102	0.232268	0.222245	0.133816	0.112046	0.117281	0.189025	0.221634	0.219171	0.134211	0.118678	0.102729	0.178461	0.22441	0.2172	0.146967	0.130233		0.0101464	0.0276133	0.175021	0.179904	0.0082701	0.0366069	0.00813585	0.00318967	0.00224069	0.00556159	0.54331	Q8N5I2		ARRDC1	0.54331	Plasma membrane	no	Plasma membrane	Low
Q86YS7	undefined	C2CD5		0.117443	0.29576	0.229232	0.169848	0.0967854	0.0909324	0.112203	0.295643	0.221097	0.188088	0.0734063	0.109563	0.115401	0.246929	0.257618	0.163292	0.10136	0.115399		0.104928	0.0104258	0.00477509	0.026557	0.265962	0.0203184	0.00407639	0.0150243	0.00265583	0.00302439	0.542252	Q86YS7		C2CD5	0.542252	Plasma membrane	no	Plasma membrane	Low
Q12767	undefined	TMEM94		0.220908	0.226121	0.160687	0.244575	0.0906436	0.0570651	0.166714	0.238748	0.214429	0.123559	0.12024	0.136311	0.223549	0.115397	0.239295	0.24999	0.0814313	0.0903382		0.0566385	0.0658175	0.164272	0.0133632	0.023641	0.0302621	0.0321335	0.0530373	0.0101607	0.00986965	0.540805	Q12767		TMEM94	0.540805	Plasma membrane	no	Plasma membrane	Low
Q5W0Z9	undefined	ZDHHC20		0.073185	0.209984	0.296155	0.240795	0.0977687	0.0821126	0.0663645	0.258742	0.308156	0.293302	0.0734361	0	0.0445852	0.189946	0.269595	0.308647	0.124377	0.0628493		0.00405934	0.302942	0.033507	0.00672035	0.00932631	0.00429998	0.0146064	0.011512	0.00344013	0.0710908	0.538496	Q5W0Z9		ZDHHC20	0.538496	Plasma membrane	no	Plasma membrane	Low
Q14432	undefined	PDE3A		0.124115	0.17816	0.28606	0.206618	0.12507	0.0799776	0.121662	0.185461	0.263233	0.230164	0.104516	0.0949633	0.111358	0.190042	0.256875	0.210492	0.115927	0.115306		0.00661994	0.34347	0.0451231	0.0251096	0.00726334	0.00953499	0.0107561	0.00363087	0.00168338	0.00990337	0.536906	Q14432		PDE3A	0.536906	Plasma membrane	no	Plasma membrane	Low
Q9BXB5	undefined	OSBPL10		0.0828854	0.232924	0.238464	0.205684	0.132548	0.107495	0.0807407	0.213522	0.234927	0.205653	0.151292	0.113865	0.0872848	0.205518	0.243487	0.20787	0.141794	0.114047		0.0124285	0.0148283	0.0281872	0.337357	0.0242555	0.0290153	0.00596305	0.00382653	0.00240392	0.00515823	0.536576	Q9BXB5		OSBPL10	0.536576	Plasma membrane	no	Plasma membrane	Low
P21589	undefined	NT5E		0.154428	0.204837	0.25118	0.190755	0.111974	0.0868268	0.0733065	0.216928	0.218523	0.216093	0.158779	0.11637	0.123066	0.181029	0.201902	0.202159	0.106971	0.184873		0.0327017	0.0411031	0.128062	0.0783079	0.0191442	0.134468	0.00959661	0.0101537	0.00422548	0.00639531	0.535842	P21589		NT5E	0.535842	Plasma membrane	no	Plasma membrane	Low
P09038	undefined	FGF2		0.232223	0.225874	0.201096	0.166277	0.103068	0.0714623	0.252438	0.186401	0.179549	0.18604	0.109001	0.0865714	0.249951	0.194134	0.203561	0.161628	0.122138	0.0685882		0.133796	0.0390648	0.0873054	0.0102569	0.0226617	0.0322297	0.0213511	0.087513	0.0215972	0.00871079	0.535513	P09038		FGF2	0.535513	Plasma membrane	no	Plasma membrane	Low
Q5H8A4	undefined	PIGG		0.0968492	0.173517	0.251036	0.243112	0.11225	0.123236	0.108234	0.209771	0.239463	0.216006	0.120947	0.105578	0.104603	0.163095	0.231606	0.213973	0.130416	0.156307		0.00886363	0.0791137	0.142323	0.139301	0.00880793	0.0510888	0.0201982	0.00482776	0.00293616	0.01018	0.53236	Q5H8A4		PIGG	0.53236	Plasma membrane	no	Plasma membrane	Low
O75955	undefined	FLOT1		0.115587	0.257542	0.321491	0.231679	0.0560798	0.0176213	0.118051	0.262516	0.323183	0.22598	0.0532455	0.0170241	0.129419	0.252007	0.327447	0.210996	0.0611268	0.0190043		0.00461007	0.389572	0.013944	0.00290957	0.0233477	0.00327095	0.00813567	0.0124499	0.00229191	0.0098514	0.529617	O75955		FLOT1	0.529617	Plasma membrane	no	Plasma membrane	Low
Q8TD16	undefined	BICD2		0.0859866	0.214946	0.19492	0.229585	0.165185	0.109377	0.0868876	0.218469	0.205616	0.220731	0.168666	0.0996307	0.0940918	0.199405	0.195602	0.239172	0.165575	0.106154		0.015786	0.011331	0.145969	0.22717	0.016239	0.0334726	0.00656066	0.00566571	0.0040318	0.00502095	0.528754	Q8TD16		BICD2	0.528754	Plasma membrane	no	Plasma membrane	Low
Q9Y5L0	undefined	TNPO3		0.191919	0.19985	0.17851	0.167669	0.138605	0.123447	0.230763	0.194042	0.168971	0.164631	0.150012	0.0915801	0.202354	0.21963	0.169762	0.184573	0.119578	0.104103		0.164612	0.0168464	0.0933393	0.0122103	0.0208739	0.107921	0.0116203	0.0304021	0.00852842	0.0061488	0.527498	Q9Y5L0		TNPO3	0.527498	Plasma membrane	no	Plasma membrane	Low
P56282	undefined	POLE2		0.254359	0.233223	0.183294	0.156022	0.0776617	0.0954401	0.22437	0.21418	0.203784	0.155414	0.100346	0.101907	0.199699	0.200781	0.216311	0.160881	0.125206	0.0971222		0.279308	0.027545	0.0435897	0.00791806	0.0158104	0.0226428	0.014931	0.0447756	0.0120535	0.00719065	0.524236	P56282		POLE2	0.524236	Plasma membrane	no	Plasma membrane	Low
P46940	Plasma membrane	IQGAP1		0.177057	0.272606	0.21749	0.1625	0.0989108	0.0714361	0.182004	0.307157	0.198804	0.153221	0.0987056	0.0601096	0.182901	0.298895	0.20028	0.156912	0.0982741	0.0627383		0.430622	0.00382843	0.0044742	0.00268136	0.0103564	0.00677964	0.00423151	0.00757707	0.00293821	0.00240878	0.524103	P46940	Plasma membrane	IQGAP1	0.524103	Plasma membrane	Actin binding proteins;Plasma membrane	Actin binding proteins OR Plasma membrane	Low
Q8N4S9	undefined	MARVELD2		0.0947143	0.279627	0.305214	0.231828	0	0.0886164	0	0.318752	0.246386	0.18434	0.179882	0.0706398	0.166744	0.301794	0.204429	0.186972	0.140061	0		0.0206156	0.0216606	0.0229882	0.0263186	0.181191	0.034847	0.012247	0.143657	0.00622297	0.00643907	0.523812	Q8N4S9		MARVELD2	0.523812	Plasma membrane	no	Plasma membrane	Low
P12931	undefined	SRC		0.3196	0.203537	0.203856	0.146796	0.047431	0.0787798	0.138544	0.16401	0.195503	0.183228	0.144446	0.174269	0.107901	0.249388	0.279338	0.173894	0.135006	0.0544721		0.0645007	0.0516156	0.0918198	0.0133413	0.0406889	0.0693156	0.0222423	0.103212	0.0103092	0.0105247	0.52243	P12931		SRC	0.52243	Plasma membrane	no	Plasma membrane	Low
O60437	undefined	PPL		0.111681	0.207145	0.230212	0.19383	0.14616	0.110972	0.106386	0.210452	0.22527	0.189854	0.148276	0.119761	0.115768	0.201182	0.221675	0.19774	0.151805	0.111831		0.030267	0.0186085	0.0591823	0.228368	0.0241182	0.0957933	0.00659641	0.00728845	0.00364773	0.00535562	0.520774	O60437		PPL	0.520774	Plasma membrane	no	Plasma membrane	Low
Q9NZZ3	undefined	CHMP5		0.0984687	0.209134	0.206322	0.187538	0.138972	0.159565	0.110911	0.191168	0.217485	0.249241	0.135573	0.0956224	0.103892	0.179052	0.194694	0.239131	0.16816	0.115071		0.0123937	0.0110639	0.175884	0.227233	0.00988015	0.0278684	0.00417955	0.00342397	0.00255594	0.00528062	0.520237	Q9NZZ3		CHMP5	0.520237	Plasma membrane	no	Plasma membrane	Low
Q8NDI1	undefined	EHBP1		0.13732	0.238173	0.186138	0.147433	0.154868	0.136068	0.114893	0.243729	0.23145	0.164106	0.134389	0.111433	0.129531	0.264433	0.209902	0.168699	0.131566	0.0958688		0.174206	0.00684684	0.0119843	0.0404487	0.101413	0.115045	0.00427004	0.0196524	0.00366298	0.00379835	0.518672	Q8NDI1		EHBP1	0.518672	Plasma membrane	no	Plasma membrane	Low
O95372	undefined	LYPLA2		0.183939	0.143016	0.200905	0.206008	0.129855	0.136277	0.159235	0.212216	0.166717	0.158873	0.171293	0.131665	0.179184	0.229888	0.176882	0.193887	0.131246	0.0889133		0.0436303	0.0144025	0.13693	0.0236072	0.020916	0.2061	0.00867826	0.0209261	0.00485441	0.00482874	0.515126	O95372		LYPLA2	0.515126	Plasma membrane	no	Plasma membrane	Low
P48739	undefined	PITPNB		0.13921	0.239596	0.220021	0.157704	0.140272	0.103197	0.144972	0.240777	0.195043	0.154522	0.151336	0.113351	0.151516	0.253108	0.191784	0.164064	0.132035	0.107493		0.230901	0.00590148	0.0121854	0.0295849	0.0397211	0.14425	0.0038028	0.0147939	0.00305473	0.00264478	0.513159	P48739		PITPNB	0.513159	Plasma membrane	no	Plasma membrane	Low
Q14254	undefined	FLOT2		0.126323	0.266296	0.327449	0.219935	0.0471097	0.0128876	0.118843	0.283132	0.329355	0.207256	0.0474474	0.0139669	0.132341	0.256461	0.333233	0.212196	0.0521037	0.0136652		0.00703016	0.36234	0.0203966	0.00390695	0.0407588	0.00574653	0.0101743	0.0233291	0.00317978	0.0107352	0.512403	Q14254		FLOT2	0.512403	Plasma membrane	no	Plasma membrane	Low
P36639	undefined	NUDT1		0.153619	0.292284	0.244309	0.155285	0.0960778	0.058425	0.165342	0.264455	0.226745	0.146069	0.129203	0.0681857	0.150018	0.318739	0.200183	0.148473	0.0995738	0.0830124		0.325074	0.00420289	0.00411749	0.00454981	0.0970676	0.0111323	0.00418606	0.033003	0.00299474	0.00244076	0.511231	P36639		NUDT1	0.511231	Plasma membrane	no	Plasma membrane	Low
P13497	undefined	BMP1		0.0949233	0.221942	0.244904	0.25168	0.096083	0.0904668	0.169123	0.206173	0.268727	0.205654	0.0907453	0.0595771	0.183583	0.145567	0.282946	0.166799	0.107779	0.113326		0.0130157	0.340298	0.0426499	0.0208722	0.0139926	0.00872883	0.0256815	0.0111089	0.00293283	0.0113874	0.509332	P13497		BMP1	0.509332	Plasma membrane	no	Plasma membrane	Low
O95466	Plasma membrane	FMNL1		0.138623	0.27425	0.219117	0.160219	0.113599	0.0941921	0.133997	0.304956	0.210051	0.158631	0.104957	0.0874088	0.142168	0.274673	0.223365	0.154349	0.106659	0.0987865		0.301535	0.00468052	0.00329085	0.0102459	0.122305	0.026747	0.00299136	0.0144679	0.00245796	0.00226988	0.509009	O95466	Plasma membrane	FMNL1	0.509009	Plasma membrane	no	Plasma membrane	Low
Q5T4F4	undefined	ZFYVE27		0.0819583	0.222273	0.298698	0.203652	0.111508	0.0819101	0.0915121	0.233267	0.276943	0.210757	0.0944809	0.0930398	0.100234	0.168839	0.304454	0.252282	0.0995827	0.0746079		0.00335944	0.421306	0.0123899	0.0134513	0.0106074	0.00507295	0.0101846	0.00308555	0.00139943	0.0141148	0.505029	Q5T4F4		ZFYVE27	0.505029	Plasma membrane	ER;Plasma membrane	ER OR Plasma membrane	Low
Q96CS3	undefined	FAF2		0.0838318	0.261682	0.34386	0.21872	0.0664466	0.0254586	0.10619	0.263067	0.327009	0.211614	0.0662769	0.0258431	0.0922934	0.248738	0.336365	0.220555	0.0776338	0.0244158		0.00369878	0.392041	0.0135632	0.00394422	0.0355508	0.00400272	0.0101116	0.0172005	0.00234594	0.0127678	0.504773	Q96CS3		FAF2	0.504773	Plasma membrane	no	Plasma membrane	Low
Q9BUM1	undefined	G6PC3		0.117613	0.209229	0.302125	0.273549	0.0974835	0	0.138369	0.219496	0.278835	0.273719	0.0895808	0	0.129838	0.205051	0.275542	0.244224	0.104136	0.041209		0.00326866	0.427778	0.0304647	0.00257612	0.00450069	0.00154188	0.0071001	0.00521655	0.002136	0.0118939	0.503523	Q9BUM1		G6PC3	0.503523	Plasma membrane	ER;Plasma membrane	ER OR Plasma membrane	Low
Q5TCS8	undefined	AK9		0.175428	0.252353	0.14376	0.113759	0.122814	0.191886	0.173832	0.122692	0.214259	0.167011	0.191936	0.130269	0.14829	0.171509	0.348309	0.165931	0.0969188	0.0690422		0.0511971	0.041883	0.124149	0.0312633	0.058107	0.0641363	0.017077	0.0875711	0.00867234	0.0126747	0.503269	Q5TCS8		AK9	0.503269	Plasma membrane	no	Plasma membrane	Low
P52569	undefined	SLC7A2		0.0757673	0.191422	0.227383	0.271958	0.121705	0.111765	0.0804227	0.162171	0.2728	0.238698	0.131754	0.114153	0.0834767	0.180807	0.299982	0.17396	0.147732	0.114043		0.00677873	0.123342	0.112844	0.135582	0.01257	0.0310792	0.0438199	0.00696338	0.00360833	0.0214417	0.50197	P52569		SLC7A2	0.50197	Plasma membrane	no	Plasma membrane	Low
Q3KR37	undefined	GRAMD1B		0.0846826	0.223133	0.280497	0.28435	0.092619	0.0347181	0.0843045	0.235492	0.290499	0.250972	0.103022	0.0357109	0.097946	0.176479	0.309932	0.278865	0.0996274	0.0371502		0.00271804	0.402355	0.0294532	0.00381189	0.00466003	0.00192801	0.0157083	0.00391499	0.00212864	0.0321784	0.501143	Q3KR37		GRAMD1B	0.501143	Plasma membrane	ER;Plasma membrane	ER OR Plasma membrane	Low
O75354	undefined	ENTPD6		0.115209	0.242562	0.292731	0.180893	0.0675613	0.101044	0.0768802	0.219738	0.288802	0.169646	0.0769316	0.168002	0.0843875	0.209497	0.276968	0.241512	0.0734698	0.114165		0.0189424	0.130841	0.019379	0.0316806	0.0944629	0.12277	0.0282709	0.0349574	0.00406738	0.0156182	0.49901	O75354		ENTPD6	0.49901	Plasma membrane	no	Plasma membrane	Low
Q6ZT21	undefined	TMPPE		0.0858576	0.225821	0.27288	0.270586	0.0412033	0.103652	0.106732	0.23323	0.256555	0.223871	0.0903361	0.0892765	0.0869359	0.164843	0.191676	0.261517	0.0819145	0.213114		0.0159556	0.135514	0.0800299	0.0351085	0.019833	0.103752	0.0679594	0.0203915	0.00708817	0.0188542	0.495513	Q6ZT21		TMPPE	0.495513	Plasma membrane	no	Plasma membrane	Low
P60981	undefined	DSTN		0.157922	0.311409	0.22237	0.158056	0.0945468	0.0556962	0.160262	0.295516	0.224477	0.156356	0.104665	0.0587232	0.172781	0.311739	0.210984	0.146466	0.0931611	0.0648696		0.412362	0.00356814	0.00391009	0.00315928	0.0523279	0.00597066	0.00404704	0.0146017	0.00285087	0.00239678	0.494806	P60981		DSTN	0.494806	Plasma membrane	Actin binding proteins;Plasma membrane	Actin binding proteins OR Plasma membrane	Low
Q96K49	undefined	TMEM87B		0.074849	0.261361	0.249523	0.145108	0.124498	0.144661	0.221672	0.182577	0.20002	0.182863	0.0962366	0.116631	0.0501696	0.20367	0.289043	0.190092	0.119966	0.14706		0.0384827	0.0429148	0.0327024	0.0726107	0.0775083	0.179719	0.0136634	0.0359419	0.00559526	0.00732913	0.493532	Q96K49		TMEM87B	0.493532	Plasma membrane	no	Plasma membrane	Low
Q86YH6	undefined	PDSS2		0.112436	0.225927	0.229879	0.188346	0.146337	0.0970756	0.117517	0.261402	0.247786	0.0799223	0.126037	0.167335	0.0727073	0.240261	0.251741	0.260877	0.151288	0.0231257		0.0334352	0.027869	0.0338842	0.038785	0.194512	0.0859813	0.0142685	0.0662407	0.00545474	0.00662621	0.492943	Q86YH6		PDSS2	0.492943	Plasma membrane	no	Plasma membrane	Low
Q03112	undefined	MECOM		0.144511	0.258791	0.194816	0.175706	0.0784209	0.147755	0.23025	0.304897	0.200929	0.0947099	0.0747587	0.0944545	0.204927	0.146779	0.231478	0.211625	0.133087	0.0721038		0.230499	0.0342567	0.04111	0.0153216	0.0297654	0.0428137	0.0191946	0.0793248	0.00979625	0.00874004	0.489178	Q03112		MECOM	0.489178	Plasma membrane	no	Plasma membrane	Low
O94910	undefined	ADGRL1		0.141014	0.186333	0.142056	0.161899	0.113286	0.255412	0.0913688	0.264228	0.176516	0.198158	0.139446	0.130284	0.147408	0.162651	0.207529	0.224197	0.127404	0.130811		0.038169	0.0133084	0.103786	0.0650983	0.025708	0.228977	0.00829568	0.0150926	0.00547376	0.00718766	0.488904	O94910		ADGRL1	0.488904	Plasma membrane	no	Plasma membrane	Low
Q07864	undefined	POLE		0.198011	0.248148	0.186584	0.14564	0.116964	0.104653	0.187175	0.253635	0.201602	0.157368	0.110773	0.0894466	0.203905	0.198938	0.198366	0.162337	0.135177	0.101277		0.424019	0.00974134	0.0180448	0.00679111	0.00852169	0.014576	0.00630661	0.0140881	0.00518573	0.00383056	0.488895	Q07864		POLE	0.488895	Plasma membrane	Actin binding proteins;Plasma membrane	Actin binding proteins OR Plasma membrane	Low
Q96RT1-9	undefined	ERBIN		0.147625	0.314994	0.224721	0.163504	0.0821917	0.0669632	0.131211	0.325396	0.238537	0.162301	0.0749973	0.067558	0.146353	0.287954	0.22985	0.160423	0.0811107	0.094309		0.273234	0.005559	0.00368037	0.00541509	0.189158	0.00703879	0.00428591	0.0172132	0.00296412	0.00282645	0.488626	Q96RT1-9		ERBIN	0.488626	Plasma membrane	no	Plasma membrane	Low
Q96MT1	undefined	RNF145		0.125094	0.231592	0.200336	0.226131	0.0970546	0.119792	0.120555	0.164031	0.270077	0.198876	0.130723	0.115738	0.220887	0.161786	0.21446	0.135867	0.140991	0.126009		0.0550708	0.0464894	0.148348	0.0801805	0.032968	0.0741087	0.0197382	0.040344	0.00597907	0.00961929	0.487154	Q96MT1		RNF145	0.487154	Plasma membrane	no	Plasma membrane	Low
Q9UPQ3	undefined	AGAP1		0.148802	0.248395	0.131731	0.162875	0.198643	0.109554	0.105682	0.290178	0.182158	0.187192	0.108834	0.125956	0.157322	0.227447	0.181911	0.209888	0.121468	0.101964		0.102549	0.00727859	0.0276012	0.0217516	0.0292724	0.3054	0.00535608	0.00883533	0.00395495	0.00353171	0.484469	Q9UPQ3		AGAP1	0.484469	Plasma membrane	no	Plasma membrane	Low
Q9UMF0	undefined	ICAM5		0.149772	0.173916	0.169881	0.213477	0.163682	0.129271	0.119883	0.169226	0.165086	0.22468	0.218292	0.102833	0.195787	0.230758	0.223163	0.175845	0.0152281	0.159219		0.0337932	0.0226788	0.258152	0.0286573	0.027593	0.0966707	0.0120943	0.0231933	0.00561612	0.00740356	0.484148	Q9UMF0		ICAM5	0.484148	Plasma membrane	no	Plasma membrane	Low
Q8IZV5	undefined	RDH10		0.118924	0.219134	0.245985	0.25383	0.106457	0.0556695	0.107944	0.212561	0.290876	0.233988	0.0830281	0.0716029	0.117084	0.161843	0.291762	0.277529	0.107345	0.0444366		0.00328884	0.433972	0.031166	0.0047803	0.00446689	0.00184791	0.0117133	0.00255316	0.00162854	0.0214414	0.483142	Q8IZV5		RDH10	0.483142	Plasma membrane	ER;Plasma membrane	ER OR Plasma membrane	Low
P05186	undefined	ALPL		0.118375	0.174586	0.192267	0.237475	0.152512	0.124785	0.119608	0.188849	0.188328	0.237105	0.185941	0.0801698	0.118128	0.225435	0.20097	0.19199	0.131394	0.132083		0.017722	0.0152521	0.284723	0.0929536	0.0154536	0.0700366	0.00614581	0.00619291	0.00349317	0.00518421	0.482843	P05186		ALPL	0.482843	Plasma membrane	no	Plasma membrane	Low
P20827	undefined	EFNA1		0.103644	0.246136	0.249355	0.214805	0.125578	0.0604823	0.146681	0.2021	0.213267	0.170786	0.131113	0.136053	0.163066	0.211384	0.21078	0.151118	0.129469	0.134183		0.0934251	0.0313266	0.0398379	0.0899601	0.0359921	0.179943	0.0124806	0.026845	0.00530598	0.0055509	0.479333	P20827		EFNA1	0.479333	Plasma membrane	no	Plasma membrane	Low
Q9NW97	undefined	TMEM51		0.181708	0.195898	0.250768	0.127772	0	0.243854	0.131964	0.295793	0.211249	0.133351	0.227643	0	0.178999	0.195399	0.267207	0.325472	0.0329229	0		0.0294257	0.0577579	0.0973313	0.0117732	0.0543232	0.0560644	0.0244435	0.163155	0.0109118	0.0169485	0.477866	Q9NW97		TMEM51	0.477866	Plasma membrane	no	Plasma membrane	Low
O76071	undefined	CIAO1		0.152717	0.1892	0.171587	0.199009	0.171289	0.116199	0.15323	0.195787	0.200637	0.165552	0.173629	0.111165	0.145478	0.223783	0.180667	0.190717	0.139856	0.119499		0.0562703	0.0125991	0.131191	0.0439842	0.0267753	0.220133	0.00790285	0.0132377	0.00526986	0.00540026	0.477236	O76071		CIAO1	0.477236	Plasma membrane	no	Plasma membrane	Low
Q9NP73	undefined	ALG13		0.223259	0.124958	0.168907	0.262436	0.0925442	0.127896	0.229132	0.203463	0.211991	0.181368	0.0784375	0.0956093	0.207825	0.204017	0.218302	0.178761	0.101236	0.0898589		0.0398825	0.0941617	0.171339	0.0145218	0.0246187	0.0476207	0.0312188	0.074124	0.0139534	0.0133687	0.475191	Q9NP73		ALG13	0.475191	Plasma membrane	no	Plasma membrane	Low
Q8NHH9	ER_high_curvature	ATL2		0.0891158	0.22194	0.249204	0.193777	0.115696	0.130267	0.0920672	0.208003	0.234878	0.199114	0.119045	0.146893	0.0785074	0.211916	0.269039	0.20796	0.105253	0.127325		0.0163272	0.03069	0.0194238	0.195572	0.0387128	0.196448	0.0104206	0.00838884	0.00393575	0.00859674	0.471484	Q8NHH9	ER_high_curvature	ATL2	0.471484	Plasma membrane	no	Plasma membrane	Low
P25391	undefined	LAMA1		0.0569017	0.174716	0.261209	0.23824	0.149962	0.118971	0.0644186	0.192056	0.257742	0.222639	0.142891	0.120253	0.0591108	0.16137	0.284679	0.235681	0.147983	0.111176		0.00631614	0.0816455	0.124487	0.205054	0.0115202	0.0265832	0.0423689	0.0068477	0.00412974	0.0200674	0.47098	P25391		LAMA1	0.47098	Plasma membrane	no	Plasma membrane	Low
Q8N3R9	undefined	MPP5		0.157235	0.25452	0.164002	0.156161	0.115894	0.152189	0.143552	0.282576	0.185022	0.188128	0.106916	0.0938051	0.142605	0.219957	0.198728	0.17196	0.138974	0.127777		0.255051	0.00985034	0.0189549	0.0257409	0.028365	0.169132	0.00594885	0.00967072	0.0050451	0.00489374	0.467347	Q8N3R9		MPP5	0.467347	Plasma membrane	no	Plasma membrane	Low
O75197	undefined	LRP5		0.164215	0.166353	0.284185	0.193042	0.126073	0.0661319	0.12919	0.215626	0.27451	0.208985	0.0839082	0.0877802	0.0868273	0.16683	0.232069	0.234118	0.159434	0.120722		0.0102587	0.376014	0.0744826	0.0185357	0.00943089	0.00984626	0.0144797	0.0080821	0.00251043	0.00906383	0.467295	O75197		LRP5	0.467295	Plasma membrane	no	Plasma membrane	Low
P18827	undefined	SDC1		0.132503	0.354586	0.284497	0.156071	0.0542409	0.0181024	0.129472	0.362842	0.266706	0.157753	0.0609114	0.022316	0.151514	0.316568	0.261407	0.178799	0.0700449	0.0216665		0.0504943	0.00891216	0.0122744	0.0053529	0.391468	0.00698789	0.00840472	0.0406534	0.00436243	0.00392646	0.467164	P18827		SDC1	0.467164	Plasma membrane	no	Plasma membrane	Low
Q6DKK2	undefined	TTC19		0.120019	0.33393	0.252262	0.107705	0.119847	0.0662363	0.108112	0.147294	0.121975	0.415104	0.157515	0.0500003	0.0708358	0.298157	0.288836	0.193601	0.0602782	0.0882915		0.024614	0.0388086	0.0984606	0.0267134	0.0657138	0.110605	0.019132	0.128468	0.011108	0.0107629	0.465614	Q6DKK2		TTC19	0.465614	Plasma membrane	no	Plasma membrane	Low
Q6UWB1	undefined	IL27RA		0.14547	0.159349	0.227236	0.255245	0.1523	0.0604011	0.141236	0.205754	0.178112	0.195212	0.107041	0.172646	0.0991124	0.174739	0.20965	0.251073	0.167632	0.0977933		0.0123625	0.0350788	0.336802	0.0458054	0.0107078	0.0551655	0.0211547	0.0102039	0.00391123	0.00451346	0.464294	Q6UWB1		IL27RA	0.464294	Plasma membrane	no	Plasma membrane	Low
Q7L5L3	undefined	GDPD3		0.171992	0.229562	0.265856	0.125455	0.115582	0.0915526	0.104036	0.227367	0.231269	0.160402	0.1281	0.148827	0.127655	0.259239	0.225955	0.1531	0.134763	0.0992874		0.155609	0.0165566	0.0142164	0.0375193	0.112442	0.0863905	0.0071075	0.0970892	0.0046824	0.00490757	0.46348	Q7L5L3		GDPD3	0.46348	Plasma membrane	no	Plasma membrane	Low
Q9NRW4	undefined	DUSP22		0.22627	0.141816	0.236952	0.194089	0.0507841	0.15009	0.135337	0.230123	0.251309	0.14397	0.225413	0.013848	0.171568	0.24879	0.224509	0.0946996	0.141072	0.119361		0.0586848	0.0413209	0.0644128	0.0150294	0.0494672	0.0689616	0.0148605	0.208026	0.00767102	0.00835987	0.463206	Q9NRW4		DUSP22	0.463206	Plasma membrane	no	Plasma membrane	Low
Q9P2E5	undefined	CHPF2		0.0968726	0.246187	0.194184	0.18793	0.156486	0.11834	0.0739777	0.267861	0.320172	0.14834	0.0974386	0.092211	0.123394	0.219646	0.17565	0.208685	0.123886	0.148739		0.0710954	0.020225	0.0239165	0.0649	0.151331	0.123224	0.00961347	0.0623835	0.00476051	0.00627244	0.462279	Q9P2E5		CHPF2	0.462279	Plasma membrane	no	Plasma membrane	Low
P31321	undefined	PRKAR1B		0.164891	0.177089	0.156083	0.223725	0.152697	0.125514	0.110983	0.211347	0.185676	0.178122	0.194591	0.119282	0.140722	0.242016	0.172611	0.201598	0.131915	0.111137		0.0390589	0.01093	0.144761	0.0421665	0.0259942	0.245881	0.00769179	0.0117482	0.00506978	0.00532907	0.46137	P31321		PRKAR1B	0.46137	Plasma membrane	no	Plasma membrane	Low
Q5JSH3	undefined	WDR44		0.146271	0.214617	0.195114	0.167417	0.152282	0.124298	0.147332	0.223566	0.170465	0.173445	0.171414	0.113778	0.144079	0.264219	0.182642	0.172102	0.126141	0.110817		0.0870385	0.0057773	0.0236437	0.0313087	0.0267283	0.349601	0.00385934	0.00876762	0.00309307	0.00279491	0.457387	Q5JSH3		WDR44	0.457387	Plasma membrane	no	Plasma membrane	Low
Q3SY69	undefined	ALDH1L2		0.134507	0.275196	0.195543	0.193922	0.125677	0.075155	0.0797652	0.323195	0.1913	0.115246	0.162165	0.128328	0.0932301	0.23558	0.209137	0.244149	0.123987	0.0939165		0.0751894	0.0106262	0.0216568	0.0333447	0.219529	0.147664	0.00772595	0.0180488	0.00503895	0.00435093	0.456825	Q3SY69		ALDH1L2	0.456825	Plasma membrane	no	Plasma membrane	Low
Q04323	undefined	UBXN1		0.155772	0.189665	0.220794	0.176866	0.154942	0.101961	0.186606	0.160963	0.164498	0.199052	0.166785	0.122094	0.153835	0.196258	0.21024	0.193709	0.123342	0.122616		0.0429746	0.0202376	0.298008	0.0380606	0.0195872	0.0943225	0.0084459	0.0126112	0.00446205	0.00500753	0.456283	Q04323		UBXN1	0.456283	Plasma membrane	no	Plasma membrane	Low
O43765	undefined	SGTA		0.150361	0.258514	0.192586	0.16839	0.143689	0.0864592	0.15187	0.250615	0.180413	0.154883	0.170161	0.092057	0.153135	0.300502	0.174574	0.15295	0.118247	0.100593		0.284253	0.0042268	0.00903482	0.010836	0.0459573	0.179316	0.00404194	0.0116398	0.00324588	0.00253049	0.444918	O43765		SGTA	0.444918	Plasma membrane	no	Plasma membrane	Low
Q6UWY5	undefined	OLFML1		0.124724	0.210333	0.228836	0.206633	0.129678	0.0997953	0.101957	0.173352	0.294627	0.180927	0.131283	0.117855	0.148451	0.155588	0.265673	0.144937	0.129543	0.155808		0.0296821	0.140091	0.0900761	0.102659	0.0340344	0.10138	0.0204598	0.0219561	0.00470359	0.0109	0.444058	Q6UWY5		OLFML1	0.444058	Plasma membrane	no	Plasma membrane	Low
Q8NBP0	undefined	TTC13		0.101086	0.181035	0.289317	0.229992	0.0918282	0.106742	0.10832	0.182072	0.273853	0.242276	0.0999106	0.093569	0.110802	0.1955	0.255882	0.226787	0.0987235	0.112307		0.00476634	0.421587	0.0415864	0.0225526	0.00668471	0.0129127	0.0184895	0.00320186	0.00175726	0.0228149	0.443647	Q8NBP0		TTC13	0.443647	Plasma membrane	ER;Plasma membrane	ER OR Plasma membrane	Low
P62993	undefined	GRB2		0.20058	0.191716	0.176498	0.17838	0.147017	0.105809	0.188027	0.191642	0.164133	0.181689	0.157572	0.116937	0.183978	0.215409	0.17052	0.179947	0.139078	0.111068		0.102541	0.0147895	0.152243	0.0172313	0.0210935	0.210792	0.00963704	0.0198954	0.00635811	0.00528938	0.440131	P62993		GRB2	0.440131	Plasma membrane	no	Plasma membrane	Low
O75071	undefined	EFCAB14		0.185985	0.132572	0.225063	0.205559	0.125836	0.124987	0.115254	0.258166	0.241445	0.136515	0.147883	0.100736	0.20265	0.130942	0.192547	0.195411	0.135731	0.142718		0.0422211	0.0687645	0.244755	0.0344578	0.0258535	0.0658163	0.0188954	0.0447022	0.00628004	0.00871944	0.439535	O75071		EFCAB14	0.439535	Plasma membrane	no	Plasma membrane	Low
Q0JRZ9	Plasma membrane	FCHO2		0.154344	0.35223	0.221615	0.141704	0.0819135	0.0481936	0.142124	0.356386	0.238082	0.167689	0.0659657	0.0297529	0.163013	0.282717	0.242291	0.156997	0.0832414	0.0717401		0.30355	0.00749662	0.0081078	0.00521358	0.198286	0.00651645	0.00687792	0.018318	0.00442024	0.00394696	0.437267	Q0JRZ9	Plasma membrane	FCHO2	0.437267	Plasma membrane	no	Plasma membrane	Low
P06858	undefined	LPL		0.115057	0.178603	0.256015	0.232138	0.105031	0.113156	0.0825164	0.198996	0.256983	0.261345	0.100907	0.0992521	0.0741696	0.151092	0.274909	0.212809	0.166899	0.120122		0.00575067	0.283239	0.119466	0.0657589	0.00722094	0.0192448	0.0269857	0.00468275	0.00273102	0.0276814	0.437239	P06858		LPL	0.437239	Plasma membrane	no	Plasma membrane	Low
P18206	undefined	VCL		0.158573	0.248584	0.176729	0.165847	0.147319	0.102948	0.154535	0.242493	0.1786	0.167605	0.160584	0.0961837	0.169309	0.272728	0.163197	0.161133	0.13037	0.103262		0.282754	0.00389022	0.0140912	0.011295	0.0210788	0.213997	0.00360323	0.00773873	0.0029348	0.00229035	0.436326	P18206		VCL	0.436326	Plasma membrane	no	Plasma membrane	Low
O95210	undefined	STBD1		0.0711055	0.201373	0.275245	0.246861	0.129489	0.0759274	0.0720906	0.190922	0.288349	0.245536	0.121806	0.0812966	0.0907355	0.151979	0.266516	0.278267	0.13228	0.0802228		0.00399564	0.321282	0.124092	0.0230656	0.00621257	0.00631256	0.0312164	0.00404483	0.00249297	0.0418304	0.435456	O95210		STBD1	0.435456	Plasma membrane	no	Plasma membrane	Low
P55786	undefined	NPEPPS		0.14993	0.258639	0.206155	0.161952	0.133521	0.0898035	0.151075	0.253905	0.18964	0.157734	0.156667	0.0909788	0.156182	0.294913	0.168299	0.148998	0.133533	0.0980753		0.341305	0.00380115	0.00757905	0.0110121	0.0420444	0.137476	0.00359184	0.0142569	0.00296928	0.00225107	0.433714	P55786		NPEPPS	0.433714	Plasma membrane	no	Plasma membrane	Low
P56937	undefined	HSD17B7		0.0817779	0.264726	0.295145	0.18005	0.0647692	0.113531	0.102184	0.255306	0.330958	0.212146	0.0656616	0.0337434	0.0874556	0.198918	0.268614	0.178036	0.0797822	0.187194		0.016845	0.179995	0.0214223	0.02753	0.150239	0.0266148	0.0198236	0.102164	0.00529309	0.0180803	0.431993	P56937		HSD17B7	0.431993	Plasma membrane	no	Plasma membrane	Low
Q96RD7	undefined	PANX1		0.0676392	0.267688	0.231059	0.251578	0.146271	0.0357646	0.0969833	0.232675	0.263124	0.151856	0.171093	0.0842684	0.117415	0.219218	0.205441	0.154884	0.138707	0.164335		0.0459402	0.0312473	0.0431882	0.14059	0.0993967	0.146928	0.0154335	0.040167	0.00574146	0.00585281	0.425516	Q96RD7		PANX1	0.425516	Plasma membrane	no	Plasma membrane	Low
Q5U3C3	undefined	TMEM164		0.10786	0.192353	0.202676	0.258781	0.128231	0.110099	0.136584	0.276639	0.172884	0.189331	0.0568492	0.167712	0.119978	0.0919903	0.237527	0.357023	0.0785839	0.114897		0.0175887	0.0903631	0.236346	0.0336044	0.0213434	0.0556243	0.0628156	0.0322161	0.00911021	0.0166436	0.424345	Q5U3C3		TMEM164	0.424345	Plasma membrane	no	Plasma membrane	Low
Q9NS15	undefined	LTBP3		0.0791472	0.183066	0.30232	0.195172	0.105022	0.135273	0.259823	0.121875	0.141789	0.173482	0.214185	0.0888459	0.084004	0.226678	0.308116	0.247342	0.11784	0.01602		0.0159659	0.0744421	0.232736	0.0267125	0.0345674	0.0635626	0.0245984	0.0828086	0.00854774	0.0117716	0.424287	Q9NS15		LTBP3	0.424287	Plasma membrane	no	Plasma membrane	Low
P49023	undefined	PXN		0.131489	0.255454	0.201088	0.138929	0.149672	0.123368	0.167588	0.205719	0.183139	0.172275	0.170145	0.101135	0.16507	0.27353	0.185584	0.1535	0.116865	0.105451		0.297979	0.00557622	0.0169885	0.0222749	0.0436979	0.159601	0.00463462	0.0183238	0.00390929	0.00326383	0.423752	P49023		PXN	0.423752	Plasma membrane	no	Plasma membrane	Low
O15530-3;O15530;O15530-2;Q6A1A2;O15530-5;O15530-4	undefined	PDPK1;PDPK2P		0.119435	0.272176	0.201026	0.176751	0.125856	0.104756	0.124295	0.284337	0.199603	0.149852	0.129073	0.11284	0.130387	0.251128	0.220395	0.167007	0.115234	0.11585		0.214345	0.0070621	0.008135	0.0348279	0.151935	0.135636	0.00429624	0.0137355	0.0034256	0.00320266	0.4234	O15530-3;O15530;O15530-2;Q6A1A2;O15530-5;O15530-4		PDPK1;PDPK2P	0.4234	Plasma membrane	no	Plasma membrane	Low
O43598	undefined	DNPH1		0.219609	0.20259	0.129205	0.200008	0.155031	0.0935576	0.221605	0.221459	0.15169	0.142693	0.172694	0.0898592	0.122348	0.330573	0.183614	0.154115	0.107445	0.101904		0.0990258	0.0132539	0.0352551	0.00873768	0.0360213	0.333021	0.0127585	0.0258355	0.00700687	0.00577	0.423315	O43598		DNPH1	0.423315	Plasma membrane	no	Plasma membrane	Low
P60484	undefined	PTEN		0.119926	0.176243	0.16036	0.141399	0.103269	0.298801	0.168406	0.235387	0.213267	0.151585	0.139363	0.0919919	0.152564	0.284098	0.232019	0.131368	0.103718	0.096233		0.067324	0.0168635	0.0269483	0.02426	0.0767142	0.228368	0.0114529	0.112091	0.00717905	0.00823077	0.420569	P60484		PTEN	0.420569	Plasma membrane	no	Plasma membrane	Low
Q5U4P2	undefined	ASPHD1		0.060784	0.13395	0.250191	0.169027	0.128894	0.257154	0.0732244	0.35592	0.211686	0.109516	0.189928	0.0597242	0.0509476	0.140097	0.281591	0.263614	0.0868151	0.176936		0.0195685	0.0521082	0.0881876	0.0527931	0.0673415	0.147762	0.0257694	0.101781	0.0104136	0.0146395	0.419635	Q5U4P2		ASPHD1	0.419635	Plasma membrane	no	Plasma membrane	Low
Q9NVQ4	undefined	FAIM		0.19136	0.193015	0.186275	0.206378	0.10374	0.119232	0.193797	0.197328	0.135611	0.217979	0.175153	0.0801333	0.176308	0.227376	0.164783	0.15782	0.15169	0.122023		0.076472	0.0199918	0.176685	0.0214065	0.02521	0.211236	0.0125438	0.0238239	0.0083815	0.00723306	0.417016	Q9NVQ4		FAIM	0.417016	Plasma membrane	no	Plasma membrane	Low
Q9H3P7	undefined	ACBD3		0.144798	0.28235	0.245993	0.150907	0.10225	0.0737019	0.165913	0.309105	0.200856	0.1464	0.114749	0.0629778	0.164779	0.332805	0.189698	0.150882	0.0974754	0.0643603		0.411037	0.00418241	0.00450778	0.00441489	0.0910804	0.0226739	0.00457531	0.0366873	0.00323194	0.00262579	0.414983	Q9H3P7		ACBD3	0.414983	Plasma membrane	Actin binding proteins;Plasma membrane	Actin binding proteins OR Plasma membrane	Low
O95155	undefined	UBE4B		0.143944	0.204555	0.184447	0.207629	0.154435	0.104991	0.145576	0.195126	0.193083	0.187071	0.167681	0.111463	0.156746	0.19683	0.17697	0.194193	0.154468	0.120793		0.0528777	0.0143563	0.251803	0.0521578	0.0222474	0.164317	0.00799078	0.0103476	0.00457294	0.00503294	0.414297	O95155		UBE4B	0.414297	Plasma membrane	no	Plasma membrane	Low
Q86V85	undefined	GPR180		0.0709484	0.182649	0.245158	0.221444	0.132693	0.147107	0.093158	0.182184	0.226806	0.206522	0.163925	0.127405	0.0955796	0.189462	0.242755	0.229695	0.130482	0.112027		0.00628094	0.0154804	0.0915654	0.40548	0.00940763	0.0373448	0.00912413	0.00317619	0.00246463	0.00778172	0.411894	Q86V85		GPR180	0.411894	Plasma membrane	Ergic/cisGolgi;Plasma membrane	Ergic/cisGolgi OR Plasma membrane	Low
Q96A49	undefined	SYAP1		0.102068	0.214426	0.228368	0.143229	0.166673	0.145236	0.128552	0.225801	0.218586	0.153935	0.170873	0.102253	0.133592	0.221285	0.195569	0.195847	0.123416	0.130291		0.0886968	0.0134285	0.0365939	0.0932362	0.0672505	0.24524	0.00750188	0.0244174	0.00588043	0.0062648	0.411489	Q96A49		SYAP1	0.411489	Plasma membrane	no	Plasma membrane	Low
O43766	undefined	LIAS		0.118983	0.288201	0.170097	0.359975	0	0.0627438	0.18204	0.136828	0.136193	0.144482	0.400457	0	0.164737	0.0981855	0.210981	0.168922	0.0812112	0.275963		0.019607	0.0438028	0.145972	0.0144855	0.036673	0.111726	0.0368769	0.154793	0.0127569	0.0126375	0.410669	O43766		LIAS	0.410669	Plasma membrane	no	Plasma membrane	Low
Q9HB07	undefined	C12orf10		0.147326	0.257941	0.19427	0.163573	0.146602	0.0902889	0.139813	0.27401	0.17709	0.158682	0.157568	0.0928373	0.178215	0.287366	0.180984	0.147113	0.108135	0.0981877		0.35779	0.00395777	0.00731384	0.00930732	0.0344731	0.156287	0.0036909	0.0112371	0.00306227	0.00240762	0.410473	Q9HB07		C12orf10	0.410473	Plasma membrane	no	Plasma membrane	Low
Q9Y5L3	undefined	ENTPD2		0.172371	0.263146	0.198008	0.238977	0.127497	0	0.140985	0.185098	0.170043	0.205193	0.0870811	0.2116	0.0948811	0.167057	0.247746	0.211085	0.145024	0.134206		0.0401406	0.0596023	0.167586	0.0523589	0.0295888	0.155113	0.0341059	0.0337029	0.00934448	0.00884479	0.409613	Q9Y5L3		ENTPD2	0.409613	Plasma membrane	no	Plasma membrane	Low
O95819-3	undefined	MAP4K4		0.109655	0.230389	0.207371	0.190226	0.14661	0.115749	0.100379	0.247776	0.204401	0.191138	0.138648	0.117658	0.111482	0.21903	0.209976	0.189144	0.155334	0.115034		0.0561696	0.0149207	0.0382666	0.218512	0.0475905	0.187005	0.00704868	0.0103188	0.00531953	0.00583936	0.409009	O95819-3		MAP4K4	0.409009	Plasma membrane	no	Plasma membrane	Low
P35813	undefined	PPM1A		0.100755	0.206648	0.215934	0.211064	0.162392	0.103206	0.102104	0.19828	0.253193	0.137796	0.181407	0.127219	0.100369	0.301653	0.301033	0.107188	0.152226	0.0375322		0.0266453	0.0246546	0.0252967	0.0842	0.23374	0.0730911	0.0101065	0.102156	0.00529131	0.00608509	0.408733	P35813		PPM1A	0.408733	Plasma membrane	no	Plasma membrane	Low
P27707	undefined	DCK		0.192678	0.178241	0.13481	0.252843	0.153156	0.0882717	0.194779	0.287579	0.147605	0.184212	0.123003	0.0628217	0.262164	0.168751	0.2387	0.110248	0.0616052	0.158531		0.0852428	0.0581436	0.126049	0.0166765	0.0311262	0.149425	0.0275284	0.0732685	0.0136538	0.0103978	0.408488	P27707		DCK	0.408488	Plasma membrane	no	Plasma membrane	Low
P23142-4	undefined	FBLN1		0.117426	0.204255	0.327328	0.249365	0.0756959	0.0259308	0.0545392	0.146428	0.200032	0.114714	0.441191	0.0430965	0.0677808	0.228318	0.289538	0.276226	0.0554989	0.0826384		0.0153137	0.043567	0.148093	0.0141092	0.041979	0.0824884	0.0295682	0.194947	0.0101475	0.0114495	0.408337	P23142-4		FBLN1	0.408337	Plasma membrane	no	Plasma membrane	Low
P29597	undefined	TYK2		0.126028	0.211442	0.166104	0.173961	0.178025	0.14444	0.118425	0.221377	0.206792	0.19088	0.121534	0.140992	0.15602	0.216349	0.209193	0.191335	0.074394	0.152709		0.0549286	0.0115193	0.0410216	0.058892	0.0247638	0.380024	0.00546528	0.00830237	0.00369683	0.00426347	0.407122	P29597		TYK2	0.407122	Plasma membrane	no	Plasma membrane	Low
Q14642	undefined	INPP5A		0.123787	0.234541	0.23772	0.189183	0.0860036	0.128766	0.10977	0.230476	0.199783	0.154216	0.146531	0.159224	0.161502	0.19506	0.240174	0.16936	0.145696	0.0882086		0.0999759	0.0242804	0.0365644	0.107979	0.0496323	0.219198	0.0104629	0.0332697	0.00624228	0.00719347	0.405201	Q14642		INPP5A	0.405201	Plasma membrane	no	Plasma membrane	Low
Q9H2H9	undefined	SLC38A1		0.108669	0.201094	0.218311	0.201237	0.148241	0.122449	0.0923723	0.223938	0.208697	0.201234	0.13903	0.134729	0.100308	0.197632	0.222607	0.217871	0.139891	0.121692		0.0217698	0.0174798	0.0734497	0.297924	0.0206957	0.140151	0.00721686	0.00611489	0.00415563	0.00595	0.405092	Q9H2H9		SLC38A1	0.405092	Plasma membrane	no	Plasma membrane	Low
P07195	undefined	LDHB		0.128654	0.196229	0.193531	0.212182	0.157752	0.111652	0.125422	0.200573	0.176307	0.206944	0.182903	0.107851	0.133605	0.238073	0.163995	0.194957	0.156947	0.112422		0.036855	0.0117938	0.133917	0.0779155	0.0234833	0.282561	0.00771074	0.01031	0.00533409	0.00544021	0.404678	P07195		LDHB	0.404678	Plasma membrane	no	Plasma membrane	Low
Q8NC44	undefined	RETREG2		0.126663	0.152603	0.29604	0.215429	0.106669	0.102596	0.147029	0.157898	0.202454	0.203309	0.153803	0.135506	0.120305	0.184596	0.261505	0.20062	0.119101	0.113875		0.0112641	0.157789	0.254013	0.0692013	0.0124868	0.050209	0.020602	0.0098495	0.00355038	0.00994584	0.401089	Q8NC44		RETREG2	0.401089	Plasma membrane	no	Plasma membrane	Low
P19013	undefined	KRT4		0.0944644	0.174369	0.124333	0.19391	0.118676	0.294248	0.1637	0.214653	0.239623	0.150526	0.095288	0.136209	0.166864	0.156566	0.200666	0.193462	0.145689	0.136753		0.0274651	0.0159223	0.0875826	0.0494619	0.0245197	0.335687	0.0120211	0.0328908	0.00581535	0.00778232	0.400852	P19013		KRT4	0.400852	Plasma membrane	no	Plasma membrane	Low
Q96LJ7	undefined	DHRS1		0.0783495	0.281867	0.350067	0.181824	0.0704183	0.0374749	0.0884016	0.291472	0.328726	0.191126	0.068598	0.0316756	0.0986974	0.253641	0.350114	0.190055	0.0728938	0.0345992		0.00941833	0.195537	0.0240277	0.0118137	0.250371	0.011327	0.0161252	0.0642273	0.00567128	0.0196893	0.391792	Q96LJ7		DHRS1	0.391792	Plasma membrane	no		Best Guess
P01031	undefined	C5		0.209647	0.118869	0.104829	0.134485	0.134574	0.297595	0.143393	0.229033	0.244124	0.181441	0.1067	0.0953077	0.132948	0.1306	0.311751	0.144422	0.157376	0.122903		0.0308786	0.0673361	0.15181	0.0291691	0.0422971	0.128947	0.0266183	0.10042	0.0124066	0.0185583	0.391559	P01031		C5	0.391559	Plasma membrane	no		Best Guess
P46108	undefined	CRK		0.145321	0.243634	0.180754	0.164682	0.139567	0.126043	0.1575	0.217422	0.165072	0.182189	0.182628	0.0951883	0.171351	0.232072	0.164985	0.16933	0.152184	0.110077		0.172674	0.00618487	0.0494334	0.0267133	0.0224276	0.312532	0.00476699	0.0106451	0.00371407	0.0031606	0.387749	P46108		CRK	0.387749	Plasma membrane	no		Best Guess
P35670	undefined	ATP7B		0.120938	0.148691	0.224485	0.258204	0.126224	0.121459	0.0989075	0.162286	0.254231	0.207651	0.112659	0.164265	0.117978	0.175069	0.252838	0.226063	0.139901	0.0881513		0.00838485	0.0872968	0.290604	0.11064	0.0105837	0.0397388	0.0395713	0.00736223	0.00369248	0.0155555	0.386571	P35670		ATP7B	0.386571	Plasma membrane	no		Best Guess
P15121	undefined	AKR1B1		0.161992	0.244837	0.199328	0.154836	0.141334	0.0976729	0.161248	0.243303	0.166838	0.170142	0.16849	0.0899778	0.150824	0.31075	0.166466	0.143012	0.129325	0.0996225		0.247678	0.0046599	0.0105937	0.0101286	0.0360449	0.281819	0.00427628	0.0127033	0.00334012	0.0026023	0.386154	P15121		AKR1B1	0.386154	Plasma membrane	no		Best Guess
Q9HBL0	Actin binding proteins	TNS1		0.123268	0.268192	0.213242	0.156793	0.126604	0.1119	0.106525	0.259548	0.219635	0.169184	0.131378	0.11373	0.129421	0.242014	0.206288	0.164688	0.13345	0.124138		0.218292	0.00820166	0.0115323	0.0596301	0.139653	0.144171	0.00480342	0.0206564	0.00389487	0.00384208	0.385323	Q9HBL0	Actin binding proteins	TNS1	0.385323	Plasma membrane	no		Best Guess
P37840	undefined	SNCA		0.140939	0.209332	0.227493	0.116082	0.166805	0.139349	0.101796	0.190715	0.241342	0.168515	0.205196	0.0924363	0.126132	0.194085	0.24341	0.15107	0.144159	0.141142		0.0794715	0.0229703	0.0750004	0.111014	0.0750698	0.17694	0.00934708	0.0532754	0.00700578	0.00809249	0.381813	P37840		SNCA	0.381813	Plasma membrane	no		Best Guess
B0YJ81	undefined	HACD1		0.103723	0.172249	0.151306	0.25396	0	0.318762	0.117863	0.136019	0.231868	0.196296	0.317953	0	0.129721	0.160175	0.305991	0.255816	0.0601955	0.0881017		0.0177283	0.0419385	0.227284	0.0193451	0.0365696	0.0749336	0.0321916	0.135133	0.0120106	0.0213835	0.381481	B0YJ81		HACD1	0.381481	Plasma membrane	no		Best Guess
Q5VW38	undefined	GPR107		0.0695917	0.280869	0.243671	0.167343	0.119753	0.118772	0.0601174	0.241656	0.2927	0.20369	0.109686	0.0921507	0.0584326	0.218483	0.301141	0.20272	0.116632	0.102592		0.0167232	0.0469936	0.0218047	0.117205	0.335	0.0251292	0.0120259	0.0263666	0.00558952	0.0159233	0.377239	Q5VW38		GPR107	0.377239	Plasma membrane	no		Best Guess
Q9HBH5	undefined	RDH14		0.0697317	0.288289	0.320106	0.162163	0.0996865	0.0600239	0.0915819	0.257692	0.347133	0.189244	0.0644683	0.0498807	0.0974567	0.243598	0.31576	0.196115	0.0852937	0.0617763		0.00987914	0.120312	0.0191125	0.0155386	0.333752	0.00906304	0.0149964	0.0771235	0.00492765	0.0193674	0.375928	Q9HBH5		RDH14	0.375928	Plasma membrane	no		Best Guess
Q9ULI3	undefined	HEG1		0.286457	0.138208	0.135875	0.113255	0.115553	0.210651	0.0743239	0.168562	0.214659	0.268171	0.170649	0.103635	0.0968308	0.156856	0.270156	0.253781	0.122404	0.0999713		0.021134	0.0514772	0.371954	0.0218061	0.0280431	0.031673	0.019198	0.0511497	0.00939923	0.0202276	0.373938	Q9ULI3		HEG1	0.373938	Plasma membrane	no		Best Guess
Q3SXY8	undefined	ARL13B		0.0860968	0.199259	0.224976	0.137196	0.185833	0.166639	0.130704	0.262613	0.207788	0.190985	0.109022	0.0988885	0.110568	0.216537	0.226418	0.17569	0.136604	0.134183		0.0525541	0.0212794	0.0269206	0.141256	0.0795233	0.266528	0.00810929	0.0219942	0.00654662	0.00720908	0.36808	Q3SXY8		ARL13B	0.36808	Plasma membrane	no		Best Guess
Q8N465	undefined	D2HGDH		0.169868	0.22468	0.146967	0.142435	0.156919	0.159132	0.150682	0.26991	0.213746	0.119531	0.128214	0.117918	0.201846	0.166718	0.211538	0.195138	0.084876	0.139884		0.300569	0.0179384	0.0493532	0.0194568	0.0302689	0.153707	0.0103947	0.0368209	0.00682254	0.00675929	0.367909	Q8N465		D2HGDH	0.367909	Plasma membrane	no		Best Guess
Q16678	undefined	CYP1B1		0.20473	0.15535	0.21251	0.204102	0.101518	0.12179	0.134809	0.187085	0.272559	0.190955	0.129754	0.0848373	0.107663	0.139793	0.239025	0.270579	0.135702	0.107239		0.0137973	0.167218	0.346835	0.0173815	0.0111038	0.0167436	0.0168085	0.0113451	0.00400914	0.0271038	0.367655	Q16678		CYP1B1	0.367655	Plasma membrane	no		Best Guess
O00339	undefined	MATN2		0.185514	0.166917	0.229252	0.193374	0.10191	0.123035	0.0728646	0.177405	0.323087	0.130609	0.168946	0.127089	0.205245	0.152382	0.235824	0.173201	0.11224	0.121107		0.037442	0.115723	0.16733	0.0448863	0.0537971	0.0684027	0.0283886	0.0959622	0.00705818	0.0153352	0.365675	O00339		MATN2	0.365675	Plasma membrane	no		Best Guess
Q5JTD0	undefined	TJAP1		0.290559	0.219735	0.162495	0.15175	0.102456	0.0730044	0.120426	0.334379	0.177349	0.136392	0.17522	0.0562343	0.0782191	0.290076	0.240298	0.181352	0.014709	0.195345		0.128704	0.0388051	0.0550891	0.0147794	0.0972549	0.192428	0.0252719	0.0591831	0.013587	0.012578	0.36232	Q5JTD0		TJAP1	0.36232	Plasma membrane	no		Best Guess
Q9BV20	undefined	MRI1		0.181674	0.250181	0.185491	0.166544	0.124384	0.0917252	0.1513	0.263351	0.155502	0.160104	0.171645	0.098098	0.154082	0.281829	0.166565	0.16199	0.119944	0.11559		0.250175	0.00610252	0.0146699	0.00993486	0.0252398	0.310414	0.00538242	0.00859653	0.00423768	0.00347063	0.361776	Q9BV20		MRI1	0.361776	Plasma membrane	no		Best Guess
O14786	undefined	NRP1		0.173666	0.174566	0.24937	0.146911	0.101863	0.153624	0.181152	0.226198	0.248187	0.142048	0.0720695	0.130345	0.151738	0.176601	0.310202	0.168048	0.110637	0.0827734		0.0523946	0.290988	0.0485093	0.0275626	0.0446284	0.0577488	0.0197831	0.0779491	0.00789026	0.0148699	0.357676	O14786		NRP1	0.357676	Plasma membrane	no		Best Guess
Q14728	undefined	MFSD10		0.143396	0.215697	0.355985	0.192607	0.0614435	0.0308715	0.106713	0.302897	0.330555	0.125417	0.0783091	0.0561088	0.177668	0.226983	0.258724	0.184135	0.0713814	0.0811083		0.0240724	0.234636	0.0251511	0.0106735	0.108136	0.0131374	0.0234454	0.189312	0.00554047	0.011874	0.354021	Q14728		MFSD10	0.354021	Plasma membrane	no		Best Guess
O94876	undefined	TMCC1		0.0729546	0.145309	0.237327	0.1844	0.112888	0.247122	0.163316	0.234778	0.325579	0.276327	0	0	0.0819785	0.234603	0.193728	0.228944	0.260747	0		0.018274	0.0983061	0.118565	0.0305983	0.0433839	0.084954	0.0330786	0.179737	0.0117667	0.0279059	0.353431	O94876		TMCC1	0.353431	Plasma membrane	no		Best Guess
O75976	undefined	CPD		0.0441291	0.269523	0.313862	0.192692	0.109517	0.0702769	0.0481284	0.280702	0.298792	0.201415	0.102356	0.0686069	0.0499704	0.237048	0.326276	0.215145	0.10675	0.0648104		0.0128063	0.102641	0.0340267	0.0488713	0.324898	0.0198302	0.0226816	0.0453344	0.00826493	0.0296356	0.351009	O75976		CPD	0.351009	Plasma membrane	no		Best Guess
O15194	undefined	CTDSPL		0.15381	0.2292	0.186109	0.192937	0.113913	0.124032	0.0863697	0.233629	0.212375	0.122443	0.158904	0.186279	0.117385	0.245119	0.338838	0.134071	0.0898592	0.0747283		0.0567288	0.0320607	0.0275758	0.0476429	0.203374	0.190442	0.0121739	0.0663311	0.00647446	0.00750044	0.349696	O15194		CTDSPL	0.349696	Plasma membrane	no		Best Guess
Q92750	undefined	TAF4B		0.201411	0.167274	0.177212	0.174484	0.218719	0.0609003	0.208555	0.206731	0.107044	0.174567	0.178621	0.124482	0.168914	0.18563	0.255896	0.171018	0.0362691	0.182274		0.0485305	0.0456398	0.204615	0.0175572	0.0334932	0.216667	0.020585	0.0474572	0.00933517	0.00789886	0.348221	Q92750		TAF4B	0.348221	Plasma membrane	no		Best Guess
P17612;P17612-2;P22694-10;P22694-4;P22694-3;P22694-5;P22694-7;P22694-6;P22694-9;P22694-2	undefined	PRKACA;PRKACB		0.0902515	0.246712	0.20025	0.201209	0.129354	0.132223	0.0966724	0.259186	0.220363	0.154254	0.155861	0.113663	0.125135	0.255213	0.207784	0.177154	0.114487	0.120228		0.0742025	0.0118671	0.0181951	0.0981767	0.162253	0.249373	0.00740193	0.0191641	0.0056861	0.00603153	0.347649	P17612;P17612-2;P22694-10;P22694-4;P22694-3;P22694-5;P22694-7;P22694-6;P22694-9;P22694-2		PRKACA;PRKACB	0.347649	Plasma membrane	no		Best Guess
Q14511	undefined	NEDD9		0.15499	0.143975	0.271318	0.131752	0.151568	0.146398	0.133885	0.140039	0.215768	0.174103	0.178842	0.157363	0.048946	0.18764	0.314735	0.230904	0.102405	0.11537		0.0181173	0.0925615	0.203999	0.0841556	0.0329433	0.134833	0.0229033	0.0356203	0.00917898	0.0183973	0.34729	Q14511		NEDD9	0.34729	Plasma membrane	no		Best Guess
Q9UP83	Golgi	COG5		0.111513	0.258331	0.208403	0.161276	0.134629	0.125849	0.124472	0.263329	0.214479	0.144868	0.145774	0.107078	0.128123	0.264515	0.219258	0.158379	0.123819	0.105907		0.191279	0.00669923	0.00853489	0.0420133	0.237072	0.127833	0.0042598	0.028242	0.0035406	0.00349966	0.347026	Q9UP83	Golgi	COG5	0.347026	Plasma membrane	no		Best Guess
Q9NUA8	undefined	ZBTB40		0.270185	0.125486	0.170712	0.134904	0.157219	0.141494	0.176096	0.282759	0.173518	0.15101	0.128153	0.0884647	0.175016	0.276404	0.177954	0.157742	0.0601053	0.15278		0.125529	0.0297091	0.0435037	0.0109168	0.0310755	0.31648	0.0176663	0.059122	0.0103486	0.00912287	0.346526	Q9NUA8		ZBTB40	0.346526	Plasma membrane	no		Best Guess
P04004	undefined	VTN		0.262367	0.203172	0.169732	0.21687	0.0866143	0.0612451	0.286495	0.207575	0.207314	0.13999	0.0985519	0.0600739	0.253374	0.166844	0.21373	0.202768	0.0915202	0.0717641		0.0777383	0.062298	0.127113	0.0118803	0.0327849	0.0518345	0.0340579	0.200001	0.0432944	0.012612	0.346386	P04004		VTN	0.346386	Plasma membrane	no		Best Guess
P35241	undefined	RDX		0.108036	0.191982	0.207929	0.203637	0.160042	0.128375	0.119152	0.211128	0.202994	0.197791	0.137906	0.131029	0.126318	0.194862	0.197721	0.207494	0.156832	0.116774		0.0293552	0.0176687	0.135204	0.202091	0.0209878	0.224081	0.00869867	0.00876829	0.00520137	0.00646077	0.341483	P35241		RDX	0.341483	Plasma membrane	no		Best Guess
P08473	undefined	MME		0.0713176	0.0678287	0.149649	0.124814	0.164058	0.422333	0.085042	0.218494	0.210942	0.157108	0.143107	0.185307	0.118832	0.147976	0.337625	0.201706	0.0762329	0.117628		0.0159733	0.0364385	0.106366	0.0269212	0.0357274	0.257928	0.0262593	0.134333	0.010252	0.0122531	0.337548	P08473		MME	0.337548	Plasma membrane	no		Best Guess
Q9P260	undefined	RELCH		0.176612	0.175685	0.113693	0.20774	0.136637	0.189632	0.153581	0.216633	0.257562	0.113697	0.128503	0.130024	0.139454	0.203479	0.125263	0.27082	0.130776	0.130207		0.0430766	0.0154452	0.180303	0.0194693	0.0293448	0.311397	0.0130976	0.0382408	0.00589457	0.00724318	0.336488	Q9P260		RELCH	0.336488	Plasma membrane	no		Best Guess
Q9Y5A7	undefined	NUB1		0.127713	0.193622	0.192924	0.199669	0.151143	0.13493	0.12531	0.183385	0.194953	0.1998	0.171634	0.124918	0.123433	0.201043	0.21002	0.195484	0.143068	0.126952		0.0310401	0.0160784	0.225472	0.138958	0.022051	0.202019	0.00827754	0.00902209	0.00528821	0.00672629	0.335067	Q9Y5A7		NUB1	0.335067	Plasma membrane	no		Best Guess
Q0P6H9	undefined	TMEM62		0.136585	0.117889	0.233524	0.292295	0.126738	0.0929689	0.112167	0.19038	0.192784	0.206378	0.131712	0.166579	0.0710688	0.21046	0.337933	0.231999	0.0706734	0.077867		0.0111945	0.224863	0.207753	0.033215	0.0173107	0.0546614	0.0686565	0.017882	0.00745047	0.0221294	0.334884	Q0P6H9		TMEM62	0.334884	Plasma membrane	no		Best Guess
O75427	undefined	LRCH4		0.11888	0.18511	0.20973	0.210701	0.144042	0.131537	0.0872987	0.236148	0.230725	0.200933	0.122387	0.122508	0.0759508	0.182419	0.237741	0.198788	0.148127	0.156973		0.0209181	0.0368335	0.0943679	0.246149	0.0234561	0.208628	0.011564	0.00946983	0.00598013	0.00902851	0.333605	O75427		LRCH4	0.333605	Plasma membrane	no		Best Guess
Q5HYI8	undefined	RABL3		0.094028	0.174104	0.271083	0.236643	0.127838	0.096304	0.0999917	0.182529	0.250784	0.22818	0.135104	0.103412	0.0879131	0.145119	0.280145	0.256393	0.136324	0.0941052		0.00495453	0.276485	0.248355	0.0518416	0.00635188	0.012719	0.0333899	0.00389402	0.00274062	0.0269929	0.332276	Q5HYI8		RABL3	0.332276	Plasma membrane	no		Best Guess
Q93063	undefined	EXT2		0.0907035	0.250934	0.28949	0.156086	0.123197	0.0895896	0.11428	0.255259	0.219524	0.176466	0.110524	0.123946	0.109933	0.215028	0.19697	0.181816	0.204832	0.0914208		0.070664	0.0224679	0.0254354	0.194722	0.118254	0.14557	0.00944446	0.073418	0.0049646	0.00506235	0.329998	Q93063		EXT2	0.329998	Plasma membrane	no		Best Guess
P09913	undefined	IFIT2		0.197911	0.206622	0.182341	0.155554	0.123866	0.133705	0.151519	0.265065	0.212417	0.11696	0.120569	0.133471	0.130612	0.259299	0.196651	0.168508	0.129317	0.115613		0.227257	0.0103044	0.0142793	0.0147503	0.0379956	0.324526	0.00677515	0.0254386	0.00491969	0.00466195	0.329092	P09913		IFIT2	0.329092	Plasma membrane	no		Best Guess
P36956	undefined	SREBF1		0.1235	0.158067	0.259508	0.180865	0.112541	0.165518	0.0818586	0.200056	0.247655	0.217026	0.199703	0.053701	0.0690005	0.130966	0.31493	0.183659	0.144526	0.156919		0.0114441	0.186833	0.222343	0.122446	0.0195075	0.0448191	0.0165407	0.015968	0.00597526	0.0272895	0.326834	P36956		SREBF1	0.326834	Plasma membrane	no		Best Guess
Q5SWA1	undefined	PPP1R15B		0.0687458	0.301352	0.338033	0.186112	0.06375	0.0420068	0.0693609	0.255174	0.312383	0.195196	0.059024	0.108862	0.0820029	0.246776	0.332712	0.202808	0.0833738	0.0523279		0.0131796	0.140734	0.0268461	0.0221866	0.323562	0.0223236	0.0281174	0.0651203	0.00769585	0.0244431	0.325791	Q5SWA1		PPP1R15B	0.325791	Plasma membrane	no		Best Guess
Q9Y5W8	undefined	SNX13		0.182593	0.14306	0.174003	0.182502	0.153952	0.16389	0.181226	0.205518	0.158659	0.198502	0.110349	0.145746	0.136872	0.167796	0.23667	0.181698	0.138953	0.138012		0.0278215	0.0330075	0.286979	0.0385412	0.0164404	0.238067	0.0105682	0.013479	0.0045813	0.00637498	0.32414	Q9Y5W8		SNX13	0.32414	Plasma membrane	no		Best Guess
Q92871	undefined	PMM1		0.107449	0.276196	0.177784	0.193735	0.139417	0.10542	0	0.265089	0.219065	0.204397	0.180679	0.130769	0.111068	0.192794	0.269685	0.186614	0.120019	0.11982		0.0393506	0.0171169	0.0521607	0.297207	0.11969	0.115826	0.00794456	0.0169061	0.00562691	0.00635333	0.321817	Q92871		PMM1	0.321817	Plasma membrane	no		Best Guess
P34925	undefined	RYK		0.0566551	0.250059	0.2617	0.230567	0.0723458	0.128672	0.117788	0.226302	0.237597	0.158282	0.162092	0.0979385	0.0675586	0.159393	0.294197	0.15797	0.251027	0.0698537		0.0196726	0.0587825	0.0774669	0.265209	0.0832174	0.067944	0.0265161	0.0601941	0.0079382	0.0115572	0.321502	P34925		RYK	0.321502	Plasma membrane	no		Best Guess
A0PK00	undefined	TMEM120B		0.145856	0.19897	0.20699	0.222601	0.0931641	0.132419	0.0999585	0.149264	0.198659	0.17811	0.172762	0.201246	0.121996	0.164984	0.286347	0.207605	0.108949	0.110119		0.022812	0.0422853	0.245641	0.138382	0.0262198	0.14046	0.0229271	0.0185292	0.00817285	0.013662	0.32091	A0PK00		TMEM120B	0.32091	Plasma membrane	no		Best Guess
O15054	undefined	KDM6B		0.180824	0.101391	0.163505	0.226439	0.144007	0.183835	0.221104	0.181761	0.14666	0.150592	0.163406	0.136476	0.158495	0.221181	0.220031	0.191538	0.0987924	0.109962		0.0278708	0.0291774	0.223995	0.0219297	0.0269775	0.276884	0.0171095	0.0388006	0.00800725	0.0086613	0.320587	O15054		KDM6B	0.320587	Plasma membrane	no		Best Guess
P09417	undefined	QDPR		0.121656	0.292691	0.288678	0.11934	0.0742953	0.103339	0.109258	0.25665	0.243662	0.148585	0.136084	0.105762	0.177566	0.180258	0.260228	0.142702	0.113692	0.125554		0.141513	0.0280936	0.0160307	0.0364867	0.247216	0.0269358	0.0106374	0.162627	0.00630747	0.00720365	0.316949	P09417		QDPR	0.316949	Plasma membrane	no		Best Guess
Q86SQ4	undefined	ADGRG6		0.150932	0.145538	0.233247	0.207599	0.11837	0.144316	0.10564	0.180803	0.231592	0.226102	0.0992585	0.156605	0.111144	0.175966	0.275746	0.174154	0.113966	0.149024		0.0168822	0.152084	0.152078	0.09846	0.0173365	0.187492	0.023267	0.0129434	0.00638434	0.0175063	0.315567	Q86SQ4		ADGRG6	0.315567	Plasma membrane	no		Best Guess
Q9H237	undefined	PORCN		0.129816	0.174195	0.252939	0.127241	0.186588	0.129222	0.116714	0.167981	0.212325	0.230255	0.0915398	0.181185	0.112602	0.178975	0.237145	0.208976	0.182079	0.0802238		0.0213464	0.042935	0.106851	0.274286	0.0232259	0.170891	0.0119576	0.0222783	0.00581748	0.00825521	0.312156	Q9H237		PORCN	0.312156	Plasma membrane	no		Best Guess
Q5TZA2	undefined	CROCC		0.125151	0.131198	0.139608	0.148138	0.199128	0.256778	0.162504	0.204116	0.224235	0.187968	0.155971	0.0652066	0.148966	0.162332	0.164431	0.234244	0.187189	0.102839		0.035385	0.0296809	0.196505	0.0537339	0.0381157	0.235448	0.0209916	0.050022	0.0141972	0.016228	0.309692	Q5TZA2		CROCC	0.309692	Plasma membrane	no		Best Guess
Q9HBE1	undefined	PATZ1		0.228983	0.0915542	0.207634	0.181283	0.101982	0.188564	0.179329	0.204964	0.202055	0.140926	0.186034	0.0866926	0.132219	0.202523	0.247389	0.119339	0.22366	0.0748703		0.033949	0.0540688	0.163305	0.0256986	0.041142	0.212859	0.0193352	0.12108	0.00964686	0.0105014	0.308414	Q9HBE1		PATZ1	0.308414	Plasma membrane	no		Best Guess
Q53G59	undefined	KLHL12		0.346615	0.230936	0.177447	0.134726	0.0715495	0.0387264	0.159157	0.243609	0.248849	0.123482	0.0783749	0.146528	0.147376	0.19532	0.34553	0.133329	0.105909	0.0725355		0.0993749	0.0884489	0.0775516	0.012977	0.0590274	0.0608956	0.0331058	0.232524	0.016643	0.0140024	0.305449	Q53G59		KLHL12	0.305449	Plasma membrane	no		Best Guess
Q12770	undefined	SCAP		0.10891	0.140654	0.259683	0.239669	0.110668	0.140415	0.118768	0.171832	0.249957	0.233558	0.115616	0.11027	0.10947	0.176138	0.266227	0.237551	0.116263	0.0943518		0.00773726	0.274318	0.226911	0.0592881	0.00933743	0.0311183	0.0376519	0.00653071	0.00403702	0.0385667	0.304504	Q12770		SCAP	0.304504	Plasma membrane	no		Best Guess
Q92995	undefined	USP13		0.22084	0.169046	0.168801	0.148038	0.157815	0.135461	0.216855	0.188896	0.140904	0.149927	0.185319	0.118099	0.196302	0.179968	0.198157	0.187762	0.120217	0.117595		0.0844265	0.0214656	0.209031	0.0140297	0.0254361	0.278875	0.0135352	0.0382902	0.00856259	0.00656599	0.299782	Q92995		USP13	0.299782	Plasma membrane	no		Best Guess
Q5TYW1	undefined	ZNF658		0.320723	0.0323659	0.216526	0.181689	0.107927	0.140769	0.163146	0.291022	0.116329	0.164559	0.119319	0.145624	0.0908515	0.279128	0.238782	0.216262	0.0883806	0.0865952		0.032036	0.0718987	0.123709	0.0162847	0.0456148	0.235486	0.0339681	0.118854	0.0150644	0.0150658	0.292019	Q5TYW1		ZNF658	0.292019	Plasma membrane	no		Best Guess
Q5VST9	undefined	OBSCN		0.172784	0.118378	0.108074	0.172312	0.151841	0.276612	0.172413	0.174082	0.271185	0.144412	0.124071	0.113839	0.231686	0.138732	0.182211	0.183576	0.131851	0.131944		0.0276132	0.0295949	0.253545	0.0219818	0.0299536	0.204928	0.0203005	0.100717	0.00880389	0.0108161	0.291746	Q5VST9		OBSCN	0.291746	Plasma membrane	no		Best Guess
Q5M7Z0	undefined	RNFT1		0.184075	0.312193	0.285406	0.118092	0.0439331	0.0563009	0.136724	0.242973	0.236581	0.159871	0.102962	0.120888	0.11069	0.329079	0.196642	0.162018	0.120168	0.0814023		0.22093	0.00988639	0.00892164	0.00861435	0.247471	0.0254245	0.00864252	0.172264	0.00529931	0.00431503	0.288231	Q5M7Z0		RNFT1	0.288231	Plasma membrane	no		Best Guess
O15050	undefined	TRANK1		0.171441	0.13361	0.161465	0.222226	0.132157	0.179101	0.134835	0.165753	0.300405	0.13788	0.138941	0.122185	0.214501	0.194186	0.19896	0.134808	0.119274	0.13827		0.0389121	0.042921	0.192295	0.037893	0.0396472	0.212031	0.0200918	0.113505	0.0070851	0.0103692	0.285249	O15050		TRANK1	0.285249	Plasma membrane	no		Best Guess
Q99541	undefined	PLIN2		0.0900517	0.136149	0.222164	0.191562	0.14889	0.211184	0.0802933	0.160711	0.272193	0.222345	0.170454	0.0940038	0.10924	0.148625	0.241954	0.241873	0.135851	0.122456		0.0133721	0.0398847	0.282027	0.250726	0.0187462	0.0386356	0.0205119	0.0157024	0.00836961	0.0278873	0.284136	Q99541		PLIN2	0.284136	Plasma membrane	no		Best Guess
Q9Y283	undefined	INVS		0.162059	0.253384	0.234022	0.142129	0.0995141	0.108891	0.188288	0.154441	0.129207	0.189214	0.21758	0.12127	0.18843	0.143811	0.251182	0.138715	0.0943709	0.183492		0.0841428	0.0330733	0.259952	0.0367697	0.0349439	0.184438	0.0163437	0.0505722	0.00803946	0.00771689	0.284008	Q9Y283		INVS	0.284008	Plasma membrane	no		Best Guess
O60941	undefined	DTNB		0.126489	0.241246	0.220527	0.160277	0.122885	0.128576	0.141697	0.238925	0.272376	0.14034	0.169596	0.0370661	0.105613	0.200818	0.200892	0.124376	0.150849	0.217452		0.129847	0.0335212	0.0447239	0.0569617	0.118268	0.189873	0.0109032	0.128526	0.00673373	0.00673437	0.273908	O60941		DTNB	0.273908	Plasma membrane	no		Best Guess
Q8IWB1	undefined	ITPRIP		0.235339	0.160579	0.238206	0.210405	0.0931643	0.062306	0.210611	0.176959	0.235118	0.200014	0.0817939	0.0955042	0.265576	0.15144	0.200063	0.170411	0.143109	0.0694004		0.0474385	0.136328	0.198265	0.017262	0.0326633	0.0451678	0.0428073	0.171454	0.0215818	0.0131858	0.273846	Q8IWB1		ITPRIP	0.273846	Plasma membrane	no		Best Guess
Q9H5H4	undefined	ZNF768		0.279702	0.233779	0.16063	0.147979	0.116685	0.0612251	0.26061	0.1873	0.203638	0.202416	0.0690428	0.076993	0.206192	0.393211	0.115531	0.162582	0.0791273	0.0433564		0.213514	0.0342056	0.0673902	0.0116715	0.0350916	0.143107	0.0303239	0.17546	0.0193028	0.0120448	0.257888	Q9H5H4		ZNF768	0.257888	Plasma membrane	no		Best Guess
Q9Y2B1	undefined	RXYLT1		0.181882	0.292734	0.132193	0.118821	0.120615	0.153754	0.208341	0.192128	0.108261	0.0523714	0.351015	0.0878831	0.135073	0.177717	0.230788	0.284513	0.108164	0.0637454		0.0391068	0.0267437	0.154488	0.0123899	0.0555902	0.21515	0.0243601	0.198741	0.0102986	0.00883566	0.254295	Q9Y2B1		RXYLT1	0.254295	Plasma membrane	no		Best Guess
Q8N0Z8	undefined	PUSL1		0.370047	0.241568	0.166	0.0698422	0.124028	0.0285141	0.081674	0.26925	0.243043	0.215326	0.0401819	0.150525	0.0983748	0.248805	0.281871	0.115792	0.158072	0.0970852		0.0980318	0.0535898	0.0778916	0.0133288	0.0679062	0.148238	0.028705	0.236768	0.0130303	0.0113127	0.251198	Q8N0Z8		PUSL1	0.251198	Plasma membrane	no		Best Guess
Q9BV94	undefined	EDEM2		0.0454803	0.189202	0.231317	0.219859	0.0941402	0.220002	0.106139	0.176863	0.361944	0.159164	0.0706044	0.125286	0.13084	0.240062	0.329106	0.239753	0	0.0602377		0.0201572	0.193072	0.0573137	0.0308983	0.0774084	0.134596	0.0620698	0.0996313	0.0128791	0.0721552	0.239819	Q9BV94		EDEM2	0.239819	Plasma membrane	no		Best Guess
Q8WU20	undefined	FRS2		0.0164389	0.256991	0.312377	0.198912	0.136222	0.0790586	0.178483	0.302653	0.17877	0.123508	0.0957027	0.120883	0.154626	0.206845	0.228952	0.167088	0.117656	0.124832		0.0512722	0.0426394	0.0231158	0.0862091	0.172566	0.221863	0.0167857	0.136432	0.00649341	0.00564398	0.23698	Q8WU20		FRS2	0.23698	Plasma membrane	no		Best Guess
O95674	undefined	CDS2		0.0686052	0.11751	0.256243	0.185701	0.0506822	0.321258	0.0797118	0.218072	0.331578	0.22861	0.0760167	0.0660118	0.0697904	0.133427	0.286444	0.256177	0.0754013	0.17876		0.0259019	0.0953077	0.115513	0.0501282	0.0438828	0.177468	0.0738252	0.0873435	0.0222345	0.0805816	0.227814	O95674		CDS2	0.227814	Plasma membrane	no		Best Guess
O75093	undefined	SLIT1		0.0786468	0.196431	0.141028	0.463269	0.0757351	0.0448902	0.179939	0.153908	0.235935	0.147088	0.218332	0.0647975	0.179029	0.261976	0.220944	0.226918	0	0.111132		0.019367	0.0593752	0.224894	0.0169067	0.0435361	0.133885	0.0647716	0.185801	0.0128493	0.0132445	0.22537	O75093		SLIT1	0.22537	Plasma membrane	no		Best Guess
Q8IZ52	undefined	CHPF		0.105801	0.167938	0.209953	0.137797	0.0864755	0.292035	0.376677	0.16778	0.155481	0.181188	0.0508784	0.0679962	0.0917521	0.22021	0.250655	0.315054	0.0453576	0.0769716		0.0243801	0.0575667	0.148772	0.0158907	0.0447447	0.190435	0.0378609	0.222599	0.0154973	0.0177035	0.22455	Q8IZ52		CHPF	0.22455	Plasma membrane	no		Best Guess
Q13490	undefined	BIRC2		0.123642	0.136575	0.144519	0.316954	0.164477	0.113833	0.169532	0.0742888	0.210301	0.330142	0.10927	0.106467	0.0848285	0.357775	0.292371	0.0774304	0.101393	0.0862013		0.0178293	0.0633048	0.20651	0.0326809	0.041696	0.212289	0.0373726	0.144401	0.0119088	0.0138138	0.218194	Q13490		BIRC2	0.218194	Plasma membrane	no		Best Guess
P52746	undefined	ZNF142		0.0936781	0.0765682	0.142649	0.159614	0.243305	0.284186	0.185415	0.148813	0.110162	0.347969	0.18412	0.0235192	0.114951	0.286397	0.301692	0.202793	0.0662999	0.0278668		0.017829	0.049325	0.20063	0.024281	0.04392	0.207501	0.0309979	0.183379	0.0133271	0.0149456	0.213865	P52746		ZNF142	0.213865	Plasma membrane	no		Best Guess
Q6PCT2	undefined	FBXL19		0.204261	0.0940482	0.403363	0.177713	0.0698768	0.0507389	0.228065	0.18428	0.0879927	0.252062	0.160332	0.0872683	0.174898	0.255167	0.226812	0.159634	0.0728172	0.110672		0.0260291	0.120975	0.180415	0.0167662	0.0360336	0.1712	0.0357848	0.176538	0.0142541	0.0117048	0.2103	Q6PCT2		FBXL19	0.2103	Plasma membrane	no		Best Guess
P17693	undefined	HLA-G		0.0670384	0.183521	0.261132	0.288398	0.0219456	0.177965	0.136176	0.150916	0.352836	0.158778	0.0559703	0.145324	0.10178	0.240775	0.253324	0.223622	0.119803	0.0606955		0.0140829	0.196575	0.0719552	0.0269056	0.0480388	0.188702	0.137733	0.0649824	0.00779161	0.0396784	0.203555	P17693		HLA-G	0.203555	Plasma membrane	no		Best Guess
Q9GZP9;Q96Q80-5;Q96Q80-4;Q96Q80-3;Q96Q80;Q96Q80-2	undefined	DERL2;DERL3		0.0631534	0.157086	0.31898	0.278928	0.0753157	0.106537	0.0598365	0.215619	0.32751	0.306008	0.0679027	0.0231233	0.0409231	0.165852	0.38002	0.329212	0.0699041	0.0140881		0.00523228	0.0270306	0.0372899	0.005301	0.00797352	0.00588034	0.0435919	0.00889191	0.00587523	0.83879	0.0141434	Q9GZP9;Q96Q80-5;Q96Q80-4;Q96Q80-3;Q96Q80;Q96Q80-2		DERL2;DERL3	0.83879	Peroxisome	no	Peroxisome	High
P51659	Peroxisome	HSD17B4		0.054143	0.178673	0.371382	0.29827	0.0821435	0.0153887	0.0531358	0.187128	0.361202	0.301432	0.0806832	0.0164193	0.0572133	0.154398	0.361915	0.316576	0.0953863	0.0145123		0.00575424	0.0373406	0.0444099	0.00642409	0.0081775	0.00703077	0.0361994	0.00897025	0.00581339	0.828743	0.011137	P51659	Peroxisome	HSD17B4	0.828743	Peroxisome	no	Peroxisome	High
P28288	Peroxisome	ABCD3		0.0578615	0.181072	0.374154	0.299464	0.0730221	0.0144255	0.0579972	0.176035	0.369724	0.310371	0.0739469	0.011926	0.0542159	0.15442	0.381349	0.303573	0.0940474	0.0123948		0.00610031	0.0375479	0.0422179	0.00644481	0.00854882	0.00792467	0.046176	0.0100081	0.00623367	0.819442	0.00935632	P28288	Peroxisome	ABCD3	0.819442	Peroxisome	no	Peroxisome	High
O96011	Peroxisome	PEX11B		0.0543148	0.199713	0.375923	0.286645	0.0654527	0.017951	0.049004	0.197876	0.379273	0.291342	0.0625446	0.0199601	0.046676	0.14577	0.36702	0.314447	0.0788569	0.0472302		0.00562919	0.0684089	0.0278897	0.00631641	0.00876338	0.00804639	0.0384538	0.00915143	0.00569089	0.811828	0.00982154	O96011	Peroxisome	PEX11B	0.811828	Peroxisome	no	Peroxisome	High
P04040	Peroxisome	CAT		0.0556422	0.175602	0.368894	0.31019	0.0777911	0.0118803	0.0534934	0.18041	0.373863	0.300667	0.0790628	0.0125038	0.0546758	0.156724	0.373498	0.315638	0.089395	0.0100692		0.00624794	0.0361137	0.0448915	0.00660377	0.00873941	0.00816131	0.05213	0.0102268	0.00629798	0.810674	0.00991356	P04040	Peroxisome	CAT	0.810674	Peroxisome	no	Peroxisome	High
Q15067	Peroxisome	ACOX1		0.0569483	0.176768	0.369524	0.29019	0.0790153	0.0275547	0.0653591	0.165043	0.357558	0.314739	0.0840981	0.0132021	0.05036	0.15826	0.375267	0.302362	0.0969298	0.0168214		0.00564091	0.0358197	0.0543065	0.0060815	0.00779476	0.00679398	0.0525786	0.00886407	0.00589079	0.806733	0.0094965	Q15067	Peroxisome	ACOX1	0.806733	Peroxisome	no	Peroxisome	High
O00116	Peroxisome	AGPS		0.0578268	0.179977	0.365754	0.302982	0.0815728	0.0118875	0.0558568	0.17487	0.35985	0.312079	0.0830061	0.0143379	0.0529324	0.156286	0.375227	0.317041	0.0878817	0.0106321		0.00630164	0.0351878	0.0547428	0.00667146	0.00865268	0.00802913	0.0504115	0.0103422	0.0064019	0.802518	0.0107412	O00116	Peroxisome	AGPS	0.802518	Peroxisome	no	Peroxisome	High
Q92968	Peroxisome	PEX13		0.0754332	0.185468	0.335824	0.294026	0.078198	0.0310506	0.0704099	0.159677	0.349602	0.316446	0.0842676	0.0195982	0.0782543	0.173214	0.364056	0.289108	0.0858887	0.00947881		0.00455152	0.139893	0.0380855	0.00444656	0.00646424	0.00405778	0.0218301	0.00685015	0.00482179	0.757135	0.0118649	Q92968	Peroxisome	PEX13	0.757135	Peroxisome	no	Peroxisome	Medium
O75381	Peroxisome	PEX14		0.0610287	0.160203	0.324248	0.244653	0.0886421	0.121225	0.0757408	0.179906	0.375377	0.23926	0.0637253	0.0659901	0.0750815	0.155604	0.343999	0.292845	0.0876261	0.044844		0.00380582	0.117149	0.0330042	0.00503986	0.0073418	0.00601426	0.0608794	0.0053327	0.00407172	0.746188	0.0111729	O75381	Peroxisome	PEX14	0.746188	Peroxisome	no	Peroxisome	Medium
P33897	Peroxisome	ABCD1		0.0657037	0.15932	0.347803	0.314256	0.0874265	0.0254916	0.0615065	0.178638	0.329103	0.303446	0.0903814	0.0369246	0.0734698	0.154859	0.354289	0.298878	0.097711	0.0207931		0.0056276	0.0611864	0.0770215	0.00668192	0.00751704	0.0063924	0.0623403	0.00841739	0.00585665	0.746075	0.0128842	P33897	Peroxisome	ABCD1	0.746075	Peroxisome	no	Peroxisome	Medium
Q9UJ83	Peroxisome	HACL1		0.0671625	0.168657	0.34211	0.275184	0.0771193	0.0697674	0.0581204	0.153311	0.340685	0.31841	0.0854003	0.0440738	0.0728306	0.142245	0.371542	0.256913	0.106153	0.0503162		0.00491361	0.0496412	0.0604195	0.00635863	0.00702317	0.00638667	0.111437	0.00710819	0.0053498	0.732121	0.00924082	Q9UJ83	Peroxisome	HACL1	0.732121	Peroxisome	no	Peroxisome	Medium
O43808	Peroxisome	SLC25A17		0.0658675	0.178906	0.356493	0.289553	0.0790231	0.0301569	0.0667145	0.152247	0.353525	0.308204	0.0986533	0.0206561	0.0837238	0.168304	0.32223	0.273498	0.119428	0.0328162		0.00510118	0.160294	0.0605784	0.00632066	0.00800246	0.00536409	0.0348771	0.00791062	0.00516502	0.690738	0.0156484	O43808	Peroxisome	SLC25A17	0.690738	Peroxisome	no	Peroxisome	Medium
O14734	Peroxisome	ACOT8		0.0799722	0.144066	0.327128	0.323924	0.0850895	0.03982	0.0569057	0.183671	0.350872	0.28265	0.0759732	0.0499287	0.0520625	0.154198	0.398429	0.30121	0.0790895	0.0150118		0.00541814	0.0528058	0.0645632	0.00538687	0.0073416	0.00674223	0.146931	0.00867402	0.0058448	0.687505	0.00878767	O14734	Peroxisome	ACOT8	0.687505	Peroxisome	no	Peroxisome	Medium
Q9BQE4	undefined	SELENOS		0.0682284	0.180806	0.332783	0.296087	0.0956724	0.0264232	0.067621	0.171487	0.329064	0.291289	0.106658	0.0338816	0.0714926	0.149825	0.318843	0.342326	0.0891003	0.0284139		0.0066871	0.0735691	0.128694	0.00838416	0.00916137	0.00754437	0.0522273	0.0103574	0.00665975	0.673678	0.0230372	Q9BQE4		SELENOS	0.673678	Peroxisome	no	Peroxisome	Medium
P04075	undefined	ALDOA		0.0525659	0.229546	0.337877	0.244092	0.100803	0.0351154	0.0483712	0.161636	0.364671	0.282918	0.106482	0.0359228	0.0509341	0.125603	0.35891	0.285295	0.138276	0.0409826		0.00837446	0.0728391	0.106204	0.0127508	0.015599	0.0127941	0.0508468	0.0151799	0.00811648	0.666194	0.0311015	P04075		ALDOA	0.666194	Peroxisome	no	Peroxisome	Medium
P09110	Peroxisome	ACAA1		0.0436612	0.195469	0.416407	0.269981	0.0620811	0.0124004	0.0559088	0.191015	0.390613	0.275042	0.0721888	0.0152315	0.0530868	0.153894	0.387884	0.302605	0.0849384	0.0175923		0.00597365	0.203128	0.030544	0.0069379	0.010102	0.0111095	0.0436731	0.0112754	0.00591267	0.661163	0.0101808	P09110	Peroxisome	ACAA1	0.661163	Peroxisome	no	Peroxisome	Medium
Q9NUI1	Peroxisome	DECR2		0.0546143	0.179034	0.31048	0.259538	0.0786522	0.117682	0.0667556	0.163331	0.367281	0.28461	0.0870441	0.0309787	0.0689867	0.126959	0.331809	0.26524	0.0849572	0.122048		0.00613046	0.0617303	0.0663084	0.00954178	0.00987937	0.0124888	0.153591	0.00955108	0.00642862	0.650125	0.0142255	Q9NUI1	Peroxisome	DECR2	0.650125	Peroxisome	no	Peroxisome	Medium
Q13608	Peroxisome	PEX6		0.130147	0.150531	0.300772	0.240142	0.0760311	0.102377	0.0746437	0.18169	0.349997	0.264745	0.0675867	0.0613388	0.0550446	0.157191	0.309491	0.283412	0.0787878	0.116073		0.00596435	0.175087	0.0622789	0.00793309	0.00897441	0.0103132	0.0465154	0.0082696	0.00564985	0.648699	0.0203144	Q13608	Peroxisome	PEX6	0.648699	Peroxisome	no	Peroxisome	Low
Q8WVX9	Peroxisome	FAR1		0.0632753	0.179408	0.355906	0.291632	0.0851134	0.0246656	0.0671661	0.189772	0.342113	0.29598	0.083598	0.0213703	0.0637667	0.164253	0.361226	0.28534	0.098081	0.0273327		0.00364165	0.266938	0.0354265	0.00430096	0.00549091	0.0035547	0.0199313	0.0051847	0.00381655	0.639474	0.0122415	Q8WVX9	Peroxisome	FAR1	0.639474	Peroxisome	no	Peroxisome	Low
Q96K19	undefined	RNF170		0.101558	0.148477	0.362319	0.282214	0.0820379	0.0233945	0.0783128	0.19074	0.350879	0.267461	0.0955083	0.0170999	0.0945526	0.142687	0.361	0.303832	0.0805387	0.0173903		0.00382025	0.289921	0.0384008	0.0036681	0.00527459	0.00303567	0.0206274	0.00551388	0.00400667	0.618031	0.00770116	Q96K19		RNF170	0.618031	Peroxisome	no	Peroxisome	Low
Q9Y251	undefined	HPSE		0.176848	0.129259	0.261243	0.322924	0.0659798	0.0437471	0.0677442	0.157432	0.395467	0.285886	0.0635057	0.0299644	0.0971717	0.142879	0.362163	0.280038	0.0677753	0.0499728		0.0102139	0.0825199	0.0844631	0.00820374	0.0142785	0.0125041	0.12856	0.0248884	0.0106467	0.607535	0.0161866	Q9Y251		HPSE	0.607535	Peroxisome	no	Peroxisome	Low
Q99650	undefined	OSMR		0.0607498	0.185588	0.33915	0.298558	0.0814126	0.0345421	0.07063	0.194864	0.31828	0.288712	0.0740061	0.0535077	0.0530962	0.174392	0.328377	0.329112	0.0844965	0.0305261		0.00438146	0.250649	0.062312	0.00557036	0.00662237	0.00530599	0.038413	0.00666576	0.00441388	0.589487	0.0261787	Q99650		OSMR	0.589487	Peroxisome	no	Peroxisome	Low
P42702	undefined	LIFR		0.0602459	0.174217	0.31597	0.304065	0.0975422	0.0479592	0.0677011	0.177761	0.309623	0.289754	0.102801	0.0523603	0.068925	0.162923	0.34122	0.279653	0.102547	0.044733		0.00503752	0.216287	0.106753	0.00813708	0.00726041	0.00588278	0.0696833	0.00682516	0.00504222	0.540491	0.0285998	P42702		LIFR	0.540491	Peroxisome	no	Peroxisome	Low
O43933	Peroxisome	PEX1		0.0957813	0.15726	0.259979	0.249188	0.0890246	0.148767	0.101315	0.191584	0.316192	0.250654	0.0784607	0.0617937	0.0769759	0.167606	0.312443	0.282224	0.0867235	0.0740281		0.00679166	0.213452	0.0744768	0.012806	0.0103638	0.0119877	0.0450715	0.00798134	0.00576815	0.539766	0.0715341	O43933	Peroxisome	PEX1	0.539766	Peroxisome	no	Peroxisome	Low
Q9HB40	undefined	SCPEP1		0.0919364	0.119016	0.340958	0.29723	0.082945	0.0679141	0.0757901	0.153725	0.348918	0.294791	0.0897932	0.0369831	0.123474	0.0996958	0.355641	0.279382	0.0845957	0.0572114		0.00477375	0.038374	0.0857758	0.00505524	0.00607926	0.00527449	0.299579	0.00750487	0.00533646	0.536521	0.00572608	Q9HB40		SCPEP1	0.536521	Peroxisome	no	Peroxisome	Low
P22307	undefined	SCP2		0.0502834	0.171956	0.345816	0.309867	0.0949638	0.0271142	0.0589297	0.182363	0.340753	0.306765	0.0872575	0.0239319	0.0574076	0.190726	0.358923	0.267353	0.103498	0.0220932		0.00402509	0.341674	0.0477004	0.00504186	0.00645409	0.00489917	0.034148	0.00676108	0.00418472	0.527112	0.0180002	P22307		SCP2	0.527112	Peroxisome	no	Peroxisome	Low
Q2T9J0	Peroxisome	TYSND1		0.0343001	0.152272	0.354978	0.301874	0.0853447	0.0712313	0.0437167	0.177288	0.385924	0.262116	0.0841838	0.0467708	0.0505409	0.144339	0.339788	0.380713	0.0846202	0		0.00556794	0.0381634	0.0834624	0.00565529	0.00863272	0.00897223	0.300091	0.0102291	0.00565867	0.524912	0.00865549	Q2T9J0	Peroxisome	TYSND1	0.524912	Peroxisome	no	Peroxisome	Low
Q99942	undefined	RNF5		0.053796	0.165292	0.268755	0.285242	0.0899599	0.136956	0.0744987	0.193035	0.2992	0.256151	0.125534	0.0515812	0.0861461	0.169529	0.347779	0.270749	0.0927428	0.0330538		0.00626336	0.185081	0.101717	0.013536	0.0108436	0.00915849	0.071407	0.00838932	0.00582627	0.507445	0.080333	Q99942		RNF5	0.507445	Peroxisome	no	Peroxisome	Low
O15228	Peroxisome	GNPAT		0.0528323	0.201335	0.378003	0.268252	0.0706573	0.0289204	0.0571925	0.187925	0.380721	0.253067	0.0871876	0.0339073	0.058154	0.163421	0.366997	0.303873	0.0824999	0.0250551		0.00310422	0.451482	0.0208593	0.00369744	0.00601119	0.00424521	0.0215203	0.00478803	0.00312058	0.472876	0.00829558	O15228	Peroxisome	GNPAT	0.472876	Peroxisome	ER;Peroxisome	ER OR Peroxisome	Low
Q9NPF0	undefined	CD320		0.0661628	0.182347	0.333413	0.256671	0.110712	0.050694	0.066127	0.172593	0.296483	0.293067	0.105052	0.066678	0.0699962	0.133503	0.34443	0.273002	0.118404	0.0606649		0.00767396	0.225675	0.15785	0.0146498	0.0110496	0.0108352	0.0754938	0.0107124	0.00740101	0.442003	0.0366567	Q9NPF0		CD320	0.442003	Peroxisome	no	Peroxisome	Low
P56589	Peroxisome	PEX3		0.0588601	0.186985	0.33478	0.285862	0.0834587	0.0500544	0.0593226	0.150867	0.301982	0.29278	0.123293	0.0717558	0.126214	0.137716	0.338733	0.241302	0.101189	0.0548455		0.00451322	0.345684	0.0905858	0.00857098	0.0073954	0.00681946	0.0934525	0.00645913	0.00428057	0.412614	0.0196241	P56589	Peroxisome	PEX3	0.412614	Peroxisome	no	Peroxisome	Low
P05067	Endosome	APP		0.0704842	0.160587	0.318728	0.322076	0.0920767	0.036048	0.0697561	0.150281	0.306504	0.318838	0.0988446	0.0557762	0.0678139	0.149631	0.335842	0.308739	0.100236	0.0377388		0.00648023	0.0917889	0.216154	0.00866219	0.00836655	0.00847548	0.235489	0.0102931	0.00673106	0.390071	0.0174883	P05067	Endosome	APP	0.390071	Peroxisome	no		Best Guess
O60906	undefined	SMPD2		0.0834148	0.161688	0.317601	0.286781	0.114657	0.0358576	0.0854163	0.212548	0.328325	0.270351	0.103359	0	0	0.19924	0.340691	0.321589	0.13848	0		0.00910857	0.289711	0.145479	0.0116632	0.0152079	0.0125477	0.0331886	0.0212457	0.00881908	0.367306	0.0857228	O60906		SMPD2	0.367306	Peroxisome	no		Best Guess
Q9UHB9	ER	SRP68		0.0771491	0.161085	0.306726	0.274003	0.110219	0.0708169	0.0755544	0.172999	0.308447	0.272757	0.102474	0.0677695	0.0767857	0.152258	0.30383	0.283918	0.11701	0.066199		0.00532392	0.323164	0.173138	0.0112701	0.0073688	0.00678139	0.0802283	0.00627998	0.00494618	0.341298	0.0402006	Q9UHB9	ER	SRP68	0.341298	Peroxisome	no		Best Guess
Q9NSU2	undefined	TREX1		0.0701249	0.142141	0.270315	0.19991	0.0399946	0.277514	0.128245	0.18537	0.362114	0.264169	0.0601013	0	0.0818389	0.156288	0.298235	0.297365	0.068674	0.097599		0.0209354	0.111361	0.127934	0.0263573	0.0371742	0.0958748	0.0823379	0.0813904	0.0194516	0.298627	0.0985554	Q9NSU2		TREX1	0.298627	Peroxisome	no		Best Guess
P13747	undefined	HLA-E		0.0992213	0.238464	0.331236	0.156524	0	0.174554	0.0570856	0.201685	0.302777	0.26332	0.0985671	0.0765653	0.0446659	0.120533	0.392141	0.272886	0.114814	0.0549601		0.0182653	0.163794	0.102974	0.0275743	0.048096	0.107851	0.0606121	0.0644882	0.0156763	0.294758	0.0959108	P13747		HLA-E	0.294758	Peroxisome	no		Best Guess
P51688	undefined	SGSH		0.041065	0.172895	0.275991	0.341014	0.0905757	0.0784591	0.0700184	0.186737	0.29636	0.301579	0.118098	0.0272077	0.192866	0.135919	0.294854	0.252798	0.0847189	0.0388439		0.00813425	0.279545	0.124317	0.0145238	0.0125739	0.0109321	0.17401	0.0172021	0.00724205	0.288722	0.0627989	P51688		SGSH	0.288722	Peroxisome	no		Best Guess
O00462	undefined	MANBA		0.0671863	0.160854	0.265548	0.255703	0.0922767	0.158432	0.0902376	0.151023	0.320724	0.242323	0.108296	0.0873959	0.156566	0.132277	0.280758	0.241148	0.0956104	0.0936406		0.0108318	0.19467	0.189647	0.0437461	0.017585	0.037778	0.175707	0.0140527	0.00818753	0.227633	0.0801623	O00462		MANBA	0.227633	Peroxisome	no		Best Guess
Q9NXE4	undefined	SMPD4		0.488325	0.121312	0.147721	0.130354	0.0569383	0.0553505	0.481101	0.142436	0.158049	0.13175	0.053545	0.03312	0.451668	0.141744	0.164609	0.145322	0.0632078	0.0334482		0.0074367	0.0104379	0.0173493	0.00656533	0.0119403	0.0192172	0.0111469	0.0224764	0.875975	0.00637065	0.0110846	Q9NXE4		SMPD4	0.875975	Nuclear pore complex	no	Nuclear pore complex	High
P37198	Nuclear pore complex	NUP62		0.547492	0.101417	0.138532	0.12129	0.0538007	0.0374671	0.545855	0.114886	0.14212	0.112371	0.0504925	0.0342749	0.53122	0.10829	0.147923	0.119925	0.0571958	0.0354461		0.00780343	0.0111436	0.0180305	0.00697413	0.012654	0.0193555	0.0118507	0.021618	0.872042	0.00671662	0.011811	P37198	Nuclear pore complex	NUP62	0.872042	Nuclear pore complex	no	Nuclear pore complex	High
Q8N1F7	Nuclear pore complex	NUP93		0.553666	0.103638	0.13329	0.112132	0.0593439	0.0379297	0.524865	0.115797	0.137816	0.116349	0.0625013	0.0426721	0.524321	0.118778	0.143811	0.116718	0.0556607	0.0407114		0.00794971	0.0113765	0.0183163	0.0070924	0.0129043	0.02004	0.0120847	0.0218076	0.869547	0.00682258	0.0120592	Q8N1F7	Nuclear pore complex	NUP93	0.869547	Nuclear pore complex	no	Nuclear pore complex	High
P35658	Nuclear pore complex	NUP214		0.474397	0.111556	0.165839	0.127341	0.0715387	0.0493286	0.454171	0.121273	0.167662	0.134325	0.0710678	0.0515003	0.441945	0.117858	0.179026	0.145856	0.0652125	0.050103		0.00758136	0.0109275	0.0182717	0.0067808	0.0124583	0.021299	0.0116374	0.0234943	0.869352	0.00657324	0.0116241	P35658	Nuclear pore complex	NUP214	0.869352	Nuclear pore complex	no	Nuclear pore complex	High
Q7Z3B4	Nuclear pore complex	NUP54		0.56206	0.0978056	0.148192	0.108119	0.0478319	0.0359922	0.546662	0.124662	0.15222	0.100804	0.0471873	0.028465	0.54392	0.121285	0.155439	0.108625	0.0426974	0.0280335		0.00823332	0.0119258	0.0197283	0.00731437	0.0134905	0.0204604	0.012594	0.0243366	0.862188	0.00701271	0.0127158	Q7Z3B4	Nuclear pore complex	NUP54	0.862188	Nuclear pore complex	no	Nuclear pore complex	High
P49792	Nuclear pore complex	RANBP2		0.45324	0.118942	0.180985	0.138771	0.0651144	0.0429477	0.441427	0.123827	0.176186	0.14506	0.0651072	0.048393	0.430546	0.118997	0.189025	0.149981	0.0667395	0.0447117		0.00785531	0.0114455	0.019775	0.00692654	0.0129528	0.0235806	0.0120866	0.0267103	0.859631	0.0067126	0.0123242	P49792	Nuclear pore complex	RANBP2	0.859631	Nuclear pore complex	no	Nuclear pore complex	High
Q12769	Nuclear pore complex	NUP160		0.547321	0.110717	0.119048	0.10504	0.0547765	0.0630978	0.583547	0.101895	0.122264	0.0992746	0.055268	0.0377518	0.527784	0.118561	0.139056	0.111379	0.0554025	0.0478173		0.00835771	0.0121341	0.0194989	0.00745462	0.0136971	0.0275911	0.0128159	0.0225184	0.855903	0.00713076	0.0128989	Q12769	Nuclear pore complex	NUP160	0.855903	Nuclear pore complex	no	Nuclear pore complex	High
Q99567	Nuclear pore complex	NUP88		0.438415	0.127268	0.169283	0.127705	0.074704	0.0626252	0.436271	0.130248	0.16605	0.129222	0.0783262	0.0598824	0.423348	0.122124	0.177812	0.142312	0.0763678	0.0580365		0.00843052	0.0120233	0.0205614	0.00721344	0.013605	0.0277964	0.0126539	0.0277297	0.849986	0.00696723	0.0130332	Q99567	Nuclear pore complex	NUP88	0.849986	Nuclear pore complex	no	Nuclear pore complex	High
Q92621	Nuclear pore complex	NUP205		0.583403	0.104374	0.141028	0.108306	0.0430463	0.0198428	0.568538	0.106413	0.142028	0.110952	0.0488299	0.0232391	0.554131	0.113836	0.153691	0.113668	0.0449647	0.0197088		0.00878265	0.0129742	0.0216531	0.0077944	0.014604	0.0227669	0.0136079	0.0267041	0.849785	0.00743422	0.013894	Q92621	Nuclear pore complex	NUP205	0.849785	Nuclear pore complex	no	Nuclear pore complex	High
P63165	undefined	SUMO1		0.570172	0.0851505	0.122613	0.117059	0.0533199	0.0516855	0.534543	0.114844	0.130884	0.115173	0.0568439	0.0477124	0.525855	0.108137	0.12582	0.135744	0.0596193	0.0448239		0.00876725	0.0128512	0.0209054	0.00777683	0.014461	0.0267999	0.0135024	0.0246981	0.849092	0.00741406	0.0137317	P63165		SUMO1	0.849092	Nuclear pore complex	no	Nuclear pore complex	High
P52948	Nuclear pore complex	NUP98		0.583847	0.087141	0.116204	0.101785	0.0629702	0.048053	0.559138	0.0977826	0.122757	0.106845	0.0629696	0.0505083	0.55354	0.1045	0.124722	0.109536	0.0584399	0.0492624		0.00903418	0.0133657	0.0215848	0.0080235	0.0149941	0.0359565	0.0139961	0.0247321	0.836399	0.00761785	0.0142963	P52948	Nuclear pore complex	NUP98	0.836399	Nuclear pore complex	no	Nuclear pore complex	High
Q5JTV8	undefined	TOR1AIP1		0.531427	0.119906	0.16827	0.134074	0.0361011	0.0102218	0.537051	0.122008	0.17098	0.124943	0.0326813	0.0123374	0.527237	0.121085	0.170016	0.133159	0.0385303	0.00997315		0.0096187	0.0145934	0.0263441	0.00837912	0.0163376	0.0259149	0.015058	0.0362731	0.823647	0.00792044	0.0159135	Q5JTV8		TOR1AIP1	0.823647	Nuclear pore complex	no	Nuclear pore complex	High
P57740	Nuclear pore complex	NUP107		0.626508	0.100691	0.123324	0.0889862	0.0402321	0.0202585	0.612867	0.108986	0.117074	0.0963762	0.0422988	0.0223982	0.576825	0.109876	0.139056	0.105699	0.0436461	0.0248979		0.0100904	0.0155495	0.0260278	0.00896763	0.0173207	0.0368201	0.016089	0.0310326	0.812896	0.00845171	0.0167546	P57740	Nuclear pore complex	NUP107	0.812896	Nuclear pore complex	no	Nuclear pore complex	High
P42167	undefined	TMPO		0.587802	0.117401	0.147847	0.107993	0.0287766	0.0101806	0.567565	0.116494	0.157578	0.11509	0.0306751	0.012598	0.569199	0.124514	0.161728	0.0997735	0.033808	0.0109775		0.0103412	0.016037	0.0285531	0.00905676	0.0178412	0.029284	0.0164679	0.0379088	0.80851	0.0085239	0.0174759	P42167		TMPO	0.80851	Nuclear pore complex	no	Nuclear pore complex	High
Q8WUM0	Nuclear pore complex	NUP133		0.624226	0.104981	0.118905	0.0887204	0.0378539	0.0253144	0.614094	0.106906	0.124288	0.0861381	0.0437694	0.0248055	0.595446	0.106409	0.130952	0.0975639	0.0432843	0.0263443		0.0102773	0.0159434	0.0267414	0.00913752	0.0177317	0.0425044	0.0164572	0.0316406	0.803774	0.00859095	0.0172018	Q8WUM0	Nuclear pore complex	NUP133	0.803774	Nuclear pore complex	no	Nuclear pore complex	High
Q8NFH4	Nuclear pore complex	NUP37		0.641133	0.0946495	0.109287	0.0920401	0.0370612	0.0258294	0.60156	0.107713	0.127561	0.0882287	0.046077	0.0288609	0.588438	0.126792	0.125445	0.0918628	0.039576	0.0278861		0.0106728	0.0167101	0.0282923	0.0094598	0.0185318	0.0473242	0.0171695	0.033674	0.791205	0.00886319	0.0180973	Q8NFH4	Nuclear pore complex	NUP37	0.791205	Nuclear pore complex	no	Nuclear pore complex	Medium
P46060	undefined	RANGAP1		0.408136	0.125874	0.177694	0.142689	0.0818525	0.0637543	0.406083	0.128616	0.173499	0.146545	0.0818127	0.0634448	0.391043	0.133247	0.193719	0.141421	0.0801189	0.060451		0.0109897	0.0158232	0.0294984	0.00854928	0.0172382	0.0461787	0.0159307	0.0435767	0.785718	0.00815958	0.0183371	P46060		RANGAP1	0.785718	Nuclear pore complex	no	Nuclear pore complex	Medium
Q8NFH5	Nuclear pore complex	NUP35		0.620565	0.0988523	0.13774	0.105338	0.0292162	0.00828935	0.618915	0.101316	0.145853	0.0990254	0.0270957	0.00779531	0.60088	0.102246	0.150136	0.107951	0.0308677	0.00791887		0.0116973	0.0188454	0.033644	0.0102843	0.0207743	0.0408994	0.019139	0.0433888	0.771106	0.00959134	0.0206305	Q8NFH5	Nuclear pore complex	NUP35	0.771106	Nuclear pore complex	no	Nuclear pore complex	Medium
Q9BW27	Nuclear pore complex	NUP85		0.645868	0.0926814	0.113459	0.084323	0.040298	0.0233697	0.641922	0.0934362	0.115746	0.0843002	0.0411044	0.0234915	0.601486	0.109017	0.127156	0.0935314	0.0421207	0.0266884		0.0114776	0.0184516	0.0318339	0.0101741	0.0203456	0.0694973	0.0187745	0.0376405	0.752238	0.0094466	0.0201205	Q9BW27	Nuclear pore complex	NUP85	0.752238	Nuclear pore complex	no	Nuclear pore complex	Medium
Q5SRE5	Nuclear pore complex	NUP188		0.513603	0.0933684	0.12253	0.104016	0.0876449	0.0788381	0.475533	0.100493	0.120572	0.121167	0.0932406	0.0889934	0.489444	0.112444	0.123218	0.110389	0.0901061	0.0743991		0.0116604	0.0183952	0.0316377	0.0101561	0.0202909	0.0696171	0.0187134	0.0378701	0.752118	0.00942731	0.0201144	Q5SRE5	Nuclear pore complex	NUP188	0.752118	Nuclear pore complex	no	Nuclear pore complex	Medium
Q9BVL2	Nuclear pore complex	NUP58		0.434644	0.103654	0.138342	0.109144	0.0492315	0.164984	0.512275	0.124844	0.156084	0.12304	0.0439783	0.0397791	0.519481	0.127716	0.150002	0.12622	0.0522677	0.0243131		0.0115498	0.0188295	0.0366945	0.00994618	0.0207606	0.0683306	0.0188836	0.0526596	0.732216	0.00921158	0.0209177	Q9BVL2	Nuclear pore complex	NUP58	0.732216	Nuclear pore complex	no	Nuclear pore complex	Medium
Q9C0E2	undefined	XPO4		0.442984	0.139698	0.14983	0.11428	0.0642181	0.0889903	0.424064	0.170148	0.158847	0.101844	0.0930947	0.0520029	0.412058	0.157928	0.123908	0.161101	0.0742313	0.0707742		0.013771	0.0191767	0.0359015	0.0101015	0.0212161	0.0643629	0.0192247	0.0560997	0.728712	0.00943388	0.0219997	Q9C0E2		XPO4	0.728712	Nuclear pore complex	no	Nuclear pore complex	Medium
Q5JTV8-3	undefined	TOR1AIP1		0.583426	0.10859	0.15912	0.118655	0.0302092	0	0.511606	0.145261	0.181047	0.134825	0.0215439	0.00571748	0.552822	0.123769	0.175464	0.119821	0.028123	0		0.0129347	0.0213704	0.0420418	0.0110344	0.0233909	0.042785	0.0212677	0.0627983	0.728221	0.0102	0.023956	Q5JTV8-3		TOR1AIP1	0.728221	Nuclear pore complex	no	Nuclear pore complex	Medium
Q8TEM1	Nuclear pore complex	NUP210		0.443296	0.137677	0.208426	0.160936	0.0391594	0.0105057	0.435394	0.144807	0.21691	0.153918	0.0373165	0.011654	0.400136	0.137696	0.2284	0.167412	0.0469325	0.0194221		0.0123156	0.0197421	0.0398086	0.00979964	0.0210984	0.0560964	0.019297	0.0637862	0.726042	0.00921744	0.0227971	Q8TEM1	Nuclear pore complex	NUP210	0.726042	Nuclear pore complex	no	Nuclear pore complex	Medium
O75694	Nuclear pore complex	NUP155		0.389193	0.146747	0.18405	0.152126	0.0767084	0.0511767	0.384615	0.149863	0.186874	0.153969	0.0763922	0.0482868	0.376567	0.142425	0.201551	0.148606	0.0808831	0.049967		0.014492	0.0194249	0.0379058	0.00946963	0.0201218	0.0578735	0.0186116	0.0627156	0.725725	0.00904763	0.0246129	O75694	Nuclear pore complex	NUP155	0.725725	Nuclear pore complex	no	Nuclear pore complex	Medium
Q9Y5B9	undefined	SUPT16H		0.58001	0.148224	0.0953849	0.069281	0.0567053	0.0503948	0.616036	0.127516	0.0930331	0.0673295	0.0518388	0.0442472	0.581734	0.132815	0.11702	0.0760676	0.0525116	0.0398523		0.0120606	0.0197519	0.0362652	0.0105397	0.0216603	0.0999116	0.0198131	0.0442886	0.704159	0.00968006	0.0218697	Q9Y5B9		SUPT16H	0.704159	Nuclear pore complex	no	Nuclear pore complex	Medium
O94901	undefined	SUN1		0.62567	0.0954638	0.114963	0.0812514	0.0272696	0.0553817	0.576488	0.1051	0.120845	0.0798508	0.0436274	0.0740883	0.545191	0.12328	0.11677	0.0796047	0.0389519	0.0962025		0.012235	0.0198891	0.0357645	0.0106592	0.0217888	0.102597	0.0199649	0.0430502	0.702241	0.00978223	0.0220277	O94901		SUN1	0.702241	Nuclear pore complex	no	Nuclear pore complex	Medium
P69905	undefined	HBA2		0.626987	0.127775	0.110265	0.0787093	0.0355591	0.0207048	0.602757	0.104176	0.0994397	0.10195	0.0529458	0.0387317	0.628585	0.119411	0.104713	0.0685741	0.0463125	0.0324051		0.0124739	0.0206287	0.0374982	0.0109461	0.0225777	0.0994538	0.020672	0.0456016	0.697278	0.0100464	0.0228233	P69905		HBA2	0.697278	Nuclear pore complex	no	Nuclear pore complex	Medium
P17480	undefined	UBTF		0.568047	0.168316	0.11428	0.0704648	0.0453626	0.033529	0.575683	0.16511	0.119217	0.0727865	0.0384794	0.0287236	0.591379	0.145835	0.126984	0.0695505	0.0385406	0.0277117		0.0137791	0.0232132	0.0447857	0.0118522	0.0252578	0.0691689	0.0230027	0.0618242	0.690277	0.0108834	0.0259554	P17480		UBTF	0.690277	Nuclear pore complex	no	Nuclear pore complex	Medium
O14980	undefined	XPO1		0.41354	0.144545	0.139831	0.138478	0.0908088	0.0727966	0.40549	0.142692	0.141601	0.135515	0.105213	0.0694882	0.402309	0.164909	0.139311	0.123902	0.0922439	0.077325		0.0156711	0.0211149	0.0407369	0.0108087	0.0231684	0.0860743	0.020896	0.0626906	0.68379	0.00999834	0.0250505	O14980		XPO1	0.68379	Nuclear pore complex	no	Nuclear pore complex	Medium
P19793	undefined	RXRA		0.521355	0.123101	0.116102	0.0765507	0.0898861	0.0730052	0.489537	0.0758133	0.141707	0.10383	0.103793	0.0853201	0.466971	0.133805	0.103172	0.12431	0.0866981	0.0850443		0.0136395	0.0223288	0.0405951	0.0116689	0.0243487	0.106096	0.0222459	0.0505489	0.672984	0.0106656	0.0248787	P19793		RXRA	0.672984	Nuclear pore complex	no	Nuclear pore complex	Medium
A8CG34;A8CG34-2;Q96HA1-2;Q96HA1-3	undefined	POM121C;POM121		0.553403	0.0949186	0.109328	0.099532	0.0497185	0.0930994	0.59403	0.103392	0.105563	0.0704822	0.0633961	0.0631366	0.564052	0.0921988	0.110837	0.081095	0.0675464	0.0842709		0.0109931	0.0177572	0.0330212	0.0096157	0.0195469	0.162972	0.0178018	0.0376934	0.662078	0.00873328	0.0197872	A8CG34;A8CG34-2;Q96HA1-2;Q96HA1-3		POM121C;POM121	0.662078	Nuclear pore complex	no	Nuclear pore complex	Medium
Q13111	undefined	CHAF1A		0.545388	0.148686	0.0847958	0.0765304	0.0769752	0.0676248	0.596208	0.110649	0.0898469	0.0784403	0.071047	0.0538082	0.49296	0.13467	0.116956	0.125453	0.0548197	0.0751406		0.0130407	0.0216618	0.0411254	0.0112231	0.0236051	0.124267	0.0214708	0.0513262	0.657792	0.0102117	0.0242759	Q13111		CHAF1A	0.657792	Nuclear pore complex	no	Nuclear pore complex	Medium
Q9NRL2	undefined	BAZ1A		0.559028	0.118165	0.0838291	0.0825848	0.062281	0.0941126	0.501508	0.162142	0.101657	0.0987321	0.0742204	0.0617405	0.562578	0.103531	0.111724	0.0876571	0.0681714	0.0663384		0.0132126	0.022056	0.0425958	0.0113083	0.0239957	0.131609	0.021772	0.0542017	0.644167	0.0102635	0.0248177	Q9NRL2		BAZ1A	0.644167	Nuclear pore complex	no	Nuclear pore complex	Low
Q9NRR5	undefined	UBQLN4		0.443169	0.142827	0.0960724	0.119909	0.112357	0.0856657	0.448612	0.119212	0.138179	0.111995	0.0962604	0.0857415	0.436499	0.150251	0.130122	0.101442	0.0928875	0.088799		0.0149787	0.0232852	0.0442312	0.0118651	0.0254814	0.116407	0.0230404	0.0608504	0.642644	0.0108191	0.0263973	Q9NRR5		UBQLN4	0.642644	Nuclear pore complex	no	Nuclear pore complex	Low
Q14814	undefined	MEF2D		0.504342	0.13939	0.100932	0.0963976	0.0737714	0.0851673	0.560285	0.128598	0.0895923	0.0624586	0.0882567	0.0708089	0.494416	0.11893	0.103873	0.122884	0.0957661	0.0641302		0.0130748	0.0217293	0.0418173	0.0111804	0.0236685	0.148657	0.0214621	0.051965	0.631886	0.0101185	0.0244415	Q14814		MEF2D	0.631886	Nuclear pore complex	no	Nuclear pore complex	Low
Q08945	undefined	SSRP1		0.582812	0.143538	0.0846553	0.068682	0.0631558	0.0571567	0.627705	0.119264	0.083692	0.0664702	0.0570802	0.0457886	0.574602	0.140127	0.106885	0.0750876	0.0564887	0.0468094		0.0122882	0.0206387	0.0398755	0.0107067	0.0225447	0.160908	0.0204341	0.0481137	0.631636	0.00968308	0.0231705	Q08945		SSRP1	0.631636	Nuclear pore complex	no	Nuclear pore complex	Low
P78406	undefined	RAE1		0.500618	0.0800478	0.116785	0.115699	0.0958357	0.091015	0.488185	0.0896931	0.115298	0.125204	0.0982442	0.0833753	0.469992	0.0919427	0.122669	0.1089	0.105978	0.100518		0.0133243	0.0222178	0.0410263	0.0115299	0.0241809	0.152697	0.0220372	0.0493066	0.628359	0.0104446	0.0248762	P78406		RAE1	0.628359	Nuclear pore complex	no	Nuclear pore complex	Low
Q96T60	undefined	PNKP		0.541517	0.109427	0.0784552	0.0742485	0.0918688	0.104483	0.486063	0.109515	0.10708	0.113004	0.101983	0.0823554	0.498377	0.120133	0.116567	0.104326	0.0953755	0.0652218		0.0133934	0.0223866	0.0429771	0.0114258	0.024311	0.18301	0.0220154	0.0524204	0.592473	0.0102685	0.0253186	Q96T60		PNKP	0.592473	Nuclear pore complex	no	Nuclear pore complex	Low
P02751	undefined	FN1		0.474372	0.148509	0.126242	0.123284	0.0461087	0.0814841	0.401077	0.136006	0.127901	0.130911	0.102879	0.101226	0.47442	0.121014	0.104157	0.106542	0.0883968	0.10547		0.0164739	0.0271132	0.0551938	0.0131628	0.02932	0.125297	0.0264197	0.0797982	0.584265	0.011913	0.0310436	P02751		FN1	0.584265	Nuclear pore complex	no	Nuclear pore complex	Low
Q8IXQ5	undefined	KLHL7		0.39375	0.159033	0.131842	0.136863	0.086029	0.0924821	0.391085	0.166546	0.137053	0.131777	0.0850833	0.0884548	0.374535	0.14403	0.169482	0.135959	0.102926	0.0730692		0.0203157	0.0244553	0.0514797	0.0115736	0.0261026	0.133463	0.0232248	0.0861504	0.580834	0.010582	0.0318195	Q8IXQ5		KLHL7	0.580834	Nuclear pore complex	no	Nuclear pore complex	Low
Q9Y2X9	undefined	ZNF281		0.585763	0.118876	0.0925895	0.0627217	0.0647914	0.0752582	0.576115	0.106524	0.101136	0.0722253	0.0807894	0.063211	0.598905	0.103057	0.0986676	0.0745686	0.066227	0.0585749		0.0110705	0.018475	0.0368476	0.00966661	0.0202678	0.234661	0.018231	0.0420393	0.579196	0.008614	0.0209315	Q9Y2X9		ZNF281	0.579196	Nuclear pore complex	no	Nuclear pore complex	Low
Q13952	undefined	NFYC		0.611754	0.119189	0.0758039	0.0741079	0.0794803	0.0396649	0.508829	0.128412	0.0952333	0.109616	0.0878893	0.0700213	0.49426	0.163	0.107848	0.0857931	0.0941364	0.0549629		0.0154955	0.0270039	0.05449	0.0131221	0.0290308	0.16134	0.0261732	0.0724847	0.558225	0.0117788	0.0308558	Q13952		NFYC	0.558225	Nuclear pore complex	no	Nuclear pore complex	Low
Q03164	undefined	KMT2A		0.488885	0.0941479	0.107158	0.0873021	0.115901	0.106607	0.471544	0.115542	0.120139	0.10056	0.103793	0.0884218	0.447338	0.129792	0.108956	0.120478	0.0992308	0.0942046		0.0143674	0.023964	0.046121	0.0120338	0.0259797	0.204293	0.0234583	0.057461	0.554285	0.0107692	0.0272679	Q03164		KMT2A	0.554285	Nuclear pore complex	no	Nuclear pore complex	Low
Q96T23	undefined	RSF1		0.592258	0.110312	0.0778819	0.0700914	0.0580062	0.0914506	0.53094	0.115488	0.107476	0.0698304	0.0849624	0.0913031	0.568979	0.128781	0.111126	0.0704735	0.0682855	0.0523548		0.0121946	0.0207625	0.0424099	0.0105008	0.0226025	0.239369	0.0202638	0.0507118	0.548139	0.00931645	0.0237299	Q96T23		RSF1	0.548139	Nuclear pore complex	no	Nuclear pore complex	Low
P08651	undefined	NFIC		0.488482	0.120896	0.0970553	0.0978988	0.0799226	0.115746	0.525162	0.1131	0.105517	0.0879079	0.0850351	0.083277	0.410697	0.1309	0.14319	0.118641	0.0925945	0.103977		0.014505	0.024494	0.0483546	0.0121398	0.0265047	0.203876	0.0238603	0.0612776	0.546155	0.0108484	0.027985	P08651		NFIC	0.546155	Nuclear pore complex	no	Nuclear pore complex	Low
Q8NFH3	undefined	NUP43		0.669641	0.082018	0.105977	0.0911638	0.0354783	0.0157211	0.699755	0.0827049	0.101996	0.0704324	0.0319169	0.0131955	0.623422	0.102522	0.11224	0.0969107	0.0414685	0.0234368		0.014226	0.0251189	0.0493067	0.0124399	0.0271233	0.207161	0.0245018	0.0604256	0.540112	0.0111184	0.0284665	Q8NFH3		NUP43	0.540112	Nuclear pore complex	no	Nuclear pore complex	Low
Q01658	undefined	DR1		0.420835	0.158974	0.117118	0.134429	0.109879	0.0587659	0.398852	0.194836	0.140359	0.118803	0.0954653	0.051685	0.375742	0.179737	0.144757	0.131786	0.103042	0.0649355		0.022814	0.0270379	0.0569291	0.0124416	0.0290504	0.134742	0.0256245	0.105684	0.539499	0.0113538	0.0348237	Q01658		DR1	0.539499	Nuclear pore complex	no	Nuclear pore complex	Low
P25490	undefined	YY1		0.68327	0.110474	0.0750144	0.0476762	0.0547324	0.0288326	0.574638	0.122162	0.0984614	0.0781078	0.0540401	0.0725902	0.575449	0.113076	0.124091	0.0893995	0.0449755	0.0530092		0.013221	0.0231879	0.047557	0.0114548	0.0251127	0.232391	0.0225193	0.0584166	0.529452	0.0101697	0.0265171	P25490		YY1	0.529452	Nuclear pore complex	no	Nuclear pore complex	Low
Q14739	undefined	LBR		0.398343	0.139762	0.209726	0.180528	0.0525621	0.019079	0.368566	0.147406	0.236797	0.178221	0.0501495	0.0188595	0.369467	0.145431	0.244215	0.181236	0.0440997	0.0155505		0.0183334	0.0319918	0.0695329	0.0123339	0.0297284	0.103796	0.0282412	0.124521	0.528776	0.011852	0.0408934	Q14739		LBR	0.528776	Nuclear pore complex	no	Nuclear pore complex	Low
Q8N1G0	undefined	ZNF687		0.563628	0.085897	0.0475206	0.0961826	0.0885639	0.118208	0.500513	0.121439	0.139104	0.0772713	0.0785319	0.0831405	0.453413	0.137017	0.156691	0.101306	0.0923197	0.0592519		0.0149532	0.0260835	0.0534452	0.0126337	0.0280768	0.203011	0.0252037	0.0699005	0.525474	0.0112569	0.0299609	Q8N1G0		ZNF687	0.525474	Nuclear pore complex	no	Nuclear pore complex	Low
Q99986	undefined	VRK1		0.630477	0.100695	0.0788764	0.0731646	0.061779	0.0550075	0.631643	0.0974505	0.0868143	0.0725151	0.0632563	0.0483203	0.578471	0.0999178	0.09116	0.0985961	0.0756085	0.0562468		0.0102806	0.0172055	0.0352292	0.00907339	0.0189502	0.30588	0.0169641	0.0384812	0.520282	0.00794841	0.0197053	Q99986		VRK1	0.520282	Nuclear pore complex	no	Nuclear pore complex	Low
P68871;P02042;P69892;P69891;P02100	undefined	HBB;HBD;HBG2;HBG1;HBE1		0.481944	0.169014	0.139824	0.0894636	0.0521246	0.0676305	0.385653	0.0850711	0.146798	0.187126	0.11526	0.0800919	0.530659	0.0834846	0.137895	0.119869	0.0843796	0.0437134		0.0171929	0.0315166	0.0713154	0.0143206	0.0337461	0.119862	0.0301672	0.113645	0.518787	0.0128996	0.0365474	P68871;P02042;P69892;P69891;P02100		HBB;HBD;HBG2;HBG1;HBE1	0.518787	Nuclear pore complex	no	Nuclear pore complex	Low
Q8NDX5	undefined	PHC3		0.540084	0.0640014	0.197727	0.101426	0.0512489	0.0455122	0.645537	0.0912399	0.0764054	0.063193	0.0702154	0.0534094	0.589516	0.0793181	0.102202	0.0886422	0.0674057	0.072916		0.0147628	0.0266666	0.0572472	0.0126459	0.0286437	0.2081	0.0255985	0.0762674	0.508071	0.011233	0.0307637	Q8NDX5		PHC3	0.508071	Nuclear pore complex	no	Nuclear pore complex	Low
Q15398	undefined	DLGAP5		0.510501	0.102774	0.0759508	0.0936699	0.0901019	0.127003	0.506439	0.119493	0.0944968	0.10774	0.0776882	0.0941429	0.482376	0.123736	0.110847	0.0975085	0.0950107	0.0905224		0.0128044	0.021775	0.0444526	0.0108535	0.0236055	0.284978	0.0211201	0.0531525	0.492674	0.00953627	0.0250487	Q15398		DLGAP5	0.492674	Nuclear pore complex	no	Nuclear pore complex	Low
P18887	undefined	XRCC1		0.653619	0.106201	0.076478	0.0643767	0.0503874	0.0489374	0.646843	0.102823	0.0845672	0.075769	0.0495246	0.0404729	0.618539	0.102988	0.0999145	0.0779825	0.0623517	0.0382248		0.0107212	0.0185071	0.0382986	0.00947412	0.0202587	0.330596	0.0180507	0.0423511	0.482294	0.00825803	0.0211901	P18887		XRCC1	0.482294	Nuclear pore complex	no	Nuclear pore complex	Low
Q9UEG4	undefined	ZNF629		0.473991	0.127206	0.174819	0.0396513	0.116571	0.0677611	0.581954	0.0732853	0.0925092	0.0896485	0.0662144	0.0963888	0.539767	0.0831759	0.10999	0.129005	0.0875095	0.0505537		0.0152229	0.0277964	0.0616512	0.0129066	0.0297577	0.220734	0.0264871	0.0846076	0.477128	0.0114136	0.0322944	Q9UEG4		ZNF629	0.477128	Nuclear pore complex	no	Nuclear pore complex	Low
Q8IV63	undefined	VRK3		0.462394	0.125811	0.105281	0.12353	0.0947383	0.0882463	0.38681	0.185949	0.118492	0.127475	0.0817095	0.0995647	0.403301	0.159436	0.139481	0.0903816	0.109303	0.0980978		0.0200766	0.0295285	0.063789	0.0134975	0.0315652	0.198755	0.0279905	0.103058	0.463911	0.0120545	0.0357738	Q8IV63		VRK3	0.463911	Nuclear pore complex	no	Nuclear pore complex	Low
O96006	undefined	ZBED1		0.656003	0.0882656	0.065461	0.0670307	0.0573213	0.0659187	0.580267	0.0945942	0.115151	0.0855184	0.0564253	0.0680434	0.50997	0.118621	0.0979805	0.107444	0.0823559	0.0836288		0.012005	0.0210819	0.0451777	0.0103779	0.0228703	0.322425	0.0203021	0.0531521	0.459145	0.0090284	0.024435	O96006		ZBED1	0.459145	Nuclear pore complex	no	Nuclear pore complex	Low
P39880	undefined	CUX1		0.444228	0.179224	0.134316	0.0860128	0.0820192	0.0741998	0.403083	0.185784	0.142996	0.088913	0.0932155	0.0860076	0.414544	0.202184	0.124933	0.0841841	0.0930977	0.0810569		0.0248178	0.0306148	0.0674038	0.0136562	0.0329252	0.16585	0.0288325	0.13589	0.45045	0.0122219	0.0373375	P39880		CUX1	0.45045	Nuclear pore complex	no	Nuclear pore complex	Low
P51531	undefined	SMARCA2		0.484208	0.0924891	0.120028	0.106375	0.111746	0.0851539	0.499403	0.125323	0.0840481	0.0840921	0.120927	0.0862063	0.500076	0.0834874	0.111032	0.0930473	0.131711	0.0806464		0.0136908	0.024246	0.0520165	0.0116161	0.026102	0.31036	0.0232165	0.0644067	0.436053	0.0101277	0.0281651	P51531		SMARCA2	0.436053	Nuclear pore complex	no	Nuclear pore complex	Low
Q68CP9	undefined	ARID2		0.608588	0.0782271	0.0902755	0.0825132	0.0613363	0.0790598	0.549857	0.0896118	0.100332	0.0938827	0.0805761	0.0857405	0.555549	0.0867445	0.0973668	0.0798973	0.0923604	0.0880816		0.0101083	0.0173665	0.0378863	0.00881724	0.0189935	0.398569	0.0167409	0.0411713	0.422588	0.00752635	0.0202331	Q68CP9		ARID2	0.422588	Nuclear pore complex	no	Nuclear pore complex	Low
P78337	undefined	PITX1		0.479841	0.100538	0.115344	0.0882273	0.130528	0.085522	0.475815	0.119531	0.0852692	0.0828633	0.125872	0.110649	0.45708	0.110797	0.131121	0.112229	0.0897994	0.0989728		0.0145109	0.0252931	0.0533423	0.0120819	0.0271935	0.315365	0.0242185	0.0667727	0.421207	0.0105435	0.0294715	P78337		PITX1	0.421207	Nuclear pore complex	no	Nuclear pore complex	Low
Q9BWE0	undefined	REPIN1		0.437931	0.160996	0.117244	0.133397	0.0603145	0.090118	0.467636	0.150937	0.120589	0.122102	0.0845037	0.054232	0.352224	0.166649	0.129436	0.0932106	0.157227	0.101254		0.0192401	0.0300413	0.067576	0.0132785	0.0320512	0.236465	0.0281383	0.114038	0.410797	0.0117481	0.0366272	Q9BWE0		REPIN1	0.410797	Nuclear pore complex	no	Nuclear pore complex	Low
Q9Y4A5	undefined	TRRAP		0.383727	0.129072	0.135479	0.126451	0.127483	0.0977898	0.430166	0.144208	0.100423	0.121329	0.101987	0.101888	0.473895	0.106552	0.111503	0.0985178	0.113408	0.0961238		0.0167958	0.0283313	0.0655723	0.0128276	0.0303854	0.273547	0.0268104	0.0973256	0.40346	0.0112102	0.0337347	Q9Y4A5		TRRAP	0.40346	Nuclear pore complex	no	Nuclear pore complex	Low
Q5VZL5	undefined	ZMYM4		0.517676	0.0824311	0.061893	0.120714	0.120934	0.0963522	0.467784	0.121214	0.128514	0.0890054	0.110109	0.0833726	0.499304	0.115474	0.110005	0.079348	0.0888135	0.107055		0.0139078	0.0248543	0.0547562	0.0116936	0.0267005	0.332728	0.0236306	0.0694762	0.403007	0.0101357	0.0291094	Q5VZL5		ZMYM4	0.403007	Nuclear pore complex	no	Nuclear pore complex	Low
Q15004	undefined	PCLAF		0.543714	0.140915	0.0908737	0.0631823	0.0783417	0.0829731	0.459714	0.198989	0.103214	0.0673087	0.0881796	0.0825947	0.498231	0.15611	0.100408	0.071135	0.0855939	0.0885217		0.0173168	0.0311372	0.0719736	0.0138394	0.0331265	0.244073	0.0292707	0.108618	0.401853	0.0121577	0.0366342	Q15004		PCLAF	0.401853	Nuclear pore complex	no	Nuclear pore complex	Low
P14859	undefined	POU2F1		0.521108	0.107553	0.115883	0.0993724	0.0783151	0.0777679	0.39581	0.171101	0.131215	0.0822377	0.130056	0.0895808	0.453388	0.0950495	0.123111	0.0983999	0.120847	0.109204		0.017699	0.0314497	0.0706377	0.0141767	0.0335325	0.249811	0.0297309	0.103528	0.399881	0.0124972	0.0370569	P14859		POU2F1	0.399881	Nuclear pore complex	no		Best Guess
P56545	undefined	CTBP2		0.511305	0.103582	0.0771692	0.0957316	0.110744	0.101467	0.472268	0.141166	0.0932275	0.0843409	0.115476	0.093521	0.549843	0.102298	0.0935739	0.101814	0.093244	0.0592279		0.0134964	0.0244475	0.0564456	0.0113306	0.0262661	0.339876	0.023101	0.0725597	0.393899	0.00977227	0.0288065	P56545		CTBP2	0.393899	Nuclear pore complex	no		Best Guess
Q06546	undefined	GABPA		0.572716	0.113052	0.0717558	0.0780371	0.0952463	0.0691935	0.428878	0.130485	0.0995331	0.134589	0.112744	0.0937708	0.495719	0.144243	0.0881127	0.109203	0.0852591	0.0774638		0.0166427	0.0304708	0.0688365	0.0137716	0.0324293	0.27468	0.0287477	0.0958184	0.390699	0.012063	0.0358411	Q06546		GABPA	0.390699	Nuclear pore complex	no		Best Guess
Q9Y2U8	undefined	LEMD3		0.596873	0.0950957	0.120196	0.082196	0.0735692	0.0320699	0.507644	0.124057	0.106331	0.0795638	0.0847211	0.0976824	0.565457	0.0796056	0.0944972	0.0820613	0.0355062	0.142872		0.014093	0.0260712	0.0600337	0.0119501	0.0279065	0.327008	0.0245819	0.07834	0.388944	0.0103434	0.0307283	Q9Y2U8		LEMD3	0.388944	Nuclear pore complex	no		Best Guess
Q92766	undefined	RREB1		0.469475	0.114134	0.0978802	0.0838165	0.161217	0.0734764	0.446345	0.11426	0.122146	0.0972516	0.0973796	0.122617	0.445294	0.125807	0.124935	0.11855	0.069574	0.11584		0.0161186	0.0281573	0.0622681	0.0129813	0.0301513	0.307052	0.0267045	0.0837049	0.38826	0.0113267	0.0332753	Q92766		RREB1	0.38826	Nuclear pore complex	no		Best Guess
O75531	undefined	BANF1		0.396985	0.165708	0.133705	0.119523	0.102097	0.0819824	0.333491	0.170265	0.143975	0.185648	0.101575	0.0650477	0.381986	0.147971	0.129373	0.143392	0.117619	0.0796596		0.027171	0.0303713	0.0808494	0.012576	0.0314029	0.221239	0.0276024	0.139484	0.373229	0.0112834	0.0447924	O75531		BANF1	0.373229	Nuclear pore complex	no		Best Guess
P28702	undefined	RXRB		0.604369	0.14704	0.0711277	0.0169893	0.0823999	0.0780735	0.508537	0.153489	0.113848	0.0790306	0.0786958	0.0664	0.511484	0.112393	0.100751	0.0906655	0.105639	0.0790673		0.0142605	0.0265177	0.0629122	0.0119474	0.0283497	0.33469	0.0248646	0.0842936	0.370456	0.010307	0.0314009	P28702		RXRB	0.370456	Nuclear pore complex	no		Best Guess
O95625	undefined	ZBTB11		0.427842	0.0799639	0.185671	0.150056	0.0823465	0.0741209	0.307674	0.193099	0.19467	0.130182	0.108707	0.0656684	0.37556	0.111786	0.226685	0.106211	0.0929913	0.0867678		0.0212046	0.0347345	0.0863683	0.0130659	0.0339604	0.174591	0.0301623	0.178598	0.368442	0.0120202	0.0468527	O95625		ZBTB11	0.368442	Nuclear pore complex	no		Best Guess
Q8IVH2	undefined	FOXP4		0.531954	0.0938099	0.107514	0.0606538	0.126269	0.0797999	0.432142	0.122352	0.101309	0.134967	0.0885439	0.120686	0.393499	0.132261	0.149544	0.129234	0.0812726	0.114189		0.0168173	0.0301418	0.0679671	0.0136276	0.0320695	0.320721	0.0283943	0.0913653	0.351058	0.0118811	0.0359568	Q8IVH2		FOXP4	0.351058	Nuclear pore complex	no		Best Guess
Q9NRG0	undefined	CHRAC1		0.395206	0.176137	0.125665	0.108649	0.0886337	0.105709	0.448301	0.142626	0.0955112	0.101892	0.135212	0.0764577	0.413676	0.188755	0.0965815	0.114197	0.0949887	0.0918015		0.0204118	0.0292535	0.0687961	0.01276	0.0313486	0.298322	0.0272611	0.118981	0.345601	0.0111116	0.0361538	Q9NRG0		CHRAC1	0.345601	Nuclear pore complex	no		Best Guess
O14646	undefined	CHD1		0.44326	0.125954	0.121634	0.10338	0.108794	0.0969777	0.356815	0.139318	0.124892	0.120365	0.141924	0.116686	0.442808	0.141249	0.117065	0.101864	0.0941004	0.102913		0.0186944	0.0294269	0.0719835	0.0129352	0.0314814	0.318299	0.0275346	0.109718	0.332284	0.0112552	0.0363882	O14646		CHD1	0.332284	Nuclear pore complex	no		Best Guess
Q9BYN8	Mitochondrion	MRPS26		0.0678391	0.37054	0.325032	0.0414387	0.0665816	0.128568	0.0907466	0.353994	0.339678	0.0634331	0.0419542	0.110194	0.100752	0.384648	0.283079	0.0532975	0.0872037	0.0910202		0.000104299	0.000374754	0.000291436	0.000214916	0.000341239	8.3051e-05	0.000512364	0.997145	0.000384376	0.000350784	0.000197293	Q9BYN8	Mitochondrion	MRPS26	0.997145	Mitochondrion	no	Mitochondrion	Very High
Q6UXV4	undefined	APOOL		0.0880383	0.376264	0.275303	0.0440203	0.117079	0.0992951	0.08717	0.361128	0.351711	0.0418728	0.0365969	0.121521	0.125921	0.373664	0.259294	0.046061	0.0866002	0.10846		0.000188459	0.000463961	0.000405756	0.00024609	0.000477475	0.000113009	0.000633982	0.996414	0.000444401	0.000406334	0.000206493	Q6UXV4		APOOL	0.996414	Mitochondrion	no	Mitochondrion	Very High
Q8NCN5	Mitochondrion	PDPR		0.0984707	0.320945	0.314282	0.0600098	0.0880947	0.118197	0.105257	0.358759	0.315007	0.0809242	0.0717485	0.0683038	0.130044	0.345851	0.265597	0.0806032	0.0392313	0.138673		0.000389429	0.00047518	0.000303625	0.000257481	0.000979917	0.000119463	0.000505201	0.995916	0.000386048	0.00036308	0.000304432	Q8NCN5	Mitochondrion	PDPR	0.995916	Mitochondrion	no	Mitochondrion	Very High
Q9BQP7	undefined	MGME1		0.0862576	0.411896	0.337505	0.0514915	0.0430927	0.0697574	0.0782863	0.392861	0.361836	0.0429714	0.040197	0.083848	0.0774581	0.399106	0.280539	0.0611352	0.0694132	0.112348		0.000292573	0.000580322	0.000554825	0.000342839	0.000762479	0.000201665	0.000679465	0.99535	0.000461872	0.000422234	0.000351517	Q9BQP7		MGME1	0.99535	Mitochondrion	no	Mitochondrion	Very High
P30837	Mitochondrion	ALDH1B1		0.0712343	0.428578	0.362104	0.043066	0.0618217	0.0331955	0.101049	0.419342	0.330528	0.0410145	0.0743247	0.0337414	0.120261	0.372911	0.336412	0.0393514	0.0582961	0.0727683		0.000391518	0.000715711	0.000710438	0.00047504	0.000544569	0.000285957	0.000770595	0.994526	0.000500936	0.000470344	0.000608772	P30837	Mitochondrion	ALDH1B1	0.994526	Mitochondrion	no	Mitochondrion	Very High
Q8TAA5	Mitochondrion	GRPEL2		0.0759714	0.370336	0.315303	0.0562182	0.0520922	0.130079	0.0799467	0.471356	0.290933	0.0403187	0.0609026	0.0565432	0.123484	0.351879	0.267708	0.0442844	0.10985	0.102795		0.000303396	0.000593786	0.000574626	0.000329313	0.00167816	0.000204014	0.000687014	0.994432	0.000478458	0.000431324	0.000287994	Q8TAA5	Mitochondrion	GRPEL2	0.994432	Mitochondrion	no	Mitochondrion	Very High
L0R8F8	undefined	MIEF1		0.0950261	0.402735	0.357753	0.0488176	0.0395187	0.0561495	0.09162	0.441285	0.312386	0.0669756	0.0631995	0.0245336	0.119157	0.401753	0.302297	0.0533645	0.0520628	0.0713661		0.000438868	0.000638774	0.00060131	0.000418845	0.00121714	0.000254669	0.000674762	0.994331	0.00045721	0.000433915	0.000533273	L0R8F8		MIEF1	0.994331	Mitochondrion	no	Mitochondrion	Very High
O95900	undefined	TRUB2		0.0569707	0.424851	0.3417	0.0471124	0.0775523	0.0518134	0.114774	0.423424	0.313792	0.0421743	0.0485432	0.0572921	0.0703897	0.340286	0.291868	0.0459355	0.128358	0.123164		0.000292409	0.000599886	0.000623295	0.000371092	0.00157118	0.000228661	0.000724194	0.994261	0.000493102	0.000434736	0.00040017	O95900		TRUB2	0.994261	Mitochondrion	no	Mitochondrion	Very High
Q9BQ95	undefined	ECSIT		0.0716551	0.390764	0.313098	0.0483976	0.064936	0.111149	0.130375	0.439443	0.308647	0.0585237	0.0383725	0.0246383	0.103991	0.372567	0.305428	0.0666985	0.065557	0.0857586		0.000262474	0.000395105	0.000375476	0.000289006	0.00262651	0.000152782	0.000559477	0.994219	0.000412638	0.000365426	0.000342492	Q9BQ95		ECSIT	0.994219	Mitochondrion	no	Mitochondrion	Very High
Q9BVS5	undefined	TRMT61B		0.0823823	0.317959	0.383411	0.07158	0.104077	0.04059	0.104097	0.344059	0.322382	0.071944	0.0968581	0.0606611	0.0946092	0.360245	0.261299	0.0639086	0.12416	0.0957781		0.000382865	0.00102501	0.000639307	0.000422666	0.000633612	0.000269702	0.00081541	0.994206	0.00052586	0.000497664	0.000582194	Q9BVS5		TRMT61B	0.994206	Mitochondrion	no	Mitochondrion	Very High
P51649	Mitochondrion	ALDH5A1		0.079805	0.421402	0.314551	0.0695956	0.0671122	0.0475339	0.0842153	0.362173	0.347072	0.0321801	0.0759699	0.09839	0.0880439	0.368161	0.342315	0.0581846	0.0453665	0.0979289		0.000344863	0.000693954	0.000666564	0.000416127	0.00126693	0.000249745	0.000781624	0.994067	0.000518997	0.000454484	0.000539774	P51649	Mitochondrion	ALDH5A1	0.994067	Mitochondrion	no	Mitochondrion	Very High
Q99766	undefined	DMAC2L		0.11202	0.318097	0.351499	0.0751462	0.0580851	0.0851516	0.116275	0.394557	0.345953	0.0612801	0.0346631	0.0472722	0.142582	0.410056	0.283917	0.0537863	0.0757095	0.0339489		0.000621649	0.000906954	0.000744812	0.000426553	0.00049533	0.000337223	0.000810027	0.994048	0.00051747	0.000487695	0.000604712	Q99766		DMAC2L	0.994048	Mitochondrion	no	Mitochondrion	Very High
P04181	Mitochondrion	OAT		0.133835	0.353517	0.336256	0.0697739	0.0277312	0.0788872	0.109622	0.425914	0.332754	0.0421318	0.0455386	0.04404	0.132052	0.403377	0.312958	0.0542434	0.0535062	0.0438631		0.000765321	0.00074397	0.000697999	0.000438116	0.000684059	0.000329941	0.000747235	0.994032	0.000491151	0.000459537	0.000610624	P04181	Mitochondrion	OAT	0.994032	Mitochondrion	no	Mitochondrion	Very High
O00411	Mitochondrion	POLRMT		0.11514	0.389235	0.359081	0.0555501	0.0308416	0.0501531	0.113691	0.431681	0.30093	0.0501712	0.0698972	0.03363	0.105271	0.403244	0.296453	0.045692	0.0421786	0.107162		0.000509177	0.000679751	0.000691597	0.000420359	0.00121715	0.000293297	0.000751238	0.993966	0.000501057	0.000458959	0.000511867	O00411	Mitochondrion	POLRMT	0.993966	Mitochondrion	no	Mitochondrion	Very High
O95363	Mitochondrion	FARS2		0.0729987	0.317601	0.327035	0.0636945	0.10701	0.111662	0.0948426	0.431238	0.259134	0.0456575	0.0749155	0.0942119	0.112319	0.385565	0.293653	0.0538089	0.102291	0.0523635		0.000274715	0.000751939	0.00057726	0.000369723	0.0018172	0.000219529	0.00071937	0.993959	0.000495583	0.000463791	0.000352258	O95363	Mitochondrion	FARS2	0.993959	Mitochondrion	no	Mitochondrion	Very High
Q9NP81	Mitochondrion	SARS2		0.0674743	0.446854	0.347744	0.0500603	0.0432643	0.0446028	0.111067	0.405385	0.349419	0.0409647	0.0510058	0.042158	0.110294	0.42775	0.29182	0.0569769	0.0568907	0.0562685		0.000473474	0.000746085	0.000730575	0.000490466	0.00104695	0.000299015	0.000784907	0.993831	0.00050386	0.000483861	0.000610278	Q9NP81	Mitochondrion	SARS2	0.993831	Mitochondrion	no	Mitochondrion	Very High
Q9NYY8	undefined	FASTKD2		0.0930134	0.389475	0.326343	0.0676699	0.0801463	0.0433527	0.0920823	0.371542	0.266221	0.0553604	0.117131	0.097663	0.105349	0.349033	0.255969	0.0496383	0.175455	0.0645565		0.000206053	0.000496837	0.000422798	0.000280358	0.00276287	0.000156373	0.000661777	0.993624	0.000480552	0.000426336	0.00048224	Q9NYY8		FASTKD2	0.993624	Mitochondrion	no	Mitochondrion	Very High
P21953	Mitochondrion	BCKDHB		0.130117	0.350108	0.300203	0.0521629	0.0683018	0.0991078	0.127075	0.315007	0.306799	0.0483718	0.109272	0.0934754	0.12073	0.393206	0.324388	0.0667132	0.0340727	0.0608906		0.000717908	0.000736634	0.000609803	0.000377257	0.00117881	0.000243922	0.000740421	0.993613	0.000507829	0.000469087	0.000805748	P21953	Mitochondrion	BCKDHB	0.993613	Mitochondrion	no	Mitochondrion	Very High
O00142	undefined	TK2		0.0853895	0.313542	0.34046	0.0606176	0.0930265	0.106964	0.129607	0.347328	0.249095	0.0986105	0.049415	0.125945	0.0851198	0.335157	0.284806	0.0361151	0.122338	0.136464		0.000365278	0.000694144	0.000453224	0.00040161	0.00255164	0.000226304	0.000642608	0.993375	0.000481177	0.000409369	0.000399524	O00142		TK2	0.993375	Mitochondrion	no	Mitochondrion	Very High
Q96E29	undefined	MTERF3		0.074743	0.457738	0.313374	0.0592092	0.0569165	0.0380188	0.0925391	0.431087	0.363353	0.0462411	0.0386133	0.0281665	0.107954	0.400667	0.319426	0.0371885	0.0653155	0.069448		0.000523944	0.000729169	0.000760633	0.000525118	0.00146955	0.000324169	0.000794749	0.993207	0.000511335	0.000481733	0.000672308	Q96E29		MTERF3	0.993207	Mitochondrion	no	Mitochondrion	Very High
Q96HP4	undefined	OXNAD1		0.117712	0.404562	0.342084	0.060995	0.0406932	0.0339541	0.10456	0.358419	0.303402	0.029527	0.107668	0.0964239	0.152676	0.309418	0.282001	0.0821951	0.0548219	0.118888		0.000836396	0.000766593	0.000697722	0.000354221	0.00152709	0.000238943	0.000831067	0.993057	0.000542132	0.000479009	0.000669593	Q96HP4		OXNAD1	0.993057	Mitochondrion	no	Mitochondrion	Very High
Q9H5Q4	Mitochondrion	TFB2M		0.0958166	0.401966	0.346346	0.0626263	0.0419303	0.0513139	0.107348	0.371635	0.354319	0.0672347	0.0524812	0.0469813	0.116671	0.447154	0.243792	0.0701728	0.07542	0.0467905		0.000687016	0.000870815	0.000858201	0.000461933	0.00108179	0.000369025	0.000885326	0.993003	0.000561782	0.000517584	0.000703225	Q9H5Q4	Mitochondrion	TFB2M	0.993003	Mitochondrion	no	Mitochondrion	Very High
Q9H0R6	undefined	QRSL1		0.057103	0.356604	0.298246	0.0440928	0.129978	0.113977	0.0748754	0.390149	0.29503	0.0377412	0.121626	0.0805785	0.098231	0.306679	0.335812	0.0527278	0.0716854	0.134865		0.000326752	0.000774773	0.000728582	0.0004483	0.00229288	0.0002158	0.000837907	0.992893	0.000588315	0.000482436	0.000411728	Q9H0R6		QRSL1	0.992893	Mitochondrion	no	Mitochondrion	Very High
Q9HCC0	Mitochondrion	MCCC2		0.0745928	0.451652	0.336037	0.0601313	0.0289142	0.0486732	0.105569	0.441447	0.33393	0.0560575	0.0341946	0.0288015	0.130912	0.374154	0.320172	0.0588158	0.0504916	0.0654559		0.000636396	0.000672334	0.000689225	0.000480754	0.00201012	0.000317527	0.000732375	0.992829	0.000480837	0.000452556	0.000698442	Q9HCC0	Mitochondrion	MCCC2	0.992829	Mitochondrion	no	Mitochondrion	Very High
P49590	Mitochondrion	HARS2		0.0606666	0.44122	0.362944	0.0584321	0.0202638	0.0564738	0.114329	0.398718	0.386626	0.047962	0.0175539	0.0348112	0.0941705	0.362377	0.358252	0.0556484	0.0539804	0.0755714		0.000538269	0.000894056	0.000992589	0.0005837	0.000733042	0.000474083	0.000960246	0.992824	0.000593216	0.000522117	0.000885135	P49590	Mitochondrion	HARS2	0.992824	Mitochondrion	no	Mitochondrion	Very High
Q9NVV4-2	undefined	MTPAP		0.0873186	0.376585	0.398016	0.0539133	0.0374821	0.046685	0.10034	0.419294	0.347432	0.0540244	0.0396652	0.0392441	0.112561	0.425889	0.325849	0.0528168	0.04427	0.0386151		0.000496577	0.0010505	0.00101486	0.000600422	0.000659744	0.000466833	0.000977727	0.992712	0.000593977	0.000555137	0.000871798	Q9NVV4-2		MTPAP	0.992712	Mitochondrion	no	Mitochondrion	Very High
Q8NC60	undefined	NOA1		0.0813321	0.444228	0.313337	0.0586212	0.0696036	0.032878	0.10967	0.39862	0.32753	0.0517102	0.0652364	0.0472328	0.151645	0.378613	0.333614	0.0509212	0.0367432	0.0484636		0.000767509	0.000747024	0.000757825	0.000490645	0.00166371	0.000338404	0.000788707	0.992649	0.000511685	0.000478166	0.000807341	Q8NC60		NOA1	0.992649	Mitochondrion	no	Mitochondrion	Very High
Q16822	undefined	PCK2		0.0991945	0.38509	0.350671	0.055997	0.0499228	0.0591251	0.100305	0.470879	0.281607	0.0454859	0.0647279	0.0369955	0.0942597	0.368365	0.311752	0.0430376	0.0647025	0.117883		0.000387087	0.000720504	0.000763833	0.000438924	0.00252082	0.000309837	0.000805376	0.992539	0.000535702	0.000477442	0.0005019	Q16822		PCK2	0.992539	Mitochondrion	no	Mitochondrion	Very High
Q5HYK3	undefined	COQ5		0.0597918	0.443608	0.350216	0.0488284	0.0793229	0.0182332	0.0830878	0.421735	0.348112	0.066368	0.0139505	0.0667467	0.0899715	0.362994	0.280043	0.0382862	0.132723	0.0959817		0.000405931	0.000898829	0.000957315	0.000510274	0.00179753	0.000392338	0.000960317	0.992292	0.000595607	0.000540619	0.000649239	Q5HYK3		COQ5	0.992292	Mitochondrion	no	Mitochondrion	Very High
Q9UGM6	Mitochondrion	WARS2		0.0821944	0.435111	0.36242	0.0542302	0.0305684	0.0354754	0.0936021	0.443667	0.33239	0.0543441	0.0365202	0.0394766	0.111059	0.41817	0.343316	0.0606585	0.0320354	0.0347603		0.000588279	0.000898139	0.000890898	0.000607708	0.00146208	0.000411345	0.000885299	0.992221	0.000551239	0.000527035	0.000956898	Q9UGM6	Mitochondrion	WARS2	0.992221	Mitochondrion	no	Mitochondrion	Very High
P22033	Mitochondrion	MMUT		0.0849869	0.452633	0.322391	0.0581927	0.0244222	0.0573742	0.100891	0.388464	0.383399	0.0409766	0.041512	0.0447578	0.0911764	0.431279	0.329567	0.0499873	0.0591677	0.0388225		0.000603501	0.000935852	0.00101582	0.000617119	0.0011576	0.000448822	0.000978554	0.992161	0.000601689	0.00055131	0.000929003	P22033	Mitochondrion	MMUT	0.992161	Mitochondrion	no	Mitochondrion	Very High
O15091	Mitochondrion	KIAA0391		0.0976754	0.398844	0.317413	0.0620767	0.033292	0.0906994	0.112056	0.448334	0.318052	0.0420857	0.0507335	0.0287397	0.101616	0.416572	0.344833	0.059085	0.0569253	0.0209689		0.00054726	0.000772365	0.000774866	0.000529761	0.0023618	0.000344066	0.000794803	0.992111	0.000518443	0.000484778	0.000761116	O15091	Mitochondrion	KIAA0391	0.992111	Mitochondrion	no	Mitochondrion	Very High
Q02252	undefined	ALDH6A1		0.0720501	0.374241	0.298091	0.0210113	0.0993993	0.135207	0.078192	0.373179	0.236039	0.0684977	0.144677	0.0994158	0.0881743	0.362686	0.264205	0.0267087	0.174796	0.0834303		0.000327654	0.000683442	0.000724896	0.000372237	0.00328521	0.000211738	0.000832202	0.992049	0.000600305	0.000502836	0.000410101	Q02252		ALDH6A1	0.992049	Mitochondrion	no	Mitochondrion	Very High
Q86TX2;P49753;P49753-2	undefined	ACOT1;ACOT2		0.0805466	0.417139	0.348058	0.0576904	0.0420303	0.0545356	0.117042	0.438592	0.33398	0.0376832	0.0207735	0.0519287	0.0916019	0.359382	0.395858	0.0497696	0.0257957	0.0775928		0.000552673	0.000932469	0.00106359	0.000619386	0.00125423	0.000497046	0.00100054	0.991969	0.00062	0.000542665	0.000948343	Q86TX2;P49753;P49753-2		ACOT1;ACOT2	0.991969	Mitochondrion	no	Mitochondrion	Very High
Q9NVA1	undefined	UQCC1		0.0723742	0.418375	0.370994	0.0864894	0.0297858	0.0219813	0.10627	0.40293	0.343013	0.0854362	0.0294868	0.0328636	0.11961	0.354595	0.338763	0.0675287	0.0519937	0.0675099		0.000628732	0.000966545	0.000870832	0.000530068	0.00148637	0.000456825	0.000872414	0.991957	0.000544621	0.000490446	0.00119644	Q9NVA1		UQCC1	0.991957	Mitochondrion	no	Mitochondrion	Very High
Q9BX68	undefined	HINT2		0.0870517	0.453585	0.323084	0.0450122	0.0629422	0.0283252	0.11553	0.35976	0.330325	0.0489437	0.0346975	0.110744	0.14788	0.401622	0.291547	0.0530777	0.0347079	0.071166		0.000834333	0.000907972	0.000954017	0.000493927	0.00186983	0.00039425	0.00096519	0.991742	0.000597768	0.000552657	0.000688124	Q9BX68		HINT2	0.991742	Mitochondrion	no	Mitochondrion	Very High
Q969S9	undefined	GFM2		0.111598	0.397906	0.293273	0.0580845	0.0891285	0.0500097	0.109763	0.384784	0.291265	0.0530201	0.0801127	0.0810555	0.098983	0.410496	0.239731	0.0597025	0.0619954	0.129092		0.00040262	0.00044394	0.000393174	0.000261673	0.00480679	0.000173962	0.000619315	0.991735	0.000445789	0.000413036	0.000304278	Q969S9		GFM2	0.991735	Mitochondrion	no	Mitochondrion	Very High
P23786	undefined	CPT2		0.0937205	0.416374	0.316051	0.0776369	0.0455369	0.0506799	0.110095	0.415824	0.337822	0.0536028	0.0472502	0.0354061	0.134663	0.375922	0.356308	0.0695699	0.0330011	0.0305366		0.00085945	0.000812979	0.0008031	0.000523912	0.00203105	0.000410755	0.000800516	0.991669	0.000516294	0.000475706	0.00109683	P23786		CPT2	0.991669	Mitochondrion	no	Mitochondrion	Very High
Q96CU9	undefined	FOXRED1		0.0801839	0.303046	0.280058	0.0721918	0.143094	0.121426	0.12242	0.361856	0.266308	0.0898143	0.083268	0.0763342	0.13259	0.335103	0.27491	0.0495783	0.0905317	0.117287		0.000474447	0.000560153	0.000347107	0.000432034	0.00445039	0.000229773	0.000538941	0.991653	0.000415976	0.000395619	0.000502624	Q96CU9		FOXRED1	0.991653	Mitochondrion	no	Mitochondrion	Very High
Q9NW81	undefined	DMAC2		0.0770189	0.350457	0.303988	0.0603033	0.0504905	0.157742	0.0952424	0.313743	0.355653	0.0836952	0.0981562	0.0535104	0.102572	0.304243	0.285428	0.115309	0.124013	0.0684356		0.000661414	0.000854266	0.000617841	0.000501947	0.00268735	0.000211757	0.000761117	0.991526	0.000511129	0.000553363	0.00111373	Q9NW81		DMAC2	0.991526	Mitochondrion	no	Mitochondrion	Very High
O95571	undefined	ETHE1		0.0771927	0.453093	0.36477	0.0536409	0.0122694	0.0390338	0.115666	0.418627	0.328025	0.0505814	0.0449273	0.0421729	0.107335	0.444464	0.306975	0.0507042	0.0473309	0.0431913		0.000619163	0.000942315	0.000977082	0.000616412	0.00191044	0.00043749	0.000950846	0.991512	0.000584642	0.000555775	0.00089367	O95571		ETHE1	0.991512	Mitochondrion	no	Mitochondrion	Very High
Q9HBH1	undefined	PDF		0.0670248	0.35062	0.347726	0.085064	0.0545558	0.0950098	0.111511	0.433382	0.342346	0.0678164	0.0248553	0.0200887	0.105738	0.394252	0.346761	0.0893575	0.027263	0.0366289		0.000550489	0.00111064	0.00097284	0.000572435	0.00174408	0.000478933	0.000929206	0.991467	0.000588513	0.000528715	0.00105765	Q9HBH1		PDF	0.991467	Mitochondrion	no	Mitochondrion	Very High
P50213	undefined	IDH3A		0.0845814	0.456349	0.346305	0.0601823	0.0253219	0.027261	0.099809	0.405258	0.388602	0.0421568	0.034813	0.0293614	0.0998452	0.433962	0.309325	0.0423064	0.0712445	0.0433174		0.000711296	0.00107522	0.00118317	0.000687272	0.00106581	0.000555272	0.00108473	0.991319	0.000644686	0.000598585	0.001075	P50213		IDH3A	0.991319	Mitochondrion	no	Mitochondrion	Very High
Q8TAE8	undefined	GADD45GIP1		0.0857447	0.447128	0.330378	0.0614009	0.0349267	0.040422	0.107974	0.414106	0.361079	0.0489449	0.028211	0.039685	0.0999317	0.409782	0.377667	0.050162	0.0280715	0.0343855		0.000726463	0.000988033	0.00107626	0.000678185	0.00139413	0.000525564	0.00100233	0.991243	0.000611359	0.000560644	0.00119367	Q8TAE8		GADD45GIP1	0.991243	Mitochondrion	no	Mitochondrion	Very High
O15382	undefined	BCAT2		0.0688545	0.416765	0.322667	0.0494217	0.0527067	0.0895855	0.129787	0.434409	0.305774	0.0358048	0.0741327	0.0200925	0.0944571	0.4537	0.263109	0.0480202	0.068857	0.0718566		0.000443772	0.000800297	0.000837703	0.000487603	0.0035185	0.000319768	0.000858583	0.991159	0.000553087	0.000519041	0.000502491	O15382		BCAT2	0.991159	Mitochondrion	no	Mitochondrion	Very High
Q9NUL7	undefined	DDX28		0.0784069	0.433843	0.320958	0.0588152	0.0609049	0.0470712	0.0957672	0.429847	0.326124	0.0514519	0.0568072	0.040002	0.102789	0.425637	0.320064	0.0626487	0.0364657	0.0523958		0.00045474	0.000697139	0.000688375	0.000490753	0.00395522	0.000291349	0.000733958	0.991101	0.000486435	0.000463445	0.000637413	Q9NUL7		DDX28	0.991101	Mitochondrion	no	Mitochondrion	Very High
O75746	undefined	SLC25A12		0.0774656	0.379889	0.285882	0.0881841	0.108926	0.0596529	0.08994	0.388734	0.317956	0.0730393	0.0772271	0.0531035	0.105341	0.342801	0.27763	0.0683457	0.0912233	0.114659		0.000249998	0.000353899	0.000270389	0.000278971	0.00609463	0.00011107	0.000471112	0.991097	0.000375729	0.000332722	0.000364695	O75746		SLC25A12	0.991097	Mitochondrion	no	Mitochondrion	Very High
Q3SXM5	undefined	HSDL1		0.0812676	0.418811	0.37086	0.0516579	0.0653634	0.0120403	0.0958024	0.458684	0.340484	0.0621105	0.0303369	0.0125827	0.116198	0.417981	0.326101	0.0643098	0.0439978	0.0314121		0.000710691	0.00109734	0.00112551	0.000677831	0.00141252	0.000536907	0.00103525	0.991026	0.000623418	0.000586316	0.00116833	Q3SXM5		HSDL1	0.991026	Mitochondrion	no	Mitochondrion	Very High
Q9Y276	undefined	BCS1L		0.0699388	0.422817	0.381341	0.0666594	0.022139	0.0371052	0.104901	0.423784	0.343954	0.0553713	0.0461025	0.0258878	0.125566	0.37927	0.371417	0.0722106	0.019684	0.0318527		0.000704773	0.00116193	0.00117744	0.000687292	0.000967204	0.000594469	0.00106949	0.99101	0.000636511	0.000584078	0.00140646	Q9Y276		BCS1L	0.99101	Mitochondrion	no	Mitochondrion	Very High
Q16595	undefined	FXN		0.0836138	0.424614	0.332039	0.0407502	0.0844329	0.0345502	0.11022	0.468524	0.373984	0.0303216	0.00772958	0.00922105	0.0919028	0.398636	0.323534	0.0335076	0.0444434	0.107977		0.000695064	0.00105525	0.0013062	0.000682429	0.00139175	0.000610037	0.0011457	0.990949	0.00068171	0.000614403	0.000868359	Q16595		FXN	0.990949	Mitochondrion	no	Mitochondrion	Very High
Q9H2W6	Mitochondrion	MRPL46		0.102381	0.394513	0.325422	0.0469714	0.082387	0.0483257	0.0911109	0.481804	0.307543	0.0451543	0.0438435	0.0305435	0.095138	0.386997	0.352195	0.0440175	0.0429925	0.0786595		0.000504889	0.00088274	0.000965114	0.000573152	0.00291212	0.000413549	0.000927647	0.990946	0.000588865	0.000536105	0.000749804	Q9H2W6	Mitochondrion	MRPL46	0.990946	Mitochondrion	no	Mitochondrion	Very High
Q96CB9	undefined	NSUN4		0.07526	0.297729	0.311885	0.058337	0.0997083	0.157081	0.115318	0.385232	0.288424	0.0675238	0.0909767	0.0525254	0.143904	0.34559	0.354435	0.0639558	0.0540157	0.0381003		0.000605462	0.00125465	0.000884182	0.000579536	0.00224562	0.000402787	0.000923279	0.990842	0.000600752	0.000570955	0.00109125	Q96CB9		NSUN4	0.990842	Mitochondrion	no	Mitochondrion	Very High
Q9BYD1	Mitochondrion	MRPL13		0.0762488	0.375447	0.372366	0.0926695	0.0503477	0.0329208	0.103362	0.368038	0.378946	0.0680716	0.0399204	0.041662	0.102703	0.386079	0.358475	0.0701632	0.0450777	0.0375019		0.000570795	0.00152049	0.00115975	0.000640777	0.000941995	0.000616242	0.00108625	0.990824	0.000631247	0.000581513	0.00142708	Q9BYD1	Mitochondrion	MRPL13	0.990824	Mitochondrion	no	Mitochondrion	Very High
Q02127	undefined	DHODH		0.0721724	0.415684	0.400572	0.0630175	0.0179187	0.0306348	0.11928	0.426613	0.330838	0.0542071	0.022988	0.0460729	0.098793	0.436458	0.333424	0.0552646	0.0202901	0.0557708		0.000635959	0.00117121	0.00126055	0.000706589	0.001305	0.000618508	0.00113317	0.990756	0.000668167	0.000614038	0.00113077	Q02127		DHODH	0.990756	Mitochondrion	no	Mitochondrion	Very High
Q9BRJ2	Mitochondrion	MRPL45		0.0960042	0.438591	0.350647	0.0741672	0.0275266	0.0130648	0.12471	0.422979	0.354881	0.0537235	0.0214319	0.0222746	0.108832	0.411934	0.331133	0.0652311	0.0488711	0.0339996		0.000978548	0.00100341	0.00106746	0.000647872	0.00160948	0.000550362	0.000988959	0.990719	0.000601157	0.00055453	0.00127933	Q9BRJ2	Mitochondrion	MRPL45	0.990719	Mitochondrion	no	Mitochondrion	Very High
P49419	Mitochondrion	ALDH7A1		0.0862854	0.445805	0.342341	0.0619707	0.0362168	0.0273816	0.102033	0.438372	0.328701	0.0611791	0.040139	0.0295749	0.117389	0.421361	0.330816	0.0614293	0.0382556	0.0307486		0.00073194	0.000876667	0.000891096	0.000601532	0.00289961	0.000428213	0.000871703	0.99061	0.00054725	0.000521189	0.00102109	P49419	Mitochondrion	ALDH7A1	0.99061	Mitochondrion	no	Mitochondrion	Very High
Q9Y619	undefined	SLC25A15		0.0924269	0.406372	0.294944	0.065039	0.0630526	0.078165	0.0890418	0.382069	0.292644	0.0555837	0.108093	0.072569	0.0808712	0.378857	0.292589	0.0658569	0.1335	0.0483248		0.000189957	0.000419187	0.000372418	0.000282081	0.00628503	0.000141579	0.000591531	0.990387	0.000444472	0.000395941	0.000490362	Q9Y619		SLC25A15	0.990387	Mitochondrion	no	Mitochondrion	Very High
Q9UG56	undefined	PISD		0.0907636	0.387519	0.348058	0.0821116	0.0433984	0.0481501	0.08659	0.425227	0.318685	0.0799211	0.0394318	0.0501447	0.097872	0.42477	0.314922	0.0709799	0.0367561	0.0547005		0.000462823	0.000791376	0.000727601	0.000485685	0.00434025	0.000343306	0.000762962	0.990337	0.000505429	0.000466283	0.000776972	Q9UG56		PISD	0.990337	Mitochondrion	no	Mitochondrion	Very High
O75127	undefined	PTCD1		0.064672	0.469035	0.332237	0.0467732	0.0352797	0.0520028	0.0938662	0.429768	0.304265	0.0478158	0.0599444	0.0643398	0.1251	0.360781	0.364182	0.0557891	0.0478305	0.0463175		0.000537829	0.000881948	0.000970348	0.000585302	0.00329294	0.000413768	0.000947313	0.990287	0.000593783	0.000543073	0.000946648	O75127		PTCD1	0.990287	Mitochondrion	no	Mitochondrion	Very High
Q9NX18	Mitochondrion	SDHAF2		0.107099	0.338627	0.286493	0.0519683	0.0342711	0.181542	0.0684073	0.392075	0.326837	0.0370318	0.015486	0.160164	0.151523	0.392031	0.30906	0.0575505	0.0122911	0.0775444		0.00067565	0.00119569	0.00127554	0.00055493	0.00230185	0.000552159	0.00121535	0.990207	0.000723373	0.000639098	0.00065965	Q9NX18	Mitochondrion	SDHAF2	0.990207	Mitochondrion	no	Mitochondrion	Very High
P49189	undefined	ALDH9A1		0.0803749	0.437813	0.330685	0.0760011	0.0420669	0.0330599	0.115388	0.408722	0.317021	0.0623024	0.0596453	0.0369213	0.128563	0.401611	0.316039	0.0714063	0.0456089	0.0367722		0.00074333	0.000730433	0.000726728	0.000489182	0.00413644	0.000355475	0.000751011	0.990182	0.000493437	0.000462841	0.000928693	P49189		ALDH9A1	0.990182	Mitochondrion	no	Mitochondrion	Very High
Q15031	Mitochondrion	LARS2		0.0811308	0.464391	0.311698	0.0461307	0.0415148	0.0551346	0.100894	0.436516	0.316013	0.0472643	0.0325731	0.0667389	0.104565	0.375625	0.340965	0.044769	0.0705126	0.0635635		0.000478878	0.000694475	0.000756509	0.000499519	0.00465138	0.000319326	0.000786472	0.990173	0.000514959	0.000479479	0.000645999	Q15031	Mitochondrion	LARS2	0.990173	Mitochondrion	no	Mitochondrion	Very High
O75027	undefined	ABCB7		0.1055	0.44251	0.304033	0.0639801	0.0262171	0.0577604	0.0988515	0.398945	0.354801	0.0459688	0.0304654	0.070968	0.100533	0.429089	0.33937	0.0625287	0.0346841	0.0337946		0.00072313	0.000903563	0.000977674	0.000596344	0.00344315	0.000453875	0.000938528	0.989898	0.000585979	0.000539487	0.000940002	O75027		ABCB7	0.989898	Mitochondrion	no	Mitochondrion	Very High
Q8WUK0	undefined	PTPMT1		0.112063	0.386917	0.366575	0.0717056	0.0334811	0.0292577	0.102053	0.399064	0.325673	0.0691598	0.0833621	0.0206874	0.0961843	0.426015	0.368425	0.0441525	0.0238675	0.0413552		0.00070982	0.00129795	0.00136633	0.000720952	0.00130816	0.000679176	0.00117877	0.989849	0.00069976	0.000621085	0.00156886	Q8WUK0		PTPMT1	0.989849	Mitochondrion	no	Mitochondrion	Very High
Q08257	undefined	CRYZ		0.0888953	0.432582	0.338432	0.0633835	0.0425325	0.0341746	0.111031	0.434109	0.307439	0.0597744	0.0477827	0.0398636	0.10944	0.432532	0.319234	0.0546851	0.0419158	0.0421933		0.000600436	0.000780933	0.000788662	0.000541809	0.00454523	0.000361544	0.00079949	0.989784	0.00051701	0.000493518	0.00078715	Q08257		CRYZ	0.989784	Mitochondrion	no	Mitochondrion	Very High
Q96I99	Mitochondrion	SUCLG2		0.0799729	0.456867	0.375378	0.0515104	0.012604	0.023668	0.100626	0.449909	0.336791	0.0356828	0.0263635	0.050627	0.125394	0.411594	0.367628	0.0420708	0.016483	0.0368296		0.000852663	0.00121963	0.00138432	0.000801331	0.0013245	0.000698208	0.00121095	0.989765	0.000700839	0.000657695	0.00138503	Q96I99	Mitochondrion	SUCLG2	0.989765	Mitochondrion	no	Mitochondrion	Very High
O95140	Mitochondrion	MFN2		0.0810392	0.400352	0.356292	0.0791061	0.0422238	0.0409873	0.124303	0.36357	0.314047	0.0888514	0.054872	0.0543566	0.0987082	0.397547	0.302317	0.089589	0.0679141	0.0439241		0.000606599	0.000812298	0.000695298	0.000438417	0.0044143	0.000354928	0.000756754	0.989758	0.000502426	0.000460473	0.00120045	O95140	Mitochondrion	MFN2	0.989758	Mitochondrion	no	Mitochondrion	Very High
Q96EY7	undefined	PTCD3		0.0995911	0.438055	0.339287	0.0601923	0.0275199	0.0353545	0.114847	0.439504	0.306777	0.0423444	0.0493667	0.0471607	0.134246	0.427337	0.304607	0.0614681	0.0325066	0.0398342		0.000882587	0.000843572	0.000867576	0.000562934	0.00407356	0.000409383	0.000857536	0.98965	0.000542131	0.000523395	0.000787529	Q96EY7		PTCD3	0.98965	Mitochondrion	no	Mitochondrion	Very High
Q16795	Mitochondrion	NDUFA9		0.0829105	0.414014	0.308518	0.053042	0.0129596	0.128556	0.091944	0.448277	0.35623	0.0561712	0.0202576	0.0271197	0.124777	0.428151	0.345416	0.0546898	0.0150247	0.0319415		0.000809059	0.00107989	0.00122521	0.000701443	0.00256949	0.000586728	0.00109357	0.989644	0.000662629	0.000603361	0.00102481	Q16795	Mitochondrion	NDUFA9	0.989644	Mitochondrion	no	Mitochondrion	Very High
O43824	undefined	GTPBP6		0.0782557	0.447592	0.375679	0.0425151	0.0353375	0.0206204	0.0910924	0.445875	0.32386	0.0658852	0.0303289	0.0429591	0.0879789	0.438285	0.360206	0.0443521	0.0339549	0.0352232		0.000646684	0.0011898	0.00129691	0.000766807	0.00204473	0.000638832	0.00115093	0.989635	0.000678628	0.000634878	0.00131676	O43824		GTPBP6	0.989635	Mitochondrion	no	Mitochondrion	Very High
Q9NPE2	undefined	NGRN		0.0772023	0.469009	0.346964	0.0551898	0.0241691	0.0274658	0.094022	0.448161	0.342169	0.0516606	0.0243979	0.0395895	0.100765	0.437594	0.339152	0.0468033	0.041134	0.0345517		0.000718959	0.00106229	0.00113871	0.000722589	0.00278549	0.000555532	0.0010488	0.989576	0.000629616	0.000598968	0.00116268	Q9NPE2		NGRN	0.989576	Mitochondrion	no	Mitochondrion	Very High
Q9Y2Z4	Mitochondrion	YARS2		0.102264	0.454171	0.356398	0.0508202	0.0160032	0.0203448	0.109754	0.438144	0.348747	0.0495435	0.0265238	0.0272886	0.119528	0.440296	0.326988	0.0545134	0.0351378	0.0235375		0.00106765	0.0011477	0.00125336	0.000752114	0.00184865	0.000632638	0.0011203	0.989572	0.000661993	0.000625412	0.0013177	Q9Y2Z4	Mitochondrion	YARS2	0.989572	Mitochondrion	no	Mitochondrion	Very High
P48735	undefined	IDH2		0.0929919	0.421199	0.288607	0.0575066	0.0818772	0.0578187	0.106713	0.409255	0.282274	0.0484171	0.088823	0.0645184	0.1164	0.407078	0.308893	0.0409668	0.0685259	0.0581362		0.000423234	0.000571785	0.000553308	0.000389015	0.00629784	0.000213962	0.000650893	0.989562	0.000457354	0.000432474	0.000448329	P48735		IDH2	0.989562	Mitochondrion	no	Mitochondrion	Very High
Q9NPL8	undefined	TIMMDC1		0.0836337	0.415544	0.350133	0.0762014	0.0251964	0.0492914	0.0857386	0.425649	0.351853	0.0556675	0.0190108	0.0620807	0.118489	0.438079	0.357891	0.0643458	0.018511	0.00268404		0.000762132	0.00127162	0.00129614	0.000755505	0.00187864	0.000655823	0.00114957	0.989538	0.000673673	0.000627406	0.00139124	Q9NPL8		TIMMDC1	0.989538	Mitochondrion	no	Mitochondrion	Very High
Q9BZE1	Mitochondrion	MRPL37		0.101931	0.431986	0.356238	0.0558937	0.0283182	0.0256327	0.0988153	0.473742	0.329978	0.053075	0.0253244	0.0190653	0.119727	0.42843	0.337599	0.0543209	0.0194434	0.0404794		0.000965543	0.00109591	0.00119045	0.000728321	0.00234221	0.000596924	0.00107492	0.989536	0.000643335	0.000607093	0.00121902	Q9BZE1	Mitochondrion	MRPL37	0.989536	Mitochondrion	no	Mitochondrion	Very High
Q7Z4W1	undefined	DCXR		0.0924466	0.297692	0.250935	0.0598509	0.15002	0.149055	0.10768	0.401425	0.313936	0.0621443	0.0445157	0.0702987	0.113607	0.385568	0.295383	0.074347	0.038891	0.0922038		0.000644416	0.000964554	0.000862775	0.000486274	0.00442138	0.000412657	0.000919403	0.989515	0.000620898	0.000551583	0.000600927	Q7Z4W1		DCXR	0.989515	Mitochondrion	no	Mitochondrion	Very High
Q16762	Mitochondrion	TST		0.0780089	0.354098	0.342201	0.0312645	0.026543	0.167884	0.13091	0.476322	0.329235	0.0450147	0	0.018518	0.13787	0.378892	0.294718	0.0420533	0.107675	0.0387923		0.000811875	0.00136352	0.00172253	0.00067891	0.00137679	0.000818164	0.00139469	0.98941	0.000807015	0.00069493	0.000921602	Q16762	Mitochondrion	TST	0.98941	Mitochondrion	no	Mitochondrion	Very High
Q16698	undefined	DECR1		0.0748203	0.465014	0.368973	0.0504447	0.0235747	0.0171734	0.0940128	0.451942	0.352909	0.0445003	0.0284156	0.0282204	0.112372	0.439242	0.34137	0.0518051	0.0285385	0.026673		0.000863409	0.00124472	0.00136504	0.000809428	0.0016513	0.000690979	0.00119842	0.989398	0.000695979	0.000658637	0.00142394	Q16698		DECR1	0.989398	Mitochondrion	no	Mitochondrion	Very High
A3KMH1	undefined	VWA8		0.0942623	0.393932	0.349141	0.0811934	0.0344568	0.0470149	0.108203	0.423368	0.316418	0.0649771	0.0469497	0.0400846	0.107902	0.361101	0.349544	0.0956763	0.0410719	0.0447048		0.000671712	0.00091533	0.000829472	0.000509357	0.00414919	0.000441512	0.000821487	0.989349	0.000530603	0.000482517	0.00129978	A3KMH1		VWA8	0.989349	Mitochondrion	no	Mitochondrion	Very High
P82675	Mitochondrion	MRPS5		0.108332	0.367008	0.358694	0.0583344	0.0618325	0.0457984	0.101978	0.462421	0.296289	0.0489208	0.0245208	0.0658697	0.110568	0.428584	0.347621	0.0606471	0.0211345	0.0314451		0.000675509	0.00121023	0.00125084	0.000683585	0.00282012	0.000598031	0.00111822	0.9893	0.000667949	0.000620302	0.00105509	P82675	Mitochondrion	MRPS5	0.9893	Mitochondrion	no	Mitochondrion	Very High
P00367;P00367-3;P00367-2;P49448	undefined	GLUD1;GLUD2		0.0679951	0.460691	0.371654	0.0581471	0.0233272	0.018185	0.0825551	0.430478	0.361879	0.0582837	0.0346005	0.0322031	0.0951336	0.436227	0.35853	0.0547142	0.0304354	0.0249594		0.000752251	0.00130341	0.00142787	0.000820316	0.00151205	0.000737963	0.00123206	0.989283	0.00071221	0.000661903	0.00155693	P00367;P00367-3;P00367-2;P49448		GLUD1;GLUD2	0.989283	Mitochondrion	no	Mitochondrion	Very High
Q96DA6	undefined	DNAJC19		0.109757	0.355605	0.349002	0.0722703	0.088749	0.024616	0.136476	0.434583	0.338041	0.0629691	0.0212998	0.0066316	0.142442	0.41801	0.265652	0.0640394	0.0810306	0.0288261		0.0015786	0.00127546	0.00136902	0.000629272	0.00149976	0.000714197	0.00116918	0.989239	0.000693752	0.000625031	0.00120685	Q96DA6		DNAJC19	0.989239	Mitochondrion	no	Mitochondrion	Very High
O00330	Mitochondrion	PDHX		0.0865834	0.42579	0.375082	0.0498484	0.0374461	0.0252499	0.101701	0.448995	0.362673	0.0442593	0.0210543	0.0213178	0.117841	0.44523	0.352965	0.0462902	0.011887	0.0257869		0.000936753	0.00132325	0.0014933	0.000843556	0.00125643	0.00079194	0.00126408	0.989223	0.000725122	0.000677281	0.00146547	O00330	Mitochondrion	PDHX	0.989223	Mitochondrion	no	Mitochondrion	Very High
Q96DV4	Mitochondrion	MRPL38		0.0943816	0.428416	0.355073	0.0814958	0.0256111	0.015022	0.0895077	0.459238	0.348319	0.0531142	0.0308183	0.0190028	0.120724	0.395857	0.352053	0.0769653	0.0395366	0.0148644		0.000966992	0.00123665	0.00129916	0.000742218	0.00179563	0.000678482	0.00113918	0.989187	0.000669971	0.000618032	0.00166689	Q96DV4	Mitochondrion	MRPL38	0.989187	Mitochondrion	no	Mitochondrion	Very High
Q9BWM7	undefined	SFXN3		0.0788221	0.45328	0.347254	0.0781638	0.0241118	0.0183687	0.117395	0.388261	0.342511	0.0660273	0.03834	0.0474661	0.082329	0.423571	0.3702	0.0482125	0.0269353	0.0487516		0.000722655	0.00116779	0.00131012	0.000731349	0.00235617	0.00066306	0.00115179	0.989134	0.000684201	0.000608531	0.00146987	Q9BWM7		SFXN3	0.989134	Mitochondrion	no	Mitochondrion	Very High
Q9UJZ1	undefined	STOML2		0.0894009	0.437575	0.336807	0.0517823	0.0104668	0.0739686	0.124255	0.455475	0.333073	0.0574218	0.0157847	0.0139902	0.121137	0.421813	0.335987	0.063899	0.0172349	0.0399304		0.00103213	0.000974654	0.00108908	0.000672064	0.00331774	0.000553524	0.00099748	0.989108	0.000613446	0.000569067	0.00107253	Q9UJZ1		STOML2	0.989108	Mitochondrion	no	Mitochondrion	Very High
Q7Z7K0	undefined	CMC1		0.0212335	0.451239	0.319779	0.0614489	0.012584	0.133716	0.110814	0.409238	0.339177	0.0780847	0.0333452	0.0293405	0.106653	0.363389	0.346327	0.0698781	0.0244495	0.0893027		0.000562634	0.000909212	0.00116452	0.000591252	0.00401061	0.000504791	0.00106303	0.989097	0.0006802	0.000551775	0.000864787	Q7Z7K0		CMC1	0.989097	Mitochondrion	no	Mitochondrion	Very High
P53597	Mitochondrion	SUCLG1		0.0871052	0.464359	0.349647	0.0503297	0.0164145	0.0321452	0.104035	0.454443	0.332547	0.0438018	0.011912	0.0532613	0.108289	0.436119	0.322645	0.0435623	0.0424427	0.0469426		0.000764075	0.0010378	0.00112509	0.000700412	0.00346278	0.000549439	0.00103829	0.989083	0.000624018	0.000598342	0.00101627	P53597	Mitochondrion	SUCLG1	0.989083	Mitochondrion	no	Mitochondrion	Very High
Q5JTZ9	Mitochondrion	AARS2		0.097023	0.411198	0.311181	0.0605398	0.0457205	0.0743384	0.106941	0.445658	0.285565	0.0417705	0.0349573	0.085108	0.104548	0.354298	0.358533	0.0516295	0.0719619	0.0590302		0.000461072	0.000690927	0.000741341	0.000464905	0.00603383	0.000315949	0.000782991	0.988892	0.000525162	0.000467627	0.000624645	Q5JTZ9	Mitochondrion	AARS2	0.988892	Mitochondrion	no	Mitochondrion	Very High
Q9HC36	Mitochondrion	MRM3		0.0875341	0.45084	0.345258	0.0597399	0.0284767	0.0281511	0.0950503	0.415008	0.387575	0.0474329	0.0341114	0.0208231	0.157253	0.385725	0.358984	0.0557895	0.020659	0.0215897		0.00121297	0.00132	0.00152099	0.000803091	0.00111983	0.000808361	0.0012759	0.988884	0.000730415	0.000666979	0.00165785	Q9HC36	Mitochondrion	MRM3	0.988884	Mitochondrion	no	Mitochondrion	Very High
Q9Y305	undefined	ACOT9		0.0759158	0.456659	0.372812	0.0511197	0.0183864	0.0251064	0.0845283	0.485543	0.330759	0.043854	0.02643	0.0288858	0.115462	0.42342	0.352094	0.0541717	0.0274931	0.027359		0.00085348	0.0012857	0.00142375	0.000826846	0.00200322	0.000720745	0.00123655	0.988788	0.000715762	0.000674985	0.00147134	Q9Y305		ACOT9	0.988788	Mitochondrion	no	Mitochondrion	Very High
P22570	Mitochondrion	FDXR		0.101902	0.379989	0.307131	0.0538835	0.0687127	0.0883809	0.111338	0.459666	0.286302	0.0425449	0.0497413	0.0504078	0.0975285	0.410144	0.303085	0.0611723	0.0630361	0.0650342		0.00042006	0.000615773	0.000609332	0.000402077	0.00697683	0.000248442	0.000679061	0.988714	0.000470053	0.000442708	0.000421896	P22570	Mitochondrion	FDXR	0.988714	Mitochondrion	no	Mitochondrion	Very High
Q9NXA8	undefined	SIRT5		0.0998554	0.443277	0.363754	0.0492787	0.0195781	0.0242565	0.106147	0.471114	0.33921	0.0611209	0	0.0224086	0.118529	0.400706	0.344301	0.0717344	0.0295625	0.0351677		0.00112824	0.00118042	0.00132838	0.000757987	0.00240357	0.000707741	0.00115716	0.988541	0.000682324	0.000632062	0.00148071	Q9NXA8		SIRT5	0.988541	Mitochondrion	no	Mitochondrion	Very High
P82933	Mitochondrion	MRPS9		0.0976323	0.432882	0.321862	0.0560949	0.0299695	0.0615585	0.102986	0.454961	0.342889	0.0414292	0.0309311	0.0268034	0.11161	0.45183	0.320059	0.0639895	0.023018	0.0294934		0.000861321	0.00100478	0.00108047	0.000678066	0.00423402	0.000521696	0.000997082	0.988459	0.000610428	0.000579655	0.000973632	P82933	Mitochondrion	MRPS9	0.988459	Mitochondrion	no	Mitochondrion	Very High
Q9H936;Q9H1K4	undefined	SLC25A22;SLC25A18		0.0801303	0.439129	0.374707	0.0630457	0.0281573	0.0148299	0.0946124	0.459347	0.339769	0.0641604	0.0186922	0.0234194	0.109728	0.438657	0.341733	0.0657179	0.0198327	0.0243321		0.000901815	0.00129968	0.00141095	0.000806794	0.00229246	0.000739313	0.00121508	0.988418	0.000706635	0.00065805	0.00155113	Q9H936;Q9H1K4		SLC25A22;SLC25A18	0.988418	Mitochondrion	no	Mitochondrion	Very High
Q13405	Mitochondrion	MRPL49		0.0880244	0.442863	0.358823	0.0620027	0.0187796	0.0295072	0.103915	0.464498	0.352315	0.0448852	0.0198301	0.014557	0.108336	0.429084	0.370637	0.0612688	0.0140038	0.01667		0.00105438	0.00133353	0.00151888	0.000859039	0.00175182	0.000817602	0.0012796	0.988271	0.000737413	0.000681332	0.00169544	Q13405	Mitochondrion	MRPL49	0.988271	Mitochondrion	no	Mitochondrion	Very High
Q969Z0	undefined	TBRG4		0.0982505	0.445999	0.371155	0.0527214	0.014119	0.017755	0.10386	0.445147	0.36448	0.0470206	0.0152999	0.0241927	0.102297	0.427511	0.373715	0.0501695	0.0197935	0.026514		0.00104736	0.00136776	0.00160858	0.000879163	0.00142702	0.000894951	0.00132853	0.98826	0.000756293	0.000696032	0.00173443	Q969Z0		TBRG4	0.98826	Mitochondrion	no	Mitochondrion	Very High
Q9Y2S7	undefined	POLDIP2		0.0865716	0.463837	0.362443	0.0454193	0.0174795	0.0242501	0.0979456	0.497972	0.319255	0.0412743	0.0239199	0.0196332	0.111308	0.381332	0.367954	0.0427035	0.0632681	0.0334343		0.000915469	0.00131586	0.0015608	0.000845438	0.00195091	0.00079089	0.00131402	0.988257	0.000754826	0.000696639	0.00159808	Q9Y2S7		POLDIP2	0.988257	Mitochondrion	no	Mitochondrion	Very High
P21912	Mitochondrion	SDHB		0.0902692	0.438276	0.35616	0.0718764	0.018475	0.0249434	0.110934	0.37266	0.402773	0.0735632	0.0263374	0.013733	0.125753	0.408356	0.308156	0.0842906	0.0298179	0.043627		0.00127523	0.00142252	0.00156671	0.00074426	0.00144068	0.000851989	0.00130392	0.98822	0.000744148	0.000658608	0.00177195	P21912	Mitochondrion	SDHB	0.98822	Mitochondrion	no	Mitochondrion	Very High
P82930	Mitochondrion	MRPS34		0.110003	0.363986	0.34666	0.0642252	0.0674908	0.0476345	0.118797	0.482243	0.291869	0.0380487	0.0319745	0.0370678	0.110275	0.393664	0.37888	0.0537119	0.0327948	0.0306747		0.000832027	0.00135755	0.00151705	0.000766117	0.0025363	0.000756396	0.00126626	0.98818	0.000741171	0.000665488	0.00138148	P82930	Mitochondrion	MRPS34	0.98818	Mitochondrion	no	Mitochondrion	Very High
Q5TC12	undefined	ATPAF1		0.101412	0.486479	0.334449	0.0605285	0.0132441	0.00388776	0.093532	0.449344	0.364846	0.0380289	0.012638	0.0416111	0.10001	0.366649	0.330693	0.0391006	0.0653343	0.0982123		0.000948844	0.00120363	0.00152844	0.000761835	0.00262634	0.000784679	0.00128602	0.988145	0.000737897	0.000669863	0.00130745	Q5TC12		ATPAF1	0.988145	Mitochondrion	no	Mitochondrion	Very High
A4D1E9	undefined	GTPBP10		0.0813629	0.458357	0.375424	0.0523117	0.0178556	0.014689	0.108975	0.464049	0.337603	0.0430862	0.0174945	0.0287926	0.106004	0.415619	0.381353	0.0488262	0.0280241	0.020174		0.000989906	0.00138238	0.00162285	0.00088879	0.00161661	0.000877355	0.00134582	0.988031	0.000765479	0.000707263	0.0017722	A4D1E9		GTPBP10	0.988031	Mitochondrion	no	Mitochondrion	Very High
P11182	Mitochondrion	DBT		0.094328	0.438679	0.358933	0.0584821	0.0265583	0.0230196	0.107824	0.442566	0.356555	0.0446056	0.0297341	0.0187151	0.118328	0.477431	0.295911	0.0446539	0.0336097	0.0300668		0.00107637	0.001375	0.00155968	0.000838688	0.00224595	0.000797326	0.00130796	0.988001	0.000749601	0.0007	0.0013483	P11182	Mitochondrion	DBT	0.988001	Mitochondrion	no	Mitochondrion	Very High
Q96E11	undefined	MRRF		0.0579675	0.480245	0.380235	0.0438389	0.0231539	0.014559	0.0784463	0.440439	0.365753	0.0468511	0.0313039	0.0372065	0.0886908	0.446458	0.332919	0.0504167	0.0412941	0.0402207		0.000772236	0.00145032	0.00166945	0.000881706	0.00191201	0.000874055	0.00138083	0.987979	0.000778329	0.000726001	0.00157645	Q96E11		MRRF	0.987979	Mitochondrion	no	Mitochondrion	Very High
Q9H845	undefined	ACAD9		0.0856504	0.418494	0.344086	0.0605936	0.0278329	0.0633427	0.0863421	0.500771	0.316391	0.0537365	0.023045	0.0197144	0.126449	0.412439	0.34042	0.0625269	0.0202757	0.0378893		0.000829623	0.00111765	0.00122656	0.000725406	0.00402846	0.000607143	0.00109327	0.987953	0.000658006	0.000614072	0.00114675	Q9H845		ACAD9	0.987953	Mitochondrion	no	Mitochondrion	Very High
P82663	Mitochondrion	MRPS25		0.0700952	0.431745	0.262596	0.0519246	0.0613072	0.122332	0.0694874	0.379163	0.295291	0.0535681	0.0816582	0.120832	0.0923121	0.361238	0.323173	0.0396998	0.114343	0.0692341		0.000323103	0.000593301	0.000674432	0.000391697	0.00768819	0.000204422	0.000782408	0.987898	0.000555079	0.000463479	0.000425784	P82663	Mitochondrion	MRPS25	0.987898	Mitochondrion	no	Mitochondrion	Very High
Q7L592	undefined	NDUFAF7		0.0701604	0.417852	0.292244	0.0584417	0.0826221	0.0786799	0.0998715	0.428901	0.28934	0.0441888	0.0674684	0.0702304	0.110028	0.396138	0.335303	0.0521269	0.0737923	0.0326121		0.000365655	0.0006599	0.000656074	0.000448312	0.00757398	0.000249921	0.000725132	0.987832	0.000495477	0.000461076	0.000532484	Q7L592		NDUFAF7	0.987832	Mitochondrion	no	Mitochondrion	Very High
Q9HAV7	Mitochondrion	GRPEL1		0.0933801	0.446837	0.385696	0.0559779	0.0112512	0.00685791	0.10397	0.409522	0.32864	0.033132	0.0640914	0.060645	0.120912	0.436137	0.35926	0.0482847	0.0154333	0.0199735		0.000893369	0.00151933	0.00178659	0.000880138	0.00149862	0.000901755	0.00144793	0.987831	0.000809833	0.000740385	0.001691	Q9HAV7	Mitochondrion	GRPEL1	0.987831	Mitochondrion	no	Mitochondrion	Very High
Q9UBQ7	undefined	GRHPR		0.0973109	0.427143	0.337123	0.0694178	0.0388815	0.0301233	0.110145	0.427806	0.305137	0.0674721	0.0553586	0.0340818	0.12167	0.409253	0.311798	0.0728008	0.0480006	0.036478		0.000801977	0.000765899	0.000779743	0.00051157	0.0062176	0.000390474	0.000780722	0.9878	0.000510988	0.000480975	0.000959764	Q9UBQ7		GRHPR	0.9878	Mitochondrion	no	Mitochondrion	Very High
Q96HY7	undefined	DHTKD1		0.0999813	0.374838	0.306369	0.0587315	0.0702417	0.0898384	0.100106	0.303686	0.287072	0.0414039	0.076686	0.191046	0.109739	0.275136	0.333782	0.0751184	0.0757943	0.130429		0.000684269	0.00110699	0.000902427	0.000530318	0.00557008	0.000300586	0.00109814	0.9878	0.000683453	0.000559439	0.000764783	Q96HY7		DHTKD1	0.9878	Mitochondrion	no	Mitochondrion	Very High
Q9BYD6	Mitochondrion	MRPL1		0.0749855	0.446329	0.354235	0.062108	0.0368068	0.025536	0.0790228	0.463337	0.369549	0.0374953	0.0165912	0.0340055	0.111965	0.45825	0.351704	0.0424104	0.0207658	0.0149048		0.000942151	0.00147657	0.00168233	0.000916046	0.00188122	0.000907688	0.00138286	0.987669	0.000780339	0.000728556	0.00163326	Q9BYD6	Mitochondrion	MRPL1	0.987669	Mitochondrion	no	Mitochondrion	Very High
P49821	undefined	NDUFV1		0.0740769	0.482682	0.351467	0.0562144	0.020002	0.0155579	0.118243	0.405776	0.365898	0.0513638	0.033673	0.0250457	0.118454	0.453198	0.312054	0.0453718	0.0165983	0.0543242		0.00109501	0.00136411	0.00161225	0.000844799	0.00234514	0.000827106	0.00134114	0.987624	0.00076335	0.00070505	0.00147791	P49821		NDUFV1	0.987624	Mitochondrion	no	Mitochondrion	Very High
Q15070	Mitochondrion	OXA1L		0.09279	0.441781	0.370967	0.0608243	0.0136878	0.0199499	0.109248	0.447725	0.318953	0.0602228	0.0306311	0.0332197	0.107317	0.36778	0.393583	0.073346	0.0258584	0.0321157		0.000958883	0.00136763	0.00157356	0.00081021	0.0021784	0.000850747	0.00130219	0.987565	0.00075045	0.000670656	0.00197227	Q15070	Mitochondrion	OXA1L	0.987565	Mitochondrion	no	Mitochondrion	Very High
P82909	Mitochondrion	MRPS36		0.051778	0.454794	0.364369	0.0592102	0.0243726	0.0454763	0.0873825	0.429847	0.377104	0.0544565	0.0342198	0.0169901	0.0821895	0.476336	0.32587	0.0491266	0.0411647	0.0253134		0.00076902	0.00151346	0.00175138	0.000901981	0.00206082	0.000925986	0.00141876	0.987543	0.000801429	0.000732014	0.00158182	P82909	Mitochondrion	MRPS36	0.987543	Mitochondrion	no	Mitochondrion	Very High
Q10713	Mitochondrion	PMPCA		0.0903308	0.461721	0.344398	0.0548908	0.0192812	0.0293779	0.101793	0.472244	0.31532	0.0418659	0.032684	0.0360917	0.107983	0.431701	0.348986	0.0473496	0.0239022	0.0400779		0.000836421	0.00112091	0.00124802	0.000761658	0.00432434	0.000620873	0.00111313	0.987462	0.000663239	0.000628531	0.00122064	Q10713	Mitochondrion	PMPCA	0.987462	Mitochondrion	no	Mitochondrion	Very High
Q7Z7H8	Mitochondrion	MRPL10		0.0628154	0.457426	0.314954	0.0515693	0.0172704	0.0959652	0.0756273	0.387409	0.337895	0.0541229	0.058981	0.0859648	0.130165	0.438713	0.305217	0.0760513	0.0280488	0.0218051		0.000600423	0.00107526	0.00116978	0.000619975	0.00532973	0.000482615	0.00108738	0.987453	0.000663185	0.000609336	0.000909671	Q7Z7H8	Mitochondrion	MRPL10	0.987453	Mitochondrion	no	Mitochondrion	Very High
Q96BQ5	undefined	CCDC127		0.0870283	0.340435	0.264612	0.09387	0.0605609	0.153493	0.0904415	0.374741	0.281738	0.0476408	0.0458296	0.15961	0.152653	0.347154	0.329741	0.0615738	0.0490716	0.0598069		0.000628672	0.000832633	0.000663093	0.000482152	0.00729327	0.000309846	0.000823253	0.987341	0.000546956	0.000496987	0.000582165	Q96BQ5		CCDC127	0.987341	Mitochondrion	no	Mitochondrion	Very High
Q5JRX3	Mitochondrion	PITRM1		0.0937549	0.41846	0.339332	0.0558834	0.0664629	0.0261071	0.101099	0.483964	0.291849	0.0476014	0.0317471	0.0437388	0.116824	0.37391	0.300293	0.0465722	0.0524403	0.10996		0.000601118	0.000862911	0.000976178	0.000541944	0.00659683	0.000439011	0.000931661	0.987273	0.000587963	0.000544028	0.000644907	Q5JRX3	Mitochondrion	PITRM1	0.987273	Mitochondrion	no	Mitochondrion	Very High
Q9BXR0	undefined	QTRT1		0.0996902	0.347368	0.337829	0.0814011	0.074543	0.0591685	0.11732	0.333169	0.273393	0.091806	0.101821	0.0824912	0.123015	0.36305	0.286853	0.0878327	0.0785416	0.0607079		0.000599098	0.00067652	0.000383328	0.000350767	0.00734799	0.000229687	0.000603917	0.987265	0.000431434	0.000437398	0.00167505	Q9BXR0		QTRT1	0.987265	Mitochondrion	no	Mitochondrion	Very High
Q9P2R7	Mitochondrion	SUCLA2		0.0839121	0.443116	0.37809	0.0529419	0.0101379	0.0318026	0.109686	0.447325	0.371208	0.0361019	0.0191669	0.016512	0.110327	0.444437	0.366327	0.0501177	0.0116876	0.0171033		0.0011096	0.00151201	0.00182261	0.000949118	0.0014846	0.0010429	0.0014516	0.987234	0.000811013	0.000744917	0.00183779	Q9P2R7	Mitochondrion	SUCLA2	0.987234	Mitochondrion	no	Mitochondrion	Very High
Q96TA2	Mitochondrion	YME1L1		0.0966681	0.410726	0.337617	0.0712438	0.0372291	0.0465161	0.105946	0.454391	0.297907	0.0549136	0.0443984	0.0424436	0.120933	0.406472	0.305107	0.0726442	0.0335472	0.0612969		0.000669914	0.000720984	0.000739146	0.000486421	0.00750235	0.000351316	0.000758495	0.987116	0.000502749	0.000473602	0.000678978	Q96TA2	Mitochondrion	YME1L1	0.987116	Mitochondrion	no	Mitochondrion	Very High
P15954	Mitochondrion	COX7C		0.132301	0.42408	0.352108	0.058031	0.0224676	0.0110134	0.114784	0.464477	0.328133	0.0519353	0.0226104	0.0180611	0.118338	0.42413	0.332181	0.0587403	0.0595765	0.00703507		0.00149207	0.00133053	0.00152571	0.00081165	0.00255059	0.000821222	0.00127086	0.987102	0.000736609	0.00067931	0.00167899	P15954	Mitochondrion	COX7C	0.987102	Mitochondrion	no	Mitochondrion	Very High
P05166	undefined	PCCB		0.0735605	0.267488	0.375769	0.0551783	0.11441	0.113595	0.117248	0.449039	0.269597	0.0626412	0.0529236	0.0485506	0.102692	0.323643	0.331236	0.0743779	0.0805457	0.0875061		0.000636852	0.00220952	0.00173056	0.000749177	0.00252663	0.000845258	0.001475	0.987044	0.000863872	0.000737717	0.001181	P05166		PCCB	0.987044	Mitochondrion	no	Mitochondrion	Very High
Q6IN84	undefined	MRM1		0.0830199	0.445961	0.351081	0.0496464	0.0465031	0.0237879	0.125294	0.493903	0.307278	0.0367849	0.0139417	0.0227984	0.119115	0.385463	0.366954	0.0506912	0.0124454	0.0653313		0.00103902	0.00127185	0.00155998	0.000818936	0.00332395	0.000800436	0.00129778	0.98703	0.000753048	0.000685663	0.00141926	Q6IN84		MRM1	0.98703	Mitochondrion	no	Mitochondrion	Very High
P60602	undefined	ROMO1		0.0594812	0.476421	0.36861	0.0506927	0.00291074	0.0418848	0.112011	0.408794	0.370998	0.0737641	0.0159445	0.0184884	0.120203	0.431087	0.325477	0.0773492	0.0208151	0.0250693		0.00109701	0.00144705	0.0016842	0.000857802	0.00232833	0.000909423	0.00137779	0.987021	0.000782923	0.000710393	0.00178423	P60602		ROMO1	0.987021	Mitochondrion	no	Mitochondrion	Very High
Q6UB35	Mitochondrion	MTHFD1L		0.0690612	0.476771	0.370691	0.0477423	0.0183313	0.017404	0.0906287	0.46804	0.343667	0.0440436	0.0260079	0.027613	0.0961271	0.442741	0.366461	0.0464362	0.0256937	0.022541		0.000943266	0.00148324	0.00173307	0.000931839	0.00220839	0.000939919	0.00141652	0.986998	0.000798459	0.000742324	0.00180481	Q6UB35	Mitochondrion	MTHFD1L	0.986998	Mitochondrion	no	Mitochondrion	Very High
O76031	Mitochondrion	CLPX		0.10755	0.420223	0.379422	0.0612308	0.0158735	0.0157016	0.0998592	0.480704	0.341997	0.0432257	0.0177375	0.0164773	0.116083	0.423046	0.370165	0.0520271	0.0179065	0.0207725		0.00118244	0.00152898	0.00182616	0.000932511	0.00161464	0.00102427	0.00145376	0.986985	0.000814276	0.000744303	0.00189337	O76031	Mitochondrion	CLPX	0.986985	Mitochondrion	no	Mitochondrion	Very High
Q96A26	undefined	FAM162A		0.0930683	0.423455	0.374247	0.0690636	0.0139179	0.0262476	0.0914231	0.436869	0.365458	0.0759996	0.0226279	0.00762224	0.121828	0.460002	0.335574	0.0501714	0.0141452	0.0182802		0.00116208	0.0015689	0.00179704	0.000914691	0.00177732	0.00100714	0.00143372	0.98692	0.000805499	0.000733025	0.00188025	Q96A26		FAM162A	0.98692	Mitochondrion	no	Mitochondrion	Very High
Q9BYT8	Mitochondrion	NLN		0.102213	0.400026	0.355571	0.071303	0.0385962	0.0322902	0.102572	0.462973	0.296724	0.066199	0.0419583	0.0295734	0.112954	0.420519	0.301563	0.0726483	0.0530924	0.0392234		0.000733242	0.00092791	0.000959637	0.000577135	0.00645352	0.000471291	0.000910209	0.986883	0.000576054	0.000537785	0.000970144	Q9BYT8	Mitochondrion	NLN	0.986883	Mitochondrion	no	Mitochondrion	Very High
Q5TEU4	undefined	NDUFAF5		0.136569	0.408847	0.319096	0.0318517	0.103636	0	0.11241	0.394094	0.294806	0.0508824	0.147807	0	0.141572	0.351237	0.26648	0.04539	0.0670147	0.128306		0.00185603	0.00130923	0.00167852	0.000633653	0.00264774	0.000707116	0.00137847	0.986861	0.000822192	0.000699682	0.00140626	Q5TEU4		NDUFAF5	0.986861	Mitochondrion	no	Mitochondrion	Very High
Q9Y697	undefined	NFS1		0.0668438	0.478238	0.379349	0.0440693	0.0129661	0.0185337	0.0929588	0.474961	0.347961	0.0429521	0.0209856	0.0201812	0.109358	0.415725	0.37774	0.0450746	0.0351612	0.0169414		0.00103721	0.00153412	0.00185021	0.000961617	0.00168392	0.00103007	0.00148143	0.986856	0.000826118	0.000762932	0.00197615	Q9Y697		NFS1	0.986856	Mitochondrion	no	Mitochondrion	Very High
Q96E52	undefined	OMA1		0.0927852	0.348372	0.285714	0.0647683	0.0669565	0.141403	0.110928	0.351979	0.251799	0.0583151	0.0791404	0.147839	0.15523	0.384717	0.305443	0.0846566	0.0565565	0.0133974		0.000841348	0.000814214	0.000652979	0.000426448	0.00748279	0.000330133	0.000800325	0.986803	0.000543182	0.000513054	0.000792179	Q96E52		OMA1	0.986803	Mitochondrion	no	Mitochondrion	Very High
P27144	Mitochondrion	AK4		0.098616	0.473298	0.349165	0.0524019	0.0180947	0.00842409	0.12193	0.443109	0.369385	0.0375531	0.0198339	0.0081894	0.156696	0.360534	0.333792	0.0638602	0.0275293	0.0575883		0.0018618	0.00138115	0.00175721	0.000842805	0.0016821	0.000971969	0.0014149	0.986797	0.000799002	0.000719301	0.0017732	P27144	Mitochondrion	AK4	0.986797	Mitochondrion	no	Mitochondrion	Very High
P26440	Mitochondrion	IVD		0.09136	0.339907	0.274808	0.0391853	0.0147894	0.23995	0.102384	0.404101	0.360102	0.0471801	0.0420919	0.0441412	0.137198	0.421538	0.298177	0.0507045	0.0235256	0.068857		0.00101737	0.00160061	0.0022422	0.0007516	0.00224902	0.00106241	0.00168545	0.98653	0.000951803	0.000791433	0.00111858	P26440	Mitochondrion	IVD	0.98653	Mitochondrion	no	Mitochondrion	Very High
Q96ER9	undefined	CCDC51		0.0901855	0.402291	0.309431	0.0499692	0.0397597	0.108364	0.0819437	0.370231	0.217287	0.0406482	0.105789	0.184101	0.0809632	0.349691	0.226649	0.044932	0.120478	0.177288		0.000480687	0.000900058	0.00115004	0.00040625	0.00716656	0.000441114	0.00113937	0.986464	0.00077235	0.00060484	0.000474675	Q96ER9		CCDC51	0.986464	Mitochondrion	no	Mitochondrion	Very High
Q9Y5T4	Mitochondrion	DNAJC15		0.0856871	0.450298	0.35635	0.0627085	0.0112388	0.0337173	0.100548	0.455635	0.329689	0.052344	0.0207769	0.0410071	0.107779	0.450267	0.372205	0.0520722	0.0095962	0.00807995		0.00101232	0.00144727	0.00166602	0.000907353	0.00300048	0.00090633	0.00136687	0.986431	0.000778714	0.000719616	0.00176447	Q9Y5T4	Mitochondrion	DNAJC15	0.986431	Mitochondrion	no	Mitochondrion	Very High
Q5T1C6	undefined	THEM4		0.060883	0.422421	0.32263	0.0493564	0.040826	0.103884	0.133922	0.431481	0.298853	0.0397735	0	0.0959701	0.0905286	0.409564	0.312437	0.0383134	0.149157	0		0.000592428	0.00128168	0.00155729	0.000688803	0.00503936	0.000695178	0.00132422	0.986379	0.000778475	0.000681869	0.000981269	Q5T1C6		THEM4	0.986379	Mitochondrion	no	Mitochondrion	Very High
Q9NVI7	undefined	ATAD3A		0.107533	0.443856	0.35886	0.0515955	0.0211264	0.0170292	0.0999584	0.47135	0.307596	0.0592862	0.026638	0.0351718	0.141909	0.41995	0.312966	0.0611837	0.0311766	0.0328146		0.00125147	0.00116643	0.00129365	0.000737774	0.00479705	0.000672249	0.00113298	0.986363	0.000673088	0.000637056	0.00127494	Q9NVI7		ATAD3A	0.986363	Mitochondrion	no	Mitochondrion	Very High
Q9P015	Mitochondrion	MRPL15		0.0962489	0.443673	0.368056	0.0541479	0.0241713	0.0137031	0.105661	0.465922	0.358156	0.0422553	0.0146129	0.0133925	0.109879	0.457379	0.357513	0.0438935	0.0181877	0.0131474		0.00124328	0.00158364	0.00189902	0.000977597	0.00192618	0.00108198	0.00149978	0.986254	0.000835524	0.000769477	0.00192988	Q9P015	Mitochondrion	MRPL15	0.986254	Mitochondrion	no	Mitochondrion	Very High
Q6PI48	Mitochondrion	DARS2		0.076031	0.47846	0.365124	0.0482532	0.0157454	0.0163871	0.0996081	0.473629	0.336727	0.0465614	0.0210484	0.0224259	0.11129	0.448528	0.350395	0.0476004	0.022683	0.0195042		0.00108989	0.0014844	0.0017221	0.000933168	0.0029335	0.000938562	0.00141034	0.986149	0.000797428	0.000744728	0.00179713	Q6PI48	Mitochondrion	DARS2	0.986149	Mitochondrion	no	Mitochondrion	Very High
Q9UQ90	undefined	SPG7		0.0791378	0.3566	0.283783	0.074	0.0975964	0.108882	0.102685	0.364245	0.248755	0.0632473	0.139215	0.0818519	0.0914862	0.339411	0.302949	0.0506261	0.133085	0.0824433		0.000245403	0.000430117	0.000347711	0.000357366	0.0105157	0.000154495	0.000567207	0.985956	0.000454562	0.00039426	0.000576895	Q9UQ90		SPG7	0.985956	Mitochondrion	no	Mitochondrion	Very High
P08559	Mitochondrion	PDHA1		0.0681718	0.463144	0.393857	0.048112	0.0123922	0.0143231	0.100684	0.421069	0.387324	0.0476682	0.0160641	0.0271909	0.105932	0.447619	0.35086	0.0474457	0.0218155	0.0263282		0.00106955	0.00169831	0.00209986	0.00100705	0.00161887	0.0012514	0.00160158	0.98595	0.00087309	0.000796479	0.00203417	P08559	Mitochondrion	PDHA1	0.98595	Mitochondrion	no	Mitochondrion	Very High
Q9NPJ3	Mitochondrion	ACOT13		0.106572	0.429307	0.312251	0.066343	0.0445523	0.0409745	0.113346	0.433242	0.303996	0.057291	0.0459445	0.0461808	0.115211	0.426265	0.318629	0.0534188	0.0435028	0.0429731		0.000784361	0.000740795	0.000784587	0.000527346	0.00833265	0.000377522	0.000783359	0.985911	0.000514614	0.000488844	0.000754663	Q9NPJ3	Mitochondrion	ACOT13	0.985911	Mitochondrion	no	Mitochondrion	Very High
Q96RP9	undefined	GFM1		0.0892984	0.483294	0.341868	0.0506807	0.0103308	0.0245283	0.0985923	0.473337	0.358693	0.0384222	0.0116548	0.0193008	0.129647	0.427723	0.357631	0.0525817	0.0145704	0.0178478		0.00141747	0.00151148	0.0018107	0.000957125	0.00269008	0.00100891	0.00146113	0.985636	0.000821625	0.000761226	0.0019245	Q96RP9		GFM1	0.985636	Mitochondrion	no	Mitochondrion	Very High
Q9NWU5	Mitochondrion	MRPL22		0.0845645	0.455128	0.38379	0.0574392	0.0105229	0.00855482	0.096069	0.475841	0.340794	0.0485501	0.0224516	0.0162949	0.108919	0.457411	0.345617	0.0513645	0.0160023	0.0206871		0.00115918	0.00164378	0.00195979	0.000986859	0.00244068	0.00110707	0.00154098	0.985533	0.000855147	0.00078715	0.00198648	Q9NWU5	Mitochondrion	MRPL22	0.985533	Mitochondrion	no	Mitochondrion	Very High
Q99798	undefined	ACO2		0.0854464	0.487714	0.358439	0.0519788	0.00761802	0.00880394	0.098952	0.462021	0.374283	0.0428528	0.0119797	0.00991103	0.123395	0.424022	0.355489	0.0522707	0.0193042	0.0255188		0.00143159	0.00160302	0.00197742	0.000993624	0.00208352	0.00113899	0.00155156	0.985451	0.000859416	0.000788807	0.00212063	Q99798		ACO2	0.985451	Mitochondrion	no	Mitochondrion	Very High
Q9Y2R5	Mitochondrion	MRPS17		0.0708417	0.480135	0.357031	0.0596183	0.0125135	0.019861	0.115869	0.484425	0.333841	0.0356089	0.0153424	0.0149142	0.107325	0.43893	0.358094	0.0452764	0.039456	0.010919		0.00115856	0.00154244	0.00183258	0.000964883	0.00307143	0.00101343	0.00147316	0.985431	0.000828192	0.000765513	0.00191901	Q9Y2R5	Mitochondrion	MRPS17	0.985431	Mitochondrion	no	Mitochondrion	Very High
Q9Y3B7	Mitochondrion	MRPL11		0.0761523	0.469735	0.369114	0.0521063	0.0105049	0.0223883	0.102912	0.477268	0.357035	0.0382721	0.0126288	0.0118836	0.112707	0.442787	0.369118	0.0488269	0.0144544	0.0121071		0.00127393	0.00165327	0.00201914	0.00101756	0.00210767	0.00117179	0.00157434	0.985392	0.000870202	0.000799447	0.00212073	Q9Y3B7	Mitochondrion	MRPL11	0.985392	Mitochondrion	no	Mitochondrion	Very High
Q9BYD3	Mitochondrion	MRPL4		0.0907273	0.434928	0.349081	0.0311366	0.0433492	0.0507784	0.126482	0.469801	0.317591	0.0520693	0.0196372	0.0144198	0.129538	0.45208	0.380777	0.0294841	0.00812064	0		0.00130857	0.00163356	0.00199146	0.00100499	0.00255187	0.00110146	0.00154878	0.985306	0.000861898	0.000792202	0.00189925	Q9BYD3	Mitochondrion	MRPL4	0.985306	Mitochondrion	no	Mitochondrion	Very High
Q15526	undefined	SURF1		0.0771634	0.347495	0.339861	0.106938	0.0914394	0.0371037	0.128392	0.332656	0.287524	0.0742852	0.0883794	0.0887638	0.127013	0.279364	0.286747	0.0729757	0.0792634	0.154637		0.000857596	0.00128076	0.000650975	0.000641421	0.00773938	0.000345418	0.000892674	0.985302	0.000538661	0.00049928	0.00125191	Q15526		SURF1	0.985302	Mitochondrion	no	Mitochondrion	Very High
Q5JPH6	Mitochondrion	EARS2		0.0932886	0.422032	0.311804	0.0804009	0.0527364	0.0397382	0.0783665	0.408287	0.304954	0.0650471	0.0842975	0.0590487	0.103571	0.375907	0.354126	0.0648074	0.0466489	0.0549395		0.000500422	0.000765026	0.000783041	0.000509909	0.00896321	0.000359271	0.000803507	0.985288	0.000539761	0.000479167	0.00100888	Q5JPH6	Mitochondrion	EARS2	0.985288	Mitochondrion	no	Mitochondrion	Very High
Q8WVM0	undefined	TFB1M		0.111462	0.437087	0.322675	0.0603851	0.0448691	0.0235222	0.142144	0.422088	0.299425	0.0473769	0.0376175	0.0513484	0.136438	0.409134	0.290927	0.0687051	0.0515706	0.0432255		0.00169105	0.000832345	0.000923324	0.000539042	0.00742499	0.000502513	0.000871181	0.985265	0.000556417	0.000525282	0.000868527	Q8WVM0		TFB1M	0.985265	Mitochondrion	no	Mitochondrion	Very High
Q13011	undefined	ECH1		0.0644659	0.461611	0.38209	0.0700515	0.0150202	0.00676202	0.0888272	0.459479	0.35674	0.0640031	0.0188678	0.012083	0.0998443	0.436751	0.361729	0.0717748	0.0196486	0.0102525		0.00109327	0.00171806	0.00201278	0.00099181	0.00231017	0.00116543	0.00156398	0.985215	0.000864775	0.000784647	0.00227978	Q13011		ECH1	0.985215	Mitochondrion	no	Mitochondrion	Very High
Q9Y2R0	Mitochondrion	COA3		0.0763924	0.413559	0.414545	0.0687181	0.0169944	0.00979062	0.129898	0.39974	0.308511	0.077267	0.0187318	0.0658525	0.128863	0.389536	0.280435	0.0704259	0.13074	0		0.00101077	0.00191241	0.00216509	0.000797997	0.00241497	0.00112669	0.00168705	0.985121	0.000917443	0.000792887	0.0020536	Q9Y2R0	Mitochondrion	COA3	0.985121	Mitochondrion	no	Mitochondrion	Very High
P30044	undefined	PRDX5		0.0986565	0.42814	0.33664	0.0813463	0.0345054	0.020711	0.111738	0.447699	0.318739	0.063304	0.0377629	0.0207575	0.115572	0.416999	0.325188	0.077395	0.0391116	0.0257346		0.00105215	0.00100765	0.00109412	0.000654214	0.00702148	0.000586364	0.000983651	0.985059	0.000607922	0.000561984	0.00137133	P30044		PRDX5	0.985059	Mitochondrion	no	Mitochondrion	Very High
Q96IR7	undefined	HPDL		0.0721185	0.455907	0.352749	0.0429439	0.042289	0.0339926	0.0963733	0.467792	0.354678	0.0386709	0.0236974	0.0187885	0.0974904	0.481289	0.357637	0.039197	0.0129123	0.0114738		0.0010552	0.00169785	0.00203982	0.00102209	0.00285849	0.0011578	0.00157964	0.984999	0.000873124	0.000805975	0.00191128	Q96IR7		HPDL	0.984999	Mitochondrion	no	Mitochondrion	Very High
P57105	undefined	SYNJ2BP		0.0700135	0.438825	0.324517	0.0736303	0.0365647	0.0564501	0.116418	0.398913	0.339019	0.082097	0.0398559	0.0236976	0.125537	0.411682	0.328317	0.0924409	0.0309517	0.0110715		0.00102499	0.00104478	0.00111376	0.000638489	0.006844	0.000596408	0.000998024	0.984968	0.000619448	0.000560829	0.00159143	P57105		SYNJ2BP	0.984968	Mitochondrion	no	Mitochondrion	Very High
Q9Y375	undefined	NDUFAF1		0.0838827	0.475335	0.319496	0.0439879	0.0335406	0.0437577	0.0957083	0.465876	0.351318	0.0484664	0	0.0386314	0.103052	0.423073	0.309977	0.0445457	0.0395969	0.0797551		0.00082331	0.00107287	0.00126777	0.000722838	0.00715153	0.000648519	0.00110796	0.984938	0.000662053	0.000625365	0.000979537	Q9Y375		NDUFAF1	0.984938	Mitochondrion	no	Mitochondrion	Very High
Q9BQ69	undefined	MACROD1		0.0985996	0.458661	0.350171	0.0602264	0.0196423	0.0126996	0.117497	0.459893	0.320794	0.0622133	0.0224065	0.0171973	0.131865	0.435245	0.334474	0.0594122	0.0241909	0.0148133		0.00148331	0.00132877	0.00152839	0.000848065	0.00466894	0.000839833	0.00127407	0.984886	0.000739711	0.000688467	0.00171455	Q9BQ69		MACROD1	0.984886	Mitochondrion	no	Mitochondrion	Very High
Q99797	Mitochondrion	MIPEP		0.104461	0.372885	0.294502	0.0609295	0.0815491	0.0856737	0.116386	0.440272	0.26746	0.046823	0.0775017	0.0515569	0.122282	0.358399	0.323983	0.0717599	0.0549288	0.0686475		0.000629135	0.000607014	0.000588935	0.000389294	0.0106116	0.000262942	0.000672736	0.984729	0.000483219	0.000435179	0.000591041	Q99797	Mitochondrion	MIPEP	0.984729	Mitochondrion	no	Mitochondrion	Very High
P53007	Mitochondrion	SLC25A1		0.0957952	0.45448	0.362666	0.0687993	0.011683	0.00657602	0.0991025	0.454833	0.342407	0.0654287	0.0226413	0.0155879	0.115035	0.44651	0.352011	0.0663554	0.0146405	0.00544868		0.00134528	0.00160518	0.00187513	0.000955806	0.00317615	0.00106567	0.00148321	0.984712	0.000831848	0.00076001	0.00218977	P53007	Mitochondrion	SLC25A1	0.984712	Mitochondrion	no	Mitochondrion	Very High
Q9H0U6	Mitochondrion	MRPL18		0.11125	0.40877	0.378441	0.0644711	0.0224033	0.0146643	0.129427	0.469597	0.336154	0.0503235	0	0.0144986	0.109698	0.426777	0.36803	0.0679115	0.0191255	0.00845843		0.00147912	0.00173273	0.00211918	0.000988209	0.00221879	0.00125243	0.0016027	0.984674	0.000883959	0.000791515	0.00225785	Q9H0U6	Mitochondrion	MRPL18	0.984674	Mitochondrion	no	Mitochondrion	Very High
Q8N183	undefined	NDUFAF2		0.0700046	0.475191	0.384344	0.0527337	0.0101491	0.00757809	0.0894826	0.465059	0.355712	0.0592121	0.0168222	0.0137122	0.108967	0.448527	0.352828	0.059324	0.0185372	0.0118174		0.00121151	0.00175515	0.00211899	0.00103145	0.00240805	0.00123852	0.00162859	0.984625	0.000893682	0.000817557	0.00227123	Q8N183		NDUFAF2	0.984625	Mitochondrion	no	Mitochondrion	Very High
P14854	undefined	COX6B1		0.100357	0.423772	0.331752	0.0811429	0.037478	0.0254985	0.0608372	0.414034	0.342418	0.0699043	0.0461353	0.0666719	0.135507	0.31721	0.349494	0.0969163	0.0428375	0.0580354		0.000892441	0.00128165	0.0012423	0.000630507	0.00652037	0.000656271	0.00112463	0.984588	0.00067182	0.000595817	0.00179598	P14854		COX6B1	0.984588	Mitochondrion	no	Mitochondrion	Very High
O43920	undefined	NDUFS5		0.0903029	0.456089	0.343619	0.0424894	0.040076	0.0274238	0.121672	0.455909	0.310838	0.0633607	0.0288859	0.0193351	0.141443	0.448901	0.348577	0.0486199	0.0124593	0		0.00144163	0.00144754	0.00168066	0.000906737	0.0044341	0.000902705	0.00136821	0.984555	0.000783914	0.000729975	0.00174984	O43920		NDUFS5	0.984555	Mitochondrion	no	Mitochondrion	Very High
Q9H9J2	Mitochondrion	MRPL44		0.0834952	0.472553	0.352732	0.0560873	0.0169962	0.0181362	0.0967048	0.464253	0.361372	0.0456781	0.015069	0.0169228	0.107008	0.466899	0.343076	0.0529952	0.0150876	0.0149349		0.00125613	0.0016395	0.00196162	0.000997925	0.00332116	0.00112671	0.00153827	0.984525	0.000856577	0.000789532	0.00198791	Q9H9J2	Mitochondrion	MRPL44	0.984525	Mitochondrion	no	Mitochondrion	Very High
O75439	Mitochondrion	PMPCB		0.0745156	0.487637	0.356261	0.0431916	0.0091316	0.0292633	0.104218	0.494401	0.351437	0.0373403	0.00663375	0.00597037	0.11053	0.424902	0.371321	0.0445331	0.00920254	0.0395111		0.00133131	0.0016594	0.00209609	0.00102718	0.00276479	0.00121789	0.00161821	0.984471	0.000893071	0.000816665	0.00210412	O75439	Mitochondrion	PMPCB	0.984471	Mitochondrion	no	Mitochondrion	Very High
Q96EL3	Mitochondrion	MRPL53		0.0832091	0.478056	0.314825	0.0514358	0.0257912	0.0466836	0.0959365	0.454041	0.34526	0.0496793	0.038779	0.0163037	0.119722	0.445214	0.316873	0.0598397	0.0329629	0.0253888		0.000987132	0.00115832	0.00130755	0.000776683	0.00723559	0.000661009	0.00114024	0.984165	0.000680529	0.000643591	0.00124404	Q96EL3	Mitochondrion	MRPL53	0.984165	Mitochondrion	no	Mitochondrion	Very High
Q96I51	undefined	RCC1L		0.0751232	0.397384	0.310512	0.0459885	0.153733	0.0172595	0.0968108	0.431817	0.408828	0.0354421	0	0.0271027	0.114631	0.368286	0.365034	0.0542006	0.0549049	0.0429431		0.000968268	0.00204596	0.00277909	0.000979885	0.00206812	0.00143481	0.00191434	0.984104	0.00103022	0.00086112	0.00181386	Q96I51		RCC1L	0.984104	Mitochondrion	no	Mitochondrion	Very High
P10109	Mitochondrion	FDX1		0.0957839	0.353677	0.371731	0.060626	0.0339543	0.0842277	0.109116	0.506922	0.259079	0.0781314	0.0333446	0.0134073	0.11896	0.384176	0.266777	0.0473447	0.122332	0.0604088		0.000837826	0.00150625	0.00184341	0.000723818	0.00587017	0.000983876	0.00144819	0.984038	0.000845623	0.000727959	0.00117494	P10109	Mitochondrion	FDX1	0.984038	Mitochondrion	no	Mitochondrion	Very High
O75880	undefined	SCO1		0.104818	0.445032	0.374008	0.0624663	0.0100179	0.00365825	0.127664	0.428701	0.374585	0.0512148	0.0111288	0.00670666	0.129773	0.40806	0.379173	0.0558756	0.0137523	0.0133659		0.00172832	0.00179073	0.00229232	0.00103738	0.00174956	0.00142862	0.00169096	0.983977	0.00091815	0.000817132	0.0025698	O75880		SCO1	0.983977	Mitochondrion	no	Mitochondrion	Very High
Q69YU5	undefined	C12orf73		0.0755785	0.465435	0.399652	0.0404813	0.0188541	0	0.11658	0.377954	0.350137	0.0627895	0.034339	0.0582008	0.156976	0.425442	0.341715	0.0473293	0.00996029	0.0185766		0.00132953	0.00196471	0.00249256	0.00102611	0.00186775	0.00141238	0.00181791	0.983965	0.000967661	0.000864985	0.00229098	Q69YU5		C12orf73	0.983965	Mitochondrion	no	Mitochondrion	Very High
Q99551	undefined	MTERF1		0.141019	0.316221	0.257816	0.0779533	0.13067	0.0763211	0.1086	0.336023	0.30664	0.0411716	0.151453	0.0561125	0.094254	0.286386	0.241878	0.0756917	0.159612	0.142179		0.00228077	0.000855968	0.000769103	0.000703598	0.00748802	0.000455912	0.000806989	0.983926	0.000556404	0.000502702	0.00165489	Q99551		MTERF1	0.983926	Mitochondrion	no	Mitochondrion	Very High
Q9Y399	Mitochondrion	MRPS2		0.0933153	0.456029	0.375669	0.0488092	0.00982984	0.016348	0.105534	0.479819	0.353052	0.0378685	0.0133283	0.0103977	0.115345	0.45966	0.361397	0.0434652	0.0113046	0.00882815		0.00143832	0.00182013	0.00228574	0.00108316	0.00230636	0.00136877	0.00171539	0.983917	0.000933127	0.000851449	0.00228098	Q9Y399	Mitochondrion	MRPS2	0.983917	Mitochondrion	no	Mitochondrion	Very High
Q9Y676	Mitochondrion	MRPS18B		0.106756	0.416119	0.323477	0.0613341	0.0923136	0	0.122731	0.395869	0.335694	0.0511795	0.0402584	0.0542679	0.0945672	0.453505	0.377608	0.0460947	0.01568	0.0125447		0.00111005	0.00179307	0.0022074	0.000964816	0.00344173	0.00115386	0.00164896	0.983838	0.000910881	0.000801954	0.00212925	Q9Y676	Mitochondrion	MRPS18B	0.983838	Mitochondrion	no	Mitochondrion	Very High
Q9UBX3	Mitochondrion	SLC25A10		0.0900152	0.447055	0.359276	0.0694457	0.0133947	0.0208136	0.10747	0.474742	0.339326	0.0609711	0.0112323	0.00625956	0.107523	0.461658	0.350401	0.0558647	0.0108706	0.0136834		0.00133612	0.00163659	0.00196725	0.000990276	0.00385297	0.00114783	0.00153053	0.983828	0.000856701	0.000780409	0.00207319	Q9UBX3	Mitochondrion	SLC25A10	0.983828	Mitochondrion	no	Mitochondrion	Very High
Q92506	Mitochondrion	HSD17B8		0.100988	0.395408	0.32597	0.0671223	0.0871908	0.023321	0.0827406	0.384228	0.265221	0.0238104	0.0316661	0.212334	0.126737	0.369378	0.319852	0.0422221	0.060378	0.0814326		0.000735121	0.00170095	0.00201358	0.000672484	0.00579455	0.00090135	0.00171136	0.983724	0.00097056	0.000797528	0.000978159	Q92506	Mitochondrion	HSD17B8	0.983724	Mitochondrion	no	Mitochondrion	Very High
Q8TD30	undefined	GPT2		0.0778053	0.427808	0.342893	0.0598244	0.055978	0.0356916	0.0902441	0.388055	0.268477	0.0438234	0.171675	0.0377257	0.0808436	0.381285	0.31361	0.0754533	0.0607645	0.0880436		0.000567087	0.00116944	0.0014394	0.000626112	0.00793858	0.000557767	0.0012729	0.983704	0.000791343	0.000656074	0.00127717	Q8TD30		GPT2	0.983704	Mitochondrion	no	Mitochondrion	Very High
Q9H0P0	undefined	NT5C3A		0.0792255	0.450515	0.331077	0.0752728	0.0287021	0.0352079	0.098392	0.397873	0.324514	0.0822778	0.0567651	0.0401783	0.125723	0.38129	0.323379	0.089758	0.0423088	0.0375417		0.000866903	0.00088058	0.000930191	0.000557372	0.00920002	0.000488877	0.000885923	0.983675	0.000567628	0.000513922	0.00143338	Q9H0P0		NT5C3A	0.983675	Mitochondrion	no	Mitochondrion	Very High
Q92552	Mitochondrion	MRPS27		0.0788218	0.475924	0.374084	0.0484021	0.0109826	0.0117859	0.100233	0.47353	0.366771	0.0371962	0.00985518	0.0124154	0.123483	0.455808	0.34564	0.0515504	0.0147152	0.00880368		0.00146389	0.00184553	0.00229893	0.00108502	0.00244773	0.00137597	0.00172805	0.983644	0.000938156	0.000858538	0.0023146	Q92552	Mitochondrion	MRPS27	0.983644	Mitochondrion	no	Mitochondrion	Very High
Q9NX40	undefined	OCIAD1		0.0917451	0.441519	0.377556	0.0614251	0.0201508	0.00760309	0.11225	0.444059	0.331121	0.0745827	0.0290814	0.00890548	0.121416	0.46661	0.301121	0.0702833	0.0238199	0.0167496		0.00136427	0.00162303	0.00191469	0.000926496	0.0044245	0.00106334	0.0014975	0.98364	0.00084182	0.000766104	0.00193811	Q9NX40		OCIAD1	0.98364	Mitochondrion	no	Mitochondrion	Very High
Q96EY1	Mitochondrion	DNAJA3		0.062555	0.477081	0.387237	0.0498062	0.0139115	0.00940995	0.0890906	0.494832	0.339747	0.04473	0.0150344	0.0165663	0.102854	0.44633	0.363465	0.0478145	0.0192423	0.0202941		0.00119402	0.00185536	0.00230991	0.00107983	0.00269076	0.00136745	0.00173526	0.98364	0.000942088	0.000859925	0.00232578	Q96EY1	Mitochondrion	DNAJA3	0.98364	Mitochondrion	no	Mitochondrion	Very High
P36776	Mitochondrion	LONP1		0.0792675	0.470154	0.382887	0.0449035	0.011548	0.0112401	0.111024	0.454406	0.372413	0.0415742	0.0125719	0.00801038	0.108055	0.45633	0.363776	0.0491477	0.0105903	0.0121001		0.00141091	0.00188267	0.00242356	0.00110875	0.00213566	0.00149511	0.00177887	0.983502	0.000958651	0.000868208	0.00243598	P36776	Mitochondrion	LONP1	0.983502	Mitochondrion	no	Mitochondrion	Very High
Q7Z6M4	undefined	MTERF4		0.0729217	0.481757	0.392971	0.0316475	0.0207033	0	0.0861131	0.389195	0.332524	0.0667397	0.117777	0.00765113	0.0981194	0.372983	0.357202	0.058942	0.0182294	0.0945243		0.000931321	0.00194939	0.00273531	0.000992493	0.00240815	0.00142625	0.00192574	0.983388	0.00103193	0.000877387	0.00233435	Q7Z6M4		MTERF4	0.983388	Mitochondrion	no	Mitochondrion	Very High
Q9UHQ9	undefined	CYB5R1		0.075312	0.430401	0.362043	0.0920609	0.0304205	0.00976315	0.103396	0.409389	0.349579	0.0960691	0.0269649	0.0146023	0.107859	0.396678	0.337122	0.100299	0.0355526	0.0224891		0.00109224	0.00158502	0.00160648	0.00078712	0.00525837	0.000959964	0.00130048	0.983367	0.000745406	0.000662165	0.00263579	Q9UHQ9		CYB5R1	0.983367	Mitochondrion	no	Mitochondrion	Very High
Q02978	Mitochondrion	SLC25A11		0.0956179	0.453374	0.374223	0.0635191	0.00826163	0.00500478	0.108568	0.479914	0.346262	0.0506749	0.0102768	0.0043041	0.127565	0.444907	0.358253	0.0527583	0.0106966	0.0058204		0.00165024	0.00183145	0.00228524	0.00107556	0.00248832	0.00136811	0.00171538	0.983357	0.000935464	0.00084803	0.00244491	Q02978	Mitochondrion	SLC25A11	0.983357	Mitochondrion	no	Mitochondrion	Very High
Q9NUJ1	undefined	ABHD10		0.0860345	0.455178	0.342011	0.0602001	0.02156	0.035016	0.125291	0.479336	0.300219	0.0428425	0.0262022	0.0261089	0.100453	0.452616	0.339957	0.0389509	0.0496221	0.0184007		0.000931615	0.0013132	0.00152336	0.000856483	0.00714819	0.000801958	0.00127059	0.983319	0.000741927	0.000694566	0.00139891	Q9NUJ1		ABHD10	0.983319	Mitochondrion	no	Mitochondrion	Very High
Q8IWL3	undefined	HSCB		0.0985415	0.393835	0.319238	0.105437	0.0393758	0.0435723	0.0767686	0.324885	0.30558	0.0245343	0.231002	0.0372305	0.128562	0.378337	0.276304	0.0376633	0.125965	0.0531695		0.00112927	0.00185876	0.00248818	0.000848092	0.0029811	0.00108122	0.00192625	0.983311	0.00107636	0.000862664	0.00243673	Q8IWL3		HSCB	0.983311	Mitochondrion	no	Mitochondrion	Very High
Q9Y6N1	undefined	COX11		0.0645	0.310002	0.255908	0.0584264	0.0434093	0.267754	0.110637	0.345606	0.292867	0.0696299	0.135538	0.0457215	0.111236	0.384871	0.217154	0.0687809	0.0569511	0.161007		0.0014431	0.00159857	0.00228371	0.000769713	0.00417904	0.00148137	0.00177229	0.983305	0.00106884	0.000833557	0.0012646	Q9Y6N1		COX11	0.983305	Mitochondrion	no	Mitochondrion	Very High
P10515	Mitochondrion	DLAT		0.0705077	0.482831	0.366065	0.0532878	0.00854025	0.0187681	0.0915386	0.47853	0.365034	0.0336339	0.00828238	0.0229806	0.0994613	0.456333	0.371844	0.0412803	0.00992375	0.0211582		0.00130238	0.00188488	0.00240398	0.00110885	0.00269792	0.00146932	0.00177828	0.983145	0.00096042	0.000873823	0.00237531	P10515	Mitochondrion	DLAT	0.983145	Mitochondrion	no	Mitochondrion	Very High
Q9BW92	Mitochondrion	TARS2		0.0938694	0.440267	0.342146	0.064579	0.0280809	0.0310576	0.0884426	0.481108	0.314932	0.0346073	0.0361215	0.0447884	0.102468	0.440263	0.283014	0.0442571	0.0380152	0.0919829		0.000679908	0.00111509	0.00129121	0.000701306	0.00917868	0.000622749	0.00113207	0.983112	0.000676506	0.000641646	0.000848615	Q9BW92	Mitochondrion	TARS2	0.983112	Mitochondrion	no	Mitochondrion	Very High
Q8NE86	undefined	MCU		0.0594992	0.319669	0.312955	0.0561268	0.0277466	0.224003	0.0989967	0.429034	0.332999	0.0683392	0.0237061	0.0469254	0.100999	0.376436	0.386021	0.0736487	0.0192055	0.0436909		0.000813814	0.00200629	0.00245967	0.000938696	0.00399249	0.00132289	0.00178453	0.983096	0.00100861	0.000839744	0.00173713	Q8NE86		MCU	0.983096	Mitochondrion	no	Mitochondrion	Very High
P49406	Mitochondrion	MRPL19		0.0932694	0.462696	0.367243	0.0554262	0.00975722	0.0116075	0.102358	0.499107	0.306622	0.0505557	0.0170747	0.0242835	0.121838	0.440662	0.333373	0.0462269	0.0296801	0.02822		0.0012376	0.00154536	0.00183848	0.000950161	0.00547176	0.00102636	0.00146672	0.98308	0.000827885	0.000769626	0.00178632	P49406	Mitochondrion	MRPL19	0.98308	Mitochondrion	no	Mitochondrion	Very High
O95139	undefined	NDUFB6		0.0863373	0.474767	0.37886	0.0449422	0.00620383	0.00888953	0.0906394	0.438727	0.374251	0.0559881	0.00985315	0.030541	0.13485	0.456362	0.342865	0.0518245	0.0103361	0.00376248		0.00151074	0.00194598	0.00244918	0.00110659	0.00235064	0.00148517	0.00179991	0.983055	0.000966341	0.00087875	0.00245207	O95139		NDUFB6	0.983055	Mitochondrion	no	Mitochondrion	Very High
Q16774	undefined	GUK1		0.0846851	0.43727	0.26633	0.099316	0.0546602	0.0577386	0.126843	0.328383	0.37054	0.0728962	0.0658543	0.0354835	0.113597	0.381972	0.305432	0.0870817	0.0598054	0.0521121		0.00155071	0.000964339	0.0011217	0.000585761	0.00796603	0.000539798	0.00104284	0.983053	0.000660264	0.000554674	0.00196073	Q16774		GUK1	0.983053	Mitochondrion	no	Mitochondrion	Very High
Q8IYQ7	undefined	THNSL1		0.0662454	0.361001	0.38394	0.0697484	0.04202	0.077045	0.153074	0.367598	0.212201	0.085457	0.130479	0.0511918	0.136069	0.296017	0.261044	0.04355	0.189084	0.0742361		0.00123957	0.00152017	0.00168194	0.000764219	0.00556868	0.000926024	0.00147672	0.98298	0.000900095	0.000711817	0.00223056	Q8IYQ7		THNSL1	0.98298	Mitochondrion	no	Mitochondrion	Very High
P28838	undefined	LAP3		0.103398	0.422406	0.325665	0.0677191	0.0433963	0.0374151	0.111393	0.431443	0.294972	0.0688948	0.054936	0.0383627	0.127806	0.411262	0.2947	0.0710841	0.0496672	0.0454808		0.000942541	0.0007124	0.000748896	0.000487885	0.0112899	0.0003796	0.000755003	0.982893	0.000505536	0.000476835	0.000808018	P28838		LAP3	0.982893	Mitochondrion	no	Mitochondrion	Very High
Q9UJS0	Mitochondrion	SLC25A13		0.07312	0.47959	0.36608	0.061137	0.011226	0.00884713	0.0960854	0.477964	0.35148	0.0528336	0.0137224	0.00791386	0.0998623	0.451365	0.36927	0.0574149	0.0131655	0.00892204		0.00134033	0.00185353	0.0023072	0.00108533	0.00315076	0.00138852	0.00172817	0.98287	0.000942864	0.000853966	0.00247911	Q9UJS0	Mitochondrion	SLC25A13	0.98287	Mitochondrion	no	Mitochondrion	Very High
Q9H9B4	undefined	SFXN1		0.0830359	0.446487	0.385527	0.0670154	0.0116946	0.00623955	0.0967492	0.47642	0.3479	0.0567861	0.0129976	0.00914778	0.10633	0.465535	0.362401	0.048315	0.0119941	0.00542555		0.00135762	0.00197398	0.00248138	0.00111949	0.00259702	0.00152582	0.00181095	0.982746	0.000975189	0.000878506	0.00253389	Q9H9B4		SFXN1	0.982746	Mitochondrion	no	Mitochondrion	Very High
Q5T160	undefined	RARS2		0.103113	0.31704	0.282869	0.0741137	0.112607	0.110256	0.087344	0.371974	0.281223	0.0701479	0.09183	0.0974814	0.121691	0.363804	0.310863	0.0934064	0.0498644	0.0603714		0.000428621	0.00070638	0.000420915	0.000399358	0.0126214	0.000230064	0.000629093	0.982716	0.000465744	0.000465665	0.000916867	Q5T160		RARS2	0.982716	Mitochondrion	no	Mitochondrion	Very High
Q9Y6N5	undefined	SQOR		0.0951492	0.464043	0.338092	0.059853	0.00659567	0.0362668	0.123954	0.471936	0.319512	0.0587492	0.0145761	0.0112736	0.116334	0.417218	0.340545	0.0642597	0.022004	0.0396394		0.00132782	0.00120854	0.00145251	0.000812216	0.0075842	0.000813437	0.0012147	0.982692	0.000719096	0.000662056	0.00151297	Q9Y6N5		SQOR	0.982692	Mitochondrion	no	Mitochondrion	Very High
P09669	Mitochondrion	COX6C		0.0695874	0.456543	0.358284	0.0690839	0.0365124	0.00998964	0.0787941	0.518769	0.323909	0.0476864	0.0214259	0.00941621	0.0928586	0.383687	0.405776	0.0528574	0.0275174	0.0373036		0.0011134	0.00190811	0.00253168	0.00109064	0.00303027	0.00147166	0.00183079	0.982658	0.000992201	0.000872189	0.002501	P09669	Mitochondrion	COX6C	0.982658	Mitochondrion	no	Mitochondrion	Very High
P36957	Mitochondrion	DLST		0.0685454	0.465218	0.390582	0.0496604	0.0143239	0.01167	0.0985163	0.474481	0.360911	0.0386718	0.0119588	0.0154614	0.0919943	0.45867	0.378918	0.0457752	0.0118708	0.0127712		0.00128693	0.00200615	0.00261944	0.00115152	0.00232752	0.00164763	0.00187842	0.982607	0.00100195	0.000902851	0.00257086	P36957	Mitochondrion	DLST	0.982607	Mitochondrion	no	Mitochondrion	Very High
Q9BSH4	undefined	TACO1		0.0916349	0.486453	0.323647	0.045532	0.0327715	0.0199622	0.134196	0.453117	0.309015	0.0356908	0.0431752	0.0248058	0.101647	0.428622	0.377477	0.0431544	0.00869339	0.0404053		0.00116537	0.00146936	0.00186516	0.000940697	0.0062427	0.000986669	0.0014698	0.982517	0.00083597	0.000760523	0.00174717	Q9BSH4		TACO1	0.982517	Mitochondrion	no	Mitochondrion	Very High
Q9Y6M9	undefined	NDUFB9		0.0743197	0.458027	0.361478	0.0564827	0.0496925	0	0.0877875	0.498371	0.356643	0.057199	0	0	0.113792	0.452026	0.34978	0.0422525	0	0.0421501		0.00137562	0.00187566	0.002395	0.00108836	0.00346293	0.00145474	0.00176371	0.982495	0.000957612	0.000866342	0.00226507	Q9Y6M9		NDUFB9	0.982495	Mitochondrion	no	Mitochondrion	Very High
P00403	Mitochondrion	MT-CO2		0.0912715	0.455778	0.380661	0.0572037	0.00994152	0.00514428	0.103687	0.488058	0.321084	0.0640373	0.0191074	0.00402593	0.107586	0.447467	0.364026	0.0580519	0.0134437	0.0094258		0.00140053	0.00186315	0.00232157	0.00107751	0.00345779	0.00137519	0.00173229	0.982478	0.000946329	0.00085428	0.00249356	P00403	Mitochondrion	MT-CO2	0.982478	Mitochondrion	no	Mitochondrion	Very High
P23368	Mitochondrion	ME2		0.0680765	0.492548	0.371945	0.0408749	0.00854921	0.0180071	0.0950893	0.51528	0.332661	0.0324708	0.0116705	0.012829	0.11959	0.421557	0.356379	0.0412629	0.0100515	0.0511593		0.00134501	0.00187085	0.00240517	0.00109347	0.00350951	0.00141373	0.00179039	0.982451	0.000968014	0.00088429	0.00226815	P23368	Mitochondrion	ME2	0.982451	Mitochondrion	no	Mitochondrion	Very High
P05141	Mitochondrion	SLC25A5		0.0941691	0.468192	0.357088	0.0646097	0.0111409	0.004801	0.0999796	0.486533	0.342331	0.0535159	0.0123997	0.00524069	0.116754	0.416584	0.392925	0.0573815	0.0116294	0.00472595		0.00160868	0.00188847	0.00241783	0.00110482	0.00274603	0.00145994	0.00178404	0.982385	0.000968629	0.000868357	0.00276831	P05141	Mitochondrion	SLC25A5	0.982385	Mitochondrion	no	Mitochondrion	Very High
Q8IYB8	Mitochondrion	SUPV3L1		0.0786633	0.491857	0.359975	0.0419888	0.0138832	0.0136332	0.0966018	0.490732	0.339696	0.0359916	0.0204873	0.0164918	0.103185	0.46262	0.35232	0.0381898	0.0160236	0.0276608		0.00128391	0.0018257	0.00226473	0.00107988	0.0041385	0.00133746	0.00171109	0.982364	0.000934893	0.000860143	0.00219993	Q8IYB8	Mitochondrion	SUPV3L1	0.982364	Mitochondrion	no	Mitochondrion	Very High
Q9HD33	Mitochondrion	MRPL47		0.0946387	0.418108	0.308805	0.0775829	0.0265324	0.0743335	0.0896877	0.475553	0.328469	0.0541308	0.0253378	0.0268226	0.179354	0.328263	0.344166	0.0890154	0.0264858	0.0327154		0.00191186	0.00141589	0.00172143	0.000780439	0.00614129	0.000962984	0.00136801	0.982319	0.000797341	0.000695415	0.00188657	Q9HD33	Mitochondrion	MRPL47	0.982319	Mitochondrion	no	Mitochondrion	Very High
Q6NUK1	Mitochondrion	SLC25A24		0.0634438	0.48965	0.367591	0.0590676	0.0115397	0.0087072	0.0914381	0.435394	0.389201	0.0571757	0.0133984	0.0133934	0.101834	0.457067	0.356665	0.0581334	0.0126322	0.0136678		0.00135939	0.00200799	0.00257104	0.00113466	0.00264933	0.00160393	0.00185495	0.982307	0.000992929	0.000890859	0.00262764	Q6NUK1	Mitochondrion	SLC25A24	0.982307	Mitochondrion	no	Mitochondrion	Very High
P45880	Mitochondrion	VDAC2		0.0801738	0.486966	0.354694	0.0559684	0.015786	0.0064113	0.0986241	0.474152	0.334384	0.0595044	0.0218997	0.0114366	0.111029	0.442938	0.343999	0.0665143	0.0248118	0.0107085		0.0012871	0.00161771	0.00193463	0.000985715	0.00548377	0.00110683	0.00152043	0.982292	0.000853562	0.000785231	0.00213346	P45880	Mitochondrion	VDAC2	0.982292	Mitochondrion	no	Mitochondrion	Very High
Q8NBN7	undefined	RDH13		0.0802699	0.441638	0.383395	0.0636861	0.0210462	0.00996452	0.0952104	0.481048	0.307894	0.0624724	0.0260103	0.0273654	0.110512	0.435549	0.342547	0.0865319	0.00967359	0.0151866		0.00108542	0.00167772	0.00197828	0.000955611	0.00570346	0.00110758	0.00153712	0.982243	0.000860842	0.000782322	0.00206895	Q8NBN7		RDH13	0.982243	Mitochondrion	no	Mitochondrion	Very High
P49748	undefined	ACADVL		0.0793629	0.468522	0.380166	0.0572641	0.0091241	0.00556018	0.0927409	0.483204	0.362202	0.0456057	0.0093789	0.00686789	0.109589	0.435093	0.386772	0.0535157	0.00870338	0.00632589		0.00148321	0.00201038	0.00262424	0.00115509	0.00229324	0.00165101	0.00188554	0.982214	0.00100744	0.000904881	0.00277094	P49748		ACADVL	0.982214	Mitochondrion	no	Mitochondrion	Very High
O43819	undefined	SCO2		0.08776	0.374318	0.312914	0.0489821	0.124584	0.0514415	0.0737583	0.326728	0.256133	0.0377333	0.22164	0.0840079	0.0909178	0.281292	0.21792	0.0656162	0.210888	0.133367		0.00107511	0.00116895	0.0015968	0.000822975	0.00819248	0.00068075	0.00130497	0.982181	0.000839103	0.000673119	0.00146453	O43819		SCO2	0.982181	Mitochondrion	no	Mitochondrion	Very High
Q14197	undefined	MRPL58		0.130147	0.432566	0.304063	0.0917102	0.028738	0.0127756	0.140767	0.325331	0.4111	0.0713765	0.0228591	0.0285659	0.138643	0.35952	0.315936	0.0546697	0.0681679	0.0630636		0.00311854	0.00180981	0.00227146	0.000828465	0.0023124	0.00131186	0.00171434	0.982126	0.000930493	0.000764577	0.00281168	Q14197		MRPL58	0.982126	Mitochondrion	no	Mitochondrion	Very High
P13995	undefined	MTHFD2		0.0894552	0.475436	0.363439	0.0578527	0.00757234	0.00624407	0.10611	0.49051	0.340101	0.0401261	0.0122675	0.0108863	0.118148	0.452968	0.368336	0.0421445	0.0126264	0.00577717		0.00158415	0.00192447	0.00244279	0.00112624	0.00313557	0.00147724	0.00180632	0.982107	0.000977998	0.000887448	0.00253074	P13995		MTHFD2	0.982107	Mitochondrion	no	Mitochondrion	Very High
O96000	undefined	NDUFB10		0.0770123	0.474921	0.376433	0.0569023	0.0105504	0.00418145	0.0918205	0.464082	0.373374	0.0527973	0.0124785	0.00544831	0.112495	0.460929	0.359235	0.0513261	0.0111511	0.00486401		0.001493	0.00202858	0.00259647	0.00115262	0.00254191	0.00162632	0.00187408	0.982092	0.00100244	0.000904001	0.00268813	O96000		NDUFB10	0.982092	Mitochondrion	no	Mitochondrion	Very High
Q9Y5J7	undefined	TIMM9		0.105593	0.458103	0.358647	0.0541523	0.00879636	0.0147083	0.119318	0.472498	0.313085	0.0520471	0.0171388	0.0259128	0.12023	0.458287	0.343453	0.0528273	0.0133197	0.0118838		0.00151334	0.00162899	0.00198128	0.000993267	0.00549957	0.00114005	0.00153921	0.982081	0.000862997	0.000793693	0.00196666	Q9Y5J7		TIMM9	0.982081	Mitochondrion	no	Mitochondrion	Very High
O95298	undefined	NDUFC2		0.0989174	0.460938	0.355955	0.0589959	0.0209549	0.00423801	0.0851493	0.479146	0.343259	0.0636881	0.0199883	0.00876994	0.103932	0.459218	0.36576	0.0563042	0.0147856	0		0.00141297	0.00187984	0.00232229	0.00108827	0.003816	0.0013879	0.0017301	0.982039	0.000945442	0.00085619	0.00252241	O95298		NDUFC2	0.982039	Mitochondrion	no	Mitochondrion	Very High
O15235	Mitochondrion	MRPS12		0.0776675	0.480527	0.368563	0.0482656	0	0.0249772	0.0946618	0.463605	0.353608	0.0471669	0.0225356	0.0184224	0.108752	0.486557	0.32729	0.0448498	0.0283186	0.00423235		0.00130168	0.00194753	0.00241688	0.00110992	0.00387994	0.00144723	0.00178639	0.981979	0.000967477	0.000882835	0.00228095	O15235	Mitochondrion	MRPS12	0.981979	Mitochondrion	no	Mitochondrion	Very High
Q9BVV7	Mitochondrion	TIMM21		0.0969616	0.457077	0.317224	0.0741329	0.019461	0.0351441	0.104901	0.452618	0.329511	0.0484389	0.0322018	0.0323288	0.121865	0.422505	0.329083	0.0685022	0.00841857	0.0496254		0.00113193	0.00104845	0.00122645	0.000718662	0.0097381	0.000652458	0.00107241	0.981968	0.000653266	0.000606653	0.00118364	Q9BVV7	Mitochondrion	TIMM21	0.981968	Mitochondrion	no	Mitochondrion	Very High
P56556	undefined	NDUFA6		0.109746	0.473577	0.338798	0.0558749	0.0125942	0.00941052	0.10732	0.495308	0.34825	0.0206003	0.0136905	0.0148309	0.12807	0.445163	0.345701	0.0510203	0.0125793	0.0174673		0.00180247	0.00179911	0.00226036	0.00107762	0.00409417	0.0013259	0.00170909	0.98194	0.000937765	0.000858371	0.00219501	P56556		NDUFA6	0.98194	Mitochondrion	no	Mitochondrion	Very High
Q9P032	undefined	NDUFAF4		0.10369	0.42408	0.371121	0.0696779	0.02278	0.00865017	0.10859	0.368885	0.401538	0.0669546	0.0334066	0.0206261	0.0951549	0.432718	0.357087	0.0873733	0.0276669	0		0.00133005	0.00233888	0.00268133	0.00106111	0.00216864	0.00165617	0.00188763	0.981931	0.000994168	0.000867375	0.00308377	Q9P032		NDUFAF4	0.981931	Mitochondrion	no	Mitochondrion	Very High
Q8WV60	undefined	PTCD2		0.130163	0.359444	0.293507	0.0543761	0.0799537	0.0825558	0.128603	0.362991	0.295607	0.0636367	0.108888	0.0402738	0.125634	0.321987	0.323663	0.102266	0.0643603	0.0620896		0.00180839	0.000821346	0.00070159	0.000443728	0.00980301	0.000294253	0.000753976	0.981895	0.000531896	0.000490602	0.00245576	Q8WV60		PTCD2	0.981895	Mitochondrion	no	Mitochondrion	Very High
Q96C36	undefined	PYCR2		0.077506	0.496077	0.357149	0.0385599	0.0165343	0.0141738	0.112584	0.453037	0.337035	0.0454911	0.0259498	0.0259038	0.118801	0.479124	0.325263	0.0382997	0.0202652	0.0182473		0.00131771	0.00179145	0.00219617	0.00105679	0.0050398	0.00126546	0.00166786	0.981874	0.000916754	0.00084632	0.00202797	Q96C36		PYCR2	0.981874	Mitochondrion	no	Mitochondrion	Very High
Q8TCC3	Mitochondrion	MRPL30		0.0809859	0.350947	0.319348	0.0478887	0.0742375	0.126593	0.112327	0.493829	0.309404	0.0543739	0.0134927	0.0165731	0.130081	0.43341	0.359598	0.063971	0.0129395	0		0.00111849	0.0019218	0.00236044	0.000994722	0.00519463	0.00130638	0.00170986	0.981839	0.000943191	0.000843444	0.00176798	Q8TCC3	Mitochondrion	MRPL30	0.981839	Mitochondrion	no	Mitochondrion	Very High
P62072	undefined	TIMM10		0.086215	0.503703	0.349371	0.0454282	0.0152825	0	0.106358	0.413862	0.386705	0.0649919	0.02	0.00808205	0.0982743	0.437073	0.280738	0.0564981	0.0330176	0.0943985		0.00137905	0.00177967	0.00240076	0.00100016	0.00475415	0.00139417	0.00175508	0.981815	0.000947047	0.000850325	0.00192481	P62072		TIMM10	0.981815	Mitochondrion	no	Mitochondrion	Very High
Q8WWV3	undefined	RTN4IP1		0.0957287	0.333757	0.309585	0.0512806	0.0766466	0.133002	0.118935	0.434445	0.271618	0.0726148	0.0484501	0.0539374	0.144231	0.229078	0.280637	0.0856095	0.0908651	0.169579		0.00167668	0.00142131	0.00138403	0.000680566	0.00856915	0.000777297	0.00125283	0.981697	0.000809819	0.000629709	0.00110147	Q8WWV3		RTN4IP1	0.981697	Mitochondrion	no	Mitochondrion	Very High
O60313	undefined	OPA1		0.0858772	0.460222	0.337101	0.0672582	0.0265734	0.0229686	0.106137	0.452809	0.330662	0.0626127	0.024425	0.0233543	0.105312	0.456462	0.324158	0.0644083	0.027697	0.0219623		0.00102658	0.00126757	0.00146285	0.000824563	0.00883142	0.000796245	0.00122262	0.981696	0.000721387	0.000670918	0.00147978	O60313		OPA1	0.981696	Mitochondrion	no	Mitochondrion	Very High
[truncated: 6,394 more rows]

## Sheet: Overview
	Summary of predictions:									Summary of Compartment Marker assignments:
[truncated: 14 more rows]
