# Supplementary material for: Deep and fast label-free Dynamic Organellar Mapping
Source: Nat Commun. 2023 Aug 29;14:5252. doi: 10.1038/s41467-023-41000-7 (PMC10465578; doi:10.1038/s41467-023-41000-7)
Supplement: Supplementary file 5 — Supplementary Data 2 [file 41467_2023_41000_MOESM5_ESM.xlsx]

## Sheet: MR plot and HC data Fig 4
Gene names	Protein IDs	Cluster DIA	Cluster enriched in	M score	R score
ITFG1	Q8TB96	312	Endosome	3.70992	0.905738
LIFR	P42702	312	Endosome	1.35661	0.933478
LNPEP	Q9UIQ6	312	Endosome	2.18449	0.987028
M6PR	P20645	312	Endosome	1.84974	0.938383
NDFIP2	Q9NV92	312	Endosome	5.11786	0.856607
RAB4A	P20338	312	Endosome	1.61063	0.855904
RAB6A	P20340-2	312	Endosome	1.45532	0.849156
RNF149	Q8NC42	312	Endosome	2.11542	0.874322
SCAMP1	O15126	312	Endosome	1.75335	0.935816
SCAMP3	O14828	312	Endosome	1.63188	0.901589
SNX27	Q96L92	312	Endosome	4.96045	0.945947
SNX3	O60493	312	Endosome	5.74608	0.880037
VAMP3	Q15836	312	Endosome	3.6097	0.857893
ATP2C1	P98194	319	Golgi/secretory	2.26261	0.856867
B4GALT1	P15291	319	Golgi/secretory	26.7635	0.843196
CCN1	O00622	319	Golgi/secretory	2.92828	0.848168
CD320	Q9NPF0	319	Golgi/secretory	2.1894	0.844691
CLU	P10909	319	Golgi/secretory	4.48693	0.981227
CPD	O75976	319	Golgi/secretory	6.20528	0.964453
DAD1	P61803	319	Golgi/secretory	8.00388	0.851049
DHCR7	Q9UBM7	319	Golgi/secretory	1.90771	0.92913
EFEMP1	Q12805	319	Golgi/secretory	12.6892	0.936043
EI24	O14681	319	Golgi/secretory	1.55482	0.832783
FBLN1	P23142-4	319	Golgi/secretory	6.64636	0.830129
GLG1	Q92896	319	Golgi/secretory	86.7583	0.992578
GLT8D1	Q68CQ7	319	Golgi/secretory	9.83356	0.830282
GOLIM4	O00461	319	Golgi/secretory	2.94271	0.774013
GPR107	Q5VW38	319	Golgi/secretory	8.14673	0.91703
GRN	P28799	319	Golgi/secretory	6.08512	0.820857
IGFBP7	Q16270	319	Golgi/secretory	8.6435	0.823398
IGSF8	Q969P0	319	Golgi/secretory	1.86618	0.954877
JAGN1	Q8N5M9	319	Golgi/secretory	2.1297	0.81567
LY6K	Q17RY6	319	Golgi/secretory	3.27999	0.865366
MVP	Q14764	319	Golgi/secretory	1.49111	0.926848
NAGPA	Q9UK23	319	Golgi/secretory	11.9517	0.781051
PTDSS2	Q9BVG9	319	Golgi/secretory	3.6636	0.791883
SEC61B	P60468	319	Golgi/secretory	6.26059	0.83858
SSR3	Q9UNL2	319	Golgi/secretory	1.42184	0.964394
TAP2	Q03519	319	Golgi/secretory	1.55007	0.864631
TGOLN2	O43493	319	Golgi/secretory	10.0653	0.907675
TM9SF2	Q99805	319	Golgi/secretory	36.7969	0.979562
TM9SF4	Q92544	319	Golgi/secretory	7.27949	0.777943
TMEM199	Q8N511	319	Golgi/secretory	3.43925	0.915567
TMEM41B	Q5BJD5	319	Golgi/secretory	3.0929	0.765968
TMEM87B	Q96K49	319	Golgi/secretory	8.22682	0.756281
VKORC1	Q9BQB6	319	Golgi/secretory	8.29808	0.825248
VKORC1L1	Q8N0U8	319	Golgi/secretory	1.70533	0.870921
VLDLR	P98155	319	Golgi/secretory	4.41405	0.918019
ATPAF1	Q5TC12-3	311	Mitochondria	5.93994	0.833827
CHCHD2;CHCHD2P9	Q9Y6H1;Q5T1J5	311	Mitochondria	1.37757	0.806948
CLCN7	P51798	311	Mitochondria	1.86282	0.792032
HARS	P12081	311	Mitochondria	2.65994	0.844006
MRPL46	Q9H2W6	311	Mitochondria	3.30077	0.789886
POLRMT	O00411	311	Mitochondria	2.82695	0.916542
ABCF2	Q9UG63	316	Ribosome/translation	1.51178	0.958823
ARHGEF2	Q92974	316	Ribosome/translation	2.93748	0.978352
C7orf50	Q9BRJ6	316	Ribosome/translation	3.80659	0.839116
CAMK2G	Q13555	316	Ribosome/translation	2.8764	0.969519
DAP	P51397	316	Ribosome/translation	3.89325	0.856576
EEF1B2	P24534	316	Ribosome/translation	3.40835	0.874089
EEF1G	P26641	316	Ribosome/translation	2.43138	0.881116
EEF2	P13639	316	Ribosome/translation	8.30634	0.989246
EIF2A	Q9BY44	316	Ribosome/translation	2.13153	0.966689
EIF2AK2	P19525	316	Ribosome/translation	2.01577	0.943202
EIF2B3	Q9NR50	316	Ribosome/translation	1.59145	0.825803
EIF2B4	Q9UI10	316	Ribosome/translation	2.42782	0.976498
EIF2B5	Q13144	316	Ribosome/translation	2.31478	0.927318
EIF2D	P41214	316	Ribosome/translation	2.27742	0.968725
EIF5A;EIF5AL1	P63241;P63241-2;Q6IS14	316	Ribosome/translation	4.26923	0.895511
EML4	Q9HC35	316	Ribosome/translation	5.33873	0.994242
FARSA	Q9Y285	316	Ribosome/translation	3.8059	0.925731
FARSB	Q9NSD9	316	Ribosome/translation	3.87849	0.985641
FAU	P62861	316	Ribosome/translation	5.28154	0.798231
FKBP3	Q00688	316	Ribosome/translation	3.62999	0.881159
MAP4	P27816	316	Ribosome/translation	13.2197	0.994882
METAP2	P50579	316	Ribosome/translation	2.41873	0.955549
NCAPD2	Q15021	316	Ribosome/translation	1.67601	0.964499
NCAPG	Q9BPX3	316	Ribosome/translation	1.54351	0.973918
PA2G4	Q9UQ80	316	Ribosome/translation	12.0101	0.993571
PDAP1	Q13442	316	Ribosome/translation	5.43744	0.971015
PDCD4	Q53EL6	316	Ribosome/translation	7.77613	0.973088
PRKRA	O75569	316	Ribosome/translation	4.38913	0.760256
PYM1	Q9BRP8	316	Ribosome/translation	18.7475	0.992847
RACK1	P63244	316	Ribosome/translation	4.58335	0.985373
RPL10	P27635	316	Ribosome/translation	3.63936	0.870364
RPL10A	P62906	316	Ribosome/translation	1.30929	0.910222
RPL12	P30050	316	Ribosome/translation	2.17553	0.924378
RPL13	P26373	316	Ribosome/translation	1.81229	0.911235
RPL13A	P40429	316	Ribosome/translation	1.74624	0.96372
RPL14	P50914	316	Ribosome/translation	3.10626	0.856938
RPL15	P61313	316	Ribosome/translation	2.18325	0.759599
RPL17	P18621	316	Ribosome/translation	2.72984	0.853233
RPL18	Q07020	316	Ribosome/translation	2.96334	0.969666
RPL18A	Q02543	316	Ribosome/translation	3.99321	0.987984
RPL19	P84098	316	Ribosome/translation	4.26634	0.943172
RPL21	P46778	316	Ribosome/translation	2.23634	0.956414
RPL22	P35268	316	Ribosome/translation	3.19068	0.906446
RPL23	P62829	316	Ribosome/translation	3.09967	0.878691
RPL23A	P62750	316	Ribosome/translation	1.81017	0.940542
RPL24	P83731	316	Ribosome/translation	3.42937	0.989729
RPL27	P61353	316	Ribosome/translation	2.4461	0.938871
RPL27A	P46776	316	Ribosome/translation	2.56858	0.920622
RPL28	P46779	316	Ribosome/translation	1.42321	0.974797
RPL29	P47914	316	Ribosome/translation	3.45778	0.939359
RPL3	P39023	316	Ribosome/translation	2.9935	0.87653
RPL30	P62888	316	Ribosome/translation	2.93119	0.984124
RPL31	P62899	316	Ribosome/translation	2.23492	0.98533
RPL36A	P83881	316	Ribosome/translation	1.85176	0.859013
RPL37A	P61513	316	Ribosome/translation	1.85029	0.947555
RPL4	P36578	316	Ribosome/translation	1.72046	0.970312
RPL5	P46777	316	Ribosome/translation	2.11568	0.977218
RPL6	Q02878	316	Ribosome/translation	1.51741	0.951025
RPL7	P18124	316	Ribosome/translation	2.86318	0.979328
RPL9P9	P32969	316	Ribosome/translation	12.8134	0.866879
RPLP2	P05387	316	Ribosome/translation	1.76483	0.929466
RPS11	P62280	316	Ribosome/translation	1.77732	0.951626
RPS12	P25398	316	Ribosome/translation	2.66904	0.969233
RPS13	P62277	316	Ribosome/translation	5.09127	0.86535
RPS14	P62263	316	Ribosome/translation	1.92437	0.904164
RPS15A	P62244	316	Ribosome/translation	8.9113	0.936134
RPS19	P39019	316	Ribosome/translation	1.72459	0.982654
RPS2	P15880	316	Ribosome/translation	2.89882	0.929633
RPS21	P63220	316	Ribosome/translation	2.91307	0.954133
RPS23	P62266	316	Ribosome/translation	4.74049	0.964348
RPS24	P62847	316	Ribosome/translation	1.68154	0.83501
RPS26;RPS26P11	P62854;Q5JNZ5	316	Ribosome/translation	8.69219	0.893198
RPS27	P42677	316	Ribosome/translation	2.16082	0.845954
RPS28	P62857	316	Ribosome/translation	3.49304	0.796355
RPS3	P23396	316	Ribosome/translation	2.92828	0.985495
RPS3A	P61247	316	Ribosome/translation	2.66908	0.900101
RPS4X;RPS4Y2	P62701;Q8TD47	316	Ribosome/translation	2.66051	0.971901
RPS5	P46782	316	Ribosome/translation	2.30684	0.968617
RPS6	P62753	316	Ribosome/translation	1.37358	0.898409
RPS8	P62241	316	Ribosome/translation	1.46239	0.955604
RPSA	P08865	316	Ribosome/translation	2.47817	0.865781
RTCA	O00442	316	Ribosome/translation	3.29655	0.847486
SRPK1	Q96SB4	316	Ribosome/translation	2.14083	0.967969
SRPK2	P78362	316	Ribosome/translation	1.6583	0.959095
TRIM25	Q14258	316	Ribosome/translation	1.92267	0.971156
UPP1	Q16831	316	Ribosome/translation	2.54116	0.952578
DPY30	Q9C005	305	Transcription	63.1497	0.947904
FOXK1	P85037	305	Transcription	6.40017	0.904003
FOXK2	Q01167	305	Transcription	5.4008	0.924031
PDLIM1	O00151	305	Transcription	1.50404	0.803144
PNPO	Q9NVS9	305	Transcription	5.80829	0.786588
ZNF629	Q9UEG4	305	Transcription	4.67216	0.793374
COX7A2	P14406	317	various	2.3128	0.895641
GOSR1	O95249	317	various	4.51229	0.872832
ITGA2	P17301	317	various	7.54311	0.828131
NDUFB4	O95168	317	various	5.3589	0.901185
NDUFS3	O75489	317	various	5.63676	0.760429
ATP5PB	P24539	320	various	5.8448	0.96607
CCNT1	O60563	320	various	2.79616	0.95884
COIL	P38432	320	various	2.15144	0.797557
GHITM	Q9H3K2	320	various	1.72882	0.844439
MRPL48	Q96GC5	320	various	4.47695	0.752545
MRPS23	Q9Y3D9	320	various	2.2678	0.93693
ODF2	Q5BJF6	320	various	14.0566	0.826632
POTEE;POTEI	Q6S8J3;P0CG38	320	various	11.8852	0.812406
RC3H2	Q9HBD1	320	various	13.1315	0.879987
SPOUT1	Q5T280	320	various	5.71607	0.938616
SREK1IP1	Q8N9Q2	320	various	1.47381	0.784399
SRSF10	O75494	320	various	3.05786	0.838997
SSB	P05455	320	various	3.99086	0.897298

## Sheet: Volcano plot data Sup Fig 4
Protein IDs_	Majority protein IDs_	Protein names_	Gene names_	id_	Q-value	Score	-Log Student's T-test p-value St_1K_Nt_1K	Student's T-test q-value St_1K_Nt_1K	Student's T-test Difference St_1K_Nt_1K	Student's T-test Test statistic St_1K_Nt_1K	-Log Student's T-test p-value St_Cyt_Nt_Cyt	Student's T-test q-value St_Cyt_Nt_Cyt	Student's T-test Difference St_Cyt_Nt_Cyt	Student's T-test Test statistic St_Cyt_Nt_Cyt	-Log Student's T-test p-value St_FP_Nt_FP	Student's T-test q-value St_FP_Nt_FP	Student's T-test Difference St_FP_Nt_FP	Student's T-test Test statistic St_FP_Nt_FP	LFQ intensity Nt_rep1_1K	LFQ intensity Nt_rep2_1K	LFQ intensity Nt_rep3_1K	LFQ intensity St_rep1_1K	LFQ intensity St_rep2_1K	LFQ intensity St_rep3_1K	LFQ intensity Nt_rep1_Cyt	LFQ intensity Nt_rep2_Cyt	LFQ intensity Nt_rep3_Cyt	LFQ intensity St_rep1_Cyt	LFQ intensity St_rep2_Cyt	LFQ intensity St_rep3_Cyt	LFQ intensity Nt_rep1_FP	LFQ intensity Nt_rep2_FP	LFQ intensity Nt_rep3_FP	LFQ intensity St_rep1_FP	LFQ intensity St_rep2_FP	LFQ intensity St_rep3_FP
P0DPI2;A0A0B4J2D5;P0DPI2-2;A0A0B4J2D5-2	P0DPI2;A0A0B4J2D5;P0DPI2-2;A0A0B4J2D5-2			1	0	2.7712	0.592283	0.736718	0.320091	1.32533	0.184062	1	0.113172	0.48269	0.243892	1	-0.0664152	-0.617531	24.3354	24.184	24.2452	25.0478	24.2996	24.3775	22.4732	22.6431	22.4358	22.3788	23.0807	22.4322	24.7326	24.7323	24.5766	24.451	24.7772	24.614
A0A0B4J2F0	A0A0B4J2F0		PIGBOS1	2	0.0069337	0.34865	0.195208	0.912882	0.115718	0.508355	NaN	NaN	NaN	NaN	0.22176	1	0.291817	0.56845	24.9375	24.262	24.6586	24.9222	24.5233	24.7597	NaN	NaN	NaN	NaN	NaN	NaN	24.554	24.1929	24.0413	25.5207	24.2168	23.9261
A0AV96;A0AV96-2;Q8TBY0-2;Q8TBY0-3;Q8TBY0;Q9NQ94-5;Q9NQ94-6;Q9NQ94-3;Q9NQ94-2;Q9NQ94-4;Q9NQ94	A0AV96;A0AV96-2	RNA-binding protein 47	RBM47	5	0	4.4542	0.116238	0.953223	-0.0536633	-0.319729	1.23557	0.490126	0.160649	2.63085	0.303437	1	-0.0588245	-0.74579	25.1911	24.7996	25.1607	25.205	24.9602	24.8252	23.192	23.1561	23.1715	23.3477	23.4305	23.2234	24.7014	24.9144	24.7266	24.6639	24.7001	24.8019
A0AVT1;A0AVT1-2;A0AVT1-3;A0AVT1-4	A0AVT1;A0AVT1-2	Ubiquitin-like modifier-activating enzyme 6	UBA6	6	0	13.341	0.0704314	0.970088	-0.0947361	-0.20129	0.125689	1	-0.0405509	-0.343232	0.0792787	1	-0.023318	-0.224807	27.9	28.8367	28.7817	28.373	27.8084	29.0528	31.0704	30.7815	30.8396	30.9911	30.8598	30.7189	29.8379	30.0032	29.9141	29.8442	30.0738	29.7672
A0FGR8-2;A0FGR8-5;A0FGR8-4	A0FGR8-2	Extended synaptotagmin-2	ESYT2	7	0.0022768	0.46672	0.277352	0.877274	-0.139997	-0.690217	0.366867	0.965208	0.442322	0.87769	0.0312287	1	-0.0182781	-0.0926753	23.2539	23.1649	23.6004	23.4435	22.9169	23.2387	19.2489	19.9918	18.6689	19.0969	19.9884	20.1513	22.4641	22.8005	22.3107	22.4402	22.3151	22.765
A0FGR8-6;A0FGR8	A0FGR8-6;A0FGR8	Extended synaptotagmin-2	ESYT2	8	0	7.5821	0.299206	0.87031	-0.146671	-0.736833	0.0152977	0.996452	-0.0287425	-0.0461686	0.661278	1	-0.100592	-1.45975	32.9059	32.788	33.0982	33.1306	32.5454	32.6761	29.9413	29.8801	31.6571	30.0447	30.7889	30.5586	32.3819	32.2556	32.1955	32.1526	32.1204	32.2582
A0JLT2;A0JLT2-2	A0JLT2;A0JLT2-2	Mediator of RNA polymerase II transcription subunit 19	MED19	9	0	0.7113	0.353497	0.846633	0.2009	0.850218	NaN	NaN	NaN	NaN	NaN	NaN	NaN	NaN	22.007	21.442	21.7479	22.2648	21.6964	21.8383	NaN	NaN	NaN	NaN	NaN	NaN	NaN	NaN	NaN	NaN	NaN	NaN
A0MZ66;A0MZ66-5;A0MZ66-6;A0MZ66-3;A0MZ66-4;A0MZ66-8;A0MZ66-2;A0MZ66-7	A0MZ66;A0MZ66-5;A0MZ66-6;A0MZ66-3;A0MZ66-4;A0MZ66-8;A0MZ66-2	Shootin-1	KIAA1598	11	0	9.2311	0.285728	0.874994	-0.129622	-0.708159	0.0316121	0.999469	0.0082531	0.0937761	0.124869	1	-0.0376778	-0.341204	26.0541	26.1457	25.9498	26.2646	25.7925	25.7036	28.8307	29.0142	29.001	28.9965	28.8295	29.0447	28.1245	27.8466	27.7972	27.8156	27.9625	27.8771
A1L0T0	A1L0T0	Acetolactate synthase-like protein	ILVBL	14	0	3.4945	0.496975	0.780899	0.178599	1.13859	NaN	NaN	NaN	NaN	0.308089	1	-0.1076	-0.755608	24.8447	24.7706	24.8364	25.3057	24.8529	24.8289	NaN	NaN	NaN	NaN	NaN	NaN	24.5111	24.6166	24.5798	24.3926	24.7293	24.2628
A1L390;A1L390-3;A1L390-2	A1L390;A1L390-3;A1L390-2	Pleckstrin homology domain-containing family G member 3	PLEKHG3	16	0	2.5191	0.342186	0.85622	-0.263854	-0.826848	0.0531394	1	0.15861	0.154319	0.26083	1	0.365207	0.654538	21.7478	21.7437	22.3201	22.0648	21.1937	21.7615	18.3621	20.9179	20.8523	19.0216	20.7923	20.7943	22.2419	21.6586	21.9398	23.3065	22.142	21.4875
A1X283	A1X283	SH3 and PX domain-containing protein 2B	SH3PXD2B	17	0	5.9708	0.13115	0.945207	-0.0445919	-0.356682	1.34576	0.437456	0.190422	2.87795	0.495377	1	-0.114517	-1.13544	31.0245	30.9716	30.7535	31.0581	30.7947	30.763	29.5825	29.6117	29.6781	29.7162	29.9227	29.8047	30.6841	30.5653	30.6518	30.3319	30.6336	30.5922
A2RRP1;A2RRP1-2	A2RRP1;A2RRP1-2	Neuroblastoma-amplified sequence	NBAS	18	0	2.4163	0.0598435	0.973031	0.0313333	0.172695	0.668433	0.823673	-0.61316	-1.47369	0.929466	1	-0.180484	-1.98863	25.8984	25.4259	25.9502	25.662	25.7977	25.9088	26.2892	25.3069	25.2771	24.5857	25.4518	24.9962	25.5358	25.7245	25.4226	25.4032	25.3365	25.4018
A2RUS2;A2RUS2-2;A2RUS2-3	A2RUS2;A2RUS2-2	DENN domain-containing protein 3	DENND3	23	0.0064597	0.3614	0.452152	0.801955	0.824711	1.04978	0.493327	0.913595	-0.644252	-1.13139	0.227634	1	-1.9989	-0.581561	26.6363	27.2345	26.0334	26.956	28.8517	26.5707	27.718	26.269	27.4229	25.8029	26.6642	27.01	27.3591	26.9733	26.9537	18.2436	28.933	28.1128
A3KMH1;A3KMH1-3;A3KMH1-2	A3KMH1;A3KMH1-3;A3KMH1-2	von Willebrand factor A domain-containing protein 8	VWA8	25	0	8.9956	0.156941	0.933234	0.15428	0.419024	0.698911	0.797346	-0.496334	-1.53309	0.251211	1	0.15324	0.633577	28.3793	28.7241	28.9283	29.3464	28.9358	28.2123	27.5495	27.7724	28.1675	27.8705	27.0788	27.0511	28.9829	28.76	28.4174	28.5252	28.9887	29.1061
A3KN83-2;A3KN83;A3KN83-3;A3KN83-4	A3KN83-2;A3KN83;A3KN83-3;A3KN83-4	Protein strawberry notch homolog 1	SBNO1	26	0	6.5222	0.343147	0.855809	0.226629	0.828839	1.07872	0.580544	-0.383183	-2.29472	0.68539	1	-0.25615	-1.50673	24.7476	24.5087	24.3727	25.0761	24.9597	24.2731	25.799	25.5761	26.0108	25.2642	25.3447	25.6275	25.5398	25.4704	25.4725	24.9201	25.3006	25.4935
A4D1E9;A4D1E9-2;A4D1E9-3	A4D1E9;A4D1E9-2	GTP-binding protein 10	GTPBP10	27	0	3.3986	0.577796	0.744923	0.374598	1.29707	0.554635	0.893762	2.17188	1.25181	0.397452	1	-0.121745	-0.939977	24.6509	24.8135	24.379	25.5001	24.812	24.655	21.8178	21.9684	17.2724	24.0473	22.175	21.3519	24.9846	24.8534	24.8854	24.5762	25.0033	24.7787
A5YKK6;A5YKK6-2;A5YKK6-3;A5YKK6-4	A5YKK6;A5YKK6-2;A5YKK6-3;A5YKK6-4	CCR4-NOT transcription complex subunit 1	CNOT1	33	0	13.252	0.0253407	0.988657	0.0156034	0.0756628	0.532163	0.901157	0.0908655	1.20779	0.00373581	1	0.00132497	0.0114205	30.6071	30.4546	30.4178	30.889	30.4139	30.2234	30.3436	30.1012	30.2532	30.2791	30.3235	30.3681	31.5307	31.4254	31.3887	31.2668	31.6404	31.4416
A6H8Y1-2;A6H8Y1-7;A6H8Y1-6;A6H8Y1;A6H8Y1-4;A6H8Y1-3;A6H8Y1-5	A6H8Y1-2;A6H8Y1-7;A6H8Y1-6;A6H8Y1;A6H8Y1-4;A6H8Y1-3;A6H8Y1-5	Transcription factor TFIIIB component B homolog	BDP1	34	0	1.0588	1.13275	0.513578	0.470541	2.40865	NaN	NaN	NaN	NaN	NaN	NaN	NaN	NaN	19.6059	19.074	19.1288	19.9363	19.6452	19.6387	NaN	NaN	NaN	NaN	NaN	NaN	NaN	NaN	NaN	NaN	NaN	NaN
A6ND36;A6ND36-2	A6ND36;A6ND36-2	Protein FAM83G	FAM83G	36	0.0078963	0.32855	1.50456	0.413993	1.86813	3.25282	NaN	NaN	NaN	NaN	NaN	NaN	NaN	NaN	23.7019	24.4923	25.3819	25.7793	26.6882	26.7129	NaN	NaN	NaN	NaN	NaN	NaN	NaN	NaN	NaN	NaN	NaN	NaN
A6NDG6	A6NDG6	Phosphoglycolate phosphatase	PGP	37	0	3.2261	0.099676	0.959416	0.0854956	0.277817	0.124315	1	0.0542094	0.339832	0.00836575	1	0.00407664	0.0254415	22.9747	23.1018	23.3611	23.7993	23.0061	22.8887	26.5224	26.1857	26.6534	26.4361	26.6634	26.4246	25.6746	25.7341	25.3824	25.4381	25.8298	25.5354
A6NDU8	A6NDU8	UPF0600 protein C5orf51	C5orf51	38	0	2.6402	0.115935	0.952792	-0.215589	-0.31897	2.18444	0.160571	0.124683	5.19474	0.996357	1	0.113089	2.12439	19.6135	19.2825	20.3414	20.6739	19.2683	18.6485	22.4418	22.4217	22.4911	22.5987	22.5565	22.5735	21.4981	21.4386	21.3983	21.618	21.5854	21.4708
A6NFI3	A6NFI3	Zinc finger protein 316	ZNF316	40	0	0.74249	0.122417	0.950522	0.0622629	0.335127	0.249293	0.999993	0.18653	0.629379	0.970879	1	3.0184	2.07243	25.1469	24.7765	24.5816	25.0638	24.8313	24.7967	24.3825	23.9963	23.6079	24.566	24.045	23.9353	20.2847	20.614	24.5512	24.1512	25.7913	24.5626
A6NHR9;A6NHR9-2;A6NHR9-3	A6NHR9;A6NHR9-2	Structural maintenance of chromosomes flexible hinge domain-containing protein 1	SMCHD1	42	0	22.36	0.689732	0.685633	0.298917	1.51519	0.661425	0.824557	-1.13716	-1.46004	0.335315	1	-0.0926793	-0.812592	27.3867	27.0142	27.2806	27.8403	27.2923	27.4457	24.753	24.4706	26.2551	22.9288	24.6215	24.5169	25.6488	25.449	25.5696	25.2768	25.5029	25.6098
A6NIH7	A6NIH7	Protein unc-119 homolog B	UNC119B	44	0	1.706	0.0222301	0.987862	0.00942675	0.066593	0.35686	0.968484	0.136084	0.857143	0.616523	1	-0.0865962	-1.37258	25.6285	25.3334	25.4689	25.6709	25.5071	25.2812	27.0373	26.8735	27.2989	27.016	27.2512	27.3509	26.5655	26.4725	26.4783	26.3318	26.5219	26.4028
A6NJ78;A6NJ78-2;A6NJ78-3;A6NJ78-4;P0C7V9	A6NJ78	Probable methyltransferase-like protein 15	METTL15	45	0	1.4761	0.0470317	0.976884	0.0460625	0.137386	NaN	NaN	NaN	NaN	0.320461	1	0.323844	0.781605	24.506	24.4531	24.7797	25.182	24.0748	24.6202	NaN	NaN	NaN	NaN	NaN	NaN	23.5943	24.6724	23.9754	24.3479	24.8952	23.9706
A8CG34;A8CG34-2;A6NF01;Q6PJE2-5	A8CG34;A8CG34-2	Nuclear envelope pore membrane protein POM 121C	POM121C	51	0	1.332	0.448487	0.805163	0.322661	1.04247	NaN	NaN	NaN	NaN	0.00715699	1	0.00656573	0.0217949	25.2779	24.8349	25.7815	25.8666	25.3646	25.6312	NaN	NaN	NaN	NaN	NaN	NaN	23.8005	23.9976	23.3022	23.8549	23.2757	23.9893
A8MT69;A8MT69-2;A8MT69-3	A8MT69;A8MT69-2;A8MT69-3	Centromere protein X	STRA13	52	0	0.78509	0.278072	0.876749	0.110631	0.691762	0.0234713	0.997815	-0.0640723	-0.0702191	0.00456974	1	0.0129077	0.0139566	22.0751	22.4379	22.5718	22.5017	22.5578	22.3572	22.2376	20.2001	22.9574	22.2838	20.9843	21.935	22.8981	22.6646	20.6511	22.6411	22.704	20.9074
A8MW92;A8MW92-4	A8MW92;A8MW92-4	PHD finger protein 20-like protein 1	PHF20L1	53	0	1.2312	0.0550487	0.9729	-0.0575288	-0.159574	NaN	NaN	NaN	NaN	NaN	NaN	NaN	NaN	27.3094	28.4592	28.0466	27.8215	28.1296	27.6915	NaN	NaN	NaN	NaN	NaN	NaN	NaN	NaN	NaN	NaN	NaN	NaN
P62308;A8MWD9	P62308;A8MWD9	Small nuclear ribonucleoprotein G;Putative small nuclear ribonucleoprotein G-like protein 15	SNRPG;SNRPGP15	54	0	1.0345	0.0134911	0.993827	0.0104014	0.0407966	0.122252	1	0.143304	0.334716	0.349619	1	-0.123618	-0.842219	25.6696	25.6137	25.6276	25.6804	26.0705	25.1911	23.4124	22.6346	22.2019	23.0621	23.1985	22.4182	24.166	24.1712	23.9924	23.805	24.249	23.9047
B0YJ81;B0YJ81-2	B0YJ81;B0YJ81-2	Very-long-chain (3R)-3-hydroxyacyl-CoA dehydratase 1	HACD1	57	0.0056881	0.36938	4.93838	0	-6.58354	-26.7995	NaN	NaN	NaN	NaN	NaN	NaN	NaN	NaN	25.5605	24.7449	25.2459	18.5839	18.5004	18.7165	NaN	NaN	NaN	NaN	NaN	NaN	NaN	NaN	NaN	NaN	NaN	NaN
C4AMC7;Q6VEQ5;A8K0Z3	C4AMC7;Q6VEQ5;A8K0Z3	Putative WAS protein family homolog 3;WAS protein family homolog 2;WAS protein family homolog 1	WASH3P;WASH2P;WASH1	60	0	2.0476	0.846403	0.624923	3.10231	1.82271	0.503404	0.914467	0.150277	1.15126	0.046604	1	-0.035078	-0.136194	19.6917	25.1314	24.0309	26.404	26.4504	25.3065	26.4904	26.6087	26.8608	26.7021	26.9416	26.767	26.7397	26.4733	25.9756	26.1101	26.5229	26.4504
E9PAV3;Q13765;E9PAV3-2	E9PAV3;Q13765;E9PAV3-2	Nascent polypeptide-associated complex subunit alpha, muscle-specific form;Nascent polypeptide-associated complex subunit alpha	NACA	125	0	2.2356	0.80368	0.636038	-0.22017	-1.73829	0.272394	0.99745	0.0659746	0.679552	0.212638	1	-0.0416311	-0.547962	24.5429	24.5382	24.4876	24.5508	24.1467	24.2106	26.7965	26.9902	26.9955	26.9606	27.1307	26.8889	26.7127	26.7935	26.7871	26.6417	26.8651	26.6615
E9PRG8	E9PRG8	Uncharacterized protein C11orf98	C11orf98	126	0	1.0084	0.745473	0.653084	-0.510798	-1.62404	0.0835025	1	-0.14969	-0.235919	0.281327	1	-0.169682	-0.698744	26.8813	26.7879	27.6257	26.897	26.5518	26.3137	25.2572	25.7192	24.39	24.2657	24.7112	25.9405	26.7647	26.6992	26.2543	26.0759	26.7064	26.4269
L0R6Q1	L0R6Q1		SLC35A4	127	0.00017553	0.6576	1.53865	0.420585	-1.22651	-3.3365	NaN	NaN	NaN	NaN	0.191402	1	-0.0897992	-0.499624	18.934	19.0051	19.0735	18.3214	17.9289	17.083	NaN	NaN	NaN	NaN	NaN	NaN	18.9625	18.7387	18.5902	18.3878	18.8364	18.7977
L0R819	L0R819		ASNSD1	128	0.00051308	0.59541	0.388635	0.822356	1.7208	0.922096	0.932866	0.6679	-0.0919234	-1.99548	0.434156	1	-0.16323	-1.01385	13.7312	14.1572	14.6622	19.5888	13.8402	14.284	15.483	15.4918	15.5018	15.4023	15.32	15.4785	15.168	15.299	14.8814	14.7987	15.1496	14.9103
O00115-2;O00115	O00115-2;O00115	Deoxyribonuclease-2-alpha	DNASE2	130	0.00017931	0.69456	0.234698	0.89847	-0.570161	-0.597245	0.121301	1	0.401625	0.332355	0.706954	1	0.336042	1.54878	21.3373	21.6545	21.0827	22.2803	21.0327	19.051	21.594	18.1191	21.4725	19.9953	21.0971	21.298	22.4678	21.7231	22.0931	22.482	22.3805	22.4297
O00116	O00116	Alkyldihydroxyacetonephosphate synthase, peroxisomal	AGPS	131	0	4.301	0.479768	0.7881	-0.175334	-1.1046	0.289081	0.99483	-2.91372	-0.715313	0.3843	1	0.157429	0.913283	29.3978	29.2069	29.4923	29.4597	29.0475	29.0638	27.9238	29.6576	27.4287	28.3417	30.4457	17.4815	29.4056	29.1855	29.0151	29.1016	29.4578	29.5191
O00124;O00124-3;O00124-2	O00124;O00124-3;O00124-2	UBX domain-containing protein 8	UBXN8	132	0.00017498	0.65272	0.0739674	0.968347	-0.092481	-0.21073	NaN	NaN	NaN	NaN	0.420725	1	-0.116112	-0.986915	22.1474	21.426	22.1539	22.5242	21.2978	21.6278	NaN	NaN	NaN	NaN	NaN	NaN	21.7326	21.746	21.5283	21.6048	21.37	21.6838
O00139;O00139-4;O00139-1;O00139-5;O00139-2	O00139;O00139-4;O00139-1;O00139-5;O00139-2	Kinesin-like protein KIF2A	KIF2A	133	0	6.4162	1.07311	0.526425	0.273822	2.28301	6.45158	0	0.397577	64.1591	0.644449	1	-0.178015	-1.42698	28.654	28.4885	28.7174	29.0031	28.6969	28.9813	26.9476	26.9496	26.9508	27.3577	27.3466	27.3365	28.2395	28.1522	27.9495	27.7629	28.0685	27.9759
O00141-3;O00141-4;O00141;O00141-5;O00141-2	O00141-3;O00141-4;O00141;O00141-5;O00141-2	Serine/threonine-protein kinase Sgk1	SGK1	134	0.0030719	0.44721	0.608411	0.726055	-4.53305	-1.35678	0.927333	0.666751	1.59573	1.98434	0.014926	1	-0.0925802	-0.0450652	30.0125	30.1806	24.32	19.0427	23.3821	28.4892	23.2507	22.2668	24.7689	25.6771	24.8762	24.5203	24.8335	21.2665	27.2712	24.2362	26.307	22.5501
O00148;O00148-2;O00148-3	O00148;O00148-2;O00148-3	ATP-dependent RNA helicase DDX39A	DDX39A	135	0	3.0059	1.79545	0.370486	0.877321	4.00854	0.273842	0.997655	-0.231045	-0.682671	0.137734	1	0.0390326	0.372779	27.0581	26.506	27.2275	27.8486	27.7766	27.7983	25.689	25.2646	25	25.6118	24.9514	24.6973	26.4447	26.6238	26.556	26.761	26.5072	26.4735
O00151	O00151	PDZ and LIM domain protein 1	PDLIM1	136	0	6.2078	1.55301	0.432067	-0.26646	-3.3721	0.101141	1	0.0335217	0.281564	0.383654	1	0.050752	0.911968	27.9633	28.0687	28.1865	27.807	27.7269	27.8852	29.6982	29.4143	29.4202	29.5642	29.6606	29.4084	28.5759	28.6295	28.5373	28.5455	28.7145	28.6349
O00154-4;O00154-6;O00154-7;O00154;O00154-5;O00154-2;O00154-3	O00154-4;O00154-6;O00154-7;O00154;O00154-5;O00154-2;O00154-3	Cytosolic acyl coenzyme A thioester hydrolase	ACOT7	137	0	5.2484	0.159083	0.932087	0.0788142	0.424121	0.0522344	1	-0.0140203	-0.151821	0.00514797	1	-0.00223478	-0.0157124	28.8251	28.9203	29.0968	29.3594	28.8964	28.8228	32.9126	32.6898	32.9234	32.7257	32.8977	32.8603	31.9995	31.7459	31.8189	31.7059	32.0917	31.7601
O00159-2	O00159-2	Unconventional myosin-Ic	MYO1C	138	0.0079034	0.32904	0.0350171	0.984913	0.0593192	0.103517	NaN	NaN	NaN	NaN	NaN	NaN	NaN	NaN	21.2374	19.8248	20.133	21.2137	20.1492	20.0103	NaN	NaN	NaN	NaN	NaN	NaN	NaN	NaN	NaN	NaN	NaN	NaN
O00159-3;O00159	O00159-3;O00159	Unconventional myosin-Ic	MYO1C	139	0	14.349	0.181321	0.919108	-0.0573317	-0.476336	0.194995	1	0.043726	0.507867	0.102359	1	-0.027647	-0.284672	32.1234	32.0712	32.1807	32.2834	32.0346	31.8853	28.4918	28.3818	28.4204	28.3637	28.6298	28.4317	31.3825	31.3054	31.1304	31.1383	31.3538	31.2433
O00161;O00161-2	O00161;O00161-2	Synaptosomal-associated protein 23	SNAP23	140	0	2.5245	0.226179	0.901565	0.145912	0.57832	1.23546	0.489299	-0.211584	-2.63062	0.0352209	1	-0.0130711	-0.104098	24.5159	24.6168	24.9562	25.201	24.4598	24.8658	23.6024	23.6096	23.7646	23.3321	23.4722	23.5375	24.455	24.1779	24.1859	24.2402	24.4185	24.1209
O00165;O00165-2;O00165-5;O00165-3;O00165-4;O00165-6	O00165;O00165-2;O00165-5;O00165-3	HCLS1-associated protein X-1	HAX1	141	0	2.2394	1.34007	0.465989	0.502705	2.86493	0.156063	1	0.233213	0.416932	0.249255	1	0.0882899	0.629296	31.6233	31.4767	31.3158	32.2202	32.0051	31.6986	30.9644	30.3399	29.986	30.7522	31.4479	29.7898	32.2008	32.0716	32.0722	32.042	32.4682	32.0993
O00170	O00170	AH receptor-interacting protein	AIP	142	0	3.4622	0.293919	0.87132	0.294509	0.725614	0.133566	1	-0.0398528	-0.362604	0.457994	1	-0.0859089	-1.0614	25.5581	24.7347	24.632	25.6944	25.375	24.739	27.1356	27.2316	27.3971	27.3324	27.2476	27.0647	26.5675	26.5995	26.4466	26.3968	26.5838	26.3752
O00178	O00178	GTP-binding protein 1	GTPBP1	143	0	4.7133	0.213928	0.906019	-0.0895131	-0.550869	0.752495	0.767637	0.201439	1.63778	1.39809	1	-0.193513	-2.99887	25.3444	25.1409	25.3059	25.4743	25.0228	25.0256	26.1157	26.0584	26.1887	26.2007	26.5565	26.2099	26.296	26.2206	26.0866	26.0398	25.9698	26.0131
O00186	O00186	Syntaxin-binding protein 3	STXBP3	144	0	5.3776	0.419404	0.816139	0.153098	0.98426	0.374702	0.957719	-0.217763	-0.893717	0.438478	1	-0.0861009	-1.02249	23.2192	22.9961	23.0434	23.5192	23.106	23.0928	19.8378	20.6358	20.2374	20.1628	19.8887	20.0062	22.3912	22.2232	22.1465	22.1229	22.254	22.1257
O00194	O00194	Ras-related protein Rab-27B	RAB27B	147	0.0025966	0.45842	0.193506	0.913085	0.313208	0.504453	0.226397	1	0.587156	0.578807	1.0108	1	-1.14128	-2.15399	18.0401	17.7641	18.045	17.8798	19.4647	17.4443	16.4053	16.9382	19.5784	17.9436	17.9965	18.7433	18.8494	18.0645	18.7068	16.713	17.1811	18.3027
O00203-3;O00203;Q13367;Q13367-4;Q13367-3	O00203-3;O00203	AP-3 complex subunit beta-1	AP3B1	148	0	8.2009	0.453264	0.801065	0.242074	1.05199	0.668544	0.824321	-0.161414	-1.47391	0.452853	1	-0.12678	-1.05117	24.4321	24.2136	23.9292	24.76	24.3947	24.1464	25.9035	25.8152	25.9511	25.5304	25.8697	25.7856	25.5404	25.4034	25.3106	25.1022	25.4446	25.3274
O00217	O00217	NADH dehydrogenase [ubiquinone] iron-sulfur protein 8, mitochondrial	NDUFS8	149	0	1.1364	0.706301	0.675657	0.33795	1.54751	NaN	NaN	NaN	NaN	0.253506	1	0.0598971	0.638591	28.1572	27.7861	28.0124	28.6062	27.9626	28.4007	NaN	NaN	NaN	NaN	NaN	NaN	27.726	27.5945	27.5817	27.7122	27.8254	27.5443
O00220	O00220	Tumor necrosis factor receptor superfamily member 10A	TNFRSF10A	150	0	0.75317	0.764378	0.653253	-0.498616	-1.66106	NaN	NaN	NaN	NaN	0.309362	1	-0.483659	-0.758293	17.8181	17.7293	17.0612	16.728	17.3574	17.0273	NaN	NaN	NaN	NaN	NaN	NaN	17.6269	18.2127	19.4511	17.3072	18.0507	18.4817
O00231;O00231-2	O00231;O00231-2	26S proteasome non-ATPase regulatory subunit 11	PSMD11	152	0	6.7717	0.331501	0.858362	0.201691	0.804658	0.337156	0.975059	0.0721671	0.816418	0.155309	1	-0.0399494	-0.415134	25.662	25.6094	25.3544	26.1868	25.6407	25.4034	28.7487	28.5869	28.7381	28.7494	28.8933	28.6475	27.6903	27.6812	27.4958	27.4401	27.6766	27.6308
O00232;O00232-2	O00232;O00232-2	26S proteasome non-ATPase regulatory subunit 12	PSMD12	153	0	5.654	0.324527	0.861942	0.192435	0.790111	1.18678	0.519441	0.154678	2.52448	0.244266	1	0.0395393	0.618353	22.2324	21.7649	22.0041	22.5965	21.9574	22.0248	25.0515	25.0188	25.0945	25.1252	25.3187	25.1849	24.1251	24.0578	24.0076	24.1921	24.1118	24.0052
O00233;O00233-2;O00233-3	O00233;O00233-2	26S proteasome non-ATPase regulatory subunit 9	PSMD9	154	0	3.4568	0.158006	0.932472	0.0990524	0.42156	0.718269	0.784617	-0.119857	-1.57087	0.0409423	1	0.0105438	0.120316	21.2508	21.0453	20.8571	21.546	21.0486	20.8557	24.9483	24.9145	24.9685	24.6892	24.947	24.8356	23.7466	23.8555	23.5758	23.7067	23.8013	23.7014
O00244	O00244	Copper transport protein ATOX1	ATOX1	155	0	1.7532	0.743497	0.652927	-2.48186	-1.62017	0.510282	0.912472	0.0957959	1.1648	0.414031	1	-0.0874596	-0.973451	21.9503	22.8445	23.2438	23.1557	18.9153	18.522	26.657	26.7732	26.8943	26.8003	26.9558	26.8558	25.9552	25.9301	25.7295	25.6839	25.8714	25.7971
O00255;O00255-2;O00255-3	O00255;O00255-2;O00255-3	Menin	MEN1	156	0	2.8001	1.00539	0.547916	0.209456	2.14289	NaN	NaN	NaN	NaN	0.393862	1	1.94677	0.932704	27.5136	27.2251	27.3014	27.6474	27.5023	27.5188	NaN	NaN	NaN	NaN	NaN	NaN	25.5008	25.2439	19.1296	24.9491	25.3775	25.388
O00257;O00257-3	O00257	E3 SUMO-protein ligase CBX4	CBX4	157	0	3.0626	0.0917871	0.961757	0.0534217	0.257506	0.483272	0.922014	-2.81329	-1.11153	0.10206	1	-0.0535425	-0.28391	27.6654	26.9774	27.2608	27.4384	27.2473	27.3782	26.5104	25.2235	26.2675	25.3639	18.2005	25.9972	26.5497	26.4159	26.8617	26.3537	26.5023	26.8108
O00264;O00264-2	O00264;O00264-2	Membrane-associated progesterone receptor component 1	PGRMC1	158	0	3.2734	0.162291	0.930957	0.089166	0.431728	0.292041	0.99676	0.420425	0.721618	0.28394	1	-0.0706425	-0.704337	23.4197	23.1397	23.3711	23.6873	23.4636	23.047	19.1126	18.7305	19.0458	20.5158	18.9395	18.6949	23.2431	23.2626	22.9854	23.1365	23.1408	23.0019
O00267;O00267-2	O00267;O00267-2	Transcription elongation factor SPT5	SUPT5H	159	0	11.944	0.177516	0.920096	-0.0423304	-0.467486	0.313234	0.983286	0.076636	0.766441	0.209595	1	-0.0698071	-0.541093	30.7238	30.547	30.6045	30.7246	30.549	30.4747	29.9434	29.7921	29.7026	29.9002	30.0068	29.761	29.7113	29.743	29.6097	29.3875	29.8055	29.6615
O00268	O00268	Transcription initiation factor TFIID subunit 4	TAF4	160	0	3.9761	0.37764	0.830294	-0.285338	-0.899714	0.46873	0.92745	4.79825	1.08273	0.481697	1	-1.18382	-1.10841	33.6152	33.4229	32.9137	33.4808	32.6688	32.9463	32.766	18.7401	31.153	32.2199	32.3499	32.4841	31.6743	33.9657	30.3484	30.588	31.1127	30.7362
O00273	O00273	DNA fragmentation factor subunit alpha	DFFA	161	0	4.9007	0.654989	0.706067	0.577377	1.4475	0.239852	1	0.0488631	0.608634	0.217473	1	-0.080452	-0.558842	22.0693	21.5326	21.4258	22.9092	22.1145	21.7362	25.9527	25.7601	25.8473	25.9656	25.9544	25.7868	24.9829	24.9509	24.5814	24.6831	24.8859	24.7048
O00291-3;O00291;O00291-4	O00291-3;O00291;O00291-4	Huntingtin-interacting protein 1	HIP1	164	0	3.996	1.43401	0.44024	0.197307	3.08333	0.22541	1	0.0594635	0.576604	0.800915	1	-0.291613	-1.73284	29.2068	29.2804	29.2391	29.5556	29.3531	29.4096	28.2063	27.8627	28.0579	28.0715	28.0781	28.1557	28.2633	28.0184	28.0474	27.5194	27.9562	27.9787
O00299	O00299	Chloride intracellular channel protein 1	CLIC1	165	0	4.8131	0.0347881	0.985002	0.0247326	0.102864	0.0450593	1	0.0168921	0.131878	0.345406	1	0.0566031	0.833515	21.6701	21.1752	21.4701	21.8316	21.1808	21.3771	25.476	25.095	25.1683	25.2411	25.3637	25.1851	24.669	24.6398	24.4855	24.6041	24.7269	24.6332
O00303	O00303	Eukaryotic translation initiation factor 3 subunit F	EIF3F	166	0	5.0999	0.595699	0.735304	-0.275489	-1.332	0.467297	0.926083	0.165643	1.07988	0.383032	1	-0.100708	-0.910701	28.4809	28.7667	28.5414	28.6677	28.2715	28.0233	30.5634	30.084	30.4785	30.4635	30.6051	30.5541	30.1593	30.2211	30.0046	29.8988	30.2007	29.9835
O00308;O00308-2;O00308-4;O00308-3	O00308;O00308-2	NEDD4-like E3 ubiquitin-protein ligase WWP2	WWP2	167	0	1.0087	0.328687	0.858772	0.260494	0.798793	NaN	NaN	NaN	NaN	0.649284	1	-0.189437	-1.43639	29.4356	28.619	29.3311	29.716	29.0221	29.429	NaN	NaN	NaN	NaN	NaN	NaN	28.6407	28.5017	28.497	28.1121	28.502	28.457
O00311	O00311	Cell division cycle 7-related protein kinase	CDC7	168	0	0.81061	0.214039	0.906462	0.126357	0.551119	0.24482	1	-0.907307	-0.61957	1.10493	1	-2.35393	-2.34976	21.7784	21.901	21.8274	21.5479	22.01	22.328	25.0712	20.2403	21.6619	20.869	21.9021	21.4804	21.8931	22.0597	23.3122	18.4859	20.129	21.5882
O00330;O00330-3;O00330-2	O00330;O00330-3;O00330-2	Pyruvate dehydrogenase protein X component, mitochondrial	PDHX	169	0	4.3065	0.2011	0.909468	0.092158	0.521814	0.611781	0.844281	-0.441912	-1.36334	0.436026	1	-0.151883	-1.01759	27.2364	27.3439	27.2503	27.7107	27.2494	27.1471	23.6228	24.5404	23.8006	23.4054	23.3643	23.8684	27.5923	27.1842	27.3444	27.0411	27.3223	27.3018
O00400	O00400	Acetyl-coenzyme A transporter 1	SLC33A1	171	0	1.7544	0.112611	0.956398	-0.0785147	-0.31063	NaN	NaN	NaN	NaN	0.757559	1	-0.589627	-1.6477	24.7656	24.5875	24.0453	24.5049	24.5303	24.1275	NaN	NaN	NaN	NaN	NaN	NaN	24.3404	24.3876	24.399	23.1136	23.9122	24.3322
O00401	O00401	Neural Wiskott-Aldrich syndrome protein	WASL	172	0	2.1905	0.188641	0.914725	0.124375	0.493267	0.992214	0.631345	0.542751	2.11592	0.654528	1	-0.528488	-1.44661	30.6926	30.1907	30.4963	30.8215	30.1749	30.7564	29.0232	29.5041	29.4089	29.9263	30.1778	29.4603	30.8981	29.7112	29.9487	29.5993	29.7454	29.6277
O00410;O00410-3;O00410-2	O00410;O00410-3;O00410-2	Importin-5	IPO5	173	0	13.389	0.200911	0.909104	0.170082	0.521383	0.110701	1	-0.0555833	-0.305824	1.21343	1	0.111309	2.58236	28.0568	27.8029	27.743	28.6329	27.9004	27.5797	31.0437	30.479	30.9665	30.8587	30.729	30.7348	30.1126	30.2303	30.106	30.257	30.2888	30.2371
O00411	O00411	DNA-directed RNA polymerase, mitochondrial	POLRMT	174	0	5.6151	0.13391	0.943831	0.0762119	0.363444	NaN	NaN	NaN	NaN	0.067664	1	0.0349172	0.193865	25.852	25.8562	25.648	26.0745	25.4658	26.0446	NaN	NaN	NaN	NaN	NaN	NaN	25.5645	25.5931	25.4186	25.336	25.8979	25.447
O00422-2;O00422	O00422-2;O00422	Histone deacetylase complex subunit SAP18	SAP18	176	0	2.7613	0.595613	0.734877	0.241558	1.33183	0.732456	0.77168	0.243959	1.59858	0.535622	1	0.106503	1.21457	31.7339	31.6155	32.0128	31.7915	32.0261	32.2693	27.3643	27.4695	27.2566	27.508	27.8833	27.431	29.7005	29.6678	29.4827	29.6126	29.7715	29.7864
O00425;O00425-2	O00425	Insulin-like growth factor 2 mRNA-binding protein 3	IGF2BP3	177	0	6.0927	0.0880098	0.963857	-0.0457153	-0.247697	1.0268	0.609714	0.359628	2.18692	0.172829	1	-0.0192134	-0.456539	29.4891	29.3242	29.3744	29.7058	29.1848	29.1598	28.5498	28.6256	28.9278	28.8656	29.2704	29.0461	30.2169	30.1987	30.1341	30.1424	30.2302	30.1194
O00429;O00429-3;O00429-6;O00429-5;O00429-7	O00429;O00429-3;O00429-6;O00429-5;O00429-7	Dynamin-1-like protein	DNM1L	178	0	11.867	0.324044	0.862504	0.317809	0.7891	0.133266	1	0.0338751	0.361869	0.124374	1	-0.0283101	-0.339979	26.2031	25.8852	25.3485	26.679	26.1278	25.5834	28.2431	28.1462	28.3885	28.1834	28.3968	28.2991	27.4845	27.471	27.4244	27.2744	27.5458	27.4748
O00442;O00442-2	O00442;O00442-2	RNA 3-terminal phosphate cyclase	RTCA	180	0	4.6492	0.693096	0.682724	0.184973	1.52175	0.174819	1	-0.0750701	-0.461194	0.0756454	1	-0.0350513	-0.21519	24.1205	24.2065	24.0939	24.5543	24.1719	24.2496	25.3227	25.2854	25.3597	24.9268	25.4391	25.3766	25.0566	25.1197	24.8797	24.7263	25.2326	24.992
O00443;O00443-2	O00443	Phosphatidylinositol 4-phosphate 3-kinase C2 domain-containing subunit alpha	PIK3C2A	181	0	2.4181	0.0928232	0.960709	-0.14135	-0.260187	0.0617841	1	0.0539894	0.177974	0.0755968	1	0.051487	0.215061	27.773	26.3299	26.1974	26.991	26.2965	26.5888	26.8764	26.2125	25.8541	26.3235	26.3166	26.4649	27.0324	27.0495	26.364	26.7648	27.0241	26.8114
O00459;P27986-5;P27986-3;P27986-2;P27986;P27986-4	O00459	Phosphatidylinositol 3-kinase regulatory subunit beta	PIK3R2	182	0	3.142	1.06531	0.525241	0.337723	2.26673	0.0021833	1	0.00116857	0.00668622	0.253194	1	0.17691	0.63791	21.4978	21.5014	21.2678	21.9835	21.5423	21.7543	22.3198	22.2688	22.4969	22.0449	22.4844	22.5597	22.1181	21.9515	22.1477	21.8467	22.7637	22.1377
O00461	O00461	Golgi integral membrane protein 4	GOLIM4	183	0	5.3173	0.804337	0.635692	0.290228	1.73958	0.160965	1	-0.746238	-0.428587	0.696059	1	0.217659	1.52753	27.9683	27.8511	27.9884	28.5473	28.04	28.0911	24.1301	30.0898	27.7751	26.4706	26.8834	26.4022	28.1708	27.8458	27.9113	28.0001	28.2333	28.3475
O00462	O00462	Beta-mannosidase	MANBA	184	0.0077705	0.33108	0.963955	0.569089	0.604898	2.05837	NaN	NaN	NaN	NaN	NaN	NaN	NaN	NaN	17.8633	17.6036	17.0954	17.8418	18.0528	18.4823	NaN	NaN	NaN	NaN	NaN	NaN	NaN	NaN	NaN	NaN	NaN	NaN
O00468-6;O00468-3;O00468-7;O00468-5;O00468-4;O00468;O00468-2	O00468-6;O00468-3;O00468-7;O00468-5;O00468-4;O00468;O00468-2	Agrin;Agrin N-terminal 110 kDa subunit;Agrin C-terminal 110 kDa subunit;Agrin C-terminal 90 kDa fragment;Agrin C-terminal 22 kDa fragment	AGRN	185	0	5.1713	0.0358821	0.984706	-0.0246735	-0.105981	0.0797758	1	0.12469	0.226119	0.239257	1	0.233686	0.607322	24.8442	24.1469	24.2669	24.5578	24.3736	24.2526	23.9804	23.6626	24.2405	23.0548	24.778	24.4248	25.0367	24.4862	23.8658	24.6815	25.0217	24.3866
O00469-2;O00469-3	O00469-2;O00469-3	Procollagen-lysine,2-oxoglutarate 5-dioxygenase 2	PLOD2	187	0	6.9716	0.531258	0.769354	-0.248857	-1.20601	1.16232	0.536287	0.397227	2.47178	0.176167	1	0.0592562	0.464341	27.8751	27.7525	27.9608	28.0077	27.3952	27.439	26.2017	26.0402	25.828	26.3177	26.6574	26.2864	28.0733	28.2369	27.9399	28.0122	28.326	28.0896
O00471	O00471	Exocyst complex component 5	EXOC5	188	0	2.8068	0.388606	0.822133	0.208788	0.922036	0.670178	0.824708	-0.80607	-1.47709	NaN	NaN	NaN	NaN	25.7734	25.9183	25.8924	26.4751	25.71	26.0253	24.8318	26.361	25.2539	25.1815	24.1439	24.7032	NaN	NaN	NaN	NaN	NaN	NaN
O00472;O00472-2	O00472;O00472-2	RNA polymerase II elongation factor ELL2	ELL2	189	0	0.7711	0.361948	0.840103	0.443589	0.867602	0.517798	0.911567	1.9632	1.17958	NaN	NaN	NaN	NaN	25.0646	25.3582	24.5195	26.1305	25.55	24.5926	19.7638	24.7729	24.1992	24.8408	24.0016	25.7831	NaN	NaN	NaN	NaN	NaN	NaN
O00479	O00479	High mobility group nucleosome-binding domain-containing protein 4	HMGN4	190	0.00068004	0.57941	0.000127358	0.999585	-0.00014178	-0.000390946	NaN	NaN	NaN	NaN	NaN	NaN	NaN	NaN	29.1759	29.8931	29.7997	29.2959	29.3832	30.1892	NaN	NaN	NaN	NaN	NaN	NaN	NaN	NaN	NaN	NaN	NaN	NaN
O00483	O00483	Cytochrome c oxidase subunit NDUFA4	NDUFA4	191	0	1.1685	0.414463	0.817469	-0.108516	-0.974321	NaN	NaN	NaN	NaN	0.175939	1	-0.0664062	-0.463808	27.524	27.6574	27.6786	27.667	27.5434	27.324	NaN	NaN	NaN	NaN	NaN	NaN	27.3019	27.3956	27.1096	27.1359	27.4281	27.0439
O00487	O00487	26S proteasome non-ATPase regulatory subunit 14	PSMD14	192	0	3.2963	0.346925	0.85424	0.186007	0.836656	0.140364	1	0.0928383	0.379173	0.866146	1	0.0978699	1.86191	20.8687	20.8821	20.4907	21.2909	20.8087	20.7	24.3376	23.8229	24.0492	24.1426	24.5089	23.8366	23.096	22.9754	22.995	23.1938	23.0871	23.0791
O00488	O00488	Zinc finger protein 593	ZNF593	193	0	1.735	0.219202	0.903408	0.0375067	0.562722	1.1816	0.522343	0.2256	2.51329	0.471024	1	-0.192271	-1.08727	20.891	20.9804	20.9048	20.9061	21.084	20.8987	18.3472	18.4009	18.5087	18.6416	18.7779	18.5141	19.2598	18.7547	18.9569	18.8104	18.9626	18.6215
O00499-6;O00499-2;O00499;O00499-9;O00499-7;O00499-4;O00499-11;O00499-3;O00499-5;O00499-10;O00499-8;P49418-2;P49418	O00499-6;O00499-2;O00499;O00499-9;O00499-7;O00499-4;O00499-11;O00499-3;O00499-5;O00499-10;O00499-8	Myc box-dependent-interacting protein 1	BIN1	194	0	4.9599	0.500875	0.780048	0.208361	1.14628	0.853022	0.711677	-0.149307	-1.83584	1.24068	1	0.0703729	2.64209	26.6585	26.5786	26.3248	27.0276	26.5362	26.6232	28.0125	28.0735	28.2243	27.8523	28.0183	27.9918	27.0618	27.0367	26.9731	27.0879	27.0945	27.1004
O00505	O00505	Importin subunit alpha-4	KPNA3	195	0	2.0888	1.37855	0.456873	0.627169	2.95344	0.0508615	1	0.0160611	0.148025	0.0616309	1	0.0147851	0.177558	26.6937	26.5359	26.6051	27.6219	26.9096	27.1846	27.9869	27.9464	28.0363	27.8089	28.169	28.0399	27.6069	27.6183	27.6395	27.4845	27.7692	27.6553
O00507	O00507	Probable ubiquitin carboxyl-terminal hydrolase FAF-Y	USP9Y	197	0.0068472	0.35057	2.01134	0.2975	-1.38325	-4.63886	0.422721	0.938954	-1.71349	-0.990925	NaN	NaN	NaN	NaN	20.8594	20.1254	21.0873	19.4417	19.2158	19.2648	24.0418	24.504	24.9285	19.3584	24.4269	24.5485	NaN	NaN	NaN	NaN	NaN	NaN
O00522;O00522-3;O00522-2	O00522;O00522-3;O00522-2	Krev interaction trapped protein 1	KRIT1	198	0	0.80051	0.452628	0.80165	0.25112	1.05072	NaN	NaN	NaN	NaN	0.284861	1	-0.155101	-0.706306	25.4642	25.556	25.7966	26.2829	25.7189	25.5683	NaN	NaN	NaN	NaN	NaN	NaN	24.7385	24.4889	24.6983	24.083	24.7552	24.6223
O00541-2	O00541-2	Pescadillo homolog	PES1	200	0	7.195	0.0573837	0.972677	-0.0261351	-0.165977	0.921882	0.670502	0.136166	1.97337	0.133578	1	0.0442785	0.362632	28.0702	27.9507	28.3418	28.2082	27.8813	28.1948	25.118	25.1823	25.0723	25.3383	25.1397	25.3031	26.5302	26.7474	26.6006	26.4647	26.8003	26.746
O00566	O00566	U3 small nucleolar ribonucleoprotein protein MPP10	MPHOSPH10	203	0	4.8513	1.9464	0.320414	0.617913	4.44233	0.124652	1	0.0985266	0.340666	0.118342	1	-0.0740649	-0.324986	27.4911	27.5428	27.2073	28.1345	27.848	28.1124	22.9343	23.3444	23.1979	22.9685	23.7829	23.0208	25.6524	25.5151	25.784	25.3202	26.0021	25.4071
O00567	O00567	Nucleolar protein 56	NOP56	204	0	9.4124	0.0304408	0.985652	-0.0139847	-0.0904102	0.185986	1	0.0709057	0.48714	0.147959	1	0.0261447	0.397525	30.6025	30.4201	30.4372	30.719	30.4763	30.2225	25.1047	25.3821	25.2467	25.2909	25.5371	25.1182	28.4041	28.3762	28.355	28.2896	28.4125	28.5116
O00571;O00571-2;Q9NQI0-3;Q9NQI0-2;Q9NQI0-4;Q9NQI0	O00571;O00571-2	ATP-dependent RNA helicase DDX3X	DDX3X	205	0	12.69	0.0305855	0.985712	-0.0236467	-0.0908265	1.39767	0.409333	0.351764	2.99789	0.0500301	1	-0.0178057	-0.145722	28.8888	28.6012	28.3572	29.0089	28.3364	28.4309	27.6943	27.6936	27.6595	27.9355	28.2669	27.9003	28.9794	29.1786	28.9397	28.8944	29.2073	28.9425
O00592-2;O00592	O00592-2;O00592	Podocalyxin	PODXL	206	0	2.6203	0.43976	0.811368	0.259064	1.02505	0.361044	0.967161	1.00336	0.865745	0.0798566	1	0.0286992	0.226332	26.1116	26.0127	26.2608	26.7539	25.9298	26.4786	18.4104	21.3696	21.2323	20.7628	22.6243	20.6352	25.1055	25.282	25.0695	25.3979	25.0683	25.0769
O00622	O00622	Protein CYR61	CYR61	207	0	5.1147	1.20436	0.518092	-0.714036	-2.56261	2.13788	0.176325	-0.321711	-5.04045	2.45327	1	-0.988749	-6.16155	22.2529	21.5657	21.8836	21.3478	20.7976	21.4146	19.7332	19.8066	19.595	19.3799	19.3704	19.4194	21.3788	21.4347	21.2623	20.529	20.0655	20.5151
O00625	O00625	Pirin	PIR	208	0	2.5351	0.20742	0.90588	0.0646744	0.536169	0.057559	1	-0.021691	-0.166457	0.247759	1	-0.106467	-0.62602	20.0311	19.8828	19.8281	20.1839	19.9083	19.8438	24.0804	23.8268	23.9018	23.7023	24.0329	24.0087	22.9092	22.9566	22.5357	22.5056	22.8719	22.7047
O00629	O00629	Importin subunit alpha-3	KPNA4	209	0	3.752	0.704331	0.674513	0.542926	1.54366	0.184104	1	0.100847	0.482788	0.167513	1	0.035031	0.444059	29.4019	29.2414	28.3929	29.8752	29.3795	29.4102	29.9027	30.3183	29.9673	30.1872	30.4355	29.8682	29.2048	29.2682	29.2063	29.4108	29.1618	29.2118
O00712-5;O00712;O00712-4;O00712-2;O00712-6	O00712-5;O00712;O00712-4;O00712-2	Nuclear factor 1 B-type	NFIB	210	0	2.662	0.430645	0.813026	0.158059	1.00682	NaN	NaN	NaN	NaN	0.513174	1	-0.23229	-1.17049	26.9158	27.0277	26.7787	27.3227	27.0304	26.8433	NaN	NaN	NaN	NaN	NaN	NaN	24.4749	24.3393	24.0737	23.8668	23.9442	24.3799
O00743-3;O00743;O00743-2	O00743-3;O00743;O00743-2	Serine/threonine-protein phosphatase 6 catalytic subunit;Serine/threonine-protein phosphatase 6 catalytic subunit, N-terminally processed	PPP6C	211	0	3.1153	0.42841	0.812746	-0.474943	-1.00234	0.170735	1	0.13744	0.451631	0.0753126	1	0.0324262	0.214306	26.4566	25.8568	26.9684	25.534	26.6439	25.679	28.6031	27.6891	28.0462	28.542	28.1464	28.0623	27.4559	27.2993	27.0182	27.3416	27.3969	27.1322
O00746;O00746-2	O00746;O00746-2	Nucleoside diphosphate kinase, mitochondrial	NME4	212	0.00051195	0.59057	0.627486	0.710681	2.67858	1.39394	0.332343	0.977174	0.245875	0.806411	0.316886	1	-1.16289	-0.774111	18.3056	23.9596	23.081	23.989	23.4107	25.9822	22.9575	22.7682	23.4148	22.8563	23.6708	23.351	23.1049	23.7644	23.4176	23.6823	19.2871	23.8289
O00750	O00750	Phosphatidylinositol 4-phosphate 3-kinase C2 domain-containing subunit beta	PIK3C2B	213	0	5.2841	0.879141	0.614592	0.433929	1.88779	0.962924	0.648519	-0.330954	-2.05627	0.0379397	1	0.0211328	0.111827	21.2714	21.2432	21.1682	22.1128	21.4902	21.3816	21.9798	21.6258	22.0472	21.4553	21.4635	21.7411	22.2506	22.1148	21.973	21.9228	22.4728	22.0061
O00754;O00754-2	O00754;O00754-2	Lysosomal alpha-mannosidase;Lysosomal alpha-mannosidase A peptide;Lysosomal alpha-mannosidase B peptide;Lysosomal alpha-mannosidase C peptide;Lysosomal alpha-mannosidase D peptide;Lysosomal alpha-mannosidase E peptide	MAN2B1	214	0.0041727	0.41976	0.207898	0.906573	0.256618	0.537254	0.232515	1	-1.34123	-0.592409	2.05996	1	-0.88755	-4.79017	23.52	24.7974	24.3524	24.1364	24.2326	25.0706	23.3225	23.9646	26.3303	23.8541	26.4117	19.3278	25.4858	25.3355	25.0167	24.1678	24.4144	24.5931
O00762;O00762-3;O00762-4	O00762;O00762-3;O00762-4	Ubiquitin-conjugating enzyme E2 C	UBE2C	215	0	2.4193	0.526105	0.772002	3.17948	1.1959	0.870403	0.700513	-0.399848	-1.87039	1.15596	1	-0.354312	-2.45815	26.3435	25.1934	17.9035	26.8784	26.213	25.8874	28.4159	28.2907	28.4107	28.0794	28.2707	27.5678	27.6956	27.585	27.2776	27.0241	27.2585	27.2126
O00764;O00764-3;O00764-2	O00764;O00764-3;O00764-2	Pyridoxal kinase	PDXK	216	0	3.5162	0.0108908	0.996237	-0.0089035	-0.0330276	0.124941	1	-0.0396538	-0.341382	0.23011	1	-0.0603212	-0.587068	23.0483	22.5918	22.7342	23.0502	22.98	22.3174	27.4979	27.2467	27.3892	27.1907	27.5031	27.321	26.4739	26.3564	26.3343	26.1593	26.4809	26.3435
O00767	O00767	Acyl-CoA desaturase	SCD	217	0	2.2534	0.56271	0.750392	-0.161405	-1.2676	0.91667	0.669299	-3.05112	-1.9629	2.16594	1	-0.170488	-5.13299	26.5598	26.7299	26.6178	26.5999	26.5831	26.2403	21.9634	24.9409	22.83	21.6805	21.2516	17.6488	25.7394	25.7383	25.7466	25.5054	25.6116	25.5959
O14497;O14497-2;O14497-3	O14497;O14497-2;O14497-3	AT-rich interactive domain-containing protein 1A	ARID1A	218	0	9.9921	0.536993	0.765295	0.274897	1.21726	NaN	NaN	NaN	NaN	0.433963	1	-0.200026	-1.01346	26.9375	26.4722	26.9183	27.33	26.7524	27.0704	NaN	NaN	NaN	NaN	NaN	NaN	24.7621	25.2696	24.8442	24.9451	24.5366	24.7941
O14519-2;O14519;O75956	O14519-2;O14519;O75956	Cyclin-dependent kinase 2-associated protein 1;Cyclin-dependent kinase 2-associated protein 2	CDK2AP1;CDK2AP2	219	0	1.2931	0.141829	0.941706	0.129135	0.382725	0.439331	0.934018	-2.32293	-1.0242	0.416245	1	-1.19143	-0.977907	24.3488	23.6069	23.6837	24.1266	23.5443	24.356	23.4004	24.9266	21.8709	24.0323	22.1568	17.0402	21.8537	22.6419	23.6964	22.4351	19.3602	22.8222
O14524-2;O14524	O14524-2;O14524	Transmembrane protein 194A	TMEM194A	220	0	1.323	1.20216	0.519419	0.150081	2.55783	NaN	NaN	NaN	NaN	NaN	NaN	NaN	NaN	27.3686	27.3864	27.4221	27.4805	27.4916	27.6553	NaN	NaN	NaN	NaN	NaN	NaN	NaN	NaN	NaN	NaN	NaN	NaN
O14530;O14530-2	O14530;O14530-2	Thioredoxin domain-containing protein 9	TXNDC9	221	0	2.7577	0.207532	0.906148	0.0961329	0.536424	1.56153	0.341288	-0.178022	-3.39333	0.198294	1	-0.0802402	-0.515413	22.3944	22.4761	22.505	22.8739	22.2661	22.5238	25.7489	25.8269	25.8145	25.5916	25.7094	25.5552	24.7965	24.8937	24.4415	24.4881	24.7309	24.672
O14545;O14545-2	O14545	TRAF-type zinc finger domain-containing protein 1	TRAFD1	222	0	4.8652	0.483652	0.786788	0.464985	1.11228	0.252718	0.999609	-0.0763435	-0.636871	0.309029	1	-0.0795517	-0.757591	23.681	22.5684	22.9697	24.0576	23.2122	23.3442	25.9269	25.9731	26.0272	25.6733	25.9649	26.0599	24.4406	24.6503	24.7221	24.6339	24.4178	24.5226
O14548	O14548	Cytochrome c oxidase subunit 7A-related protein, mitochondrial	COX7A2L	223	0	1.3652	0.226114	0.901351	0.131554	0.578175	NaN	NaN	NaN	NaN	0.622271	1	-0.216189	-1.38378	22.279	22.4663	22.147	22.8446	22.2263	22.216	NaN	NaN	NaN	NaN	NaN	NaN	22.2197	22.1808	21.8891	21.6547	22.0422	21.9441
O14561	O14561	Acyl carrier protein, mitochondrial	NDUFAB1	224	0	1.0226	0.636372	0.710485	0.377155	1.41125	0.0145169	0.995904	0.0210044	0.0438494	0.299968	1	-0.169181	-0.738449	29.5054	30.0221	29.3154	30.0522	30.2399	29.6822	27.3455	26.8375	26.8423	26.3348	27.8679	26.8856	29.824	29.8488	29.3081	29.2212	29.7243	29.5279
O14562	O14562	Ubiquitin domain-containing protein UBFD1	UBFD1	225	0	2.0589	0.0434705	0.979506	-0.033301	-0.127427	0.423263	0.939142	0.185437	0.992013	0.462944	1	0.233349	1.07124	26.8474	26.7842	26.3467	26.9913	26.6182	26.2689	28.1667	27.5293	27.918	28.0972	28.0165	28.0567	26.7397	26.7547	26.1683	26.6127	26.7874	26.9626
O14578-4;O14578;O14578-3;O14578-2	O14578-4;O14578;O14578-3	Citron Rho-interacting kinase	CIT	228	0	2.9487	0.585789	0.741644	-0.175402	-1.31267	0.462979	0.927835	-0.19551	-1.07131	1.06418	1	-0.316795	-2.26438	29.5091	29.489	29.7083	29.4939	29.52	29.1663	28.4402	28.3966	28.907	28.2603	28.5382	28.3587	29.3961	29.0682	29.4381	28.8989	29.1373	28.9158
O14579;O14579-2;O14579-3	O14579;O14579-2;O14579-3	Coatomer subunit epsilon	COPE	229	0	5.9304	0.420706	0.814695	0.180275	0.986877	0.082767	1	-0.0287336	-0.23399	0.117785	1	-0.0292009	-0.323597	22.3056	22.3561	22.3271	22.8291	22.5021	22.1984	24.059	23.6642	23.7937	23.74	23.8776	23.8131	23.5124	23.5362	23.5982	23.4138	23.6913	23.4543
O14617-5;O14617-2;O14617;O14617-3;O14617-4	O14617-5;O14617-2;O14617;O14617-3;O14617-4	AP-3 complex subunit delta-1	AP3D1	230	0	8.2749	0.464757	0.796995	0.107368	1.07484	1.68866	0.285389	-0.170746	-3.71967	0.0706408	1	-0.0249265	-0.201851	28.0781	28.0665	28.0122	28.3389	28.1378	28.0022	29.0661	28.9841	28.9874	28.7673	28.876	28.8821	29.1087	29.0345	28.8011	28.8219	29.1038	28.9439
O14639-4;O14639-3;O14639-5;O14639-2;O14639;O14639-6	O14639-4;O14639-3;O14639-5;O14639-2;O14639;O14639-6	Actin-binding LIM protein 1	ABLIM1	233	0	4.226	0.392852	0.82159	0.17509	0.930655	0.148101	1	0.105487	0.397868	0.298908	1	-0.145484	-0.736204	26.0896	25.8649	25.9275	26.4135	25.8101	26.1836	22.9601	22.9583	22.6	22.572	23.3835	22.8794	24.7522	24.863	24.7096	24.6557	24.9485	24.284
O14640-2;P54792-2;P54792;O14640	O14640-2;P54792-2;P54792;O14640	Segment polarity protein dishevelled homolog DVL-1;Putative segment polarity protein dishevelled homolog DVL1P1	DVL1;DVL1P1	234	0.00051177	0.5905	0.588507	0.738705	-0.411702	-1.31797	0.49467	0.915157	0.286641	1.13404	NaN	NaN	NaN	NaN	15.9071	16.2884	16.4698	16.3393	15.5603	15.5307	16.4637	15.9452	15.6996	16.1406	16.2931	16.5348	NaN	NaN	NaN	NaN	NaN	NaN
O14641	O14641	Segment polarity protein dishevelled homolog DVL-2	DVL2	235	0	3.4697	1.07723	0.524256	0.464055	2.2916	0.384329	0.956222	-0.102247	-0.91334	0.78938	1	-0.0982876	-1.71015	24.4442	24.3252	24.5182	25.2726	24.6287	24.7784	27.0693	27.2321	27.33	26.9677	27.1045	27.2523	26.1086	26.0549	26.0932	25.8865	26.0768	25.9985
O14646-2;O14646	O14646-2;O14646	Chromodomain-helicase-DNA-binding protein 1	CHD1	236	0	7.6386	1.13564	0.511516	0.143319	2.41479	1.05096	0.588588	-0.110783	-2.23688	0.200316	1	-0.0962181	-0.520028	29.5004	29.6512	29.5107	29.7539	29.6363	29.7021	28.1716	28.2692	28.1426	28.0606	28.1458	28.0446	28.6729	28.3155	28.1926	28.1798	28.5297	28.1829
O14647;O14647-2;O14647-3	O14647;O14647-2	Chromodomain-helicase-DNA-binding protein 2	CHD2	237	0	3.9156	1.03295	0.535252	0.465118	2.1996	0.0262471	0.997436	0.0503546	0.0782947	0.868636	1	4.455	1.86687	25.9122	26.0418	25.4886	26.5117	26.0635	26.2628	25.6192	24.4344	23.6308	24.0487	24.9428	24.844	24.6458	18.4362	16.8246	24.5242	24.5225	24.2249
O14653-3;O14653;O14653-2	O14653-3;O14653;O14653-2	Golgi SNAP receptor complex member 2	GOSR2	238	0	0.71933	0.112084	0.956443	0.042436	0.309305	NaN	NaN	NaN	NaN	0.193627	1	0.315949	0.504732	24.3221	24.6703	24.4403	24.7026	24.4175	24.4399	NaN	NaN	NaN	NaN	NaN	NaN	23.8783	24.9577	23.2728	24.9613	24.4587	23.6367
O14657	O14657	Torsin-1B	TOR1B	240	0.001347	0.55168	0.368151	0.835924	0.617415	0.880319	1.0942	0.57267	3.12473	2.32717	0.437583	1	0.282399	1.0207	24.2799	24.3107	24.4621	24.5131	24.051	26.3408	18.2821	22.0413	17.8377	22.1981	22.7111	22.6261	23.9049	24.0833	23.3558	23.886	24.402	23.9033
O14672;O14672-2	O14672;O14672-2	Disintegrin and metalloproteinase domain-containing protein 10	ADAM10	242	0	5.1909	0.651204	0.706937	0.255817	1.44013	NaN	NaN	NaN	NaN	0.368233	1	0.145073	0.880489	23.4486	23.3876	23.3636	24.0008	23.5417	23.4247	NaN	NaN	NaN	NaN	NaN	NaN	23.1927	22.8209	22.669	23.0628	23.1192	22.9357
O14681;O14681-3	O14681;O14681-3	Etoposide-induced protein 2.4 homolog	EI24	243	0	1.1788	0.599562	0.734229	-0.360614	-1.33953	NaN	NaN	NaN	NaN	NaN	NaN	NaN	NaN	23.7916	23.5101	23.9847	23.7907	23.4234	22.9905	NaN	NaN	NaN	NaN	NaN	NaN	NaN	NaN	NaN	NaN	NaN	NaN
O14686;O14686-3	O14686;O14686-3	Histone-lysine N-methyltransferase 2D	KMT2D	244	0	5.063	0.428669	0.813246	0.257884	1.00286	0.232728	1	-1.17231	-0.59288	1.03883	1	2.50649	2.21175	22.9649	23.2384	22.3909	23.017	23.2296	23.1213	22.7537	23.5975	23.4821	23.5367	18.2302	24.5496	19.4448	20.4905	20.6945	21.2724	24.7947	22.0822
O14713-2;O14713	O14713-2;O14713	Integrin beta-1-binding protein 1	ITGB1BP1	245	0.00018054	0.70101	0.12494	0.949384	0.07514	0.341379	NaN	NaN	NaN	NaN	NaN	NaN	NaN	NaN	19.9185	19.7413	20.085	20.2134	19.5984	20.1584	NaN	NaN	NaN	NaN	NaN	NaN	NaN	NaN	NaN	NaN	NaN	NaN
O14715;Q99666-2	O14715	RANBP2-like and GRIP domain-containing protein 8	RGPD8	246	0	1.0487	0.595177	0.734925	0.213058	1.33098	NaN	NaN	NaN	NaN	NaN	NaN	NaN	NaN	23.6384	23.2423	23.6883	23.8583	23.5979	23.752	NaN	NaN	NaN	NaN	NaN	NaN	NaN	NaN	NaN	NaN	NaN	NaN
O14727-5;O14727-4;O14727;O14727-3;O14727-2;O14727-6	O14727-5;O14727-4;O14727;O14727-3;O14727-2;O14727-6	Apoptotic protease-activating factor 1	APAF1	247	0	1.8484	0.232267	0.899069	-1.04165	-0.591859	0.111809	1	0.109204	0.308614	NaN	NaN	NaN	NaN	21.6623	23.6262	25.1544	24.0637	19.5658	23.6884	23.376	23.6707	22.7397	23.7058	22.9485	23.4596	NaN	NaN	NaN	NaN	NaN	NaN
O14732-2;O14732;P00540	O14732-2;O14732	Inositol monophosphatase 2	IMPA2	248	0	2.8335	0.497904	0.781947	3.00203	1.14042	0.820627	0.732491	0.192392	1.77171	0.950759	1	-0.132697	-2.03162	27.265	26.9672	19.3032	28.2472	27.0225	27.2717	30.5208	30.2554	30.2553	30.4947	30.6599	30.4541	29.6938	29.6475	29.5865	29.4387	29.6236	29.4674
O14733;O14733-3;O14733-4;O14733-2	O14733;O14733-3;O14733-4;O14733-2	Dual specificity mitogen-activated protein kinase kinase 7	MAP2K7	249	0	1.823	1.5766	0.4191	0.401368	3.43108	0.14677	1	0.441042	0.394664	0.808064	1	-1.04946	-1.74693	24.7428	24.6589	24.7546	25.276	24.9004	25.1841	23.5222	26.5221	25.2388	24.7385	26.9362	24.9315	26.3295	25.224	27.3015	25.1833	25.2757	25.2477
O14734	O14734	Acyl-coenzyme A thioesterase 8	ACOT8	250	0.00051221	0.59187	0.445962	0.806223	0.514376	1.03744	NaN	NaN	NaN	NaN	0.382116	1	-0.329749	-0.908837	21.8733	21.5474	20.4006	22.1641	21.7822	21.4181	NaN	NaN	NaN	NaN	NaN	NaN	21.5257	22.2231	21.1839	20.9417	21.6018	21.4
O14735-3;O14735	O14735-3;O14735	CDP-diacylglycerol--inositol 3-phosphatidyltransferase	CDIPT	251	0.00017912	0.6937	0.326552	0.860675	-0.334413	-0.794339	NaN	NaN	NaN	NaN	0.898927	1	1.66674	1.92732	22.0192	21.7061	22.6176	22.2789	21.8915	21.1692	NaN	NaN	NaN	NaN	NaN	NaN	20.791	21.9408	19.0687	22.6434	21.8605	22.2968
O14737;O14737-2	O14737;O14737-2	Programmed cell death protein 5	PDCD5	252	0	2.7353	0.16745	0.927173	0.0684961	0.443909	0.0593883	1	-0.0324663	-0.171454	0.146143	1	-0.0174402	-0.393151	23.7396	23.763	23.8856	24.1596	23.7175	23.7166	26.9131	26.6082	27.0027	26.5305	27.0298	26.8663	25.7369	25.7529	25.6464	25.7458	25.6438	25.6943
O14744;O14744-2;O14744-5;O14744-3;O14744-4	O14744;O14744-2;O14744-5;O14744-3;O14744-4	Protein arginine N-methyltransferase 5;Protein arginine N-methyltransferase 5, N-terminally processed	PRMT5	253	0	7.3569	0.358258	0.842038	0.256138	0.860019	0.615227	0.846877	0.13863	1.37006	0.249272	1	-0.0787423	-0.629335	24.0622	23.3028	23.7639	24.2772	23.5932	24.0269	27.2614	26.9585	27.234	27.2332	27.3336	27.3029	26.5535	26.4815	26.37	26.2043	26.5948	26.3697
O14745;O14745-2	O14745	Na(+)/H(+) exchange regulatory cofactor NHE-RF1	SLC9A3R1	254	0	6.665	0.012932	0.994489	-0.00930214	-0.03913	0.213027	1	-0.031346	-0.548839	0.0202537	1	0.00398827	0.0608002	28.3933	28.0493	28.4603	28.6009	27.9152	28.3588	29.1857	29.1786	29.2851	29.1191	29.2726	29.1636	28.6975	28.7145	28.5317	28.645	28.7071	28.6036
O14757;O14757-3;O14757-2	O14757;O14757-3;O14757-2	Serine/threonine-protein kinase Chk1	CHEK1	255	0	3.6809	0.624619	0.712399	0.306647	1.38835	0.42418	0.939496	-2.46156	-0.993853	0.487545	1	-0.208371	-1.11997	25.8344	26.2604	26.5651	26.6428	26.4296	26.5075	24.5724	24.6654	24.9317	25.0138	17.3235	24.4476	25.2423	25.6397	25.8646	25.3813	25.303	25.4372
O14776;O14776-2;Q5VWI1	O14776;O14776-2	Transcription elongation regulator 1	TCERG1	259	0	10.62	0.869991	0.616998	0.183402	1.86957	0.377243	0.957743	-3.28657	-0.898904	0.109787	1	-0.0280259	-0.303517	31.5118	31.2844	31.2323	31.617	31.5052	31.4565	27.3153	27.1349	25.7513	27.6371	26.4714	16.2332	29.9323	29.9468	29.9942	29.77	30.0831	29.9361
O14777	O14777	Kinetochore protein NDC80 homolog	NDC80	260	0	4.6109	0.209616	0.906014	0.062837	0.541139	0.0134878	0.996722	0.00825755	0.0407869	0.0837517	1	0.0683155	0.236573	27.0773	26.9995	26.9729	27.3013	26.9926	26.9444	26.0105	26.4973	26.5074	26.1372	26.3545	26.5483	27.1498	27.055	26.5214	26.5574	27.1292	27.2445
O14787-2;O14787	O14787-2;O14787	Transportin-2	TNPO2	261	0	2.0465	1.01006	0.547098	0.634092	2.15247	0.12065	1	0.129456	0.330737	0.83104	1	0.30883	1.79229	25.5288	25.8551	26.2661	26.4107	26.2312	26.9103	27.6711	27.1219	28.0823	27.4177	28.3002	27.5458	26.7465	26.9476	26.6055	26.8055	27.1403	27.2803
O14802	O14802	DNA-directed RNA polymerase III subunit RPC1	POLR3A	262	0	4.1871	0.363368	0.839741	-0.189454	-0.870517	1.97447	0.210082	0.327765	4.52652	0.146271	1	0.0718911	0.393462	26.0798	25.5925	25.492	25.2954	25.6148	25.6857	26.231	26.2042	26.2874	26.436	26.6621	26.6078	25.9413	25.9736	25.4552	25.7955	26.0069	25.7833
O14807;O14807-2	O14807;O14807-2	Ras-related protein M-Ras	MRAS	263	0.008321	0.32552	0.00954737	0.996866	-0.0181389	-0.0289967	NaN	NaN	NaN	NaN	0.395649	1	0.107159	0.936324	19.5289	20.6474	19.5188	20.876	19.2848	19.48	NaN	NaN	NaN	NaN	NaN	NaN	19.7507	19.7849	19.8888	20.1053	19.7364	19.9041
O14818;O14818-2;O14818-4;Q8TAA3-2;Q8TAA3-5;Q8TAA3	O14818;O14818-2;O14818-4	Proteasome subunit alpha type-7	PSMA7	264	0	4.1662	0.0339285	0.985188	-0.0169341	-0.10041	0.053216	1	0.0232271	0.15453	0.221704	1	-0.0550569	-0.568326	25.0463	24.9671	25.1897	25.3416	25.0012	24.8096	28.5534	28.0867	28.5134	28.3795	28.4379	28.4058	27.5792	27.5061	27.3736	27.3109	27.5716	27.4113
O14828;O14828-2	O14828;O14828-2	Secretory carrier-associated membrane protein 3	SCAMP3	265	0	2.7848	0.372939	0.833071	0.128035	0.890115	2.06074	0.190938	-0.456647	-4.79264	0.179306	1	0.0408173	0.471653	31.4844	31.4145	31.3605	31.8218	31.4549	31.3669	31.8447	31.6196	31.9226	31.3961	31.3042	31.3166	32.186	32.2157	32.0138	32.0625	32.2192	32.2563
O14841	O14841	5-oxoprolinase	OPLAH	266	0	4.8705	0.617327	0.717022	-2.45299	-1.37415	0.0661928	1	-0.0490945	-0.189904	0.206879	1	-0.331268	-0.534943	27.5835	21.8061	22.8168	21.6323	21.8059	21.4091	22.0216	22.0451	21.4284	22.0639	21.7798	21.504	21.4729	23.142	21.3002	21.2602	21.9163	21.7448
O14874;O14874-2;O14874-3	O14874;O14874-2;O14874-3	[3-methyl-2-oxobutanoate dehydrogenase [lipoamide]] kinase, mitochondrial	BCKDK	267	0	2.1083	0.11222	0.956353	0.158732	0.309648	0.7496	0.769984	-2.22864	-1.63211	0.0339849	1	0.0249443	0.100571	22.3787	22.0557	22.395	23.2873	22.4644	21.554	22.3642	21.2484	22.7294	17.9505	22.3328	19.3727	22.3591	21.962	21.9029	22.2185	22.3754	21.7049
O14880	O14880	Microsomal glutathione S-transferase 3	MGST3	269	0.00017652	0.67128	0.390336	0.822027	0.209202	0.92555	NaN	NaN	NaN	NaN	0.321839	1	0.170245	0.784488	26.198	25.8731	25.4606	26.1967	26.0165	25.9461	NaN	NaN	NaN	NaN	NaN	NaN	25.1671	25.7366	25.4864	25.3533	25.7444	25.8031
O14893-3;O14893-2;O14893	O14893-3;O14893-2;O14893	Gem-associated protein 2	GEMIN2	270	0.0016731	0.53663	0.513791	0.77454	0.479951	1.17171	0.964117	0.65415	0.668467	2.05869	0.335675	1	-0.132825	-0.813342	18.5591	17.5583	18.3365	19.1141	18.1609	18.6187	18.0436	17.4597	18.5195	18.4814	18.8515	18.6953	18.4535	18.6113	18.1421	18.0943	18.3599	18.3541
O14908	O14908	PDZ domain-containing protein GIPC1	GIPC1	272	0	1.955	0.316275	0.863268	-0.349897	-0.772829	0.0395485	1	0.0153866	0.116381	0.292661	1	-0.127418	-0.722939	28.561	29.6365	28.3982	28.8579	28.0717	28.6164	29.0925	29.5006	29.3343	29.4012	29.3631	29.2093	29.2186	28.9979	28.9816	28.738	29.2522	28.8257
O14917;O14917-2	O14917;O14917-2	Protocadherin-17	PCDH17	273	0	4.3328	0.630223	0.710063	0.208349	1.39927	0.511282	0.915105	-2.62723	-1.16677	0.109511	1	0.058375	0.30282	25.89	25.6317	25.6905	26.1984	25.8371	25.8018	24.9177	25.2785	24.1714	17.7625	23.7488	24.9746	25.5745	25.4205	24.9686	25.4676	25.255	25.4162
O14920-4;O14920-2;O14920;O14920-3	O14920-4;O14920-2;O14920	Inhibitor of nuclear factor kappa-B kinase subunit beta	IKBKB	274	0	1.9726	1.94192	0.321538	5.02628	4.42899	0.0254992	0.997515	0.0293961	0.0761233	0.383348	1	-2.09062	-0.911345	18.1742	17.8526	18.7734	25.1885	21.3703	23.3203	24.8566	23.7574	24.4267	24.7079	23.9696	24.4513	24.244	24.3171	24.1541	24.1085	24.7587	17.5761
O14925;Q5SRD1	O14925;Q5SRD1	Mitochondrial import inner membrane translocase subunit Tim23;Putative mitochondrial import inner membrane translocase subunit Tim23B	TIMM23;TIMM23B	275	0	1.5171	0.0409377	0.981198	0.0351003	0.120303	0.834731	0.724418	3.7942	1.79959	0.798336	1	-0.241531	-1.72777	25.7733	25.9197	25.3576	26.1815	25.5854	25.389	24.188	24.3423	17.9503	25.7931	25.9009	26.1692	25.7102	25.6431	25.4522	25.2248	25.2639	25.5922
O14929;O14929-2	O14929;O14929-2	Histone acetyltransferase type B catalytic subunit	HAT1	276	0	4.1458	0.588656	0.73886	0.712042	1.31826	0.0758561	1	0.0418034	0.215749	0.179854	1	0.056673	0.472929	20.7183	19.5206	20.4528	21.7269	20.6855	20.4154	24.2633	23.9099	24.398	24.4731	24.0371	24.1865	23.2388	23.6323	23.3351	23.4224	23.4759	23.4779
O14936-3;O14936;O14936-4;O14936-6;O14936-2;O14936-5	O14936-3;O14936;O14936-4;O14936-6;O14936-2;O14936-5	Peripheral plasma membrane protein CASK	CASK	277	0	3.0165	0.448985	0.805199	0.465558	1.04347	NaN	NaN	NaN	NaN	0.140921	1	-0.202299	-0.380523	30.8141	32.0222	32.2477	32.22	32.1136	32.1471	NaN	NaN	NaN	NaN	NaN	NaN	32.074	31.4043	31.5601	30.9063	32.4559	31.0693
O14939;O14939-4;O14939-3	O14939;O14939-4;O14939-3	Phospholipase D2	PLD2	278	0	0.89917	0.467362	0.796227	0.252839	1.08001	NaN	NaN	NaN	NaN	NaN	NaN	NaN	NaN	17.5962	17.2795	16.8334	17.3679	17.469	17.6308	NaN	NaN	NaN	NaN	NaN	NaN	NaN	NaN	NaN	NaN	NaN	NaN
O14949	O14949	Cytochrome b-c1 complex subunit 8	UQCRQ	279	0	1.0264	0.066547	0.970293	0.0751877	0.190858	NaN	NaN	NaN	NaN	0.536525	1	-0.0457052	-1.21634	22.1599	22.0706	21.777	22.5055	22.4005	21.327	NaN	NaN	NaN	NaN	NaN	NaN	22.4993	22.4636	22.3779	22.3818	22.4186	22.4033
O14950;P19105;P24844-2	O14950;P19105	Myosin regulatory light chain 12B;Myosin regulatory light chain 12A	MYL12B;MYL12A	280	0	4.3317	0.289297	0.87344	-0.0845598	-0.715776	0.0279887	0.996106	0.0106214	0.0833384	0.162057	1	0.0812804	0.431174	26.9479	26.7123	26.7077	26.8763	26.5888	26.6491	26.5441	26.6561	26.3826	26.6366	26.6393	26.3388	26.243	26.8045	26.3573	26.5951	26.6572	26.3964
O14964;O14964-2	O14964;O14964-2	Hepatocyte growth factor-regulated tyrosine kinase substrate	HGS	281	0	5.9311	0.433104	0.811814	0.268923	1.01174	0.550195	0.889983	-0.0559521	-1.24312	0.411372	1	-0.0793991	-0.968095	23.5492	23.1376	23.4556	24.0781	23.2689	23.6023	25.429	25.5426	25.4481	25.468	25.4132	25.3707	24.9859	24.9452	24.8378	24.978	24.7485	24.8042
O14965	O14965	Aurora kinase A	AURKA	282	0	1.936	0.376951	0.830735	-0.157462	-0.898308	0.341965	0.974825	0.391945	0.826391	0.248973	1	-0.10689	-0.628678	24.3297	24.5657	24.4984	24.0199	24.3262	24.5753	22.5495	21.2579	22.6398	22.2993	22.4792	22.8446	24.2069	23.9756	23.6406	23.801	23.9203	23.7811
O14966;O14966-2;O14966-3	O14966	Ras-related protein Rab-7L1	RAB29	283	0.001675	0.53842	0.527351	0.771183	-1.0171	-1.19835	NaN	NaN	NaN	NaN	0.296918	1	-1.15691	-0.731982	18.8037	16.274	16.3912	16.5336	16.0175	15.8666	NaN	NaN	NaN	NaN	NaN	NaN	19.4522	14.5933	14.8403	15.0815	15.1269	15.2066
O14974;O14974-4;O14974-3;O14974-2;O14974-5	O14974;O14974-4;O14974-3;O14974-2;O14974-5	Protein phosphatase 1 regulatory subunit 12A	PPP1R12A	284	0	12.003	0.85531	0.624253	0.322074	1.84038	0.627369	0.839578	-0.136763	-1.39371	0.202725	1	-0.0318101	-0.525514	28.0529	27.7448	27.9569	28.5177	28.0051	28.1981	27.1912	27.397	27.2995	27.0031	27.2439	27.2303	27.4983	27.4094	27.3293	27.309	27.415	27.4176
O14975;O14975-2	O14975;O14975-2	Very long-chain acyl-CoA synthetase	SLC27A2	285	0	6.3132	0.208923	0.905225	-0.0433521	-0.539572	0.0696088	1	-0.13442	-0.199087	0.0405055	1	0.0170015	0.119084	25.6935	25.8891	25.6442	25.6895	25.7538	25.6534	23.1049	21.7274	22.1938	21.9132	23.2558	21.4538	24.6325	24.6341	24.4942	24.4155	24.8657	24.5306
O14976;O14976-2	O14976;O14976-2	Cyclin-G-associated kinase	GAK	286	0	2.6252	0.899365	0.605297	0.352874	1.9282	0.294331	0.996953	-0.0817642	-0.726489	0.175678	1	-0.0617269	-0.4632	26.5307	26.1918	26.4089	27.0312	26.6339	26.5248	26.9947	27.0183	27.1918	26.9098	27.1732	26.8765	27.3818	27.2044	27.0339	26.9899	27.152	27.2931
O14979	O14979	Heterogeneous nuclear ribonucleoprotein D-like	HNRNPDL	287	0	4.0913	3.37302	0.0565714	0.374326	10.7557	0.509513	0.911513	-0.144125	-1.16329	0.356863	1	-0.0569045	-0.857149	29.056	29.0243	29.019	29.4374	29.3419	29.443	24.6546	24.5824	24.3622	24.5523	24.3604	24.2541	27.1624	27.3561	27.3629	27.2399	27.2513	27.2195
O14980	O14980	Exportin-1	XPO1	289	0	15.576	0.251788	0.885814	0.0703106	0.634839	0.0553923	1	-0.022295	-0.160518	0.521853	1	0.108322	1.18755	24.5167	24.6645	24.6492	24.855	24.6789	24.5075	25.3788	24.9322	25.1705	25.2177	25.1551	25.0418	24.8011	25.0163	24.8206	24.9639	25.1014	24.8977
O14981;O14981-2	O14981	TATA-binding protein-associated factor 172	BTAF1	290	0	10.885	0.166781	0.926981	0.0405769	0.442334	0.22572	1	-0.0504793	-0.577296	0.0138738	1	-0.00506337	-0.0419364	23.67	23.6526	23.7924	23.8702	23.7715	23.595	24.0748	24.0056	24.1227	23.8565	24.0876	24.1076	23.6163	23.822	23.4851	23.5186	23.7621	23.6275
O15013-7;O15013-4;O15013-5;O15013-6;O15013;Q9HCE6-5;Q9HCE6-3;Q9HCE6-2;Q9HCE6	O15013-7;O15013-4;O15013-5;O15013-6;O15013	Rho guanine nucleotide exchange factor 10	ARHGEF10	291	0	4.7762	0.382877	0.827734	-0.356942	-0.910386	0.179626	1	-0.0676072	-0.472398	0.0869688	1	0.0981706	0.244984	21.576	22.1661	22.8923	21.7317	22.039	21.793	22.6638	22.9276	22.628	22.7133	22.8344	22.4688	22.4655	22.812	21.8269	22.4306	22.9648	22.0035
O15014;O15014-2	O15014	Zinc finger protein 609	ZNF609	292	0	4.889	0.390748	0.821914	0.147699	0.926385	NaN	NaN	NaN	NaN	0.180203	1	-0.178417	-0.473739	21.0477	20.6357	20.5981	21.0252	20.7882	20.9112	NaN	NaN	NaN	NaN	NaN	NaN	20.6411	20.3153	20.0858	19.5688	20.7474	20.1908
O15020;O15020-2	O15020;O15020-2	Spectrin beta chain, non-erythrocytic 2	SPTBN2	293	0	9.9235	0.124454	0.94949	-0.0839806	-0.340175	0.454573	0.933318	0.218045	1.05459	0.218273	1	0.0742124	0.560636	29.9372	29.613	30.1352	30.1354	29.4633	29.8347	27.3449	27.8588	27.7662	27.6106	28.0367	27.9767	28.8363	28.9885	28.6474	28.8137	28.8064	29.0748
O15027-5	O15027-5	Protein transport protein Sec16A	SEC16A	295	0	14.319	0.41909	0.815909	0.301624	0.98363	0.605357	0.845763	-0.0990899	-1.35082	0.696168	1	-0.0948016	-1.52774	26.6044	26.1411	25.8719	26.9348	26.3818	26.2056	28.3486	28.521	28.4722	28.2454	28.3815	28.4176	27.597	27.5136	27.4428	27.3621	27.5065	27.4005
O15031	O15031	Plexin-B2	PLXNB2	296	0	11.383	0.0217117	0.988253	0.0216204	0.065076	0.424128	0.939116	-2.42721	-0.993749	0.0229883	1	-0.00818062	-0.0688092	27.2701	26.7344	27.2178	27.6646	26.7766	26.846	25.7569	26.7674	25.5005	26.8016	18.8612	25.0804	26.6751	26.6546	26.3313	26.4752	26.6195	26.5417
O15037	O15037	Protein KHNYN	KHNYN	297	0.0099971	0.31225	0.230364	0.899592	0.776423	0.587634	0.46774	0.927593	1.46866	1.08076	0.114117	1	0.254122	0.314413	22.127	21.8625	19.9728	24.2117	21.7496	20.3302	20.1836	21.3637	18.5302	23.1607	21.8579	19.4648	22.776	20.3412	22.6373	22.0247	22.517	21.9752
O15042;O15042-2;O15042-3	O15042;O15042-2;O15042-3	U2 snRNP-associated SURP motif-containing protein	U2SURP	299	0	7.8953	0.374082	0.832311	0.162409	0.892451	0.165263	1	0.0757802	0.438755	0.170611	1	-0.0399787	-0.45134	28.5168	28.2905	28.8077	28.6031	28.5914	28.9077	25.744	25.8654	25.6969	25.6012	25.7725	26.16	27.2001	27.1306	26.9815	27.0672	27.1677	26.9574
O15047	O15047	Histone-lysine N-methyltransferase SETD1A	SETD1A	300	0	3.8329	0.785482	0.641028	0.196065	1.70248	0.330135	0.978696	-0.972446	-0.801814	0.434036	1	-0.354303	-1.01361	25.075	24.9551	25.3346	25.2729	25.3141	25.3657	25.6708	23.7599	27.4199	25.802	24.3036	23.8276	24.1868	24.6819	23.9859	24.4862	23.7345	23.571
O15056-3;O15056-2;O15056	O15056-3;O15056-2;O15056	Synaptojanin-2	SYNJ2	301	0.0001779	0.68423	0.460807	0.79652	-0.494259	-1.06699	0.0279161	0.996028	0.0526619	0.0831285	NaN	NaN	NaN	NaN	20.7488	21.3275	21.3951	19.8899	21.3129	20.7858	19.8103	19.6481	19.6241	18.5513	19.9958	20.6934	NaN	NaN	NaN	NaN	NaN	NaN
O15066;O15066-2;O14782	O15066;O15066-2;O14782	Kinesin-like protein KIF3B;Kinesin-like protein KIF3B, N-terminally processed;Kinesin-like protein KIF3C	KIF3B;KIF3C	302	0	1.5601	0.173029	0.92553	-1.87956	-0.457007	0.382526	0.957504	0.413853	0.909672	0.270516	1	0.117067	0.675503	27.6064	28.9611	27.1239	18.0253	28.6245	31.4029	28.9578	28.111	27.4693	28.3617	28.8617	28.5563	28.214	28.4232	28.1107	28.1796	28.6562	28.2632
O15067	O15067	Phosphoribosylformylglycinamidine synthase	PFAS	303	0	12.215	0.0569884	0.973484	-0.0375303	-0.164895	0.156563	1	0.0640456	0.418124	0.14612	1	0.0356414	0.393096	23.4564	23.3661	23.3366	23.7973	23.1508	23.0984	27.6172	27.5119	27.7019	27.7923	27.8411	27.3899	26.4488	26.6357	26.4512	26.474	26.6798	26.4889
O15084;O15084-4;O15084-1;O15084-2	O15084;O15084-4;O15084-1;O15084-2	Serine/threonine-protein phosphatase 6 regulatory ankyrin repeat subunit A	ANKRD28	305	0	5.2372	0.46736	0.795874	-0.670572	-1.08001	0.453698	0.932494	-0.205537	-1.05285	0.0703815	1	0.0256596	0.201157	24.9579	26.748	26.8471	25.4384	25.6987	25.4042	27.059	26.5828	26.7001	26.7871	26.6072	26.331	26.7005	26.5028	26.2711	26.4713	26.5723	26.5079
O15085;O15085-2	O15085;O15085-2	Rho guanine nucleotide exchange factor 11	ARHGEF11	306	0.00017532	0.65618	0.669275	0.698988	-3.20756	-1.47533	0.738741	0.768743	5.02102	1.61087	1.1232	1	1.1723	2.38837	28.1331	26.9998	27.4895	20.6073	24.34	28.0524	18.8967	28.0302	18.4968	26.8681	26.5488	27.0699	27.3301	27.4268	27.1186	27.8238	29.4091	28.1595
O15111;Q9UPZ9-2;Q9UPZ9	O15111	Inhibitor of nuclear factor kappa-B kinase subunit alpha	CHUK	308	0	2.3798	0.443479	0.805508	-2.40405	-1.03248	1.06487	0.585043	-0.292976	-2.26581	0.646215	1	0.268112	1.43042	24.645	23.4297	24.1708	22.094	25.4395	17.4999	24.67	24.5608	24.3298	24.0672	24.2794	24.335	23.8697	23.9401	23.6927	23.9523	24.4461	23.9084
O15116	O15116	U6 snRNA-associated Sm-like protein LSm1	LSM1	309	0	0.99258	0.180629	0.919196	-0.242201	-0.474729	0.0395032	1	-0.0430145	-0.116253	0.319272	1	-0.819141	-0.779114	18.6875	18.3686	19.7986	18.1916	18.8406	19.0958	21.5738	20.3499	20.948	21.054	20.9911	20.6975	20.5884	20.5292	20.7944	17.7225	20.9185	20.8135
O15118;O15118-2	O15118;O15118-2	Niemann-Pick C1 protein	NPC1	310	0	1.2275	1.55137	0.430717	0.548179	3.36804	NaN	NaN	NaN	NaN	0.474524	1	0.308245	1.09421	20.7435	20.9578	20.6914	21.128	21.2997	21.6095	NaN	NaN	NaN	NaN	NaN	NaN	21.4418	20.652	20.9282	21.0094	21.3843	21.5531
O15120;O15120-2	O15120	1-acyl-sn-glycerol-3-phosphate acyltransferase beta	AGPAT2	311	0	1.0069	0.92718	0.591507	-1.1986	-1.98403	NaN	NaN	NaN	NaN	NaN	NaN	NaN	NaN	21.6417	21.1737	21.5353	20.8276	20.8501	19.0771	NaN	NaN	NaN	NaN	NaN	NaN	NaN	NaN	NaN	NaN	NaN	NaN
O15126;O15126-2	O15126;O15126-2	Secretory carrier-associated membrane protein 1	SCAMP1	313	0	1.1104	0.207868	0.90639	0.155782	0.537185	0.132042	1	-0.177244	-0.358871	0.0564924	1	0.017765	0.163536	24.3811	24.2174	24.6541	24.9974	24.0991	24.6235	23.0229	23.5941	23.923	22.6491	24.0923	23.2669	24.8379	24.8004	24.7665	24.6186	24.9821	24.8574
O15143	O15143	Actin-related protein 2/3 complex subunit 1B	ARPC1B	314	0	3.9652	0.804291	0.635244	0.304544	1.73949	0.657043	0.8221	0.165535	1.4515	0.796959	1	-0.159103	-1.72506	27.2951	27.1413	27.2497	27.8686	27.3283	27.4028	27.148	27.4286	27.2233	27.3361	27.5851	27.3753	27.3156	27.1933	27.1412	26.9131	27.1727	27.087
O15144	O15144	Actin-related protein 2/3 complex subunit 2	ARPC2	315	0	4.5825	0.976936	0.561509	0.235228	2.08476	0.0939186	1	-0.0460008	-0.263017	0.0523421	1	-0.0440178	-0.152119	26.7737	26.7443	26.9208	27.215	26.8733	27.0562	27.119	26.7503	26.6769	26.5848	26.9109	26.9126	27.4929	27.7079	27.1683	26.9309	27.7126	27.5936
O15145	O15145	Actin-related protein 2/3 complex subunit 3	ARPC3	316	0	2.0007	0.451017	0.803182	-0.624551	-1.04751	0.388192	0.954266	0.274759	0.921196	0.305965	1	0.0840556	0.75113	26.6847	26.1691	27.1704	26.7201	26.4074	25.023	26.8184	26.1091	27.0811	27.0155	27.01	26.8073	27.115	27.1584	27.2292	27.1739	27.4628	27.118
O15156;O15156-2	O15156;O15156-2	Zinc finger and BTB domain-containing protein 7B	ZBTB7B	318	0	1.7943	1.32254	0.472583	0.310003	2.82505	NaN	NaN	NaN	NaN	NaN	NaN	NaN	NaN	19.9128	19.7144	19.9781	20.2619	20.027	20.2464	NaN	NaN	NaN	NaN	NaN	NaN	NaN	NaN	NaN	NaN	NaN	NaN
O15160;O15160-2	O15160;O15160-2	DNA-directed RNA polymerases I and III subunit RPAC1	POLR1C	319	0	4.3624	0.761468	0.652686	0.227557	1.65536	0.171433	1	0.0333678	0.453268	0.405852	1	-0.0931193	-0.95696	26.6214	26.4383	26.4132	26.9574	26.5676	26.6306	25.8402	25.7551	25.7906	25.7216	25.9586	25.8059	25.435	25.5623	25.5212	25.3429	25.5913	25.305
O15164-2;O15164	O15164-2;O15164	Transcription intermediary factor 1-alpha	TRIM24	320	0	7.4658	0.482852	0.786406	0.143335	1.1107	0.82532	0.732872	0.166636	1.78098	0.465367	1	-0.234259	-1.07605	30.0176	29.7912	30.1276	30.2295	29.9593	30.1775	27.7567	27.8448	27.7455	28.1039	27.7987	27.9443	28.6171	28.2178	28.2416	28.4279	27.8212	28.1247
O15173;O15173-2	O15173;O15173-2	Membrane-associated progesterone receptor component 2	PGRMC2	322	0	2.4108	0.187459	0.915561	-0.106716	-0.490542	0.339358	0.974502	1.64345	0.820987	0.248377	1	0.0770963	0.627373	27.4367	26.8344	27.0831	27.2704	26.8868	26.8768	20.2864	26.6058	25.5124	25.0888	26.6313	25.6149	26.4373	26.4368	26.1064	26.3313	26.3702	26.5102
O15212	O15212	Prefoldin subunit 6	PFDN6	323	0	2.6651	0.0838651	0.964827	-0.0516898	-0.23687	0.107635	1	-0.0435747	-0.298078	0.108933	1	-0.0337543	-0.30136	23.4183	23.2843	23.1124	23.528	23.2855	22.8465	26.3417	26.1109	26.2329	26.2329	26.3825	25.9395	25.4486	25.4366	25.2126	25.2237	25.492	25.2808
O15213	O15213	WD repeat-containing protein 46	WDR46	324	0	5.0367	0.156951	0.933463	0.0413634	0.419049	0.079108	1	-0.334796	-0.224357	0.422466	1	0.285725	0.990413	29.1176	28.9201	28.924	29.1537	28.8972	29.0349	24.0539	26.2634	28.1917	24.0552	26.5912	26.8583	27.0581	26.7739	26.0949	26.8605	26.925	26.9985
O15226;O15226-2	O15226;O15226-2	NF-kappa-B-repressing factor	NKRF	325	0	10.071	1.75873	0.381862	0.393098	3.90761	1.56581	0.341188	0.634272	3.40402	0.986651	1	-0.111593	-2.10456	29.7148	29.485	29.5045	30.0797	29.842	29.962	26.0076	26.0229	26.3343	26.4744	27.0002	26.7929	28.1103	28.0264	28.0017	27.9094	28.0158	27.8784
O15228;O15228-2	O15228;O15228-2	Dihydroxyacetone phosphate acyltransferase	GNPAT	326	0	1.1654	0.189744	0.914849	-0.299527	-0.495809	NaN	NaN	NaN	NaN	0.208777	1	0.144466	0.539242	25.5181	23.6925	24.4351	24.5561	23.6697	24.5213	NaN	NaN	NaN	NaN	NaN	NaN	24.3615	24.7002	24.1615	24.3452	24.9859	24.3255
O15230;O15230-2	O15230	Laminin subunit alpha-5	LAMA5	327	0	3.8651	0.457605	0.7991	0.251183	1.06063	0.209505	1	0.495548	0.540888	0.0685328	1	-0.0853049	-0.1962	26.9703	26.6694	27.0428	27.4325	26.7425	27.261	26.5558	25.4051	24.002	24.7319	26.3688	26.3487	27.3225	26.9853	26.3725	26.8011	27.3906	26.2328
O15234	O15234	Protein CASC3	CASC3	328	0	2.1934	0.22959	0.899884	0.333032	0.585913	0.505844	0.914545	-0.397759	-1.15607	0.069291	1	-0.040706	-0.198235	23.9688	23.6986	24.3205	23.7013	23.8835	25.4021	25.0014	24.6973	25.4321	24.3208	25.182	24.4347	24.5918	25.2219	25.1324	24.8423	25.045	24.9367
O15235	O15235	28S ribosomal protein S12, mitochondrial	MRPS12	329	0	0.89027	0.333767	0.858907	0.440056	0.809374	NaN	NaN	NaN	NaN	0.887918	1	0.415946	1.90531	25.4506	25.2847	24.0854	25.3292	24.8315	25.9802	NaN	NaN	NaN	NaN	NaN	NaN	25.4641	26.0869	25.8528	26.373	26.3001	25.9786
O15258	O15258	Protein RER1	RER1	330	0	1.0448	0.000928184	1	0.0033493	0.00284659	NaN	NaN	NaN	NaN	0.0190921	1	0.00852966	0.0573845	20.4119	18.2133	19.3464	20.8182	17.4517	19.7118	NaN	NaN	NaN	NaN	NaN	NaN	19.2734	19.5954	19.4279	19.2182	19.6088	19.4952
O15260;O15260-2;O15260-3	O15260;O15260-2;O15260-3	Surfeit locus protein 4	SURF4	331	0	1.5564	0.83595	0.62485	-0.297024	-1.802	0.177775	1	0.423703	0.468091	0.446924	1	-0.542399	-1.03936	24.7071	24.5171	24.9855	24.3705	24.3243	24.6239	23.2477	20.3795	22.8428	22.6973	22.3267	22.7171	25.2012	24.849	24.3838	23.9861	25.1777	23.643
O15265-2;O15265;O15265-3	O15265-2;O15265	Ataxin-7	ATXN7	332	0	0.82214	0.489638	0.786728	-1.68214	-1.12411	NaN	NaN	NaN	NaN	NaN	NaN	NaN	NaN	24.5891	23.6664	24.3986	23.6491	24.3354	19.6232	NaN	NaN	NaN	NaN	NaN	NaN	NaN	NaN	NaN	NaN	NaN	NaN
O15269;O15269-2	O15269	Serine palmitoyltransferase 1	SPTLC1	333	0	4.2258	0.364651	0.838645	0.136703	0.873148	1.01999	0.613603	-0.469407	-2.17288	0.0980717	1	-0.0365206	-0.273706	27.4221	27.5346	27.4964	27.9217	27.421	27.5205	28.2165	27.7244	28.2081	27.5051	27.3804	27.8554	27.5579	27.8035	27.418	27.4328	27.6806	27.5565
O15270	O15270	Serine palmitoyltransferase 2	SPTLC2	334	0	4.2234	0.101819	0.957361	0.116865	0.283296	NaN	NaN	NaN	NaN	0.00365322	1	-0.00153859	-0.011169	26.2936	25.723	25.8652	26.704	26.1218	25.4066	NaN	NaN	NaN	NaN	NaN	NaN	25.621	25.9738	25.5472	25.6318	25.7434	25.7622
O15294;O15294-2;O15294-4	O15294;O15294-2;O15294-4	UDP-N-acetylglucosamine--peptide N-acetylglucosaminyltransferase 110 kDa subunit	OGT	336	0	7.7619	0.46913	0.796046	0.0579713	1.08352	0.338253	0.974599	0.0504055	0.818694	0.99884	1	-0.197119	-2.12947	29.1094	29.0587	29.1251	29.1158	29.2543	29.097	28.1464	28.0419	28.2242	28.2137	28.125	28.225	28.1695	28.1643	28.0593	27.7922	28.0871	27.9224
O15297;O15297-2	O15297	Protein phosphatase 1D	PPM1D	338	0.0013457	0.54828	0.8276	0.629129	0.330667	1.78549	NaN	NaN	NaN	NaN	NaN	NaN	NaN	NaN	20.5404	21.0576	21.0222	21.3464	21.0679	21.1979	NaN	NaN	NaN	NaN	NaN	NaN	NaN	NaN	NaN	NaN	NaN	NaN
O15305;O15305-2	O15305	Phosphomannomutase 2	PMM2	339	0	4.4352	0.52126	0.77231	-0.468685	-1.18639	0.35715	0.969083	0.152353	0.857741	0.149316	1	-0.0354849	-0.400789	22.0186	21.7297	21.3582	21.9191	20.9684	20.8129	24.9416	24.5142	24.9171	24.7224	25.0753	25.0321	23.9874	23.9466	23.7503	23.7739	23.9465	23.8574
O15321-2;O15321	O15321-2;O15321	Transmembrane 9 superfamily member 1	TM9SF1	341	0	1.7042	0.675124	0.694887	0.393016	1.48673	NaN	NaN	NaN	NaN	0.431282	1	-0.139696	-1.00809	20.4726	20.6922	20.6086	21.4966	20.7485	20.7074	NaN	NaN	NaN	NaN	NaN	NaN	20.5453	20.4112	20.3445	20.211	20.5404	20.1306
O15344;O15344-2	O15344;O15344-2	E3 ubiquitin-protein ligase Midline-1	MID1	342	0	3.3568	0.104056	0.95607	0.0788689	0.288995	0.839118	0.720291	0.247203	1.80827	0.556681	1	0.0948092	1.25581	23.2973	22.7558	22.9836	23.5328	22.8135	22.9271	23.0394	23.126	23.477	23.425	23.4427	23.5164	23.276	23.341	23.5213	23.4928	23.4911	23.4389
O15355	O15355	Protein phosphatase 1G	PPM1G	344	0	7.7723	0.600927	0.732378	0.39611	1.34219	0.152523	1	-0.0489362	-0.408476	0.217377	1	0.0438232	0.558626	27.0716	26.5995	27.1794	27.7905	26.9896	27.2587	30.8069	30.9627	31.0741	30.7163	30.9877	30.9929	29.6031	29.7484	29.4788	29.6359	29.6596	29.6662
O15357;O15357-2;Q92835-2;Q92835;Q92835-3	O15357;O15357-2	Phosphatidylinositol 3,4,5-trisphosphate 5-phosphatase 2	INPPL1	345	0	7.3983	0.158876	0.932412	0.106934	0.423628	0.0380797	1	-0.0169665	-0.112224	0.100426	1	0.0385965	0.279737	24.1649	23.7979	23.5658	24.2898	23.8947	23.6649	25.2329	25.2959	25.4962	25.0777	25.5107	25.3858	24.9057	24.9202	24.9057	24.8363	25.2235	24.7876
O15371;O15371-3;O15371-2	O15371;O15371-3;O15371-2	Eukaryotic translation initiation factor 3 subunit D	EIF3D	347	0	8.4248	0.0139882	0.993454	0.00549316	0.0422768	0.0192056	0.998918	0.00518354	0.0577188	0.521843	1	0.0571423	1.18753	23.8926	23.7367	23.8148	24.0339	23.6118	23.8149	25.5012	25.3921	25.3367	25.2647	25.476	25.5048	25.3153	25.2862	25.2597	25.2711	25.4273	25.3343
O15372	O15372	Eukaryotic translation initiation factor 3 subunit H	EIF3H	348	0	5.0652	0.229812	0.899978	-0.0971476	-0.586407	0.371948	0.962919	0.159629	0.88809	0.174931	1	-0.0393422	-0.461455	24.8381	24.7078	24.7111	24.9405	24.6382	24.3869	26.365	25.9416	26.2595	26.1187	26.557	26.3692	26.1374	26.1096	25.9765	25.8966	26.1065	26.1024
O15379;O15379-2	O15379;O15379-2	Histone deacetylase 3	HDAC3	349	0	1.3075	1.10649	0.52038	-0.205463	-2.35306	0.265719	0.999177	0.357497	0.665137	0.186207	1	0.0632788	0.48765	23.4033	23.1539	23.2614	23.1314	22.971	23.0997	22.8218	21.5882	23.0629	23.3543	22.8166	22.3744	22.6097	22.6645	22.5555	22.4762	22.9075	22.6359
O15381;O15381-2;O15381-5;O15381-3;O15381-4	O15381;O15381-2;O15381-5;O15381-3;O15381-4	Nuclear valosin-containing protein-like	NVL	350	0	9.2501	1.17557	0.51183	0.16352	2.50028	0.473717	0.924164	0.439437	1.09261	0.325681	1	-0.119624	-0.792522	30.0885	30.0684	29.8838	30.1736	30.1697	30.188	25.4319	25.3934	25.8965	26.0419	26.6364	25.3617	28.4097	28.4068	28.1647	28.023	28.4515	28.1478
O15382;O15382-2	O15382;O15382-2	Branched-chain-amino-acid aminotransferase, mitochondrial	BCAT2	351	0	1.4662	0.249452	0.886886	0.304864	0.629728	NaN	NaN	NaN	NaN	1.48804	1	0.169985	3.21268	25.2637	25.4299	24.0845	25.7	25.0032	24.9895	NaN	NaN	NaN	NaN	NaN	NaN	24.4055	24.4546	24.4467	24.5162	24.6088	24.6917
O15397;O15397-2	O15397;O15397-2	Importin-8	IPO8	354	0	5.3206	0.51176	0.775653	0.267021	1.16771	0.136725	1	0.0676842	0.37032	0.321966	1	-0.0570265	-0.784756	27.1143	26.6996	27.0146	27.5883	27.0717	26.9695	29.7056	29.1874	29.7422	29.5502	29.6122	29.6758	28.7887	28.9201	28.7891	28.6614	28.8508	28.8145
O15400-2;O15400	O15400-2;O15400	Syntaxin-7	STX7	355	0	2.1406	0.16727	0.926978	0.11127	0.443485	0.298093	0.993468	0.261057	0.734475	0.131133	1	-0.017093	-0.35664	21.3831	21.1025	21.1589	21.7903	21.0219	21.1659	19.2114	19.7952	19.2697	19.9307	20.0449	19.0839	21.2029	21.2902	21.1889	21.2716	21.2121	21.1471
O15417;O15417-2	O15417;O15417-2	Trinucleotide repeat-containing gene 18 protein	TNRC18	356	0	2.0366	0.453829	0.801176	0.330851	1.05311	0.56836	0.880027	0.882116	1.27864	0.958885	1	-0.617626	-2.04808	26.0219	27.0555	26.354	26.883	26.8863	26.6546	24.3571	25.7272	26.2774	27.1078	26.0064	25.8938	26.8635	26.147	26.9447	26.0829	26.2895	25.7299
O15427	O15427	Monocarboxylate transporter 4	SLC16A3	357	0	2.7082	0.564818	0.74822	0.44415	1.27172	0.0634875	1	0.0781104	0.182594	0.0446701	1	-0.0127786	-0.130789	28.5435	28.0167	28.9289	29.3589	28.5733	28.8894	22.6943	23.8811	23.4661	23.9176	23.1121	23.2462	28.0056	28.0791	27.9509	28.1063	28.0715	27.8195
O15439;O15439-2;O15439-3;O15439-4	O15439;O15439-2;O15439-3;O15439-4	Multidrug resistance-associated protein 4	ABCC4	360	0	5.8673	0.491816	0.785663	0.128112	1.12841	NaN	NaN	NaN	NaN	0.193589	1	-0.073616	-0.504645	26.6003	26.4876	26.7321	26.7862	26.5617	26.8564	NaN	NaN	NaN	NaN	NaN	NaN	25.9957	25.8025	25.7222	25.6188	26.0068	25.6738
O15440-5;O15440;O15440-4;O15440-3;O15440-2	O15440-5;O15440	Multidrug resistance-associated protein 5	ABCC5	361	0	1.4304	1.23269	0.505904	0.086675	2.62453	NaN	NaN	NaN	NaN	0.792227	1	-0.795651	-1.71575	21.5632	21.5905	21.6645	21.6762	21.7189	21.6832	NaN	NaN	NaN	NaN	NaN	NaN	21.2028	21.1604	20.7582	20.7697	19.3673	20.5975
O15446;O15446-2	O15446;O15446-2	DNA-directed RNA polymerase I subunit RPA34	CD3EAP	362	0	4.2947	0.359257	0.843022	0.110357	0.862074	0.442332	0.933324	0.272628	1.03019	0.394261	1	0.0534598	0.933512	25.2843	25.1867	25.26	25.5833	25.1548	25.3239	21.2424	21.4612	20.7271	21.3547	21.1916	21.7023	22.9858	22.8875	22.846	22.908	23.0375	22.9342
O15460-2;O15460	O15460-2;O15460	Prolyl 4-hydroxylase subunit alpha-2	P4HA2	363	0	2.5043	0.105145	0.958664	0.0970465	0.291764	0.276898	0.99902	1.4931	0.689242	0.696688	1	-0.229757	-1.52876	26.0124	25.5199	26.0813	26.4576	25.4816	25.9655	26.7048	19.6452	25.0731	24.712	25.9927	25.1977	26.4545	26.3099	26.0694	26.0755	26.2059	25.8632
O15498;O15498-2	O15498;O15498-2	Synaptobrevin homolog YKT6	YKT6	364	0	3.0546	0.708693	0.674929	0.513287	1.55217	0.592474	0.854932	-0.245595	-1.32571	0.673604	1	-0.110704	-1.48376	24.7735	24.2183	23.8437	25.1559	24.7087	24.5107	25.5371	25.6906	26.0957	25.3669	25.6067	25.613	25.3635	25.271	25.2869	25.0679	25.3038	25.2176
O15504;O15504-2;O15504-3	O15504;O15504-2	Nucleoporin-like protein 2	NUPL2	365	0	1.6092	0.661648	0.706672	0.221805	1.46047	NaN	NaN	NaN	NaN	NaN	NaN	NaN	NaN	14.8027	14.4932	14.4019	14.9417	14.7962	14.6254	NaN	NaN	NaN	NaN	NaN	NaN	NaN	NaN	NaN	NaN	NaN	NaN
O15511;O15511-2	O15511;O15511-2	Actin-related protein 2/3 complex subunit 5	ARPC5	366	0	1.6225	0.297554	0.871371	-0.301042	-0.733331	0.21173	1	0.153404	0.545914	0.53297	1	-0.103349	-1.20937	20.3584	20.357	20.924	20.9625	19.7726	20.0013	21.3252	21.08	21.5953	21.0114	21.6948	21.7545	21.2503	21.2559	21.1702	20.9679	21.2414	21.157
O15516	O15516	Circadian locomoter output cycles protein kaput	CLOCK	368	0.0025936	0.45432	0.394301	0.821149	0.933469	0.933593	0.079371	1	-0.346215	-0.225051	0.411993	1	2.52765	0.969345	24.3108	23.0764	24.7846	26.6752	24.4543	23.8427	27.4165	23.5352	27.1136	25.4936	27.3204	24.2125	27.7698	19.7763	27.0262	27.4288	26.4171	28.3095
O15530-3;O15530;O15530-2;Q6A1A2;O15530-5;O15530-4	O15530-3;O15530;O15530-2;Q6A1A2;O15530-5;O15530-4	3-phosphoinositide-dependent protein kinase 1;Putative 3-phosphoinositide-dependent protein kinase 2	PDPK1;PDPK2P	371	0	1.9337	0.324659	0.861787	0.318339	0.790386	0.0703661	1	-0.0493889	-0.201116	0.00744795	1	-0.00805537	-0.0226735	23.5847	23.5157	23.2764	24.5606	23.368	23.4033	23.9953	24.4588	24.2287	23.7665	24.3936	24.3746	23.3084	24.5334	23.9594	23.9843	23.8751	23.9176
O15533-2;O15533;O15533-3;O15533-4	O15533-2;O15533;O15533-3;O15533-4	Tapasin	TAPBP	372	0	1.6713	0.632623	0.711766	0.310794	1.40394	NaN	NaN	NaN	NaN	0.493239	1	0.293539	1.13122	22.0269	21.7501	22.1682	22.6369	22.2337	22.0069	NaN	NaN	NaN	NaN	NaN	NaN	22.7825	22.4154	22.1049	22.9971	22.7737	22.4127
O43143	O43143	Pre-mRNA-splicing factor ATP-dependent RNA helicase DHX15	DHX15	374	0	12.891	1.73874	0.384311	0.421473	3.85339	0.277082	0.999104	-0.0354659	-0.689638	0.280649	1	-0.0740064	-0.69729	31.3918	31.2551	31.4801	31.9722	31.7025	31.7166	30.1981	30.1159	30.0854	30.0428	30.0774	30.1728	30.708	30.6972	30.9183	30.6254	30.8565	30.6196
O43148;O43148-2	O43148;O43148-2	mRNA cap guanine-N7 methyltransferase	RNMT	375	0	3.4296	0.341676	0.856288	0.130716	0.825793	0.103815	1	0.0464064	0.288382	0.55861	1	-0.174903	-1.25958	26.2778	26.3453	26.7533	26.532	26.699	26.5376	26.4423	26.1596	25.9556	26.3869	26.1577	26.1521	25.8788	25.8705	25.849	25.4212	25.7721	25.8804
O43149;O43149-2	O43149	Zinc finger ZZ-type and EF-hand domain-containing protein 1	ZZEF1	376	0	5.359	0.294365	0.871663	1.3768	0.726562	0.208792	1	-0.134898	-0.539276	0.579027	1	-1.58151	-1.29947	23.3803	24.6463	18.4589	23.4349	23.3073	23.8737	23.9155	23.7203	24.1842	23.855	23.4174	24.1429	23.8279	24.9793	23.0611	23	23.8558	20.268
O43150-2;O43150	O43150-2;O43150	Arf-GAP with SH3 domain, ANK repeat and PH domain-containing protein 2	ASAP2	378	0	1.1109	2.03301	0.29092	-0.570663	-4.70586	1.12157	0.555623	-0.21701	-2.38492	NaN	NaN	NaN	NaN	28.31	28.6816	28.4393	28.006	27.8235	27.8894	28.0124	28.0885	27.8583	27.6582	27.8676	27.7825	NaN	NaN	NaN	NaN	NaN	NaN
O43156	O43156	TELO2-interacting protein 1 homolog	TTI1	379	0	3.1441	1.59277	0.404262	1.80332	3.47184	0.888516	0.688082	0.146447	1.9065	0.119224	1	-0.0773684	-0.327186	24.0333	23.6154	23.6371	26.2759	24.5974	25.8225	25.2142	25.2019	25.0544	25.2411	25.2513	25.4174	25.2803	25.4825	24.8533	24.9573	25.4201	25.0067
O43159	O43159	Ribosomal RNA-processing protein 8	RRP8	381	0	4.4692	0.147143	0.938335	0.14297	0.395561	1.06566	0.584942	-1.42538	-2.26746	0.0298676	1	0.0131353	0.0887602	29.0894	28.6766	29.493	29.7395	28.8008	29.1477	26.4723	26.1718	26.964	23.9487	25.8054	25.5779	27.5525	27.2512	27.1134	27.1771	27.4037	27.3756
O43167-2;O43167	O43167-2;O43167	Zinc finger and BTB domain-containing protein 24	ZBTB24	384	0.0083197	0.32545	0.789822	0.638594	-2.14818	-1.71102	NaN	NaN	NaN	NaN	NaN	NaN	NaN	NaN	21.9141	22.0499	21.5203	17.4096	19.9277	21.7025	NaN	NaN	NaN	NaN	NaN	NaN	NaN	NaN	NaN	NaN	NaN	NaN
O43169	O43169	Cytochrome b5 type B	CYB5B	385	0	2.0967	0.000190006	0.999655	-7.56582e-05	-0.000583213	0.830328	0.72927	0.367064	1.79088	0.829472	1	-0.221848	-1.78919	24.3928	24.1123	24.1308	24.3975	24.1155	24.1226	18.7954	18.6892	18.465	18.6567	19.2128	19.1814	23.8058	23.8371	23.7358	23.8023	23.3978	23.513
O43172-2;O43172	O43172-2;O43172	U4/U6 small nuclear ribonucleoprotein Prp4	PRPF4	386	0	7.6941	0.90586	0.600405	0.153987	1.94121	0.510394	0.913049	0.164764	1.16502	0.274096	1	-0.0698636	-0.683216	29.3439	29.2801	29.5415	29.5607	29.541	29.5258	26.7087	26.6315	26.515	27.0293	26.7313	26.5889	27.8756	27.9097	27.8391	27.6177	27.9605	27.8366
O43175	O43175	D-3-phosphoglycerate dehydrogenase	PHGDH	387	0	7.6527	0.423831	0.813387	0.430221	0.993153	0.625461	0.84027	-0.0569083	-1.38999	0.00424441	1	0.000823975	0.0129678	23.2327	22.9474	22.788	24.2249	23.1773	22.8565	26.3439	26.2946	26.3134	26.2425	26.3339	26.2048	25.2703	25.2813	25.1661	25.1388	25.3104	25.271
O43181	O43181	NADH dehydrogenase [ubiquinone] iron-sulfur protein 4, mitochondrial	NDUFS4	388	0	1.5093	1.46032	0.431933	0.243581	3.14596	NaN	NaN	NaN	NaN	0.482292	1	-2.39017	-1.10959	26.6216	26.8005	26.7287	27.0681	26.9411	26.8722	NaN	NaN	NaN	NaN	NaN	NaN	27.0634	26.6355	26.8251	26.4225	20.1549	26.7761
O43237;O43237-2	O43237;O43237-2	Cytoplasmic dynein 1 light intermediate chain 2	DYNC1LI2	389	0	4.0815	0.420347	0.814988	0.321969	0.986155	0.38365	0.956527	0.168036	0.91196	0.417563	1	-0.133434	-0.980559	26.0292	25.4041	25.3222	26.3834	25.6562	25.6819	26.0066	25.891	26.3107	25.9912	26.4574	26.2638	26.2596	26.127	25.9467	25.7943	26.1447	25.994
O43242;O43242-2	O43242;O43242-2	26S proteasome non-ATPase regulatory subunit 3	PSMD3	390	0	9.9525	0.613639	0.72107	0.230457	1.36696	0.0482373	1	-0.0135517	-0.140744	0.0909706	1	-0.0287507	-0.255391	26.3154	26.2449	26.3439	26.8631	26.3476	26.3848	29.3374	29.2503	29.0206	29.1642	29.2252	29.1782	28.4503	28.4724	28.1903	28.2106	28.4284	28.3878
O43248	O43248	Homeobox protein Hox-C11	HOXC11	391	0.0046237	0.39738	0.181339	0.919286	0.143883	0.476379	NaN	NaN	NaN	NaN	NaN	NaN	NaN	NaN	23.2173	22.7316	23.2819	23.6741	22.8237	23.1646	NaN	NaN	NaN	NaN	NaN	NaN	NaN	NaN	NaN	NaN	NaN	NaN
O43251-6;O43251-8;O43251-5;O43251-10;O43251-2;O43251;O43251-9;O43251-4;O43251-7;O43251-3;A6NFN3;A6NFN3-2	O43251-6;O43251-8;O43251-5;O43251-10;O43251-2;O43251;O43251-9;O43251-4;O43251-7;O43251-3	RNA binding protein fox-1 homolog 2	RBFOX2	392	0	2.6064	1.08057	0.522822	0.350761	2.29859	0.666853	0.822066	1.51532	1.47061	0.16622	1	0.118592	0.44101	23.9001	23.6638	24.0706	24.1374	24.1269	24.4225	20.5055	19.8857	18.405	20.1229	22.7426	20.4767	22.3777	22.1289	21.645	22.2832	22.3735	21.8507
O43252	O43252	Bifunctional 3-phosphoadenosine 5-phosphosulfate synthase 1;Sulfate adenylyltransferase;Adenylyl-sulfate kinase	PAPSS1	393	0	4.0909	0.578623	0.744405	0.683711	1.29868	0.0811373	1	-0.0220941	-0.229706	0.284541	1	-0.118211	-0.705621	27.3479	27.0673	25.8631	27.9589	27.0865	27.2841	30.2395	30.0771	29.981	30.0636	30.1866	29.9811	29.0549	29.0413	28.8684	28.5617	29.07	28.9782
O43264;O43264-2	O43264;O43264-2	Centromere/kinetochore protein zw10 homolog	ZW10	394	0	5.2591	0.0518065	0.975846	0.0525188	0.150639	0.239085	1	-0.0868092	-0.606941	0.0167008	1	-0.00558154	-0.0503266	22.7435	22.5188	22.3484	23.2399	22.1748	22.3535	24.3335	23.986	24.4201	24.0862	24.2637	24.1294	23.8256	23.6801	23.5268	23.6514	23.8016	23.5628
O43290	O43290	U4/U6.U5 tri-snRNP-associated protein 1	SART1	396	0	9.3016	0.438759	0.811987	0.176299	1.02305	0.580157	0.865471	0.260399	1.30167	0.27218	1	-0.0932668	-0.679092	29.1978	28.8081	29.3209	29.3163	29.1404	29.399	24.8588	25.219	25.2058	25.032	25.5284	25.5043	27.3669	27.4171	26.9926	27.1068	27.1814	27.2086
O43293;O43293-2	O43293	Death-associated protein kinase 3	DAPK3	398	0	1.0673	0.082062	0.965816	0.063036	0.232138	NaN	NaN	NaN	NaN	0.233401	1	-0.930848	-0.594373	23.2904	22.9394	23.2189	23.711	22.9422	22.9845	NaN	NaN	NaN	NaN	NaN	NaN	24.1651	22.8086	21.7779	23.7379	19.207	23.0142
O43298	O43298	Zinc finger and BTB domain-containing protein 43	ZBTB43	399	0.0018227	0.51247	0.297208	0.870881	-0.461356	-0.732598	NaN	NaN	NaN	NaN	NaN	NaN	NaN	NaN	22.5187	21.5861	22.3923	22.8067	21.0033	21.303	NaN	NaN	NaN	NaN	NaN	NaN	NaN	NaN	NaN	NaN	NaN	NaN
O43301	O43301	Heat shock 70 kDa protein 12A	HSPA12A	401	0	1.9334	0.443161	0.805987	0.228699	1.03185	0.267975	0.998332	-0.0477155	-0.670017	0.17325	1	0.0593904	0.457524	26.3121	26.1502	26.1688	26.861	26.1506	26.3056	26.5677	26.4556	26.3653	26.3444	26.4849	26.4161	26.1134	26.0674	26.1782	26.419	26.1245	25.9937
O43310-2;O43310	O43310-2;O43310	CBP80/20-dependent translation initiation factor	CTIF	402	0	0.79676	0.514501	0.774209	-0.542172	-1.1731	0.00261898	1	-0.00310771	-0.00801648	NaN	NaN	NaN	NaN	25.2164	23.7787	23.9857	23.6137	23.7487	23.9919	23.9868	24.1809	24.2621	24.3081	23.4161	24.6962	NaN	NaN	NaN	NaN	NaN	NaN
O43314-2;O43314	O43314-2;O43314	Inositol hexakisphosphate and diphosphoinositol-pentakisphosphate kinase 2	PPIP5K2	403	0	1.1416	0.284373	0.875082	0.184727	0.705262	0.0581493	1	-0.0891755	-0.168071	NaN	NaN	NaN	NaN	24.6736	25.1261	24.3922	25.2029	24.8534	24.6898	24.385	25.7435	25.1146	24.2963	25.2003	25.479	NaN	NaN	NaN	NaN	NaN	NaN
O43318-2;O43318;O43318-4;O43318-3	O43318-2;O43318;O43318-4;O43318-3	Mitogen-activated protein kinase kinase kinase 7	MAP3K7	404	0	1.7831	0.043677	0.979787	-0.0608082	-0.128006	1.47046	0.376707	0.306932	3.17027	0.321528	1	-0.910185	-0.783838	18.5849	19.4011	17.8425	18.8519	18.3802	18.4139	18.7546	18.7004	18.5194	18.8817	18.9188	19.0947	19.1453	21.944	18.0689	18.6524	18.728	19.0472
O43324;O43324-2	O43324;O43324-2	Eukaryotic translation elongation factor 1 epsilon-1	EEF1E1	405	0	3.5087	0.010302	0.996747	-0.00919914	-0.0312624	1.31491	0.458631	0.120759	2.80775	0.551193	1	-0.167391	-1.24507	27.5732	27.2918	27.2973	27.892	27.3108	26.9319	29.5141	29.4482	29.4593	29.6207	29.6432	29.52	29.302	29.1019	29.0046	28.7842	29.1365	28.9856
O43379;O43379-4;O43379-3;O43379-2	O43379;O43379-4	WD repeat-containing protein 62	WDR62	407	0	2.4	0.0915083	0.961867	0.166227	0.256784	0.000880332	0.99995	0.000612895	0.00269999	0.437907	1	-0.155212	-1.02135	25.9301	23.9792	24.1489	24.6396	25.1937	24.7236	25.6141	25.9745	26.3101	25.866	26.1779	25.8566	25.1699	25.1077	25.0358	24.9587	25.1989	24.6901
O43390;O43390-3	O43390;O43390-3	Heterogeneous nuclear ribonucleoprotein R	HNRNPR	408	0	10.46	2.66221	0.187657	0.371616	7.01323	0.0388856	1	-0.0202675	-0.114506	0.0745219	1	-0.0201645	-0.212205	28.9532	28.8125	28.9534	29.313	29.2305	29.2904	25.146	25.3921	24.8668	24.9893	25.292	25.0628	27.6744	27.6706	27.5558	27.5224	27.7867	27.5312
O43395;O43395-3	O43395	U4/U6 small nuclear ribonucleoprotein Prp3	PRPF3	410	0	9.1507	0.944078	0.581082	0.0827999	2.01811	1.28904	0.471934	0.230446	2.74952	0.394197	1	-0.0846456	-0.933382	27.7861	27.7347	27.8746	27.8738	27.8837	27.8863	24.6439	24.7374	24.5344	24.8884	24.9616	24.757	26.2973	26.1985	26.098	26.008	26.2461	26.0858
O43396	O43396	Thioredoxin-like protein 1	TXNL1	411	0	6.1372	0.3204	0.862474	0.238958	0.781476	0.119164	1	-0.0431716	-0.327037	0.128036	1	-0.0233758	-0.349024	21.6876	21.2825	21.4095	22.2391	21.292	21.5654	24.797	24.7827	24.9846	24.5824	24.9393	24.9131	23.7151	23.6843	23.5337	23.6778	23.6329	23.5524
O43399-7;O43399-5;O43399	O43399-7;O43399-5;O43399	Tumor protein D54	TPD52L2	413	0	4.8703	0.494934	0.780826	0.225969	1.13456	0.203849	1	0.058506	0.528069	0.579019	1	-0.0896346	-1.29945	27.4557	27.1905	27.2623	27.8935	27.3263	27.3665	30.0901	30.1432	30.3535	30.202	30.4042	30.1562	29.2968	29.2843	29.2234	29.1446	29.3045	29.0866
O43402;O43402-2	O43402	ER membrane protein complex subunit 8	EMC8	414	0	2.4862	0.404772	0.818676	0.27372	0.954779	0.426996	0.940578	-2.42051	-0.999503	0.00620388	1	0.00346438	0.0189126	27.7031	27.0112	27.7856	28.0655	27.5853	27.6701	24.7684	25.4143	24.7724	24.9751	17.7402	24.9783	26.7205	27.0503	27.1569	27.0565	27.1516	26.73
O43414;O43414-3;O43414-2	O43414;O43414-3;O43414-2	ERI1 exoribonuclease 3	ERI3	415	0.0001787	0.691	0.132078	0.944577	0.0829264	0.358957	0.319542	0.97724	0.206034	0.77968	NaN	NaN	NaN	NaN	18.0309	17.9273	18.1337	17.9432	17.8414	18.5561	17.8186	17.0761	17.5059	17.6256	17.9589	17.4341	NaN	NaN	NaN	NaN	NaN	NaN
O43427-2;O43427	O43427-2;O43427	Acidic fibroblast growth factor intracellular-binding protein	FIBP	417	0	0.7686	0.428501	0.812898	-0.289868	-1.00252	NaN	NaN	NaN	NaN	0.0176015	1	0.0169423	0.0529892	24.1922	24.6911	25.1404	24.4447	24.5068	24.2025	NaN	NaN	NaN	NaN	NaN	NaN	24.9154	24.2764	24.7261	24.7674	25.0362	24.1651
O43432;O43432-3;O43432-4;O43432-2	O43432;O43432-3;O43432-4	Eukaryotic translation initiation factor 4 gamma 3	EIF4G3	418	0	2.0416	0.137815	0.941932	0.12709	0.372975	0.712183	0.787794	0.488691	1.55899	0.0930924	1	-0.0911344	-0.260883	26.3275	26.1734	25.9897	26.8741	25.7451	26.2526	26.2895	25.7369	25.2581	26.1929	26.4399	26.1178	27.5357	27.4003	27.0919	27.2994	27.7867	26.6684
O43447;O43447-2	O43447;O43447-2	Peptidyl-prolyl cis-trans isomerase H	PPIH	419	0	3.4341	0.485487	0.788896	-0.0855497	-1.11591	0.286899	0.99491	0.147517	0.710658	0.212293	1	-0.0866623	-0.547185	21.8002	21.7557	21.7402	21.6725	21.8124	21.5545	19.8848	19.262	19.7313	19.8712	19.8545	19.595	20.1588	20.2073	20.1732	19.8505	20.389	20.0398
O43463;O43463-2	O43463;O43463-2	Histone-lysine N-methyltransferase SUV39H1	SUV39H1	420	0	3.2294	0.789869	0.639028	0.268534	1.71111	NaN	NaN	NaN	NaN	0.976925	1	-2.58788	-2.08473	25.1287	25.0804	24.8421	25.5126	25.064	25.2803	NaN	NaN	NaN	NaN	NaN	NaN	25.4481	23.3923	22.9164	20.6596	23.2398	20.0937
O43464;O43464-4	O43464	Serine protease HTRA2, mitochondrial	HTRA2	421	0	1.4705	0.821356	0.630224	0.402814	1.77315	1.76363	0.264388	-0.72692	-3.92099	0.349737	1	-0.200129	-0.842464	19.6193	19.3717	19.5491	19.866	19.5717	20.311	18.8665	18.6428	18.6324	17.8459	18.3234	17.7916	19.7078	19.291	19.015	18.9612	19.3818	19.0705
O43482	O43482	Protein Mis18-beta	OIP5	423	0.0068365	0.35021	0.0994006	0.958595	-0.0878232	-0.277112	0.452114	0.931729	-0.197835	-1.0497	0.733633	1	-0.299969	-1.60088	32.6521	31.9253	32.593	32.6781	31.9342	32.2947	31.2264	31.694	31.5104	31.0668	31.2537	31.5166	31.4291	31.4559	30.8842	30.9598	30.9902	30.9193
O43488	O43488	Aflatoxin B1 aldehyde reductase member 2	AKR7A2	424	0	2.9471	0.144872	0.939796	0.23664	0.390085	0.536988	0.900314	0.210175	1.21725	0.426039	1	-0.202035	-0.997584	23.9371	23.1448	21.901	23.4202	22.9824	23.2902	25.6538	25.5303	26.0682	25.8503	26.0457	25.9869	25.0042	24.799	24.7046	24.4514	24.9983	24.4521
O43491;O43491-3;O43491-2	O43491;O43491-3;O43491-2	Band 4.1-like protein 2	EPB41L2	425	0	13.069	0.544548	0.760317	0.194956	1.23206	0.215257	1	-0.111584	-0.55386	0.8221	1	-0.160269	-1.77462	29.1051	28.848	29.2038	29.4462	29.0397	29.2557	27.5162	26.9143	27.1132	27.2048	26.8837	27.1205	28.9166	29.0013	28.7015	28.7297	28.6855	28.7234
O43491-4	O43491-4	Band 4.1-like protein 2	EPB41L2	426	0.0069412	0.34896	0.00716127	0.99798	-0.00649897	-0.0218078	NaN	NaN	NaN	NaN	0.373273	1	2.087	0.890799	25.5046	25.6533	25.885	26.1714	25.2152	25.6369	NaN	NaN	NaN	NaN	NaN	NaN	25.196	18.0605	24.9391	24.5671	25.1356	24.7538
O43493-2;O43493-5;O43493-3;O43493;O43493-4;O43493-6	O43493-2;O43493-5;O43493-3;O43493;O43493-4;O43493-6	Trans-Golgi network integral membrane protein 2	TGOLN2	427	0	3.0035	0.216081	0.90557	0.231326	0.555714	0.291066	0.995084	-0.346144	-0.719543	0.0917547	1	0.0406793	0.257422	27.0949	26.4096	27.2185	27.7427	26.5992	27.075	25.9282	26.2812	26.7045	25.1075	26.3796	26.3884	27.5211	27.6252	27.3912	27.8388	27.4146	27.4062
O43504	O43504	Ragulator complex protein LAMTOR5	LAMTOR5	428	0	1.7475	0.539712	0.765255	1.31682	1.22259	1.44224	0.386311	-0.345393	-3.10287	1.50649	1	0.26299	3.25752	13.2162	12.9754	13.1714	13.7985	16.5344	12.9806	15.6978	15.5062	15.7348	15.3226	15.4376	15.1425	15.047	14.9632	15.2212	15.3813	15.2885	15.3505
O43516;O43516-3;O43516-2;O43516-4	O43516;O43516-3;O43516-2;O43516-4	WAS/WASL-interacting protein family member 1	WIPF1	431	0	2.1925	0.368606	0.835777	0.209621	0.881251	1.8908	0.233953	0.896414	4.27891	0.397937	1	0.167978	0.940959	26.6101	26.5829	26.0008	26.8235	26.3719	26.6273	24.6944	25.3006	25.1666	26.0923	26.0024	25.7562	26.7946	26.9944	27.0759	26.9369	27.4367	26.9954
O43583	O43583	Density-regulated protein	DENR	434	0	2.7864	0.524116	0.770168	0.282795	1.192	0.112143	1	0.0632591	0.309455	0.0759074	1	0.0188471	0.215886	27.7809	27.1843	27.5963	28.0617	27.5145	27.8338	26.9556	27.5721	27.5615	27.4209	27.401	27.4572	26.7655	26.9847	26.9132	26.9913	26.7936	26.9349
O43592	O43592	Exportin-T	XPOT	435	0	8.0226	1.23457	0.506176	0.684746	2.62866	0.0404107	1	0.0186132	0.118817	0.0188078	1	-0.00730451	-0.0565472	22.9375	23.1214	23.0386	24.1958	23.3253	23.6307	27.1089	26.5878	26.8454	26.9478	26.8516	26.7985	26.2706	26.4136	26.1104	26.1484	26.4467	26.1776
O43615	O43615	Mitochondrial import inner membrane translocase subunit TIM44	TIMM44	437	0	4.6945	0.131022	0.945261	0.0941105	0.356368	0.76352	0.764316	3.55875	1.65938	0.272611	1	0.0806573	0.68002	26.8858	27.0859	26.6547	27.3855	26.943	26.5802	17.5574	19.4374	24.6951	24.1098	24.4606	23.7958	27.1386	26.9171	27.1946	27.1764	27.3013	27.0146
O43617;O43617-2	O43617;O43617-2	Trafficking protein particle complex subunit 3	TRAPPC3	438	0	1.3181	0.11739	0.952663	-0.176003	-0.322608	0.245843	1	-0.169409	-0.621815	0.76145	1	-0.103406	-1.65532	22.656	22.8106	22.9669	23.5605	21.6965	22.6485	24.5565	24.1894	24.5815	23.8806	24.2265	24.7121	24.1836	24.1118	24.0699	23.9155	24.0914	24.0481
O43633	O43633	Charged multivesicular body protein 2a	CHMP2A	439	0	1.6545	0.213503	0.906406	-0.141989	-0.549913	0.819643	0.731133	-0.334558	-1.76977	0.301338	1	-0.16714	-0.741349	24.559	24.3903	24.0057	24.4218	24.3264	23.7809	24.5055	24.6589	24.6225	23.8974	24.4037	24.4823	24.4146	24.2179	24.4216	23.9129	24.6095	24.0303
O43660;O43660-2	O43660;O43660-2	Pleiotropic regulator 1	PLRG1	440	0	6.0362	0.378016	0.83011	-0.0609201	-0.90048	0.7379	0.769721	0.350157	1.60922	0.0489641	1	-0.0137628	-0.142764	29.1943	29.1009	29.3151	29.1965	29.1196	29.1116	25.1685	24.5571	24.7636	25.2768	24.9358	25.3271	26.9132	26.9614	26.936	26.8078	26.849	27.1124
O43663	O43663	Protein regulator of cytokinesis 1	PRC1	441	0	3.9701	0.144284	0.939563	0.0443109	0.388667	0.221924	1	0.251474	0.568817	0.349007	1	-0.107094	-0.840956	25.4278	25.176	25.5317	25.3398	25.4833	25.4453	23.683	22.4847	22.7236	23.4925	23.4322	22.721	24.6449	24.738	24.7167	24.8311	24.4129	24.5343
O43670-2	O43670-2	BUB3-interacting and GLEBS motif-containing protein ZNF207	ZNF207	446	0	3.0259	1.6296	0.396189	0.319812	3.56581	0.99279	0.631209	0.344143	2.1171	0.0632218	1	-0.0203921	-0.181874	27.5769	27.3944	27.6885	27.9138	27.8236	27.882	23.3753	23.8784	23.4091	23.8835	23.9112	23.9005	26.0012	25.8912	25.7784	25.7281	26.0418	25.8396
O43674-2;O43674	O43674-2;O43674	NADH dehydrogenase [ubiquinone] 1 beta subcomplex subunit 5, mitochondrial	NDUFB5	447	0	1.032	0.00187388	0.999645	0.00115395	0.00574068	NaN	NaN	NaN	NaN	0.00451762	1	0.00587845	0.0137983	22.4881	22.4918	22.2085	22.6767	22.448	22.0672	NaN	NaN	NaN	NaN	NaN	NaN	22.0904	21.6835	21.1903	21.0525	22.2176	21.7118
O43676	O43676	NADH dehydrogenase [ubiquinone] 1 beta subcomplex subunit 3	NDUFB3	448	0	1.0204	0.0708978	0.970216	-0.044988	-0.202539	NaN	NaN	NaN	NaN	0.106784	1	-0.0545858	-0.295921	21.9492	21.9485	21.5209	22.0845	21.6923	21.5069	NaN	NaN	NaN	NaN	NaN	NaN	21.5497	21.689	21.3054	21.2468	21.7407	21.3928
O43678;O43678-2;A6NJG2	O43678;O43678-2	NADH dehydrogenase [ubiquinone] 1 alpha subcomplex subunit 2	NDUFA2	450	0	1.7318	0.455977	0.799998	0.227554	1.05739	1.7725	0.263451	-1.52987	-3.94526	1.31021	1	-0.248721	-2.79714	17.77	17.9151	17.4568	18.2764	17.7755	17.7727	15.2278	15.0016	14.7678	13.1434	14.1965	13.0677	17.7269	17.5788	17.5942	17.2603	17.3725	17.5209
O43681	O43681	ATPase ASNA1	ASNA1	451	0	4.0776	0.61657	0.717834	0.273701	1.37268	0.405694	0.949621	-0.164982	-0.956641	0.30212	1	0.0541665	0.743003	12.6925	12.6297	12.7597	13.3435	12.6843	12.8752	15.608	15.0666	15.4895	15.3056	15.1259	15.2376	14.4728	14.5296	14.4059	14.4626	14.6506	14.4575
O43683-2;O43683;O43683-3	O43683-2;O43683;O43683-3	Mitotic checkpoint serine/threonine-protein kinase BUB1	BUB1	452	0	1.9942	0.478516	0.787937	1.807	1.10212	0.883991	0.689554	-0.0839392	-1.89747	0.0388511	1	0.0716572	0.114409	25.4271	20.557	25.4539	25.7632	25.8631	25.2326	25.9088	25.8434	25.7749	25.7283	25.7468	25.8001	26.29	25.815	26.2255	25.4053	27.3814	25.7587
O43684-2;O43684	O43684-2;O43684	Mitotic checkpoint protein BUB3	BUB3	453	0	5.1314	0.970457	0.566079	0.121403	2.07157	1.05322	0.588955	0.293267	2.24158	0.697438	1	-0.0649872	-1.53022	28.3991	28.3406	28.5164	28.5791	28.4868	28.5544	25.6548	25.3289	25.2422	25.6305	25.7239	25.7514	26.631	26.7288	26.6235	26.5459	26.6132	26.6294
O43688-3;O43688;O43688-2	O43688-3;O43688;O43688-2	Lipid phosphate phosphohydrolase 2	PPAP2C	454	0	1.1694	0.0324563	0.984587	-0.0319131	-0.0961972	NaN	NaN	NaN	NaN	0.402029	1	-0.0852235	-0.949237	26.0863	26.202	26.9721	26.4915	26.0361	26.6371	NaN	NaN	NaN	NaN	NaN	NaN	26.5246	26.7225	26.6607	26.4395	26.5381	26.6745
O43707;O43707-2;O43707-3	O43707;O43707-2;O43707-3	Alpha-actinin-4	ACTN4	455	0	20.601	0.0791222	0.967259	0.0172405	0.224394	0.0394013	1	-0.0136159	-0.115965	0.0863484	1	0.0182527	0.243365	28.9591	29.0125	29.1907	29.1049	29.0081	29.1009	29.8111	29.5586	29.5614	29.6694	29.7489	29.4719	29.1135	29.1191	29.0081	28.9976	29.2219	29.0758
O43708;O43708-3;O43708-2	O43708;O43708-3;O43708-2	Maleylacetoacetate isomerase	GSTZ1	456	0	0.99367	0.996906	0.55025	-1.05445	-2.12551	0.38536	0.956268	0.289235	0.915438	0.734171	1	0.398722	1.60193	20.3242	19.0114	19.448	19.0962	18.5056	18.0184	20.8612	19.8518	20.3974	20.6147	20.4751	20.8884	19.8747	19.5965	19.82	19.9913	19.8709	20.6251
O43709;O43709-3;O43709-2	O43709;O43709-3	Probable 18S rRNA (guanine-N(7))-methyltransferase	WBSCR22	457	0	1.322	1.24197	0.50782	0.450049	2.64495	0.0966628	1	-0.045222	-0.270087	0.378518	1	-0.293285	-0.901505	22.1966	22.0734	22.3791	22.9405	22.6123	22.4465	22.2562	22.0672	22.1476	21.8116	22.1751	22.3486	22.6816	21.9933	22.1145	21.4797	22.2628	22.1672
O43715	O43715	TP53-regulated inhibitor of apoptosis 1	TRIAP1	458	0	1.1814	0.534957	0.765449	0.34795	1.21327	0.900464	0.677379	-0.439208	-1.9304	1.61038	1	0.150444	3.51658	19.8471	20.0328	19.76	20.765	19.8545	20.0642	19.6192	20.194	19.7061	19.3467	19.1885	19.6665	20.2806	20.3955	20.3165	20.5253	20.4351	20.4836
O43716	O43716	Glutamyl-tRNA(Gln) amidotransferase subunit C, mitochondrial	GATC	459	0	0.88913	0.0782892	0.966991	0.0501035	0.222194	NaN	NaN	NaN	NaN	NaN	NaN	NaN	NaN	17.5719	17.2051	17.5638	17.8756	17.3429	17.2728	NaN	NaN	NaN	NaN	NaN	NaN	NaN	NaN	NaN	NaN	NaN	NaN
O43719	O43719	HIV Tat-specific factor 1	HTATSF1	460	0	9.716	0.430326	0.813214	0.247166	1.00618	0.0734941	1	0.0275447	0.209469	0.621798	1	-0.0494156	-1.38286	32.2925	32.1862	32.758	32.3632	32.6566	32.9584	32.8952	33.2122	33.213	32.9785	33.2033	33.2212	32.5181	32.4804	32.535	32.5104	32.4017	32.4731
O43747;O43747-2	O43747;O43747-2	AP-1 complex subunit gamma-1	AP1G1	461	0	5.6682	0.501518	0.780146	0.262852	1.14755	0.0619582	1	0.0260798	0.178447	0.0424977	1	0.013052	0.124695	21.9305	22.1104	22.0349	22.701	22.2279	21.9354	23.8334	23.6326	23.989	23.6695	24.0277	23.836	23.6641	23.5566	23.3565	23.4466	23.631	23.5387
O43752;O43752-2	O43752	Syntaxin-6	STX6	462	0	1.3773	0.754564	0.655085	-0.34488	-1.64183	0.921399	0.669867	-1.45025	-1.9724	1.47754	1	1.53434	3.18732	21.3767	21.5814	21.261	21.2001	21.2949	20.6894	21.0191	20.1268	19.885	18.3012	18.1884	20.1905	19.4469	20.673	19.1412	21.0693	21.3509	21.4439
O43760;O43760-2	O43760;O43760-2	Synaptogyrin-2	SYNGR2	463	0	1.3792	0.321303	0.862849	0.261744	0.783367	0.472536	0.926565	-0.374491	-1.09027	1.25006	1	-0.537233	-2.66279	22.458	22.5486	21.5518	22.6392	22.4122	22.2922	22.1542	22.3436	22.2484	21.2087	22.3198	22.0943	21.5382	21.693	21.4292	20.7076	20.9886	21.3525
O43765	O43765	Small glutamine-rich tetratricopeptide repeat-containing protein alpha	SGTA	464	0	3.1313	0.350631	0.850763	0.240686	0.844309	0.071494	1	-0.0115414	-0.204133	0.370834	1	0.0645472	0.885811	27.8339	27.5269	27.7708	28.4679	27.5615	27.8242	31.2756	31.301	31.3127	31.1871	31.3791	31.2885	30.1727	30.373	30.1567	30.3403	30.288	30.2676
O43768-2;O43768;O43768-9;O43768-3;O43768-4;O43768-6;O43768-5;O43768-7;O43768-8	O43768-2;O43768;O43768-9;O43768-3;O43768-4;O43768-6;O43768-5;O43768-7;O43768-8	Alpha-endosulfine	ENSA	465	0	2.5831	0.255342	0.885157	-0.0938511	-0.642596	0.921453	0.670775	0.300564	1.97251	0.328791	1	-0.114161	-0.799012	22.0422	21.7659	21.9368	22.0439	21.6242	21.7952	24.6521	24.4934	24.998	24.952	25.0363	25.0569	23.8955	23.6177	23.4029	23.5134	23.5424	23.5179
O43776;O43776-2	O43776	Asparagine--tRNA ligase, cytoplasmic	NARS	466	0	5.959	0.146654	0.938706	0.0753212	0.394384	1.11936	0.556615	0.112807	2.38024	0.0488004	1	-0.017203	-0.142309	22.406	22.2219	22.1712	22.5312	21.9877	22.5062	26.222	26.1586	26.26	26.3342	26.3862	26.2587	25.2018	25.0606	24.9623	24.9	25.24	25.0332
O43791	O43791	Speckle-type POZ protein	SPOP	467	0.0022861	0.47621	0.172543	0.925448	0.12192	0.455869	NaN	NaN	NaN	NaN	NaN	NaN	NaN	NaN	21.7878	21.6661	21.8416	21.409	22.3135	21.9388	NaN	NaN	NaN	NaN	NaN	NaN	NaN	NaN	NaN	NaN	NaN	NaN
O43795-2	O43795-2	Unconventional myosin-Ib	MYO1B	468	0	9.7467	0.104764	0.957798	0.0595392	0.290796	0.218583	1	-0.116378	-0.561333	0.137046	1	-0.0460326	-0.371102	30.6533	30.5208	30.7334	31.0506	30.6577	30.3778	28.0453	28.0272	28.3737	27.8963	28.3779	27.8229	30.2534	30.3622	30.1304	29.9964	30.3344	30.2771
O43805	O43805	Sjoegren syndrome nuclear autoantigen 1	SSNA1	469	0	1.0634	0.0135465	0.993978	-0.0309385	-0.0409617	0.11051	1	0.0746098	0.305341	0.228298	1	-0.144726	-0.58304	17.8192	17.8176	19.0784	19.4583	17.676	17.4881	20.7681	21.1809	20.6896	20.9517	21.2862	20.6245	19.7419	19.928	20.0851	19.3235	20.0568	19.9405
O43808	O43808	Peroxisomal membrane protein PMP34	SLC25A17	470	0	1.7872	0.519902	0.773271	0.793701	1.18372	NaN	NaN	NaN	NaN	0.0515363	1	-0.0719878	-0.149893	19.3531	19.4593	19.8276	20.4261	19.1656	21.4294	NaN	NaN	NaN	NaN	NaN	NaN	18.6452	19.7013	20.065	19.6471	19.593	18.9553
O43809	O43809	Cleavage and polyadenylation specificity factor subunit 5	NUDT21	471	0	2.8561	1.97596	0.313818	-0.461062	-4.53101	0.605772	0.845777	0.647024	1.35163	0.415224	1	-0.0942186	-0.975853	26.7115	26.7516	26.9722	26.4285	26.2293	26.3944	23.4848	21.9465	23.2291	23.4819	23.6371	23.4826	25.8036	25.8327	25.566	25.5727	25.7299	25.6171
O43813	O43813	LanC-like protein 1	LANCL1	472	0	3.5642	0.0977181	0.958005	-0.0704784	-0.272798	0.39665	0.952038	-0.100799	-0.938353	1.12085	1	0.131125	2.38339	23.6242	23.6283	23.6689	24.0795	23.3855	23.245	26.0482	25.9774	25.7402	25.9228	25.7994	25.7413	24.6085	24.6563	24.5889	24.6467	24.8048	24.7957
O43815;O43815-2	O43815;O43815-2	Striatin	STRN	473	0	3.746	0.0597049	0.972969	-0.0170002	-0.172317	0.3433	0.975614	-0.133584	-0.829156	0.211546	1	-0.110115	-0.5455	29.6913	29.6146	29.8402	29.694	29.574	29.8272	29.9404	29.8086	29.5895	29.8366	29.6891	29.4121	29.8125	29.9254	29.4936	29.4608	29.9431	29.4972
O43818	O43818	U3 small nucleolar RNA-interacting protein 2	RRP9	474	0	4.3929	0.114884	0.954472	-0.0570583	-0.316338	NaN	NaN	NaN	NaN	0.659095	1	-0.270063	-1.4555	26.96	26.9238	27.1368	27.2857	26.7827	26.7811	NaN	NaN	NaN	NaN	NaN	NaN	25.2218	25.1149	25.1221	24.5577	25.1883	24.9026
O43819	O43819	Protein SCO2 homolog, mitochondrial	SCO2	475	0	2.0961	0.109188	0.957716	-0.0900981	-0.302004	NaN	NaN	NaN	NaN	0.715686	1	-0.0917784	-1.56582	28.2133	27.8641	28.5463	28.5483	28.0102	27.7948	NaN	NaN	NaN	NaN	NaN	NaN	28.2543	28.4094	28.4409	28.2971	28.2664	28.2658
O43823	O43823	A-kinase anchor protein 8	AKAP8	476	0	3.9992	0.02293	0.988188	-0.0141608	-0.0686388	0.471001	0.926414	0.183009	1.08723	0.115668	1	-0.0426623	-0.318301	23.6458	23.3952	23.8387	23.9251	23.3859	23.5262	21.6844	21.9869	21.4386	21.7734	21.942	21.9435	22.2469	22.4426	22.0007	22.1667	22.2652	22.1303
O43824	O43824	Putative GTP-binding protein 6	GTPBP6	477	0	0.71005	0.0693647	0.970354	-0.0459239	-0.198432	NaN	NaN	NaN	NaN	0.0572173	1	-0.0505447	-0.165522	19.376	19.5741	19.5129	19.8896	19.2178	19.218	NaN	NaN	NaN	NaN	NaN	NaN	19.327	19.3985	18.7487	19.0756	18.7335	19.5133
O43826;O43826-2	O43826;O43826-2	Glucose-6-phosphate translocase	SLC37A4	478	0	1.0228	2.06295	0.309393	-0.535308	-4.79961	0.26257	0.998217	0.976446	0.658315	0.307857	1	-1.5988	-0.755119	14.914	14.5627	14.6468	14.2329	14.1731	14.1115	13.5006	14.5255	13.522	12.471	17.4518	14.5546	14.0856	13.694	19.9579	13.5456	15.5307	13.8649
O43837;O43837-2;O43837-3	O43837;O43837-2	Isocitrate dehydrogenase [NAD] subunit beta, mitochondrial	IDH3B	479	0	3.0718	0.304195	0.870292	0.241376	0.74739	0.0219497	0.996927	0.0196641	0.0657727	0.211446	1	-0.0525074	-0.545274	28.058	27.6598	28.3961	28.5336	27.7936	28.5108	25.7706	26.3245	25.7569	25.5636	26.3718	25.9756	28.7694	28.7876	28.6337	28.5628	28.8393	28.6312
O43847;O43847-2	O43847;O43847-2	Nardilysin	NRD1	480	0	10.873	0.474198	0.792412	0.596461	1.09357	0.357859	0.968318	-0.067838	-0.859199	0.284557	1	-0.0829843	-0.705655	22.9021	22.3613	22.7211	23.473	24.0348	22.2662	26.4695	26.2869	26.4117	26.4239	26.3164	26.2243	25.5196	25.5182	25.368	25.2252	25.5867	25.345
O43852;O43852-3;O43852-6;O43852-15;O43852-5;O43852-9;O43852-10;O43852-13;O43852-14;O43852-11;O43852-12	O43852;O43852-3;O43852-6;O43852-15;O43852-5;O43852-9;O43852-10	Calumenin	CALU	481	0	5.1864	0.0278851	0.987375	-0.0152429	-0.0830391	1.71763	0.278442	0.336676	3.79664	0.0333946	1	0.00887934	0.0988835	28.9666	28.7932	29.2021	29.252	28.8455	28.8187	28.1458	28.0623	28.0399	28.3368	28.5846	28.3368	29.7506	29.7161	29.6623	29.6886	29.8803	29.5868
O43865;O43865-2	O43865;O43865-2	Putative adenosylhomocysteinase 2	AHCYL1	483	0	6.5049	0.0244941	0.989131	0.0192267	0.0732	0.577708	0.867484	0.072869	1.29689	0.173321	1	-0.0502377	-0.45769	27.7005	27.9103	27.7915	28.3282	27.5191	27.6127	30.4223	30.2475	30.261	30.3861	30.3794	30.384	29.4009	29.4534	29.2436	29.2012	29.493	29.253
O43896	O43896	Kinesin-like protein KIF1C	KIF1C	484	0	1.7576	0.0238617	0.988213	0.0258859	0.0713576	0.320027	0.976635	0.3252	0.780695	0.0574173	1	0.0414403	0.166069	26.9017	26.4409	27.5474	27.2719	26.6867	27.0091	28.0589	28.3957	29.073	28.258	29.191	29.0541	28.2953	28.2665	28.125	27.7839	28.5458	28.4813
O43909	O43909	Exostosin-like 3	EXTL3	486	0.0016736	0.53698	0.906644	0.600305	0.917987	1.94278	0.0092017	1	0.0146027	0.0279576	NaN	NaN	NaN	NaN	20.227	20.1776	21.062	21.5387	20.7007	21.9811	20.706	21.7802	22.3059	21.2086	21.6364	21.9909	NaN	NaN	NaN	NaN	NaN	NaN
O43913;O43913-2	O43913;O43913-2	Origin recognition complex subunit 5	ORC5	487	0	3.8523	0.343487	0.855704	0.112405	0.829544	NaN	NaN	NaN	NaN	0.555057	1	-0.224239	-1.25263	27.8437	27.8841	28.0083	27.8609	28.2725	27.9398	NaN	NaN	NaN	NaN	NaN	NaN	26.7102	26.3094	26.5102	26.0996	26.552	26.2054
O43929;O43929-2;O43929-3;CON__Q2YDI2	O43929;O43929-2;O43929-3	Origin recognition complex subunit 4	ORC4	490	0	3.5226	0.0282914	0.987169	-0.0125109	-0.0842134	0.187281	1	-0.245686	-0.490131	0.0139654	1	-0.00941976	-0.0422091	25.9097	25.5347	25.4744	25.7434	25.5479	25.59	24.0008	22.6355	23.0122	22.3941	23.3449	23.1724	24.6902	24.4111	23.9904	24.2282	24.5332	24.3019
O43933;O43933-2	O43933;O43933-2	Peroxisome biogenesis factor 1	PEX1	491	0	1.4091	1.4251	0.438198	-0.811328	-3.06227	1.35823	0.430825	3.2481	2.90653	0.132248	1	0.411589	0.359376	24.471	24.5572	25.0757	23.9559	24.1738	23.5403	23.2755	22.9505	22.6093	26.5667	27.8855	24.1274	24.1249	20.2767	21.554	22.6504	22.4829	22.0571
O60216;Q9H4I0;Q9H4I0-2	O60216	Double-strand-break repair protein rad21 homolog	RAD21	492	0	7.1774	1.08776	0.520905	0.182704	2.31365	0.406611	0.950571	1.31567	0.958492	0.0268343	1	-0.010835	-0.0799972	27.5785	27.4547	27.5947	27.7953	27.7861	27.5946	22.9272	22.8295	18.8015	23.0921	22.4609	22.9521	25.5764	25.7277	25.345	25.3858	25.6333	25.5976
O60220	O60220	Mitochondrial import inner membrane translocase subunit Tim8 A	TIMM8A	493	0	1.3332	0.131498	0.944558	-0.111372	-0.357536	0.841278	0.718055	-0.483649	-1.81255	0.122676	1	0.0834846	0.33577	13.51	13.8553	14.0717	14.1971	13.6147	13.291	12.9505	12.283	12.7595	12.3589	11.824	12.3592	14.1748	13.7922	14.1394	13.6865	14.3573	14.3131
O60231	O60231	Putative pre-mRNA-splicing factor ATP-dependent RNA helicase DHX16	DHX16	494	0	8.767	0.00583091	0.999103	-0.00401243	-0.0177831	0.67177	0.82437	0.119449	1.48019	0.255057	1	0.0492083	0.641976	26.9608	26.6005	27.3583	26.9282	27.0778	26.9016	25.8973	25.9796	25.9659	25.9194	26.1056	26.1762	26.4403	26.3552	26.3098	26.3179	26.5435	26.3916
O60232	O60232	Sjoegren syndrome/scleroderma autoantigen 1	SSSCA1	495	0	2.0413	0.911318	0.598824	1.46971	1.95215	0.235289	1	0.0948385	0.598555	0.864082	1	0.12346	1.85781	15.2046	15.3015	14.6988	15.9538	15.6726	17.9875	19.3622	18.9669	19.0602	19.192	19.4193	19.0625	17.7446	17.6411	17.5941	17.8352	17.6846	17.8303
O60244	O60244	Mediator of RNA polymerase II transcription subunit 14	MED14	497	0	5.6104	0.634689	0.710206	0.205118	1.40797	0.174953	1	-0.575646	-0.461506	0.694654	1	1.00954	1.52479	20.2754	20.278	20.5903	20.7788	20.5457	20.4345	20.1472	17.0664	19.8943	17.1519	19.7914	18.4376	18.8001	19.1076	19.4109	19.2285	21.354	19.7648
O60245;O60245-2	O60245;O60245-2	Protocadherin-7	PCDH7	498	0	3.2455	0.471107	0.795363	0.209894	1.08744	NaN	NaN	NaN	NaN	0.386175	1	0.10309	0.917095	30.9761	30.5639	30.8072	31.2876	30.786	30.9034	NaN	NaN	NaN	NaN	NaN	NaN	30.2952	30.2379	30.1357	30.1979	30.5281	30.2519
O60256;O60256-3;O60256-2;O60256-4	O60256;O60256-3;O60256-2;O60256-4	Phosphoribosyl pyrophosphate synthase-associated protein 2	PRPSAP2	499	0	4.5375	1.22872	0.504278	0.422061	2.61582	0.329521	0.977107	-0.12402	-0.800533	0.0290701	1	0.0126769	0.0864614	25.1753	25.121	25.1292	25.8845	25.3909	25.4163	28.0423	27.5689	27.9857	27.6665	27.7488	27.8096	27.1824	27.1434	26.8985	26.8697	27.2688	27.1238
O60264	O60264	SWI/SNF-related matrix-associated actin-dependent regulator of chromatin subfamily A member 5	SMARCA5	500	0	16.158	0.333647	0.858677	0.0765375	0.809124	0.0551056	1	0.0228647	0.15973	0.0322866	1	0.00538826	0.0957107	30.8613	30.7176	31.0118	30.9649	30.8588	30.9965	25.9242	26.2162	26.3066	26.3395	26.0668	26.1094	29.0372	29.0691	28.9861	28.9936	29.1374	28.9774
O60271;O60271-3;Q9UPT6;Q9UPT6-2	O60271;O60271-3	C-Jun-amino-terminal kinase-interacting protein 4	SPAG9	501	0	12.348	1.13928	0.511442	0.546494	2.42254	0.607035	0.844909	-0.101979	-1.3541	0.0157377	1	-0.00468953	-0.0474737	29.0305	28.589	28.6098	29.6337	29.1602	29.0749	30.9631	31.0881	31.1595	30.8732	30.9968	31.0348	30.171	30.1001	30.0177	30.0156	30.2676	29.9916
O60287	O60287	Nucleolar pre-ribosomal-associated protein 1	URB1	503	0	13.592	0.157179	0.933532	0.0392323	0.419592	1.1886	0.518346	-5.59104	-2.52841	3.37448e-05	0.999975	1.78019e-05	0.000103596	25.9713	25.8346	25.906	26.0261	25.7737	26.0298	23.4328	25.1151	25.5497	17.2186	16.7755	23.3303	24.9659	24.8909	25.305	24.9785	25.2805	24.9029
O60293;O60293-2;O60293-4	O60293;O60293-2	Zinc finger C3H1 domain-containing protein	ZFC3H1	504	0	5.8856	0.670861	0.697253	0.252808	1.47842	0.561548	0.884183	2.29553	1.26533	0.807344	1	-0.366577	-1.74551	27.507	27.3744	27.6255	27.9811	27.4587	27.8255	25.6452	20.7586	26.3619	25.9318	26.3235	27.3971	26.4003	26.4263	26.0565	25.9914	25.6016	26.1903
O60294	O60294	tRNA wybutosine-synthesizing protein 4	LCMT2	505	0	1.414	0.0117327	0.995394	0.0252876	0.0355478	0.362803	0.968081	-0.213935	-0.869357	NaN	NaN	NaN	NaN	19.5022	17.653	17.9032	19.1866	17.8277	18.1199	18.8866	19.3026	19.2942	18.5447	19.0881	19.2088	NaN	NaN	NaN	NaN	NaN	NaN
O60306	O60306	Intron-binding protein aquarius	AQR	506	0	8.693	0.566299	0.747521	0.141472	1.27461	0.686939	0.81065	0.143813	1.50975	1.06773	1	-0.163322	-2.27178	26.2097	25.9017	26.1605	26.3399	26.2076	26.1488	24.1118	23.8778	24.1899	24.1704	24.2252	24.2153	25.1504	25.1635	25.0306	24.8388	24.9828	25.0328
O60313-2;O60313;O60313-10;O60313-9;O60313-11;O60313-13	O60313-2;O60313;O60313-10;O60313-9;O60313-11;O60313-13	Dynamin-like 120 kDa protein, mitochondrial;Dynamin-like 120 kDa protein, form S1	OPA1	507	0	7.2582	0.917233	0.600376	0.447057	1.96403	0.347189	0.975118	-1.14093	-0.837201	0.928786	1	0.224494	1.98726	25.7236	25.9402	25.7121	26.6392	26.1761	25.9018	27.5352	23.9196	26.6057	23.2275	25.718	25.6923	25.6718	25.9049	25.6362	25.9499	25.8383	26.0981
O60318;O60318-2	O60318	Germinal-center associated nuclear protein	MCM3AP	508	0	8.4421	0.424125	0.813692	0.932746	0.993743	0.159541	1	-0.582983	-0.425208	0.297521	1	1.23377	0.733261	24.3055	27.1062	26.5454	27.0849	26.1823	27.4882	25.1502	27.8229	23.346	25.3127	23.9886	25.2689	26.3071	24.1178	27.8617	25.0422	29.4888	27.4569
O60333-3	O60333-3	Kinesin-like protein KIF1B	KIF1B	511	0	1.173	2.39873	0.246846	1.17928	5.95432	0.766354	0.765202	0.65984	1.66494	0.186857	1	-0.144031	-0.489152	26.607	26.9139	26.6935	27.5677	28.1224	28.0621	26.4172	26.8198	27.2079	26.8494	27.9342	27.6409	27.5494	26.9996	26.7742	27.322	26.8539	26.7152
O60341;O60341-2	O60341;O60341-2	Lysine-specific histone demethylase 1A	KDM1A	513	0	7.861	0.259775	0.884571	0.10992	0.652246	0.0301713	0.997742	-0.00802358	-0.0896346	0.264195	1	-0.0807934	-0.661836	24.3319	23.9767	24.1578	24.5309	24.1046	24.1607	21.9486	21.7613	21.8045	21.9658	21.7374	21.7871	23.0239	22.8775	22.8449	22.6317	23.0048	22.8674
O60343-2;O60343-3;O60343;O60343-5;O60343-4	O60343-2;O60343-3;O60343	TBC1 domain family member 4	TBC1D4	514	0	6.617	0.535114	0.765561	0.611933	1.21358	0.669841	0.824864	-0.210889	-1.47643	0.124765	1	0.112428	0.340947	23.761	22.1168	23.3987	23.7366	23.5629	23.8128	24.9906	24.6577	25.0383	24.5302	24.7435	24.7802	24.2625	24.3692	23.6108	24.0942	24.6305	23.8551
O60353-2;O60353	O60353-2;O60353	Frizzled-6	FZD6	516	0	1.2374	0.783109	0.644825	0.382374	1.69782	0.840223	0.719469	-4.32547	-1.81046	0.139673	1	0.128135	0.377493	27.1835	26.9998	27.6061	27.5527	27.4704	27.9134	26.9866	27.2253	26.9507	17.9676	25.4262	24.7924	26.6691	27.0552	27.1327	27.0333	26.5727	27.6354
O60427;O60427-2	O60427;O60427-2	Fatty acid desaturase 1	FADS1	517	0	2.9197	0.256247	0.884872	-0.145255	-0.64457	NaN	NaN	NaN	NaN	0.133096	1	-0.0430425	-0.361453	28.825	29.0326	28.7388	29.0996	28.6774	28.3836	NaN	NaN	NaN	NaN	NaN	NaN	28.3621	28.1564	28.079	28.0238	28.1329	28.3117
O60437	O60437	Periplakin	PPL	518	0	3.212	0.648561	0.707969	0.298539	1.43499	0.426688	0.939972	0.216763	0.998886	0.0852181	1	-0.0513223	-0.240412	29.8972	29.3021	29.8076	30.0154	29.785	30.1021	28.6414	28.9097	28.832	28.7594	29.4103	28.8637	29.5838	29.0362	28.9546	28.9819	29.1903	29.2485
O60443;O60443-3	O60443;O60443-3	Non-syndromic hearing impairment protein 5	DFNA5	519	0	5.2577	0.294682	0.872034	0.228089	0.727235	0.0177444	0.997899	-0.00658925	-0.0534111	0.136639	1	0.0474408	0.37011	26.2685	25.9353	26.523	26.9901	26.1353	26.2857	28.4812	28.4887	28.1761	28.3777	28.4919	28.2566	27.8424	27.8361	27.677	27.6625	28.0548	27.7805
O60447;O60447-2	O60447;O60447-2	Ecotropic viral integration site 5 protein homolog	EVI5	520	0.0030675	0.44241	0.149073	0.937178	0.174187	0.400203	0.35519	0.967777	-0.367559	-0.853705	NaN	NaN	NaN	NaN	21.5646	22.5405	21.266	21.9472	21.6214	22.325	22.171	22.8262	21.485	22.0478	21.9062	21.4256	NaN	NaN	NaN	NaN	NaN	NaN
O60479	O60479	Homeobox protein DLX-3	DLX3	522	0.0021396	0.49668	1.08692	0.520284	0.446391	2.31191	NaN	NaN	NaN	NaN	NaN	NaN	NaN	NaN	22.5882	22.0028	22.1574	22.8048	22.7458	22.5369	NaN	NaN	NaN	NaN	NaN	NaN	NaN	NaN	NaN	NaN	NaN	NaN
O60488-2;O60488	O60488-2;O60488	Long-chain-fatty-acid--CoA ligase 4	ACSL4	524	0	4.953	0.341064	0.856038	0.2356	0.824524	0.094091	1	0.0649726	0.263462	0.90638	1	-0.122986	-1.94225	26.1499	25.8522	26.2587	26.8393	26.0448	26.0835	23.6645	23.8363	23.8029	23.7264	24.2931	23.4791	26.2418	26.3222	26.1106	26.079	26.1285	26.0981
O60493;O60493-4;O60493-2;O60493-3	O60493;O60493-4;O60493-2	Sorting nexin-3	SNX3	525	0	3.3738	0.4833	0.786163	0.358426	1.11158	0.617271	0.84383	-0.16511	-1.37404	0.532396	1	0.239154	1.20825	27.6208	27.1531	27.5408	28.3731	27.5168	27.5001	29.0341	29.227	29.1704	28.8004	29.166	28.9698	28.9563	28.7751	28.3204	28.9866	28.9761	28.8067
O60499;O60499-2	O60499;O60499-2	Syntaxin-10	STX10	526	0	0.87189	0.411277	0.817913	-1.83217	-0.967903	NaN	NaN	NaN	NaN	0.243069	1	-0.243009	-0.615721	17.4319	19.4718	13.6347	16.6359	14.2368	14.1692	NaN	NaN	NaN	NaN	NaN	NaN	14.7871	13.6976	14.2126	14.1075	13.5307	14.3302
O60502-2;O60502-4;O60502;O60502-3	O60502-2;O60502-4;O60502;O60502-3	Protein O-GlcNAcase	MGEA5	527	0	4.6351	0.312894	0.86603	0.26851	0.765726	0.219724	1	-0.113511	-0.563891	0.0613161	1	-0.0141462	-0.176703	25.9393	26.2827	25.738	26.7681	26.308	25.6894	28.3594	28.1214	28.6852	28.4435	28.3331	28.0489	27.1318	27.2773	27.1998	27.292	27.2143	27.0601
O60503	O60503	Adenylate cyclase type 9	ADCY9	528	0	3.122	0.828503	0.63054	0.371771	1.78727	NaN	NaN	NaN	NaN	0.436016	1	-2.12174	-1.01757	26.4483	26.4579	26.642	27.2811	26.7348	26.6476	NaN	NaN	NaN	NaN	NaN	NaN	26.2644	26.5512	26.145	26.4182	20.0384	26.1389
O60504-2;O60504	O60504-2;O60504	Vinexin	SORBS3	529	0	3.9159	0.81045	0.634322	0.373059	1.75163	1.35682	0.430267	-0.197842	-2.90331	0.381679	1	-0.138048	-0.907946	25.5853	25.7312	26.0844	26.1806	25.9048	26.4347	26.1663	26.0299	25.9925	25.8289	25.8155	25.9509	26.0908	25.7573	26.1799	25.7092	25.9571	25.9476
O60506;O60506-2	O60506;O60506-2	Heterogeneous nuclear ribonucleoprotein Q	SYNCRIP	530	0	7.2321	0.99969	0.550558	0.150427	2.13121	0.620189	0.841106	0.173512	1.37973	0.171809	1	-0.0348078	-0.454149	29.2353	29.2319	29.1384	29.4548	29.3647	29.2374	27.3862	27.3781	27.5357	27.3896	27.7801	27.6509	29.0196	29.0983	28.9178	28.89	29.0818	28.9595
O60508	O60508	Pre-mRNA-processing factor 17	CDC40	532	0	7.2484	1.38915	0.452761	0.183775	2.97805	0.290065	0.993627	0.112534	0.717412	0.209402	1	-0.090751	-0.540655	28.2649	28.3401	28.4752	28.5389	28.5539	28.5388	25.1862	24.9715	25.3192	25.3691	25.0333	25.4122	26.5704	26.2641	26.3911	26.0422	26.393	26.5181
O60524-4;O60524;O60524-5;O60524-3;O60524-2	O60524-4;O60524;O60524-5;O60524-3	Nuclear export mediator factor NEMF	NEMF	534	0	4.6492	0.0372754	0.983379	0.0324211	0.109942	0.0342287	0.999585	0.010018	0.101267	0.588131	1	-0.0924676	-1.31723	24.2372	23.9279	23.9317	24.5765	23.9902	23.6273	25.7035	25.6771	25.9478	25.7941	25.8661	25.6983	25.277	25.1528	25.0766	25.0007	25.1301	25.0981
O60563;O60563-2	O60563	Cyclin-T1	CCNT1	536	0	4.8841	1.64312	0.395014	0.748185	3.60065	0.147354	1	-0.100821	-0.39607	0.003781	1	-0.00144132	-0.011558	25.4639	25.2769	25.6848	26.1567	25.966	26.5474	24.3814	25.0845	25.0426	24.6472	24.9611	24.5978	25.1774	25.1947	24.9993	25.0059	25.338	25.0232
O60566-3;O60566;O60566-2	O60566-3;O60566;O60566-2	Mitotic checkpoint serine/threonine-protein kinase BUB1 beta	BUB1B	537	0	4.5656	0.377059	0.830783	0.23352	0.898528	0.0338077	0.999727	0.019467	0.100065	1.13251	1	-0.125341	-2.40813	28.8329	28.3105	28.9639	29.2673	28.7423	28.7982	29.9592	30.3608	30.4553	30.0356	30.4107	30.3873	29.6447	29.6119	29.4748	29.4532	29.4494	29.4527
O60568	O60568	Procollagen-lysine,2-oxoglutarate 5-dioxygenase 3	PLOD3	538	0	4.2305	0.295491	0.872019	-0.207539	-0.728953	0.697493	0.798861	0.381628	1.53033	0.24015	1	-0.0641524	-0.609291	30.2204	30.3126	30.3549	30.6487	29.863	29.7535	27.2093	27.0285	26.5959	27.27	27.6456	27.063	30.7477	30.7141	30.4588	30.4768	30.6558	30.5954
O60573;O60573-2	O60573;O60573-2	Eukaryotic translation initiation factor 4E type 2	EIF4E2	539	0	0.9342	0.123694	0.949536	0.163104	0.338293	0.217157	1	0.216671	0.558132	NaN	NaN	NaN	NaN	17.1192	17.4193	16.3882	17.5536	17.4669	16.3955	16.9904	16.5071	15.8379	16.6937	16.987	16.3046	NaN	NaN	NaN	NaN	NaN	NaN
O60610;O60610-2;O60610-3;Q8IUG5-2;Q8IUG5;Q8IUG5-3	O60610;O60610-2;O60610-3	Protein diaphanous homolog 1	DIAPH1	540	0	11.725	0.48743	0.785833	0.289185	1.11975	0.155891	1	-0.0620422	-0.416523	0.351645	1	-0.0858847	-0.846401	30.308	30.0789	29.8322	30.7849	30.2483	30.0535	32.0543	32.1643	32.2814	31.8781	32.3411	32.0947	31.6645	31.658	31.4444	31.3609	31.5816	31.5666
O60645	O60645	Exocyst complex component 3	EXOC3	542	0	3.5935	0.374736	0.831694	-0.295948	-0.893786	0.38822	0.954902	1.91471	0.921252	0.0151572	1	-0.010004	-0.0457517	26.7563	26.5569	27.0753	26.9949	26.5306	25.9753	18.9045	25.0203	24.9012	25.8011	24.6303	24.1387	27.1244	26.9001	26.6988	26.5451	27.1437	27.0044
O60658-6;O60658;O60658-2;O60658-4;O60658-3;O60658-5	O60658-6;O60658;O60658-2	High affinity cAMP-specific and IBMX-insensitive 3,5-cyclic phosphodiesterase 8A	PDE8A	543	0.0049238	0.38535	0.641861	0.709744	-3.27087	-1.42194	NaN	NaN	NaN	NaN	NaN	NaN	NaN	NaN	24.7972	23.8615	24.1579	18.7853	25.568	18.6508	NaN	NaN	NaN	NaN	NaN	NaN	NaN	NaN	NaN	NaN	NaN	NaN
O60664-4;O60664;O60664-3	O60664-4;O60664;O60664-3	Perilipin-3	PLIN3	544	0	5.0736	0.0240722	0.988594	0.0289116	0.0719709	0.0188438	0.998737	0.00925636	0.0566533	0.135797	1	-0.0380446	-0.368056	25.2894	24.7107	24.4904	25.4001	24.8957	24.2815	27.8031	27.5928	28.1183	27.7336	27.9245	27.8839	26.6183	26.6381	26.3754	26.4087	26.6141	26.4948
O60667-2;O60667;O60667-3	O60667-2;O60667;O60667-3	Fas apoptotic inhibitory molecule 3	FAIM3	546	0.0067674	0.35613	1.05699	0.527472	0.793448	2.24941	NaN	NaN	NaN	NaN	NaN	NaN	NaN	NaN	16.1124	15.3545	15.3069	16.7317	15.9307	16.4917	NaN	NaN	NaN	NaN	NaN	NaN	NaN	NaN	NaN	NaN	NaN	NaN
O60671;O60671-2;O60671-3	O60671;O60671-2	Cell cycle checkpoint protein RAD1	RAD1	547	0	1.3287	1.75525	0.384425	1.13067	3.89813	0.473917	0.924475	-0.303769	-1.09301	NaN	NaN	NaN	NaN	18.7211	18.3225	18.2539	19.4992	19.1643	20.0261	21.0602	20.8343	20.5495	20.9813	20.2598	20.2915	NaN	NaN	NaN	NaN	NaN	NaN
O60678;O60678-2	O60678;O60678-2	Protein arginine N-methyltransferase 3	PRMT3	549	0	3.9213	1.18337	0.512472	1.0725	2.51711	0.482275	0.922974	0.233704	1.10955	1.12413	1	0.199297	2.39034	18.7752	18.8049	18.5805	19.0437	19.8369	20.4975	20.5408	20.5796	21.13	21.1518	20.9573	20.8423	19.6617	19.5325	19.5154	19.6953	19.9079	19.7043
O60684	O60684	Importin subunit alpha-7	KPNA6	550	0	6.0324	0.32592	0.860973	0.096803	0.793021	0.0351159	1	-0.0173836	-0.103799	0.154659	1	0.0318445	0.413584	24.3553	24.2115	24.3026	24.5641	24.1723	24.4234	25.8315	25.4172	25.975	25.7388	25.7255	25.7073	24.8996	25.0642	24.9835	24.8974	25.0453	25.1002
O60701;O60701-2;O60701-3	O60701;O60701-2;O60701-3	UDP-glucose 6-dehydrogenase	UGDH	551	0	7.6135	0.363903	0.839389	0.175152	0.871614	0.116125	1	0.0276286	0.319445	0.135491	1	-0.048996	-0.36731	26.325	25.9414	25.9589	26.5543	26.168	26.0284	29.9677	29.7761	29.9156	29.8119	30.0345	29.8959	28.9091	28.8609	28.7204	28.6	29.0101	28.7332
O60716;O60716-2;O60716-3;O60716-5;O60716-4;O60716-6;O60716-7;O60716-8;O60716-13;O60716-9;O60716-10;O60716-11;O60716-12;O60716-14;O60716-15;O60716-16;O60716-18;O60716-19;O60716-17;O60716-21;O60716-24;O60716-23;O60716-22;O60716-20;O60716-25;O60716-26;O60716-27;O60716-29;O60716-31;O60716-28;O60716-30;O60716-32	O60716;O60716-2;O60716-3;O60716-5;O60716-4;O60716-6;O60716-7;O60716-8;O60716-13;O60716-9;O60716-10;O60716-11;O60716-12;O60716-14;O60716-15;O60716-16;O60716-18;O60716-19;O60716-17;O60716-21;O60716-24;O60716-23;O60716-22;O60716-20;O60716-25;O60716-26;O60716-27;O60716-29;O60716-31;O60716-28;O60716-30;O60716-32	Catenin delta-1	CTNND1	552	0	10.405	0.0844638	0.965294	-0.0364164	-0.238438	1.34396	0.438507	0.105919	2.87383	0.42639	1	-0.0582873	-0.998289	28.208	27.8887	28.1259	28.2704	27.9648	27.8781	27.287	27.1743	27.2243	27.3235	27.3681	27.3117	28.1679	28.2185	28.0606	28.0224	28.1401	28.1095
O60749;O60749-2	O60749;O60749-2	Sorting nexin-2	SNX2	554	0	6.1509	0.323821	0.862163	0.238483	0.788635	0.281854	0.998481	-0.0782096	-0.699872	0.564765	1	-0.149731	-1.27161	23.2005	22.9581	22.6118	23.6419	23.0405	22.8035	25.0919	24.7695	25.0428	24.7919	24.9293	24.9484	24.456	24.3768	24.2564	24.0324	24.3871	24.2206
O60763-2;O60763	O60763-2;O60763	General vesicular transport factor p115	USO1	556	0	8.7957	0.298441	0.87038	0.310167	0.735212	0.341731	0.974338	0.0680606	0.825908	0.336216	1	-0.0491479	-0.814464	25.8023	25.428	25.576	26.7235	25.5756	25.4376	28.1055	28.0082	28.1642	28.0659	28.2943	28.1219	26.9241	27.0988	26.9644	26.9041	26.9331	27.0026
O60825;O60825-2	O60825;O60825-2	6-phosphofructo-2-kinase/fructose-2,6-bisphosphatase 2;6-phosphofructo-2-kinase;Fructose-2,6-bisphosphatase	PFKFB2	559	0	5.0768	1.50988	0.414	0.698894	3.26579	1.10393	0.565597	-0.248978	-2.34766	0.538943	1	-0.27205	-1.22108	22.587	22.6005	22.34	23.5643	23.1738	22.8861	23.2943	23.0834	23.4083	23.0254	22.9265	23.0871	23.4553	23.3704	22.8858	22.978	23.1919	22.7254
O60826	O60826	Coiled-coil domain-containing protein 22	CCDC22	560	0	4.288	0.789003	0.639491	0.327868	1.70941	0.375312	0.957824	-0.133364	-0.894962	0.251875	1	-0.103535	-0.635029	19.8313	19.9868	19.4925	20.1387	19.865	20.2904	21.4994	21.6486	21.7269	21.3551	21.758	21.3617	21.2429	20.911	20.8182	20.7756	21.0863	20.7996
O60828-2;O60828;O60828-5;O60828-4;O60828-3;O60828-6;O60828-10;O60828-9;O60828-8;O60828-7	O60828-2;O60828;O60828-5;O60828-4;O60828-3	Polyglutamine-binding protein 1	PQBP1	561	0	2.7249	0.111136	0.955541	-0.0478408	-0.306918	1.11364	0.55695	0.443603	2.36814	0.17889	1	-0.180067	-0.470687	27.4393	27.2961	27.5707	27.3444	27.1796	27.6384	25.1593	24.8647	24.6415	25.1131	25.4843	25.3989	27.072	26.7784	26.1809	25.9434	26.7201	26.8277
O60832;O60832-2	O60832;O60832-2	H/ACA ribonucleoprotein complex subunit 4	DKC1	563	0	5.4659	0.883859	0.610797	-0.244057	-1.89721	0.237861	1	-0.109311	-0.604241	0.0984387	1	-0.0195134	-0.274647	28.9272	28.8914	29.2217	28.8738	28.81	28.6243	25.7033	25.6901	25.9219	25.3507	25.9096	25.7272	27.5798	27.3608	27.4366	27.3852	27.4432	27.4902
O60841	O60841	Eukaryotic translation initiation factor 5B	EIF5B	564	0	14.909	0.228622	0.90022	-0.103776	-0.583761	0.0855165	1	-0.0480868	-0.241192	0.0811577	1	-0.0207132	-0.22976	28.9378	28.9854	28.8208	29.1527	28.6351	28.645	29.9837	30.542	30.1213	29.9875	30.1561	30.3592	30.15	30.0911	29.8987	29.9349	30.1014	30.0413
O60869;O60869-2;O60869-3	O60869;O60869-2;O60869-3	Endothelial differentiation-related factor 1	EDF1	565	0	2.963	0.680401	0.692529	0.201448	1.49701	1.96482	0.212081	0.9967	4.49745	0.235058	1	-0.132139	-0.598043	26.3065	26.3012	26.4981	26.8059	26.4457	26.4586	23.7827	24.2134	23.6508	24.6802	25.1548	24.802	26.316	25.6644	25.6552	25.6913	25.749	25.7989
O60870;O60870-2	O60870;O60870-2	DNA/RNA-binding protein KIN17	KIN	566	0	2.5818	0.227942	0.900681	0.156764	0.582247	0.824845	0.731089	-5.54443	-1.78004	0.363838	1	-2.90794	-0.871479	29.1974	29.0553	29.1718	29.775	28.8568	29.263	25.4484	27.746	26.3474	17.1129	18.8223	26.9733	28.1885	27.2917	29.0459	29.3103	18.7322	27.7598
O60884	O60884	DnaJ homolog subfamily A member 2	DNAJA2	567	0	5.0396	0.534582	0.765104	0.210143	1.21253	1.26689	0.471232	-0.173391	-2.70009	1.30471	1	-0.15532	-2.78472	26.0899	25.8057	26.0248	26.4846	26.0342	26.0321	27.2916	27.2439	27.3838	27.0372	27.1604	27.2015	26.6672	26.758	26.638	26.5195	26.6116	26.4661
O60885;O60885-2;O60885-3;Q58F21-5;Q58F21-4;Q58F21;Q58F21-3;Q58F21-2	O60885;O60885-2;O60885-3	Bromodomain-containing protein 4	BRD4	568	0	9.6376	2.3004	0.264267	0.281969	5.59531	0.159044	1	1.5421	0.424026	0.130672	1	0.0855389	0.355508	27.9088	27.9316	27.9992	28.1507	28.2379	28.2969	30.0936	27.3144	18.1389	27.029	25.8856	27.2585	26.1266	26.1958	26.742	26.3583	26.7158	26.2469
O60888-3;O60888;O60888-2	O60888-3;O60888;O60888-2	Protein CutA	CUTA	569	0	1.7795	1.30381	0.484972	-1.02703	-2.78269	0.286434	0.995397	0.15878	0.709668	0.128174	1	-0.0529563	-0.349364	21.2508	21.1308	20.3405	20.1858	20.0343	19.4209	24.037	23.9776	24.1535	23.8403	24.5943	24.2099	23.7147	23.6725	23.5185	23.3115	23.7747	23.6606
O60907;O60907-2;Q9BQ87	O60907;O60907-2	F-box-like/WD repeat-containing protein TBL1X	TBL1X	570	0	1.1346	0.533761	0.766263	0.286657	1.21092	0.0186327	0.998732	-0.0128129	-0.0560314	0.36406	1	0.695506	0.871935	22.1786	21.9691	22.685	22.4015	22.7586	22.5326	22.2255	21.5625	21.7598	21.7111	22.0701	21.7282	22.1361	19.6102	21.7541	21.9691	21.593	22.0248
O60921;O60921-2	O60921;O60921-2	Checkpoint protein HUS1	HUS1	571	0	1.9004	0.649937	0.708052	1.28416	1.43767	0.0573959	1	0.0347913	0.166011	0.0513532	1	0.0253334	0.149386	21.1354	18.2702	20.7003	21.268	21.4322	21.2583	22.6926	22.1584	22.5955	22.4844	22.7568	22.3096	22.0208	21.9402	21.7798	21.6499	22.176	21.991
O60925	O60925	Prefoldin subunit 1	PFDN1	572	0	2.0316	0.206133	0.907853	-0.159391	-0.533253	0.387885	0.953607	0.231167	0.920571	0.708986	1	0.165804	1.55275	16.4223	15.745	16.4956	16.3592	16.0869	15.7385	20.3199	19.6846	19.5551	19.9509	20.2419	20.0603	18.7531	19.0208	19.0122	19.1752	18.9755	19.1327
O60934	O60934	Nibrin	NBN	575	0	7.9504	0.596213	0.736555	0.155157	1.333	0.491228	0.915143	2.41746	1.12725	0.274335	1	0.0790316	0.683731	28.4047	28.1948	28.4286	28.6354	28.3295	28.5287	18.899	25.4426	25.0065	25.1391	26.2747	25.1867	26.0012	26.3087	26.1971	26.1996	26.1535	26.3909
O60942;O60942-4;O60942-2;O60942-3	O60942;O60942-4;O60942-2;O60942-3	mRNA-capping enzyme;Polynucleotide 5-triphosphatase;mRNA guanylyltransferase	RNGTT	578	0	2.3403	0.577141	0.743861	-0.187763	-1.29579	0.420957	0.940206	0.205022	0.987381	0.516597	1	-0.164989	-1.17722	24.9542	24.9748	24.9891	24.9434	24.9151	24.4963	24.482	24.4031	23.9142	24.5966	24.5606	24.2572	24.5421	24.2889	24.2556	24.3594	24.2372	23.9951
O75027-2;O75027;O75027-3	O75027-2;O75027;O75027-3	ATP-binding cassette sub-family B member 7, mitochondrial	ABCB7	579	0	3.1424	0.0535856	0.974509	-0.0331662	-0.155549	0.671373	0.823692	5.15054	1.47942	0.194693	1	-0.0844491	-0.507177	27.3259	27.5633	27.165	27.6626	27.0606	27.2315	19.5313	28.5915	17.5367	25.7968	26.9528	28.3615	27.4266	27.3107	27.1598	26.9545	27.4652	27.2241
O75030-10;O75030-12;O75030-4;O75030-8;O75030-6;O75030-2;O75030-11;O75030-9;O75030-3;O75030-7;O75030-5;O75030;O14948-3;O14948-4;O14948-2;O14948	O75030-10;O75030-12;O75030-4;O75030-8;O75030-6;O75030-2;O75030-11;O75030-9;O75030-3;O75030-7;O75030-5;O75030	Microphthalmia-associated transcription factor	MITF	580	0	1.6494	3.46402	0.0604444	1.21235	11.3503	0.971087	0.650838	-0.908878	-2.07285	0.365065	1	-0.913067	-0.873998	27.187	27.0232	27.0459	28.361	28.1133	28.4189	27.539	27.0548	27.6908	26.8649	25.7326	26.9604	27.8863	26.7566	26.939	26.6602	27.7641	24.4184
O75044	O75044	SLIT-ROBO Rho GTPase-activating protein 2	SRGAP2	581	0	3.0956	0.0568921	0.973419	0.0449689	0.164631	1.69105	0.285877	0.225904	3.72597	0.219901	1	-0.0570043	-0.564289	25.6952	25.0193	25.2965	25.7175	25.0595	25.3689	25.2869	25.2266	25.3516	25.5422	25.5811	25.4195	26.0016	25.9246	25.8594	25.7345	26.0471	25.833
O75052;O75052-3;O75052-2	O75052;O75052-3;O75052-2	Carboxyl-terminal PDZ ligand of neuronal nitric oxide synthase protein	NOS1AP	582	0.00034704	0.63558	4.3613	0	6.80851	19.1825	NaN	NaN	NaN	NaN	NaN	NaN	NaN	NaN	18.8116	19.5803	18.5109	26.0356	25.4938	25.7988	NaN	NaN	NaN	NaN	NaN	NaN	NaN	NaN	NaN	NaN	NaN	NaN
O75054;O75054-2	O75054;O75054-2	Immunoglobulin superfamily member 3	IGSF3	583	0	2.2246	0.139653	0.941912	0.114715	0.377445	1.11479	0.556483	2.40029	2.37057	0.0475097	1	0.0563367	0.138719	23.7014	23.4326	23.3084	24.1241	23.1662	23.4963	22.1535	19.6744	22.9886	24.1752	23.633	24.2091	23.5826	23.3999	22.3267	23.1842	22.9627	23.3313
O75063	O75063	Glycosaminoglycan xylosylkinase	FAM20B	584	0	1.9333	0.827062	0.627153	0.245185	1.78442	NaN	NaN	NaN	NaN	NaN	NaN	NaN	NaN	25.4246	25.4845	25.5076	25.8547	25.8504	25.4471	NaN	NaN	NaN	NaN	NaN	NaN	NaN	NaN	NaN	NaN	NaN	NaN
O75083;O75083-3	O75083;O75083-3	WD repeat-containing protein 1	WDR1	585	0	8.245	0.308523	0.867204	0.0858784	0.756524	0.130991	1	0.0316372	0.356291	0.171076	1	-0.0445137	-0.452431	27.3604	27.3922	27.2544	27.6298	27.348	27.2869	29.6328	29.385	29.6097	29.6316	29.5948	29.496	28.6084	28.6076	28.4104	28.3798	28.6315	28.4817
O75110;O75110-2	O75110;O75110-2	Probable phospholipid-transporting ATPase IIA	ATP9A	586	0.00034501	0.61829	0.110746	0.955747	-0.134763	-0.305937	NaN	NaN	NaN	NaN	0.00625854	1	0.00299962	0.0190781	25.7997	26.356	26.7987	25.6965	26.0348	26.8188	NaN	NaN	NaN	NaN	NaN	NaN	26.3537	26.512	26.0498	26.3189	26.4403	26.1653
O75116	O75116	Rho-associated protein kinase 2	ROCK2	588	0	16.608	0.882128	0.612037	0.308975	1.89375	0.253028	0.9995	0.0413551	0.637547	0.94314	1	-0.120485	-2.01622	30.6838	30.443	30.4844	31.1185	30.6225	30.7971	31.4138	31.5493	31.5542	31.4612	31.6173	31.5628	31.1086	31.1388	31.1226	30.9087	31.1119	30.9879
O75122-3	O75122-3	CLIP-associating protein 2	CLASP2	590	0	2.2014	0.332033	0.858647	0.326293	0.805765	0.324283	0.97756	0.300707	0.7896	0.220586	1	0.0879466	0.565822	24.2058	23.891	24.5065	25.138	23.8791	24.5649	23.9657	24.2502	24.8563	24.1133	25.0051	24.856	24.9386	25.0717	24.8008	25.2782	24.8207	24.976
O75127	O75127	Pentatricopeptide repeat-containing protein 1, mitochondrial	PTCD1	591	0	2.5316	0.384715	0.826138	0.531881	0.914127	0.405013	0.948323	-0.941292	-0.955267	0.140881	1	-0.0913843	-0.380426	26.4587	28.1947	27.494	28.1874	28.2216	27.334	25.013	25.0554	25.3417	25.4309	22.2601	24.8953	27.8627	27.8834	27.2198	27.6857	27.6432	27.3629
O75128-7;O75128-2;O75128-3;O75128;O75128-6;O75128-5;O75128-4	O75128-7;O75128-2;O75128-3;O75128;O75128-6	Protein cordon-bleu	COBL	592	0	5.6011	0.0973536	0.958629	0.0770919	0.271862	0.638426	0.834751	-3.98264	-1.41525	0.00347182	1	0.00211779	0.0106167	28.1625	27.7354	28.5329	28.4516	27.9004	28.3101	28.3119	26.8305	27.9814	27.655	18.3589	25.162	27.1512	27.2365	27.0934	26.9129	27.0276	27.547
O75131	O75131	Copine-3	CPNE3	593	0	5.9399	0.272773	0.879982	0.259936	0.680367	1.4514	0.3824	-0.0847448	-3.12467	0.537154	1	-0.0318591	-1.21758	24.0787	23.6698	23.5601	24.7254	23.6815	23.6815	27.3535	27.4394	27.4136	27.2987	27.3273	27.3264	26.0786	26.139	26.0681	26.078	26.0768	26.0353
O75132	O75132	Zinc finger BED domain-containing protein 4	ZBED4	594	0.0067695	0.35963	0.293973	0.87176	-0.249789	-0.725727	NaN	NaN	NaN	NaN	NaN	NaN	NaN	NaN	21.7136	21.1288	22.0438	21.8079	21.1123	21.2167	NaN	NaN	NaN	NaN	NaN	NaN	NaN	NaN	NaN	NaN	NaN	NaN
O75144-3;O75144;O75144-2	O75144-3;O75144;O75144-2	ICOS ligand	ICOSLG	596	0.00017794	0.68498	1.0569	0.526889	-0.395895	-2.24922	NaN	NaN	NaN	NaN	0.0428836	1	-0.0277443	-0.125779	27.2464	27.2105	27.5723	26.9075	26.7389	27.1951	NaN	NaN	NaN	NaN	NaN	NaN	26.9492	26.9335	26.4022	26.4984	26.938	26.7652
O75146;O75146-2	O75146;O75146-2	Huntingtin-interacting protein 1-related protein	HIP1R	597	0	6.9634	0.155571	0.933337	0.0679944	0.41576	0.198912	1	0.0805728	0.516824	0.145063	1	0.0679639	0.390546	30.4887	30.2797	30.4951	30.6486	30.1946	30.6244	29.0872	29.319	29.4875	29.1707	29.4945	29.4702	29.4469	29.704	29.2045	29.4046	29.7135	29.4412
O75147-4;O75147;O75147-2;O75147-1	O75147-4;O75147;O75147-2;O75147-1	Obscurin-like protein 1	OBSL1	598	0	3.9436	0.6774	0.693782	0.36803	1.49116	0.118278	1	-0.0614611	-0.324827	0.0449292	1	0.0207946	0.131514	26.8997	26.6127	26.8466	27.6011	26.8322	27.0298	28.0196	28.4439	28.3882	27.9537	28.3474	28.3661	27.0481	27.5096	27.413	27.4761	27.226	27.331
O75150;O75150-4;O75150-3	O75150;O75150-4;O75150-3	E3 ubiquitin-protein ligase BRE1B	RNF40	599	0	11.875	0.00182712	0.999352	-0.000653585	-0.00559771	1.44395	0.386592	0.423379	3.10693	0.569555	1	-0.121185	-1.28097	30.5745	30.3833	30.7192	30.6583	30.5792	30.4376	27.4194	27.3558	27.0305	27.8092	27.6769	27.5899	28.6206	28.6765	28.5393	28.3396	28.6367	28.4966
O75152;A0A1B0GTU1	O75152	Zinc finger CCCH domain-containing protein 11A	ZC3H11A	601	0	10.185	1.38188	0.455407	0.276648	2.96114	0.157714	1	0.0499598	0.420865	0.137778	1	-0.0310046	-0.372885	30.7692	30.5694	30.797	31.0883	30.8812	30.996	26.7081	27.0231	26.9838	26.9221	27.0809	26.8618	28.9065	28.838	28.6687	28.7249	28.8609	28.7345
O75153	O75153	Clustered mitochondria protein homolog	CLUH	602	0	15.71	0.117096	0.952737	-0.0798035	-0.321875	0.652481	0.826045	0.0629018	1.44262	0.166018	1	0.0348612	0.440535	26.8489	26.5813	26.5742	27.0368	26.459	26.2691	29.2229	29.2296	29.3152	29.256	29.3602	29.34	28.348	28.3386	28.2496	28.2016	28.4178	28.4214
O75164;O75164-2	O75164	Lysine-specific demethylase 4A	KDM4A	604	0	1.146	0.515096	0.774698	0.278659	1.17427	0.625885	0.840906	0.650686	1.39082	NaN	NaN	NaN	NaN	18.3325	17.9564	18.7201	18.4399	18.7137	18.6915	16.722	17.1996	17.3181	18.5768	17.4487	17.1662	NaN	NaN	NaN	NaN	NaN	NaN
O75165	O75165	DnaJ homolog subfamily C member 13	DNAJC13	605	0	6.8051	0.42432	0.813927	0.201474	0.994134	1.94184	0.211745	-0.492568	-4.42876	0.160287	1	-0.0790354	-0.42698	23.5718	23.6431	23.5684	23.8896	24.088	23.4102	24.2763	24.1548	24.4296	23.6523	23.9203	23.8104	25.049	24.9951	24.5644	24.6123	24.9715	24.7877
O75175	O75175	CCR4-NOT transcription complex subunit 3	CNOT3	608	0	2.0128	0.222826	0.902238	-0.0524006	-0.570835	0.622893	0.839686	0.26952	1.38499	0.0659188	1	-0.0259438	-0.189165	27.7879	27.5848	27.6906	27.7221	27.6885	27.4955	26.9669	27.2564	26.7524	27.0387	27.4843	27.2611	28.0879	28.1932	28.1534	27.878	28.1389	28.3397
O75179-2;O75179;O75179-7;O75179-6;O75179-4;O75179-3;O75179-5	O75179-2;O75179;O75179-7;O75179-6;O75179-4	Ankyrin repeat domain-containing protein 17	ANKRD17	609	0	13.18	0.119863	0.951709	0.0440534	0.328777	1.90214	0.227426	0.247391	4.31189	0.320738	1	-0.103399	-0.782185	27.7622	27.6208	27.6616	27.9757	27.5599	27.6412	28.2452	28.1422	28.213	28.3505	28.5023	28.4897	29.0949	28.955	28.7736	28.6788	29.004	28.8306
O75182;O75182-2;O75182-3	O75182;O75182-2	Paired amphipathic helix protein Sin3b	SIN3B	610	0	3.851	0.131771	0.944901	0.0737063	0.358205	0.664564	0.822393	1.40769	1.46615	0.558603	1	-0.335008	-1.25957	25.4058	24.8932	25.0189	25.3332	24.9081	25.2978	22.8979	23.257	20.2235	23.6068	23.6173	23.3773	24.6229	24.2214	24.0374	23.6603	24.3442	23.8722
O75190;O75190-3;O75190-2;O75190-4;Q8NHS0;Q8WWF6	O75190;O75190-3;O75190-2;O75190-4	DnaJ homolog subfamily B member 6	DNAJB6	611	0	3.1176	0.555058	0.752325	0.104901	1.25263	0.34231	0.975577	-0.150473	-0.827106	0.503501	1	-0.0918026	-1.15145	27.1472	27.3788	27.221	27.386	27.417	27.2587	26.7535	26.9477	26.9421	26.4055	26.9815	26.8049	26.9919	26.9439	26.867	26.7379	26.9778	26.8118
O75197	O75197	Low-density lipoprotein receptor-related protein 5	LRP5	613	0.001672	0.53544	0.00976561	0.996977	0.00798162	0.0296524	NaN	NaN	NaN	NaN	NaN	NaN	NaN	NaN	16.587	16.7213	16.9498	17.1835	16.7721	16.3265	NaN	NaN	NaN	NaN	NaN	NaN	NaN	NaN	NaN	NaN	NaN	NaN
O75208;O75208-2	O75208	Ubiquinone biosynthesis protein COQ9, mitochondrial	COQ9	614	0	1.7952	1.21425	0.51048	0.731064	2.58415	NaN	NaN	NaN	NaN	0.00624647	1	0.00273069	0.0190416	17.5448	17.0276	17.3426	18.5144	17.8204	17.7733	NaN	NaN	NaN	NaN	NaN	NaN	17.6043	18.0594	17.68	17.7311	17.8216	17.7992
O75223;O75223-3;O75223-2;O75223-4	O75223;O75223-3	Gamma-glutamylcyclotransferase	GGCT	615	0	2.797	0.113436	0.955581	0.127218	0.312704	0.343187	0.975441	0.0742709	0.828922	0.250429	1	0.0483742	0.631866	19.2758	18.4278	19.0674	19.6834	18.6997	18.7696	23.2666	23.0539	23.2524	23.1547	23.2924	23.3485	21.804	21.959	21.7909	21.9561	21.7911	21.9519
O75251-2;O75251	O75251-2;O75251	NADH dehydrogenase [ubiquinone] iron-sulfur protein 7, mitochondrial	NDUFS7	616	0	1.0518	0.0136458	0.99407	0.00980759	0.0412575	NaN	NaN	NaN	NaN	0.00301794	1	0.00189781	0.00923346	16.0579	16.1558	15.9091	16.4694	15.9918	15.691	NaN	NaN	NaN	NaN	NaN	NaN	15.7225	16.3376	16.1898	15.9105	16.2001	16.1449
O75306-2;O75306	O75306-2;O75306	NADH dehydrogenase [ubiquinone] iron-sulfur protein 2, mitochondrial	NDUFS2	617	0	3.6902	0.0268829	0.987774	-0.0280717	-0.0801381	NaN	NaN	NaN	NaN	0.300865	1	0.0813815	0.740348	23.4383	23.6977	23.2754	24.0847	23.2368	23.0058	NaN	NaN	NaN	NaN	NaN	NaN	23.1784	23.2431	23.0981	23.0864	23.2399	23.4375
O75312	O75312	Zinc finger protein ZPR1	ZPR1	618	0	4.6508	0.471788	0.795453	-0.307514	-1.08879	0.251935	0.998807	0.0567538	0.635159	0.115917	1	-0.0334231	-0.318926	25.6235	26.2889	25.9678	26.0579	25.5231	25.3767	28.8171	28.5877	28.6342	28.7274	28.8368	28.6451	27.6308	27.6816	27.3527	27.4756	27.5484	27.5408
O75323;O75323-2	O75323;O75323-2	Protein NipSnap homolog 2	GBAS	620	0	1.6652	1.10598	0.517372	0.396727	2.35197	NaN	NaN	NaN	NaN	0.0622439	1	0.019453	0.179223	22.1744	22.3965	22.2631	22.9818	22.475	22.5674	NaN	NaN	NaN	NaN	NaN	NaN	22.3284	22.6492	22.4923	22.3979	22.5819	22.5486
O75340;O75340-2	O75340;O75340-2	Programmed cell death protein 6	PDCD6	621	0	2.6789	0.15401	0.934212	0.107197	0.412032	0.0164939	0.997453	-0.0103652	-0.0497142	0.773097	1	0.325541	1.67817	21.136	21.174	20.9781	21.2933	21.5896	20.7267	24.0845	23.3856	23.6845	23.6232	23.7045	23.7958	22.3994	22.9175	22.5989	23.2038	22.8835	22.8051
O75347;O75347-2	O75347;O75347-2	Tubulin-specific chaperone A	TBCA	622	0	2.7366	0.221487	0.902126	0.190219	0.56784	0.115532	1	0.0355148	0.317962	0.0342893	1	0.00867335	0.10144	21.8006	22.0423	21.8567	22.4886	21.4419	22.3397	26.0829	26.0071	25.8833	26.1074	26.1359	25.8366	25.2071	25.4075	25.2578	25.2571	25.4193	25.222
O75348;O95670-2;O95670	O75348	V-type proton ATPase subunit G 1	ATP6V1G1	623	0	1.436	0.839093	0.626574	-0.295361	-1.80822	0.0525575	1	0.0289186	0.152714	0.758517	1	-0.236665	-1.64958	24.0806	23.6613	23.6807	23.3938	23.4551	23.6876	25.2426	25.7069	25.1018	25.3212	25.3394	25.4775	24.9506	25.279	25.0149	25.0151	24.661	24.8584
O75351	O75351	Vacuolar protein sorting-associated protein 4B	VPS4B	624	0	4.591	0.64806	0.705999	-0.546495	-1.43401	0.155683	1	-0.0951659	-0.416026	0.422168	1	-0.0849692	-0.989815	26.9442	26.5871	26.5557	26.7279	26.2311	25.4885	28.9244	28.2512	28.7442	28.3272	28.6603	28.6468	28.1679	28.0438	27.95	27.9261	28.0841	27.8966
O75362	O75362	Zinc finger protein 217	ZNF217	626	0	2.8455	0.132435	0.944261	0.0389283	0.359835	NaN	NaN	NaN	NaN	0.94384	1	0.731604	2.01763	25.9157	25.8912	25.8166	26.0454	25.7082	25.9866	NaN	NaN	NaN	NaN	NaN	NaN	23.0918	24.0239	23.3224	23.7534	24.3986	24.481
O75367;O75367-3;O75367-2	O75367;O75367-3;O75367-2	Core histone macro-H2A.1	H2AFY	627	0	5.6925	2.10926	0.298293	0.44051	4.94739	1.66928	0.294687	-1.62978	-3.66872	0.884179	1	0.331656	1.89784	25.3161	25.3005	25.1276	25.8061	25.6797	25.5799	20.1442	20.2272	20.1048	19.1239	17.6634	18.7995	22.6063	22.6551	23.0879	22.9714	23.2634	23.1095
O75369-8;O75369-2;O75369-9;O75369;O75369-6;O75369-3;O75369-7;O75369-5;O75369-4	O75369-8;O75369-2;O75369-9;O75369;O75369-6;O75369-3;O75369-7;O75369-5;O75369-4	Filamin-B	FLNB	628	0	41.504	0.334155	0.858565	0.12134	0.810181	0.142269	1	0.0301329	0.383792	0.282188	1	-0.0580959	-0.700588	31.0639	30.778	31.1718	31.2162	30.9402	31.2214	31.2916	31.271	31.1794	31.2824	31.3971	31.1529	30.8202	30.791	30.6474	30.5894	30.8086	30.6863
O75376;O75376-2;O75376-3	O75376;O75376-2	Nuclear receptor corepressor 1	NCOR1	629	0	6.7289	0.0494571	0.976864	0.0127138	0.144133	0.0309342	0.99831	0.00479889	0.0918291	0.128436	1	-0.0441538	-0.350009	29.0248	28.7809	28.9681	29.0319	28.8715	28.9086	28.0019	28.0444	28.1334	28.0121	28.1312	28.0507	28.3899	28.2425	28.0922	28.0336	28.3532	28.2054
O75380	O75380	NADH dehydrogenase [ubiquinone] iron-sulfur protein 6, mitochondrial	NDUFS6	631	0	1.0574	0.59377	0.735648	0.396583	1.32823	NaN	NaN	NaN	NaN	1.74431	1	-0.304452	-3.86844	26.5931	26.1592	26.5678	27.3012	26.3892	26.8193	NaN	NaN	NaN	NaN	NaN	NaN	27.0165	27.044	26.8781	26.7428	26.7262	26.5561
O75381-2;O75381	O75381-2;O75381	Peroxisomal membrane protein PEX14	PEX14	632	0	2.2429	0.321219	0.862663	-0.230262	-0.783192	NaN	NaN	NaN	NaN	1.32664	1	0.220135	2.83435	24.7861	24.2363	24.9924	24.6234	24.0645	24.6362	NaN	NaN	NaN	NaN	NaN	NaN	24.3422	24.1932	24.1758	24.4748	24.351	24.5458
O75382-2;O75382;O75382-4;O75382-3	O75382-2;O75382;O75382-4;O75382-3	Tripartite motif-containing protein 3	TRIM3	633	0	2.9512	0.814854	0.632956	0.255865	1.76032	0.379918	0.956882	0.14749	0.904358	0.0412001	1	-0.030632	-0.121042	17.4926	17.4391	17.3112	17.9388	17.5601	17.5116	17.5555	17.6995	17.2071	17.6524	17.7504	17.5018	17.8181	18.1971	17.6255	17.4841	18.1182	17.9464
O75390	O75390	Citrate synthase, mitochondrial	CS	634	0	4.1566	0.17253	0.925216	0.0910702	0.455839	0.0215698	0.996527	-0.0064799	-0.0646605	0.262921	1	0.090023	0.659075	27.1688	27.275	27.0441	27.6272	27.1087	27.0252	24.3403	24.2682	24.2673	24.2587	24.4657	24.132	27.3877	27.3461	27.1265	27.1799	27.5601	27.3905
O75391	O75391	Sperm-associated antigen 7	SPAG7	635	0	3.4929	1.19028	0.513852	-0.200512	-2.53206	0.0218693	0.996683	-0.00683403	-0.0655374	0.0700168	1	-0.0243085	-0.20018	24.4639	24.2924	24.2471	24.2004	24.0515	24.1499	25.9721	26.1459	26.0128	26.1779	26.0633	25.8692	25.4284	25.3506	25.4155	25.2383	25.6111	25.2722
O75396	O75396	Vesicle-trafficking protein SEC22b	SEC22B	637	0	3.6103	0.0698226	0.969846	-0.0354176	-0.19966	0.154107	1	0.0214895	0.412265	0.144434	1	0.029761	0.389027	27.2654	27.1624	27.2157	27.4443	27.244	26.849	22.5114	22.3942	22.3442	22.4554	22.4531	22.4058	25.9336	26.1661	25.9883	26.0667	26.0029	26.1076
O75400;O75400-2	O75400;O75400-2	Pre-mRNA-processing factor 40 homolog A	PRPF40A	638	0	5.4884	1.36437	0.453907	0.336098	2.92067	0.201853	1	0.205582	0.523529	0.542778	1	-0.241945	-1.2286	26.8259	26.5617	26.5721	27.1166	26.8536	26.9978	23.0563	22.9815	22.8331	22.9852	23.904	22.5985	25.5181	25.6278	25.2875	25.078	25.5746	25.0551
O75410-3;O75410-7;O75410;O75410-2;O75410-5;O75410-4;O75410-6;O75410-8	O75410-3;O75410-7;O75410;O75410-2;O75410-5;O75410-4;O75410-6;O75410-8	Transforming acidic coiled-coil-containing protein 1	TACC1	639	0	0.9928	1.15763	0.511941	1.98379	2.46172	0.18504	1	0.232706	0.484954	0.598577	1	2.98123	1.33761	21.6491	22.8864	20.24	24.061	23.4676	23.1981	23.7929	22.4325	22.8363	23.7478	22.8673	23.1448	18.9687	20.1158	26.0846	25.1667	24.0914	24.8549
O75414;O75414-2	O75414;O75414-2	Nucleoside diphosphate kinase 6	NME6	640	0	1.1573	0.0376201	0.982983	-0.0522505	-0.11092	NaN	NaN	NaN	NaN	NaN	NaN	NaN	NaN	24.3041	25.6873	24.6068	25.1484	24.4162	24.8769	NaN	NaN	NaN	NaN	NaN	NaN	NaN	NaN	NaN	NaN	NaN	NaN
O75419-2;O75419;O75419-3	O75419-2;O75419;O75419-3	Cell division control protein 45 homolog	CDC45	641	0	2.5932	1.19072	0.514664	0.324863	2.53301	0.509761	0.911523	-0.122746	-1.16378	0.148253	1	-0.0423279	-0.398233	22.7118	22.707	22.5897	23.1767	23.0433	22.7631	23.9831	23.6301	23.7801	23.6273	23.7157	23.6821	23.4881	23.219	23.3108	23.4333	23.264	23.1936
O75427	O75427	Leucine-rich repeat and calponin homology domain-containing protein 4	LRCH4	642	0.00017495	0.65227	0.25698	0.88526	-0.518485	-0.646166	0.2215	1	0.423777	0.567868	NaN	NaN	NaN	NaN	19.9634	18.8764	18.4743	19.3092	19.1973	17.2521	23.4288	21.1183	23.1418	22.6616	23.2232	23.0754	NaN	NaN	NaN	NaN	NaN	NaN
O75431;O75431-2	O75431;O75431-2	Metaxin-2	MTX2	643	0	2.1715	0.655845	0.705753	0.383102	1.44917	NaN	NaN	NaN	NaN	0.124207	1	0.0613645	0.339565	25.3711	24.9539	25.6312	26.0385	25.4447	25.6223	NaN	NaN	NaN	NaN	NaN	NaN	25.9714	25.9494	25.6794	25.6547	26.1892	25.9404
O75436;O75436-2	O75436;O75436-2	Vacuolar protein sorting-associated protein 26A	VPS26A	644	0	5.1691	0.124887	0.949354	-0.066466	-0.341247	0.104159	1	0.0383339	0.289256	0.249988	1	-0.0878735	-0.630901	21.4144	21.234	21.1456	21.554	21.0305	21.0101	24.0506	23.6432	23.7538	23.9008	23.9126	23.7492	23.3957	23.379	23.173	23.0186	23.4322	23.2333
O75438;O75438-2	O75438	NADH dehydrogenase [ubiquinone] 1 beta subcomplex subunit 1	NDUFB1	645	0	0.83969	0.205714	0.90761	-0.214792	-0.532303	NaN	NaN	NaN	NaN	0.450755	1	1.12408	1.04699	22.9659	23.538	23.7746	22.9765	22.8052	23.8524	NaN	NaN	NaN	NaN	NaN	NaN	20.0595	23.028	23.2883	22.6895	23.4559	23.6026
O75439	O75439	Mitochondrial-processing peptidase subunit beta	PMPCB	646	0	4.2859	0.162751	0.931009	-0.0996577	-0.432816	0.299034	0.992398	-0.0606302	-0.73647	0.0309853	1	-0.00677299	-0.0919759	27.9945	28.0754	28.0585	28.3736	27.8631	27.5927	25.7654	25.7264	25.7038	25.5832	25.8317	25.5989	28.2885	28.322	28.2232	28.1587	28.3926	28.2621
O75448-2;O75448	O75448-2;O75448	Mediator of RNA polymerase II transcription subunit 24	MED24	648	0	3.8758	1.53304	0.418217	-0.409074	-3.32263	0.392331	0.956666	-1.83573	-0.929597	0.156797	1	-0.269686	-0.418683	26.051	25.8555	25.9897	25.4454	25.7738	25.4498	25.1689	24.9977	25.4114	24.9997	25.639	19.432	25.5458	23.4478	24.0798	24.4025	24.0414	23.8205
O75462	O75462	Cytokine receptor-like factor 1	CRLF1	651	0.0097102	0.31327	0.246662	0.888424	-1.9301	-0.623613	NaN	NaN	NaN	NaN	0.579674	1	4.84168	1.30073	29.0126	28.5229	26.116	28.6992	29.1286	20.0334	NaN	NaN	NaN	NaN	NaN	NaN	29.3131	29.022	18.3963	28.6298	31.9995	30.6271
O75475;O75475-2	O75475;O75475-2	PC4 and SFRS1-interacting protein	PSIP1	652	0	7.8921	0.253484	0.885621	0.110249	0.638544	0.312072	0.984291	-0.410605	-0.763998	0.0565925	1	-0.0198905	-0.163811	29.716	29.406	29.2525	29.6658	29.3567	29.6826	29.1104	27.5148	28.6749	27.8273	28.5175	27.7234	27.9627	28.237	27.8367	27.9928	27.9438	28.0401
O75477	O75477	Erlin-1	ERLIN1	653	0	3.2162	0.259634	0.884125	0.0747871	0.651939	NaN	NaN	NaN	NaN	0.499698	1	-0.102074	-1.14396	23.1716	22.9848	23.1317	23.3582	23.0183	23.1358	NaN	NaN	NaN	NaN	NaN	NaN	22.6519	22.6752	22.6926	22.7324	22.4275	22.5535
O75489;O75489-2	O75489	NADH dehydrogenase [ubiquinone] iron-sulfur protein 3, mitochondrial	NDUFS3	655	0	1.8715	0.293927	0.871562	0.174609	0.725629	NaN	NaN	NaN	NaN	0.379369	1	-0.102347	-0.90324	20.7035	20.9142	20.7618	21.3132	21.0641	20.526	NaN	NaN	NaN	NaN	NaN	NaN	21.1932	21.053	21.0022	20.8039	21.1419	20.9955
O75494-5;O75494-4;O75494-6;O75494-3;O75494-2;O75494;Q8WXF0	O75494-5;O75494-4;O75494-6;O75494-3;O75494-2;O75494	Serine/arginine-rich splicing factor 10	SRSF10	656	0	2.9467	1.40597	0.44812	0.76932	3.0173	NaN	NaN	NaN	NaN	0.287846	1	0.19226	0.71268	27.5113	27.3106	27.9228	28.3516	28.0381	28.663	NaN	NaN	NaN	NaN	NaN	NaN	26.5327	26.1973	25.6171	26.3459	26.2373	26.3407
O75496	O75496	Geminin	GMNN	657	0	2.0751	0.507728	0.778424	0.381414	1.15978	1.60391	0.32595	-0.383062	-3.50011	0.00430275	1	0.00257937	0.0131452	23.0797	22.2126	22.4372	23.329	22.6356	22.9091	24.3876	24.38	24.1491	24.0587	23.794	23.9148	23.9278	23.8069	23.914	23.595	24.2495	23.8119
O75506	O75506	Heat shock factor-binding protein 1	HSBP1	658	0	1.0233	0.323034	0.861611	-0.300643	-0.78699	0.310711	0.983868	-0.161652	-0.761134	0.0595457	1	-0.0398095	-0.171883	18.2434	18.9627	18.4055	18.7733	17.6865	18.2499	21.3615	21.1906	21.3921	20.7729	21.2202	21.4661	20.4334	20.3392	20.162	19.9645	20.6921	20.1586
O75521-2;O75521	O75521-2;O75521	Enoyl-CoA delta isomerase 2, mitochondrial	ECI2	659	0	5.0837	0.535814	0.765411	-0.321416	-1.21495	NaN	NaN	NaN	NaN	0.0927869	1	-0.0386117	-0.260093	25.058	24.6156	24.8839	24.8467	24.6659	24.0807	NaN	NaN	NaN	NaN	NaN	NaN	25.0841	24.6611	24.7107	24.8575	24.8315	24.6511
O75528-2;O75528	O75528-2;O75528	Transcriptional adapter 3	TADA3	660	0	1.8157	1.13929	0.512347	0.815102	2.42256	NaN	NaN	NaN	NaN	NaN	NaN	NaN	NaN	27.8451	27.0068	27.0454	28.2172	27.7345	28.3909	NaN	NaN	NaN	NaN	NaN	NaN	NaN	NaN	NaN	NaN	NaN	NaN
O75529;O75529-2	O75529;O75529-2	TAF5-like RNA polymerase II p300/CBP-associated factor-associated factor 65 kDa subunit 5L	TAF5L	661	0	1.8056	0.0187423	0.990432	0.00905355	0.0563544	0.269674	0.999057	-0.627491	-0.673687	0.216625	1	0.210899	0.556938	18.8147	18.3179	18.7579	18.67	18.6767	18.571	16.6968	18.4362	16.396	15.1951	17.1028	17.3487	17.9366	18.0437	17.4255	17.6849	18.6671	17.6865
O75530;O75530-3;O75530-2	O75530;O75530-3;O75530-2	Polycomb protein EED	EED	662	0	5.139	0.765495	0.654477	0.117692	1.66325	1.18316	0.520949	0.126027	2.51665	0.23552	1	0.102674	0.599065	29.5446	29.4135	29.5175	29.7225	29.5273	29.579	26.5253	26.527	26.4927	26.693	26.6866	26.5434	27.5535	28.0641	27.7868	28.0774	27.8339	27.8012
O75531	O75531	Barrier-to-autointegration factor;Barrier-to-autointegration factor, N-terminally processed	BANF1	663	0	2.1988	0.0895304	0.962686	-0.0323639	-0.251653	0.448899	0.931042	0.467475	1.04329	0.0430695	1	-0.0210857	-0.126301	27.1699	27.2076	27.2191	27.3796	26.9379	27.1821	21.3948	20.2914	20.623	20.6371	21.6452	21.4294	26.5032	26.5023	26.4387	26.1513	26.7179	26.5117
O75533;O75533-2	O75533	Splicing factor 3B subunit 1	SF3B1	664	0	18.094	0.27881	0.876497	0.0641931	0.693348	0.10631	1	-0.0209007	-0.294719	0.00621949	1	-0.00103315	-0.0189599	30.1917	30.0497	30.3526	30.2654	30.2082	30.313	27.6363	27.632	27.559	27.701	27.4713	27.5922	28.7004	28.7473	28.6636	28.6283	28.7946	28.6854
O75534;O75534-4	O75534;O75534-4	Cold shock domain-containing protein E1	CSDE1	665	0	12.478	0.032429	0.984435	-0.0257899	-0.0961191	0.535651	0.901397	0.0776825	1.21463	0.313176	1	-0.0658379	-0.76632	32.5457	32.2131	32.1515	32.7494	32.1056	31.9779	33.9292	33.7547	33.8627	33.8733	34.0021	33.9042	33.4881	33.5343	33.3627	33.2623	33.4925	33.4327
O75554-2;O75554	O75554-2;O75554	WW domain-binding protein 4	WBP4	667	0	0.97367	0.548738	0.758799	0.250202	1.24027	0.166666	1	0.154137	0.442062	NaN	NaN	NaN	NaN	25.2378	25.4223	25.6295	25.8256	25.3469	25.8676	24.5275	24.6678	24.3164	23.9937	25.0391	24.9414	NaN	NaN	NaN	NaN	NaN	NaN
O75558	O75558	Syntaxin-11	STX11	668	0	0.73955	0.84348	0.625381	0.440971	1.81691	NaN	NaN	NaN	NaN	0.386344	1	0.417932	0.917439	20.9193	21.0227	20.3122	21.2031	21.3581	21.0159	NaN	NaN	NaN	NaN	NaN	NaN	21.1942	19.9925	20.7041	20.889	20.6395	21.6161
O75569;O75569-3;O75569-2	O75569;O75569-3;O75569-2	Interferon-inducible double-stranded RNA-dependent protein kinase activator A	PRKRA	669	0	1.0971	0.12389	0.949655	-0.104545	-0.33878	2.08549	0.187029	1.0772	4.87111	0.0180973	1	0.00360235	0.0544525	19.3423	18.8694	19.0293	19.5033	18.8503	18.5738	18.3864	19.0368	18.5868	19.961	19.6785	19.6021	20.7809	20.7511	20.6289	20.665	20.8169	20.6898
O75581	O75581	Low-density lipoprotein receptor-related protein 6	LRP6	671	0	1.4871	1.2661	0.501125	0.595888	2.69834	NaN	NaN	NaN	NaN	0.124571	1	-0.0785529	-0.340465	21.5621	21.4855	21.8608	22.5868	21.9426	22.1667	NaN	NaN	NaN	NaN	NaN	NaN	22.3735	22.7928	22.0002	22.3672	22.2739	22.2897
O75586;O75586-2	O75586;O75586-2	Mediator of RNA polymerase II transcription subunit 6	MED6	672	0	1.2539	0.492979	0.783794	1.38374	1.1307	NaN	NaN	NaN	NaN	0.142087	1	0.101696	0.38335	18.806	21.8713	22.508	23.2611	22.314	21.7615	NaN	NaN	NaN	NaN	NaN	NaN	21.8513	22.3899	21.9026	22.3324	22.3708	21.7457
O75592-2;O75592	O75592-2;O75592	E3 ubiquitin-protein ligase MYCBP2	MYCBP2	673	0.00017394	0.63925	0.517823	0.773915	0.129327	1.17963	0.246172	1	0.161231	0.622539	0.358047	1	1.99064	0.859585	24.3382	24.321	24.555	24.6843	24.5052	24.4127	23.7982	24.478	24.3227	24.0656	24.414	24.603	24.5241	24.7844	17.7243	24.1326	24.2547	24.6175
O75600;O75600-2	O75600;O75600-2	2-amino-3-ketobutyrate coenzyme A ligase, mitochondrial	GCAT	674	0.0081809	0.32629	0.852932	0.624424	-2.51468	-1.83566	NaN	NaN	NaN	NaN	0.184955	1	-0.330744	-0.484757	22.307	20.9667	21.7995	21.7757	18.2003	17.5531	NaN	NaN	NaN	NaN	NaN	NaN	21.3293	21.6833	21.8775	21.9554	21.9694	19.973
O75608-2;O75608	O75608-2;O75608	Acyl-protein thioesterase 1	LYPLA1	676	0.0021417	0.49824	0.222409	0.901602	-0.349555	-0.569903	0.155692	1	-0.0524038	-0.416049	0.308201	1	-0.066391	-0.755845	21.7083	19.9628	20.0114	20.6403	19.9465	20.047	21.9051	21.7141	21.9652	21.618	21.8497	21.9595	21.0347	21.0919	21.0657	20.9701	21.159	20.864
O75616;O75616-2	O75616;O75616-2	GTPase Era, mitochondrial	ERAL1	677	0	2.8163	0.230345	0.899404	0.176065	0.58759	0.469758	0.926498	0.222656	1.08476	0.190122	1	0.141057	0.496679	24.4092	23.791	24.3888	24.8135	24.1416	24.1621	21.3547	21.3851	21.3122	21.9567	21.5035	21.2598	23.6896	23.6409	22.9148	23.8084	23.3529	23.5071
O75638;O75638-2	O75638;O75638-2	Cancer/testis antigen 2	CTAG2	678	0	0.84815	0.122367	0.950388	0.130753	0.335002	0.257272	0.998248	0.21631	0.646802	1.53801	1	-0.686324	-3.33491	18.6639	17.674	18.7933	18.6706	18.676	18.177	19.4871	19.2851	19.8664	19.2267	20.2124	19.8485	19.1963	19.3565	18.7674	18.5767	18.2159	18.4686
O75643;O75643-2	O75643	U5 small nuclear ribonucleoprotein 200 kDa helicase	SNRNP200	679	0	31.356	1.08174	0.522745	0.122495	2.30105	0.125856	1	-0.0270487	-0.343643	0.177165	1	-0.0398858	-0.466669	32.1707	32.1564	32.2772	32.3764	32.3433	32.2521	30.2865	30.0537	30.2313	30.0951	30.1807	30.2147	31.0594	31.0256	30.9582	30.8326	31.1099	30.9811
O75648;O75648-2;O75648-4;O75648-3;O75648-5	O75648;O75648-2;O75648-4	Mitochondrial tRNA-specific 2-thiouridylase 1	TRMU	680	0	0.90723	0.29931	0.870652	-0.131044	-0.737055	NaN	NaN	NaN	NaN	0.329967	1	-0.249733	-0.801462	15.8812	15.8793	16.0618	15.9734	15.9804	15.4754	NaN	NaN	NaN	NaN	NaN	NaN	16.4005	16.641	16.4872	15.6707	16.6813	16.4276
O75663;O75663-2	O75663;O75663-2	TIP41-like protein	TIPRL	681	0	3.0455	0.45056	0.802783	0.346626	1.0466	0.686763	0.809995	-0.149415	-1.50941	1.23793	1	-0.163026	-2.63605	19.9163	18.977	19.6422	20.1302	19.9235	19.5216	22.2435	22.2473	22.4257	22.1455	22.2972	22.0254	20.5872	20.7268	20.5176	20.4346	20.4561	20.4517
O75674;O75674-3;O75674-2	O75674;O75674-3;O75674-2	TOM1-like protein 1	TOM1L1	682	0	1.162	0.156912	0.932632	0.126807	0.418956	0.259691	0.996214	-0.134398	-0.652064	0.349866	1	1.28505	0.842731	13.9758	13.5656	13.0894	13.7874	13.8722	13.3516	15.2589	15.1094	15.5175	14.8514	15.2018	15.4295	14.8016	14.7092	14.4129	14.4477	14.3645	18.9666
O75676;O75676-2;O75582-3	O75676;O75676-2	Ribosomal protein S6 kinase alpha-4	RPS6KA4	683	0	0.99304	0.220468	0.903079	0.204591	0.565559	0.28136	0.998692	-0.170897	-0.698814	NaN	NaN	NaN	NaN	17.2122	17.4529	17.7467	17.8811	17.0346	18.11	17.6203	17.2581	16.8653	17.2375	16.8645	17.1291	NaN	NaN	NaN	NaN	NaN	NaN
O75683	O75683	Surfeit locus protein 6	SURF6	684	0	3.6388	1.00122	0.550231	0.342628	2.13435	0.712546	0.787669	-1.09989	-1.55969	0.161155	1	0.0537688	0.429038	27.2155	27.0032	27.2703	27.6225	27.23	27.6644	24.2422	23.4995	25.8253	23.0945	23.5962	23.5766	25.2744	25.1613	25.4514	25.1841	25.3599	25.5045
O75688;O75688-4;O75688-2;O75688-5;O75688-3	O75688;O75688-4;O75688-2;O75688-5	Protein phosphatase 1B	PPM1B	685	0	2.3776	0.400741	0.819627	1.50876	0.946632	0.212752	1	-0.207738	-0.548219	0.0969459	1	-0.0392361	-0.270814	18.4169	17.8269	17.6177	18.0875	17.6943	22.6059	21.2673	21.1528	21.4509	20.5014	21.7667	20.9797	20.4387	20.4792	20.2807	20.1093	20.5545	20.4171
O75691	O75691	Small subunit processome component 20 homolog	UTP20	686	0	23.717	0.485321	0.787744	-0.230733	-1.11558	0.287615	0.995939	-0.731787	-0.712188	0.440807	1	-0.132718	-1.02715	30.6577	30.6036	30.55	30.7498	30.3224	30.0469	29.8275	28.2317	28.0081	28.6862	28.9287	26.257	29.3092	29.2495	29.2849	28.921	29.3641	29.1604
O75694;O75694-2	O75694;O75694-2	Nuclear pore complex protein Nup155	NUP155	687	0	13.402	0.55384	0.754021	0.162909	1.25025	0.440485	0.933767	-0.121017	-1.0265	0.190683	1	-0.0290674	-0.49797	28.7069	28.5836	28.5507	28.9899	28.77	28.5699	26.8267	26.462	26.6565	26.6125	26.5392	26.4305	27.2415	27.382	27.223	27.2344	27.2134	27.3114
O75695	O75695	Protein XRP2	RP2	688	0	1.2685	1.00773	0.547947	0.556559	2.14769	0.201925	1	-0.519605	-0.523693	0.337586	1	-0.208918	-0.817309	25.4111	26.0294	26.1577	26.6399	26.3959	26.2321	24.9045	23.7024	22.5413	24.5888	22.8213	22.1793	26.0738	25.9843	26.1173	25.3592	26.2001	25.9893
O75717;O75717-2	O75717;O75717-2	WD repeat and HMG-box DNA-binding protein 1	WDHD1	689	0	6.2116	0.160541	0.931099	0.059988	0.42758	0.550559	0.89041	-0.0557664	-1.24383	0.631648	1	-0.0939802	-1.40205	28.4344	28.1065	28.4813	28.5479	28.2936	28.3607	29.1126	29.1753	29.1963	29.1604	29.0348	29.1216	28.45	28.4979	28.4687	28.2865	28.5053	28.3429
O75718	O75718	Cartilage-associated protein	CRTAP	690	0	3.2798	1.04893	0.527329	-0.665219	-2.23268	0.227976	1	-0.160095	-0.582322	0.013544	1	0.00873121	0.0409541	25.1923	25.5349	25.3137	25.1875	24.6394	24.2184	24.7431	23.8577	24.2415	23.9228	24.2053	24.234	25.6575	26.101	25.5991	25.6733	26.0789	25.6316
O75746;O75746-2	O75746;O75746-2	Calcium-binding mitochondrial carrier protein Aralar1	SLC25A12	691	0	3.1463	0.433734	0.812073	0.331714	1.013	0.476491	0.925003	3.56485	1.09811	0.575553	1	-0.0991205	-1.29269	28.2287	28.6735	28.4483	29.3839	28.4619	28.4998	29.1306	28.133	19.2326	29.5732	30.1219	27.4955	28.8892	28.8639	28.6972	28.6638	28.6769	28.8122
O75781	O75781	Paralemmin-1	PALM	692	0	3.7502	0.326126	0.860718	0.238442	0.79345	0.0753017	1	0.128907	0.214278	0.309241	1	-0.224424	-0.758038	30.6087	30.3413	30.8368	31.3523	30.4858	30.664	28.286	28.5208	27.8684	28.297	27.3955	29.3694	30.0534	29.9239	29.2418	29.2489	29.7885	29.5084
O75787-2;O75787	O75787-2;O75787	Renin receptor	ATP6AP2	694	0	2.1688	0.324349	0.862246	-0.294253	-0.789739	NaN	NaN	NaN	NaN	0.0738762	1	0.0523809	0.210487	18.7688	19.4266	19.8524	19.2767	19.2297	18.6585	NaN	NaN	NaN	NaN	NaN	NaN	19.7415	19.2827	18.9188	19.3482	19.2513	19.5007
O75792	O75792	Ribonuclease H2 subunit A	RNASEH2A	695	0	2.0164	0.962187	0.569579	0.438377	2.05478	0.657805	0.823074	-0.39672	-1.45299	0.142267	1	-0.0693855	-0.383787	18.6092	18.42	18.0746	19.0924	18.7041	18.6225	19.2041	19.2093	18.8312	18.9882	18.8612	18.2051	18.659	18.7382	18.7992	18.4465	19.0118	18.5299
O75794	O75794	Cell division cycle protein 123 homolog	CDC123	696	0	3.2738	0.160617	0.931278	0.116776	0.42776	0.0243234	0.997631	0.00657781	0.072703	0.0221056	1	0.00888252	0.066229	18.4776	18.6508	18.3769	19.1333	18.4363	18.286	21.4896	21.2658	21.2931	21.2663	21.461	21.3409	20.3376	20.3196	19.9582	20.1827	20.3157	20.1436
O75815;O75815-3;O75815-2;Q6S5L8-2	O75815;O75815-3;O75815-2	Breast cancer anti-estrogen resistance protein 3	BCAR3	697	0	1.0686	0.0287342	0.987319	-0.0557448	-0.0854923	0.0226011	0.997569	-0.0347665	-0.067678	0.415799	1	0.445928	0.97701	29.0363	27.4166	27.6957	28.0919	28.6648	27.2246	27.8127	28.6393	26.9901	27.4819	28.141	27.715	28.0959	27.717	27.6462	29.0468	28.2048	27.5452
O75817	O75817	Ribonuclease P protein subunit p20	POP7	698	0	0.98839	0.730985	0.661456	0.24029	1.5957	0.0395698	1	-0.0410283	-0.116442	0.050792	1	-0.0344206	-0.147833	18.1364	18.0576	17.7894	18.1488	18.1063	18.4492	16.3682	16.6644	17.2747	16.278	16.8703	17.036	16.7724	16.2838	16.5901	16.1586	16.6101	16.7744
O75818;O75818-2	O75818;O75818-2	Ribonuclease P protein subunit p40	RPP40	699	0	3.1716	0.414174	0.81734	0.209258	0.973739	0.10177	1	-0.0481428	-0.283169	0.110009	1	-0.0511169	-0.304078	26.2985	25.7687	26.085	26.5596	26.0971	26.1234	25.9885	25.8506	26.0664	26.1537	25.988	25.6194	25.6782	25.7889	25.9772	25.5355	26.0291	25.7264
O75821	O75821	Eukaryotic translation initiation factor 3 subunit G	EIF3G	700	0	5.8043	0.220535	0.903053	-0.122167	-0.565708	0.487896	0.918859	0.113079	1.12067	0.332953	1	0.0406736	0.80768	26.4935	26.4217	26.4781	26.7487	26.2599	26.0182	28.1831	28.3603	28.1192	28.2017	28.4427	28.3576	27.6039	27.7351	27.6174	27.6378	27.7089	27.7318
O75822;O75822-2;O75822-3	O75822;O75822-2;O75822-3	Eukaryotic translation initiation factor 3 subunit J	EIF3J	701	0	5.6538	0.289407	0.873651	-0.116513	-0.716009	0.356338	0.96768	0.0715548	0.856069	0.0881538	1	-0.0226727	-0.248072	27.4953	27.3409	27.5248	27.6317	27.2578	27.1219	29.8299	29.8989	29.7028	29.778	29.9883	29.8799	29.1213	29.1419	28.9269	28.929	29.1369	29.0563
O75832;O75832-2	O75832;O75832-2	26S proteasome non-ATPase regulatory subunit 10	PSMD10	703	0	2.4458	0.437662	0.812529	-0.522678	-1.02086	0.0735596	1	-0.0258573	-0.209644	0.288204	1	0.499857	0.713443	18.3665	19.7894	18.3534	18.6657	18.249	18.0265	21.7579	21.3536	21.4557	21.4986	21.5334	21.4577	19.3513	20.184	18.3762	19.9798	20.5098	18.9215
O75843	O75843	AP-1 complex subunit gamma-like 2	AP1G2	704	0	0.86312	0.715426	0.671134	1.14088	1.56532	0.0992885	1	-0.29286	-0.276825	1.05713	1	0.565901	2.2497	18.193	16.1618	17.5693	19.2261	17.8195	18.3012	17.8565	15.5285	17.0023	17.7991	15.0118	16.6978	17.535	18.2705	17.5171	18.3736	18.2587	18.388
O75844	O75844	CAAX prenyl protease 1 homolog	ZMPSTE24	705	0	3.5354	0.000410126	0.999781	0.000337601	0.00125854	0.723462	0.780424	-1.25713	-1.58101	0.0301451	1	-0.0124327	-0.0895592	26.2948	25.6704	26.5754	26.2144	26.1841	26.1431	25.8283	24.5767	26.3323	23.1232	24.8771	24.9655	25.6561	25.5208	25.4498	25.2829	25.6866	25.6199
O75874	O75874	Isocitrate dehydrogenase [NADP] cytoplasmic	IDH1	706	0	5.8514	0.21907	0.90331	0.0977275	0.562425	0.356586	0.968326	0.045489	0.856579	0.22873	1	-0.0896734	-0.584	25.747	25.5232	25.6644	26.053	25.6616	25.5132	30.1828	30.093	30.1689	30.2253	30.2512	30.1046	29.1331	29.2	28.9356	28.7561	29.207	29.0366
O75879	O75879	Glutamyl-tRNA(Gln) amidotransferase subunit B, mitochondrial	GATB	707	0	1.3944	0.162124	0.930948	0.0921955	0.431334	NaN	NaN	NaN	NaN	NaN	NaN	NaN	NaN	25.6387	25.7931	25.5822	26.1681	25.5121	25.6105	NaN	NaN	NaN	NaN	NaN	NaN	NaN	NaN	NaN	NaN	NaN	NaN
O75880	O75880	Protein SCO1 homolog, mitochondrial	SCO1	708	0	1.7226	0.185114	0.915949	-0.118374	-0.485126	NaN	NaN	NaN	NaN	0.599744	1	0.187531	1.33988	30.7507	30.9625	30.4171	30.8442	30.7004	30.2305	NaN	NaN	NaN	NaN	NaN	NaN	31.0594	30.7832	30.7355	30.857	31.1757	31.108
O75886;O75886-2	O75886;O75886-2	Signal transducing adapter molecule 2	STAM2	710	0	2.013	0.496118	0.781146	-0.544195	-1.1369	0.497401	0.915045	-0.168869	-1.13943	0.417017	1	-0.241853	-0.97946	19.1284	19.1917	18.8367	18.1134	17.9741	19.4366	20.3305	19.9368	20.247	20.114	20.0632	19.8305	19.6293	20.3326	19.6625	19.4889	19.8044	19.6055
O75909;O75909-4;O75909-1;O75909-2	O75909;O75909-4;O75909-1;O75909-2	Cyclin-K	CCNK	711	0	3.2408	0.828805	0.630732	0.454869	1.78787	0.412637	0.95002	0.405459	0.970644	0.222588	1	-0.290477	-0.570302	28.5919	27.9914	28.7899	28.9026	28.772	29.0632	25.1858	25.8606	26.4894	26.0855	26.054	26.6126	27.683	26.183	26.5086	26.8204	26.0599	26.6228
O75911;O75911-2	O75911	Short-chain dehydrogenase/reductase 3	DHRS3	712	0.0038579	0.42656	0.308408	0.866739	-0.111302	-0.756281	2.13261	0.173439	5.7956	5.02321	0.175145	1	0.186594	0.461954	23.0803	23.0959	22.9314	22.7546	23.1968	22.8224	18.6402	15.9604	16.539	24.3357	22.6714	21.5193	22.5309	22.5952	23.1105	22.3526	22.8524	23.5915
O75928;O75928-2;O75928-3	O75928;O75928-2;O75928-3	E3 SUMO-protein ligase PIAS2	PIAS2	715	0.0094312	0.31503	0.116222	0.952828	0.239819	0.319689	NaN	NaN	NaN	NaN	NaN	NaN	NaN	NaN	26.0196	24.8614	26.5336	25.6386	25.3361	27.1592	NaN	NaN	NaN	NaN	NaN	NaN	NaN	NaN	NaN	NaN	NaN	NaN
O75934	O75934	Pre-mRNA-splicing factor SPF27	BCAS2	716	0	3.6661	0.443696	0.805784	0.0960395	1.03292	1.06277	0.58486	0.0790157	2.26145	0.406796	1	-0.21074	-0.958866	31.8216	32.0925	31.9482	31.955	32.1256	32.0698	28.9497	28.8561	28.9307	28.9615	28.9824	29.0296	30.0225	30.0318	29.8176	29.3415	30.0338	29.8644
O75935-3;O75935;O75935-2	O75935-3;O75935;O75935-2	Dynactin subunit 3	DCTN3	717	0	2.5498	0.108432	0.958507	-0.35073	-0.300095	0.248351	1	-0.436865	-0.627317	0.732773	1	-0.728866	-1.5992	24.761	22.6841	26.7044	24.4541	24.0984	24.5447	27.8548	27.1537	27.2212	27.6411	25.6538	27.6243	26.9846	27.4269	26.9844	26.7758	25.5431	26.8903
O75937	O75937	DnaJ homolog subfamily C member 8	DNAJC8	718	0	3.8091	0.611259	0.723864	0.0878226	1.36233	0.203803	1	0.0771281	0.527963	0.297432	1	-0.0547975	-0.733072	27.9776	27.8901	28.0824	28.1163	28.0079	28.0894	26.5975	26.3271	26.349	26.2701	26.582	26.6528	27.0205	27.0595	26.9165	26.8266	26.9718	27.0337
O75940	O75940	Survival of motor neuron-related-splicing factor 30	SMNDC1	719	0	2.6235	0.26223	0.88592	0.11729	0.657577	0.0327526	0.99961	-0.0270303	-0.0970459	0.0215759	1	-0.00829442	-0.0646783	26.0033	25.9186	26.4729	26.3163	26.1613	26.2691	24.5639	25.0926	24.4959	24.3227	25.0312	24.7174	25.0507	24.8026	24.6546	24.9208	24.7283	24.8339
O75947;O75947-2	O75947;O75947-2	ATP synthase subunit d, mitochondrial	ATP5H	721	0	2.5369	0.299681	0.871253	0.128983	0.737841	0.329029	0.976506	0.185486	0.799508	0.171623	1	-0.0647138	-0.453713	31.4297	31.3984	31.554	31.8029	31.2577	31.7085	26.8483	27.0502	26.4577	26.933	26.7259	27.2538	31.5354	31.3023	31.1872	31.2517	31.4601	31.119
O75955;O75955-2	O75955;O75955-2	Flotillin-1	FLOT1	722	0	7.8959	0.136824	0.942364	0.141317	0.370561	0.120645	1	0.302832	0.330724	0.0254035	1	0.026577	0.0758453	26.5813	27.715	26.7009	27.3849	26.9588	27.0774	25.3064	27.0084	25.0893	24.848	27.2091	26.2555	26.6855	25.642	26.0527	26.5032	25.9655	25.9911
O75962;O75962-5;O75962-4;O75962-2;O75962-3	O75962;O75962-5;O75962-4;O75962-2	Triple functional domain protein	TRIO	723	0	6.4689	0.318799	0.862648	0.465915	0.778124	0.037936	1	0.023482	0.111816	0.530191	1	-0.246797	-1.20392	27.8751	28.0678	28.6541	28.6164	29.6427	27.7356	28.31	28.9113	28.4375	28.5232	28.7756	28.4305	29.107	29.1418	28.6612	28.5209	28.671	28.9777
O75964	O75964	ATP synthase subunit g, mitochondrial	ATP5L	724	0	1.3707	1.17983	0.514259	-0.679392	-2.50946	NaN	NaN	NaN	NaN	0.195979	1	-0.0640125	-0.510122	26.369	26.5223	26.6756	26.1768	26.0118	25.3401	NaN	NaN	NaN	NaN	NaN	NaN	26.478	26.5341	26.156	26.3548	26.2403	26.381
O75970-5;O75970-3;O75970-2;O75970	O75970-5;O75970-3;O75970-2;O75970	Multiple PDZ domain protein	MPDZ	725	0	2.6627	0.332522	0.859448	0.17953	0.806784	0.48971	0.917184	-0.119549	-1.12425	1.31682	1	0.346797	2.81208	27.8544	27.8589	28.0253	28.46	27.7144	28.1027	27.5134	27.8538	27.6492	27.6306	27.5179	27.5094	27.8417	27.6799	27.438	27.9885	28.071	27.9406
O75976;O75976-2	O75976;O75976-2	Carboxypeptidase D	CPD	727	0	3.7733	0.106688	0.958588	-0.0963675	-0.295677	0.621932	0.839932	1.43485	1.38312	0.225429	1	0.200838	0.576647	23.9009	23.5089	24.2272	24.2565	23.6906	23.4009	24.733	23.4747	24.8974	27.6508	25.1301	24.6288	24.1004	24.234	23.4793	24.3782	24.4173	23.6206
O76003	O76003	Glutaredoxin-3	GLRX3	728	0	5.7182	0.863043	0.620969	0.554541	1.85574	0.050601	1	-0.012675	-0.147304	0.0383406	1	0.00865555	0.112963	21.3189	20.9508	20.7581	22.0623	21.3336	21.2956	24.2644	24.4214	24.3889	24.3574	24.4631	24.2162	23.4183	23.465	23.3988	23.3052	23.5616	23.4413
O76021;O76021-2	O76021	Ribosomal L1 domain-containing protein 1	RSL1D1	729	0	6.9708	0.932682	0.586053	0.242334	1.99511	0.0550488	1	-0.0586472	-0.159574	0.682276	1	-0.0700423	-1.50066	31.9983	31.7843	31.8092	32.3068	31.9857	32.0264	25.4325	26.0913	24.9358	25.7308	25.2971	25.2558	29.7427	29.6623	29.5936	29.5633	29.6251	29.6
O76024	O76024	Wolframin	WFS1	730	0	1.2362	0.9643	0.569246	-0.532605	-2.05907	NaN	NaN	NaN	NaN	0.0415946	1	0.0953401	0.122154	28.3323	28.3172	27.8531	27.3821	28.0417	27.481	NaN	NaN	NaN	NaN	NaN	NaN	26.5895	28.5245	29.1149	27.8862	28.4603	28.1684
O76031	O76031	ATP-dependent Clp protease ATP-binding subunit clpX-like, mitochondrial	CLPX	731	0	6.0112	0.15604	0.932877	0.107167	0.416877	0.457773	0.933029	-0.776852	-1.06096	0.282693	1	-0.160046	-0.70167	25.9161	26.112	25.8673	26.5601	25.8837	25.7731	23.7836	22.6085	24.5216	21.9387	23.521	23.1235	25.8082	26.0623	25.7868	25.3561	26.0841	25.7369
O76070	O76070	Gamma-synuclein	SNCG	732	0	3.2596	0.686634	0.689805	0.424848	1.50915	0.920553	0.669382	-0.185131	-1.9707	1.24706	1	-0.134333	-2.65617	25.3353	24.9078	25.1606	25.9897	25.5738	25.1147	28.6618	28.7219	28.8455	28.4043	28.6366	28.6328	27.8445	27.8098	27.7202	27.5963	27.6596	27.7155
O76071	O76071	Probable cytosolic iron-sulfur protein assembly protein CIAO1	CIAO1	733	0	3.5726	0.07654	0.967394	-0.045948	-0.217563	0.127462	1	-0.0458927	-0.347609	0.3196	1	-0.0608978	-0.779801	18.7493	18.8525	19.0887	19.152	18.5118	18.8888	21.9294	21.5687	21.7451	21.8526	21.6783	21.5745	20.93	20.9085	20.8075	20.7723	20.9561	20.7349
O76080	O76080	AN1-type zinc finger protein 5	ZFAND5	734	0	1.698	0.00938028	0.99661	0.00566419	0.0284946	0.455127	0.935365	-0.301497	-1.0557	0.472903	1	-0.161058	-1.091	16.8908	16.9067	17.0035	17.3095	16.8639	16.6446	17.4936	18.0671	18.1747	17.2298	17.8452	17.756	17.1217	17.3426	17.4261	17.3685	17.0208	17.0179
O76082-2;O76082;O76082-3	O76082-2;O76082;O76082-3	Solute carrier family 22 member 5	SLC22A5	735	0.0097173	0.31411	4.11874	0	-10.7662	-16.6584	NaN	NaN	NaN	NaN	NaN	NaN	NaN	NaN	28.9535	28.4655	29.377	19.0987	18.3256	17.073	NaN	NaN	NaN	NaN	NaN	NaN	NaN	NaN	NaN	NaN	NaN	NaN
O76094;O76094-2	O76094;O76094-2	Signal recognition particle subunit SRP72	SRP72	736	0	8.1361	0.422361	0.811555	-0.21211	-0.990203	0.249396	1	-0.159686	-0.629605	0.165319	1	-0.0332152	-0.438887	28.4838	28.1203	28.4383	28.4976	27.9514	27.957	26.8867	27.5015	27.4556	26.8044	27.2956	27.2647	28.4299	28.4231	28.3859	28.2368	28.4872	28.4153
O94760;O94760-2	O94760;O94760-2	N(G),N(G)-dimethylarginine dimethylaminohydrolase 1	DDAH1	738	0	5.066	0.701631	0.675847	0.177829	1.5384	0.214756	1	0.0403792	0.552734	0.125621	1	-0.0384185	-0.343062	24.4803	24.3492	24.3518	24.7852	24.4807	24.4489	27.13	26.939	27.0723	27.1521	27.1125	26.9979	26.1684	26.1889	26.1314	25.9349	26.3183	26.1202
O94762;O94762-4;O94762-2;O94762-3	O94762;O94762-4	ATP-dependent DNA helicase Q5	RECQL5	740	0	1.8365	0.941392	0.581782	0.215031	2.01268	NaN	NaN	NaN	NaN	0.445824	1	1.30861	1.03716	23.0359	22.8724	23.1984	23.1976	23.2025	23.3518	NaN	NaN	NaN	NaN	NaN	NaN	18.2704	22.2576	21.3372	21.9284	22.5773	21.2853
O94763;O94763-2;O94763-3	O94763;O94763-2;O94763-3	Unconventional prefoldin RPB5 interactor 1	URI1	741	0	1.855	0.282834	0.876191	-1.63199	-0.701971	0.311652	0.984586	0.166599	0.763115	0.0734566	1	-0.068442	-0.20937	24.2982	24.4493	24.4671	24.8476	25.338	18.133	24.4489	24.288	24.1359	24.6107	24.6986	24.0633	25.2972	24.5136	24.5005	24.6859	25.045	24.375
O94766-2;O94766	O94766-2;O94766	Galactosylgalactosylxylosylprotein 3-beta-glucuronosyltransferase 3	B3GAT3	743	0.00017727	0.67719	0.78641	0.640453	-0.425652	-1.70431	NaN	NaN	NaN	NaN	NaN	NaN	NaN	NaN	28.1534	28.3803	28.4449	27.8136	27.5465	28.3416	NaN	NaN	NaN	NaN	NaN	NaN	NaN	NaN	NaN	NaN	NaN	NaN
O94776;O94776-2	O94776;O94776-2	Metastasis-associated protein MTA2	MTA2	744	0	9.7982	0.119117	0.95234	-0.0270246	-0.326919	0.651732	0.82607	-0.098388	-1.44116	0.288669	1	-0.0610415	-0.714436	31.4552	31.422	31.5266	31.5942	31.3597	31.3689	27.3505	27.4503	27.3331	27.1652	27.3499	27.3236	29.4073	29.3198	29.2875	29.2276	29.4293	29.1746
O94782	O94782	Ubiquitin carboxyl-terminal hydrolase 1	USP1	745	0	3.6098	0.629528	0.71012	-0.172443	-1.39792	0.906144	0.673211	-0.428513	-1.94177	0.570224	1	-0.133359	-1.28228	30.0132	29.7226	30.0612	29.8282	29.8184	29.6331	29.4565	29.4502	29.7742	28.7489	29.2805	29.3659	29.5373	29.4337	29.4237	29.1493	29.4826	29.3627
O94804	O94804	Serine/threonine-protein kinase 10	STK10	746	0	2.6332	0.189735	0.914613	0.16383	0.495787	0.276178	0.998901	-0.128853	-0.687694	0.0258639	1	-0.0125472	-0.0771826	28.0776	27.3772	28.0986	28.4742	27.8146	27.756	27.5923	28.0264	28.141	27.6216	27.8777	27.874	28.0843	28.1872	28.0824	28.3156	27.794	28.2066
O94822-3;O94822;O94822-2	O94822-3;O94822	E3 ubiquitin-protein ligase listerin	LTN1	749	0	4.3864	0.0945253	0.960619	0.0409889	0.264583	1.5854	0.334358	0.22104	3.45324	0.388477	1	-0.101282	-0.921774	25.8566	25.7453	25.5223	25.9882	25.6404	25.6185	26.2876	26.3947	26.373	26.4805	26.6709	26.5669	26.4681	26.5574	26.3722	26.235	26.552	26.3068
O94826	O94826	Mitochondrial import receptor subunit TOM70	TOMM70A	750	0	4.9421	0.637843	0.710782	0.397967	1.41411	0.256456	0.998806	-0.536867	-0.645024	0.228325	1	-0.166028	-0.583099	26.392	26.2357	25.8725	26.9084	26.1136	26.6721	25.7488	25.4515	23.9727	23.8423	25.77	23.95	26.4974	26.3168	26.1379	26.18	26.5956	25.6785
O94842-3;O94842-2;O94842;O15405-2;O15405;O94900	O94842-3;O94842-2;O94842	TOX high mobility group box family member 4	TOX4	753	0	1.7072	0.196701	0.911605	0.14181	0.511773	0.276925	0.999276	0.073253	0.689301	0.20122	1	0.149698	0.522088	25.2452	24.6314	25.1516	25.5089	24.8141	25.1305	21.1813	21.3401	21.1137	21.2949	21.1375	21.4224	22.6153	23.0545	23.0988	23.5174	22.6864	23.014
O94851-5;O94851-6;O94851-4;O94851-3;O94851	O94851-5;O94851-6;O94851-4;O94851-3;O94851	Protein-methionine sulfoxide oxidase MICAL2	MICAL2	754	0.00017516	0.65445	0.881919	0.611726	-4.00216	-1.89333	NaN	NaN	NaN	NaN	NaN	NaN	NaN	NaN	24.6583	24.088	24.6399	24.661	18.61	18.1088	NaN	NaN	NaN	NaN	NaN	NaN	NaN	NaN	NaN	NaN	NaN	NaN
O94854;O94854-2	O94854;O94854-2	Uncharacterized protein KIAA0754	KIAA0754	755	0	1.0175	0.65086	0.707205	0.666793	1.43946	NaN	NaN	NaN	NaN	0.534083	1	-0.451639	-1.21155	21.9708	21.4771	21.9611	23.0209	22.7741	21.6144	NaN	NaN	NaN	NaN	NaN	NaN	20.7574	20.9038	20.9477	19.6842	20.8407	20.7291
O94855;O94855-2	O94855;O94855-2	Protein transport protein Sec24D	SEC24D	756	0	3.92	0.556735	0.75374	0.207535	1.25591	0.526164	0.90505	-0.0724513	-1.19602	0.131182	1	-0.0516777	-0.356759	26.7634	26.8618	26.545	27.0118	26.6653	27.1157	27.817	27.9564	27.9294	27.8007	27.9128	27.772	27.3662	27.1392	27.0253	27.0491	27.332	26.9945
O94874;O94874-2;O94874-3	O94874;O94874-2;O94874-3	E3 UFM1-protein ligase 1	UFL1	759	0	6.8613	0.395622	0.821583	0.13438	0.93627	NaN	NaN	NaN	NaN	0.298249	1	-0.0738722	-0.734806	27.6521	27.4601	27.7054	27.9724	27.5552	27.6933	NaN	NaN	NaN	NaN	NaN	NaN	27.7918	27.5001	27.5569	27.4509	27.5996	27.5767
O94875-8;O94875-12;O94875-9;O94875-3;O94875-10;O94875-11;O94875;O94875-7;O94875-6	O94875-8;O94875-12;O94875-9;O94875-3;O94875-10;O94875-11;O94875;O94875-7	Sorbin and SH3 domain-containing protein 2	SORBS2	760	0	6.8949	0.288672	0.873846	0.124006	0.714443	0.115133	1	0.606819	0.316961	0.879537	1	-0.292658	-1.88858	27.6017	27.4348	27.6816	28.0091	27.5773	27.5038	25.0334	22.4785	19.2782	21.1515	24.4114	23.0476	26.2435	26.0753	25.794	25.5804	25.8402	25.8142
O94880	O94880	PHD finger protein 14	PHF14	762	0	6.6174	0.0887971	0.963505	0.0464064	0.249746	0.146752	1	0.25797	0.394619	0.321322	1	-0.101326	-0.783407	29.412	29.1381	29.6619	29.6567	29.2922	29.4024	25.9893	26.9731	26.54	25.5848	27.4178	27.2738	27.6625	27.4425	27.4937	27.276	27.6464	27.3724
O94880-2	O94880-2	PHD finger protein 14	PHF14	763	0.0018233	0.51282	1.06231	0.527536	1.60846	2.26048	NaN	NaN	NaN	NaN	0.447903	1	-1.69028	-1.04131	19.931	20.3997	20.9246	22.7761	20.7298	22.5748	NaN	NaN	NaN	NaN	NaN	NaN	22.9855	22.6406	25.624	23.8881	19.4921	22.7991
O94887-3;O94887-2;O94887	O94887-3;O94887-2;O94887	FERM, RhoGEF and pleckstrin domain-containing protein 2	FARP2	765	0	1.3582	0.429521	0.812338	0.140437	1.00457	NaN	NaN	NaN	NaN	0.709425	1	-1.77566	-1.5536	17.4173	17.5423	17.1328	17.6202	17.3792	17.5143	NaN	NaN	NaN	NaN	NaN	NaN	17.7081	21.4794	18.6605	17.2357	17.5096	17.7757
O94888	O94888	UBX domain-containing protein 7	UBXN7	766	0	4.0873	1.06731	0.52527	0.399832	2.27089	1.6146	0.321271	-0.222565	-3.52735	0.499031	1	-0.0658658	-1.14264	23.3851	22.8566	23.2458	23.706	23.4405	23.5405	25.084	24.9589	25.1544	24.8191	24.8966	24.8139	24.154	24.0988	24.105	23.9437	24.1029	24.1135
O94901-9;O94901-5;O94901-8;O94901;O94901-6;O94901-3;O94901-2;O94901-7;O94901-4	O94901-9;O94901-5;O94901-8;O94901;O94901-6	SUN domain-containing protein 1	SUN1	767	0	6.3498	0.104627	0.957064	0.0468616	0.290447	NaN	NaN	NaN	NaN	0.374306	1	-0.0454152	-0.892908	25.2529	24.8283	25.0417	25.2748	24.9119	25.0768	NaN	NaN	NaN	NaN	NaN	NaN	23.3052	23.244	23.2964	23.2123	23.1697	23.3275
O94903	O94903	Proline synthase co-transcribed bacterial homolog protein	PROSC	768	0	3.0936	0.236497	0.896392	0.336801	0.601227	0.638782	0.834586	-0.247516	-1.41594	0.134026	1	-0.0760721	-0.363728	22.4009	23.1931	23.785	24.0268	22.7113	23.6512	26.3952	25.9061	26.2488	25.9047	26.1186	25.7843	25.2917	25.228	24.715	24.7995	25.0827	25.1244
O94905;O94905-2;O94905-3	O94905	Erlin-2	ERLIN2	769	0	2.3893	0.31535	0.864045	0.0584202	0.770887	NaN	NaN	NaN	NaN	0.141386	1	-0.049537	-0.381653	24.1694	24.1621	24.1184	24.3561	24.1244	24.1446	NaN	NaN	NaN	NaN	NaN	NaN	23.388	23.409	23.2299	23.0798	23.4826	23.3159
O94906;O94906-2	O94906;O94906-2	Pre-mRNA-processing factor 6	PRPF6	770	0	12.341	0.524525	0.770756	0.128153	1.1928	2.63517	0.108903	0.249056	6.89761	0.181343	1	-0.0338014	-0.476387	31.6738	31.5218	31.8257	31.8993	31.6867	31.8198	27.828	27.8772	27.8637	28.1142	28.0443	28.1575	30.3164	30.287	30.1022	30.1749	30.1815	30.2479
O94913	O94913	Pre-mRNA cleavage complex 2 protein Pcf11	PCF11	771	0	9.0454	0.0899656	0.962693	0.0540454	0.252783	0.323329	0.975568	0.669085	0.787606	1.47538	1	-0.197634	-3.18213	25.584	25.5033	25.6392	25.2164	25.9027	25.7696	24.0531	23.841	24.1945	24.0158	26.3755	23.7044	24.8659	24.7413	24.8885	24.7022	24.643	24.5576
O94915	O94915	Protein furry homolog-like	FRYL	772	0	3.9806	0.18998	0.91485	0.922579	0.496351	0.394271	0.953333	-0.225188	-0.933532	0.171201	1	-0.164398	-0.452725	21.3696	16.7731	21.7084	19.5316	20.3541	22.7332	21.9014	21.5893	21.7591	21.2178	21.9601	21.3963	22.25	21.6283	21.6118	21.0862	22.0623	21.8484
O94916-2;O94916;O94916-5;O94916-4	O94916-2;O94916;O94916-5;O94916-4	Nuclear factor of activated T-cells 5	NFAT5	773	0	2.086	0.407226	0.815715	0.233107	0.959733	0.0787167	1	-0.0522194	-0.223323	0.1581	1	0.204622	0.421784	23.1635	22.84	23.589	23.2119	23.5425	23.5373	23.3389	23.7877	23.8459	23.7641	23.2648	23.787	23.3519	22.9725	22.7792	23.1244	24.0784	22.5147
O94919	O94919	Endonuclease domain-containing 1 protein	ENDOD1	774	0	1.2457	0.19763	0.911375	-0.141708	-0.513897	NaN	NaN	NaN	NaN	0.425601	1	-1.22057	-0.996706	23.4735	23.1881	23.2613	23.69	22.8914	22.9163	NaN	NaN	NaN	NaN	NaN	NaN	23.8911	22.7415	22.756	23.1399	19.5825	23.0045
O94925-3;O94925;O94925-2	O94925-3;O94925	Glutaminase kidney isoform, mitochondrial	GLS	775	0	6.8588	1.01409	0.545364	0.368843	2.16075	0.174574	1	-0.124078	-0.460621	0.289173	1	0.0728715	0.715511	26.4256	26.4339	26.2788	27.0727	26.6157	26.5564	22.9647	23.3746	22.6909	22.6559	23.2451	22.757	26.5691	26.5941	26.5079	26.5191	26.8265	26.5441
O94927;O94927-2	O94927	HAUS augmin-like complex subunit 5	HAUS5	776	0	2.2082	0.150969	0.936064	0.267539	0.404756	0.661371	0.824014	0.269002	1.45993	0.503163	1	0.148377	1.15079	30.1966	29.6073	29.1544	31.0919	29.4251	29.244	30.4938	30.2462	30.6304	30.4562	30.9576	30.7635	30.1319	29.9932	29.7333	30.0444	30.2103	30.0488
O94953;O94953-2	O94953	Lysine-specific demethylase 4B	KDM4B	778	0	1.3482	1.20147	0.514595	0.558651	2.55633	NaN	NaN	NaN	NaN	NaN	NaN	NaN	NaN	21.3631	20.8799	21.5472	21.8428	21.6562	21.9672	NaN	NaN	NaN	NaN	NaN	NaN	NaN	NaN	NaN	NaN	NaN	NaN
O94966-7;O94966-6;O94966-4;O94966-3;O94966-5;O94966;O94966-2	O94966-7;O94966-6;O94966-4;O94966-3;O94966-5;O94966	Ubiquitin carboxyl-terminal hydrolase 19	USP19	779	0	5.2497	0.346079	0.854267	0.26156	0.834906	0.0654245	1	-0.0334269	-0.187831	0.559304	1	-0.0941423	-1.26094	20.4363	19.9501	20.7617	21.0567	20.4403	20.4358	21.4903	21.6189	21.9128	21.4543	21.585	21.8823	21.2599	21.3562	21.3188	21.1386	21.3554	21.1584
O94973	O94973	AP-2 complex subunit alpha-2	AP2A2	781	0	5.3701	1.14932	0.511268	0.316066	2.44396	0.164472	1	0.133399	0.436886	0.0346836	1	-0.024224	-0.102566	23.2322	23.5365	23.5588	23.6416	23.7356	23.8985	22.5352	21.5468	21.9595	21.9945	22.3492	22.098	23.4827	23.0682	23.0639	22.7989	23.3834	23.3598
O94979;O94979-3;O94979-9;O94979-2;O94979-8;O94979-4;O94979-6;O94979-10;O94979-5	O94979;O94979-3;O94979-9;O94979-2;O94979-8;O94979-4;O94979-6;O94979-10	Protein transport protein Sec31A	SEC31A	783	0	10.852	0.134995	0.943322	0.0852032	0.366097	0.0214243	0.996387	-0.00701904	-0.0642342	0.0204402	1	-0.00448926	-0.061348	27.5153	27.1168	27.0532	27.6776	27.1521	27.1113	28.5515	28.4303	28.7608	28.4725	28.6375	28.6115	28.3839	28.4237	28.3162	28.2872	28.5007	28.3224
O94986-3;O94986;O94986-1;O94986-2	O94986-3;O94986;O94986-1;O94986-2	Centrosomal protein of 152 kDa	CEP152	786	0	0.78653	0.83495	0.624966	-1.50235	-1.80002	NaN	NaN	NaN	NaN	NaN	NaN	NaN	NaN	22.2503	22.189	22.512	21.721	21.5634	19.1598	NaN	NaN	NaN	NaN	NaN	NaN	NaN	NaN	NaN	NaN	NaN	NaN
O94992	O94992	Protein HEXIM1	HEXIM1	787	0	3.0063	1.07979	0.521191	0.654875	2.29696	0.0555063	1	0.0262025	0.160831	0.199406	1	0.0847664	0.517952	24.0903	23.5789	24.3002	24.3723	24.556	25.0057	25.8187	26.1273	26.0286	25.7475	26.1472	26.1584	25.4534	25.0229	25.2495	25.1175	25.3976	25.4651
O95059	O95059	Ribonuclease P protein subunit p14	RPP14	789	0	1.614	0.729782	0.660693	0.214693	1.59335	0.171506	1	-0.294296	-0.45344	0.067226	1	-0.124592	-0.192687	25.6153	25.9607	25.7919	26.0327	26.1447	25.8347	25.5421	24.6902	24.4062	25.601	23.7026	24.452	24.724	23.5459	24.8916	23.3031	24.9039	24.5806
O95067	O95067	G2/mitotic-specific cyclin-B2	CCNB2	790	0.00034771	0.63843	0.177539	0.920296	-0.123823	-0.467541	0.780897	0.752061	-0.877439	-1.69348	NaN	NaN	NaN	NaN	23.8007	23.7048	24.1656	24.2124	23.5912	23.4962	22.2911	23.8995	23.1926	22.6289	21.8419	22.2801	NaN	NaN	NaN	NaN	NaN	NaN
O95070	O95070	Protein YIF1A	YIF1A	791	0	0.94267	0.885823	0.610908	0.219992	1.90112	NaN	NaN	NaN	NaN	0.37707	1	-0.125071	-0.89855	22.095	22.2302	22.4195	22.5035	22.3381	22.5631	NaN	NaN	NaN	NaN	NaN	NaN	22.955	22.9663	22.996	22.7375	23.1228	22.6817
O95071-2;O95071	O95071-2;O95071	E3 ubiquitin-protein ligase UBR5	UBR5	792	0	18.842	1.23526	0.507726	0.484264	2.63018	0.190703	1	-0.0356051	-0.498015	0.232321	1	-0.0859464	-0.591978	29.8631	29.7618	29.6239	30.5747	30.0509	30.076	32.461	32.3502	32.5156	32.303	32.4456	32.4714	31.634	31.5836	31.2646	31.269	31.5704	31.3849
O95081;O95081-2	O95081;O95081-2	Arf-GAP domain and FG repeat-containing protein 2	AGFG2	793	0	1.6051	0.574981	0.743644	0.37446	1.29157	0.0742363	1	0.0638485	0.211445	0.531182	1	0.228101	1.20586	27.9131	27.2249	27.8035	28.3912	27.7228	27.951	26.3628	27.0637	27.2177	26.6703	27.1787	26.9867	27.6091	28.0269	27.64	27.7923	28.2415	27.9267
O95104;O95104-2;O95104-3	O95104;O95104-2;O95104-3	Splicing factor, arginine/serine-rich 15	SCAF4	794	0	4.4668	0.299638	0.870979	0.110176	0.73775	0.250341	1	-0.629246	-0.631674	0.0351238	1	0.011097	0.103821	27.0984	26.7984	27.3078	27.2203	27.1535	27.1613	26.5098	23.2809	24.6497	23.5193	24.6544	24.379	25.8265	25.5218	25.8536	25.7373	25.7322	25.7657
O95139;O95139-2	O95139;O95139-2	NADH dehydrogenase [ubiquinone] 1 beta subcomplex subunit 6	NDUFB6	795	0	0.78408	0.0560522	0.972892	0.0515633	0.162329	NaN	NaN	NaN	NaN	0.0807989	1	0.0262375	0.228815	25.4515	25.7498	25.4808	26.0932	25.0521	25.6914	NaN	NaN	NaN	NaN	NaN	NaN	24.9644	24.7605	24.9377	25.0328	24.9829	24.7257
O95140;O95140-2	O95140;O95140-2	Mitofusin-2	MFN2	796	0	2.1565	0.322244	0.862342	0.319261	0.785338	0.418086	0.942507	-3.69361	-0.981611	0.302924	1	-0.395068	-0.744705	30.2064	30.9117	30.3684	30.7462	31.4455	30.2526	30.3585	29.1495	30.0521	30.2845	29.5122	18.6825	30.7709	30.1758	30.5953	30.872	30.313	29.1719
O95149	O95149	Snurportin-1	SNUPN	797	0	1.1696	0.514112	0.774102	2.58079	1.17234	0.435659	0.936007	-0.191323	-1.01686	NaN	NaN	NaN	NaN	24.4487	17.8457	24.4032	25.1722	24.5437	24.7241	25.47	25.8395	25.6608	25.2116	25.7464	25.4383	NaN	NaN	NaN	NaN	NaN	NaN
O95155-2;O95155;O95155-4;O95155-3	O95155-2;O95155;O95155-4;O95155-3	Ubiquitin conjugation factor E4 B	UBE4B	798	0	6.2295	1.13366	0.513301	0.679298	2.41057	0.197573	1	-0.0806789	-0.513767	0.142686	1	-0.0613372	-0.384801	26.069	26.2158	26.2345	26.6757	27.3953	26.4862	28.6638	28.184	28.482	28.4707	28.2276	28.3895	27.8993	27.6946	27.4828	27.4581	27.8196	27.6149
O95163	O95163	Elongator complex protein 1	IKBKAP	799	0	13.469	0.504477	0.779142	0.306686	1.15337	0.183278	1	-0.0393244	-0.480875	0.288315	1	-0.0601654	-0.713681	24.8364	24.6027	24.379	25.3638	24.7717	24.6026	27.3997	27.1536	27.3053	27.1933	27.3236	27.2238	26.4284	26.3149	26.201	26.1967	26.3602	26.2068
O95164	O95164	Ubiquitin-like protein 3	UBL3	800	0	0.83727	0.320993	0.862788	0.251096	0.782718	NaN	NaN	NaN	NaN	NaN	NaN	NaN	NaN	17.8868	17.5834	18.1517	18.6537	17.9962	17.7253	NaN	NaN	NaN	NaN	NaN	NaN	NaN	NaN	NaN	NaN	NaN	NaN
O95182	O95182	NADH dehydrogenase [ubiquinone] 1 alpha subcomplex subunit 7	NDUFA7	803	0	1.3963	0.620523	0.713357	0.361378	1.38038	NaN	NaN	NaN	NaN	0.294181	1	0.0688451	0.72617	27.6999	27.2015	27.6527	28.2945	27.6982	27.6455	NaN	NaN	NaN	NaN	NaN	NaN	27.5604	27.507	27.5318	27.7778	27.5691	27.4588
O95197-3;O95197-5;O95197-6	O95197-3;O95197-5;O95197-6	Reticulon-3	RTN3	804	0.0068175	0.34986	0.31171	0.866482	0.181385	0.763236	0.751345	0.768201	0.3334	1.63553	0.311801	1	0.0661799	0.763427	25.889	25.7772	26.3282	26.4982	26.1123	25.9282	24.2946	23.6177	23.8575	24.3313	24.2713	24.1674	25.9764	25.8586	25.8571	25.8948	26.1176	25.8783
O95202;O95202-3;O95202-2	O95202	LETM1 and EF-hand domain-containing protein 1, mitochondrial	LETM1	805	0	7.1652	0.23864	0.895154	-0.179382	-0.60596	0.164878	1	-0.100772	-0.437845	0.294656	1	0.159938	0.72718	20.0002	20.7243	20.4749	20.5916	20.1905	19.8791	20.9072	20.756	20.5607	20.4564	21.054	20.4111	20.2022	20.0507	19.9411	20.6375	20.0259	20.0103
O95208-2;O95208;O95208-3;O95208-5	O95208-2;O95208;O95208-3;O95208-5	Epsin-2	EPN2	806	0	1.6109	1.17861	0.511704	0.280724	2.50683	1.55149	0.344094	2.2692	3.36833	0.273825	1	0.206625	0.682633	22.8883	22.8981	23.1704	23.2791	23.151	23.3688	17.6844	18.6679	19.9995	20.971	21.1749	21.0135	22.3495	22.105	21.4609	22.3319	22.3173	21.8861
O95210	O95210	Starch-binding domain-containing protein 1	STBD1	807	0	0.85011	0.642232	0.710317	-0.49472	-1.42266	0.40572	0.949981	-2.8605	-0.956694	NaN	NaN	NaN	NaN	24.2675	25.0574	25.0225	24.6169	24.4101	23.8362	24.9278	25.1142	23.5563	27.5581	18.3919	19.0667	NaN	NaN	NaN	NaN	NaN	NaN
O95214;O95214-2	O95214;O95214-2	Leptin receptor overlapping transcript-like 1	LEPROTL1	808	0.0075075	0.33494	0.203622	0.908686	0.36812	0.527553	NaN	NaN	NaN	NaN	NaN	NaN	NaN	NaN	22.031	20.4845	22.7201	22.3799	21.6691	22.291	NaN	NaN	NaN	NaN	NaN	NaN	NaN	NaN	NaN	NaN	NaN	NaN
O95218-2;O95218	O95218-2;O95218	Zinc finger Ran-binding domain-containing protein 2	ZRANB2	809	0	4.2603	0.104646	0.957258	0.0428149	0.290496	0.722416	0.781009	-0.158022	-1.57896	0.00168186	1	-0.000349681	-0.00515354	19.812	19.7547	20.07	19.8183	19.8033	20.1436	22.1357	22.4378	22.3539	22.1685	22.2166	22.0683	20.9005	20.9932	20.7787	20.8496	20.8794	20.9423
O95219-2;O95219	O95219-2;O95219	Sorting nexin-4	SNX4	810	0	1.108	0.67455	0.694367	-3.91721	-1.48561	0.209056	1	-0.0728607	-0.539873	0.632728	1	-0.427932	-1.40415	24.7653	22.9551	24.4384	17.7505	17.3711	25.2856	23.5422	23.5621	23.9434	23.5529	23.671	23.6052	23.6506	24.1567	23.3137	22.9756	23.6026	23.259
O95229-2;O95229	O95229-2;O95229	ZW10 interactor	ZWINT	811	0	1.0417	0.0886038	0.963206	0.194412	0.249244	0.691982	0.806488	-0.216309	-1.51958	NaN	NaN	NaN	NaN	26.831	26.835	25.6778	25.3572	26.9085	27.6613	28.0958	28.3141	28.4707	27.9028	28.1142	28.2147	NaN	NaN	NaN	NaN	NaN	NaN
O95232;O95232-2	O95232	Luc7-like protein 3	LUC7L3	812	0	5.5966	1.6407	0.394827	0.390957	3.59441	0.839087	0.719433	0.262038	1.80821	0.571885	1	0.0808341	1.28552	28.0364	27.6816	27.9623	28.2904	28.302	28.2608	24.8943	25.2743	24.8166	25.1957	25.2746	25.301	26.3971	26.5534	26.5175	26.5018	26.645	26.5637
O95235-2;O95235	O95235-2;O95235	Kinesin-like protein KIF20A	KIF20A	813	0	6.4169	0.254987	0.885593	0.0783132	0.641822	0.0925318	1	0.232313	0.259434	0.345047	1	-0.388888	-0.832772	28.6695	28.6724	28.9805	28.7288	28.8789	28.9497	28.0083	28.5819	25.6858	27.6043	27.9116	27.4571	26.9709	27.9299	27.6994	27.4298	27.5872	26.4166
O95239;O95239-2;Q2VIQ3	O95239;O95239-2	Chromosome-associated kinesin KIF4A	KIF4A	814	0	12.61	2.50064	0.24381	0.197094	6.34644	0.60501	0.845398	-0.623181	-1.35015	0.176023	1	-0.1069	-0.464004	27.8718	27.8996	27.8731	28.1271	28.0246	28.084	26.7152	26.7717	26.3811	25.4555	26.8819	25.661	26.0974	25.9556	26.6213	26.1008	25.9365	26.3164
O95243-2;O95243-5;O95243;O95243-3;O95243-6	O95243-2;O95243-5;O95243;O95243-3	Methyl-CpG-binding domain protein 4	MBD4	815	0	4.0083	0.0942835	0.960541	0.0528723	0.263959	0.373583	0.960038	-2.18703	-0.891431	0.155986	1	0.0549908	0.416749	26.7227	26.2597	26.8215	26.6894	26.4649	26.8082	23.8264	24.1755	22.9459	16.6111	23.813	23.9626	24.0168	24.2474	24.2063	24.2916	23.9921	24.3518
O95248;O95248-5;O95248-4	O95248;O95248-5;O95248-4	Myotubularin-related protein 5	SBF1	816	0	0.89824	0.379898	0.828645	-3.69448	-0.904317	0.32244	0.976029	0.204451	0.785748	NaN	NaN	NaN	NaN	29.0026	27.9465	27.774	29.149	16.4366	28.0541	27.8545	28.4628	28.5715	28.2979	28.4506	28.7536	NaN	NaN	NaN	NaN	NaN	NaN
O95251-4;O95251;O95251-2;O95251-3;O95251-5	O95251-4;O95251;O95251-2;O95251-3;O95251-5	Histone acetyltransferase KAT7	KAT7	818	0	4.7189	0.558811	0.753409	0.133404	1.25997	0.0450447	1	-0.0251439	-0.131838	1.2371	1	-0.312829	-2.63422	25.7402	25.4249	25.6504	25.8073	25.6434	25.7649	22.7895	22.9801	23.0317	22.5614	23.1315	23.033	23.6166	23.5923	23.7731	23.1424	23.4826	23.4185
O95263-4;O95263;O95263-3;O95263-6;O95263-2;O95263-5	O95263-4;O95263;O95263-3;O95263-6;O95263-2	High affinity cAMP-specific and IBMX-insensitive 3,5-cyclic phosphodiesterase 8B	PDE8B	821	0	3.0834	0.0477291	0.97669	0.140936	0.139329	0.388551	0.954915	-0.107314	-0.921924	0.835004	1	-0.237249	-1.80013	20.2253	17.3113	20.0889	19.9278	18.7217	19.3988	21.6421	21.6256	21.5418	21.6993	21.3122	21.4761	21.1294	21.0084	20.8235	20.6613	20.9441	20.6442
O95274	O95274	Ly6/PLAUR domain-containing protein 3	LYPD3	822	0	0.99222	0.61106	0.723983	0.606902	1.36194	NaN	NaN	NaN	NaN	0.364541	1	0.289428	0.872922	23.6143	22.6632	23.7457	24.4772	23.4918	23.8748	NaN	NaN	NaN	NaN	NaN	NaN	21.7073	22.527	22.7224	22.7741	22.387	22.6638
O95292;O95292-2	O95292	Vesicle-associated membrane protein-associated protein B/C	VAPB	823	0	2.954	0.187216	0.914937	-0.0956109	-0.48998	NaN	NaN	NaN	NaN	0.123929	1	0.0355568	0.338876	30.1031	29.855	29.9101	30.2143	29.7414	29.6257	NaN	NaN	NaN	NaN	NaN	NaN	29.4909	29.3262	29.4004	29.2602	29.4919	29.572
O95295	O95295	SNARE-associated protein Snapin	SNAPIN	824	0	1.3973	0.0588212	0.972525	-0.0425682	-0.169906	0.208738	1	0.115608	0.539153	1.24894	1	-0.218414	-2.66031	23.8598	23.488	23.3265	23.8506	23.5192	23.1768	24.6217	24.5493	25.0448	24.736	25.1496	24.677	24.4833	24.375	24.3809	24.0763	24.3314	24.1764
O95297-2;O95297;O95297-4;O95297-3;O95297-5	O95297-2;O95297;O95297-4	Myelin protein zero-like protein 1	MPZL1	825	0	3.0207	0.501314	0.779592	0.225573	1.14714	NaN	NaN	NaN	NaN	0.728163	1	0.0990028	1.59019	24.7334	24.4405	24.7507	25.205	24.6983	24.698	NaN	NaN	NaN	NaN	NaN	NaN	24.3095	24.3621	24.2381	24.4302	24.473	24.3036
O95298-2;O95298	O95298-2;O95298	NADH dehydrogenase [ubiquinone] 1 subunit C2	NDUFC2	826	0	0.95854	0.171503	0.92589	-0.192413	-0.453432	NaN	NaN	NaN	NaN	0.52333	1	0.205956	1.19045	22.8998	22.9654	22.602	23.2262	22.8177	21.846	NaN	NaN	NaN	NaN	NaN	NaN	22.3967	22.365	22.2706	22.215	22.6816	22.7536
O95299;O95299-2	O95299;O95299-2	NADH dehydrogenase [ubiquinone] 1 alpha subcomplex subunit 10, mitochondrial	NDUFA10	827	0	3.485	0.484528	0.78584	0.616926	1.11401	NaN	NaN	NaN	NaN	0.629502	1	-0.0981967	-1.39787	29.1339	29.3847	29.1126	30.921	29.2791	29.2818	NaN	NaN	NaN	NaN	NaN	NaN	29.7464	29.8641	29.6758	29.5894	29.741	29.6613
O95302;O95302-3;O95302-2;Q75LS8	O95302;O95302-3;O95302-2	Peptidyl-prolyl cis-trans isomerase FKBP9	FKBP9	828	0	3.3652	0.215843	0.905299	-0.215366	-0.555179	0.0174347	0.997404	-0.0389957	-0.0524964	0.352189	1	-0.0823924	-0.847523	27.8861	27.8312	28.2912	28.4621	27.667	27.2333	26.9621	27.4368	25.2129	26.3799	27.08	26.0349	28.2631	28.2819	28.2499	27.9994	28.3282	28.2202
O95336	O95336	6-phosphogluconolactonase	PGLS	829	0	4.0244	0.107004	0.959362	0.117088	0.296478	0.0792325	1	0.0564645	0.224686	0.0186452	1	0.00682576	0.0560682	24.2577	24.2152	23.9092	24.8081	24.4026	23.5228	27.8497	27.1161	27.8259	27.6134	27.7943	27.5533	26.5932	26.6096	26.3905	26.4516	26.736	26.4263
O95340;O95340-2	O95340;O95340-2	Bifunctional 3-phosphoadenosine 5-phosphosulfate synthase 2;Sulfate adenylyltransferase;Adenylyl-sulfate kinase	PAPSS2	830	0	8.7103	0.641466	0.710551	0.237953	1.42117	0.552654	0.894897	0.075194	1.24793	0.122204	1	-0.0428836	-0.334598	26.8491	26.5636	26.5933	27.1696	26.8624	26.6879	28.8513	28.8603	28.8929	28.8731	29.0604	28.8965	28.2822	28.222	28.1629	27.954	28.3793	28.2052
O95347;O95347-2	O95347;O95347-2	Structural maintenance of chromosomes protein 2	SMC2	831	0	16.43	0.685226	0.691113	0.155663	1.50641	1.512	0.368648	0.152327	3.27098	0.375135	1	-0.0754547	-0.894602	29.5524	29.4762	29.4999	29.8667	29.5722	29.5567	29.3405	29.3106	29.3549	29.4037	29.5563	29.5029	29.4213	29.3243	29.2849	29.1306	29.3842	29.2893
O95352;O95352-3;O95352-2	O95352;O95352-3;O95352-2	Ubiquitin-like modifier-activating enzyme ATG7	ATG7	832	0	3.2928	0.464129	0.796651	-1.01856	-1.07359	0.0829083	1	-0.00962766	-0.23436	0.230082	1	-0.149057	-0.587005	19.3041	19.8645	19.3995	19.6449	16.6553	19.2121	21.5325	21.5012	21.4472	21.5483	21.4617	21.442	21.0701	21.1994	20.5759	20.6171	21.136	20.6452
O95359-3;O95359;O95359-5;O95359-6;O95359-1;O95359-2	O95359-3;O95359	Transforming acidic coiled-coil-containing protein 2	TACC2	833	0	22.919	0.191117	0.913992	0.222113	0.498968	0.34704	0.974767	0.0906785	0.836894	0.458733	1	-0.214366	-1.06287	26.6241	26.0179	27.3715	26.7936	27.2998	26.5863	28.4466	28.2673	28.5217	28.6535	28.3948	28.4593	28.0278	27.9447	27.4862	27.4671	27.8247	27.5238
O95361;O95361-2;Q309B1;Q309B1-2	O95361	Tripartite motif-containing protein 16	TRIM16	834	0	6.9956	0.414047	0.817003	0.309661	0.973484	0.0315792	0.999306	-0.00573285	-0.0936816	0.339682	1	0.0661036	0.82166	23.3318	23.143	23.5638	24.2186	23.5217	23.2274	26.6373	26.4722	26.5703	26.6169	26.5602	26.4855	25.4278	25.5832	25.3832	25.4338	25.6159	25.5429
O95363	O95363	Phenylalanine--tRNA ligase, mitochondrial	FARS2	835	0	1.604	0.323444	0.861527	0.157398	0.787847	NaN	NaN	NaN	NaN	NaN	NaN	NaN	NaN	19.468	19.5154	19.6715	20.0877	19.4905	19.5488	NaN	NaN	NaN	NaN	NaN	NaN	NaN	NaN	NaN	NaN	NaN	NaN
O95365	O95365	Zinc finger and BTB domain-containing protein 7A	ZBTB7A	836	0	2.5358	0.816322	0.632602	-0.40104	-1.76321	0.487429	0.918037	2.30244	1.11974	1.06591	1	-0.29154	-2.26798	16.9449	16.9027	16.67	16.6995	16.5938	16.021	16.8456	13.2391	15.304	19.9438	14.0133	18.3389	15.2251	15.2092	15.0217	14.742	14.7577	15.0817
O95373	O95373	Importin-7	IPO7	838	0	14.155	0.570006	0.745469	0.288249	1.28185	0.106827	1	0.0504977	0.296032	0.0837206	1	0.0291087	0.236491	24.5926	24.4499	24.4677	25.2027	24.7238	24.4485	27.4092	27.0129	26.9516	27.1859	27.3293	27.01	26.345	26.515	26.2888	26.2251	26.5789	26.4321
O95391	O95391	Pre-mRNA-splicing factor SLU7	SLU7	841	0	2.2963	0.640435	0.709805	-0.130497	-1.41916	0.504039	0.914789	-1.20395	-1.15251	1.54585	1	0.652386	3.35432	24.8169	24.992	24.785	24.8617	24.6431	24.6975	22.7942	22.2051	24.6652	22.4815	20.5763	22.9948	22.8121	22.8934	23.1054	23.2503	23.8246	23.6932
O95394;O95394-3;O95394-4	O95394;O95394-3;O95394-4	Phosphoacetylglucosamine mutase	PGM3	842	0	6.7604	0.144728	0.939637	0.273585	0.389737	0.0658953	1	-0.0403709	-0.189102	0.54855	1	-0.163573	-1.2399	26.71	25.4027	24.414	26.1701	25.7865	25.3908	29.0888	28.4284	28.5779	28.6035	28.806	28.5644	28.1573	27.9889	28.1271	27.8257	28.1692	27.7877
O95400	O95400	CD2 antigen cytoplasmic tail-binding protein 2	CD2BP2	844	0	1.2141	1.33499	0.466272	0.351473	2.85335	1.52574	0.363871	-0.167518	-3.30467	0.552164	1	-0.0888119	-1.24697	25.7729	25.5095	25.8663	26.1044	26.1507	25.948	25.4127	25.5545	25.5415	25.3526	25.2901	25.3634	25.2582	25.3284	25.1305	25.2012	25.1813	25.0682
O95402	O95402	Mediator of RNA polymerase II transcription subunit 26	MED26	845	0	0.78925	0.328346	0.85876	0.411636	0.798084	NaN	NaN	NaN	NaN	NaN	NaN	NaN	NaN	26.6388	25.5966	25.8054	25.9715	26.0694	27.2349	NaN	NaN	NaN	NaN	NaN	NaN	NaN	NaN	NaN	NaN	NaN	NaN
O95425-2;O95425-4;O95425-3;O95425	O95425-2;O95425-4;O95425-3;O95425	Supervillin	SVIL	846	0	9.8508	1.37748	0.454652	0.133939	2.95095	0.402417	0.948874	-0.538271	-0.950021	0.122452	1	0.0318158	0.335213	28.1387	28.1385	28.0288	28.1836	28.2519	28.2724	26.1442	27.9629	26.5946	26.244	26.6569	26.186	27.3319	27.3533	27.0838	27.2306	27.2711	27.3627
O95433;O95433-2	O95433;O95433-2	Activator of 90 kDa heat shock protein ATPase homolog 1	AHSA1	848	0	5.8518	0.794173	0.638804	0.526694	1.71957	0.425677	0.941049	-0.0949599	-0.996858	0.123009	1	-0.0360254	-0.336597	26.6331	26.3126	26.1073	27.3957	26.7184	26.5189	29.3994	29.2355	29.2311	29.1229	29.3485	29.1097	28.6037	28.5699	28.354	28.3672	28.6133	28.439
O95453-2;O95453;O95453-3;O95453-4	O95453-2;O95453;O95453-3;O95453-4	Poly(A)-specific ribonuclease PARN	PARN	849	0	6.338	2.26247	0.264188	0.201641	5.46168	1.54982	0.342538	-0.361851	-3.36417	0.0166142	1	0.00498263	0.0500703	28.8336	28.8369	28.8086	29.0971	29.0099	28.977	27.0817	26.888	26.7987	26.6903	26.5312	26.4613	26.9012	27.0879	27.0768	26.8734	27.136	27.0714
O95456;O95456-2	O95456;O95456-2	Proteasome assembly chaperone 1	PSMG1	850	0	4.1537	0.356671	0.84494	-0.449681	-0.856754	0.701882	0.796986	0.105124	1.53888	0.21673	1	-0.0602786	-0.557172	19.8989	20.2886	19.7011	20.2997	19.6424	18.5973	22.975	22.8329	22.9068	22.9048	23.088	23.0373	21.7963	21.8355	21.6722	21.5242	21.8504	21.7485
O95466;O95466-2;O95466-3	O95466;O95466-2;O95466-3	Formin-like protein 1	FMNL1	851	0	3.8837	0.111835	0.9559	0.100662	0.308679	0.269963	0.999835	0.121162	0.674309	0.628475	1	-0.132943	-1.39587	29.5711	29.2647	29.7407	30.2148	29.3006	29.3631	29.8485	30.1463	30.3633	30.0495	30.388	30.2841	29.8703	30.0469	29.7333	29.7399	29.7067	29.805
O95470	O95470	Sphingosine-1-phosphate lyase 1	SGPL1	852	0	1.724	0.118434	0.952425	-0.0338446	-0.325215	NaN	NaN	NaN	NaN	0.015645	1	0.00978724	0.047199	31.2718	30.9471	31.1738	31.0821	31.1723	31.0367	NaN	NaN	NaN	NaN	NaN	NaN	30.8302	30.7166	30.6826	30.4489	31.1367	30.6731
O95478	O95478	Ribosome biogenesis protein NSA2 homolog	NSA2	853	0	3.571	1.48033	0.424138	0.291009	3.19405	0.383766	0.956889	-0.153429	-0.912195	0.0348302	1	-0.00457573	-0.102984	28.4104	28.1913	28.2028	28.6718	28.516	28.4896	23.6356	23.8059	23.3414	23.6396	23.3442	23.3386	26.2503	26.2827	26.2128	26.2011	26.3231	26.2079
O95486;O95486-2	O95486;O95486-2	Protein transport protein Sec24A	SEC24A	854	0	3.0271	0.102148	0.957022	-0.220618	-0.284134	0.737228	0.769978	-0.698931	-1.60791	0.0850663	1	0.0948652	0.240015	19.2677	19.3837	21.136	19.6401	20.585	18.9005	20.8915	19.9545	19.8204	19.0862	20.03	19.4534	19.3466	18.3939	18.2023	18.5309	19.0921	18.6044
O95487-2;O95487;O95487-3	O95487-2;O95487;O95487-3	Protein transport protein Sec24B	SEC24B	855	0	2.5041	0.342847	0.856114	0.402835	0.828217	0.0223445	0.997581	-0.0191231	-0.0669276	0.114594	1	0.0542965	0.31561	25.5127	25.037	24.9394	26.437	24.9148	25.3458	25.7089	26.2585	26.4499	26.0215	26.4687	25.8697	25.6856	26.0696	25.898	25.8707	26.1925	25.7529
O95503	O95503	Chromobox protein homolog 6	CBX6	856	0	1.1566	0.815766	0.633059	-0.407031	-1.76212	0.504903	0.913271	-0.880279	-1.15421	0.315177	1	-0.760291	-0.770524	22.1578	22.3714	22.1658	22.2162	21.8033	21.4544	21.0818	20.6293	20.3686	20.0648	18.4352	20.9389	20.9213	20.8592	20.8145	18.1401	21.2392	20.9348
O95551-2;O95551;O95551-3	O95551-2;O95551;O95551-3	Tyrosyl-DNA phosphodiesterase 2	TDP2	858	0	1.873	0.0175548	0.991128	-0.0190805	-0.0528512	0.0601378	1	-0.0148697	-0.173496	0.627643	1	-0.230171	-1.39425	15.1188	14.5601	15.407	15.4107	14.5176	15.1004	17.3868	17.4287	17.499	17.4274	17.5584	17.2841	16.5764	16.5156	16.3937	16.2869	15.9844	16.5239
O95562	O95562	Vesicle transport protein SFT2B	SFT2D2	859	0.0071581	0.34428	0.0504257	0.976465	0.0300713	0.146819	NaN	NaN	NaN	NaN	0.513442	1	0.112429	1.17102	27.9477	27.4986	28.1948	27.8692	27.9278	27.9343	NaN	NaN	NaN	NaN	NaN	NaN	27.1049	27.3976	27.2722	27.2896	27.3773	27.4451
O95563	O95563	Mitochondrial pyruvate carrier 2	MPC2	860	0.0075053	0.3344	0.622122	0.713696	-0.354265	-1.38349	0.273362	0.997426	1.35832	0.681637	NaN	NaN	NaN	NaN	24.0643	23.6212	23.9779	23.8499	23.1175	23.6332	18.5852	25.1704	23.6303	23.5893	24.025	23.8466	NaN	NaN	NaN	NaN	NaN	NaN
O95571	O95571	Persulfide dioxygenase ETHE1, mitochondrial	ETHE1	861	0	2.2876	0.692252	0.682507	-0.260949	-1.52011	0.330115	0.978268	0.1074	0.801771	0.117868	1	-0.0396404	-0.323803	18.3933	18.4955	18.3037	18.4043	18.1621	17.8432	17.4452	17.1008	17.4546	17.3451	17.5682	17.4096	18.7621	18.4733	18.4773	18.4145	18.6751	18.5042
O95573	O95573	Long-chain-fatty-acid--CoA ligase 3	ACSL3	862	0	8.8093	0.0428306	0.979776	0.0193984	0.12563	0.257624	0.998118	-0.461566	-0.647568	0.00302587	1	-0.000722249	-0.00925765	28.4414	28.0467	28.2028	28.4555	28.1317	28.1618	26.4777	25.0324	24.1616	24.4704	25.211	24.6056	27.9415	27.8834	27.7558	27.8163	27.9697	27.7926
O95602	O95602	DNA-directed RNA polymerase I subunit RPA1	POLR1A	863	0	14.531	0.317422	0.862525	0.0994733	0.775235	0.152603	1	-0.0810318	-0.408669	0.337885	1	-0.0307922	-0.817931	29.6461	29.4389	29.7634	29.8813	29.6752	29.5902	26.6185	26.5691	26.9138	26.8872	26.3139	26.6572	28.284	28.2406	28.2061	28.2262	28.257	28.1551
O95613	O95613	Pericentrin	PCNT	864	0	1.0211	1.12695	0.517474	1.20381	2.39633	0.202995	1	0.335543	0.526128	0.318751	1	0.281872	0.778023	29.0746	27.6197	28.1227	29.4484	29.0312	29.9488	28.9631	28.5525	27.8229	29.7889	28.6331	27.9233	29.574	28.9528	29.3899	29.092	29.5066	30.1636
O95619	O95619	YEATS domain-containing protein 4	YEATS4	865	0	1.3457	0.0597892	0.972967	0.0257346	0.172547	NaN	NaN	NaN	NaN	NaN	NaN	NaN	NaN	24.1045	24.3839	24.0631	24.4294	24.1068	24.0926	NaN	NaN	NaN	NaN	NaN	NaN	NaN	NaN	NaN	NaN	NaN	NaN
O95625	O95625	Zinc finger and BTB domain-containing protein 11	ZBTB11	866	0	5.6442	0.0673728	0.97081	0.024395	0.193082	0.137048	1	-0.0550442	-0.371108	0.117283	1	0.109658	0.322341	29.7961	29.412	29.7055	29.7211	29.5624	29.7033	27.9811	28.1211	28.4764	28.1394	28.1655	28.1086	28.7743	28.1021	28.2725	28.122	29.0273	28.3286
O95630;O95630-2	O95630;O95630-2	STAM-binding protein	STAMBP	869	0	3.8184	0.74054	0.654972	0.611853	1.61439	0.778039	0.751944	-0.194188	-1.68787	1.6652	1	0.26343	3.65806	25.9948	25.9125	25.5301	26.9778	25.7739	26.5213	28.5243	28.4918	28.6448	28.1761	28.5405	28.3617	27.4669	27.6315	27.4012	27.7236	27.7658	27.8005
O95639;O95639-3;O95639-2	O95639;O95639-3;O95639-2	Cleavage and polyadenylation specificity factor subunit 4	CPSF4	871	0	2.404	0.696268	0.680997	0.388216	1.52794	NaN	NaN	NaN	NaN	0.329279	1	0.560196	0.800029	24.9477	25.0245	24.2595	24.9969	25.1497	25.2497	NaN	NaN	NaN	NaN	NaN	NaN	22.1001	22.5107	22.2166	24.2113	22.2356	22.0611
O95672-2;O95672	O95672-2;O95672	Endothelin-converting enzyme-like 1	ECEL1	873	0	3.216	0.119344	0.952182	-0.10552	-0.327484	0.7449	0.768146	2.13492	1.62292	1.27521	1	-0.541702	-2.71861	21.3166	20.9235	20.7818	21.46	20.6546	20.5909	20.2617	21.6446	17.2019	21.6792	21.8541	21.9796	21.1536	20.9008	20.7981	20.3842	20.1298	20.7135
O95674	O95674	Phosphatidate cytidylyltransferase 2	CDS2	874	0	0.87433	0.292442	0.871839	0.237693	0.722472	NaN	NaN	NaN	NaN	0.458664	1	-2.40315	-1.06273	24.8048	24.6752	25.2395	25.6391	24.6651	25.1283	NaN	NaN	NaN	NaN	NaN	NaN	25.0634	25.0082	24.9087	18.0686	24.8616	24.8406
O95677-5;O95677-2;O95677-4;O95677;O95677-3;Q99502-3;Q99502	O95677-5;O95677-2;O95677-4;O95677;O95677-3	Eyes absent homolog 4	EYA4	875	0.00018113	0.70445	0.579646	0.74423	-1.1797	-1.30068	0.160589	1	0.238153	0.427694	NaN	NaN	NaN	NaN	19.8802	18.8142	20.3415	19.9185	17.2036	18.3747	19.5516	20.2322	20.9971	19.8753	21.1506	20.4695	NaN	NaN	NaN	NaN	NaN	NaN
O95684;O95684-2;O95684-3	O95684;O95684-2	FGFR1 oncogene partner	FGFR1OP	876	0	1.5906	0.160964	0.930569	-0.201976	-0.428584	0.00306197	1	0.00183551	0.00936771	0.572445	1	0.18445	1.28662	15.9829	16.1161	17.2708	16.1438	15.9159	16.7043	17.7363	17.777	17.6044	17.3306	17.8769	17.9157	16.6956	16.9115	16.4771	16.8231	17.0174	16.797
O95696	O95696	Bromodomain-containing protein 1	BRD1	878	0	3.9985	1.37283	0.455042	-0.614005	-2.94021	0.500943	0.912187	-4.01863	-1.14641	0.979054	1	-0.330212	-2.08907	28.1218	28.7538	28.6774	27.7796	27.9833	27.9481	30.4436	26.7657	27.0736	27.651	17.4804	27.0957	27.3367	27.5227	27.1894	27.0237	26.8003	27.2342
O95707	O95707	Ribonuclease P protein subunit p29	POP4	880	0	1.3805	0.41839	0.816736	0.187547	0.982222	0.120452	1	-0.153246	-0.330243	0.417601	1	0.228254	0.980636	19.0566	18.4842	18.8948	18.9223	18.9044	19.1715	17.2945	17.2626	18.579	17.3233	17.8775	17.4755	18.2855	17.9359	18.5878	18.2344	18.6932	18.5663
O95714;Q9BVR0	O95714	E3 ubiquitin-protein ligase HERC2	HERC2	881	0	6.3108	0.161743	0.930838	0.399202	0.430432	0.356531	0.967574	-0.154884	-0.856466	0.254518	1	0.111414	0.6408	29.241	29.5715	28.9569	28.7824	28.7089	31.4758	28.8556	29.0747	29.2654	28.6582	28.9449	29.1279	29.2142	29.7187	29.2124	29.4151	29.5633	29.5012
O95716	O95716	Ras-related protein Rab-3D	RAB3D	882	0	0.94903	0.041976	0.979905	0.0650136	0.123227	0.212939	1	0.152265	0.548642	0.359802	1	-0.201067	-0.863194	15.5108	14.4555	15.743	15.9731	14.8049	15.1263	13.0206	13.2704	13.8092	13.3617	13.8215	13.3738	15.7068	15.5776	15.2144	14.9379	15.4842	15.4736
O95721	O95721	Synaptosomal-associated protein 29	SNAP29	883	0	2.1839	0.00458211	0.998935	-0.00559044	-0.0139942	0.0241758	0.997674	-0.0108891	-0.0722729	0.449642	1	-0.227178	-1.04477	25.5278	25.0331	26.1416	26.0183	25.2145	25.4529	26.1599	26.5123	26.581	26.3196	26.5569	26.3441	27.0218	27.0212	27.0172	26.6505	27.2199	26.5082
O95747	O95747	Serine/threonine-protein kinase OSR1	OXSR1	884	0	3.9208	0.172162	0.925275	-0.119577	-0.454977	0.0526895	1	0.0180448	0.153078	0.699662	1	-0.124802	-1.53456	24.4504	24.0912	24.6256	24.6793	24.1486	23.9806	26.444	26.1426	26.5237	26.3476	26.4004	26.4164	25.9583	25.9633	25.9963	25.6896	25.9523	25.9016
O95749;O95749-2	O95749;O95749-2	Geranylgeranyl pyrophosphate synthase	GGPS1	885	0	1.5769	0.507885	0.778649	2.89416	1.16009	0.138303	1	-0.044426	-0.374164	0.571553	1	-0.350999	-1.28487	19.4536	25.091	17.7839	23.6967	21.6545	25.6599	24.3185	24.3584	24.5402	24.552	24.298	24.2337	23.5938	23.6674	24.436	23.6389	23.5133	23.492
O95757	O95757	Heat shock 70 kDa protein 4L	HSPA4L	886	0	12.373	0.997895	0.550178	0.38633	2.12754	0.171523	1	0.0302836	0.453478	0.0267005	1	0.00499153	0.0796095	26.1244	26.0568	26.1377	26.8255	26.4442	26.2082	29.0212	28.9837	29.1503	29.0836	29.157	29.0054	27.9028	27.9727	27.7669	27.9161	27.8832	27.858
O95758;O95758-5;O95758-1;O95758-4;O95758-7	O95758;O95758-5;O95758-1;O95758-4;O95758-7	Polypyrimidine tract-binding protein 3	PTBP3	887	0	2.8078	0.129826	0.946701	-0.0870412	-0.35343	0.69757	0.79949	0.747089	1.53048	0.0912509	1	-0.0453618	-0.256117	26.4881	26.0551	26.4581	26.4732	26.4251	25.8419	23.187	23.0734	24.5079	24.6067	24.3571	24.0459	26.296	25.8318	26.0357	26.1411	26.1073	25.7791
O95777	O95777	U6 snRNA-associated Sm-like protein LSm8	LSM8	889	0	1.5113	1.57244	0.420343	0.420372	3.42064	0.200575	1	0.12837	0.520617	0.084451	1	0.015185	0.238404	23.7963	23.6768	23.4709	24.2203	23.9625	24.0223	23.0653	23.2399	22.6808	23.3188	23.2946	22.7578	22.5447	22.602	22.4137	22.5955	22.5169	22.4935
O95782-2;O95782	O95782-2;O95782	AP-2 complex subunit alpha-1	AP2A1	890	0	10.995	0.0354454	0.984752	-0.022384	-0.104738	1.76531	0.263983	0.320084	3.92556	0.156756	1	-0.0497303	-0.418583	31.971	31.8888	31.9468	32.3256	31.7945	31.6194	29.2633	29.0905	29.1364	29.4897	29.5895	29.3713	31.4937	31.3773	31.213	31.2405	31.4838	31.2105
O95785-3;O95785-2	O95785-3;O95785-2	Protein Wiz	WIZ	891	0	5.412	1.3971	0.448936	0.304745	2.99657	NaN	NaN	NaN	NaN	0.535298	1	-0.348117	-1.21394	28.4131	28.1862	28.113	28.6268	28.4656	28.5342	NaN	NaN	NaN	NaN	NaN	NaN	27.214	26.3877	26.7857	26.2958	26.7657	26.2814
O95786-2;O95786	O95786-2;O95786	Probable ATP-dependent RNA helicase DDX58	DDX58	892	0	1.9222	0.238628	0.894929	0.819035	0.605935	0.331475	0.977655	-0.394497	-0.804605	0.286904	1	-0.611592	-0.710671	22.0132	19.5403	19.2008	21.3066	19.1966	22.7082	20.3662	21.6349	20.8325	21.1923	20.2368	20.2212	20.2493	20.3084	22.4389	19.8213	21.3226	20.0179
O95801	O95801	Tetratricopeptide repeat protein 4	TTC4	894	0	2.1279	0.35827	0.842334	-2.86919	-0.860043	0.0620877	1	-0.0403404	-0.178798	NaN	NaN	NaN	NaN	22.8345	24.679	23.8319	17.5877	17.6511	27.499	26.6333	26.6626	27.212	26.6081	26.7477	27.0311	NaN	NaN	NaN	NaN	NaN	NaN
O95810	O95810	Serum deprivation-response protein	SDPR	896	0.00017712	0.67662	0.00569253	0.99879	-0.0246779	-0.0173638	1.00134	0.624713	5.54849	2.1346	0.373439	1	2.08058	0.891136	26.538	26.145	22.1637	25.3916	24.8889	24.4922	25.6763	18.0242	17.7991	25.6391	26.0684	26.4375	25.7074	25.9711	18.8631	25.2129	25.8539	25.7164
O95816;O95816-2	O95816;O95816-2	BAG family molecular chaperone regulator 2	BAG2	897	0	5.214	1.09047	0.521513	0.26262	2.31933	0.055446	1	-0.0138575	-0.160666	0.256417	1	0.0407378	0.644938	27.7955	27.7795	27.8915	28.2844	28.0552	27.9148	28.9148	29.1072	29.1382	28.9848	29.1406	28.9932	28.4688	28.4319	28.5372	28.4141	28.5995	28.5465
O95817	O95817	BAG family molecular chaperone regulator 3	BAG3	898	0	7.491	1.39612	0.44821	0.412289	2.99429	0.290906	0.994937	-0.0657221	-0.719202	0.251432	1	-0.0276566	-0.634061	26.1736	26.0176	25.888	26.6072	26.2315	26.4773	28.9835	29.0544	28.9492	28.8125	29.0975	28.8801	27.9472	27.9536	27.8816	27.958	27.9105	27.8309
O95819-3;O95819-5;O95819-4	O95819-3;O95819-5;O95819-4			899	0	5.1225	0.000654514	0.999658	0.000527064	0.00200792	0.670247	0.825363	0.37457	1.47722	0.293918	1	-0.0894292	-0.725611	26.6783	26.3731	26.8595	26.9555	26.2131	26.7438	24.6691	24.9137	24.4037	24.7284	24.9532	25.4286	26.2462	26.1282	26.0583	25.8927	26.2656	26.006
O95819-6	O95819-6			900	0.0070412	0.3467	0.307419	0.867268	0.26045	0.754197	NaN	NaN	NaN	NaN	NaN	NaN	NaN	NaN	29.4971	29.2767	29.6377	30.376	29.296	29.521	NaN	NaN	NaN	NaN	NaN	NaN	NaN	NaN	NaN	NaN	NaN	NaN
O95831;O95831-3;O95831-2;O95831-5;O95831-4;O95831-6	O95831;O95831-3;O95831-2;O95831-5	Apoptosis-inducing factor 1, mitochondrial	AIFM1	902	0	5.9068	0.217388	0.904646	0.115649	0.558651	0.669533	0.82441	0.222493	1.47583	0.395451	1	-0.0796204	-0.935924	27.8432	27.9128	27.91	28.4155	27.7841	27.8134	22.5476	22.6984	22.6997	22.693	23.1518	22.7683	27.7037	27.6869	27.4473	27.4989	27.5669	27.5332
O95834;O95834-2;O95834-3;Q05BV3-4;O00423;O00423-3;Q05BV3-2;Q6ZMW3-2;Q6ZMW3;Q05BV3;Q05BV3-5	O95834;O95834-2;O95834-3	Echinoderm microtubule-associated protein-like 2	EML2	904	0	4.6966	0.0847858	0.964908	-0.211653	-0.239281	0.986857	0.637425	-0.166132	-2.10498	0.224502	1	0.11015	0.574577	26.1278	26.1311	26.0413	26.3416	24.1818	27.1419	29.1764	29.3571	29.2226	29.1272	29.158	28.9725	28.3853	28.4128	27.892	28.2718	28.5189	28.2299
O95835;O95835-2	O95835	Serine/threonine-protein kinase LATS1	LATS1	905	0.0021382	0.49401	0.0796155	0.967744	-0.401929	-0.225696	0.339247	0.974503	2.64027	0.820756	0.201869	1	-1.23636	-0.523566	26.5008	23.7499	25.6788	27.1988	25.6556	21.8693	28.0738	26.1768	18.1792	27.8758	24.6334	27.8414	26.0243	24.711	27.1718	20.229	26.9994	26.9697
O95861;O95861-4;O95861-2;O95861-3	O95861;O95861-4;O95861-2;O95861-3	3(2),5-bisphosphate nucleotidase 1	BPNT1	907	0	4.6342	0.0209649	0.988546	0.0253557	0.0628874	0.485551	0.91999	0.0702591	1.11603	0.265979	1	-0.0933654	-0.6657	23.7097	23.7441	24.0613	24.5761	23.2439	23.771	26.5923	26.613	26.7819	26.7287	26.7672	26.7021	25.8478	25.9383	25.5556	25.5502	25.6854	25.826
O95865	O95865	N(G),N(G)-dimethylarginine dimethylaminohydrolase 2	DDAH2	908	0	2.1545	0.190217	0.914672	0.131868	0.496897	0.21231	1	-0.0662429	-0.547223	0.359486	1	0.0708033	0.862545	25.8346	25.4659	25.9852	26.2422	25.4986	25.9406	29.4425	29.6953	29.5694	29.3825	29.4321	29.6939	28.1068	28.0213	27.8812	28.1706	28.0405	28.0106
O95870;O95870-2	O95870;O95870-2	Abhydrolase domain-containing protein 16A	ABHD16A	909	0	2.8944	1.39137	0.4512	-0.619183	-2.98322	NaN	NaN	NaN	NaN	0.491728	1	-0.0804825	-1.12823	21.3704	21.5304	21.5914	20.9387	21.1848	20.5111	NaN	NaN	NaN	NaN	NaN	NaN	21.3363	21.2944	21.105	21.1542	21.1691	21.171
O95872	O95872	G patch domain and ankyrin repeat-containing protein 1	GPANK1	910	0.0044743	0.40451	0.109338	0.957496	-0.0546436	-0.302383	NaN	NaN	NaN	NaN	NaN	NaN	NaN	NaN	21.8321	21.9932	21.8607	21.538	21.8443	22.1399	NaN	NaN	NaN	NaN	NaN	NaN	NaN	NaN	NaN	NaN	NaN	NaN
O95881	O95881	Thioredoxin domain-containing protein 12	TXNDC12	911	0	1.1549	0.211357	0.907751	-0.113942	-0.545073	1.34226	0.438591	0.270741	2.86993	0.114092	1	0.0344938	0.31435	26.9022	26.7459	27.0689	27.1635	26.5691	26.6425	26.0753	25.9637	25.975	26.1754	26.4496	26.2012	27.4626	27.5519	27.3533	27.3044	27.6002	27.5667
O95900;O95900-2	O95900;O95900-2	Probable tRNA pseudouridine synthase 2	TRUB2	912	0	1.8039	0.197962	0.911786	-0.106595	-0.514656	NaN	NaN	NaN	NaN	0.374225	1	-0.22285	-0.892743	23.9263	23.4221	23.8809	23.6649	23.3981	23.8466	NaN	NaN	NaN	NaN	NaN	NaN	24.3504	24.3004	24.1495	23.7036	24.5126	23.9156
O95905-3;O95905;O95905-2	O95905-3;O95905;O95905-2	Protein SGT1	ECD	913	0	2.8245	1.01354	0.545656	-1.03407	-2.15962	0.00362772	1	0.00247701	0.0110914	0.0603417	1	-0.0525818	-0.174052	25.1694	25.3793	26.5433	25.0952	24.4338	24.4608	26.7838	26.1454	26.5023	26.7281	26.3869	26.324	26.6203	26.661	26.2249	26.4566	26.9104	25.9815
O95926;O95926-2	O95926;O95926-2	Pre-mRNA-splicing factor SYF2	SYF2	914	0	1.3872	1.49144	0.424477	0.817979	3.22092	0.659858	0.822087	1.35197	1.45699	0.116682	1	0.121825	0.32084	22.6147	23.3897	23.0861	23.9954	23.9317	23.6173	21.5867	19.3837	18.9099	21.6946	21.7787	20.4629	22.8424	22.5679	21.7713	22.6145	22.8063	22.1261
O95980	O95980	Reversion-inducing cysteine-rich protein with Kazal motifs	RECK	915	0.0030749	0.44946	0.0800321	0.967828	-0.177488	-0.226795	NaN	NaN	NaN	NaN	NaN	NaN	NaN	NaN	21.7844	21.855	20.5005	22.4689	20.3389	20.7996	NaN	NaN	NaN	NaN	NaN	NaN	NaN	NaN	NaN	NaN	NaN	NaN
O95983-2;O95983	O95983-2;O95983	Methyl-CpG-binding domain protein 3	MBD3	916	0	2.9383	1.18147	0.514413	0.332849	2.51299	NaN	NaN	NaN	NaN	0.765047	1	0.56168	1.66237	25.5602	25.7889	25.5787	26.1959	25.8607	25.8697	NaN	NaN	NaN	NaN	NaN	NaN	23.0441	23.0634	22.0468	23.2978	23.206	23.3355
O95994;Q8TD06	O95994	Anterior gradient protein 2 homolog	AGR2	918	0	1.1813	0.555462	0.752317	-0.259081	-1.25342	0.381263	0.956676	-0.390172	-0.907099	0.0345881	1	-0.0414906	-0.102293	23.824	23.7253	24.0431	23.9208	23.6112	23.2831	23.6326	23.7366	22.5269	22.5806	22.9144	23.2305	24.8701	23.8675	23.532	23.9855	24.1561	24.0035
O95997;Q9NZH4	O95997	Securin	PTTG1	919	0	1.292	0.167341	0.927074	-0.195505	-0.443654	0.059111	1	-0.0168158	-0.170697	0.636782	1	-2.44034	-1.41205	26.2088	25.3039	25.4287	26.1157	25.0132	25.2261	26.0873	25.9699	25.7613	25.9436	25.9513	25.8732	26.4659	26.0813	26.2022	25.2769	25.7789	20.3727
O95999	O95999	B-cell lymphoma/leukemia 10	BCL10	920	0	2.553	0.271892	0.879707	-0.488431	-0.678471	0.0637374	1	-0.0383485	-0.183271	0.34834	1	0.0851841	0.83958	17.6133	19.5821	17.6283	18.2917	17.2492	17.8176	20.4867	21.1146	20.7499	20.5393	20.8404	20.8565	19.9689	19.8811	19.9326	19.9211	20.209	19.908
O96000;O96000-2	O96000;O96000-2	NADH dehydrogenase [ubiquinone] 1 beta subcomplex subunit 10	NDUFB10	921	0	3.0354	0.310244	0.866924	0.21969	0.760151	NaN	NaN	NaN	NaN	0.317665	1	0.0947641	0.775745	29.322	29.0449	29.2461	29.9751	29.1007	29.1963	NaN	NaN	NaN	NaN	NaN	NaN	29.0409	29.3844	29.2911	29.4636	29.2454	29.2917
O96005;O96005-4;O96005-3	O96005;O96005-4;O96005-3	Cleft lip and palate transmembrane protein 1	CLPTM1	922	0	4.5846	0.0555754	0.972558	-0.0406113	-0.161021	0.502116	0.91448	3.0432	1.14872	0.919038	1	0.359502	1.96765	25.3195	24.8861	25.4092	25.5411	24.8976	25.0543	18.4731	26.272	24.7557	24.8372	28.4911	25.3022	24.5218	24.2938	24.0418	24.8609	24.45	24.625
O96006	O96006	Zinc finger BED domain-containing protein 1	ZBED1	923	0	3.4664	0.00794439	0.997715	-0.00400225	-0.0241714	0.018184	0.998399	0.00762939	0.0547083	0.0337763	1	-0.0349642	-0.0999749	26.4787	26.7761	26.4135	26.6037	26.7334	26.3192	24.5445	24.3083	24.1278	24.4554	24.335	24.213	25.3644	24.8935	24.7693	24.605	25.5663	24.7509
O96008;O96008-2	O96008;O96008-2	Mitochondrial import receptor subunit TOM40 homolog	TOMM40	925	0	3.6942	0.231546	0.90007	0.111294	0.590259	2.14701	0.177165	4.41983	5.07042	0.339783	1	0.0989501	0.821868	26.709	26.8656	26.4658	27.079	26.5841	26.7112	19.752	18.8692	21.5553	23.7884	25.0421	24.6055	25.9289	26.0304	25.7904	25.8281	26.058	26.1604
O96011;O96011-2	O96011;O96011-2	Peroxisomal membrane protein 11B	PEX11B	926	0	1.1142	0.363244	0.83973	0.268524	0.870262	NaN	NaN	NaN	NaN	0.0275203	1	0.0131842	0.0819838	29.9369	30.3486	30.7701	30.9723	30.583	30.306	NaN	NaN	NaN	NaN	NaN	NaN	31.0823	30.9362	30.5559	30.9384	30.8568	30.8188
O96013;O96013-4;O96013-3;O96013-2;Q9P286	O96013;O96013-4;O96013-3;O96013-2	Serine/threonine-protein kinase PAK 4	PAK4	927	0	2.6221	0.287288	0.873896	-0.211285	-0.71149	0.05537	1	-0.0393651	-0.160457	0.0313512	1	0.0727323	0.0930272	23.8766	23.9423	23.3742	23.7626	23.7501	23.0465	23.1415	22.5108	22.5156	22.786	22.8345	22.4293	23.6488	24.1835	23.4173	22.7158	25.2481	23.5039
O96017;O96017-9;O96017-12;O96017-4;O96017-13;O96017-8;O96017-7;O96017-3;O96017-11;O96017-5;O96017-2;O96017-6	O96017;O96017-9;O96017-12;O96017-4;O96017-13	Serine/threonine-protein kinase Chk2	CHEK2	928	0	2.4039	0.303146	0.86881	-1.03887	-0.745174	0.274386	0.998794	-0.183846	-0.683841	0.160969	1	-0.0294463	-0.428595	22.1671	22.5605	22.0998	18.4694	22.465	22.7765	24.0701	24.9412	24.4894	24.1333	24.4514	24.3645	24.0303	23.9176	23.9613	23.9148	24.0552	23.8508
O96019;O96019-2	O96019;O96019-2	Actin-like protein 6A	ACTL6A	930	0	5.182	1.25265	0.506781	0.268562	2.66851	0.311894	0.984309	0.0984866	0.763622	0.28327	1	-0.0633348	-0.702902	29.4557	29.4358	29.3149	29.8506	29.5978	29.5635	27.9185	27.5171	27.6459	27.831	27.8553	27.6907	27.8591	27.9134	27.7905	27.6562	27.9417	27.7751
O96020;O96020-2	O96020;O96020-2	G1/S-specific cyclin-E2	CCNE2	931	0.0018212	0.50984	0.540883	0.763222	-2.2093	-1.22488	NaN	NaN	NaN	NaN	NaN	NaN	NaN	NaN	24.4358	24.0362	24.4981	24.0981	23.7191	18.525	NaN	NaN	NaN	NaN	NaN	NaN	NaN	NaN	NaN	NaN	NaN	NaN
O96028;O96028-5;O96028-3;O96028-6;O96028-4;O96028-2;O96028-7	O96028;O96028-5;O96028-3	Histone-lysine N-methyltransferase NSD2	WHSC1	932	0	9.5596	0.0889595	0.963695	0.0448716	0.250169	0.604842	0.844252	1.79332	1.34982	0.508756	1	-0.252978	-1.1618	25.5401	25.0703	25.2968	25.5374	25.133	25.3714	23.7974	19.8649	22.1435	24.0026	22.4339	24.7493	23.6498	23.8744	23.5822	23.4242	23.8057	23.1175
O96033	O96033	Molybdopterin synthase sulfur carrier subunit	MOCS2	933	0	0.78771	0.414838	0.816798	-3.55521	-0.975075	0.141873	1	0.103078	0.382831	0.302537	1	-0.0970249	-0.743885	28.8611	29.9415	29.2619	18.5698	30.0314	28.7977	30.3907	29.6949	29.5575	29.9591	30.1289	29.8644	29.8965	29.7003	29.5465	29.4531	29.7023	29.6968
P00338;P00338-3;P00338-4;P00338-5;P00338-2;Q6ZMR3;P07864	P00338;P00338-3;P00338-4;P00338-5;P00338-2	L-lactate dehydrogenase A chain	LDHA	934	0	7.1637	0.372816	0.832616	0.171873	0.889865	0.194763	1	0.0344251	0.507335	0.204299	1	-0.0485083	-0.529091	28.1088	27.6193	28.0853	28.1816	27.8953	28.2521	32.242	32.1138	32.2864	32.1979	32.336	32.2116	31.3773	31.3542	31.2476	31.2322	31.438	31.1633
P00367;P00367-3;P00367-2;P49448	P00367;P00367-3;P00367-2;P49448	Glutamate dehydrogenase 1, mitochondrial;Glutamate dehydrogenase 2, mitochondrial	GLUD1;GLUD2	935	0	6.9668	0.303738	0.869633	0.11118	0.746425	0.740716	0.768092	0.576864	1.61473	0.122245	1	0.0308507	0.3347	28.1542	28.2345	28.0638	28.5358	28.1805	28.0697	22.9924	23.2028	24.1232	24.0306	24.1541	23.8642	28.1726	28.1763	28.0513	28.0394	28.3202	28.1332
P00374;P00374-2;Q86XF0	P00374;P00374-2	Dihydrofolate reductase	DHFR	936	0	3.6588	0.403236	0.819809	-1.85875	-0.951676	0.0323027	0.99862	0.0188649	0.095757	0.40707	1	-0.326032	-0.959418	23.6137	23.1314	23.4377	23.6957	17.6475	23.2634	27.2027	27.5484	27.68	27.2249	27.6552	27.6076	26.3102	26.262	25.4576	25.3668	25.6383	26.0465
P00387-2;P00387;P00387-3	P00387-2;P00387;P00387-3	NADH-cytochrome b5 reductase 3;NADH-cytochrome b5 reductase 3 membrane-bound form;NADH-cytochrome b5 reductase 3 soluble form	CYB5R3	937	0	4.6092	0.230591	0.900026	0.099472	0.588137	0.0644603	1	0.0284761	0.185226	0.108097	1	-0.0328077	-0.299247	25.053	25.0869	24.8656	25.3601	25.1181	24.8257	19.8664	20.0477	19.8187	19.7694	20.2105	19.8383	24.341	24.3097	24.2765	24.0814	24.4546	24.2928
P00390-2;P00390;P00390-3;P00390-4;P00390-5	P00390-2;P00390;P00390-3;P00390-4;P00390-5	Glutathione reductase, mitochondrial	GSR	938	0	4.2647	0.140858	0.942087	0.11878	0.380371	0.0376792	1	-0.00858752	-0.111088	0.000721556	1	-0.000159582	-0.00221342	24.6263	24.4383	24.8632	25.3032	24.326	24.655	28.1847	27.9755	28.1374	28.1356	28.0019	28.1343	27.2664	27.1779	27.1855	27.2475	27.3009	27.0808
P00403	P00403	Cytochrome c oxidase subunit 2	MT-CO2	940	0	1.8117	0.471361	0.795599	-0.294008	-1.08794	NaN	NaN	NaN	NaN	0.115603	1	-0.0653121	-0.318139	23.9884	24.4094	23.5775	23.914	23.6946	23.4848	NaN	NaN	NaN	NaN	NaN	NaN	24.139	23.8293	23.9983	23.8683	24.2676	23.6348
P00441	P00441	Superoxide dismutase [Cu-Zn]	SOD1	941	0	2.0817	0.0903981	0.962513	0.068964	0.253906	0.514423	0.914371	-0.268988	-1.17295	0.357035	1	0.0766633	0.857504	23.3309	22.8385	22.77	23.4152	23.0298	22.7012	26.4373	26.4679	26.4706	25.7606	26.5434	26.2649	26.5797	26.6514	26.4795	26.6411	26.7782	26.5213
P00491	P00491	Purine nucleoside phosphorylase	PNP	942	0	4.2413	0.35624	0.844547	0.415203	0.855869	0.17161	1	-0.0493819	-0.453684	0.0930156	1	0.0382379	0.260685	26.6192	26.5727	26.5831	27.9749	26.4713	26.5743	30.5024	30.3851	30.2753	30.2204	30.5078	30.2865	29.4776	29.3406	29.445	29.2424	29.7231	29.4124
P00492	P00492	Hypoxanthine-guanine phosphoribosyltransferase	HPRT1	943	0	3.4799	0.0759057	0.967503	0.0565586	0.215881	0.217303	1	0.0713507	0.558459	0.0418617	1	0.0123088	0.122906	24.2814	24.1151	24.2365	24.7591	23.8902	24.1534	28.5278	28.2672	28.3353	28.5777	28.5179	28.2488	27.4711	27.5669	27.4305	27.514	27.6541	27.3374
P00505;P00505-2	P00505;P00505-2	Aspartate aminotransferase, mitochondrial	GOT2	944	0	7.0642	0.886048	0.611949	-0.284743	-1.90157	0.325353	0.977991	0.12748	0.791837	0.049063	1	0.0114454	0.143038	28.5205	28.6477	28.5699	28.5835	28.1742	28.1262	26.9292	26.4633	26.5609	26.7988	26.8991	26.6378	29.1059	28.9975	28.8774	28.9451	29.0937	28.9763
P00519;P00519-2	P00519;P00519-2	Tyrosine-protein kinase ABL1	ABL1	945	0	1.8744	0.312209	0.865691	0.230452	0.764286	NaN	NaN	NaN	NaN	0.417582	1	2.45397	0.980597	27.6115	27.2837	27.241	28.164	27.3598	27.3036	NaN	NaN	NaN	NaN	NaN	NaN	19.1429	26.4709	26.7868	26.5021	26.3512	26.9093
P00533;P00533-4;P00533-3;P00533-2	P00533;P00533-4;P00533-3	Epidermal growth factor receptor	EGFR	946	0	12.554	0.801242	0.6375	0.322856	1.73349	0.476147	0.924817	-0.84071	-1.09743	0.00587333	1	0.00184504	0.0179116	27.0255	26.7826	27.2113	27.5739	27.0932	27.3209	26.6449	25.9708	24.6662	23.9346	25.2688	25.5562	26.6267	26.6487	26.8547	26.5863	26.7099	26.8394
P00558;P00558-2	P00558;P00558-2	Phosphoglycerate kinase 1	PGK1	947	0	8.1531	0.538025	0.765154	0.218113	1.21928	0.0378784	1	-0.0119762	-0.111653	0.0684162	1	0.0130838	0.195887	24.667	24.464	24.4147	25.047	24.6424	24.5106	28.0864	28.1923	28.347	28.1537	28.3444	28.0916	27.1448	27.1717	27.0103	27.0787	27.2108	27.0766
P00568;Q9Y6K8-2;Q9Y6K8-3;Q9Y6K8	P00568	Adenylate kinase isoenzyme 1	AK1	948	0	4.6228	0.811176	0.633523	0.41507	1.75306	0.295433	0.996082	-0.0891997	-0.728829	0.13931	1	-0.0641499	-0.376613	24.9454	24.8791	25.1916	25.8421	25.2977	25.1216	28.8616	28.5228	28.6037	28.4449	28.6727	28.6029	27.9311	27.895	27.623	27.4758	27.9276	27.8532
P00966	P00966	Argininosuccinate synthase	ASS1	951	0	7.4944	0.535392	0.765494	0.239532	1.21412	0.0878562	1	0.0227915	0.247297	0.114881	1	-0.0283038	-0.31633	25.2625	25.0404	25.1074	25.7212	25.0831	25.3246	29.1925	29.1053	29.2894	29.1733	29.3656	29.1168	28.1249	28.1591	27.9123	27.9709	28.1236	28.0169
P01024	P01024	Complement C3;Complement C3 beta chain;C3-beta-c;Complement C3 alpha chain;C3a anaphylatoxin;Acylation stimulating protein;Complement C3b alpha chain;Complement C3c alpha chain fragment 1;Complement C3dg fragment;Complement C3g fragment;Complement C3d fragment;Complement C3f fragment;Complement C3c alpha chain fragment 2	C3	953	0	1.1545	0.161267	0.930505	0.103029	0.429304	NaN	NaN	NaN	NaN	0.522957	1	-1.21473	-1.18972	24.5795	24.4472	23.9725	24.6635	24.1432	24.5016	NaN	NaN	NaN	NaN	NaN	NaN	24.8564	24.2594	23.7591	24.3723	23.681	21.1774
P01106;P01106-2	P01106;P01106-2	Myc proto-oncogene protein	MYC	954	0	1.1428	0.684192	0.690327	-2.76882	-1.50439	NaN	NaN	NaN	NaN	NaN	NaN	NaN	NaN	24.5997	24.5141	24.4872	23.8993	23.2942	18.1011	NaN	NaN	NaN	NaN	NaN	NaN	NaN	NaN	NaN	NaN	NaN	NaN
P01111	P01111	GTPase NRas	NRAS	955	0	2.5728	0.654123	0.706926	0.262094	1.44582	0.832011	0.727655	0.244154	1.79421	0.00127072	0.999989	-0.000706991	-0.00389556	20.3025	20.0934	20.074	20.7095	20.1351	20.4116	17.2714	17.0897	16.986	17.2337	17.5738	17.2721	19.9396	19.8829	19.8061	19.5497	20.1597	19.9172
P01112;P01112-2	P01112;P01112-2	GTPase HRas;GTPase HRas, N-terminally processed	HRAS	956	0	1.0922	0.403168	0.819571	0.498981	0.951538	0.405483	0.948628	1.1442	0.956215	0.143108	1	-0.100061	-0.385823	25.3139	24.8044	23.5785	25.2614	24.9835	24.9489	22.1762	18.5637	22.1093	22.2129	22.1526	21.9163	24.6103	23.946	24.2866	24.2282	23.8577	24.4568
P01130-3;P01130;P01130-4;P01130-5;P01130-2;P01130-6	P01130-3;P01130;P01130-4;P01130-5;P01130-2;P01130-6	Low-density lipoprotein receptor	LDLR	958	0	3.2252	1.23599	0.509227	-0.515245	-2.63178	0.407827	0.948564	-2.05189	-0.960947	0.52937	1	-0.300665	-1.20231	27.7297	27.6821	28.1996	27.4697	27.4508	27.1452	26.6512	26.1157	26.4211	26.5029	20.0849	26.4444	28.152	28.0435	27.4661	27.7899	27.6287	27.3411
P02545;P02545-6;P02545-3;P02545-5;P02545-4	P02545;P02545-6;P02545-3;P02545-5;P02545-4	Prelamin-A/C;Lamin-A/C	LMNA	964	0	18.768	1.19398	0.512466	0.302135	2.54006	0.110216	1	-0.0557823	-0.304599	0.348292	1	-0.0268472	-0.839481	30.4801	30.2331	30.3873	30.8345	30.5067	30.6656	23.5092	23.8244	23.3221	23.5996	23.6121	23.2767	28.1389	28.1747	28.0806	28.0718	28.1184	28.1234
P02786;Q9UP52-3;Q9UP52	P02786	Transferrin receptor protein 1;Transferrin receptor protein 1, serum form	TFRC	967	0	12.13	0.296042	0.871397	-0.116058	-0.730123	0.350162	0.972225	0.156056	0.843342	0.137662	1	-0.0471827	-0.372603	28.8758	28.7576	29.0339	29.0428	28.5933	28.683	26.4249	25.9894	26.3226	26.4824	26.5759	26.147	29.2292	29.1792	29.0282	28.9202	29.303	29.0719
P02794	P02794	Ferritin heavy chain;Ferritin heavy chain, N-terminally processed	FTH1	968	0	1.9495	0.435828	0.814085	2.28363	1.01719	0.825209	0.731396	-0.627553	-1.78076	0.505825	1	-0.429026	-1.15603	26.403	24.8914	19.2022	26.7501	25.2648	25.3328	28.7652	28.1501	28.7042	27.8953	28.4282	27.4133	28.3753	27.9254	27.581	27.2255	28.1139	27.2553
P03905	P03905	NADH-ubiquinone oxidoreductase chain 4	MT-ND4	972	0	0.93151	0.299321	0.870925	-0.179635	-0.737079	NaN	NaN	NaN	NaN	0.256341	1	-0.106754	-0.644774	22.6579	22.6833	22.4223	22.7688	22.4728	21.983	NaN	NaN	NaN	NaN	NaN	NaN	22.5823	22.308	22.2632	22.0139	22.4239	22.3953
P03915	P03915	NADH-ubiquinone oxidoreductase chain 5	MT-ND5	973	0	0.87867	0.41682	0.817354	0.290087	0.979064	NaN	NaN	NaN	NaN	0.581059	1	0.368665	1.30344	16.0202	16.4176	15.6573	16.7067	16.0419	16.2168	NaN	NaN	NaN	NaN	NaN	NaN	15.4374	14.8833	15.262	15.3724	15.294	16.0222
P03928	P03928	ATP synthase protein 8	MT-ATP8	974	0.00051626	0.61305	0.407691	0.81583	0.411375	0.960673	NaN	NaN	NaN	NaN	0.251459	1	0.107571	0.634119	23.4311	23.3639	22.9527	24.4437	23.4211	23.117	NaN	NaN	NaN	NaN	NaN	NaN	22.8823	22.8602	22.782	23.2673	22.8773	22.7027
P04040	P04040	Catalase	CAT	976	0	6.401	0.340295	0.85667	-0.196011	-0.82293	0.115979	1	-0.0473735	-0.31908	0.144757	1	-0.036115	-0.389807	27.2664	27.0676	27.4484	27.4867	26.8748	26.8329	25.8128	25.8132	25.5691	25.7787	25.8361	25.4381	27.4994	27.5347	27.3244	27.3667	27.5475	27.336
P04062-4;P04062-2;P04062;P04062-5;P04062-3	P04062-4;P04062-2;P04062;P04062-5	Glucosylceramidase	GBA	977	0	1.4491	0.134362	0.943469	-0.100983	-0.364551	1.24731	0.482503	-0.523932	-2.65671	0.420799	1	-0.0648403	-0.987064	29.213	29.1672	29.0502	29.2653	29.3623	28.4999	28.2242	28.8776	28.7106	28.0478	28.1219	28.0708	30.2182	30.0663	30.2169	30.021	30.1619	30.1239
P04075;P04075-2	P04075;P04075-2	Fructose-bisphosphate aldolase A	ALDOA	978	0	10.523	0.282218	0.876143	0.146111	0.700652	0.100373	1	0.0547167	0.2796	0.640988	1	0.0841916	1.42024	29.1264	28.9747	29.2664	29.6475	29.1183	29.0401	27.582	27.099	27.7218	27.4234	27.5997	27.5437	29.0019	29.1235	28.9509	29.0536	29.1195	29.1557
P04080	P04080	Cystatin-B	CSTB	979	0	2.1035	0.0784629	0.967281	0.0730794	0.222653	0.135165	1	0.0540937	0.366512	0.0961373	1	0.0255903	0.268735	22.8981	22.5248	22.1801	23.1057	22.4476	22.2689	26.8407	26.6431	26.4334	26.6667	26.8591	26.5537	25.4677	25.407	25.3536	25.3369	25.6134	25.3548
P04083	P04083	Annexin A1	ANXA1	980	0	7.1988	0.253833	0.885511	0.159536	0.639305	0.0168986	0.997295	-0.00353114	-0.0509116	0.259502	1	-0.0671539	-0.651652	23.7515	23.4328	23.4033	24.1329	23.4271	23.5062	27.9412	27.9579	28.0851	28.0227	28.062	27.8889	26.8778	26.8208	26.6618	26.5733	26.85	26.7357
P04114	P04114	Apolipoprotein B-100;Apolipoprotein B-48	APOB	981	0	2.173	0.0162939	0.991768	0.0108242	0.0491221	0.549546	0.890678	-4.10486	-1.24185	0.913874	1	-0.244609	-1.95728	29.2234	29.2017	29.0331	29.4834	29.2447	28.7626	29.1549	29.1094	29.1459	28.1346	28.5359	18.4251	30.2969	30.2733	30.0547	29.767	30.0652	30.0588
P04150-10;P04150;P04150-3;P04150-2;P04150-6;P04150-8;P04150-5;P04150-13;P04150-12;P04150-11;P04150-9;P04150-7;P04150-16;P04150-15;P04150-14	P04150-10;P04150;P04150-3;P04150-2;P04150-6;P04150-8;P04150-5;P04150-13;P04150-12;P04150-11;P04150-9;P04150-7	Glucocorticoid receptor	NR3C1	982	0	4.5371	0.488695	0.785258	0.520335	1.12225	0.0692188	1	-0.0437514	-0.198041	0.53973	1	-0.136622	-1.22262	27.0654	26.0854	26.7981	27.867	26.9761	26.6668	29.1487	29.2881	29.6096	28.9627	29.4244	29.5279	28.792	28.6091	28.4122	28.5017	28.4738	28.4279
P04181;P04181-2	P04181;P04181-2	Ornithine aminotransferase, mitochondrial;Ornithine aminotransferase, hepatic form;Ornithine aminotransferase, renal form	OAT	985	0	5.0787	0.0410449	0.981091	0.0242894	0.120605	0.313288	0.98402	0.0734673	0.766554	0.277965	1	-0.10741	-0.691533	26.7021	26.7137	26.508	27.0363	26.5525	26.4079	24.6675	24.8492	24.6532	24.7112	24.9402	24.739	26.9949	26.8586	26.6098	26.5243	26.8941	26.7226
P04183	P04183	Thymidine kinase, cytosolic	TK1	986	0	2.4431	0.0281311	0.987131	-0.0285142	-0.0837502	0.361744	0.967087	-0.214368	-0.867183	0.0544286	1	0.0146688	0.157869	25.966	26.025	25.0964	25.9842	25.4633	25.5544	26.4156	27.2278	26.8104	26.4489	26.7012	26.6607	26.6508	26.7248	26.4799	26.6237	26.5376	26.7381
P04406;P04406-2;O14556	P04406;P04406-2	Glyceraldehyde-3-phosphate dehydrogenase	GAPDH	988	0	7.2584	0.197573	0.911248	0.0906207	0.513766	0.340688	0.974452	0.165384	0.823746	0.8845	1	0.167852	1.89848	30.0775	29.7721	30.096	30.2973	30.1095	29.8106	30.3686	30.3697	30.4489	30.8453	30.6604	30.1777	30.1714	30.4403	30.3179	30.5247	30.5148	30.3936
P04424-3;P04424-2;P04424	P04424-3;P04424-2;P04424	Argininosuccinate lyase	ASL	989	0	1.0863	0.901481	0.603377	-3.58699	-1.93243	0.801967	0.73626	0.4622	1.73492	0.338841	1	-1.2702	-0.819915	22.9969	23.3019	23.8818	23.4188	17.4105	18.5903	23.0616	22.4429	22.4809	22.854	23.0639	23.454	23.1384	22.9885	23.4463	18.8358	23.5495	23.3773
P04626-5;P04626-4;P04626;P04626-3;P04626-2;P04626-6;Q16584-2;Q16584	P04626-5;P04626-4;P04626;P04626-3;P04626-2;P04626-6	Receptor tyrosine-protein kinase erbB-2	ERBB2	990	0	1.29	0.12964	0.946623	0.253277	0.352971	NaN	NaN	NaN	NaN	NaN	NaN	NaN	NaN	16.4304	15.0946	17.5711	16.7098	16.6177	16.5284	NaN	NaN	NaN	NaN	NaN	NaN	NaN	NaN	NaN	NaN	NaN	NaN
P04632;Q96L46	P04632	Calpain small subunit 1	CAPNS1	991	0	2.7294	0.0537797	0.974364	-0.0622177	-0.156083	0.0438035	1	-0.0226396	-0.128361	0.125324	1	-0.0421003	-0.342328	19.8029	19.4385	19.8523	20.3826	19.3472	19.1773	23.1101	23.2064	23.2383	22.8568	23.4524	23.1778	22.3871	22.348	22.4727	22.1307	22.5166	22.4342
P04792	P04792	Heat shock protein beta-1	HSPB1	993	0	4.3919	0.0929723	0.961497	0.0633984	0.260573	1.64542	0.305141	-0.187301	-3.60662	0.162563	1	-0.0573381	-0.432372	23.3425	23.2378	23.0346	23.7198	23.0282	23.057	27.4041	27.2951	27.3633	27.0849	27.2123	27.2033	26.3672	26.2827	26.1151	26.0276	26.4036	26.1619
P04818;P04818-2;P04818-3	P04818;P04818-2	Thymidylate synthase	TYMS	994	0	5.4473	0.232409	0.899078	0.196276	0.592174	0.0671867	1	0.0400441	0.192581	0.0217331	1	-0.00851123	-0.0651385	19.9065	19.4879	19.6502	20.4334	19.8313	19.3686	22.5354	22.3281	22.0509	22.4629	22.5312	22.0406	21.5298	21.7487	21.3612	21.4322	21.5198	21.6621
P04843	P04843	Dolichyl-diphosphooligosaccharide--protein glycosyltransferase subunit 1	RPN1	995	0	10.773	0.358654	0.842958	0.15203	0.860833	0.531555	0.901029	-1.51839	-1.2066	0.195498	1	0.0565656	0.50902	27.786	27.2453	27.5728	27.8291	27.5508	27.6803	23.1304	22.106	22.8645	19.6891	23.6007	20.2559	26.9586	27.0674	26.7992	26.9919	27.1387	26.8643
P04844;P04844-2	P04844;P04844-2	Dolichyl-diphosphooligosaccharide--protein glycosyltransferase subunit 2	RPN2	996	0	6.4437	0.880075	0.613691	0.301219	1.88965	0.0493986	1	-0.249544	-0.14397	0.0221279	1	-0.0149574	-0.0662941	26.3892	26.2999	26.0392	26.7822	26.4495	26.4004	26.235	26.0854	26.7487	22.8171	26.871	28.6323	26.2713	26.2472	26.3207	26.0558	26.7136	26.025
P04899;P04899-4;P04899-6;P04899-3;P04899-5;P04899-2	P04899;P04899-4;P04899-6;P04899-3;P04899-5;P04899-2	Guanine nucleotide-binding protein G(i) subunit alpha-2	GNAI2	997	0	4.4918	0.689857	0.685893	0.366241	1.51544	1.21297	0.49895	-0.288424	-2.58137	0.131352	1	-0.0332425	-0.357177	27.6675	27.4488	27.8128	28.4134	27.6688	27.9455	24.9705	24.8404	24.7946	24.5379	24.7679	24.4345	27.4106	27.5495	27.4325	27.3063	27.5868	27.3998
P04920;P04920-2;P04920-3;P48751-2;P48751;P48751-3	P04920;P04920-2;P04920-3	Anion exchange protein 2	SLC4A2	998	0	4.5628	0.295325	0.872182	-0.171656	-0.7286	0.979038	0.642737	-1.85904	-2.08904	0.600514	1	-0.188503	-1.34138	27.5516	27.5175	28.0086	27.4441	27.2645	27.8541	28.8463	26.5252	28.4507	25.0386	26.7366	26.47	27.2896	26.9718	26.8567	26.8596	26.752	26.941
P05023-4;P05023;P05023-3;P05023-2;P13637;P13637-2;P13637-3;Q13733;P20648;P54707;P54707-2	P05023-4;P05023;P05023-3;P05023-2	Sodium/potassium-transporting ATPase subunit alpha-1	ATP1A1	999	0	13.909	0.474973	0.791564	0.262203	1.0951	0.829834	0.728811	0.878702	1.7899	0.00664186	1	0.00343959	0.0202378	30.0503	29.9413	29.74	30.6092	29.8887	30.0202	25.5432	25.4491	25.4938	26.6409	25.4237	27.0577	29.7217	29.2726	29.1944	29.3459	29.4858	29.3674
P05026-2;P05026	P05026-2;P05026	Sodium/potassium-transporting ATPase subunit beta-1	ATP1B1	1000	0	3.2966	0.768727	0.653763	0.337066	1.66959	0.116734	1	-0.217758	-0.320969	0.0999798	1	0.0540002	0.278595	24.2165	23.9808	24.0783	24.8083	24.2568	24.2217	22.3325	23.3357	24.4917	23.1591	23.6356	22.7119	23.6222	23.8772	23.4648	23.6422	23.999	23.4849
P05067-9;P05067;P05067-7;P05067-11;P05067-8;P05067-5;P05067-6;P05067-10;P05067-3;P05067-4;P05067-2	P05067-9;P05067;P05067-7;P05067-11;P05067-8;P05067-5;P05067-6;P05067-10;P05067-3;P05067-4	Amyloid beta A4 protein;N-APP;Soluble APP-alpha;Soluble APP-beta;C99;Beta-amyloid protein 42;Beta-amyloid protein 40;C83;P3(42);P3(40);C80;Gamma-secretase C-terminal fragment 59;Gamma-secretase C-terminal fragment 57;Gamma-secretase C-terminal fragment 50;C31	APP	1001	0	2.1679	0.359127	0.842946	0.408248	0.861807	NaN	NaN	NaN	NaN	0.294019	1	-0.137074	-0.725827	26.5835	25.3264	26.6241	26.9362	26.2188	26.6037	NaN	NaN	NaN	NaN	NaN	NaN	26.5458	26.5989	26.7886	26.8521	26.3744	26.2955
P05114	P05114	Non-histone chromosomal protein HMG-14	HMGN1	1002	0	1.9954	0.305472	0.86997	0.323442	0.750087	0.381452	0.957799	0.411386	0.907485	0.263842	1	0.033968	0.661073	28.5509	27.9364	28.7812	28.9122	28.0747	29.2519	22.0109	23.3261	22.8894	22.6907	23.4696	23.3002	26.5113	26.3938	26.5265	26.5624	26.5117	26.4595
P05141	P05141	ADP/ATP translocase 2;ADP/ATP translocase 2, N-terminally processed	SLC25A5	1003	0	2.4426	1.08995	0.520699	0.432922	2.31826	0.191744	1	0.701761	0.500408	0.942856	1	0.269214	2.01564	27.2303	27.0001	26.9063	27.7648	27.4594	27.2114	23.1391	20.9722	21.0414	21.6365	20.8299	24.7915	27.2578	27.1665	27.0194	27.2738	27.6425	27.335
P05161	P05161	Ubiquitin-like protein ISG15	ISG15	1004	0	1.7392	0.49703	0.781534	-1.04682	-1.1387	0.0954227	1	-0.0715669	-0.266895	0.970732	1	-0.377145	-2.07213	17.5787	17.0282	19.4765	17.9057	16.0244	17.0128	20.0339	19.6727	20.387	19.6529	19.9805	20.2455	19.2097	19.0767	18.773	18.4814	18.8958	18.5508
P05165;P05165-2;P05165-3	P05165;P05165-2;P05165-3	Propionyl-CoA carboxylase alpha chain, mitochondrial	PCCA	1005	0	1.8071	0.467397	0.796483	0.182227	1.08008	NaN	NaN	NaN	NaN	NaN	NaN	NaN	NaN	23.8013	23.7991	23.7843	24.2905	23.7124	23.9285	NaN	NaN	NaN	NaN	NaN	NaN	NaN	NaN	NaN	NaN	NaN	NaN
P05166;P05166-2	P05166;P05166-2	Propionyl-CoA carboxylase beta chain, mitochondrial	PCCB	1006	0	1.8784	0.847131	0.627806	0.722625	1.82415	0.366935	0.965614	-0.853721	-0.877829	0.164024	1	-0.490199	-0.435828	21.4916	21.2673	21.4865	22.048	22.8523	21.5131	20.9761	20.8954	21.0159	18.1655	21.1181	21.0427	21.2492	21.2965	21.7864	19.4579	23.126	20.2776
P05186;P05186-3;P05186-2	P05186;P05186-3;P05186-2	Alkaline phosphatase, tissue-nonspecific isozyme	ALPL	1007	0	1.2156	0.212505	0.907471	0.24308	0.547664	NaN	NaN	NaN	NaN	0.423013	1	0.164485	0.991511	22.0909	21.3077	22.2537	22.6285	21.4935	22.2596	NaN	NaN	NaN	NaN	NaN	NaN	21.1033	21.01	20.6325	21.1868	20.9175	21.1349
P05187	P05187	Alkaline phosphatase, placental type	ALPP	1008	0	5.2893	0.419307	0.816217	0.271426	0.984067	0.480128	0.924274	0.753839	1.10531	0.827804	1	0.177225	1.78589	22.3458	21.6726	22.5425	22.6084	22.3266	22.4403	19.9421	20.3072	20.3413	21.7578	19.6209	21.4734	22.0902	21.8884	21.8468	22.0664	22.2479	22.0428
P05198	P05198	Eukaryotic translation initiation factor 2 subunit 1	EIF2S1	1009	0	6.446	0.137575	0.942024	0.0716464	0.372392	2.48474	0.124717	0.535236	6.28388	0.101072	1	-0.0338065	-0.281388	28.163	27.916	27.9479	28.4215	27.9867	27.8337	28.1305	27.9066	28.0854	28.6508	28.5982	28.4792	28.9412	28.8987	28.6489	28.6551	28.9254	28.8069
P05204	P05204	Non-histone chromosomal protein HMG-17	HMGN2	1010	0.00686	0.35074	0.833472	0.625668	0.624205	1.7971	0.70592	0.795307	1.29729	1.54676	0.0360287	1	0.0187346	0.106399	22.7367	22.7837	23.4922	23.307	23.4645	24.1136	15.8891	16.4097	15.9788	19.0235	16.3966	16.7492	20.6302	20.545	20.6015	20.9424	20.5388	20.3518
P05362	P05362	Intercellular adhesion molecule 1	ICAM1	1011	0	5.08	0.198868	0.911236	0.171431	0.516725	0.315612	0.981393	-0.925406	-0.771438	0.358092	1	-0.0720018	-0.859677	27.9313	27.3854	28.2013	28.3969	27.6041	28.0312	26.113	23.7397	22.2641	23.9616	22.7723	22.6067	27.0364	27.1418	26.9473	27.0254	26.8459	27.0382
P05387	P05387	60S acidic ribosomal protein P2	RPLP2	1013	0	2.2115	0.297724	0.871178	-0.179443	-0.733693	2.61162	0.111234	0.844427	6.79825	0.144733	1	-0.0395241	-0.389749	21.9493	21.5679	21.814	22.0272	21.3221	21.4437	21.8624	21.7587	22.0757	22.6504	22.9068	22.6729	23.2268	22.9801	22.9626	23.0071	23.1165	22.9274
P05388;P05388-2;Q8NHW5	P05388;P05388-2;Q8NHW5	60S acidic ribosomal protein P0;60S acidic ribosomal protein P0-like	RPLP0;RPLP0P6	1014	0	4.4929	0.694453	0.682801	-0.149119	-1.5244	2.60346	0.108917	0.900496	6.7641	0.0115588	1	0.00343386	0.0350276	20.015	19.9126	19.9273	19.9668	19.7939	19.6468	19.7334	19.4479	19.723	20.5888	20.666	20.351	21.294	21.1517	20.9979	21.056	21.209	21.1888
P05423	P05423	DNA-directed RNA polymerase III subunit RPC4	POLR3D	1017	0	1.7541	0.282547	0.87605	-0.0986856	-0.701356	0.416597	0.943103	0.167767	0.978615	0.053641	1	0.0390104	0.155701	23.0881	23.1146	22.8319	23.1112	22.8879	22.7394	23.7171	23.4759	23.994	24.0128	23.943	23.7346	23.9456	23.9862	23.6912	23.4502	24.1013	24.1884
P05455	P05455	Lupus La protein	SSB	1018	0	7.2636	2.7174	0.174839	1.27854	7.25459	0.0770744	1	-0.0251706	-0.218979	0.140339	1	-0.0371348	-0.379112	27.3989	27.0878	27.4927	28.4974	28.4599	28.8577	30.0284	30.245	30.1908	30.0479	30.3185	30.0223	29.0573	29.1884	29.125	28.9892	29.267	29.0032
P05549;P05549-5;P05549-6;P05549-2;Q92481;Q92481-2	P05549;P05549-5;P05549-6;P05549-2	Transcription factor AP-2-alpha	TFAP2A	1019	0	4.2283	0.266613	0.883697	0.08391	0.667072	0.491453	0.915018	0.86183	1.12769	0.829179	1	-0.176119	-1.78861	27.4713	27.2375	27.4457	27.6296	27.4962	27.2805	24.1479	23.3675	22.9181	25.6884	23.6424	23.6881	25.7729	25.5874	25.663	25.4661	25.6545	25.3744
P05556;P05556-2;P05556-5;P05556-4;P05556-3	P05556;P05556-2;P05556-5;P05556-4;P05556-3	Integrin beta-1	ITGB1	1020	0	8.6432	0.150527	0.936803	0.0935561	0.403694	0.428536	0.942447	-1.53727	-1.00259	0.0768628	1	0.0225315	0.218419	26.8272	26.5432	27.1588	27.208	26.6963	26.9056	26.1685	21.092	24.4875	23.0228	21.8243	22.2891	26.4255	26.6807	26.7222	26.72	26.5705	26.6055
P05783;CON__H-INV:HIT000015463;CON__Q92764;CON__Q497I4;Q92764	P05783	Keratin, type I cytoskeletal 18	KRT18	1022	0	12.709	0.227157	0.900953	0.158122	0.580498	0.290789	0.994331	-0.0481332	-0.718953	0.062702	1	0.0161126	0.180465	30.5492	30.1293	30.2849	30.9401	30.384	30.1137	29.6993	29.8476	29.8924	29.7004	29.8077	29.7868	30.1713	30.1575	30.1446	30.0219	30.33	30.1697
P06132	P06132	Uroporphyrinogen decarboxylase	UROD	1024	0	2.9137	1.86321	0.346597	1.1094	4.19942	0.556565	0.891586	0.120258	1.25558	0.804511	1	0.500348	1.73993	24.357	23.876	23.8423	25.0021	24.8641	25.5373	28.2452	28.0437	28.2048	28.3394	28.3755	28.1396	26.2482	26.5247	25.8808	26.8514	27.0129	26.2905
P06213-2;P06213	P06213-2;P06213	Insulin receptor;Insulin receptor subunit alpha;Insulin receptor subunit beta	INSR	1025	0	1.9609	1.11374	0.52359	0.351769	2.36835	NaN	NaN	NaN	NaN	0.286603	1	0.111949	0.710027	20.2999	20.466	20.557	20.9119	20.9295	20.5369	NaN	NaN	NaN	NaN	NaN	NaN	20.3999	20.1028	20.4257	20.4781	20.593	20.1932
P06241;P06241-3	P06241;P06241-3	Tyrosine-protein kinase Fyn	FYN	1026	0	2.5387	0.896743	0.608714	0.427446	1.92295	NaN	NaN	NaN	NaN	0.457309	1	-0.125131	-1.06004	23.1788	22.8076	23.0452	23.8021	23.14	23.3717	NaN	NaN	NaN	NaN	NaN	NaN	22.8649	22.9679	23.1085	22.6689	22.9204	22.9766
P06400	P06400	Retinoblastoma-associated protein	RB1	1029	0.0061504	0.36411	0.971725	0.565099	0.253612	2.07415	0.203219	1	-0.473901	-0.526637	NaN	NaN	NaN	NaN	24.0943	23.9597	23.9336	24.3439	24.3775	24.027	25.6999	23.0167	23.1112	23.7572	23.5447	23.1043	NaN	NaN	NaN	NaN	NaN	NaN
P06454-2;P06454	P06454-2;P06454	Prothymosin alpha;Prothymosin alpha, N-terminally processed;Thymosin alpha-1	PTMA	1030	0	2.6402	0.639751	0.710182	-0.329858	-1.41783	0.0672026	1	0.220041	0.192624	0.0539972	1	0.0381095	0.156682	24.266	23.7592	24.0905	23.4166	23.6754	24.0341	26.0178	28.833	28.8044	26.8023	28.5933	28.9197	27.4884	27.9879	27.3099	27.808	27.7227	27.3699
P06493;P06493-2	P06493;P06493-2	Cyclin-dependent kinase 1	CDK1	1031	0	6.0015	0.000303198	0.999761	-0.000218709	-0.000930529	0.0760626	1	0.020539	0.216297	0.136677	1	-0.0328134	-0.370202	24.6855	24.6354	24.3464	24.9736	24.3805	24.3126	25.8864	25.6022	25.714	25.6812	25.7416	25.8415	25.1909	25.2371	25.1301	24.9924	25.2695	25.1978
P06576	P06576	ATP synthase subunit beta, mitochondrial	ATP5B	1032	0	8.2881	0.836039	0.626026	0.400438	1.80218	0.0825854	1	0.0829277	0.233513	0.0166218	1	-0.00570107	-0.0500929	27.9361	28.0686	27.704	28.6905	28.1498	28.0696	24.6954	24.6624	23.8894	24.1187	24.9377	24.4396	28.3121	28.3539	28.1416	28.118	28.4379	28.2346
P06703	P06703	Protein S100-A6	S100A6	1034	0	1.0397	0.429289	0.812491	0.474905	1.0041	0.178359	1	-0.249985	-0.469451	0.436572	1	0.324683	1.01868	23.8307	23.3354	23.4298	24.9008	23.5085	23.6114	26.838	27.5861	27.8596	27.684	26.3094	27.5404	26.1987	26.2512	26.5963	27.2448	26.5028	26.2727
P06730;P06730-2;P06730-3	P06730;P06730-2;P06730-3	Eukaryotic translation initiation factor 4E	EIF4E	1035	0	2.0701	1.18678	0.51331	-0.580133	-2.52447	3.86448	0.064	0.942056	14.3609	0.448595	1	-0.0891323	-1.04269	24.1865	23.7966	24.1021	23.8413	23.23	23.2736	25.0709	25.0042	24.8611	25.9241	25.8817	25.9567	25.157	25.2095	24.9789	25.1082	25.0323	24.9375
P06733;P06733-2	P06733;P06733-2	Alpha-enolase	ENO1	1036	0	9.774	0.196115	0.912351	0.0856304	0.510431	0.251027	0.999024	0.0458444	0.633175	0.014381	1	-0.00422796	-0.0434452	25.6981	25.3978	25.4082	25.8511	25.3995	25.5104	29.8277	30.0204	29.9743	30.0113	30.0461	29.9025	28.7458	28.8927	28.6158	28.6491	28.8411	28.7514
P06737-2;P06737	P06737-2;P06737	Glycogen phosphorylase, liver form	PYGL	1037	0	8.4601	0.190251	0.914844	0.411993	0.496975	0.855751	0.709804	0.166036	1.84125	0.0957475	1	-0.0416476	-0.267732	26.1353	25.4051	28.0466	26.814	26.5697	27.4394	28.9624	28.6738	28.7436	28.9122	28.9906	28.9751	28.1028	28.478	28.0727	28.2374	28.2826	28.0085
P06744;P06744-2	P06744;P06744-2	Glucose-6-phosphate isomerase	GPI	1038	0	7.6437	0.0654329	0.970234	-0.0351645	-0.187854	0.0880995	1	0.0334129	0.247931	0.00254609	1	0.000734965	0.00779402	26.4088	26.2434	26.2062	26.6027	26.0487	26.1015	31.0658	30.7215	30.6915	30.9633	30.8641	30.7516	29.5341	29.6161	29.4207	29.4987	29.6659	29.4085
P06746	P06746	DNA polymerase beta	POLB	1039	0.005224	0.37549	0.4253	0.813516	0.947504	0.996101	NaN	NaN	NaN	NaN	0.569138	1	2.92766	1.28016	21.4764	21.8976	18.9076	21.957	21.8037	21.3634	NaN	NaN	NaN	NaN	NaN	NaN	20.2732	19.8398	26.0768	22.8237	26.2745	25.8746
P06748;P06748-2;P06748-3	P06748;P06748-2;P06748-3	Nucleophosmin	NPM1	1040	0	4.7368	0.811362	0.634471	0.179948	1.75343	1.00483	0.624989	0.344621	2.14173	0.277663	1	-0.0942256	-0.690885	28.8097	28.8457	28.9619	29.0119	28.9176	29.2277	26.3766	26.0423	26.2856	26.5179	26.8223	26.3981	27.4205	27.2254	27.1091	26.956	27.2833	27.2329
P06753-2;P06753-3;P06753-5;P06753-7	P06753-2;P06753-3;P06753-5	Tropomyosin alpha-3 chain	TPM3	1042	0	9.3101	0.16703	0.926581	0.0866985	0.442921	0.480797	0.923292	-0.0703863	-1.10663	0.0747309	1	0.0247281	0.212761	28.3478	27.918	28.4437	28.5009	28.1209	28.3478	31.0482	31.003	30.9494	31.0299	30.9264	30.8331	29.8782	30.1506	29.7988	29.8775	29.9912	30.0331
P06756-3;P06756;P06756-2	P06756-3;P06756;P06756-2	Integrin alpha-V;Integrin alpha-V heavy chain;Integrin alpha-V light chain	ITGAV	1044	0	10.343	1.74276	0.389341	0.707497	3.86426	0.124437	1	-0.365962	-0.340133	0.771223	1	0.148924	1.67449	27.3413	27.1597	27.4097	28.2915	27.7131	28.0286	25.572	26.5714	26.6668	27.1905	26.6263	23.8956	26.7292	26.7021	26.9698	26.9025	26.9534	26.992
P06865;P06865-2	P06865	Beta-hexosaminidase subunit alpha	HEXA	1045	0	1.2487	0.956365	0.575913	-0.672962	-2.04297	0.59486	0.854532	3.3564	1.33036	0.812819	1	-0.579948	-1.7563	26.0777	26.1396	26.6185	26.1578	25.2334	25.4257	18.1137	25.1662	25.8959	25.7324	26.233	27.2797	26.3875	26.6404	26.1793	25.8976	25.2657	26.3041
P07099	P07099	Epoxide hydrolase 1	EPHX1	1046	0	5.8676	0.675343	0.694976	0.115018	1.48715	NaN	NaN	NaN	NaN	0.187615	1	-0.0444132	-0.490901	25.1688	25.0913	25.0895	25.1964	25.3715	25.1268	NaN	NaN	NaN	NaN	NaN	NaN	25.2386	25.3442	25.1828	25.1517	25.3637	25.117
P07108;P07108-3;P07108-2;P07108-4;P07108-5;P07108-6	P07108;P07108-3;P07108-2;P07108-4;P07108-5	Acyl-CoA-binding protein	DBI	1047	0	1.6593	0.610972	0.723776	0.364258	1.36177	0.422646	0.938609	-0.116978	-0.990775	0.829756	1	-0.200526	-1.78975	22.6068	22.3753	21.7445	22.6116	22.7282	22.4795	25.4943	25.5293	25.7669	25.4239	25.3757	25.64	24.5924	24.4247	24.2787	24.1515	24.3621	24.1806
P07195	P07195	L-lactate dehydrogenase B chain	LDHB	1048	0	5.3637	0.146285	0.939359	0.0679086	0.393494	1.05268	0.586977	0.114164	2.24046	0.154976	1	-0.0383294	-0.41434	25.9597	25.7521	25.7791	26.2167	25.7159	25.762	30.1095	29.9792	30.0792	30.1775	30.2222	30.1107	29.0591	29.1625	28.9949	28.8941	29.1659	29.0416
P07199	P07199	Major centromere autoantigen B	CENPB	1049	0	3.3863	1.08008	0.521602	-0.480601	-2.29756	0.317777	0.977883	1.1389	0.775979	0.703083	1	0.433653	1.54123	26.1821	26.2041	26.0715	25.2815	25.7583	25.9761	25.8407	23.5909	23.0171	27.5691	24.7262	23.5701	24.722	25.0261	24.725	25.1792	24.8476	25.7472
P07205	P07205	Phosphoglycerate kinase 2	PGK2	1050	0.0018239	0.51393	0.237899	0.895292	-1.52631	-0.604324	NaN	NaN	NaN	NaN	NaN	NaN	NaN	NaN	23.0295	25.0181	24.5393	25.1698	25.0756	17.7625	NaN	NaN	NaN	NaN	NaN	NaN	NaN	NaN	NaN	NaN	NaN	NaN
P07237	P07237	Protein disulfide-isomerase	P4HB	1051	0	12.302	0.193644	0.913696	-0.102784	-0.504772	1.46051	0.381644	0.438797	3.14642	0.0222313	1	0.00687091	0.0665965	31.0368	30.9306	31.1826	31.3264	30.7343	30.7809	29.8705	29.8783	29.6539	30.2455	30.4419	30.0316	31.4872	31.5244	31.323	31.3129	31.5986	31.4437
P07305;P07305-2	P07305;P07305-2	Histone H1.0;Histone H1.0, N-terminally processed	H1F0	1052	0	1.4965	0.49113	0.784811	0.384363	1.12705	NaN	NaN	NaN	NaN	NaN	NaN	NaN	NaN	27.32	27.2151	27.9271	28.2505	27.3765	27.9883	NaN	NaN	NaN	NaN	NaN	NaN	NaN	NaN	NaN	NaN	NaN	NaN
P07311;P07311-2	P07311	Acylphosphatase-1	ACYP1	1053	0	1.2541	0.366249	0.837302	-0.593867	-0.876424	0.217646	1	0.118869	0.559231	1.14615	1	0.109198	2.43719	20.1331	18.2639	19.3605	18.4472	18.0849	19.4439	20.5254	20.0368	20.429	20.7463	20.2518	20.3498	19.6094	19.6243	19.5373	19.7618	19.6992	19.6375
P07339	P07339	Cathepsin D;Cathepsin D light chain;Cathepsin D heavy chain	CTSD	1054	0	3.4867	0.13306	0.944642	0.0889467	0.361365	0.669362	0.823882	0.270537	1.4755	0.342829	1	-0.161472	-0.828181	23.6524	23.4839	23.1411	23.8749	23.4634	23.2059	22.2605	22.3008	22.2315	22.4768	22.8755	22.2522	24.9823	24.8365	24.5595	24.3438	24.852	24.6982
P07355;P07355-2;A6NMY6	P07355;P07355-2;A6NMY6	Annexin A2;Putative annexin A2-like protein	ANXA2;ANXA2P2	1055	0	9.301	0.769566	0.655401	0.192684	1.67124	0.145055	1	0.0485872	0.390528	0.0089462	1	0.00251897	0.0271891	25.92	25.6256	25.9237	26.1246	26.0029	25.9197	26.4982	26.3421	26.2613	26.5327	26.5046	26.2101	26.1642	26.3352	26.0535	26.1003	26.2292	26.2309
P07384	P07384	Calpain-1 catalytic subunit	CAPN1	1056	0	5.8417	0.382786	0.827417	-4.17713	-0.910201	0.158865	1	-0.0627963	-0.423603	0.011505	1	0.00518417	0.0348666	31.0456	30.8228	30.4395	31.4342	30.917	17.4254	34.2341	33.869	34.278	33.9667	34.2046	34.0215	33.3437	33.1123	32.9938	32.9775	33.3488	33.1391
P07437;A6NNZ2	P07437	Tubulin beta chain	TUBB	1057	0	1.7445	0.538609	0.765833	0.322576	1.22043	0.336521	0.975986	-0.305584	-0.815098	0.236023	1	0.0775185	0.600178	18.8209	18.6003	18.668	19.5309	18.7805	18.7456	22.3797	22.701	22.5339	22.5869	22.6047	21.5062	21.7165	22.0667	21.9316	21.8601	22.1309	21.9563
P07602;P07602-2;P07602-3	P07602;P07602-2;P07602-3	Prosaposin;Saposin-A;Saposin-B-Val;Saposin-B;Saposin-C;Saposin-D	PSAP	1058	0	2.5292	0.70698	0.675372	-0.522662	-1.54883	0.424964	0.940837	0.268958	0.995428	0.328877	1	-0.131357	-0.79919	25.3997	25.4644	25.5582	25.4017	25.1543	24.2982	23.9656	23.2821	23.5352	23.5504	24.1815	23.8579	26.3641	26.2783	26.1328	25.8888	26.4037	26.0887
P07686	P07686	Beta-hexosaminidase subunit beta;Beta-hexosaminidase subunit beta chain B;Beta-hexosaminidase subunit beta chain A	HEXB	1059	0	3.0188	0.912729	0.599143	-0.563625	-1.95498	0.400096	0.950652	0.202209	0.945327	0.22488	1	0.0653095	0.575421	24.3932	24.3596	24.2932	23.9906	24.146	23.2185	22.9769	22.2876	22.8053	22.8847	22.9877	22.804	25.2711	25.0814	25.0564	25.1734	25.3715	25.0599
P07737	P07737	Profilin-1	PFN1	1061	0	3.929	0.312781	0.865893	0.120385	0.765488	1.24261	0.487843	-0.132072	-2.64635	0.267365	1	-0.104463	-0.668698	24.0567	23.9622	23.933	24.4098	23.9462	23.957	27.8501	27.8682	27.9032	27.6935	27.8366	27.6952	27.3611	27.3155	27.0979	26.9255	27.3876	27.148
P07741;P07741-2	P07741;P07741-2	Adenine phosphoribosyltransferase	APRT	1063	0	3.3823	0.63284	0.711657	0.356097	1.40437	0.061199	1	-0.0213744	-0.176384	0.00012393	1	4.3869e-05	0.000380424	22.9108	22.5895	22.6848	23.4891	22.6752	23.0891	26.7477	26.8976	26.5179	26.6099	26.7824	26.7066	25.6995	25.8667	25.5713	25.6513	25.8662	25.6201
P07814	P07814	Bifunctional glutamate/proline--tRNA ligase;Glutamate--tRNA ligase;Proline--tRNA ligase	EPRS	1064	0	25.023	0.306832	0.867847	0.163312	0.752957	0.320994	0.977345	0.0509148	0.782721	0.0697549	1	-0.0153618	-0.199478	31.3708	31.1151	31.2618	31.8169	31.1652	31.2555	33.8138	33.7196	33.8276	33.8393	33.9333	33.7411	32.9942	32.9817	32.8853	32.8314	33.0671	32.9166
P07858	P07858	Cathepsin B;Cathepsin B light chain;Cathepsin B heavy chain	CTSB	1065	0	1.7708	0.29855	0.870989	-0.176339	-0.735444	0.481123	0.923848	-0.474039	-1.10728	0.298666	1	-0.107585	-0.73569	21.8211	21.7684	21.7695	22.0882	21.3798	21.362	20.0984	20.5304	19.6341	20.1444	18.9773	19.7191	22.9005	23.3821	23.1151	22.982	22.9788	23.1141
P07900-2;P07900;Q14568	P07900-2;P07900	Heat shock protein HSP 90-alpha	HSP90AA1	1066	0	15.937	0.602385	0.731393	0.356576	1.34503	0.0186168	0.99856	-0.0050443	-0.0559844	0.153052	1	0.0333811	0.409743	28.7839	28.4561	28.5409	29.4427	28.6995	28.7085	32.3716	32.4338	32.2217	32.3342	32.4505	32.2273	31.2977	31.4231	31.1878	31.3051	31.4248	31.2789
P07910-2;P07910-4	P07910-2;P07910-4	Heterogeneous nuclear ribonucleoproteins C1/C2	HNRNPC	1068	0	8.3039	1.32942	0.470306	0.158698	2.84067	1.45981	0.380905	-0.190229	-3.14474	0.340874	1	-0.0729027	-0.824131	29.2398	29.2214	29.1039	29.4058	29.3543	29.2811	23.4838	23.341	23.4375	23.1997	23.3163	23.1756	27.2427	27.2265	27.117	26.9677	27.2289	27.1709
P07919	P07919	Cytochrome b-c1 complex subunit 6, mitochondrial	UQCRH	1069	0	1.0372	1.05342	0.526594	1.96372	2.24199	0.457331	0.932354	1.79503	1.06008	0.0190559	1	0.024814	0.0572779	26.6812	26.2739	23.9595	27.9932	27.2283	27.5843	23.3619	24.5288	18.9736	24.2224	23.9275	24.0995	26.3209	27.4061	27.1869	26.4784	27.436	27.074
P07942	P07942	Laminin subunit beta-1	LAMB1	1070	0	7.3363	0.532538	0.767484	0.190202	1.20852	0.264544	0.999241	0.681096	0.662593	0.578559	1	-0.162287	-1.29856	26.5375	26.5687	26.7334	27.0269	26.5311	26.8522	25.5532	23.6213	25.0075	24.6089	27.1115	24.5049	26.4166	26.508	26.1014	26.2085	26.1922	26.1384
P07947;P09769	P07947	Tyrosine-protein kinase Yes	YES1	1071	0	4.3754	0.433569	0.812162	0.147923	1.01267	1.86208	0.237757	1.93663	4.1962	0.00491687	1	-0.00312678	-0.0150109	25.2417	25.1327	25.5404	25.55	25.5154	25.2931	20.6043	20.3265	20.2511	23.1747	22.1731	21.644	25.2777	25.0456	24.8661	24.7552	25.0786	25.3462
P07948-2;P07948;P08631-3;P08631-2;P08631-4;P08631	P07948-2;P07948	Tyrosine-protein kinase Lyn	LYN	1072	0	3.7282	0.491578	0.785937	0.296193	1.12794	0.246386	1	-0.176197	-0.623008	0.586642	1	-0.241746	-1.31433	19.0365	18.8614	19.1107	19.7295	19.3109	18.8568	17.5769	18.2688	17.3324	17.4777	17.5983	17.5735	17.946	17.4706	18.0218	17.6885	17.5555	17.4691
P07951-2	P07951-2	Tropomyosin beta chain	TPM2	1073	0	5.7977	0.0380324	0.983069	-0.0253773	-0.112089	0.893213	0.683824	-0.153704	-1.91589	0.0214525	1	0.00998433	0.0643168	25.4256	24.8955	25.4131	25.334	24.9331	25.3909	28.2112	28.1472	28.1357	27.9029	28.1593	27.9707	26.8684	27.1091	26.7525	26.7169	27.1125	26.9307
P07954-2;P07954	P07954-2;P07954	Fumarate hydratase, mitochondrial	FH	1074	0	7.0047	0.461152	0.797936	0.170807	1.06768	0.261979	0.9978	0.107992	0.657031	0.313791	1	-0.0787919	-0.767612	27.2272	27.3624	27.1707	27.7204	27.3123	27.24	27.9121	27.5201	27.9684	27.7627	28.0555	27.9063	28.1654	28.1157	27.9294	27.8608	28.1145	27.9988
P07992;P07992-4;P07992-2;P07992-3	P07992;P07992-4;P07992-2;P07992-3	DNA excision repair protein ERCC-1	ERCC1	1075	0	1.216	2.02694	0.292792	1.18167	4.68702	0.147095	1	0.0552839	0.395446	0.119514	1	0.0591456	0.327908	20.8823	20.8653	20.1239	21.8677	21.7909	21.7579	21.1514	20.9613	20.8767	20.9526	20.924	21.2787	21.676	21.8698	21.5821	21.5484	22.0779	21.679
P08047;P08047-3;P08047-2	P08047;P08047-3;P08047-2	Transcription factor Sp1	SP1	1076	0	2.3856	0.360588	0.842027	0.289582	0.864808	0.482834	0.922926	0.0872002	1.11066	1.06382	1	0.398021	2.26362	22.8355	22.1232	22.7016	23.3051	22.4305	22.7934	19.9158	19.9687	20.0449	19.9714	20.1987	20.0209	19.8955	20.0616	19.9138	20.2308	20.6871	20.1471
P08069	P08069	Insulin-like growth factor 1 receptor;Insulin-like growth factor 1 receptor alpha chain;Insulin-like growth factor 1 receptor beta chain	IGF1R	1077	0	2.9252	0.730244	0.660253	0.36226	1.59426	1.14639	0.545867	-4.54964	-2.4377	0.342735	1	-1.14538	-0.827986	24.3537	24.3072	24.4377	25.1728	24.5563	24.4564	25.7238	25.5658	23.3287	18.9425	18.3253	23.7016	24.173	23.9414	24.0071	24.1782	20.1342	24.3729
P08133;P08133-2	P08133;P08133-2	Annexin A6	ANXA6	1078	0	11.221	1.34541	0.466803	0.342759	2.87714	0.125599	1	-0.0582498	-0.343009	0.00144565	1	0.000492732	0.00443096	27.8029	27.681	28.051	28.2841	28.1457	28.1333	32.091	31.8145	31.7725	31.9337	32.0065	31.563	31.161	31.2527	30.9784	31.0157	31.2761	31.1017
P08134	P08134	Rho-related GTP-binding protein RhoC	RHOC	1079	0	1.6379	0.471885	0.795417	0.200057	1.08898	0.168567	1	0.055069	0.446538	0.432739	1	0.205846	1.01101	20.4839	20.387	20.0825	20.7918	20.3477	20.4142	22.233	22.2254	22.2603	22.4358	22.3982	22.0499	21.7921	22.0825	21.6109	21.7756	22.2961	22.0313
P08174-4;P08174;P08174-3;P08174-5;P08174-2;P08174-6;P08174-7	P08174-4;P08174;P08174-3;P08174-5;P08174-2;P08174-6;P08174-7	Complement decay-accelerating factor	CD55	1080	0	4.3744	0.550017	0.758523	0.329961	1.24277	0.294916	0.996879	0.18589	0.727733	0.0362883	1	0.0210889	0.107137	30.8141	30.3601	30.793	31.4131	30.8659	30.6781	25.2047	25.8527	25.1766	25.8244	25.5873	25.3801	29.6638	30.0698	30.046	30.153	29.6642	30.0256
P08183;P08183-2	P08183;P08183-2	Multidrug resistance protein 1	ABCB1	1081	0	6.1049	0.0585254	0.972542	-0.0317758	-0.169099	0.278962	0.999897	0.155132	0.693673	0.0510991	1	0.033088	0.148683	29.5068	28.9583	29.0809	29.3169	29.0199	29.1137	28.707	29.0696	28.7906	29.0815	29.3076	28.6435	28.8015	28.9356	28.5355	28.4269	29.0612	28.8837
P08195-2	P08195-2	4F2 cell-surface antigen heavy chain	SLC3A2	1083	0	11.08	0.162678	0.930534	-0.0735836	-0.432644	0.0281846	0.996611	0.0199655	0.0839048	0.111797	1	0.0301011	0.308584	29.6223	29.5036	29.6895	29.8242	29.5023	29.2682	22.4799	22.1683	22.6057	22.0778	22.7659	22.4701	28.711	28.7417	28.4683	28.5885	28.7442	28.6787
P08236-3;P08236;P08236-2	P08236-3;P08236;P08236-2	Beta-glucuronidase	GUSB	1084	0.0018272	0.51875	0.906592	0.599651	0.842594	1.94267	0.96654	0.653462	1.57156	2.06361	0.977623	1	1.74076	2.08615	21.2708	20.7906	21.6992	21.4371	22.6045	22.2468	19.8831	18.6142	20.4034	20.3637	22.2274	21.0244	20.9615	20.6654	19.4057	20.9791	23.3373	21.9385
P08237;P08237-3;P08237-2	P08237;P08237-3;P08237-2	ATP-dependent 6-phosphofructokinase, muscle type	PFKM	1085	0	7.444	0.0995562	0.959361	0.0651741	0.27751	0.484838	0.918648	0.187881	1.11462	0.362839	1	-0.0780061	-0.869431	26.8196	26.8826	26.9876	27.4134	26.6634	26.8085	29.3256	29.0299	28.8123	29.0953	29.3661	29.27	28.8176	28.7942	28.733	28.5319	28.8009	28.778
P08238;Q58FF7	P08238	Heat shock protein HSP 90-beta	HSP90AB1	1086	0	11.826	0.778838	0.649502	0.432807	1.68943	0.0370233	1	-0.0163848	-0.109226	0.219528	1	0.0392075	0.563452	25.665	25.4407	25.3285	26.3751	25.7557	25.6018	29.2723	29.2153	28.9985	29.2851	29.2549	28.8969	28.5153	28.7334	28.7071	28.7017	28.6696	28.702
P08240;P08240-2	P08240;P08240-2	Signal recognition particle receptor subunit alpha	SRPR	1087	0	7.3192	0.1205	0.951559	-0.127253	-0.330363	0.27719	1	1.30508	0.689869	0.00783414	1	-0.00430552	-0.0238389	26.4534	26.6189	26.291	26.9079	25.6303	26.4434	24.2853	24.5233	25.3105	23.4325	29.6377	24.9642	26.2644	25.9825	25.8849	25.769	26.2388	26.111
P08243;P08243-2;P08243-3	P08243;P08243-2;P08243-3	Asparagine synthetase [glutamine-hydrolyzing]	ASNS	1088	0	7.5002	0.722382	0.664466	0.569397	1.5789	0.0310104	0.998588	0.0146523	0.0920479	0.0817441	1	-0.0371437	-0.231302	23.2112	23.372	23.2381	24.5127	23.2928	23.7239	26.9766	26.7225	26.9263	26.9932	27.0614	26.6147	26.2834	26.3226	26.0886	25.9607	26.4551	26.1673
P08397;P08397-2;P08397-3;P08397-4	P08397;P08397-2;P08397-3;P08397-4	Porphobilinogen deaminase	HMBS	1089	0	4.6722	0.315103	0.863959	-0.492992	-0.770368	0.218895	1	-0.0705147	-0.562033	0.0603727	1	-0.0223185	-0.174136	26.3769	25.662	26.599	25.5309	24.8332	26.7949	27.6484	27.4477	27.4321	27.6471	27.3471	27.3224	26.6607	26.6952	26.6919	26.5869	26.9088	26.4852
P08559;P08559-4;P08559-3;P08559-2	P08559;P08559-4;P08559-3;P08559-2	Pyruvate dehydrogenase E1 component subunit alpha, somatic form, mitochondrial	PDHA1	1090	0	5.5204	0.490686	0.78547	0.200322	1.12618	0.0239314	0.997917	-0.0145137	-0.0715606	0.124582	1	-0.0304286	-0.340494	28.7285	28.6816	28.3365	29.0373	28.6751	28.6352	26.0414	25.9484	25.9167	25.8599	26.3369	25.666	29.0128	29.0815	28.9416	28.8346	29.1086	29.0014
P08572	P08572	Collagen alpha-2(IV) chain;Canstatin	COL4A2	1091	0	0.98566	0.0980002	0.957971	0.0564315	0.273522	NaN	NaN	NaN	NaN	NaN	NaN	NaN	NaN	21.6542	21.4837	21.5407	22.0138	21.3793	21.4547	NaN	NaN	NaN	NaN	NaN	NaN	NaN	NaN	NaN	NaN	NaN	NaN
P08574	P08574	Cytochrome c1, heme protein, mitochondrial	CYC1	1092	0	1.7439	0.04861	0.977125	0.0315545	0.14178	0.557448	0.891507	3.62637	1.25731	0.520237	1	0.128574	1.18438	28.8774	28.9397	28.7716	29.2654	28.5136	28.9043	19.1865	27.8784	20.7097	24.6717	28.2639	25.7181	29.1234	29.1447	29.1851	29.0846	29.4536	29.3006
P08579	P08579	U2 small nuclear ribonucleoprotein B	SNRPB2	1093	0	1.9785	0.65832	0.706007	0.18975	1.45399	0.547261	0.894253	0.153068	1.23738	0.0946544	1	-0.0369326	-0.264915	27.6091	27.3101	27.6444	27.6918	27.8512	27.5899	25.2141	24.9143	25.2978	25.2372	25.3763	25.2719	26.0468	25.7747	25.6939	25.6318	25.9366	25.8362
P08581;P08581-2;P08581-3	P08581;P08581-2	Hepatocyte growth factor receptor	MET	1094	0	7.5428	0.524841	0.770948	0.204142	1.19342	1.02388	0.610499	0.594193	2.18089	0.129759	1	-0.0623995	-0.353266	22.689	22.8319	22.9268	23.3292	22.9073	22.8235	19.9704	20.2629	20.2756	20.9522	20.2619	21.0774	22.4239	22.3763	22.5179	22.2585	22.7153	22.1571
P08582;P08582-2	P08582	Melanotransferrin	MFI2	1095	0	5.2076	0.580234	0.745834	0.284878	1.30182	0.0852961	1	-0.361081	-0.240616	0.453932	1	-0.356328	-1.05332	25.1757	24.9983	25.6686	25.7281	25.5417	25.4275	28.4471	24.6348	23.5857	25.5512	25.3573	24.6758	25.0076	25.091	25.428	25.0506	24.1999	25.2071
P08621;P08621-2;P08621-3;P08621-4	P08621;P08621-2;P08621-3	U1 small nuclear ribonucleoprotein 70 kDa	SNRNP70	1096	0	6.791	0.749862	0.65409	0.272199	1.63263	0.0263053	0.997724	0.0113462	0.0784635	0.368406	1	0.044405	0.880842	29.5689	29.3817	29.8944	30.0088	29.7558	29.8971	25.5157	25.5679	25.2278	25.3434	25.3565	25.6456	27.887	27.963	27.8227	27.9562	27.8762	27.9736
P08651-2;P08651;P08651-4;P08651-5;P08651-3;P08651-6	P08651-2;P08651;P08651-4;P08651-5;P08651-3;P08651-6	Nuclear factor 1 C-type	NFIC	1097	0	3.3299	0.746216	0.653347	0.21353	1.62549	NaN	NaN	NaN	NaN	0.872999	1	-0.133393	-1.87555	26.6085	26.3798	26.5097	26.9318	26.5517	26.6551	NaN	NaN	NaN	NaN	NaN	NaN	24.6168	24.5039	24.4651	24.4897	24.3955	24.3004
P08670	P08670	Vimentin	VIM	1098	0	17.905	0.846614	0.625605	0.408237	1.82312	0.113485	1	-0.0569471	-0.312827	0.0849315	1	0.0163015	0.239662	31.5897	31.1104	31.4265	32.1051	31.5065	31.7396	31.3436	31.7048	31.2233	31.4049	31.5364	31.1595	31.2374	31.3041	31.1145	31.1779	31.3102	31.2167
P08708	P08708	40S ribosomal protein S17	RPS17	1099	0	2.7023	0.375469	0.831826	-0.14862	-0.895284	3.67917	0.063	0.872566	12.883	0.112344	1	0.0212917	0.309959	26.7061	26.3773	26.413	26.6072	26.1981	26.2451	26.1576	26.0751	26.1439	26.8876	27.1049	27.0017	27.775	27.6375	27.5697	27.6186	27.6999	27.7277
P08754;P09471-2;P09471;P19087;A8MTJ3	P08754	Guanine nucleotide-binding protein G(k) subunit alpha	GNAI3	1100	0	2.4107	0.506556	0.779486	0.295254	1.15747	1.75009	0.267383	-0.524822	-3.88411	0.346883	1	0.136059	0.836568	29.9607	29.4741	30.0142	30.4775	29.8497	30.0076	27.1491	26.915	27.1555	26.7659	26.4167	26.4625	29.2733	29.8124	29.5666	29.7043	29.5988	29.7572
P08758	P08758	Annexin A5	ANXA5	1101	0	6.5267	0.885217	0.610205	0.277152	1.89992	0.138532	1	0.0436802	0.37472	0.0294727	1	-0.00882276	-0.0876224	20.5025	20.4334	20.2713	20.9288	20.4988	20.611	25.3372	25.1623	25.1115	25.3439	25.3396	25.0585	24.2917	24.3244	24.152	24.1334	24.4151	24.1932
P08865	P08865	40S ribosomal protein SA	RPSA	1102	0	3.4957	0.38156	0.827873	-0.306667	-0.907705	3.08942	0.0858182	1.00157	9.08492	0.233836	1	-0.0435429	-0.595336	26.8315	26.4711	26.9162	27.0045	26.3508	25.9434	27.0084	26.6364	26.7514	27.8113	27.7846	27.805	28.4344	28.5981	28.4637	28.3654	28.5489	28.4513
P08962-3;P08962-2;P08962	P08962-3;P08962-2;P08962	CD63 antigen	CD63	1103	0	0.95756	0.0232787	0.988619	0.00951894	0.069657	0.661184	0.82279	-0.17987	-1.45957	0.262264	1	-0.109697	-0.65765	21.2192	21.5453	21.3233	21.5356	21.1996	21.3812	19.9769	19.8836	20.2699	19.8201	19.9445	19.8262	22.2869	22.2101	21.9559	21.7996	22.2604	22.0638
P09001	P09001	39S ribosomal protein L3, mitochondrial	MRPL3	1104	0	2.4217	1.97879	0.31556	0.425313	4.53959	NaN	NaN	NaN	NaN	0.67684	1	-0.120202	-1.49007	21.4328	21.3928	21.235	21.9135	21.7539	21.6691	NaN	NaN	NaN	NaN	NaN	NaN	22.3098	22.3111	22.2224	22.0333	22.2935	22.1559
P09012	P09012	U1 small nuclear ribonucleoprotein A	SNRPA	1105	0	3.0664	0.552673	0.754057	0.158855	1.24797	0.195142	1	0.0436974	0.508205	0.00912967	1	-0.00298055	-0.027741	28.4896	28.2309	28.645	28.6165	28.5431	28.6825	24.6537	24.4541	24.4616	24.5916	24.46	24.6489	26.6122	26.4227	26.4574	26.3291	26.64	26.5141
P09038-2;P09038-3;P09038-1;P09038	P09038-2;P09038-3;P09038-1;P09038	Fibroblast growth factor 2	FGF2	1106	0	1.5657	1.45962	0.430857	0.345533	3.14429	0.471243	0.926269	-1.76389	-1.08771	0.859935	1	2.71693	1.84956	25.0669	24.7031	24.8853	25.2716	25.1668	25.2535	22.4774	21.3445	22.2189	22.2097	21.4274	17.112	18.6863	20.8674	23.6815	24.0669	24.0424	23.2767
P09110;P09110-2	P09110;P09110-2	3-ketoacyl-CoA thiolase, peroxisomal	ACAA1	1108	0	2.6176	0.0660634	0.970996	-0.0127646	-0.189555	NaN	NaN	NaN	NaN	0.916756	1	-0.350542	-1.96307	21.0828	21.0131	21.1497	21.1741	20.9906	21.0427	NaN	NaN	NaN	NaN	NaN	NaN	21.5272	21.2096	21.0399	20.7496	21.1125	20.8629
P09132;P09132-2	P09132	Signal recognition particle 19 kDa protein	SRP19	1109	0	1.4936	0.529483	0.769937	0.436706	1.20253	0.171332	1	-0.383003	-0.453032	0.0813212	1	0.0267677	0.23019	32.2567	31.3684	31.7528	32.6583	31.7716	32.2581	30.4684	31.3348	31.9998	29.4726	31.8336	31.3479	31.6046	31.7991	31.6396	31.8991	31.5634	31.6611
P09382	P09382	Galectin-1	LGALS1	1111	0	3.6072	0.299106	0.870292	0.139708	0.736622	0.119545	1	-0.0335992	-0.327986	0.510377	1	0.0398763	1.16499	25.766	25.4437	25.7789	26.1117	25.6344	25.6615	29.5986	29.6928	29.7832	29.6855	29.7937	29.4945	28.5196	28.5799	28.601	28.5626	28.6452	28.6122
P09417;P09417-2	P09417;P09417-2	Dihydropteridine reductase	QDPR	1112	0	2.4495	0.315971	0.863537	0.474541	0.77219	0.111202	1	0.0426566	0.307085	0.0277933	1	0.0233784	0.0827734	18.6127	19.0073	17.3863	19.1504	18.0641	19.2154	21.5204	21.5081	21.885	21.6342	21.8058	21.6016	20.7289	19.8834	19.9134	20.306	20.168	20.1219
P09429;B2RPK0	P09429;B2RPK0	High mobility group protein B1;Putative high mobility group protein B1-like 1	HMGB1;HMGB1P1	1113	0	2.678	0.342302	0.856126	0.162038	0.82709	0.49267	0.914005	0.18984	1.13009	0.413684	1	-0.0896098	-0.972753	28.4823	28.5841	27.9862	28.6303	28.4043	28.504	27.0321	26.6786	27.0805	26.9837	27.3386	27.0384	27.5171	27.4825	27.3423	27.2407	27.4976	27.3347
P09493-3;P09493-8	P09493-3;P09493-8	Tropomyosin alpha-1 chain	TPM1	1114	0	3.2476	0.628029	0.71068	0.597271	1.395	0.0583552	1	0.0367807	0.168634	0.0392668	1	-0.0188185	-0.115585	26.3357	25.1945	25.9817	26.5471	25.932	26.8246	28.4402	28.5583	28.3843	28.147	28.8794	28.4667	27.654	27.6767	27.4249	27.7672	27.6389	27.2932
P09493-5	P09493-5	Tropomyosin alpha-1 chain	TPM1	1115	0	2.0071	0.0233236	0.988656	-0.0164808	-0.0697879	0.332914	0.976815	-0.0601559	-0.807599	0.173175	1	-0.0416889	-0.45735	23.434	23.0914	23.5986	23.5095	22.9941	23.5709	24.7515	24.7548	24.7427	24.6098	24.8382	24.6206	23.6932	23.9938	23.8285	23.7477	23.8002	23.8426
P09496-2;P09496-4;P09496-3;P09496;P09496-5	P09496-2;P09496-4;P09496-3;P09496;P09496-5	Clathrin light chain A	CLTA	1116	0	3.0783	0.755161	0.654907	0.443914	1.643	0.171624	1	0.0455837	0.453716	0.356137	1	0.0694962	0.855655	28.0512	27.4975	27.9909	28.6338	27.9231	28.3143	29.9829	30.0387	30.2031	30.0607	30.2708	30.03	29.2251	29.2191	29.1548	29.375	29.3156	29.1169
P09497-2;P09497	P09497-2;P09497	Clathrin light chain B	CLTB	1117	0	1.8256	0.661146	0.70623	0.392354	1.4595	0.0673146	1	0.0150604	0.192925	0.0752339	1	0.0178045	0.214097	25.3537	24.7236	25.4507	25.8132	25.3195	25.5723	27.3155	27.4081	27.4344	27.328	27.5395	27.3358	26.0925	26.3371	26.317	26.2213	26.3171	26.2616
P09525;P09525-2	P09525;P09525-2	Annexin A4	ANXA4	1118	0	6.0967	0.261718	0.884217	0.260875	0.656465	0.0343205	1	0.0106716	0.101529	1.72528	1	0.20414	3.81715	22.6804	21.7989	22.359	23.0785	22.0314	22.511	26.1627	26.0709	26.0669	26.3113	26.0189	26.0023	24.8569	25.0231	24.9194	25.1781	25.1336	25.1001
P09543-2;P09543	P09543-2;P09543	2,3-cyclic-nucleotide 3-phosphodiesterase	CNP	1119	0	5.9352	1.06842	0.525911	0.444384	2.27322	NaN	NaN	NaN	NaN	1.12468	1	0.203936	2.39151	27.6689	27.7414	27.6689	28.5209	27.8946	27.9968	NaN	NaN	NaN	NaN	NaN	NaN	27.1075	27.307	27.2033	27.4557	27.4884	27.2855
P09601	P09601	Heme oxygenase 1	HMOX1	1120	0	2.5672	0.680664	0.692554	-0.158309	-1.49752	NaN	NaN	NaN	NaN	0.443564	1	-0.139799	-1.03265	26.0923	26.025	26.1394	26.1182	25.7782	25.8854	NaN	NaN	NaN	NaN	NaN	NaN	25.4028	25.2394	25.3092	24.9502	25.3887	25.1931
P09622;P09622-2;P09622-3	P09622;P09622-2;P09622-3	Dihydrolipoyl dehydrogenase, mitochondrial	DLD	1121	0	4.2931	0.851986	0.624035	0.432732	1.83378	0.11959	1	0.069006	0.328098	0.309426	1	-0.0839125	-0.758428	27.6869	27.7323	27.4478	28.492	27.8135	27.8598	24.9054	25.4794	25.3313	25.123	25.5355	25.2646	28.0015	27.9267	27.8806	27.7629	28.0614	27.7328
P09651;P09651-3;Q32P51	P09651;P09651-3;Q32P51	Heterogeneous nuclear ribonucleoprotein A1;Heterogeneous nuclear ribonucleoprotein A1, N-terminally processed;Heterogeneous nuclear ribonucleoprotein A1-like 2	HNRNPA1;HNRNPA1L2	1122	0	8.3298	2.09008	0.303209	0.716632	4.88575	0.0748751	1	-0.0716413	-0.213144	0.691924	1	0.236822	1.51947	29.2325	28.8744	28.7679	29.6774	29.6008	29.7465	24.3121	24.7355	23.7733	24.5747	24.0627	23.9687	26.9103	27.3027	27.2568	27.5821	27.2865	27.3117
P09661	P09661	U2 small nuclear ribonucleoprotein A	SNRPA1	1124	0	4.8162	1.80034	0.366857	-0.637786	-4.02212	0.548376	0.892142	0.251989	1.23956	0.213156	1	-0.0508785	-0.549131	24.6011	24.5892	24.7011	24.0739	24.2104	23.6938	22.2758	21.612	22.0694	22.2318	22.3332	22.1483	23.2554	23.064	23.1319	22.9537	23.1527	23.1922
P09669	P09669	Cytochrome c oxidase subunit 6C	COX6C	1125	0.00034783	0.63906	0.0328688	0.984515	0.0388012	0.0973789	NaN	NaN	NaN	NaN	0.122511	1	-0.0292714	-0.33536	17.2776	17.5861	17.2268	18.0463	16.7233	17.4371	NaN	NaN	NaN	NaN	NaN	NaN	17.5097	17.3726	17.5324	17.3852	17.5846	17.3572
P09874	P09874	Poly [ADP-ribose] polymerase 1	PARP1	1126	0	17.92	0.617779	0.716729	0.069315	1.37503	0.657822	0.823681	-0.25171	-1.45302	0.278323	1	-0.0371043	-0.692302	30.8385	30.853	30.855	31.0178	30.859	30.8776	25.4635	24.8912	25.1934	24.8286	24.9959	24.9685	28.6634	28.5663	28.5031	28.4913	28.5481	28.582
P09884	P09884	DNA polymerase alpha catalytic subunit	POLA1	1127	0	9.756	0.200801	0.909202	-0.0935243	-0.521132	0.043061	1	-0.0103664	-0.126277	0.509928	1	-0.109755	-1.16411	28.2602	27.979	28.0105	28.2056	28.0764	27.687	29.5644	29.6258	29.7656	29.5933	29.7542	29.5772	29.1997	29.1835	29.121	28.9064	29.2216	29.047
P09914;P09914-2;Q5T764	P09914;P09914-2	Interferon-induced protein with tetratricopeptide repeats 1	IFIT1	1129	0	2.9158	0.384322	0.826452	0.315865	0.913328	0.376632	0.957409	-0.094909	-0.897658	0.111634	1	0.0397511	0.308174	27.6068	28.7322	27.8688	28.4704	28.2615	28.4236	28.9598	28.9475	29.1511	28.77	28.9509	29.0528	28.7661	28.6406	28.3876	28.6793	28.7241	28.5102
P09923	P09923	Intestinal-type alkaline phosphatase	ALPI	1130	0	1.1438	0.00284258	0.999839	-0.0031325	-0.00869867	NaN	NaN	NaN	NaN	NaN	NaN	NaN	NaN	23.1339	23.0955	22.7658	23.5901	22.9855	22.4102	NaN	NaN	NaN	NaN	NaN	NaN	NaN	NaN	NaN	NaN	NaN	NaN
P09960;P09960-4;P09960-2;P09960-3	P09960;P09960-4;P09960-2;P09960-3	Leukotriene A-4 hydrolase	LTA4H	1131	0	9.457	0.0822845	0.966108	-0.0556711	-0.232722	0.361927	0.967234	-0.0515359	-0.867558	0.0225991	1	0.00632286	0.067672	23.0442	23.0502	22.6534	23.2515	22.7363	22.5929	27.6156	27.5701	27.6025	27.6089	27.5956	27.4291	26.2392	26.4142	26.1189	26.2055	26.3328	26.2529
P09972	P09972	Fructose-bisphosphate aldolase C	ALDOC	1132	0	3.5525	0.105751	0.958705	0.0637836	0.293301	0.0247915	0.99742	0.0105928	0.0740655	0.519096	1	0.157894	1.18214	28.4249	28.3325	28.3588	28.8655	28.1867	28.2553	27.4024	27.0765	27.2408	27.156	27.4654	27.1302	28.2692	28.2141	28.2859	28.178	28.6336	28.4313
Q71UI9;P0C0S5;Q71UI9-3;Q71UI9-4;Q71UI9-2;Q71UI9-5	Q71UI9;P0C0S5;Q71UI9-3;Q71UI9-4;Q71UI9-2	Histone H2A.V;Histone H2A.Z	H2AFV;H2AFZ	1133	0	1.0143	1.48778	0.423094	0.63184	3.21206	0.739911	0.767368	0.259092	1.61316	0.329059	1	0.0898056	0.799571	26.5381	26.398	26.1054	27.2662	26.7615	26.9092	21.0994	21.3537	20.8252	21.3159	21.4509	21.289	24.4914	24.5958	24.2644	24.4526	24.6422	24.5262
Q99878;Q96KK5;Q9BTM1;P20671;P0C0S8;Q93077;Q7L7L0;P04908;Q9BTM1-2	Q99878;Q96KK5;Q9BTM1;P20671;P0C0S8;Q93077;Q7L7L0;P04908;Q9BTM1-2	Histone H2A type 1-J;Histone H2A type 1-H;Histone H2A.J;Histone H2A type 1-D;Histone H2A type 1;Histone H2A type 1-C;Histone H2A type 3;Histone H2A type 1-B/E	HIST1H2AJ;HIST1H2AH;H2AFJ;HIST1H2AD;HIST1H2AG;HIST1H2AC;HIST3H2A;HIST1H2AB	1134	0	2.4392	0.786422	0.64099	0.282422	1.70433	0.610241	0.845468	-0.154962	-1.36034	0.0463813	1	0.0163434	0.135572	27.2995	27.2185	27.0191	27.7368	27.2552	27.3923	20.308	20.4406	20.2433	19.9801	20.2846	20.2624	25.7271	25.6446	25.6183	25.5955	25.909	25.5345
P0C7Q2	P0C7Q2	Age-related maculopathy susceptibility protein 2	ARMS2	1136	0.0074141	0.34095	0.420042	0.815064	-3.3929	-0.985544	NaN	NaN	NaN	NaN	NaN	NaN	NaN	NaN	28.5124	28.4483	29.0115	18.4198	28.1187	29.255	NaN	NaN	NaN	NaN	NaN	NaN	NaN	NaN	NaN	NaN	NaN	NaN
P0CG12	P0CG12	Chromosome transmission fidelity protein 8 homolog isoform 2	CHTF8	1138	0.00017986	0.69813	0.108341	0.958534	0.0853551	0.299863	NaN	NaN	NaN	NaN	0.88313	1	-1.77397	-1.89575	23.4321	23.4257	22.7432	23.5298	22.9596	23.3677	NaN	NaN	NaN	NaN	NaN	NaN	22.4758	22.4597	21.9997	22.2096	19.0254	20.3784
P0CG13	P0CG13	Chromosome transmission fidelity protein 8 homolog	CHTF8	1139	0	1.1024	0.934904	0.584836	0.28268	1.99959	0.236105	1	0.316748	0.60036	0.475279	1	-3.1199	-1.09571	28.1901	28.0963	27.9176	28.5216	28.4027	28.1278	26.8566	27.0736	28.5218	27.8853	27.8594	27.6575	28.3006	27.9115	28.1529	28.0686	27.6193	19.3175
P0CW18	P0CW18	Serine protease 56	PRSS56	1143	0	3.5099	1.12618	0.516848	-0.49898	-2.39469	0.301353	0.989209	0.193061	0.74138	0.103505	1	-0.0417658	-0.287591	25.6681	25.4126	25.5796	25.3844	25.0677	24.7112	22.7062	22.2697	22.5345	22.3039	23.0915	22.6942	25.7367	25.7281	25.478	25.4013	25.6066	25.8096
P0DI83	P0DI83	Ras-related protein Rab-34, isoform NARR	RAB34	1144	0.00018096	0.70208	0.0889588	0.963483	-0.0734863	-0.250167	0.911279	0.6712	0.299728	1.95207	0.294391	1	0.0848974	0.726616	26.8634	26.4949	26.727	27.1181	26.1752	26.5715	23.9536	24.2005	23.7416	24.1994	24.1763	24.4192	25.7891	25.6808	25.7873	26.0321	25.8329	25.6469
P0DJ93	P0DJ93	Small integral membrane protein 13	SMIM13	1145	0.00017671	0.67449	0.000968104	1	0.000925064	0.00296888	NaN	NaN	NaN	NaN	0.223681	1	-0.0658932	-0.572746	25.0901	25.0989	25.1394	25.6795	24.6075	25.0442	NaN	NaN	NaN	NaN	NaN	NaN	25.2638	25.1359	25.0516	25.2444	24.9091	25.1001
P0DMM9-3;P0DMN0;P0DMM9;P0DMM9-2	P0DMM9-3;P0DMN0;P0DMM9;P0DMM9-2	Sulfotransferase 1A3;Sulfotransferase 1A4	SULT1A3;SULT1A4	1146	0	2.6849	0.415631	0.816698	-1.36138	-0.976672	0.0917708	1	-0.01828	-0.257464	0.711867	1	-0.313159	-1.55837	20.8458	20.4161	21.4615	20.3684	16.8891	21.3817	24.2033	24.4065	24.3089	24.2751	24.226	24.3627	23.6437	23.6217	23.4288	22.875	23.4686	23.4111
P0DMV8;P0DMV9;P0DMV8-2	P0DMV8;P0DMV9;P0DMV8-2	Heat shock 70 kDa protein 1A;Heat shock 70 kDa protein 1B	HSPA1A;HSPA1B	1147	0	11.815	0.822023	0.631387	0.266079	1.77447	0.127569	1	0.0267919	0.347872	0.424661	1	0.0728251	0.994819	30.7745	30.5839	30.6918	31.209	30.9081	30.7313	33.2361	33.1557	33.1675	33.2456	33.32	33.074	32.2985	32.3617	32.1858	32.2744	32.4524	32.3377
P0DN76;Q01081;Q01081-2;Q01081-4;Q8WU68-3;Q8WU68;Q01081-3;Q8WU68-2	P0DN76;Q01081;Q01081-2;Q01081-4	Splicing factor U2AF 35 kDa subunit	U2AF1	1148	0	2.7838	0.34259	0.856232	0.101023	0.827687	0.378979	0.956769	0.345641	0.902445	0.495486	1	0.142858	1.13565	23.576	23.5635	23.5093	23.4496	23.8657	23.6366	18.816	19.7752	18.5408	19.3988	19.5267	19.2435	21.5238	21.4858	21.3579	21.828	21.5063	21.4618
P0DN79;P35520;P35520-2	P0DN79;P35520;P35520-2	Cystathionine beta-synthase	CBS	1149	0	6.8519	0.382718	0.827239	0.241284	0.910061	0.165825	1	-0.0305888	-0.440079	0.0011199	1	-0.000181198	-0.00343379	21.8072	21.5547	21.7816	22.4108	21.5378	21.9189	25.9667	26.0285	26.1553	26.0253	26.089	25.9445	24.5212	24.6921	24.5575	24.5909	24.6052	24.5741
P0DP25;P0DP24;P0DP23;P02585	P0DP25;P0DP24;P0DP23			1150	0	2.6855	0.225233	0.901465	0.0959988	0.576209	0.0156945	0.996331	-0.0058314	-0.0473459	0.0448221	1	-0.0144672	-0.131214	25.8403	25.7528	25.9347	26.231	25.6881	25.8968	27.0728	26.7929	26.9432	26.7537	27.0684	26.9694	26.3309	26.5666	26.189	26.3373	26.3536	26.3522
P0DP91;Q8N328	P0DP91;Q8N328	PiggyBac transposable element-derived protein 3	PGBD3	1151	0	2.9147	0.318173	0.861802	-0.12324	-0.77681	0.175749	1	0.40982	0.463366	0.335959	1	0.628713	0.813931	19.7223	19.8229	19.8288	19.3586	19.8141	19.8317	20.4421	19.1844	17.5623	19.388	20.022	19.0082	19.1042	18.7374	16.823	18.3643	19.4284	18.758
P0DPB6;P0DPB5	P0DPB6			1152	0	2.0383	0.00188926	1	-0.000706991	-0.00578769	0.480056	0.923775	0.179177	1.10516	0.00524235	1	0.00171534	0.0159987	25.4006	25.0573	25.2802	25.3051	25.3238	25.1071	24.3501	24.095	24.2304	24.1407	24.6383	24.434	24.3112	24.3005	24.0503	24.1746	24.1416	24.3511
P0DPD7	P0DPD7			1153	0	0.85342	0.682695	0.691049	-0.93575	-1.50148	0.50983	0.911958	0.297407	1.16391	0.32877	1	1.05265	0.798968	26.9489	26.3994	26.8359	26.9234	24.8783	25.5754	24.7487	24.8208	24.1289	24.6064	24.9526	25.0317	26.32	25.1054	22.2388	25.1684	26.6464	25.0073
P10109	P10109	Adrenodoxin, mitochondrial	FDX1	1154	0	1.5594	0.910601	0.59919	0.369178	1.95071	0.820163	0.732046	-0.365265	-1.77079	0.216854	1	-0.0441189	-0.557451	25.5491	25.4068	25.4656	26.1307	25.4985	25.8999	23.6438	24.149	24.3051	23.6004	23.6316	23.7702	25.5523	25.7094	25.7134	25.4969	25.6676	25.6783
P10155-3;P10155-5;P10155-4;P10155;P10155-2	P10155-3;P10155-5;P10155-4;P10155;P10155-2	60 kDa SS-A/Ro ribonucleoprotein	TROVE2	1156	0	6.4607	0.40168	0.819267	0.288483	0.94853	0.0675943	1	-0.0201263	-0.193678	0.206215	1	0.0851695	0.533438	23.2088	23.0447	23.29	23.7682	23.762	22.8787	26.7129	26.4428	26.6847	26.4818	26.681	26.6174	25.517	25.6305	25.4216	25.4457	25.9033	25.4756
P10244-2;P10244	P10244-2;P10244	Myb-related protein B	MYBL2	1157	0	0.94815	0.4004	0.819773	-0.0931822	-0.945942	NaN	NaN	NaN	NaN	0.875205	1	-4.03404	-1.87995	24.2279	24.0201	24.0256	23.9902	24.1246	23.8792	NaN	NaN	NaN	NaN	NaN	NaN	22.9598	23.8848	23.7124	18.3636	23.5993	16.492
P10301	P10301	Ras-related protein R-Ras	RRAS	1160	0	2.6828	0.0423831	0.979644	-0.0237249	-0.124372	1.10907	0.559287	6.11595	2.35848	0.235489	1	0.113509	0.598997	28.4514	28.613	28.592	28.5366	28.8427	28.2059	18.6391	20.2936	26.6839	26.3147	28.6678	28.982	28.2594	28.5702	28.1411	28.2055	28.4174	28.6884
P10316;P01892	P10316;P01892	HLA class I histocompatibility antigen, A-69 alpha chain;HLA class I histocompatibility antigen, A-2 alpha chain	HLA-A	1161	0	4.9127	0.0465159	0.976835	-0.120171	-0.135948	0.935592	0.669414	0.590465	2.00098	1.35511	1	0.126975	2.89937	25.2589	24.3395	25.3053	25.9855	23.2413	25.3164	19.4974	20.0158	20.4324	20.8025	20.4112	20.5033	24.6506	24.7325	24.7401	24.8876	24.7737	24.8428
P10412;P16402;P22492	P10412;P16402	Histone H1.4;Histone H1.3	HIST1H1E;HIST1H1D	1163	0	1.2638	0.297318	0.87127	0.346799	0.732831	0.349294	0.973026	-2.76379	-0.841549	0.138525	1	-0.174907	-0.374703	31.9283	30.9278	31.5028	32.5387	31.5309	31.3296	30.3872	29.6507	30.0508	30.6713	20.7129	30.4131	31.7461	31.7935	30.982	30.8932	32.101	31.0026
P10515	P10515	Dihydrolipoyllysine-residue acetyltransferase component of pyruvate dehydrogenase complex, mitochondrial	DLAT	1164	0	7.1066	0.0274772	0.987267	-0.0187581	-0.0818589	0.663444	0.824053	-0.384071	-1.46397	0.465912	1	-0.107241	-1.07713	22.3142	22.4419	22.1443	22.6827	22.2008	21.9606	19.9941	19.2605	19.7945	19.5709	19.2475	19.0785	22.5323	22.3814	22.3113	22.1612	22.4189	22.3232
P10586-2;P10586	P10586-2;P10586	Receptor-type tyrosine-protein phosphatase F	PTPRF	1165	0	14.227	0.516689	0.773602	0.221556	1.17741	0.0443773	1	0.0674979	0.129969	0.221747	1	0.0528984	0.56842	26.4883	26.2512	26.5941	26.981	26.5407	26.4766	23.7606	23.1007	24.7497	23.5379	24.1566	24.119	26.228	26.1738	25.9981	26.0722	26.2855	26.2009
P10588	P10588	Nuclear receptor subfamily 2 group F member 6	NR2F6	1166	0	0.88018	0.115979	0.952953	0.0917835	0.31908	NaN	NaN	NaN	NaN	NaN	NaN	NaN	NaN	20.571	20.1297	20.5284	20.982	20.1355	20.387	NaN	NaN	NaN	NaN	NaN	NaN	NaN	NaN	NaN	NaN	NaN	NaN
P10599;P10599-2	P10599;P10599-2	Thioredoxin	TXN	1168	0	2.6551	0.189164	0.914794	0.10833	0.494474	0.032513	0.998727	-0.0102558	-0.0963597	0.085121	1	-0.0292314	-0.240158	19.3829	19.1439	19.062	19.6962	19.0743	19.1432	23.6444	23.366	23.4983	23.4628	23.6256	23.3896	22.5119	22.3529	22.1797	22.2238	22.4668	22.2662
P10606	P10606	Cytochrome c oxidase subunit 5B, mitochondrial	COX5B	1169	0	1.7188	0.444121	0.805569	0.310221	1.03376	0.127372	1	0.0691846	0.347386	0.328539	1	-0.0545063	-0.798485	28.5335	28.6878	28.1125	29.2218	28.6552	28.3874	24.3768	24.4044	23.9191	24.0622	24.3864	24.4593	28.2558	28.3257	28.1665	28.1588	28.2943	28.1314
P10619-2;P10619	P10619-2;P10619	Lysosomal protective protein;Lysosomal protective protein 32 kDa chain;Lysosomal protective protein 20 kDa chain	CTSA	1170	0	1.6656	0.642551	0.710005	-0.267455	-1.42328	0.257748	0.998626	0.14179	0.647838	1.32533	1	-0.263746	-2.83138	25.1888	25.2688	25.0993	25.2806	24.7527	24.7213	23.3699	23.5767	23.0512	23.3313	23.7874	23.3045	26.5401	26.6546	26.5365	26.1781	26.4693	26.2926
P10644;P10644-2	P10644;P10644-2	cAMP-dependent protein kinase type I-alpha regulatory subunit;cAMP-dependent protein kinase type I-alpha regulatory subunit, N-terminally processed	PRKAR1A	1172	0	3.705	0.244797	0.889267	-0.149516	-0.61952	0.106275	1	-0.0389105	-0.294633	1.54025	1	-0.156994	-3.34044	23.4874	23.6261	23.362	23.7303	22.9377	23.3589	26.1148	26.2254	26.5054	26.2958	26.118	26.315	25.259	25.3166	25.1803	25.0698	25.1459	25.0693
P10768	P10768	S-formylglutathione hydrolase	ESD	1174	0	2.6438	0.504505	0.779519	2.3056	1.15343	0.0415935	1	-0.0292352	-0.122151	0.217691	1	0.0893675	0.559332	13.82	15.1093	15.0746	20.7803	15.8309	14.3095	19.2726	18.6662	18.8136	18.5787	19.0429	19.0429	18.0719	18.0292	17.748	17.7925	18.1594	18.1653
P10809;P10809-2	P10809	60 kDa heat shock protein, mitochondrial	HSPD1	1175	0	13.543	0.265538	0.8845	0.165198	0.664746	0.0966744	1	-0.0368474	-0.270117	0.0506971	1	0.0144456	0.14757	29.4366	29.5216	29.2227	29.9901	29.4918	29.1946	27.0549	27.0754	26.9378	26.9241	27.2345	26.7988	29.6691	29.7163	29.552	29.5177	29.8112	29.6518
P10909-4;P10909-6;P10909;P10909-5;P10909-2;P10909-3	P10909-4;P10909-6;P10909;P10909-5;P10909-2;P10909-3	Clusterin;Clusterin beta chain;Clusterin alpha chain	CLU	1176	0	2.5878	0.478833	0.787296	-0.355391	-1.10274	0.491997	0.91541	0.331551	1.12877	0.83893	1	-0.26466	-1.8079	27.2882	27.3007	27.4072	27.6089	26.747	26.574	24.857	25.2822	25.1297	24.889	25.6889	25.6856	27.329	27.1351	27.1819	26.8416	27.2176	26.7928
P11021	P11021	78 kDa glucose-regulated protein	HSPA5	1177	0	12.83	0.126639	0.948844	-0.0603485	-0.345577	1.85271	0.237382	0.62836	4.16944	0.0361061	1	-0.010973	-0.106619	29.0261	28.8791	29.0673	29.2535	28.8277	28.7103	26.7452	26.6935	26.47	27.2182	27.5003	27.0754	29.098	29.0512	28.8711	28.867	29.1308	28.9896
P11047	P11047	Laminin subunit gamma-1	LAMC1	1178	0	8.6209	0.258416	0.884551	-0.122227	-0.649291	0.365289	0.967243	0.400398	0.874455	0.582342	1	-0.151473	-1.30594	28.9645	28.8266	28.9917	29.164	28.5813	28.6707	26.9729	27.7532	26.7064	26.8831	27.9453	27.8053	28.8249	28.9915	28.8248	28.5688	28.918	28.6999
P11117	P11117	Lysosomal acid phosphatase	ACP2	1179	0	1.6761	0.394952	0.821385	0.257289	0.934912	NaN	NaN	NaN	NaN	0.305352	1	-0.126265	-0.749835	14.5071	14.2409	14.5335	15.198	14.371	14.4843	NaN	NaN	NaN	NaN	NaN	NaN	15.7386	15.6511	15.4091	15.2758	15.7354	15.4087
P11142;P11142-2	P11142;P11142-2	Heat shock cognate 71 kDa protein	HSPA8	1180	0	10.237	1.42297	0.435645	0.46615	3.05724	0.152844	1	-0.0397371	-0.409245	0.298064	1	0.0727037	0.734414	26.3011	26.1715	26.2614	26.9884	26.6589	26.4851	28.4095	28.2966	28.3803	28.412	28.4149	28.1404	27.5951	27.6564	27.4139	27.507	27.7387	27.6378
P11166	P11166	Solute carrier family 2, facilitated glucose transporter member 1	SLC2A1	1181	0	2.4787	1.01724	0.543957	0.463204	2.16722	NaN	NaN	NaN	NaN	0.0831583	1	0.0341218	0.235016	21.117	21.3586	20.8764	21.9029	21.4511	21.3877	NaN	NaN	NaN	NaN	NaN	NaN	20.8051	20.7633	20.7556	20.556	21.056	20.8143
P11169;Q8TDB8-4;Q8TDB8-2;Q8TDB8;Q8TDB8-5;Q8TDB8-3	P11169;Q8TDB8-4;Q8TDB8-2;Q8TDB8;Q8TDB8-5	Solute carrier family 2, facilitated glucose transporter member 3;Solute carrier family 2, facilitated glucose transporter member 14	SLC2A3;SLC2A14	1182	0	1.3901	0.636124	0.709444	0.240131	1.41076	NaN	NaN	NaN	NaN	0.413664	1	-0.215659	-0.972711	26.2787	26.3326	26.7108	26.876	26.5294	26.6371	NaN	NaN	NaN	NaN	NaN	NaN	26.1023	26.2469	25.9958	26.1497	26.0649	25.4834
P11171-2;P11171;P11171-5;P11171-4;P11171-3;P11171-7;P11171-6	P11171-2;P11171;P11171-5;P11171-4;P11171-3;P11171-7;P11171-6	Protein 4.1	EPB41	1183	0	4.1915	0.648179	0.706848	0.341923	1.43424	1.74066	0.27086	-0.344316	-3.85856	0.0497442	1	-0.0184066	-0.144929	29.8113	29.6597	30.0528	30.5514	29.8273	30.1709	28.6824	28.9019	28.9083	28.3886	28.5479	28.5231	29.1544	29.0524	29.0042	28.8139	29.1664	29.1754
P11172;P11172-3;P11172-2;P11172-4	P11172;P11172-3;P11172-2;P11172-4	Uridine 5-monophosphate synthase;Orotate phosphoribosyltransferase;Orotidine 5-phosphate decarboxylase	UMPS	1184	0	6.0143	0.188167	0.9151	0.178912	0.492174	0.125605	1	-0.0979017	-0.343024	0.148849	1	0.0564372	0.399667	26.5833	26.4746	26.4652	27.3857	26.4972	26.177	29.285	28.355	28.9599	28.6124	28.9043	28.7895	28.5015	28.496	28.1942	28.2721	28.6091	28.4797
P11177;P11177-2;P11177-3	P11177;P11177-2;P11177-3	Pyruvate dehydrogenase E1 component subunit beta, mitochondrial	PDHB	1185	0	3.298	0.664611	0.705458	0.316686	1.46624	0.195838	1	0.0923468	0.509799	0.226151	1	-0.0936756	-0.578256	21.2661	21.5441	21.3033	22.079	21.5416	21.443	18.9767	18.8956	18.73	18.7674	19.2902	18.8218	21.8467	21.6457	21.386	21.3708	21.6893	21.5374
P11182	P11182	Lipoamide acyltransferase component of branched-chain alpha-keto acid dehydrogenase complex, mitochondrial	DBT	1186	0	5.3198	0.410942	0.816521	0.226463	0.967228	0.845447	0.717599	6.86107	1.82081	0.0296547	1	-0.00847435	-0.0881471	29.7009	29.8651	29.2603	30.1168	29.7791	29.6097	29.4707	17.7467	19.0026	28.0231	28.6564	30.1237	29.8239	29.7872	29.5775	29.6305	29.8288	29.7038
P11216	P11216	Glycogen phosphorylase, brain form	PYGB	1187	0	7.8397	0.698787	0.678341	5.38621	1.53285	1.0577	0.586719	0.325942	2.25089	0.810318	1	-0.166987	-1.75137	28.689	18.4693	29.0499	29.8172	30.7782	31.7713	31.996	31.7824	32.0417	32.1354	32.1553	32.5072	31.5334	31.8491	31.6755	31.5663	31.4709	31.5199
P11233	P11233	Ras-related protein Ral-A	RALA	1188	0	2.6054	1.16175	0.513816	0.359793	2.47056	0.309887	0.984728	-0.347096	-0.759398	0.0141824	1	0.00852712	0.0428546	29.1342	29.6111	29.3258	29.7993	29.6448	29.7064	28.7691	28.2445	28.0845	27.3624	28.7658	27.9286	28.795	28.6454	28.8319	28.463	29.1179	28.7171
P11234;P11234-3;P11234-2	P11234;P11234-3;P11234-2	Ras-related protein Ral-B	RALB	1189	0	1.463	1.05713	0.529006	0.291505	2.24969	0.0834672	1	-0.0478573	-0.235827	0.359992	1	-0.0991376	-0.863584	28.7398	28.947	28.7665	29.2841	28.9004	29.1433	23.8724	23.9403	23.9438	23.8271	24.24	23.5458	28.0967	27.8725	28.1079	27.7845	28.0798	27.9154
P11277-3;P11277;P11277-2	P11277-3;P11277;P11277-2	Spectrin beta chain, erythrocytic	SPTB	1191	0.00462	0.39471	0.463067	0.797327	2.5047	1.07148	0.557033	0.891826	-2.33228	-1.2565	0.438258	1	-2.04964	-1.02205	24.1246	17.0408	23.9765	24.2824	24.1095	24.2641	23.3484	24.1454	23.8567	23.037	23.5371	17.7796	23.7713	23.7696	23.5174	23.5281	23.75	17.6312
P11279;P11279-2	P11279;P11279-2	Lysosome-associated membrane glycoprotein 1	LAMP1	1192	0	2.5085	0.142665	0.94023	0.123055	0.38475	0.116156	1	0.119773	0.319524	0.127738	1	0.0223598	0.348288	25.4391	24.8175	25.5185	25.8348	25.0812	25.2283	24.2749	23.9007	24.1019	23.8225	23.8851	24.9292	26.5488	26.4759	26.5517	26.4326	26.6291	26.5818
P11310;P11310-2	P11310;P11310-2	Medium-chain specific acyl-CoA dehydrogenase, mitochondrial	ACADM	1194	0	5.126	0.507446	0.77866	0.221229	1.15922	0.339216	0.974124	0.169509	0.820693	0.438496	1	-0.134726	-1.02253	24.7514	24.8974	24.5411	25.2707	24.8165	24.7664	22.5388	22.6821	22.1332	22.4561	22.8662	22.5403	25.0303	25.0214	24.9279	24.6574	25.0952	24.8229
P11387;Q969P6-2;Q969P6	P11387	DNA topoisomerase 1	TOP1	1195	0	11.277	0.39407	0.82133	0.125711	0.933124	0.113434	1	-0.223587	-0.312701	0.0821577	1	-0.0394516	-0.232389	31.2191	31.1642	31.147	31.5602	31.1168	31.2305	28.5693	29.5699	27.4693	27.5825	28.5042	28.8511	29.4928	29.3262	29.0645	29.2123	29.4725	29.0803
P11388;P11388-2;P11388-3;P11388-4	P11388;P11388-2;P11388-3;P11388-4	DNA topoisomerase 2-alpha	TOP2A	1196	0	20.614	0.958663	0.573255	0.247508	2.04763	1.25026	0.479912	-0.853575	-2.66324	0.64349	1	-0.103834	-1.42511	30.7198	30.5489	30.6034	30.903	30.6675	31.0441	26.5626	26.9178	26.7195	25.2795	26.1003	26.2593	28.8634	28.7884	28.8318	28.5879	28.8167	28.7675
P11413;P11413-2;P11413-3	P11413;P11413-2;P11413-3	Glucose-6-phosphate 1-dehydrogenase	G6PD	1197	0	11.105	0.398713	0.820182	0.252441	0.942529	0.156599	1	-0.0557149	-0.41821	0.209697	1	0.0371774	0.541322	24.3145	23.9376	24.1541	24.866	24.0595	24.2381	28.0644	27.797	27.7593	27.8526	27.9575	27.6433	27.0985	27.2493	27.0518	27.1372	27.2385	27.1354
P11441	P11441	Ubiquitin-like protein 4A	UBL4A	1198	0	1.8677	0.14392	0.939516	-0.0997785	-0.387787	1.47649	0.373123	0.175922	3.1848	0.177827	1	-0.0979665	-0.468211	24.4314	24.0122	24.4641	24.5146	23.7975	24.2963	27.1451	26.97	27.0416	27.263	27.233	27.1885	25.6529	25.7507	25.5767	25.5469	25.2183	25.9213
P11498;P11498-2	P11498	Pyruvate carboxylase, mitochondrial	PC	1202	0	16.011	0.427688	0.812654	0.180824	1.00089	0.200418	1	0.0677783	0.520261	0.0995347	1	-0.0327199	-0.277455	33.416	33.4809	33.3035	33.9265	33.3913	33.425	31.3008	31.2927	31.2455	31.2304	31.6053	31.2065	33.6209	33.5617	33.3783	33.3316	33.652	33.4791
P11532-4;P11532;P11532-3;P11532-2	P11532-4;P11532;P11532-3;P11532-2	Dystrophin	DMD	1203	0	4.0568	0.448511	0.805412	0.27368	1.04252	1.17802	0.527146	-0.0592868	-2.50556	0.229176	1	-0.0856552	-0.584993	29.1836	28.7212	28.8754	29.5872	28.8093	29.2048	27.9471	28.0117	28.0113	27.9279	27.9492	27.9152	28.6305	28.6176	28.3585	28.2654	28.6656	28.4186
P11586	P11586	C-1-tetrahydrofolate synthase, cytoplasmic;Methylenetetrahydrofolate dehydrogenase;Methenyltetrahydrofolate cyclohydrolase;Formyltetrahydrofolate synthetase;C-1-tetrahydrofolate synthase, cytoplasmic, N-terminally processed	MTHFD1	1205	0	14.155	0.107015	0.959772	0.0446027	0.296507	3.40738	0.0926667	1.11051	10.9766	0.0972227	1	-0.02941	-0.271526	26.0289	25.9445	25.9584	26.3098	25.9387	25.8172	25.5009	25.3725	25.5257	26.4729	26.7547	26.503	27.32	27.2386	27.0963	27.0418	27.3408	27.1841
P11717	P11717	Cation-independent mannose-6-phosphate receptor	IGF2R	1206	0	12.103	0.328799	0.859656	0.101545	0.799028	2.76047	0.101974	-0.344828	-7.44796	0.302859	1	-0.0609798	-0.744567	29.9358	29.8492	29.994	30.2634	29.9495	29.8708	29.035	28.9241	29.0412	28.7013	28.6546	28.6099	30.792	30.9411	30.6794	30.6865	30.7935	30.7496
P11766	P11766	Alcohol dehydrogenase class-3	ADH5	1207	0	5.2156	0.290395	0.872723	0.151655	0.718115	0.289161	0.995272	-0.0688178	-0.715484	0.195652	1	0.0388037	0.509373	27.3799	27.8019	27.1156	27.6829	27.6161	27.4533	31.3672	31.4377	31.6402	31.4596	31.4672	31.3119	30.1728	30.2441	30.0505	30.1169	30.2909	30.1761
P11802;P11802-2	P11802	Cyclin-dependent kinase 4	CDK4	1208	0	3.3471	0.0749656	0.967399	-0.0882543	-0.213385	0.485488	0.919624	-0.24426	-1.11591	0.199875	1	-0.0872339	-0.519021	21.7871	21.043	21.6966	21.4294	20.8261	22.0064	24.3223	23.5972	23.8594	23.7846	23.5984	23.6631	23.5942	23.7905	23.5585	23.4121	23.8641	23.4054
P11908;P11908-2	P11908;P11908-2	Ribose-phosphate pyrophosphokinase 2	PRPS2	1209	0	1.9978	1.08084	0.523435	-0.222792	-2.29916	0.120039	1	-0.0845826	-0.329214	0.159632	1	-0.0352834	-0.425425	18.5078	18.2771	18.4838	18.2348	18.077	18.2885	21.5241	20.7337	21.4527	21.062	21.1689	21.2258	20.5385	20.7698	20.6303	20.6865	20.5204	20.626
P11940;P11940-2;Q9H361;Q4VXU2;Q4VXU2-2	P11940;P11940-2;Q9H361	Polyadenylate-binding protein 1;Polyadenylate-binding protein 3	PABPC1;PABPC3	1211	0	11.342	0.0219467	0.988141	-0.00933393	-0.0657638	0.920132	0.668733	0.319569	1.96985	0.226365	1	-0.0692164	-0.578733	29.4776	29.4005	29.3221	29.6341	29.3691	29.1691	29.8447	29.5086	29.9378	29.8934	30.2094	30.1469	30.817	30.8378	30.5675	30.5147	30.793	30.7069
P12004	P12004	Proliferating cell nuclear antigen	PCNA	1212	0	4.9692	2.16482	0.292486	-0.361198	-5.12927	1.03076	0.608295	0.299495	2.19508	0.302257	1	0.100853	0.743294	28.4908	28.643	28.4285	28.208	28.1661	28.1047	28.7786	28.387	28.6147	28.8827	29.0288	28.7673	27.8295	27.9858	27.6946	27.7312	27.9952	28.0861
P12081-4;P12081;P12081-3;P12081-2	P12081-4;P12081;P12081-3;P12081-2	Histidine--tRNA ligase, cytoplasmic	HARS	1215	0	5.8703	0.750931	0.655166	-0.391389	-1.63472	1.1023	0.565268	0.18399	2.34421	0.437933	1	-0.106892	-1.0214	25.4483	25.5694	25.1186	25.3112	25.0227	24.6282	27.1862	26.9676	27.0817	27.3041	27.3141	27.1694	26.4675	26.3211	26.2762	26.1031	26.4048	26.2361
P12236	P12236	ADP/ATP translocase 3;ADP/ATP translocase 3, N-terminally processed	SLC25A6	1217	0	5.6468	0.0259749	0.988465	0.00664711	0.0775048	0.305681	0.985187	0.569302	0.75053	0.677991	1	-0.194824	-1.49231	27.3548	27.478	27.467	27.5915	27.3504	27.3778	22.6933	20.468	20.9712	22.6437	21.6082	21.5887	27.7098	27.3581	27.5762	27.25	27.5126	27.297
P12268	P12268	Inosine-5-monophosphate dehydrogenase 2	IMPDH2	1218	0	7.3498	1.75468	0.382832	0.602795	3.89659	0.0646292	1	-0.0207926	-0.185683	0.0264413	1	0.00442187	0.078858	24.909	24.5018	24.6085	25.11	25.2777	25.4399	29.1779	28.9235	29.2948	29.1068	29.1531	29.0738	28.054	28.0769	27.9472	27.9571	28.0916	28.0426
P12270;P12270-2	P12270	Nucleoprotein TPR	TPR	1219	0	30.961	1.00789	0.54855	0.251571	2.14802	0.276541	0.999443	-0.106668	-0.688476	0.0570526	1	-0.00958824	-0.165071	30.8005	30.5074	30.8765	31.0221	30.916	31.001	29.2713	29.5195	29.0242	29.2663	29.169	29.0597	29.2069	29.2258	29.044	29.1615	29.1484	29.138
P12277;P06732	P12277	Creatine kinase B-type	CKB	1220	0	6.0468	0.0995206	0.958981	0.0553036	0.277419	0.0300003	0.997201	0.00996717	0.0891425	0.323393	1	-0.0632006	-0.78774	24.189	24.0794	23.7355	24.3469	23.9063	23.9167	28.4979	28.4819	28.5111	28.6086	28.628	28.2842	27.2813	27.408	27.2722	27.1929	27.3917	27.1874
P12429	P12429	Annexin A3	ANXA3	1221	0	7.1179	0.100935	0.958109	0.0588875	0.281036	0.0960072	1	0.0195134	0.2684	0.222812	1	-0.0807095	-0.570803	26.4855	26.2385	26.5276	26.8429	26.2125	26.3729	30.8788	30.6686	30.7311	30.7745	30.846	30.7166	29.8182	29.8602	29.6109	29.4679	29.8771	29.7022
P12694;P12694-2	P12694;P12694-2	2-oxoisovalerate dehydrogenase subunit alpha, mitochondrial	BCKDHA	1222	0	2.2041	1.13476	0.512168	-0.512442	-2.41291	0.36192	0.966781	-1.03946	-0.867544	0.252069	1	-0.266195	-0.635453	23.6843	24.1229	23.7977	23.5716	23.4684	23.0276	22.2573	20.8554	21.7735	18.3389	21.675	21.7539	24.0451	24.123	23.5473	22.8853	23.9616	24.0699
P12814;P12814-3;P12814-2;P12814-4;P35609-2;P35609	P12814;P12814-3;P12814-2;P12814-4	Alpha-actinin-1	ACTN1	1223	0	9.1339	0.249238	0.886836	0.0729218	0.629259	0.327805	0.97837	0.0790075	0.796954	0.654048	1	0.0747102	1.44567	31.5595	31.6991	31.7066	31.8962	31.5334	31.7542	32.2924	32.0967	32.1826	32.2347	32.4247	32.1494	31.6121	31.727	31.5972	31.7499	31.7533	31.6573
P12955;P12955-3;P12955-2	P12955;P12955-3;P12955-2	Xaa-Pro dipeptidase	PEPD	1224	0	3.9172	0.00717248	0.998153	-0.0393365	-0.0218417	1.03831	0.599644	0.404738	2.21068	0.13286	1	0.0756048	0.360875	23.9519	19.7053	18.6646	20.6455	22.15	19.4082	23.1395	23.5268	23.6257	23.9297	23.9553	23.6213	22.3822	22.9349	22.9497	22.7741	22.7028	23.0166
P12956;P12956-2	P12956;P12956-2	X-ray repair cross-complementing protein 6	XRCC6	1225	0	11.305	0.740723	0.654889	0.148928	1.61474	1.41382	0.397813	0.370195	3.03572	0.0387334	1	0.0121117	0.114076	30.1814	30.031	30.033	30.3277	30.0772	30.2873	28.686	28.2979	28.5363	28.9206	28.9249	28.7853	29.4598	29.451	29.2973	29.3226	29.5991	29.3228
P13010	P13010	X-ray repair cross-complementing protein 5	XRCC5	1226	0	11.689	0.153867	0.933935	-0.0325635	-0.411692	2.0266	0.19753	0.335604	4.68596	0.323602	1	-0.0681655	-0.788177	27.7834	27.6709	27.8695	27.8489	27.6717	27.7056	26.2255	26.0848	26.2386	26.4593	26.6223	26.474	26.9941	26.9933	26.8478	26.8091	27.0199	26.8018
P13051;P13051-2	P13051;P13051-2	Uracil-DNA glycosylase	UNG	1227	0	1.1157	1.17279	0.513088	-0.508941	-2.49428	0.257714	0.998287	-1.90942	-0.647763	0.918309	1	-0.454082	-1.96619	32.7601	32.9749	32.4583	32.4414	32.259	31.966	29.4023	29.767	30.6577	30.7421	22.19	31.1667	31.9227	31.3572	31.4443	31.1472	31.3657	30.8489
P13056;P13056-2;P13056-3	P13056;P13056-2;P13056-3	Nuclear receptor subfamily 2 group C member 1	NR2C1	1228	0	1.2648	0.610462	0.725232	0.262073	1.36077	NaN	NaN	NaN	NaN	NaN	NaN	NaN	NaN	26.7787	26.917	26.7159	26.8203	26.9533	27.4242	NaN	NaN	NaN	NaN	NaN	NaN	NaN	NaN	NaN	NaN	NaN	NaN
P13073	P13073	Cytochrome c oxidase subunit 4 isoform 1, mitochondrial	COX4I1	1229	0	2.4487	0.897708	0.607832	0.379737	1.92488	NaN	NaN	NaN	NaN	0.365997	1	-0.0939954	-0.875906	21.7747	21.688	21.5384	22.4164	21.8669	21.8571	NaN	NaN	NaN	NaN	NaN	NaN	22.0462	22.0599	21.7525	21.7823	21.8951	21.8993
P13196;P13196-2	P13196	5-aminolevulinate synthase, nonspecific, mitochondrial	ALAS1	1230	0.0018285	0.52016	0.386015	0.824389	1.79253	0.916771	0.552496	0.894416	2.32833	1.24762	0.817656	1	-0.181836	-1.76585	24.8199	18.9114	24.3639	25.1423	24.751	23.5796	24.7665	20.1468	26.2563	25.4278	26.2694	26.4574	24.6539	24.9095	24.6698	24.4901	24.6846	24.513
P13473;P13473-3	P13473;P13473-3	Lysosome-associated membrane glycoprotein 2	LAMP2	1232	0	1.1298	1.54422	0.425484	-0.45325	-3.35027	NaN	NaN	NaN	NaN	0.346206	1	0.146187	0.83517	25.0705	25.1393	24.7523	24.6221	24.4096	24.5705	NaN	NaN	NaN	NaN	NaN	NaN	24.9322	25.4128	25.0726	25.3158	25.4438	25.0965
P13489	P13489	Ribonuclease inhibitor	RNH1	1233	0	6.0993	0.269702	0.879856	0.275009	0.673746	0.00802949	1	0.00190036	0.024428	0.328687	1	0.0762755	0.798794	21.3335	21.2509	21.2309	22.3432	21.294	21.0031	24.9389	24.8711	25.1282	25.004	24.9727	24.9672	23.6605	23.9861	23.8274	23.9314	23.8735	23.8978
P13639	P13639	Elongation factor 2	EEF2	1235	0	19.014	0.0486981	0.977184	0.0268091	0.142025	0.129274	1	-0.0225798	-0.352071	0.127464	1	-0.0361176	-0.347614	28.6303	28.423	28.3359	28.8242	28.3373	28.3082	30.7979	30.7388	30.8613	30.8079	30.8499	30.6725	30.5948	30.6077	30.4682	30.3533	30.6781	30.5309
P13667	P13667	Protein disulfide-isomerase A4	PDIA4	1236	0	12.212	0.559271	0.753924	-0.229683	-1.26087	1.81846	0.243161	0.478024	4.07268	0.188759	1	-0.0579789	-0.49354	31.0691	30.9401	31.1444	31.1653	30.6654	30.6339	29.5947	29.5141	29.4605	29.8873	30.2225	29.8935	31.3867	31.306	31.1526	31.0521	31.3813	31.2379
P13674-3;P13674-2	P13674-3;P13674-2	Prolyl 4-hydroxylase subunit alpha-1	P4HA1	1238	0	4.034	0.115305	0.953865	-0.0561721	-0.317393	0.589088	0.859769	0.230307	1.3191	0.419448	1	0.12291	0.984349	28.4683	28.2539	28.4998	28.662	28.2558	28.1357	26.6819	26.6168	26.5237	26.8984	27.0945	26.5205	28.9231	28.9578	28.6635	28.8494	29.1308	28.9329
P13693;P13693-2;Q56UQ5;Q9HAU6	P13693;P13693-2	Translationally-controlled tumor protein	TPT1	1239	0	2.7926	1.51856	0.420528	0.447129	3.28704	0.126714	1	0.0706444	0.345764	0.21446	1	-0.0815595	-0.552067	22.1995	22.0532	22.1432	22.8368	22.4655	22.4349	23.1025	22.8067	22.754	23.2189	23.0258	22.6305	23.216	23.1578	22.9642	22.8178	23.2559	23.0196
P13726;P13726-2	P13726;P13726-2	Tissue factor	F3	1241	0.0021375	0.49352	0.223159	0.902231	-0.407808	-0.57158	NaN	NaN	NaN	NaN	NaN	NaN	NaN	NaN	27.6483	27.3832	27.5512	25.7613	27.4452	28.1527	NaN	NaN	NaN	NaN	NaN	NaN	NaN	NaN	NaN	NaN	NaN	NaN
P13797;P13797-2;P13797-3;P13796	P13797;P13797-2;P13797-3	Plastin-3	PLS3	1243	0	11.18	0.155336	0.933533	0.112339	0.415198	0.348475	0.9742	-0.0845985	-0.839858	0.0608318	1	-0.0200768	-0.175386	28.8351	28.7169	28.7173	29.4004	28.6582	28.5478	30.245	30.0668	30.0454	30.0508	30.1613	29.8913	29.7692	29.9658	29.773	29.6433	29.9679	29.8366
P13798	P13798	Acylamino-acid-releasing enzyme	APEH	1244	0	5.9103	0.74923	0.653929	0.246326	1.63139	0.0552509	1	-0.0111485	-0.16013	0.301955	1	-0.13405	-0.742655	26.3825	26.1258	26.4128	26.5792	26.333	26.7479	30.1208	30.0087	30.1891	30.0588	30.1857	30.0406	29.3716	29.3112	29.1219	28.8567	29.4247	29.1211
P13804;P13804-2	P13804;P13804-2	Electron transfer flavoprotein subunit alpha, mitochondrial	ETFA	1245	0	4.7237	0.811505	0.634715	0.429799	1.75371	0.152674	1	0.0680339	0.408838	0.281788	1	-0.0512123	-0.699732	31.6789	31.5476	31.5229	32.4918	31.7396	31.8074	29.5912	29.8105	29.6574	29.5361	30.0497	29.6773	31.937	32.0109	31.8113	31.8214	31.9571	31.8271
P13807-2;P13807;P54840	P13807-2;P13807	Glycogen [starch] synthase, muscle	GYS1	1246	0	3.7189	0.059686	0.972789	0.0325648	0.172265	1.09686	0.568166	-0.430623	-2.33276	0.0375047	1	-0.0147559	-0.110593	24.4429	24.5399	24.4636	24.8692	24.4392	24.2357	22.867	22.4144	22.9479	22.4577	22.1786	22.3011	24.3896	24.6169	24.3832	24.2999	24.6611	24.3845
P13861-2;P13861;P31323	P13861-2;P13861	cAMP-dependent protein kinase type II-alpha regulatory subunit	PRKAR2A	1247	0	5.8253	0.192381	0.913241	0.09758	0.501873	0.362076	0.967878	0.0616093	0.867865	0.078752	1	0.0353285	0.223417	26.0119	25.8089	25.8391	26.3009	25.664	25.9878	27.3566	27.1395	27.2742	27.2981	27.3814	27.2756	26.974	26.8425	26.7231	26.6139	27.0893	26.9425
P13929;P13929-2;P13929-3	P13929;P13929-2;P13929-3	Beta-enolase	ENO3	1248	0	3.1165	0.175977	0.921834	-1.19084	-0.463898	0.567403	0.879868	0.170943	1.27677	0.321507	1	-0.121424	-0.783795	22.7538	22.5611	25.6528	23.7628	17.8784	25.7539	26.5549	26.386	26.8127	26.7494	26.8454	26.6716	25.8354	25.6607	25.4311	25.3857	25.7196	25.4576
P13984	P13984	General transcription factor IIF subunit 2	GTF2F2	1249	0	4.7818	1.40326	0.444757	0.401045	3.01097	0.0524244	1	0.015021	0.152346	0.0685681	1	0.0176411	0.196295	29.5834	29.3535	29.2399	29.9614	29.7468	29.6717	30.1354	29.9908	30.184	30.1343	30.2479	29.9731	30.0444	29.9654	29.8505	29.8375	30.0746	30.0012
P13987;P13987-2	P13987;P13987-2	CD59 glycoprotein	CD59	1250	0	1.3949	0.527762	0.77098	0.540955	1.19915	0.0236338	0.998229	0.0452531	0.0706929	0.284555	1	0.0284036	0.705653	21.5761	20.9974	22.1137	22.6584	21.5654	22.0863	16.1896	15.3534	16.2675	15.927	16.9946	15.0246	21.7363	21.7523	21.7564	21.7016	21.7915	21.837
P13995;P13995-2	P13995;P13995-2	Bifunctional methylenetetrahydrofolate dehydrogenase/cyclohydrolase, mitochondrial;NAD-dependent methylenetetrahydrofolate dehydrogenase;Methenyltetrahydrofolate cyclohydrolase	MTHFD2	1251	0	3.6064	0.751102	0.656003	0.278747	1.63505	0.735339	0.770401	-0.100245	-1.60422	0.386175	1	-0.10813	-0.917096	26.5656	26.6939	26.7686	27.267	26.7393	26.858	23.8156	23.8138	23.6815	23.6093	23.6454	23.7555	27.029	26.9339	26.7516	26.715	26.9673	26.7078
P14174	P14174	Macrophage migration inhibitory factor	MIF	1252	0	1.7123	0.488918	0.785195	-0.198362	-1.12269	0.394831	0.952686	0.211154	0.934667	0.206561	1	0.0938746	0.534224	26.1937	26.1771	25.9617	26.1444	25.9877	25.6053	30.1931	29.6792	30.1611	29.9407	30.4668	30.2593	29.4623	29.433	29.4916	29.4201	29.9033	29.345
P14209;P14209-3;P14209-2	P14209;P14209-3;P14209-2	CD99 antigen	CD99	1253	0	1.3868	0.679654	0.692539	0.184248	1.49555	0.319529	0.976825	0.122948	0.779653	0.0160363	1	-0.00552495	-0.0483588	26.382	26.3567	26.3434	26.7772	26.3603	26.4974	23.3761	23.5265	23.4524	23.2716	23.7349	23.7173	25.5281	25.7322	25.685	25.834	25.5288	25.5659
P14314-2;P14314	P14314-2;P14314	Glucosidase 2 subunit beta	PRKCSH	1254	0	5.6908	0.249936	0.887516	-0.157376	-0.630787	2.10052	0.181488	0.60466	4.91922	0.598207	1	0.168669	1.33689	31.564	31.3037	31.9051	31.7671	31.1558	31.3777	30.0096	30.3571	30.0614	30.6999	30.8632	30.6789	31.4555	31.7889	31.8119	31.7606	31.863	31.9386
P14316;P14316-2;P10914	P14316;P14316-2	Interferon regulatory factor 2	IRF2	1255	0.00034495	0.61764	1.01212	0.547477	-0.0871627	-2.1567	NaN	NaN	NaN	NaN	NaN	NaN	NaN	NaN	26.145	26.153	26.1392	26.0216	26.0152	26.1389	NaN	NaN	NaN	NaN	NaN	NaN	NaN	NaN	NaN	NaN	NaN	NaN
P14324-2;P14324	P14324-2;P14324	Farnesyl pyrophosphate synthase	FDPS	1256	0	3.9309	0.705494	0.674221	0.607806	1.54593	0.666866	0.822794	-0.0752379	-1.47064	0.23693	1	-0.071312	-0.602183	21.4901	21.2867	21.3563	22.741	21.7658	21.4497	25.7146	25.7375	25.6798	25.5744	25.7308	25.601	24.5667	24.5243	24.5635	24.3519	24.7151	24.3735
P14373;P14373-2	P14373;P14373-2	Zinc finger protein RFP	TRIM27	1257	0	3.3883	1.41896	0.436218	0.189705	3.0478	0.64168	0.833981	-0.179592	-1.42158	0.11259	1	0.0390568	0.310579	27.5868	27.7254	27.6616	27.7998	27.9429	27.8002	26.0792	26.0932	26.2669	25.978	26.1532	25.7693	26.6013	26.4877	26.498	26.8078	26.4675	26.4288
P14406	P14406	Cytochrome c oxidase subunit 7A2, mitochondrial	COX7A2	1258	0.0013468	0.55142	0.111814	0.955763	-0.0786667	-0.308625	NaN	NaN	NaN	NaN	0.222257	1	-0.147317	-0.569563	22.6141	23.1281	23.4603	23.0462	23.0634	22.8568	NaN	NaN	NaN	NaN	NaN	NaN	23.1937	23.1112	22.6026	22.6082	23.1816	22.6758
P14550	P14550	Alcohol dehydrogenase [NADP(+)]	AKR1A1	1259	0	4.7629	0.256034	0.884546	0.101174	0.644105	0.192367	1	-0.0732759	-0.50184	0.562994	1	-0.201844	-1.26815	22.7256	22.5906	22.3779	22.6799	22.4512	22.8666	26.6067	26.6722	26.8681	26.8604	26.6324	26.4343	25.7392	25.5558	25.4917	25.3184	25.6664	25.1963
P14618;P14618-2;P14618-3;P30613-2;P30613	P14618;P14618-2;P14618-3	Pyruvate kinase PKM	PKM	1260	0	13.397	0.429887	0.812271	0.156992	1.0053	0.0665923	1	0.0191943	0.19098	0.107236	1	0.0336787	0.297068	27.1715	26.9334	26.8675	27.3995	27.0299	27.0139	31.4317	31.493	31.4602	31.4541	31.664	31.3244	30.2338	30.3083	30.1211	30.1235	30.4498	30.191
P14625;Q58FF3	P14625	Endoplasmin	HSP90B1	1262	0	15.123	0.430159	0.812733	-0.208309	-1.00584	2.22343	0.159472	0.560079	5.32678	0.0651251	1	-0.0190372	-0.187023	29.1677	29.0788	29.3956	29.3725	28.8553	28.7894	27.6994	27.5231	27.4183	28.0728	28.2342	28.014	29.7846	29.7505	29.5778	29.5624	29.8331	29.6602
P14635;P14635-2	P14635;P14635-2	G2/mitotic-specific cyclin-B1	CCNB1	1263	0	1.5063	0.286333	0.874416	-0.195155	-0.709451	0.00176555	1	0.00201607	0.00540948	0.405471	1	-0.220455	-0.956191	27.7492	27.9622	27.5182	28.0102	27.1847	27.4492	24.8759	25.4754	25.672	24.814	25.4212	25.7941	27.3624	27.1282	26.7044	26.5953	26.9287	27.0096
P14649	P14649	Myosin light chain 6B	MYL6B	1264	0	1.4456	0.260301	0.885229	0.218019	0.653389	0.325312	0.977616	-0.133455	-0.79175	0.523666	1	-4.36189	-1.19111	29.2904	28.2115	28.6389	28.9685	28.7189	29.1075	29.6453	29.8887	29.3832	29.5125	29.648	29.3563	30.6411	30.6987	29.3185	29.0828	18.604	29.8858
P14678-2;P63162;P14678;P63162-2;P14678-3	P14678-2;P63162;P14678;P63162-2;P14678-3	Small nuclear ribonucleoprotein-associated proteins B and B;Small nuclear ribonucleoprotein-associated protein N	SNRPB;SNRPN	1265	0	2.41	0.946879	0.580445	-0.527156	-2.02377	0.533041	0.902186	0.248613	1.20951	0.0966233	1	0.0337938	0.269985	29.2521	29.3063	29.9061	29.171	29.0528	28.6592	26.7029	26.2319	26.3641	26.5279	26.5348	26.9821	28.5087	28.8327	28.4873	28.5345	28.6721	28.7235
P14735;P14735-2	P14735;P14735-2	Insulin-degrading enzyme	IDE	1266	0	11.033	0.377085	0.831005	0.117005	0.898581	0.104173	1	0.0317542	0.289292	0.365497	1	-0.0967464	-0.874882	28.1984	28.2901	27.9805	28.4566	28.1623	28.2011	30.9896	30.7213	30.6959	30.8124	30.9413	30.7484	29.9496	29.9666	29.756	29.6316	29.9319	29.8186
P14854	P14854	Cytochrome c oxidase subunit 6B1	COX6B1	1267	0	0.97207	0.140011	0.942056	0.0525252	0.378315	1.73542	0.274996	-1.12682	-3.84441	NaN	NaN	NaN	NaN	24.8332	24.5124	24.4268	24.6381	24.7551	24.5368	23.2126	23.6883	22.8879	22.4901	22.0005	21.9177	NaN	NaN	NaN	NaN	NaN	NaN
P14859-5;P14859-6;P14859-4;P14859;P14859-2;P14859-3;P09086-4;Q9UKI9-3;Q9UKI9;Q9UKI9-2;P09086-3;P09086-2;P09086;P09086-5	P14859-5;P14859-6;P14859-4;P14859;P14859-2;P14859-3	POU domain, class 2, transcription factor 1	POU2F1	1268	0	2.6941	0.339548	0.857817	-0.315606	-0.82138	0.43896	0.933709	1.43376	1.02346	0.105361	1	-0.0346731	-0.292311	25.4517	25.2799	25.0319	25.3592	25.2444	24.2131	22.1247	17.9081	21.977	22.1845	22.4589	21.6678	23.54	23.3913	23.3174	23.2026	23.544	23.3981
P14866;P14866-2	P14866;P14866-2	Heterogeneous nuclear ribonucleoprotein L	HNRNPL	1269	0	9.0083	1.55878	0.429603	0.485857	3.38647	0.502113	0.91389	-0.157316	-1.14872	0.403439	1	0.0475725	0.952087	29.0955	28.7488	28.9101	29.595	29.243	29.3741	23.2598	23.3184	22.9932	23.2167	22.9721	22.9106	27.0182	27.1693	27.1494	27.1654	27.184	27.1302
P14868;P14868-2	P14868;P14868-2	Aspartate--tRNA ligase, cytoplasmic	DARS	1270	0	10.363	0.105267	0.958871	0.0663204	0.292072	0.570169	0.879108	0.0734431	1.28217	0.197581	1	-0.0421537	-0.513785	29.492	29.3175	29.5987	29.9352	29.4576	29.2143	31.4045	31.248	31.2751	31.3396	31.4424	31.366	31.1345	31.0655	30.9086	30.914	31.0786	30.9896
P14923	P14923	Junction plakoglobin	JUP	1271	0	10.206	0.241318	0.892956	0.120708	0.611866	0.0572757	1	-0.069856	-0.165682	0.182139	1	-0.0527439	-0.478234	28.176	28.0821	28.3177	28.6787	28.1766	28.0826	24.1994	25.4656	24.6214	25.0761	24.5849	24.4158	27.5808	27.6212	27.2992	27.3891	27.533	27.4209
P14927;P14927-2	P14927;P14927-2	Cytochrome b-c1 complex subunit 7	UQCRB	1272	0	2.2411	0.330663	0.85843	0.232222	0.802913	NaN	NaN	NaN	NaN	0.0386661	1	-0.0221386	-0.113885	26.4085	26.1386	26.5333	27.1213	26.3483	26.3075	NaN	NaN	NaN	NaN	NaN	NaN	26.9669	26.9895	26.4234	26.6518	26.8299	26.8316
P15104	P15104	Glutamine synthetase	GLUL	1274	0	1.9141	0.755802	0.655751	1.25418	1.64426	0.0781749	1	-0.0510476	-0.221892	0.276123	1	0.517278	0.687576	23.6243	21.0063	22.4317	23.4765	23.7943	23.554	24.2322	24.2092	24.598	23.9144	24.5342	24.4376	20.9417	23.2679	23.0072	23.2096	22.8898	22.6693
P15121;C9JRZ8;C9JRZ8-2	P15121	Aldose reductase	AKR1B1	1275	0	5.6267	0.0336278	0.985435	0.0308933	0.0995502	0.381346	0.95708	0.0715548	0.907267	0.0730604	1	0.0239607	0.208314	21.275	20.7108	21.0609	21.5727	20.7759	20.7907	25.6607	25.6096	25.7248	25.8175	25.7981	25.5941	24.6272	24.7268	24.4372	24.5263	24.7747	24.562
P15151-3;P15151-2;P15151;P15151-4	P15151-3;P15151-2;P15151;P15151-4	Poliovirus receptor	PVR	1276	0	2.0325	0.567453	0.746924	0.252745	1.27687	NaN	NaN	NaN	NaN	0.22995	1	-0.163794	-0.586714	28.5444	28.3805	28.9597	29.0168	28.9337	28.6923	NaN	NaN	NaN	NaN	NaN	NaN	28.532	27.8215	27.6091	27.8097	27.8232	27.8382
P15170-2;P15170-3;P15170;Q8IYD1	P15170-2;P15170-3;P15170;Q8IYD1	Eukaryotic peptide chain release factor GTP-binding subunit ERF3A;Eukaryotic peptide chain release factor GTP-binding subunit ERF3B	GSPT1;GSPT2	1277	0	7.9731	0.813914	0.632903	0.359997	1.75846	1.10099	0.565358	-0.179346	-2.34147	0.0205959	1	-0.00658671	-0.061805	28.272	28.0583	27.9063	28.789	28.2566	28.271	31.0572	30.9919	31.0538	30.9073	30.948	30.7096	30.413	30.5841	30.2909	30.4381	30.5255	30.3045
P15311	P15311	Ezrin	EZR	1280	0	8.4238	1.22755	0.505749	0.360541	2.61325	0.264176	0.999062	0.0482324	0.661796	0.207174	1	-0.0390313	-0.535612	28.2511	28.0617	28.1815	28.7671	28.3407	28.4681	27.6538	27.7139	27.5011	27.6543	27.7403	27.6189	28.0654	28.2232	28.0108	28.0564	28.1242	28.0018
P15328	P15328	Folate receptor alpha	FOLR1	1281	0	0.76233	0.254755	0.885177	0.339637	0.641316	NaN	NaN	NaN	NaN	0.285925	1	-1.05968	-0.708579	22.115	21.4435	22.4566	23.2183	21.9655	21.8503	NaN	NaN	NaN	NaN	NaN	NaN	23.5838	22.1073	21.4475	23.4225	18.7863	21.7508
P15336-5;P15336;P15336-3;P15336-7;P15336-4;P15336-2;P15336-6;P15336-8	P15336-5;P15336;P15336-3;P15336-7;P15336-4	Cyclic AMP-dependent transcription factor ATF-2	ATF2	1282	0	1.8118	0.365534	0.83829	0.131299	0.874958	0.480821	0.923858	1.71886	1.10668	0.767746	1	-0.200655	-1.66767	18.1705	18.2147	18.1616	18.5904	18.2715	18.0788	14.2586	14.1954	14.3659	13.91	15.0388	19.0278	15.9021	16.0635	15.7071	15.5774	15.7018	15.7916
P15374	P15374	Ubiquitin carboxyl-terminal hydrolase isozyme L3	UCHL3	1283	0	3.0337	0.985436	0.553626	0.537554	2.10208	0.835622	0.723948	0.16054	1.80135	0.0719553	1	-0.0327606	-0.205365	22.5783	22.936	22.5838	23.6465	22.8637	23.2006	26.2255	26.2326	26.3648	26.31	26.5746	26.4199	25.4738	25.406	25.1441	25.0858	25.5139	25.3259
P15408;P15408-3;P15408-2	P15408;P15408-3;P15408-2	Fos-related antigen 2	FOSL2	1284	0	1.1604	0.162394	0.93092	-0.0709833	-0.431972	NaN	NaN	NaN	NaN	0.977978	1	-0.338715	-2.08688	24.6525	24.3438	24.6085	24.6173	24.1989	24.5756	NaN	NaN	NaN	NaN	NaN	NaN	22.9489	22.7081	22.8859	22.6386	22.2186	22.6695
P15529-15;P15529-12;P15529-14;P15529-11;P15529-13;P15529-10;P15529;P15529-9;P15529-8	P15529-15;P15529-12;P15529-14;P15529-11;P15529-13;P15529-10;P15529;P15529-9;P15529-8	Membrane cofactor protein	CD46	1285	0.0070208	0.34524	0.969706	0.564494	2.33967	2.07005	NaN	NaN	NaN	NaN	0.0118731	1	0.00387573	0.0359678	20.5408	16.6646	19.0265	21.2314	21.0133	21.0061	NaN	NaN	NaN	NaN	NaN	NaN	20.5391	20.7874	20.4535	20.6182	20.6533	20.5202
P15529-7;P15529-4;P15529-6;P15529-3;P15529-5;P15529-2;P15529-16	P15529-7;P15529-4;P15529-6;P15529-3;P15529-5;P15529-2;P15529-16	Membrane cofactor protein	CD46	1286	0	1.9391	0.480431	0.788486	0.257315	1.10591	NaN	NaN	NaN	NaN	0.0257449	1	0.0065581	0.0768369	24.3104	23.9672	24.5713	24.8471	24.3858	24.3879	NaN	NaN	NaN	NaN	NaN	NaN	23.9117	23.8876	23.7009	23.8272	23.9381	23.7546
P15531;P15531-2	P15531;P15531-2	Nucleoside diphosphate kinase A	NME1	1287	0.0068987	0.35118	0.307236	0.867267	0.380711	0.753811	0.261516	0.997698	0.0995235	0.656027	0.0896262	1	-0.0291475	-0.251902	19.8989	18.8805	19.8769	20.4182	19.19	20.1901	23.9562	24.0296	24.2921	24.0186	24.4025	24.1555	23.1371	23.084	22.8634	22.9286	23.1582	22.9102
P15559;P15559-2;P15559-3	P15559;P15559-2;P15559-3	NAD(P)H dehydrogenase [quinone] 1	NQO1	1288	0	4.9069	0.0951136	0.960356	0.0527827	0.266099	0.150123	1	-0.0733395	-0.402725	0.303982	1	-0.0270793	-0.746941	25.8342	25.4504	25.6048	25.9979	25.4464	25.6034	29.7558	29.9524	29.9829	29.5216	30.1006	29.8489	28.8402	28.9094	28.8344	28.7887	28.8317	28.8824
P15586-2;P15586	P15586-2;P15586	N-acetylglucosamine-6-sulfatase	GNS	1289	0	2.6724	0.0928613	0.961294	0.0696309	0.260286	0.754444	0.770106	0.322455	1.6416	0.376478	1	-0.070912	-0.897344	27.3653	27.5799	27.1227	27.8681	27.3289	27.0798	26.3579	25.9919	26.0442	26.5976	26.629	26.1348	28.0747	28.0262	28.0728	27.8324	28.0712	28.0574
P15822;P15822-2;P15822-3	P15822	Zinc finger protein 40	HIVEP1	1291	0	2.2766	0.498061	0.782059	-0.252619	-1.14073	NaN	NaN	NaN	NaN	NaN	NaN	NaN	NaN	22.4168	22.1594	22.5138	22.4886	21.8412	22.0024	NaN	NaN	NaN	NaN	NaN	NaN	NaN	NaN	NaN	NaN	NaN	NaN
P15880	P15880	40S ribosomal protein S2	RPS2	1292	0	4.1234	0.0425133	0.979681	-0.0238158	-0.124739	3.04532	0.0913333	0.796558	8.8479	0.261604	1	-0.0541623	-0.656219	23.6291	23.6721	23.4194	23.8928	23.4311	23.3253	23.4	23.481	23.3652	24.1707	24.3723	24.0929	24.8416	24.8889	24.8582	24.7672	24.9658	24.6933
P15923-2	P15923-2			1293	0.00034554	0.62353	0.604147	0.730027	2.9555	1.34846	0.211334	1	-0.155317	-0.545021	NaN	NaN	NaN	NaN	25.8179	19.0133	25.2005	26.5904	26.5862	25.7216	26.6885	26.6235	26.9956	26.0932	26.9027	26.8458	NaN	NaN	NaN	NaN	NaN	NaN
P15924;P15924-3;P15924-2	P15924;P15924-3;P15924-2	Desmoplakin	DSP	1294	0	44.774	0.130929	0.945059	0.0725428	0.35614	1.68445	0.287224	0.509191	3.70856	0.280439	1	-0.0539246	-0.696841	32.5581	32.2689	32.4722	32.8704	32.3738	32.2724	30.9368	31.0798	31.1624	31.3456	31.6021	31.7589	32.1932	32.1989	32.0874	32.0302	32.2424	32.0452
P15927;P15927-2;P15927-3	P15927;P15927-2;P15927-3	Replication protein A 32 kDa subunit	RPA2	1295	0	2.3777	1.20179	0.518344	0.223656	2.55702	0.432382	0.94016	0.12343	1.0103	0.841795	1	-0.164949	-1.81357	29.9606	30.1069	29.8938	30.3275	30.1234	30.1813	31.0788	30.7517	31.0605	31.0779	31.1962	30.9872	30.2554	30.2822	30.2086	30.0206	30.2583	29.9724
P15954	P15954	Cytochrome c oxidase subunit 7C, mitochondrial	COX7C	1296	0.0003474	0.63704	0.448186	0.805453	-0.26682	-1.04187	NaN	NaN	NaN	NaN	0.730177	1	-0.589823	-1.59413	20.08	19.8465	20.0562	19.9984	19.9458	19.2381	NaN	NaN	NaN	NaN	NaN	NaN	20.8595	20.2827	20.3007	20.3905	19.3006	19.9824
P16066;O75343;P25092	P16066	Atrial natriuretic peptide receptor 1	NPR1	1298	0	2.2931	1.34229	0.466315	-0.5019	-2.86999	NaN	NaN	NaN	NaN	0.0104573	1	-0.00414785	-0.0317284	26.5888	26.666	26.5491	26.4253	26.0289	25.844	NaN	NaN	NaN	NaN	NaN	NaN	26.2807	25.9532	26.1188	25.9345	26.1818	26.2239
P16070;P16070-16;P16070-5;P16070-7;P16070-3;P16070-4;P16070-6;P16070-17;P16070-8;P16070-10;P16070-11;P16070-13;P16070-14;P16070-12;P16070-18;P16070-15;P16070-9;P16070-19	P16070;P16070-16;P16070-5;P16070-7;P16070-3;P16070-4;P16070-6;P16070-17;P16070-8;P16070-10;P16070-11;P16070-13;P16070-14;P16070-12;P16070-18	CD44 antigen	CD44	1299	0	4.4884	1.25272	0.507954	0.498409	2.66867	0.10113	1	-0.161748	-0.281536	0.0645521	1	-0.0242996	-0.185474	29.981	29.7873	30.1295	30.7477	30.2002	30.4452	26.0425	24.6226	24.5376	25.2573	25.1577	24.3024	29.3791	29.6633	29.6428	29.4977	29.716	29.3986
P16083	P16083	Ribosyldihydronicotinamide dehydrogenase [quinone]	NQO2	1300	0	2.7536	0.260193	0.885121	-0.11315	-0.653154	0.0927269	1	0.0363375	0.259938	0.0214684	1	0.00747236	0.0643634	21.2212	21.1711	21.1968	21.3749	20.7774	21.0973	25.8362	25.4294	25.8085	25.6418	25.8087	25.7326	24.3352	24.2824	24.2924	24.0992	24.4945	24.3387
P16104	P16104	Histone H2AX	H2AFX	1301	0	0.91578	0.246418	0.888631	0.199914	0.623077	NaN	NaN	NaN	NaN	0.10707	1	0.0547937	0.296646	31.2943	30.8953	31.3273	31.4649	30.8313	31.8204	NaN	NaN	NaN	NaN	NaN	NaN	29.3711	29.1352	29.154	28.949	29.5121	29.3636
P16152;P16152-2	P16152;P16152-2	Carbonyl reductase [NADPH] 1	CBR1	1302	0	5.434	0.0246816	0.989204	-0.0140177	-0.0737457	0.0868865	1	0.0355682	0.24477	0.279926	1	-0.052948	-0.695742	22.9508	22.8405	22.8838	23.1384	22.5143	22.9804	26.9052	26.5952	26.8863	26.9118	26.9589	26.6227	25.7557	25.7805	25.7597	25.5725	25.8325	25.732
P16219	P16219	Short-chain specific acyl-CoA dehydrogenase, mitochondrial	ACADS	1303	0.00018018	0.70034	0.492571	0.784064	-2.26784	-1.1299	NaN	NaN	NaN	NaN	NaN	NaN	NaN	NaN	26.3167	26.6469	26.5737	26.8197	25.6183	20.2958	NaN	NaN	NaN	NaN	NaN	NaN	NaN	NaN	NaN	NaN	NaN	NaN
P16220;P16220-2;P16220-3	P16220;P16220-2;P16220-3	Cyclic AMP-responsive element-binding protein 1	CREB1	1304	0	1.7224	0.457849	0.799115	0.115065	1.06111	0.874976	0.698028	0.235991	1.87949	0.768351	1	-0.150567	-1.66885	23.0018	22.7965	22.6735	23.0347	22.9209	22.8614	18.5362	18.6272	18.9108	18.9166	19.0279	18.8378	20.3496	20.545	20.4406	20.1591	20.3954	20.329
P16278;P16278-3;P16278-2	P16278;P16278-3;P16278-2	Beta-galactosidase	GLB1	1305	0	3.4971	0.483346	0.786826	0.338486	1.11167	NaN	NaN	NaN	NaN	0.404978	1	0.120705	0.955195	22.7982	22.2379	22.0166	22.8988	22.8727	22.2967	NaN	NaN	NaN	NaN	NaN	NaN	23.0163	23.1053	22.78	23.0622	23.2391	22.9625
P16333;P16333-2;O43639	P16333;P16333-2	Cytoplasmic protein NCK1	NCK1	1307	0	4.0121	1.09766	0.518771	0.067255	2.33445	0.428579	0.942779	-0.0577342	-1.00268	0.866906	1	-0.312608	-1.86342	23.486	23.4298	23.3945	23.4855	23.5235	23.5031	24.5742	24.5591	24.7383	24.5682	24.5731	24.557	24.3506	24.0449	23.9678	23.5982	24.015	23.8122
P16383;P16383-2;P16383-3;P16383-4	P16383;P16383-2	GC-rich sequence DNA-binding factor 2	GCFC2	1308	0	2.6052	0.435606	0.813033	0.671118	1.01675	0.143982	1	0.127634	0.387935	0.503471	1	-0.44897	-1.15139	23.1321	23.7326	25.3179	24.9382	24.6295	24.6283	25.5667	26.0462	25.4321	25.5737	26.3501	25.5042	25.0191	25.1889	25.5337	24.8155	25.4119	24.1674
P16401	P16401	Histone H1.5	HIST1H1B	1309	0	2.944	0.203432	0.908325	-0.093483	-0.527121	0.0365981	1	0.0725377	0.108018	0.182939	1	0.110795	0.48009	31.0799	31.0435	30.9745	30.5944	31.0629	31.1601	22.2986	21.6567	23.5983	22.1134	23.2802	22.3776	29.048	28.3302	28.4342	28.7852	28.6049	28.7546
P16403	P16403	Histone H1.2	HIST1H1C	1310	0	5.2921	1.00537	0.547325	0.462392	2.14285	0.306452	0.984124	-0.280695	-0.752156	0.306521	1	-0.141351	-0.752303	31.1689	31.6766	31.7838	31.7997	32.1019	32.1148	22.9365	24.1849	23.4589	23.3416	23.332	23.0646	30.361	29.902	29.933	30.0034	30.0723	29.6962
P16435	P16435	NADPH--cytochrome P450 reductase	POR	1311	0	10.915	0.0771096	0.967385	-0.0455901	-0.219073	0.140631	1	0.237591	0.37982	0.122599	1	0.0262648	0.335577	29.3985	29.3497	29.6473	29.7642	29.3713	29.1233	25.3594	24.3974	25.1588	24.5456	24.7761	26.3068	29.1826	29.1736	29.041	29.0532	29.2726	29.1503
P16591;P16591-2;P16591-3	P16591;P16591-2;P16591-3	Tyrosine-protein kinase Fer	FER	1312	0	1.1351	0.919683	0.597766	0.624846	1.96895	0.368431	0.966032	-0.46478	-0.880894	NaN	NaN	NaN	NaN	22.109	22.4161	22.4331	23.5136	22.8198	22.4993	22.3866	22.5636	22.9466	21.1747	22.7825	22.5452	NaN	NaN	NaN	NaN	NaN	NaN
P16615;P16615-5;P16615-2;P16615-3;P16615-4;O14983-2;O14983;O14983-3;Q93084-4;Q93084-2;Q93084-3;Q93084-7;Q93084;Q93084-6;Q93084-5	P16615;P16615-5;P16615-2;P16615-3;P16615-4	Sarcoplasmic/endoplasmic reticulum calcium ATPase 2	ATP2A2	1313	0	14.331	0.29444	0.871856	0.156703	0.72672	1.27407	0.479073	1.3885	2.71608	0.0203133	1	0.00806745	0.0609754	28.7194	28.813	28.8283	29.3588	28.8182	28.6539	24.5483	24.4239	25.6843	26.8664	25.7818	26.1737	28.5389	28.3976	28.314	28.2615	28.6465	28.3668
P16885	P16885	1-phosphatidylinositol 4,5-bisphosphate phosphodiesterase gamma-2	PLCG2	1314	0.0040128	0.42172	0.565802	0.747948	1.62674	1.27364	0.165364	1	0.0901279	0.438992	NaN	NaN	NaN	NaN	18.541	22.2569	22.3595	23.0625	22.2627	22.7124	20.694	20.5803	20.0737	20.4284	20.5047	20.6852	NaN	NaN	NaN	NaN	NaN	NaN
P16930;P16930-2	P16930;P16930-2	Fumarylacetoacetase	FAH	1315	0	2.494	0.311643	0.86637	-2.03047	-0.763094	0.550254	0.890547	0.213462	1.24323	0.103997	1	0.0488313	0.288844	26.5323	27.1418	26.8108	27.5395	27.3652	19.4888	29.2299	29.3449	28.8591	29.5009	29.3801	29.1933	28.6463	28.187	28.2846	28.2318	28.5019	28.5308
P16949;P16949-2	P16949;P16949-2	Stathmin	STMN1	1316	0	3.1109	0.113314	0.955775	0.0376905	0.312399	0.326703	0.978998	-0.0711625	-0.794654	0.68067	1	-0.14525	-1.49753	24.1957	24.2193	24.0076	24.3168	24.2355	23.9835	28.2192	28.1839	28.1868	27.9478	28.212	28.2166	27.2747	27.2387	26.9889	26.9793	27.0948	26.9925
P16989;P16989-3	P16989;P16989-3	Y-box-binding protein 3	YBX3	1317	0	3.3985	0.525046	0.771895	-0.270657	-1.19382	0.223511	1	0.0858917	0.572365	0.734841	1	0.121893	1.60324	26.3834	26.047	26.1657	26.2939	25.9024	25.5879	26.5059	26.6356	26.6645	26.4262	26.914	26.7235	26.8822	26.9949	26.7962	27.1117	26.9529	26.9743
P17010-2;P17010;P17010-3;P08048-2;P08048-3;P08048	P17010-2;P17010;P17010-3;P08048-2;P08048-3;P08048	Zinc finger X-chromosomal protein;Zinc finger Y-chromosomal protein	ZFX;ZFY	1318	0	2.0961	1.54545	0.425053	0.445971	3.35334	NaN	NaN	NaN	NaN	NaN	NaN	NaN	NaN	20.445	20.5783	20.5801	21.2291	20.8298	20.8824	NaN	NaN	NaN	NaN	NaN	NaN	NaN	NaN	NaN	NaN	NaN	NaN
P17028;P17028-2	P17028	Zinc finger protein 24	ZNF24	1320	0	1.803	0.178449	0.920292	0.206638	0.46966	1.57908	0.334375	2.37258	3.43731	NaN	NaN	NaN	NaN	22.5325	21.3534	21.6585	22.5791	21.7884	21.7968	19.5301	17.5219	19.4747	20.9936	21.6158	21.0351	NaN	NaN	NaN	NaN	NaN	NaN
P17029	P17029	Zinc finger protein with KRAB and SCAN domains 1	ZKSCAN1	1321	0	1.4304	0.401656	0.818995	0.128971	0.948483	0.0668907	1	-0.107754	-0.191784	0.19405	1	0.129484	0.505702	21.7224	21.8337	21.5902	21.8886	21.6244	22.0201	21.01	19.5544	20.6829	20.6799	20.6321	19.6121	21.9049	22.4721	22.6532	22.6835	22.2626	22.4724
P17066;P48741	P17066;P48741	Heat shock 70 kDa protein 6;Putative heat shock 70 kDa protein 7	HSPA6;HSPA7	1323	0.0069009	0.35119	0.22328	0.902568	0.140758	0.571849	0.16834	1	0.0463276	0.446004	0.0603995	1	-0.0128714	-0.174209	25.0936	24.791	25.2511	25.5631	24.8545	25.1403	26.741	27.0515	26.8478	26.8618	27.0246	26.8928	25.9625	25.9824	25.7861	25.967	25.8299	25.8955
P17096;P17096-3	P17096;P17096-3	High mobility group protein HMG-I/HMG-Y	HMGA1	1324	0	1.7459	1.1703	0.513553	0.275028	2.48893	0.833837	0.725246	-1.67519	-1.79782	0.393584	1	-0.0706355	-0.932139	30.7093	30.4836	30.6516	30.9618	30.716	30.9917	23.5426	23.4957	22.8784	22.6733	22.3941	19.8238	28.6254	28.5944	28.5034	28.3775	28.6023	28.5314
P17096-2	P17096-2	High mobility group protein HMG-I/HMG-Y	HMGA1	1325	0.00017979	0.69771	1.61999	0.393727	0.517696	3.54114	NaN	NaN	NaN	NaN	0.594039	1	1.53956	1.32876	25.0942	25.3593	24.908	25.6924	25.5088	25.7134	NaN	NaN	NaN	NaN	NaN	NaN	19.1952	22.39	19.4246	22.1883	20.8375	22.6027
P17174;P17174-2	P17174;P17174-2	Aspartate aminotransferase, cytoplasmic	GOT1	1328	0	5.4664	0.196751	0.911786	-0.167271	-0.511887	0.372387	0.962317	0.119467	0.888988	0.395854	1	0.0985387	0.936739	23.461	23.6196	22.5745	22.9868	23.0896	23.0771	27.6062	27.3192	27.2664	27.6409	27.5504	27.3588	26.2814	26.1328	26.0157	26.2517	26.1129	26.361
P17275	P17275	Transcription factor jun-B	JUNB	1331	0	1.9318	2.72766	0.180667	-0.619786	-7.30021	NaN	NaN	NaN	NaN	0.332963	1	-0.264381	-0.807701	22.5225	22.5306	22.3866	21.9747	21.8752	21.7305	NaN	NaN	NaN	NaN	NaN	NaN	20.2565	20.0543	20.3563	20.4061	20.1176	19.3503
P17301	P17301	Integrin alpha-2	ITGA2	1332	0	1.1053	1.15778	0.512889	1.01941	2.46205	0.45421	0.932109	0.986053	1.05387	0.482443	1	0.957687	1.10989	19.926	19.5669	18.7748	20.7013	20.6543	19.9704	17.3263	20.1337	17.4472	19.3945	18.9209	19.5499	19.7628	20.0603	18.2541	19.9015	21.6044	19.4443
P17342;P17342-2;P17342-3	P17342;P17342-2	Atrial natriuretic peptide receptor 3	NPR3	1333	0	2.5065	0.491502	0.785355	-0.400429	-1.12779	0.324868	0.976694	-0.236224	-0.790823	0.503844	1	0.14294	1.15213	24.1648	23.8224	24.4891	24.3543	23.487	23.4338	21.8313	21.3881	21.3599	21.683	20.8073	21.3802	23.737	23.8715	23.5574	24.022	23.7331	23.8396
P17480	P17480	Nucleolar transcription factor 1	UBTF	1334	0	8.699	0.942404	0.581683	0.195901	2.01473	0.705472	0.794381	0.253637	1.54589	0.390273	1	-0.0434437	-0.925421	28.593	28.7063	28.4231	28.8377	28.6683	28.8041	23.6857	23.4977	23.6472	23.6231	23.8186	24.1498	26.7102	26.707	26.6651	26.5926	26.7384	26.6209
P17535	P17535	Transcription factor jun-D	JUND	1336	0	1.992	0.725645	0.662643	-0.519719	-1.58527	NaN	NaN	NaN	NaN	0.0879106	1	0.052763	0.247439	17.685	17.7412	17.4901	17.3976	17.4767	16.4829	NaN	NaN	NaN	NaN	NaN	NaN	15.2235	14.7592	14.8034	15.1415	15.1285	14.6744
P17544-4;P17544-2;P17544-6;P17544-3;P17544;P17544-5	P17544-4;P17544-2;P17544-6;P17544-3;P17544	Cyclic AMP-dependent transcription factor ATF-7	ATF7	1337	0	2.691	0.315349	0.863765	0.137746	0.770884	0.0254544	0.997359	-0.131975	-0.0759931	0.264275	1	-0.930428	-0.66201	24.537	24.5011	24.1816	24.8044	24.4965	24.332	21.9321	20.6058	19.9245	18.5862	19.5745	23.9057	21.7946	21.7653	22.3308	22.6228	18.256	22.2205
P17568	P17568	NADH dehydrogenase [ubiquinone] 1 beta subcomplex subunit 7	NDUFB7	1338	0	0.89354	0.410328	0.815777	-0.301479	-0.96599	NaN	NaN	NaN	NaN	0.308715	1	2.18314	0.756929	26.6449	26.6776	25.9872	26.0344	25.8209	26.55	NaN	NaN	NaN	NaN	NaN	NaN	27.0717	26.8667	18.3633	26.1157	26.8545	25.8809
P17655;P17655-2	P17655;P17655-2	Calpain-2 catalytic subunit	CAPN2	1340	0	9.2431	0.811242	0.633991	0.579233	1.75319	0.352178	0.969815	-0.114595	-0.8475	0.414481	1	0.0489597	0.974357	21.7075	21.0989	21.4537	22.4275	21.4746	22.0958	25.0902	24.7405	25.0362	24.6901	24.9647	24.8682	24.1263	24.2331	24.0737	24.1575	24.2148	24.2077
P17676	P17676	CCAAT/enhancer-binding protein beta	CEBPB	1341	0	2.2004	0.260445	0.885515	-0.123395	-0.653701	0.526952	0.904274	1.92398	1.19756	0.0686985	1	-0.0324116	-0.196645	21.0637	21.0924	21.0232	21.2342	20.5896	20.9853	18.3688	14.8321	20.2666	19.9432	19.9752	19.321	19.0521	18.8731	19.0487	18.8129	19.2665	18.7973
P17706-3;P17706-2;P17706;P17706-4	P17706-3;P17706-2;P17706;P17706-4	Tyrosine-protein phosphatase non-receptor type 2	PTPN2	1343	0	2.0642	0.470556	0.794761	-0.206024	-1.08635	0.141654	1	0.0888456	0.382302	0.346122	1	-0.274289	-0.834995	23.6843	23.9773	23.4885	23.6548	23.2603	23.6169	23.0962	22.49	22.9281	22.6664	23.172	22.9424	23.5134	23.358	24.2389	23.0597	23.6319	23.5957
P17812;P17812-2	P17812;P17812-2	CTP synthase 1	CTPS1	1345	0	9.0529	0.00582119	0.998936	0.00495974	0.0177536	0.2431	1	0.0614967	0.615788	0.370476	1	-0.0745703	-0.885079	28.6174	28.3985	28.5118	29.0582	28.2299	28.2544	32.3376	32.1185	32.3826	32.2728	32.4556	32.2947	31.3312	31.4034	31.1647	31.1541	31.3109	31.2107
P17813-2;P17813	P17813-2;P17813	Endoglin	ENG	1346	0.00017835	0.6883	2.57347	0.222486	1.15649	6.63992	0.751492	0.768539	2.48134	1.63582	0.503587	1	1.82187	1.15162	22.9495	23.1759	22.6219	24.2048	23.9908	24.0212	18.6458	23.613	22.3756	23.4907	24.3374	24.2504	23.4433	18.9742	23.7787	24.5191	23.6906	23.4521
P17844;P17844-2	P17844;P17844-2	Probable ATP-dependent RNA helicase DDX5	DDX5	1347	0	12.779	1.06966	0.523463	0.144836	2.27579	0.617722	0.844022	0.256467	1.37492	0.19836	1	-0.0367241	-0.515564	29.8236	29.8203	29.952	30.0184	30.0864	29.9256	24.9885	24.9297	24.6898	25.451	24.9693	24.9571	27.9941	28.0814	28.0317	27.8897	27.9877	28.1196
P17858;P17858-2	P17858;P17858-2	ATP-dependent 6-phosphofructokinase, liver type	PFKL	1348	0	5.203	0.0132418	0.994221	0.0141411	0.0400537	0.188793	1	-0.089763	-0.493618	0.493614	1	-0.156764	-1.13196	23.8794	23.8664	23.7132	24.4925	23.7044	23.3045	26.7884	26.205	26.5511	26.2939	26.476	26.5053	25.9366	25.8183	25.7843	25.4293	25.8014	25.8381
P17931	P17931	Galectin-3	LGALS3	1349	0	3.1017	1.13933	0.513255	0.389985	2.42264	0.086886	1	-0.0371774	-0.244768	0.0655517	1	-0.0166918	-0.188174	21.4603	21.4463	21.1914	22.0183	21.5683	21.6814	22.9404	22.5778	22.4799	22.6306	22.7297	22.5262	22.3855	22.4652	22.2456	22.2472	22.4588	22.3402
P17980	P17980	26S protease regulatory subunit 6A	PSMC3	1350	0	8.2835	0.349307	0.852821	0.182707	0.841576	0.547144	0.893853	0.145617	1.23715	0.276413	1	-0.0981979	-0.6882	23.1138	23.1781	23.001	23.6289	23.3116	22.9005	26.2395	26.0241	26.0442	26.0892	26.4196	26.2359	25.3631	25.4712	25.1319	25.0467	25.399	25.2259
P17987	P17987	T-complex protein 1 subunit alpha	TCP1	1351	0	11.618	0.593546	0.735254	0.297353	1.3278	0.116821	1	-0.0418173	-0.321188	0.0335353	1	0.00986036	0.099286	28.1764	28.1157	28.1697	28.878	28.351	28.1248	29.4499	29.1756	29.4931	29.1635	29.4263	29.4033	28.997	28.9262	28.7106	28.7952	28.9641	28.9041
P18031	P18031	Tyrosine-protein phosphatase non-receptor type 1	PTPN1	1352	0	5.181	0.208542	0.905525	-0.0643749	-0.53871	NaN	NaN	NaN	NaN	0.0408148	1	0.0238139	0.119956	24.8856	24.946	24.8458	25.0403	24.8027	24.6412	NaN	NaN	NaN	NaN	NaN	NaN	24.5192	24.1304	24.3466	24.0422	24.5931	24.4323
P18074;P18074-2	P18074	TFIIH basal transcription factor complex helicase XPD subunit	ERCC2	1353	0	1.336	0.0642776	0.970347	-0.0770022	-0.184732	0.494212	0.913433	0.0708605	1.13314	0.514693	1	-0.415364	-1.17348	27.4846	27.4	28.3493	27.6557	27.1785	28.1687	26.2528	26.3324	26.2516	26.2891	26.2976	26.4627	28.2184	27.2911	27.0886	27.2427	27.0197	27.0896
P18077	P18077	60S ribosomal protein L35a	RPL35A	1354	0	2.9001	0.703814	0.674412	-0.104045	-1.54266	2.80673	0.0980845	0.984451	7.66078	0.450274	1	-0.047163	-1.04603	29.1518	29.1381	29.3388	29.1429	29.0808	29.0929	27.7884	27.5039	27.8356	28.5505	28.8098	28.7209	29.638	29.6003	29.4894	29.5168	29.5402	29.5291
P18084	P18084	Integrin beta-5	ITGB5	1355	0	7.7021	0.774092	0.651865	0.363702	1.68012	NaN	NaN	NaN	NaN	0.678969	1	0.0566559	1.49422	21.5484	20.9596	21.2583	21.8867	21.5	21.4707	NaN	NaN	NaN	NaN	NaN	NaN	20.3186	20.2987	20.2023	20.3179	20.3541	20.3175
P18085	P18085	ADP-ribosylation factor 4	ARF4	1356	0	1.6257	0.483249	0.785953	-0.154105	-1.11148	0.319038	0.977217	0.0465705	0.778624	0.219829	1	0.0807737	0.564127	23.0254	22.6231	22.9769	22.8281	22.6968	22.6383	24.7805	24.7039	24.6382	24.817	24.7744	24.6708	24.2389	24.5289	24.1749	24.4779	24.2095	24.4977
P18124	P18124	60S ribosomal protein L7	RPL7	1357	0	4.3482	0.456612	0.799477	-0.155248	-1.05865	1.95494	0.209663	1.19512	4.46782	0.0959825	1	0.0191612	0.268337	26.5445	26.4559	26.5645	26.6514	26.2087	26.239	24.9636	24.8302	25.576	26.0726	26.547	26.3355	26.8974	26.8448	26.7175	26.8238	26.9277	26.7656
P18206;P18206-2;P18206-3	P18206;P18206-2	Vinculin	VCL	1358	0	22.3	0.61311	0.722149	0.223327	1.36593	0.325771	0.979451	0.0643539	0.79271	0.240449	1	-0.0521482	-0.609951	27.6219	27.6178	27.5361	28.1291	27.5952	27.7215	29.99	29.8105	29.9425	29.905	30.0995	29.9316	28.9375	28.8552	28.7586	28.6901	28.924	28.7807
P18583-5;P18583-7;P18583;P18583-9;P18583-2;P18583-10;P18583-4	P18583-5;P18583-7;P18583;P18583-9;P18583-2;P18583-10;P18583-4	Protein SON	SON	1360	0	15.095	0.525015	0.771506	0.137526	1.19376	0.409596	0.947376	0.394182	0.964515	0.157054	1	-0.0784938	-0.419294	31.8834	32.0783	32.0517	31.961	32.1687	32.2963	27.4081	27.8572	26.9659	27.4455	28.4377	27.5306	29.9563	29.8095	29.5803	29.4553	29.9794	29.6759
P18615;P18615-3;P18615-4	P18615;P18615-3;P18615-4	Negative elongation factor E	NELFE	1362	0	5.3279	0.0170239	0.991354	0.0096461	0.0512822	0.245386	1	0.0434761	0.620813	0.146474	1	-0.0486539	-0.393949	27.4507	26.9968	27.6204	27.412	27.3662	27.3187	26.3947	26.5789	26.4253	26.4477	26.4951	26.5865	27.2607	27.2116	27.0183	26.9547	27.2954	27.0945
P18621-3;P18621;P18621-2	P18621-3;P18621;P18621-2	60S ribosomal protein L17	RPL17	1363	0	3.2572	0.6851	0.690159	0.261608	1.50616	2.26088	0.152432	0.875795	5.45612	0.391997	1	0.0578187	0.928919	30.341	30.0936	30.0276	30.7058	30.2803	30.2609	29.2694	29.476	29.2168	29.9654	30.448	30.1762	31.1519	31.2006	31.032	31.2556	31.1725	31.1298
P18669;P15259;Q8N0Y7	P18669	Phosphoglycerate mutase 1	PGAM1	1364	0	5.6507	0.464563	0.797015	0.141101	1.07445	0.379523	0.95677	0.0840956	0.903554	0.224259	1	-0.0660712	-0.574037	24.9291	24.9607	24.9511	25.2867	24.8408	25.1367	29.3981	29.1971	29.2742	29.303	29.5186	29.3001	28.2089	28.308	28.1294	27.9457	28.2763	28.2261
P18754-2;P18754	P18754-2;P18754	Regulator of chromosome condensation	RCC1	1365	0	8.016	0.012447	0.995005	0.00287755	0.0376825	0.209063	1	0.0851644	0.539889	0.188963	1	-0.0833492	-0.494009	25.3256	25.2879	25.2321	25.3958	25.3069	25.1516	21.5571	21.5559	21.2025	21.4521	21.7299	21.389	23.2151	23.1819	22.8093	22.7715	23.1101	23.0747
P18827	P18827	Syndecan-1	SDC1	1366	0	1.6762	0.444812	0.806484	0.187753	1.03514	0.363331	0.9689	0.223817	0.870439	0.158885	1	-0.0620492	-0.423649	28.4795	28.6622	28.5836	29.0905	28.698	28.5001	26.8322	26.4082	26.6798	26.4902	27.2687	26.8327	28.2743	28.181	27.8735	28.1971	28.0327	27.9128
P18850	P18850	Cyclic AMP-dependent transcription factor ATF-6 alpha;Processed cyclic AMP-dependent transcription factor ATF-6 alpha	ATF6	1368	0.0016728	0.53653	0.216685	0.904684	0.176299	0.557071	NaN	NaN	NaN	NaN	3.25195	0.725	-6.44143	-10.01	26.8693	26.3184	26.822	27.2802	26.8861	26.3723	NaN	NaN	NaN	NaN	NaN	NaN	26.8315	26.1962	25.8855	20.909	19.7747	18.9051
P18858;P18858-2	P18858;P18858-2	DNA ligase 1	LIG1	1369	0	8.9435	0.125577	0.949489	-0.0486666	-0.342954	0.667891	0.823187	-0.189367	-1.47263	1.4519	1	-0.160933	-3.12584	27.0518	26.8017	26.9965	27.1358	26.7405	26.8276	27.9658	28.3487	28.0797	27.8262	27.97	28.0298	27.4827	27.4518	27.4615	27.2121	27.3867	27.3144
P18859;P18859-2	P18859;P18859-2	ATP synthase-coupling factor 6, mitochondrial	ATP5J	1371	0	1.7477	0.743692	0.653426	0.346038	1.62055	NaN	NaN	NaN	NaN	1.07362	1	0.202881	2.28407	24.5214	24.5886	24.3859	25.2525	24.6783	24.6033	NaN	NaN	NaN	NaN	NaN	NaN	24.2529	24.3663	24.3269	24.6774	24.4756	24.4018
P18887	P18887	DNA repair protein XRCC1	XRCC1	1372	0	5.2608	0.329427	0.858699	0.120942	0.800337	0.569855	0.878914	-0.397626	-1.28156	0.035172	1	-0.0168126	-0.103958	26.1759	26.0439	26.0768	26.4654	26.2332	25.9608	22.5473	21.8222	21.8838	21.2755	21.9094	21.8756	23.824	24.2888	24.1009	23.887	24.1905	24.0858
P19174-2;P19174	P19174-2;P19174	1-phosphatidylinositol 4,5-bisphosphate phosphodiesterase gamma-1	PLCG1	1373	0	7.5942	0.016398	0.991808	-0.0203196	-0.0494303	0.210939	1	-0.087726	-0.544128	0.0354121	1	0.0237471	0.104643	24.6787	23.3355	23.654	23.9908	23.8651	23.7514	26.1883	25.7119	26.0469	26.047	25.7918	25.8452	25.4239	25.1497	24.7378	24.976	25.3375	25.0692
P19338	P19338	Nucleolin	NCL	1375	0	9.3503	0.457394	0.798853	0.104845	1.06021	0.166756	1	-0.0675259	-0.442274	0.466713	1	-0.0824553	-1.07872	30.7604	30.8607	31.0508	30.8996	31.0698	31.017	30.476	30.8144	30.3594	30.3557	30.591	30.5004	30.4931	30.4812	30.355	30.2979	30.4854	30.2987
P19387	P19387	DNA-directed RNA polymerase II subunit RPB3	POLR2C	1376	0	3.4495	0.161707	0.93064	0.0634295	0.430346	0.464101	0.92735	0.124041	1.07354	0.648859	1	-0.0768293	-1.43557	29.8494	29.6203	29.929	30.0917	29.7649	29.7325	29.2251	28.8393	29.0062	29.2064	29.1162	29.12	29.2104	29.3803	29.2493	29.2239	29.1744	29.2112
P19388	P19388	DNA-directed RNA polymerases I, II, and III subunit RPABC1	POLR2E	1377	0	2.6536	0.331842	0.858375	-0.0817566	-0.805368	1.39375	0.409504	0.207896	2.98876	0.00216707	1	-0.000787099	-0.00663665	27.3378	27.0736	27.075	26.9876	27.163	27.0905	25.5418	25.4104	25.3789	25.5619	25.7284	25.6644	25.6501	25.6087	25.3828	25.395	25.6877	25.5564
P19404	P19404	NADH dehydrogenase [ubiquinone] flavoprotein 2, mitochondrial	NDUFV2	1378	0	1.7683	0.530342	0.769414	-0.226223	-1.20422	0.929218	0.665992	-4.59059	-1.98813	0.0738099	1	-0.0217079	-0.21031	15.2559	15.3837	14.9223	15.1711	14.9826	14.7294	20.6827	19.115	14.5893	16.2736	12.7806	11.561	15.4647	15.4744	15.1948	15.4225	15.3822	15.2641
P19419;P19419-2	P19419;P19419-2	ETS domain-containing protein Elk-1	ELK1	1379	0.0044779	0.40533	0.389235	0.822291	-0.0960083	-0.923313	NaN	NaN	NaN	NaN	NaN	NaN	NaN	NaN	22.9548	22.915	23.1554	22.7765	22.9358	23.0249	NaN	NaN	NaN	NaN	NaN	NaN	NaN	NaN	NaN	NaN	NaN	NaN
P19447	P19447	TFIIH basal transcription factor complex helicase XPB subunit	ERCC3	1380	0	6.8703	0.303381	0.869756	-0.206354	-0.74567	0.705178	0.794432	-0.764536	-1.54532	0.473363	1	-0.23301	-1.09191	27.6573	27.5023	28.2641	27.4986	27.4086	27.8974	25.6395	25.4644	25.2552	25.332	24.9887	23.7449	26.9147	27.3921	26.7372	26.6857	26.7071	26.9522
P19525;P19525-2	P19525;P19525-2	Interferon-induced, double-stranded RNA-activated protein kinase	EIF2AK2	1382	0	5.209	0.0822344	0.965966	-0.0498282	-0.232591	2.30075	0.149209	0.912168	5.59656	0.416337	1	-0.134656	-0.978093	30.846	30.6978	30.7622	31.1369	30.4772	30.5424	29.7876	29.5479	29.9017	30.4489	30.8821	30.6425	31.4528	31.2983	31.0873	30.9919	31.2965	31.146
P19623	P19623	Spermidine synthase	SRM	1383	0	3.6156	0.47462	0.792259	0.26993	1.0944	0.00939342	1	0.00635147	0.0285341	0.172901	1	0.0579185	0.456707	21.3207	21.1929	21.1224	21.9453	21.1436	21.3569	26.0879	25.4056	25.697	25.5375	25.8777	25.7942	24.7816	24.8662	24.6685	24.6595	25.0441	24.7864
P19784	P19784	Casein kinase II subunit alpha	CSNK2A2	1385	0	4.612	0.542444	0.761961	0.124255	1.22794	0.0663631	1	-0.0113538	-0.190363	0.186576	1	-0.0545737	-0.488504	20.7491	20.6071	20.9251	20.899	20.9496	20.8055	21.7084	21.5621	21.5893	21.6667	21.6251	21.5339	21.4329	21.3191	21.1375	21.1144	21.3608	21.2505
P19793;P19793-2;P48443	P19793;P19793-2	Retinoic acid receptor RXR-alpha	RXRA	1386	0	1.6157	0.0352666	0.984757	0.037255	0.104228	NaN	NaN	NaN	NaN	NaN	NaN	NaN	NaN	22.6206	21.5025	21.9047	22.3334	21.8753	21.9308	NaN	NaN	NaN	NaN	NaN	NaN	NaN	NaN	NaN	NaN	NaN	NaN
P19838;P19838-2	P19838;P19838-2	Nuclear factor NF-kappa-B p105 subunit;Nuclear factor NF-kappa-B p50 subunit	NFKB1	1387	0	5.1658	0.271036	0.880599	-0.146314	-0.676625	0.305667	0.984779	0.0848236	0.750499	0.0496359	1	0.00743802	0.144629	26.4207	26.09	26.2234	26.4795	25.9684	25.8473	26.6791	26.9827	26.8064	27.002	26.9519	26.7688	26.57	26.5229	26.4417	26.4589	26.5809	26.5172
P19971;P19971-2	P19971;P19971-2	Thymidine phosphorylase	TYMP	1388	0	5.1095	0.303579	0.869629	0.282749	0.746089	0.194133	1	-0.0968221	-0.505893	0.15008	1	0.0462329	0.402621	24.4215	24.21	23.5449	24.5201	23.8076	24.6969	27.7291	27.3359	27.7963	27.3781	27.7757	27.4171	26.6244	26.3259	26.2749	26.3919	26.5172	26.4548
P20020-6;P20020;P20020-4;P20020-1;P20020-5;P20020-2	P20020-6;P20020;P20020-4;P20020-1;P20020-5;P20020-2	Plasma membrane calcium-transporting ATPase 1	ATP2B1	1389	0	12.01	0.508164	0.778226	0.195286	1.16064	0.288963	0.994926	0.537153	0.715063	0.299677	1	-0.118633	-0.737832	30.2189	30.2186	29.8565	30.5276	30.1814	30.1709	28.4316	27.337	27.7969	28.1867	29.6609	27.3293	29.3532	29.5218	29.3764	29.0721	29.2363	29.5871
P20042	P20042	Eukaryotic translation initiation factor 2 subunit 2	EIF2S2	1390	0	8.6727	0.209163	0.905408	0.108425	0.540115	1.60787	0.324057	0.449327	3.51019	0.0658047	1	-0.0112292	-0.188857	35.7204	35.3797	35.826	36.0461	35.572	35.6333	35.8252	36.1394	36.1371	36.3363	36.5743	36.5389	36.7522	36.7603	36.596	36.6396	36.7187	36.7165
P20073-2;P20073	P20073-2;P20073	Annexin A7	ANXA7	1391	0	5.5162	0.231533	0.899915	0.222808	0.590229	0.0688578	1	-0.0315126	-0.197073	0.198851	1	-0.0568441	-0.516685	28.04	27.8033	27.6761	28.6908	28.0607	27.4363	30.9274	30.4616	30.798	30.5523	30.8256	30.7145	30.0154	29.9401	29.7693	29.6879	29.9517	29.9147
P20248	P20248	Cyclin-A2	CCNA2	1393	0	0.92824	1.25565	0.508233	0.291524	2.67516	0.270965	0.998171	0.88051	0.676472	NaN	NaN	NaN	NaN	24.1897	24.388	24.3101	24.7337	24.6124	24.4163	18.5587	22.3656	22.4895	21.7512	22.3416	21.9626	NaN	NaN	NaN	NaN	NaN	NaN
P20290;P20290-2	P20290;P20290-2	Transcription factor BTF3	BTF3	1394	0	2.3345	0.383242	0.827651	-0.23152	-0.91113	0.517243	0.911244	0.208075	1.17849	0.223203	1	-0.0653915	-0.571677	26.2569	26.1749	26.1765	26.4227	25.9422	25.5489	28.2042	28.0049	28.0533	28.0223	28.5956	28.2687	27.7794	27.7646	27.543	27.4608	27.7018	27.7283
P20336	P20336	Ras-related protein Rab-3A	RAB3A	1395	0.00051662	0.61395	0.214378	0.906105	-0.39216	-0.551882	0.714587	0.785105	0.192294	1.56368	NaN	NaN	NaN	NaN	19.8308	19.6423	20.3396	20.076	20.3635	18.1968	20.2471	20.659	20.5059	20.6153	20.7048	20.6688	NaN	NaN	NaN	NaN	NaN	NaN
P20338	P20338	Ras-related protein Rab-4A	RAB4A	1396	0	2.7804	0.139869	0.942	0.0593662	0.37797	0.368799	0.96635	-0.120355	-0.881648	0.00132638	1	0.000646591	0.00406593	19.1163	18.702	18.7336	19.0766	18.8272	18.8262	20.316	19.8896	20.1094	19.8686	20.0239	20.0613	20.2967	20.2818	20.0313	19.9533	20.4101	20.2484
P20339-2;P20339	P20339-2;P20339	Ras-related protein Rab-5A	RAB5A	1397	0	1.4394	0.104335	0.957005	-0.034764	-0.289704	0.11728	1	0.114358	0.322335	0.0636287	1	0.0190093	0.182976	23.3592	23.2276	23.5961	23.2716	23.3531	23.4539	23.721	23.07	23.9895	23.2748	24.0402	23.8086	23.7187	23.7883	23.8552	23.6144	23.9105	23.8943
P20340-2;P20340-4;Q53S08	P20340-2;P20340-4	Ras-related protein Rab-6A	RAB6A	1399	0	2.7113	0.0194225	0.990062	-0.0153421	-0.0583571	1.07245	0.581972	-0.283985	-2.28162	0.234175	1	-0.147128	-0.596087	20.9648	21.1559	20.6532	21.2809	20.9221	20.525	20.0678	20.3474	19.9316	19.8304	19.8712	19.7932	21.7022	21.19	20.9813	20.8989	21.2749	21.2583
P20585	P20585	DNA mismatch repair protein Msh3	MSH3	1400	0	6.141	0.0793576	0.967347	0.0383638	0.225016	0.155996	1	0.161578	0.416774	0.108486	1	0.0614071	0.300232	27.1659	26.9864	27.1071	27.3513	27.2125	26.8107	23.7019	24.4437	24.024	23.6039	24.6972	24.3533	25.625	25.8321	25.4415	25.4266	26.0114	25.6449
P20618	P20618	Proteasome subunit beta type-1	PSMB1	1401	0	2.6673	0.0511724	0.976256	-0.0313752	-0.148886	0.06398	1	-0.0174961	-0.183927	0.496755	1	0.110859	1.13815	20.2219	20.072	20.0705	20.4499	20.0791	19.7412	23.8938	23.6974	23.6385	23.7946	23.767	23.6157	22.599	22.7014	22.4303	22.5826	22.7782	22.7025
P20645	P20645	Cation-dependent mannose-6-phosphate receptor	M6PR	1402	0	1.2385	0.383657	0.827242	0.254756	0.911974	0.612005	0.845908	-0.321407	-1.36378	1.14305	1	0.179681	2.43057	20.2212	19.9875	20.5192	20.8543	20.5787	20.0591	20.4907	20.0626	20.2268	20.0579	20.2097	19.5484	21.7068	21.6016	21.5332	21.6951	21.8044	21.8812
P20700	P20700	Lamin-B1	LMNB1	1404	0	14.1	1.05492	0.527239	0.19874	2.24512	0.12126	1	-0.0447782	-0.332253	0.161307	1	-0.041378	-0.429398	30.0041	29.8521	29.9985	30.2509	30.0079	30.1921	24.3604	24.5613	24.0996	24.2865	24.3291	24.2713	27.6433	27.673	27.5165	27.4033	27.6679	27.6374
P20810-9;P20810-10;P20810-7;P20810-6;P20810-5;P20810-3	P20810-9;P20810-10;P20810-7;P20810-6;P20810-5;P20810-3	Calpastatin	CAST	1406	0	12.483	0.940687	0.581559	0.156192	2.01126	0.0343013	1	0.0102043	0.101475	0.273546	1	-0.0803458	-0.682032	31.2733	31.1188	31.1654	31.4345	31.2223	31.3692	32.4434	32.6193	32.3788	32.3673	32.6109	32.4939	32.0128	31.9577	31.8041	31.7236	32.0427	31.7673
P20839;P20839-3;P20839-7;P20839-5;P20839-6;P20839-2;P20839-4	P20839;P20839-3;P20839-7;P20839-5;P20839-6;P20839-2;P20839-4	Inosine-5-monophosphate dehydrogenase 1	IMPDH1	1408	0	5.1969	1.22025	0.509433	0.6461	2.59727	0.0703056	1	0.0213547	0.200954	0.212843	1	-0.0767593	-0.548425	24.1645	23.5191	24.1756	24.5822	24.8177	24.3975	27.9333	27.6913	27.8248	27.9675	27.8539	27.6919	26.8926	27.057	26.8261	26.6262	27.0467	26.8727
P20851-2;P20851	P20851-2;P20851	C4b-binding protein beta chain	C4BPB	1409	0.0018297	0.52099	0.32657	0.86096	-0.269891	-0.794378	0.545935	0.89521	2.29278	1.23478	NaN	NaN	NaN	NaN	24.7256	24.9164	24.8304	24.9162	24.862	23.8845	22.9507	23.5851	17.7341	23.8138	23.5001	23.8343	NaN	NaN	NaN	NaN	NaN	NaN
P20962	P20962	Parathymosin	PTMS	1411	0.00051343	0.59755	1.03669	0.534687	0.747608	2.20734	0.0454854	1	-0.0500024	-0.13307	0.139805	1	0.0528844	0.377815	15.9668	15.9123	16.8008	17.0157	16.6455	17.2614	21.6153	22.1784	21.6281	21.1239	22.2131	21.9349	20.6591	20.6266	20.3595	20.7696	20.6196	20.4146
P21127-8;P21127-3;P21127-2;P21127;P21127-6;P21127-9;P21127-12;P21127-4;P21127-5;P21127-10;Q9UQ88-9;Q9UQ88-8;Q13882	P21127-8;P21127-3;P21127-2;P21127;P21127-6;P21127-9;P21127-12;P21127-4;P21127-5;P21127-10;Q9UQ88-9	Cyclin-dependent kinase 11B;Cyclin-dependent kinase 11A	CDK11B;CDK11A	1412	0	4.7218	0.755598	0.655336	0.180473	1.64386	1.15099	0.541906	-0.144002	-2.44752	0.113237	1	-0.0618153	-0.312204	30.0396	30.0623	30.1844	30.1077	30.4542	30.2656	30.3024	30.2673	30.1132	30.0808	30.101	30.0691	29.9393	29.9821	29.5364	29.4954	29.9635	29.8135
P21266	P21266	Glutathione S-transferase Mu 3	GSTM3	1413	0	6.7293	0.0242988	0.988746	0.0278581	0.0726311	0.0924034	1	0.00943184	0.259102	0.433	1	0.104667	1.01153	18.3729	18.2264	18.2932	18.227	17.7197	19.0293	22.7478	22.8372	22.7985	22.8334	22.8255	22.753	21.7187	22.0101	21.6991	21.8801	21.9612	21.9005
P21281;P15313	P21281	V-type proton ATPase subunit B, brain isoform	ATP6V1B2	1414	0	4.4597	0.0954576	0.959774	0.0526028	0.266986	0.234171	1	-0.0790742	-0.596079	0.0791409	1	0.016566	0.224444	20.9885	20.8444	20.8552	21.3272	20.7091	20.8096	24.3616	23.9985	24.1382	24.1967	24.1334	23.931	23.3683	23.3276	23.1448	23.2466	23.3386	23.3051
P21283	P21283	V-type proton ATPase subunit C 1	ATP6V1C1	1415	0	4.7049	0.118483	0.952622	0.0572942	0.325336	0.228065	1	0.0726395	0.582521	0.183133	1	-0.0212924	-0.480539	24.7176	24.3556	24.5681	24.884	24.4285	24.5008	26.1769	26.1747	26.4894	26.2179	26.4338	26.4073	25.4731	25.4332	25.4358	25.3431	25.4526	25.4826
P21291	P21291	Cysteine and glycine-rich protein 1	CSRP1	1416	0	2.8064	0.545105	0.761163	0.241369	1.23315	0.421451	0.940541	-0.183856	-0.988375	0.251957	1	-0.0337238	-0.635209	26.5892	26.1056	26.5896	26.7879	26.4479	26.7728	26.0482	26.4455	25.9595	26.1519	25.9809	25.7689	26.1326	26.2298	26.1309	26.0613	26.1248	26.2059
P21333;P21333-2	P21333;P21333-2	Filamin-A	FLNA	1417	0	47.009	0.28786	0.874568	0.118038	0.712711	0.287364	0.99548	0.0983143	0.711652	0.0861832	1	-0.0149377	-0.242934	30.7478	30.4232	30.8581	30.9488	30.6019	30.8326	30.2179	30.2781	30.025	30.2835	30.4654	30.067	30.0709	30.0695	29.9446	29.938	30.0938	30.0083
P21359-2;P21359-6;P21359;P21359-4;P21359-3;P21359-5	P21359-2;P21359-6;P21359;P21359-4	Neurofibromin;Neurofibromin truncated	NF1	1418	0	5.4726	0.0368559	0.983675	0.0219955	0.108751	1.4438	0.385515	0.801034	3.10655	0.0826018	1	-0.0200526	-0.233556	27.8513	27.8339	28.0932	28.3007	27.6797	27.864	25.9741	26.1749	26.6084	26.7216	27.3278	27.1111	28.2095	28.093	28.0675	28.1037	27.975	28.231
P21399	P21399	Cytoplasmic aconitate hydratase	ACO1	1419	0	8.6247	0.419106	0.816198	-0.616406	-0.983661	0.0776733	1	0.0321636	0.220565	0.0918605	1	-0.0223656	-0.257696	27.0968	27.6244	27.0246	27.3853	25.4522	27.0591	30.8441	30.4329	30.8277	30.721	30.8374	30.6428	30.355	30.1498	30.1629	30.1933	30.3004	30.1069
P21675-2;P21675-12	P21675-2;P21675-12			1420	0	2.3085	0.124705	0.949425	0.151093	0.340796	NaN	NaN	NaN	NaN	NaN	NaN	NaN	NaN	22.9076	21.4649	22.0156	22.3755	22.4628	22.0031	NaN	NaN	NaN	NaN	NaN	NaN	NaN	NaN	NaN	NaN	NaN	NaN
P21796	P21796	Voltage-dependent anion-selective channel protein 1	VDAC1	1421	0	7.0076	0.176794	0.920371	-0.102516	-0.465804	1.72205	0.278283	2.30582	3.80849	0.663229	1	0.302256	1.46355	27.4428	28.1414	27.8808	27.8851	27.6328	27.6395	21.879	21.885	22.3727	25.0401	24.8217	23.1924	27.2026	27.0632	26.9957	27.711	27.4269	27.0304
P21912	P21912	Succinate dehydrogenase [ubiquinone] iron-sulfur subunit, mitochondrial	SDHB	1423	0	3.8253	0.151534	0.936408	0.100175	0.406108	0.266093	0.999857	0.529767	0.665946	0.241747	1	-0.126513	-0.61281	27.2259	27.2301	27.0259	27.6745	27.2554	26.8526	26.0473	24.9699	24.189	24.84	26.75	25.2055	27.4447	27.4321	27.4591	27.554	27.4947	26.9076
P21926	P21926	CD9 antigen	CD9	1424	0	1.2312	0.320876	0.862803	0.174991	0.782473	0.253046	0.999872	0.218664	0.637586	0.266261	1	-0.110581	-0.66631	20.955	20.923	20.9847	21.5736	20.938	20.876	15.373	15.8889	15.1951	15.3321	15.5454	16.2355	21.0094	20.8406	20.7199	20.4722	20.9554	20.8106
P21964-2;P21964	P21964-2;P21964	Catechol O-methyltransferase	COMT	1426	0	4.5201	0.253767	0.885485	-0.102264	-0.639161	0.333751	0.977512	0.105995	0.809341	0.0389615	1	0.013504	0.114721	23.3663	23.2548	23.5345	23.4933	23.332	23.0235	21.5787	21.593	21.9705	21.771	21.8611	21.8281	23.1109	23.2643	23.1485	23.1267	23.3986	23.0388
P22033	P22033	Methylmalonyl-CoA mutase, mitochondrial	MUT	1428	0	3.1775	0.759631	0.653485	0.36204	1.65176	NaN	NaN	NaN	NaN	0.0899553	1	0.0643304	0.252756	20.2094	20.5335	20.5547	21.1334	20.7686	20.4817	NaN	NaN	NaN	NaN	NaN	NaN	20.4611	20.1727	19.9813	19.8534	20.5564	20.3983
P22059	P22059	Oxysterol-binding protein 1	OSBP	1429	0	6.9017	0.755487	0.654907	0.466208	1.64364	1.28845	0.470826	0.0460377	2.7482	0.203559	1	0.0318782	0.52741	26.8429	26.3623	26.4488	27.493	26.7015	26.858	29.0538	29.1066	29.0913	29.1406	29.1203	29.129	28.2233	28.2062	28.101	28.1368	28.2966	28.1928
P22061;P22061-2	P22061;P22061-2	Protein-L-isoaspartate(D-aspartate) O-methyltransferase	PCMT1	1430	0	3.0124	1.26319	0.502654	0.419142	2.69187	0.146527	1	-0.0491517	-0.394079	0.0885176	1	-0.041968	-0.249019	25.4957	25.3651	25.4191	26.0938	25.5725	25.871	28.2949	27.9416	27.9405	27.9401	28.009	28.0805	27.4467	27.3498	27.2739	27.1166	27.6336	27.1943
P22087	P22087	rRNA 2-O-methyltransferase fibrillarin	FBL	1431	0	4.9562	0.0226418	0.987928	0.00749334	0.0677967	0.501129	0.912085	-0.227531	-1.14678	0.67021	1	0.0942554	1.47715	26.2006	26.1613	26.1266	26.3402	26.2022	25.9686	20.4202	20.3255	19.8272	19.8839	20.1122	19.8942	23.9582	23.8983	24.0665	23.9971	24.1376	24.0711
P22102;P22102-2	P22102;P22102-2	Trifunctional purine biosynthetic protein adenosine-3;Phosphoribosylamine--glycine ligase;Phosphoribosylformylglycinamidine cyclo-ligase;Phosphoribosylglycinamide formyltransferase	GART	1432	0	15.011	0.589122	0.739233	0.38393	1.31917	0.494806	0.915235	-0.0705496	-1.13431	0.114488	1	-0.0260671	-0.315344	28.1104	27.922	27.6772	28.8042	28.1086	27.9485	31.412	31.2637	31.3658	31.3188	31.3227	31.1884	30.4391	30.345	30.245	30.2457	30.4379	30.2673
P22234;P22234-2	P22234;P22234-2	Multifunctional protein ADE2;Phosphoribosylaminoimidazole-succinocarboxamide synthase;Phosphoribosylaminoimidazole carboxylase	PAICS	1433	0	5.8672	0.657782	0.7057	0.389374	1.45294	0.406292	0.950319	-0.071757	-0.957849	0.280878	1	-0.0733325	-0.697781	21.8324	21.6381	21.3774	22.3641	22.0844	21.5675	24.8649	24.6453	24.8001	24.6752	24.7707	24.6489	23.954	23.8216	23.9551	23.6986	24.0196	23.7925
P22307-7;P22307-8;P22307;P22307-4;P22307-2;P22307-6;P22307-3;P22307-5	P22307-7;P22307-8;P22307;P22307-4;P22307-2;P22307-6	Non-specific lipid-transfer protein	SCP2	1434	0	2.7378	0.0899599	0.962482	-0.038866	-0.252768	NaN	NaN	NaN	NaN	0.154591	1	0.109367	0.41342	25.7902	25.8082	25.9885	26.0222	25.553	25.8951	NaN	NaN	NaN	NaN	NaN	NaN	26.1002	26.079	26.0499	25.9835	26.7095	25.8642
P22314;P22314-2	P22314;P22314-2	Ubiquitin-like modifier-activating enzyme 1	UBA1	1436	0	14.891	0.290165	0.872827	0.189238	0.717624	0.201116	1	0.0384013	0.521851	0.237597	1	0.0274207	0.603657	24.6013	24.2072	24.1988	24.9798	24.2738	24.3215	28.3408	28.1578	28.3493	28.2605	28.3937	28.3089	27.1465	27.1817	27.0316	27.1462	27.1425	27.1533
P22392-2;P22392;O60361	P22392-2;P22392;O60361	Nucleoside diphosphate kinase B;Putative nucleoside diphosphate kinase	NME2;NME2P1	1437	0	5.381	0.180479	0.918978	0.0858803	0.474382	0.298762	0.99236	0.100117	0.735894	0.115716	1	0.0431309	0.318422	22.5754	22.405	22.2542	22.8083	22.3424	22.3415	26.5952	26.5785	26.5744	26.8517	26.7827	26.4139	25.656	25.5534	25.2586	25.5615	25.6269	25.4091
P22415;P22415-2	P22415;P22415-2	Upstream stimulatory factor 1	USF1	1438	0	0.89055	0.256143	0.884593	0.143671	0.644342	NaN	NaN	NaN	NaN	NaN	NaN	NaN	NaN	25.485	25.2534	25.8399	25.947	25.5963	25.466	NaN	NaN	NaN	NaN	NaN	NaN	NaN	NaN	NaN	NaN	NaN	NaN
P22570-5;P22570;P22570-7;P22570-3;P22570-4;P22570-2;P22570-6	P22570-5;P22570;P22570-7;P22570-3;P22570-4;P22570-2;P22570-6	NADPH:adrenodoxin oxidoreductase, mitochondrial	FDXR	1439	0	3.7947	0.0578926	0.973379	-0.0174484	-0.167369	0.58623	0.86243	-0.539141	-1.31353	0.208194	1	-0.0755367	-0.537923	24.1589	24.2227	23.9314	24.1446	23.9764	24.1396	22.2137	23.1847	23.4098	22.1278	22.7485	22.3145	24.0624	24.322	24.1514	23.9222	24.3247	24.0623
P22626;P22626-2	P22626;P22626-2	Heterogeneous nuclear ribonucleoproteins A2/B1	HNRNPA2B1	1440	0	10.067	1.59672	0.405274	0.65048	3.48186	0.497531	0.915111	-0.155062	-1.13969	0.478475	1	0.0655219	1.10204	29.774	29.4325	29.99	30.4742	30.1975	30.4761	24.8482	25.0276	24.6215	24.7797	24.7053	24.547	28.2555	28.2698	28.2079	28.2016	28.3916	28.3365
P22670	P22670	MHC class II regulatory factor RFX1	RFX1	1441	0	4.2463	0.132742	0.944495	0.0811373	0.360585	1.01336	0.620873	0.358887	2.15926	0.368241	1	1.97098	0.880504	27.7796	27.4943	27.2612	27.8676	27.6225	27.2885	23.8331	23.6536	23.3741	24.1274	24.0186	23.7914	18.9333	26.0091	25.1407	25.3564	25.6934	24.9464
P22681;Q13191-3;Q13191-2;Q13191	P22681	E3 ubiquitin-protein ligase CBL	CBL	1442	0	2.3823	0.637825	0.710403	-0.492955	-1.41408	0.0688288	1	-0.065801	-0.196995	0.00639156	1	-0.00470797	-0.0194807	19.06	19.0854	19.3526	18.7512	19.2116	18.0563	20.4982	19.5021	20.3544	19.9218	20.2967	19.9389	19.732	19.7977	19.65	19.2466	19.9425	19.9766
P22694;P22694-8;P22694-4;P22694-3;P22694-5;P22694-7;P22694-6;P22694-9;P22694-2;P22694-10	P22694;P22694-8;P22694-4;P22694-3;P22694-5;P22694-7;P22694-6;P22694-9;P22694-2;P22694-10	cAMP-dependent protein kinase catalytic subunit beta	PRKACB	1443	0	1.8282	0.95489	0.575013	0.816859	2.03998	0.171206	1	0.226358	0.452736	0.0307001	1	0.0283298	0.091156	22.846	23.2294	24.0002	23.9391	23.9876	24.5995	25.8436	24.3483	25.7514	25.7478	25.3124	25.5621	25.379	24.9408	24.4005	25.1207	24.6883	24.9962
P22695	P22695	Cytochrome b-c1 complex subunit 2, mitochondrial	UQCRC2	1444	0	4.7941	0.0439706	0.979407	-0.0282472	-0.128829	0.736005	0.771066	0.86679	1.60552	0.813275	1	0.318865	1.7572	26.6919	27.2572	27.3569	27.2156	27.0258	26.9799	23.0251	22.0051	23.5626	24.2973	23.3581	23.5377	26.7516	26.717	27.1954	27.1245	27.3981	27.0981
P22830;P22830-2	P22830;P22830-2	Ferrochelatase, mitochondrial	FECH	1445	0	1.2646	0.664481	0.705206	0.33649	1.46599	NaN	NaN	NaN	NaN	0.231476	1	-0.20688	-0.590103	25.4574	25.5907	25.2889	25.3732	25.8878	26.0854	NaN	NaN	NaN	NaN	NaN	NaN	25.0457	25.757	25.2634	25.6735	25.0569	24.7151
P23142-2;P23142-3;P23142-4;P23142	P23142-2;P23142-3;P23142-4;P23142	Fibulin-1	FBLN1	1446	0	1.5588	0.056027	0.97276	-0.0677401	-0.16226	0.816109	0.727932	0.900738	1.76279	0.601598	1	0.0685062	1.3435	21.1881	20.5908	21.3327	21.6529	20.4941	20.7613	17.9289	19.3936	19.406	20.0281	19.8638	19.5388	21.411	21.4595	21.5181	21.572	21.5718	21.4504
P23193;P23193-2	P23193;P23193-2	Transcription elongation factor A protein 1	TCEA1	1447	0	5.3959	0.29491	0.87241	-0.0889085	-0.727719	1.08481	0.574742	0.19013	2.30747	0.056512	1	-0.012324	-0.16359	27.4576	27.2392	27.6545	27.347	27.3307	27.407	27.5699	27.5291	27.6987	27.6606	27.8641	27.8433	27.151	27.1874	27.2878	27.0699	27.2613	27.258
P23229-4;P23229-2;P23229-5;P23229-3;P23229-9;P23229-6;P23229;P23229-7	P23229-4;P23229-2;P23229-5;P23229-3;P23229-9;P23229-6;P23229;P23229-7	Integrin alpha-6;Integrin alpha-6 heavy chain;Integrin alpha-6 light chain;Processed integrin alpha-6	ITGA6	1448	0	1.9944	0.0273623	0.987145	-0.0377007	-0.0815265	0.639069	0.835471	-5.16166	-1.4165	0.482827	1	2.46986	1.11065	25.952	25.4988	26.1484	26.603	25.7259	25.1572	24.9955	25.3163	28.8302	27.9717	16.7888	18.8966	19.2017	26.1386	25.4975	25.9933	25.7592	26.4949
P23246;P23246-2	P23246;P23246-2	Splicing factor, proline- and glutamine-rich	SFPQ	1449	0	10.256	1.70145	0.390088	0.31964	3.75353	0.857628	0.709778	0.374598	1.84498	0.491345	1	-0.0746492	-1.12748	31.3987	31.3517	31.457	31.8388	31.5701	31.7574	24.7229	24.9099	24.3511	24.9518	24.8844	25.2715	29.6996	29.7735	29.6662	29.5232	29.7092	29.683
P23258;Q9NRH3	P23258;Q9NRH3	Tubulin gamma-1 chain;Tubulin gamma-2 chain	TUBG1;TUBG2	1450	0	4.083	0.223494	0.902466	0.12325	0.572326	0.726116	0.777998	0.268101	1.58619	0.436267	1	-0.168064	-1.01807	27.5025	27.3004	27.314	27.9037	27.254	27.3289	27.2464	26.7646	27.2874	27.3687	27.4011	27.333	28.0364	27.9595	27.6466	27.4854	27.8451	27.8078
P23284	P23284	Peptidyl-prolyl cis-trans isomerase B	PPIB	1451	0	4.1773	0.304003	0.87013	0.117526	0.746986	1.80668	0.246	0.573203	4.03978	0.161735	1	-0.0538311	-0.430412	27.1225	26.9772	27.1139	27.4804	27.1045	26.9812	23.5264	23.6161	23.5606	23.9829	24.4189	24.0208	27.2388	27.1826	27.0171	26.9166	27.2826	27.0779
P23368;P23368-2;Q16798-2;Q16798	P23368;P23368-2	NAD-dependent malic enzyme, mitochondrial	ME2	1452	0	4.0976	0.585373	0.741427	-0.373362	-1.31185	0.236478	1	0.192269	0.601184	0.00339943	1	-0.00203705	-0.0103961	23.5382	23.9623	23.5099	23.5798	23.4998	22.8108	21.4337	21.4598	21.3067	21.1153	22.1907	21.471	23.8293	23.7414	23.6712	23.5238	24.1246	23.5874
P23381;P23381-2	P23381;P23381-2	Tryptophan--tRNA ligase, cytoplasmic;T1-TrpRS;T2-TrpRS	WARS	1453	0	6.7294	0.177266	0.92048	0.127888	0.466905	0.114986	1	0.0532042	0.316592	0.200552	1	0.0539532	0.520566	28.999	28.8724	28.4567	29.3098	28.846	28.5559	32.083	32.2548	32.2136	32.3196	32.4632	31.9282	31.1825	31.2896	31.0289	31.1353	31.3615	31.166
P23396;P23396-2	P23396;P23396-2	40S ribosomal protein S3	RPS3	1454	0	6.7701	0.771745	0.654168	-0.355804	-1.67551	3.12509	0.0814634	0.943098	9.28085	0.341613	1	-0.0676047	-0.825663	27.5757	27.3869	27.4117	27.4639	27.0849	26.7581	27.3529	27.1561	27.3629	28.1759	28.3846	28.1407	28.6956	28.6829	28.5726	28.4389	28.6578	28.6517
P23443-3;P23443-2;P23443;P23443-4;P23443-5	P23443-3;P23443-2;P23443;P23443-4;P23443-5	Ribosomal protein S6 kinase beta-1	RPS6KB1	1456	0	1.5836	0.342871	0.856366	-1.5388	-0.828268	0.310845	0.984408	-0.18649	-0.761416	0.439447	1	0.335536	1.02443	25.9687	27.2827	27.693	21.8767	27.3038	27.1475	27.7796	28.5065	27.8524	27.8315	28.012	27.7355	27.4841	27.2049	26.5393	27.2752	27.7487	27.211
P23458	P23458	Tyrosine-protein kinase JAK1	JAK1	1457	0	10.901	0.181267	0.918673	0.0973549	0.476211	0.252221	0.999088	0.111716	0.635786	1.60741	1	-0.266109	-3.509	29.617	29.3203	29.5924	29.9542	29.5231	29.3445	27.6804	27.7303	27.9235	27.5845	27.9636	28.1213	29.3675	29.3446	29.4729	29.0083	29.1485	29.2299
P23497;P23497-7;P23497-6;P23497-5;P23497-2;P23497-3;P23497-4	P23497;P23497-7;P23497-6;P23497-5;P23497-2;P23497-3;P23497-4	Nuclear autoantigen Sp-100	SP100	1458	0	2.6232	2.22075	0.270493	0.708089	5.31762	1.10308	0.564613	-0.457249	-2.34586	0.464862	1	0.217022	1.07505	21.6143	21.6222	21.774	22.5864	22.162	22.3864	23.5789	23.4235	23.0588	22.9792	23.0489	22.6613	23.4913	23.0094	23.1743	23.3549	23.7235	23.2478
P23526;P23526-2	P23526;P23526-2	Adenosylhomocysteinase	AHCY	1460	0	7.8469	0.0622111	0.971801	-0.037824	-0.179134	1.02046	0.613984	0.116775	2.17386	0.0376862	1	-0.00797526	-0.111108	24.2072	23.9823	24.0579	24.4306	23.7573	23.946	28.6362	28.5711	28.513	28.6545	28.7705	28.6455	27.623	27.6846	27.5469	27.536	27.7284	27.5662
P23528	P23528	Cofilin-1	CFL1	1461	0	5.2342	0.445587	0.805645	0.162632	1.03669	0.614889	0.845965	-0.0763149	-1.3694	0.181652	1	-0.0555662	-0.477104	26.0849	25.9685	26.0272	26.4951	26.056	26.0173	28.4655	28.3964	28.3976	28.344	28.4313	28.2553	27.8351	27.7762	27.5914	27.5204	27.8335	27.6822
P23588;P23588-2	P23588;P23588-2	Eukaryotic translation initiation factor 4B	EIF4B	1462	0	11.34	0.0245769	0.989235	0.0140781	0.073441	0.142304	1	-0.0527821	-0.383877	0.102844	1	-0.0170701	-0.285909	27.0909	26.6948	26.9936	27.2352	26.7429	26.8435	29.2228	29.4711	29.1709	29.0371	29.3728	29.2965	28.4566	28.4918	28.314	28.3914	28.4514	28.3684
P23634-7;P23634-6;P23634-8;P23634;P23634-5;P23634-4;P23634-3;P23634-2	P23634-7;P23634-6;P23634-8;P23634;P23634-5;P23634-4;P23634-3;P23634-2	Plasma membrane calcium-transporting ATPase 4	ATP2B4	1464	0	3.5759	0.857972	0.624159	0.507968	1.84567	NaN	NaN	NaN	NaN	0.0853578	1	-0.123247	-0.240777	22.4482	22.4863	22.2784	23.4452	22.6011	22.6905	NaN	NaN	NaN	NaN	NaN	NaN	21.4216	22.8203	23.0492	22.4203	22.2398	22.2611
P23769-2;P23769;P15976-3;P15976-2;P15976;P23771;P23771-2	P23769-2;P23769	Endothelial transcription factor GATA-2	GATA2	1465	0	1.8392	0.0639267	0.970718	-0.0402158	-0.183783	NaN	NaN	NaN	NaN	NaN	NaN	NaN	NaN	26.0787	25.4743	25.9887	25.7391	25.657	26.025	NaN	NaN	NaN	NaN	NaN	NaN	NaN	NaN	NaN	NaN	NaN	NaN
P23786	P23786	Carnitine O-palmitoyltransferase 2, mitochondrial	CPT2	1466	0	3.1519	1.42427	0.437182	0.537014	3.06031	0.768435	0.765234	-3.08908	-1.66902	0.702668	1	-0.174985	-1.54042	25.6144	25.0519	25.368	25.8761	25.998	25.7713	24.0303	23.189	25.0603	22.553	22.9863	17.473	25.6379	25.5939	25.3164	25.2376	25.4101	25.3755
P23919;P23919-2	P23919;P23919-2	Thymidylate kinase	DTYMK	1467	0	4.1475	0.20743	0.906121	-0.137051	-0.536192	0.19756	1	0.164468	0.513737	0.290249	1	0.108892	0.717804	32.6067	32.8683	32.8367	32.8558	32.1501	32.8945	35.449	34.6674	35.6892	35.2761	35.4516	35.5713	34.8127	34.7999	34.6397	34.5868	34.9335	35.0587
P23921	P23921	Ribonucleoside-diphosphate reductase large subunit	RRM1	1468	0	9.8342	0.131511	0.944736	-0.081295	-0.357568	0.409415	0.947659	0.151582	0.96415	0.570487	1	-0.0826829	-1.28279	27.8969	27.8362	27.4578	27.9984	27.3912	27.5576	28.5338	28.4004	28.8757	28.7154	28.8881	28.6611	28.1791	28.0973	28.0194	27.9298	28.082	28.036
P24390;P24390-2;P33947-2;P33947	P24390;P24390-2;P33947-2;P33947	ER lumen protein-retaining receptor 1;ER lumen protein-retaining receptor 2	KDELR1;KDELR2	1471	0.0061553	0.36648	0.777239	0.649737	0.794235	1.68629	NaN	NaN	NaN	NaN	0.425594	1	2.41794	0.996692	26.4324	25.4805	27.1032	27.1413	27.153	27.1045	NaN	NaN	NaN	NaN	NaN	NaN	26.0157	26.126	18.8038	25.9058	25.9727	26.3208
P24468;P24468-3;P24468-2	P24468;P24468-3;P24468-2	COUP transcription factor 2	NR2F2	1472	0	1.0675	0.513313	0.773613	-0.382584	-1.17077	0.150924	1	0.339547	0.404646	0.624525	1	2.83961	1.38817	24.6714	24.1951	25.1521	24.5957	24.284	23.9912	25.1674	23.2718	22.6987	23.3016	24.2843	24.5707	21.1749	24.5699	23.9765	29.4738	25.1747	23.5915
P24534	P24534	Elongation factor 1-beta	EEF1B2	1473	0	2.7478	0.0928315	0.960898	-0.0478528	-0.260209	0.7209	0.782712	0.151258	1.576	0.0580414	1	-0.0204372	-0.167776	25.4504	25.489	25.4725	25.7482	25.4071	25.1129	26.5888	26.3636	26.5336	26.5147	26.7411	26.6839	26.4576	26.3551	26.2419	26.1297	26.4812	26.3824
P24539	P24539	ATP synthase F(0) complex subunit B1, mitochondrial	ATP5F1	1474	0	3.6845	0.64054	0.710057	0.410955	1.41936	NaN	NaN	NaN	NaN	0.0510387	1	0.0140438	0.148516	29.0107	28.6408	28.833	29.775	28.9275	29.0148	NaN	NaN	NaN	NaN	NaN	NaN	28.9374	28.923	28.8626	28.7982	29.101	28.866
P24666;P24666-4;P24666-3;P24666-2	P24666;P24666-4;P24666-3;P24666-2	Low molecular weight phosphotyrosine protein phosphatase	ACP1	1475	0	2.72	0.566454	0.747694	-0.222785	-1.27491	0.871434	0.700686	0.158078	1.87244	0.0310846	1	-0.00858498	-0.0922612	17.318	17.1614	16.8628	17.0791	16.9054	16.6893	19.7348	19.4592	19.6776	19.7984	19.778	19.7695	18.6553	18.5744	18.5941	18.4218	18.6646	18.7117
P24752;P24752-2	P24752	Acetyl-CoA acetyltransferase, mitochondrial	ACAT1	1476	0	5.1151	0.167152	0.927	0.0936298	0.443207	0.239167	1	-0.159885	-0.607123	0.165359	1	-0.04142	-0.438981	31.3799	31.691	31.403	31.9474	31.4767	31.3307	28.2035	28.4057	28.1713	27.6294	28.4958	28.1755	31.4613	31.5125	31.3352	31.2499	31.5185	31.4165
P24863-2;P24863	P24863-2;P24863	Cyclin-C	CCNC	1478	0.00017535	0.65685	1.883	0.339389	-1.0657	-4.25633	NaN	NaN	NaN	NaN	NaN	NaN	NaN	NaN	19.2619	19.2263	19.4421	18.5257	18.4434	17.7642	NaN	NaN	NaN	NaN	NaN	NaN	NaN	NaN	NaN	NaN	NaN	NaN
P24928;P24928-2	P24928	DNA-directed RNA polymerase II subunit RPB1	POLR2A	1479	0	16.82	0.0895596	0.963054	0.0319144	0.251729	0.428444	0.941591	0.179874	1.00241	0.783619	1	-0.125254	-1.69882	29.7268	29.4097	29.7325	29.7916	29.595	29.578	28.1394	28.7266	28.3379	28.4827	28.6399	28.6209	28.5244	28.4009	28.315	28.2604	28.3702	28.2338
P24941;P24941-2	P24941;P24941-2	Cyclin-dependent kinase 2	CDK2	1480	0	4.2476	0.153886	0.934162	-0.0881621	-0.411737	0.206594	1	0.0677973	0.534299	0.378149	1	-0.108707	-0.900752	22.7952	22.7352	22.7162	23.028	22.6631	22.2909	22.7747	22.4817	22.8924	22.7165	22.8049	22.8307	22.791	22.6541	22.5868	22.438	22.7756	22.4923
P25054-2;P25054;P25054-3	P25054-2;P25054;P25054-3	Adenomatous polyposis coli protein	APC	1481	0	1.4285	0.590463	0.738112	0.311619	1.32178	0.797693	0.738175	0.741774	1.7265	0.562274	1	0.528132	1.26674	25.9705	25.5581	25.2152	26.0254	25.9294	25.7238	26.2559	24.8624	25.4391	26.3122	26.4834	25.9871	25.1409	26.1009	26.2017	26.6283	26.5424	25.8571
P25205;P25205-2	P25205;P25205-2	DNA replication licensing factor MCM3	MCM3	1483	0	14.934	0.339413	0.8578	0.103938	0.821102	0.278471	0.998995	-0.0513655	-0.69262	0.146783	1	0.0143528	0.394695	31.8909	31.7484	31.7151	32.1084	31.8353	31.7226	31.7919	31.6348	31.6454	31.6203	31.7411	31.5566	31.2162	31.1952	31.1755	31.1444	31.2608	31.2248
P25325-2;P25325	P25325-2;P25325	3-mercaptopyruvate sulfurtransferase	MPST	1485	0	2.6032	0.220447	0.902867	0.155617	0.565511	0.117632	1	-0.0576452	-0.323215	0.230779	1	-0.109737	-0.588556	23.029	23.6449	23.2419	23.7633	23.556	23.0633	25.4817	25.0616	25.0488	25.1827	25.301	24.9355	25.0117	24.577	24.7136	24.4279	24.8962	24.6491
P25391	P25391	Laminin subunit alpha-1	LAMA1	1486	0	10.832	0.156227	0.932809	-0.0923163	-0.417324	0.343303	0.976054	-0.101062	-0.829163	1.11966	1	-0.216429	-2.38088	26.3527	26.2521	26.1773	26.573	26.0936	25.8385	27.5658	27.2399	27.6348	27.3713	27.3767	27.3894	27.2357	27.1856	26.995	26.8192	27	26.9477
P25398	P25398	40S ribosomal protein S12	RPS12	1487	0	2.7804	0.978083	0.563326	-0.307847	-2.08709	2.73984	0.105165	1.00639	7.35478	0.317496	1	0.0444253	0.77539	23.6123	23.6271	23.6822	23.5906	23.3222	23.0853	23.713	23.3742	23.3526	24.4324	24.6279	24.3987	24.8142	24.8735	24.9115	24.8834	25.0074	24.8416
P25440;P25440-2;P25440-3;P25440-4	P25440;P25440-2;P25440-3;P25440-4	Bromodomain-containing protein 2	BRD2	1488	0	5.4162	0.230398	0.899841	0.143597	0.587709	0.0270711	0.997668	0.0604184	0.0806833	0.502191	1	0.0811609	1.14887	23.1459	23.0483	22.5018	23.2504	23.0998	22.7766	17.7873	19.6347	17.2878	17.8441	18.5294	18.5175	20.5493	20.3389	20.4158	20.5847	20.4731	20.4896
P25445-6;P25445;P25445-7;P25445-5;P25445-4	P25445-6;P25445	Tumor necrosis factor receptor superfamily member 6	FAS	1489	0	2.2318	0.241549	0.892891	0.185642	0.612373	0.329168	0.976982	1.13189	0.799798	1.37491	1	-0.281732	-2.945	26.1496	26.5564	27.0488	27.0816	26.5961	26.6341	25.4205	21.4457	25.0847	25.5098	23.9021	25.9347	26.2251	26.5164	26.3425	26.0053	26.1596	26.0739
P25490	P25490	Transcriptional repressor protein YY1	YY1	1490	0	2.3205	0.461963	0.796789	0.299259	1.06929	0.0545817	1	0.07879	0.15829	0.149253	1	0.0542151	0.400635	25.1614	24.5566	24.9103	25.5145	24.7684	25.2433	19.0097	20.1873	20.3109	19.3654	20.1549	20.2239	22.9646	23.3214	23.335	23.3627	23.2663	23.1547
P25685	P25685	DnaJ homolog subfamily B member 1	DNAJB1	1491	0	3.6831	0.66854	0.699223	0.301888	1.4739	0.445682	0.931618	-0.13294	-1.03688	0.468768	1	-0.173734	-1.0828	24.8011	24.4728	24.5613	25.2534	24.846	24.6416	25.8955	25.6114	25.9568	25.5457	25.749	25.7701	26.0559	26.0684	25.898	25.5341	25.9531	26.0137
P25705;P25705-2;P25705-3	P25705;P25705-2;P25705-3	ATP synthase subunit alpha, mitochondrial	ATP5A1	1492	0	8.0386	0.397711	0.820444	0.184676	0.940501	0.116203	1	0.075318	0.319641	0.0677844	1	-0.0309963	-0.194189	30.1654	30.4101	29.9847	30.668	30.2874	30.1589	26.2536	26.1084	25.6706	25.8248	26.3692	26.0645	30.2954	30.1237	30.02	29.8957	30.3697	30.0807
P25786;P25786-2	P25786;P25786-2	Proteasome subunit alpha type-1	PSMA1	1493	0	4.0662	0.315677	0.863821	0.157808	0.771575	0.81764	0.731054	0.177225	1.76581	0.665214	1	0.121781	1.46742	25.0365	24.9169	25.0418	25.5303	25.094	24.8444	28.5829	28.3336	28.5787	28.7453	28.7194	28.5621	27.6365	27.5483	27.4073	27.56	27.7284	27.6691
P25787	P25787	Proteasome subunit alpha type-2	PSMA2	1494	0	3.1413	0.717773	0.668521	0.219901	1.5699	0.05155	1	0.0461458	0.14993	0.050398	1	-0.0310955	-0.146742	25.2458	25.2602	25.0191	25.6079	25.3694	25.2074	29.2216	28.6322	28.6018	28.9639	29.2084	28.4217	28.3638	28.7034	28.5599	28.2602	28.8784	28.3952
P25788-2;P25788	P25788-2;P25788	Proteasome subunit alpha type-3	PSMA3	1495	0	3.2784	0.467935	0.796635	0.195761	1.08115	0.140188	1	0.0568129	0.378746	0.25349	1	-0.0499694	-0.638557	22.5589	22.5048	22.3918	22.9871	22.3836	22.6722	26.6374	26.2572	26.5082	26.3244	26.6129	26.6359	25.5371	25.5264	25.4701	25.3777	25.6118	25.3941
P25789;P25789-2	P25789;P25789-2	Proteasome subunit alpha type-4	PSMA4	1496	0	3.184	0.5039	0.778197	0.164192	1.15224	0.263935	0.998436	0.0462691	0.661274	0.0890436	1	-0.0204474	-0.250387	21.1699	21.0994	21.0374	21.5403	21.1458	21.1132	24.7585	24.9839	24.8392	24.952	24.8737	24.8948	23.7843	23.9109	23.7424	23.7031	23.9164	23.7566
P25815	P25815	Protein S100-P	S100P	1497	0	1.3213	0.943382	0.580629	0.436749	2.01671	0.0946612	1	0.0299867	0.264933	0.0772073	1	0.0234877	0.219331	21.3355	20.7791	21.0802	21.7357	21.2361	21.5333	25.488	25.8412	25.6052	25.5891	25.6937	25.7416	24.5197	24.4418	24.202	24.3433	24.5047	24.3859
P26006;P26006-1	P26006;P26006-1	Integrin alpha-3;Integrin alpha-3 heavy chain;Integrin alpha-3 light chain	ITGA3	1498	0	3.6731	0.97036	0.564691	0.455163	2.07138	0.142341	1	0.279971	0.383965	0.142856	1	0.100751	0.385212	25.2462	25.2332	25.2103	26.0028	25.2639	25.7885	24.1409	24.7512	24.1512	24.4261	25.9296	23.5275	24.8324	25.1632	24.8829	25.4323	25.1381	24.6103
P26038	P26038	Moesin	MSN	1499	0	13.518	0.990638	0.553252	0.242264	2.1127	0.290086	0.993896	0.0723871	0.717455	0.240482	1	-0.047479	-0.610023	30.1148	30.0976	30.242	30.5999	30.2539	30.3273	30.3669	30.1926	30.3456	30.3307	30.5375	30.2541	30.5068	30.5054	30.2876	30.3434	30.4371	30.3769
P26196	P26196	Probable ATP-dependent RNA helicase DDX6	DDX6	1500	0	8.3016	0.251909	0.885808	-0.14581	-0.635103	0.264628	0.999444	0.104277	0.662774	0.15341	1	-0.0313002	-0.4106	25.4787	25.4164	25.4816	25.7019	25.327	24.9104	26.1869	25.717	26.0597	25.9796	26.2238	26.073	27.0769	27.0378	26.9739	26.863	27.0977	27.034
P26358;P26358-3	P26358;P26358-3	DNA (cytosine-5)-methyltransferase 1	DNMT1	1502	0	21.737	0.693599	0.683569	0.109536	1.52273	1.56535	0.340027	0.295936	3.40287	0.338947	1	-0.0596822	-0.820134	32.6012	32.441	32.6691	32.7234	32.6782	32.6382	27.9321	28.1407	28.0576	28.3309	28.4514	28.2359	30.8048	30.7773	30.6905	30.6295	30.8259	30.6381
P26367	P26367	Paired box protein Pax-6	PAX6	1504	0	0.96362	0.438405	0.811955	0.403437	1.02235	NaN	NaN	NaN	NaN	NaN	NaN	NaN	NaN	26.224	26.1121	25.5899	26.952	26.4179	25.7664	NaN	NaN	NaN	NaN	NaN	NaN	NaN	NaN	NaN	NaN	NaN	NaN
P26368-2;P26368	P26368-2;P26368	Splicing factor U2AF 65 kDa subunit	U2AF2	1505	0	5.0204	1.51088	0.416175	0.160546	3.26823	1.47754	0.374953	0.254908	3.18731	1.0924	1	0.0885728	2.3234	29.0327	28.9841	28.988	29.1509	29.2478	29.0876	25.2382	25.0491	25.0069	25.366	25.4088	25.2841	27.1143	27.204	27.2332	27.2633	27.2983	27.2555
P26373;P26373-2	P26373;P26373-2	60S ribosomal protein L13	RPL13	1506	0	2.4356	0.872816	0.615167	-0.189693	-1.87519	2.49803	0.121423	1.13243	6.33611	0.139855	1	-0.0511659	-0.377936	29.4156	29.3963	29.497	29.4355	29.1194	29.1848	28.0904	28.1618	28.4119	29.0828	29.5999	29.3788	29.9326	29.6973	29.8162	29.739	29.9784	29.5751
P26374	P26374	Rab proteins geranylgeranyltransferase component A 2	CHML	1507	0	4.7342	0.172574	0.925618	0.190294	0.455943	0.0960251	1	0.0682379	0.268447	0.146809	1	0.129576	0.394756	24.3817	24.6649	25.1712	24.4316	24.7582	25.5988	26.3793	25.9184	26.6716	26.6443	26.3059	26.2238	25.8181	25.4925	25.2859	25.1202	26.1094	25.7557
P26440;P26440-2	P26440;P26440-2	Isovaleryl-CoA dehydrogenase, mitochondrial	IVD	1508	0	3.0597	0.570889	0.745668	0.191275	1.28358	0.0112432	0.998887	-0.00796572	-0.0340832	0.011386	1	0.00251706	0.0345106	25.47	25.3892	25.512	25.9342	25.5431	25.4677	23.4866	24.0878	23.662	23.7003	24.0155	23.4968	25.7122	25.576	25.637	25.5881	25.7669	25.5778
P26447	P26447	Protein S100-A4	S100A4	1509	0	2.0145	0.477985	0.787913	0.190443	1.10107	0.0592049	1	-0.0524254	-0.170953	0.170071	1	-0.0903549	-0.450073	24.7589	24.5808	24.734	25.1577	24.8962	24.591	29.2936	28.3269	28.5996	28.5285	28.8885	28.6458	28.1682	28.2744	27.9103	27.6989	28.2621	28.1208
P26572	P26572	Alpha-1,3-mannosyl-glycoprotein 2-beta-N-acetylglucosaminyltransferase	MGAT1	1510	0.00017813	0.6868	0.13679	0.941943	0.147156	0.370478	NaN	NaN	NaN	NaN	NaN	NaN	NaN	NaN	18.7103	18.8689	18.3814	19.3826	18.9068	18.1128	NaN	NaN	NaN	NaN	NaN	NaN	NaN	NaN	NaN	NaN	NaN	NaN
P26583	P26583	High mobility group protein B2	HMGB2	1511	0	1.0211	0.54651	0.760091	0.206233	1.2359	0.374113	0.95884	0.280501	0.892515	0.246126	1	-0.0676956	-0.622437	28.3579	28.1931	28.3083	28.6938	28.1775	28.6066	24.4111	24.4411	25.2769	24.7296	25.1829	25.058	26.7757	26.6323	26.6181	26.5049	26.8003	26.5177
P26599;P26599-2;P26599-3	P26599;P26599-2;P26599-3	Polypyrimidine tract-binding protein 1	PTBP1	1512	0	7.1247	1.20127	0.513795	0.226519	2.55589	1.62476	0.317635	0.575874	3.55336	0.0356593	1	-0.00714747	-0.105347	29.748	29.4752	29.7285	29.8765	29.8975	29.8574	24.3813	24.5183	24.1084	25.0851	24.9381	24.7124	27.5519	27.62	27.5166	27.6254	27.4348	27.6068
P26639;P26639-2	P26639;P26639-2	Threonine--tRNA ligase, cytoplasmic	TARS	1513	0	13.291	0.00626282	0.998797	0.00208028	0.019091	0.402468	0.949255	0.0552095	0.950125	0.0200619	1	0.00595156	0.060237	24.7896	24.7312	24.5961	24.8883	24.5812	24.6537	27.5298	27.4109	27.5468	27.5822	27.598	27.4729	26.4556	26.3973	26.173	26.3002	26.4447	26.2989
P26640;P26640-2	P26640	Valine--tRNA ligase	VARS	1514	0	15.379	0.0286889	0.987055	0.0160147	0.0853614	0.34225	0.975056	0.153134	0.826982	0.00650446	1	0.00173442	0.0198223	27.1933	26.9973	26.9497	27.3962	26.8214	26.9708	29.2039	28.7319	29.2953	29.114	29.3246	29.252	28.5788	28.4913	28.3333	28.4055	28.568	28.4351
P26641;P26641-2	P26641;P26641-2	Elongation factor 1-gamma	EEF1G	1515	0	6.3683	0.0405044	0.981769	-0.0309703	-0.119081	1.82534	0.24155	0.303262	4.09199	0.656627	1	0.103535	1.45069	26.5192	26.434	26.2476	26.7757	26.4105	25.9216	27.3363	27.1726	27.2602	27.5649	27.6557	27.4583	27.2975	27.3804	27.2118	27.313	27.4935	27.3938
P26885	P26885	Peptidyl-prolyl cis-trans isomerase FKBP2	FKBP2	1516	0	1.0757	1.22665	0.505607	-0.380863	-2.61129	1.33405	0.445057	0.456906	2.85119	0.232321	1	0.156349	0.591979	27.3219	27.7387	27.321	27.1441	27.0993	26.9956	25.2986	25.3524	24.9805	25.8702	25.6423	25.4898	27.2102	27.089	27.0122	26.9352	27.0761	27.7692
P27105;P27105-2	P27105	Erythrocyte band 7 integral membrane protein	STOM	1517	0	3.5305	0.90326	0.602087	-0.333141	-1.936	0.811521	0.730827	-4.13364	-1.75374	0.224277	1	-0.174246	-0.574077	28.1282	28.1971	27.8338	27.956	27.5029	27.7007	26.765	25.8585	26.8827	26.9846	19.451	20.6697	28.1056	27.8902	27.2149	27.5522	27.8135	27.3223
P27144	P27144	Adenylate kinase 4, mitochondrial	AK4	1518	0	2.8143	0.0993663	0.958496	0.0522404	0.277024	1.08754	0.574836	-2.50656	-2.3132	0.259968	1	-0.108884	-0.652665	25.6197	25.9186	26.0684	26.1901	25.7714	25.8018	22.1853	22.0502	23.7656	19.6897	21.9601	18.8318	26.2365	25.9484	25.8055	25.6914	26.0657	25.9067
P27348	P27348	14-3-3 protein theta	YWHAQ	1519	0	4.4759	0.225069	0.901371	0.122046	0.575844	0.918174	0.670091	0.183669	1.96592	0.123365	1	-0.0251738	-0.337479	25.0772	24.6138	24.8661	25.3025	24.8248	24.7959	27.9994	28.0482	28.2343	28.3439	28.3313	28.1578	26.9887	27.1528	27.0365	26.9307	27.0467	27.1251
P27361;P27361-2;P27361-3	P27361;P27361-2;P27361-3	Mitogen-activated protein kinase 3	MAPK3	1520	0	1.617	0.491337	0.784969	0.338709	1.12746	0.803095	0.737353	-0.434813	-1.73714	0.71593	1	-0.093125	-1.5663	21.6395	21.6848	22.0777	22.5725	21.6545	22.1912	24.0308	24.1642	24.2689	23.943	23.239	23.9775	23.1565	23.0051	22.9778	22.9134	22.9852	22.9613
P27448-3;P27448-4;P27448-2;P27448;P27448-8;P27448-6;P27448-7	P27448-3;P27448-4;P27448-2;P27448;P27448-8;P27448-6;P27448-7	MAP/microtubule affinity-regulating kinase 3	MARK3	1521	0	1.471	0.50342	0.778472	0.362593	1.15129	0.954603	0.656439	0.63486	2.0394	0.108838	1	0.0611833	0.30112	19.2848	18.8698	18.9856	19.9624	19.2821	18.9835	17.0991	17.4659	18.0252	18.1001	17.9327	18.462	18.5141	18.734	19.1879	18.7904	18.8895	18.9397
P27540-2;P27540-3;P27540-4;P27540	P27540-2;P27540-3;P27540-4;P27540	Aryl hydrocarbon receptor nuclear translocator	ARNT	1523	0	2.3882	0.303376	0.869481	0.351876	0.74566	0.0955256	1	0.097826	0.267161	0.432959	1	-1.384	-1.01145	20.298	19.393	19.5724	20.7753	20.0925	19.4513	19.6512	20.0927	19.3408	19.2117	20.0043	20.1623	24.3082	20.5522	19.9471	20.2113	20.4083	20.0358
P27635;Q96L21	P27635	60S ribosomal protein L10	RPL10	1524	0	3.6884	0.13024	0.946125	-0.109699	-0.354446	2.4336	0.13156	1.01715	6.08614	0.346171	1	0.11555	0.835096	29.7077	29.3435	29.4407	29.9573	29.0111	29.1944	29.2342	28.8529	29.322	30.1449	30.3045	30.0111	30.8126	30.7131	31.1114	31.1307	30.9504	30.9027
P27694	P27694	Replication protein A 70 kDa DNA-binding subunit;Replication protein A 70 kDa DNA-binding subunit, N-terminally processed	RPA1	1525	0	7.3838	0.0947655	0.9607	-0.0440934	-0.265202	0.150755	1	-0.0406297	-0.404242	0.830786	1	-0.0814972	-1.79179	26.3716	26.0475	26.1054	26.3714	25.9124	26.1084	26.889	26.864	27.1162	26.9622	26.9893	26.7958	26.7007	26.697	26.5919	26.5252	26.6116	26.6082
P27695	P27695	DNA-(apurinic or apyrimidinic site) lyase;DNA-(apurinic or apyrimidinic site) lyase, mitochondrial	APEX1	1526	0	5.7842	0.180047	0.919676	0.147048	0.473377	0.798602	0.737722	0.238623	1.72829	0.0984503	1	-0.0230179	-0.274677	28.2703	27.7058	28.5471	28.5027	27.9463	28.5154	27.5902	27.9642	27.9869	28.025	28.1854	28.0468	27.9768	28.0201	27.7572	27.8567	27.9041	27.9243
P27708	P27708	CAD protein;Glutamine-dependent carbamoyl-phosphate synthase;Aspartate carbamoyltransferase;Dihydroorotase	CAD	1528	0	19.86	0.852288	0.624396	0.47184	1.83438	0.075246	1	-0.0202382	-0.21413	0.194392	1	-0.0427799	-0.506486	25.7371	25.6348	25.6778	26.6252	26.0935	25.7466	28.9145	28.6759	28.9516	28.8162	28.8984	28.7668	28.0644	28.0209	27.8785	27.8425	28.0601	27.9329
P27797	P27797	Calreticulin	CALR	1529	0	7.5924	0.0929639	0.961336	-0.0515811	-0.260551	1.70336	0.282667	0.434212	3.7586	0.173186	1	-0.0544612	-0.457374	27.6523	27.3164	27.9129	27.6922	27.3833	27.6514	26.2144	26.3605	26.2496	26.6364	26.9193	26.5714	27.8915	27.8671	27.8764	27.6788	28.0595	27.7333
P27816;P27816-6;P27816-2;P27816-7	P27816;P27816-6;P27816-2	Microtubule-associated protein 4	MAP4	1530	0	12.508	0.699298	0.677497	-0.362827	-1.53385	2.33816	0.142806	0.688885	5.73104	0.303252	1	-0.0808837	-0.745398	28.0153	27.8243	27.8117	27.9751	27.3062	27.2815	28.5094	28.7083	28.5582	29.1077	29.4679	29.2669	29.1587	29.0583	28.9846	28.8277	29.1596	28.9716
P27816-4	P27816-4	Microtubule-associated protein 4	MAP4	1531	0	1.505	0.125146	0.949516	0.103674	0.341887	1.72196	0.277161	0.804028	3.80824	0.510552	1	0.125207	1.16534	27.2134	26.7445	27.1698	27.309	26.6302	27.4994	28.0702	27.9448	27.7856	28.3488	28.9376	28.9263	27.6765	27.764	27.6485	28.0153	27.6712	27.7781
P27824-2;P27824;P27824-3	P27824-2;P27824;P27824-3	Calnexin	CANX	1532	0	10.021	0.575052	0.743864	-0.322564	-1.29171	0.0560353	1	0.067208	0.162283	0.0539113	1	-0.0170256	-0.156445	31.7485	32.0212	31.4823	31.7899	31.3749	31.1195	28.7487	29.4219	29.1486	29.6033	28.4474	29.47	30.7656	30.7437	30.448	30.6412	30.5689	30.696
P28066;P28066-2	P28066	Proteasome subunit alpha type-5	PSMA5	1534	0	3.8423	1.03961	0.533846	0.476661	2.21338	0.166114	1	0.0565847	0.440762	0.0316578	1	0.00936953	0.0939072	24.0704	23.893	23.838	24.8162	24.1776	24.2375	27.8295	27.5614	27.5036	27.7892	27.745	27.5301	26.637	26.7392	26.4862	26.5437	26.7632	26.5836
P28070	P28070	Proteasome subunit beta type-4	PSMB4	1535	0	2.7076	0.313666	0.86655	-0.141393	-0.767348	0.364603	0.967251	0.100877	0.87305	0.253273	1	-0.0826461	-0.638082	26.1839	25.9751	25.9677	26.2395	25.7042	25.7587	29.866	29.4955	29.7578	29.794	29.8742	29.7538	28.5358	28.4582	28.2724	28.1374	28.4777	28.4034
P28072	P28072	Proteasome subunit beta type-6	PSMB6	1536	0	2.8424	0.40329	0.819914	0.118274	0.951785	0.202272	1	-0.0648454	-0.524482	0.383433	1	-0.125336	-0.911517	22.614	22.2481	22.528	22.6903	22.557	22.4977	26.6488	26.3139	26.3221	26.3584	26.4627	26.2693	24.9976	24.951	24.8043	24.6033	25.0273	24.7463
P28074;P28074-3;P28074-2	P28074;P28074-3	Proteasome subunit beta type-5	PSMB5	1537	0	4.3449	0.5385	0.765263	-0.274768	-1.22021	0.212641	1	0.106033	0.547969	0.159845	1	-0.0411002	-0.425929	21.2952	21.1241	21.2094	21.3742	20.7179	20.7124	25.2809	24.7974	25.367	25.1221	25.3907	25.2505	24.353	24.3396	24.0896	24.1353	24.2375	24.2861
P28288;P28288-2;P28288-3	P28288;P28288-2	ATP-binding cassette sub-family D member 3	ABCD3	1538	0	5.228	0.0868171	0.964142	0.0668475	0.244588	0.239561	1	1.67628	0.607993	0.126117	1	-0.073396	-0.344288	26.8677	26.9022	27.3353	27.5082	27.0787	26.7188	28.4998	19.5079	26.4721	26.9163	25.6388	26.9536	27.2795	27.3868	27.0574	26.8404	27.498	27.1652
P28290-2;P28290;P28290-3	P28290-2;P28290;P28290-3	Sperm-specific antigen 2	SSFA2	1539	0	4.053	0.450049	0.803488	-0.238288	-1.04558	NaN	NaN	NaN	NaN	0.820384	1	-0.175969	-1.77123	26.2934	25.8913	26.244	26.266	25.8228	25.6249	NaN	NaN	NaN	NaN	NaN	NaN	25.1324	25.135	25.0913	24.9711	24.7612	25.0984
P28331;P28331-2;P28331-4;P28331-5;P28331-3	P28331;P28331-2;P28331-4;P28331-5;P28331-3	NADH-ubiquinone oxidoreductase 75 kDa subunit, mitochondrial	NDUFS1	1540	0	4.5308	0.247848	0.886791	0.164298	0.626215	0.0493173	1	0.0468744	0.143745	0.383772	1	-0.0837981	-0.912208	25.8838	25.9159	25.226	26.0219	25.5753	25.9215	24.4609	23.9629	23.5747	23.6713	24.3611	24.1067	25.6781	25.4975	25.6125	25.6057	25.5675	25.3635
P28340	P28340	DNA polymerase delta catalytic subunit	POLD1	1541	0	10.07	0.483318	0.786466	-0.193031	-1.11162	0.329048	0.976889	0.0445004	0.799548	0.117751	1	-0.0314267	-0.323512	23.8613	23.3894	23.673	23.6211	23.2539	23.4696	25.1893	25.084	25.2526	25.2008	25.2714	25.1871	24.6447	24.6703	24.539	24.4895	24.7631	24.507
P28347;Q15562;Q15562-2;Q15562-4	P28347	Transcriptional enhancer factor TEF-1	TEAD1	1542	0	1.8139	0.393497	0.821791	0.158388	0.931962	NaN	NaN	NaN	NaN	NaN	NaN	NaN	NaN	20.9956	20.8909	20.9275	21.4307	20.9279	20.9306	NaN	NaN	NaN	NaN	NaN	NaN	NaN	NaN	NaN	NaN	NaN	NaN
P28370	P28370	Probable global transcription activator SNF2L1	SMARCA1	1543	0	6.4267	0.0632666	0.970863	0.0285231	0.181996	0.554213	0.893316	-2.22396	-1.25098	0.204004	1	-0.0915534	-0.52842	26.3449	26.2548	26.4891	26.4491	26.1234	26.6019	26.6439	25.5358	26.4173	20.6329	26.5186	24.7736	25.3055	25.2861	24.8955	24.8546	25.2175	25.1403
P28482;P28482-2	P28482;P28482-2	Mitogen-activated protein kinase 1	MAPK1	1545	0	5.3297	0.990312	0.553398	0.425383	2.11203	0.0615459	1	0.0282377	0.177327	0.0534794	1	-0.0170689	-0.155256	24.9669	25.0014	24.8411	25.749	25.2143	25.1221	27.5303	27.2208	27.1732	27.4008	27.4921	27.116	26.7691	26.8107	26.5255	26.6461	26.8108	26.5972
P28702;P28702-3	P28702;P28702-3	Retinoic acid receptor RXR-beta	RXRB	1547	0	2.775	0.34024	0.856686	0.276027	0.822816	0.0473768	1	-0.0364348	-0.138348	0.136781	1	-0.106552	-0.370458	22.135	21.2288	22.158	22.328	21.8584	22.1635	19.6682	19.9949	19.8539	19.3587	20.2074	19.8416	20.8177	21.1903	20.7087	20.5658	20.5367	21.2946
P28715;P28715-3;P28715-2	P28715	DNA repair protein complementing XP-G cells	ERCC5	1548	0	2.7601	0.629357	0.71003	0.352474	1.39758	0.147238	1	-0.0606263	-0.39579	0.277406	1	-0.135703	-0.690334	24.6869	24.3187	25.1363	25.1482	24.891	25.1602	24.5311	24.9308	25.0035	24.7085	24.8474	24.7276	24.7985	24.5103	24.7709	24.5299	24.8715	24.2713
P28799;P28799-3;P28799-2	P28799;P28799-3;P28799-2	Granulins;Acrogranin;Paragranulin;Granulin-1;Granulin-2;Granulin-3;Granulin-4;Granulin-5;Granulin-6;Granulin-7	GRN	1549	0	0.92514	0.312906	0.866309	-0.203559	-0.765752	NaN	NaN	NaN	NaN	0.00804451	1	-0.00183296	-0.0244733	26.2357	26.4055	26.1802	25.8601	25.769	26.5816	NaN	NaN	NaN	NaN	NaN	NaN	26.2692	26.1407	26.1608	26.0649	26.2256	26.2747
P28838-2;P28838	P28838-2;P28838	Cytosol aminopeptidase	LAP3	1550	0	7.3615	0.574529	0.743822	0.108973	1.29069	0.292341	0.996612	0.0799001	0.722258	0.18617	1	0.042654	0.487566	27.5531	27.5287	27.4564	27.7627	27.4884	27.6141	30.3551	30.1204	30.4628	30.3441	30.4825	30.3513	29.4469	29.5521	29.4124	29.3956	29.6573	29.4865
P29083	P29083	General transcription factor IIE subunit 1	GTF2E1	1551	0	1.6411	0.0123412	0.994939	0.0217056	0.0373666	0.330074	0.977888	0.118756	0.801685	0.00721622	1	-0.0034256	-0.0219738	23.6844	22.3389	23.7804	23.8361	22.644	23.3886	24.5959	24.7109	24.9505	24.7726	24.7598	25.0811	24.1978	24.3691	24.1355	23.954	24.3983	24.3399
[truncated: 4,563 more rows]

## Sheet: HC Figure 5 
Compartment	Gene names	Protein names	Protein IDs	Cluster ID
[truncated: 44 more rows]

## Sheet: Supp Fig 5 DIA vs DDA
Protein IDs	Gene name	DDA M	DDA R	DIA M	DIA R	Hit in DIA?	Hit in DDA?	Hit in at least one and quantified in both?	Hit in both?	Hit in DIA only, but high R in DDA	Hit in DDA only, but high R in DIA
[truncated: 244 more rows]
