# Supplementary material for: Deep and fast label-free Dynamic Organellar Mapping
Source: Nat Commun. 2023 Aug 29;14:5252. doi: 10.1038/s41467-023-41000-7 (PMC10465578; doi:10.1038/s41467-023-41000-7)
Supplement: Supplementary file 6 — Supplementary Data 3 [file 41467_2023_41000_MOESM6_ESM.xlsx]

## Sheet: Profiles
Original Protein IDs	Gene names	Protein names	Q-value	Score	id	Protein IDs	Compartment control	Compartment starved outlies removed	normalized profile_Nt_rep1_01K	normalized profile_Nt_rep1_03K	normalized profile_Nt_rep1_06K	normalized profile_Nt_rep1_12K	normalized profile_Nt_rep1_24K	normalized profile_Nt_rep1_80K	normalized profile_Nt_rep2_01K	normalized profile_Nt_rep2_03K	normalized profile_Nt_rep2_06K	normalized profile_Nt_rep2_12K	normalized profile_Nt_rep2_24K	normalized profile_Nt_rep2_80K	normalized profile_Nt_rep3_01K	normalized profile_Nt_rep3_03K	normalized profile_Nt_rep3_06K	normalized profile_Nt_rep3_12K	normalized profile_Nt_rep3_24K	normalized profile_Nt_rep3_80K	normalized profile_St_rep1_01K	normalized profile_St_rep1_03K	normalized profile_St_rep1_06K	normalized profile_St_rep1_12K	normalized profile_St_rep1_24K	normalized profile_St_rep1_80K	normalized profile_St_rep2_01K	normalized profile_St_rep2_03K	normalized profile_St_rep2_06K	normalized profile_St_rep2_12K	normalized profile_St_rep2_24K	normalized profile_St_rep2_80K	normalized profile_St_rep3_01K	normalized profile_St_rep3_03K	normalized profile_St_rep3_06K	normalized profile_St_rep3_12K	normalized profile_St_rep3_24K	normalized profile_St_rep3_80K	Original Protein IDs
A0AV96;A0AV96-2	RBM47	RNA-binding protein 47	0	5.6335	5	A0AV96		0	0.132605	0.0581499	0.0703145	0.192724	0.247854	0.298352	0.125405	0.0656075	0.0898458	0.195661	0.251931	0.27155	0.109831	0.0557315	0.0939757	0.192848	0.261872	0.285742	0.103382	0.0548699	0.069141	0.158714	0.301623	0.312271	0.109397	0.0662845	0.087318	0.17988	0.241701	0.31542	0.108306	0.0487881	0.0778657	0.170986	0.285143	0.308912	A0AV96;A0AV96-2
A0AVT1;A0AVT1-2	UBA6	Ubiquitin-like modifier-activating enzyme 6	0	4.3431	8	A0AVT1		0	0.171166	0.185823	0.169325	0.193958	0.122819	0.156909	0.152078	0.137808	0.183751	0.205753	0.140399	0.180211	0.215811	0.177544	0.183778	0.153258	0.144716	0.124892	0.212245	0.151564	0.165921	0.162516	0.185943	0.121811	0.145163	0.183295	0.145799	0.196403	0.180881	0.148459	0.140723	0.227792	0.165033	0.166886	0.164987	0.13458	A0AVT1;A0AVT1-2
A0FGR8-6;A0FGR8	ESYT2	Extended synaptotagmin-2	0	9.1965	10	A0FGR8		0	0.110758	0.188774	0.25618	0.276968	0.111383	0.0559375	0.113771	0.185163	0.275742	0.273271	0.0937392	0.0583142	0.112243	0.173686	0.271973	0.279913	0.10744	0.0547455	0.118135	0.163196	0.22823	0.280979	0.148612	0.0608478	0.0923127	0.169439	0.253083	0.270685	0.140062	0.0744187	0.0810957	0.152121	0.250269	0.28659	0.147639	0.0822854	A0FGR8-6;A0FGR8
A0JLT2;A0JLT2-2	MED19	Mediator of RNA polymerase II transcription subunit 19	0.00034807	0.7716	11	A0JLT2		0	0.306448	0.267622	0.0965253	0.0877288	0.125501	0.116175	0.245703	0.113658	0.139679	0.143681	0.170741	0.186538	0.416215	0.0835077	0.10011	0.0894992	0.158712	0.151956	0.172693	0.0448453	0.473607	0.0525606	0.120873	0.135421	0.283876	0.251766	0.0987015	0.0450609	0.161591	0.159004	0.409987	0.0776406	0.0810293	0.12053	0.146395	0.164417	A0JLT2;A0JLT2-2
A0JNW5	UHRF1BP1L	UHRF1-binding protein 1-like	0	1.3116	12	A0JNW5		0	0.200784	0.203009	0.146089	0.129105	0.15247	0.168544	0.25659	0.124284	0.224514	0.139021	0.151185	0.104406	0.129231	0.0962966	0.462616	0.0982193	0.111102	0.102534	0.215101	0.125046	0.132124	0.184848	0.182413	0.160469	0.294121	0.0852116	0.14678	0.10307	0.183042	0.187776	0.222982	0.129489	0.20012	0.137747	0.174819	0.134844	A0JNW5
A0MZ66;A0MZ66-3;A0MZ66-5;A0MZ66-6;A0MZ66-4;A0MZ66-8;A0MZ66-2	KIAA1598	Shootin-1	0	4.6779	13	A0MZ66		0	0.169826	0.214634	0.1536	0.191753	0.159926	0.110261	0.215022	0.177415	0.162247	0.17358	0.165796	0.10594	0.176503	0.184635	0.165957	0.187806	0.143324	0.141775	0.184941	0.201839	0.168815	0.178892	0.162244	0.10327	0.165554	0.145341	0.203043	0.19313	0.161625	0.131307	0.119057	0.21674	0.209873	0.201093	0.152713	0.100524	A0MZ66;A0MZ66-3;A0MZ66-5;A0MZ66-6;A0MZ66-4;A0MZ66-8;A0MZ66-2
A1A4S6	ARHGAP10	Rho GTPase-activating protein 10	0	1.6249	16	A1A4S6		0	0.116076	0.174414	0.0865596	0.164618	0.226868	0.231464	0.175391	0.177683	0.152894	0.148663	0.15759	0.187778	0.0913893	0.201127	0.135265	0.139114	0.204699	0.228406	0.118623	0.173125	0.109308	0.155174	0.247304	0.196466	0.108548	0.129922	0.135775	0.148091	0.170499	0.307164	0.14234	0.122794	0.132207	0.160196	0.186233	0.256229	A1A4S6
A1L0T0	ILVBL	Acetolactate synthase-like protein	0	5.2474	18	A1L0T0		0	0.117836	0.16309	0.260726	0.298583	0.118032	0.0417332	0.102806	0.166233	0.314287	0.286153	0.0923014	0.0382193	0.106403	0.147515	0.327717	0.287208	0.0921831	0.0389743	0.124123	0.151647	0.264822	0.277021	0.135695	0.046692	0.0873736	0.143763	0.253853	0.321312	0.138843	0.0548547	0.0966206	0.125846	0.288466	0.3114	0.139462	0.0382054	A1L0T0
A1L390;A1L390-3;A1L390-2	PLEKHG3	Pleckstrin homology domain-containing family G member 3	0	2.6823	20	A1L390		0	0.270073	0.182445	0.126692	0.140775	0.159185	0.120831	0.246503	0.177447	0.150866	0.177756	0.108892	0.138536	0.213831	0.234583	0.107655	0.158557	0.157594	0.127781	0.242337	0.273524	0.107691	0.107757	0.130745	0.137946	0.230535	0.186708	0.148784	0.162454	0.163372	0.108146	0.182732	0.195476	0.21247	0.133263	0.158502	0.117558	A1L390;A1L390-3;A1L390-2
A1X283	SH3PXD2B	SH3 and PX domain-containing protein 2B	0	8.1269	21	A1X283		0	0.123525	0.102219	0.0942906	0.175347	0.252768	0.251851	0.126344	0.100523	0.114846	0.197157	0.221095	0.240036	0.112364	0.104314	0.0967895	0.159827	0.266985	0.25972	0.138799	0.115243	0.103109	0.149171	0.212263	0.281415	0.117991	0.119135	0.110076	0.153906	0.218466	0.280426	0.132933	0.110539	0.106539	0.150852	0.23409	0.265047	A1X283
A2RRP1;A2RRP1-2	NBAS	Neuroblastoma-amplified sequence	0	11.016	22	A2RRP1	ER	ER	0.107376	0.154767	0.21885	0.244409	0.147097	0.127502	0.13754	0.133191	0.243181	0.262852	0.129032	0.094204	0.131273	0.133506	0.269096	0.241169	0.133196	0.0917618	0.146596	0.144744	0.206793	0.252014	0.150475	0.0993782	0.119671	0.139453	0.211962	0.274819	0.157794	0.0963012	0.122427	0.141296	0.23058	0.249129	0.164696	0.0918721	A2RRP1;A2RRP1-2
A2RUS2-2;A2RUS2	DENND3	DENN domain-containing protein 3	0.0075942	0.35215	26	A2RUS2		0	0.167446	0.116029	0.163742	0.139928	0.214822	0.198033	0.201823	0.258679	0.159231	0.115968	0.100267	0.164032	0.0723266	0.124805	0.132957	0.443857	0.0857072	0.140348	0.285158	0.146753	0.192989	0.134318	0.10758	0.133202	0.29026	0.124684	0.154805	0.0890294	0.116555	0.224666	0.14255	0.100667	0.123943	0.271	0.165469	0.196371	A2RUS2-2;A2RUS2
A3KMH1;A3KMH1-3;A3KMH1-2	VWA8	von Willebrand factor A domain-containing protein 8	0	18.733	27	A3KMH1		0	0.116567	0.316246	0.276414	0.0972987	0.100517	0.0929581	0.109815	0.335277	0.273566	0.119024	0.0856017	0.0767164	0.0997884	0.337284	0.266365	0.105911	0.100708	0.089944	0.118699	0.332407	0.266627	0.0997979	0.0965587	0.0859097	0.103987	0.298872	0.270833	0.106149	0.106348	0.113812	0.126717	0.360731	0.247855	0.0917051	0.0890111	0.0839804	A3KMH1;A3KMH1-3;A3KMH1-2
A3KN83-2;A3KN83;A3KN83-3;A3KN83-4	SBNO1	Protein strawberry notch homolog 1	0	6.3089	28	A3KN83		0	0.138082	0.222245	0.11769	0.170928	0.186196	0.16486	0.124405	0.17233	0.151908	0.190203	0.183249	0.177905	0.115568	0.13819	0.177267	0.163067	0.231584	0.174324	0.166584	0.180715	0.157711	0.147942	0.211459	0.135588	0.154751	0.146203	0.138217	0.200855	0.220189	0.139785	0.116553	0.154969	0.133981	0.202672	0.230474	0.161352	A3KN83-2;A3KN83;A3KN83-3;A3KN83-4
A4D1E9;A4D1E9-2	GTPBP10	GTP-binding protein 10	0	4.1212	29	A4D1E9		0	0.0984524	0.376148	0.316252	0.0856818	0.0658132	0.0576528	0.106536	0.30567	0.322207	0.0720597	0.0696728	0.123855	0.0928243	0.444541	0.129116	0.0850872	0.187296	0.0611355	0.139501	0.36021	0.306101	0.0762207	0.0843236	0.033644	0.115378	0.376828	0.292326	0.0802877	0.0481957	0.0869854	0.0889181	0.279012	0.261728	0.0883913	0.23596	0.0459905	A4D1E9;A4D1E9-2
A4D1P6;A4D1P6-2;A4D1P6-3	WDR91	WD repeat-containing protein 91	0	1.3829	30	A4D1P6		0	0.322689	0.169729	0.188819	0.0758806	0.0999449	0.142937	0.181397	0.21448	0.188043	0.26935	0.14673	0	0.154067	0.173797	0.227484	0.203922	0.116235	0.124495	0.125819	0.100744	0.239159	0.164247	0.264786	0.105244	0.0885702	0.129715	0.179072	0.186009	0.284794	0.131839	0.189839	0.10252	0.138744	0.108786	0.229783	0.230327	A4D1P6;A4D1P6-2;A4D1P6-3
A5PLN9-2;A5PLN9-4;A5PLN9;A5PLN9-5;A5PLN9-7	TRAPPC13	Trafficking protein particle complex subunit 13	0	2.2167	33	A5PLN9	Large Protein Complex	Large Protein Complex	0.0906916	0.151416	0.112548	0.186618	0.199517	0.259209	0.275485	0.109342	0.100054	0.146656	0.162304	0.206158	0.16157	0.0884467	0.128817	0.193683	0.211006	0.216478	0.0445439	0.205784	0.120506	0.144295	0.294749	0.190122	0.130005	0.121088	0.0935505	0.211676	0.254648	0.189032	0.503184	0.0582068	0.0758487	0.0897813	0.129281	0.143698	A5PLN9-2;A5PLN9-4;A5PLN9;A5PLN9-5;A5PLN9-7
A5YKK6;A5YKK6-4	CNOT1	CCR4-NOT transcription complex subunit 1	0	28.711	34	A5YKK6	Large Protein Complex	Large Protein Complex	0.0432911	0.0615751	0.0734782	0.196871	0.297365	0.32742	0.0421428	0.0603473	0.0867594	0.228248	0.260245	0.322258	0.0406683	0.0516795	0.0790512	0.210187	0.321871	0.296544	0.0489014	0.0627252	0.0767326	0.177545	0.337359	0.296737	0.0411223	0.0646527	0.0881764	0.181261	0.304131	0.320656	0.0379793	0.0619715	0.0690506	0.207535	0.320094	0.30337	A5YKK6;A5YKK6-4
A6NDG6	PGP	Phosphoglycolate phosphatase	0	2.3606	37	A6NDG6		0	0.155771	0.175242	0.181779	0.223609	0.147273	0.116326	0.169514	0.1771	0.196788	0.220855	0.12686	0.108883	0.120867	0.176916	0.130495	0.238255	0.172594	0.160873	0.199992	0.176588	0.173591	0.197785	0.160214	0.09183	0.112943	0.147794	0.231759	0.240746	0.152868	0.113888	0.106756	0.202026	0.166838	0.204073	0.149746	0.170562	A6NDG6
A6NDU8	C5orf51	UPF0600 protein C5orf51	0	1.0131	38	A6NDU8		0	0.165643	0.252572	0.171872	0.207624	0.129136	0.0731516	0.152489	0.244158	0.213954	0.138599	0.101953	0.148847	0.160953	0.219951	0.117552	0.274491	0.133215	0.0938377	0.251265	0.184336	0.123881	0.211446	0.164818	0.0642552	0.136408	0.231459	0.224292	0.238755	0.100401	0.0686847	0.105568	0.190275	0.231804	0.23921	0.151467	0.0816772	A6NDU8
A6NHR9;A6NHR9-2	SMCHD1	Structural maintenance of chromosomes flexible hinge domain-containing protein 1	0	23.432	41	A6NHR9		0	0.554209	0.151378	0.068967	0.0695351	0.0815405	0.0743708	0.54948	0.152801	0.0888428	0.0711192	0.0681851	0.0695717	0.59103	0.117652	0.0715251	0.0687365	0.0776849	0.073372	0.576813	0.149747	0.0697982	0.0542239	0.0738198	0.0755983	0.60848	0.121943	0.0721007	0.0554391	0.0638706	0.0781672	0.585494	0.14547	0.0664868	0.0570576	0.0702719	0.0752196	A6NHR9;A6NHR9-2
A6NIH7	UNC119B	Protein unc-119 homolog B	0	1.4868	42	A6NIH7		0	0.238855	0.147995	0.0925998	0.175909	0.158713	0.185927	0.215422	0.141385	0.135011	0.184728	0.19294	0.130514	0.183203	0.143905	0.110912	0.183374	0.187951	0.190655	0.224362	0.1209	0.112994	0.189034	0.175526	0.177183	0.198287	0.140214	0.163495	0.190581	0.162469	0.144954	0.170239	0.154968	0.115951	0.203172	0.199673	0.155997	A6NIH7
A6NJ78	METTL15	Probable methyltransferase-like protein 15	0	2.5025	43	A6NJ78		0	0.113082	0.300097	0.27373	0.126141	0.104822	0.0821265	0.0773261	0.272415	0.216368	0.0434417	0.0678463	0.322603	0.102591	0.37056	0.399174	0.0772284	0.0225295	0.0279177	0.110356	0.334915	0.250984	0.0329148	0.19221	0.0786208	0.0976084	0.300106	0.225443	0.0681913	0.181845	0.126806	0.0813508	0.428118	0.272699	0.0589487	0.0970173	0.0618661	A6NJ78
A6NKD9	CCDC85C	Coiled-coil domain-containing protein 85C	0	2.3136	45	A6NKD9		0	0.0555505	0.0935557	0.0878688	0.190466	0.285176	0.287383	0.0716851	0.0871526	0.126829	0.245517	0.149438	0.319378	0.283553	0.0787294	0.036147	0.154425	0.230096	0.217049	0.0803639	0.206737	0.0837487	0.1345	0.231366	0.263284	0.0707997	0.0908608	0.135922	0.17923	0.239948	0.28324	0.0570882	0.084548	0.086162	0.15497	0.282557	0.334675	A6NKD9
A6NKF1;A6NKF1-2	SAC3D1	SAC3 domain-containing protein 1	0	1.6057	46	A6NKF1		0	0.134514	0.134282	0.130438	0.128979	0.180623	0.291164	0.0822165	0.221127	0.0899785	0.147275	0.154118	0.305284	0.106566	0.129944	0.180186	0.159687	0.189896	0.233722	0.119071	0.0917613	0.103382	0.142993	0.27951	0.263283	0.0910012	0.116772	0.0966414	0.159265	0.195666	0.340655	0.0866871	0.0799606	0.173498	0.202038	0.207327	0.25049	A6NKF1;A6NKF1-2
A6NKT7	RGPD3	RanBP2-like and GRIP domain-containing protein 3	0.00018083	0.93881	47	A6NKT7		0	0.357415	0.206328	0.173376	0.138408	0.070082	0.0543911	0.402183	0.180909	0.173801	0.138833	0.0614839	0.0427894	0.357049	0.13101	0.234017	0.173629	0.0656619	0.0386329	0.429401	0.178271	0.153324	0.139588	0.0704234	0.0289935	0.399151	0.15537	0.187946	0.15045	0.0650019	0.0420801	0.380968	0.134368	0.202224	0.169599	0.0798351	0.0330048	A6NKT7
A8MPP1	DDX11L8	Putative ATP-dependent RNA helicase DDX11-like protein 8	0	2.1029	51	A8MPP1		0	0.148523	0.175853	0.110966	0.165302	0.189656	0.2097	0.210212	0.198301	0.164917	0.150499	0.141548	0.134522	0.171128	0.193477	0.141807	0.144195	0.150355	0.199037	0.211087	0.173856	0.193461	0.15275	0.150569	0.118277	0.125137	0.150688	0.236592	0.121774	0.205676	0.160134	0.175225	0.206424	0.241003	0.0899169	0.118469	0.168962	A8MPP1
B7ZAQ6-2;B7ZAQ6-3;P0CG08;B7ZAQ6	GPR89A;GPR89B	Golgi pH regulator A;Golgi pH regulator B	0	1.4332	61	B7ZAQ6-2;B7ZAQ6-3;P0CG08;B7ZAQ6		0	0.146142	0.183895	0.216389	0.194613	0.159369	0.0995923	0.100981	0.162349	0.221812	0.296803	0.144963	0.0730911	0.0990331	0.105874	0.413448	0.232261	0.0833916	0.0659932	0.105938	0.153569	0.267329	0.238827	0.149584	0.084753	0.136382	0.12607	0.194408	0.194082	0.246154	0.102904	0.0712845	0.13218	0.149445	0.348225	0.200926	0.0979395	B7ZAQ6-2;B7ZAQ6-3;P0CG08;B7ZAQ6
C4AMC7;Q6VEQ5;A8K0Z3	WASH3P;WASH2P;WASH1	Putative WAS protein family homolog 3;WAS protein family homolog 2;WAS protein family homolog 1	0	2.9996	62	C4AMC7;Q6VEQ5;A8K0Z3		0	0.198284	0.163078	0.141959	0.246311	0.17071	0.079658	0.126355	0.107305	0.17207	0.297898	0.163932	0.13244	0.0857655	0.133169	0.142495	0.289308	0.218222	0.13104	0.156728	0.112416	0.164679	0.248237	0.200791	0.117149	0.0774215	0.154594	0.159978	0.250067	0.251962	0.105977	0.0798766	0.110025	0.173942	0.335699	0.216928	0.0835291	C4AMC7;Q6VEQ5;A8K0Z3
C9JLW8	FAM195B	Protein FAM195B	0.00017848	0.88556	64	C9JLW8		0	0.176934	0.126876	0.0587127	0.196031	0.236389	0.205058	0.0769065	0.040097	0.136094	0.208998	0.275565	0.262339	0.327861	0.0772649	0.0875267	0.130137	0.198039	0.179171	0.0606263	0.159586	0.190713	0.12438	0.357183	0.107512	0.164919	0.0579504	0.154198	0.156187	0.257613	0.209134	0.146802	0.168666	0.182177	0.146596	0.153343	0.202417	C9JLW8
E9PAV3;Q13765;E9PAV3-2	NACA	Nascent polypeptide-associated complex subunit alpha, muscle-specific form;Nascent polypeptide-associated complex subunit alpha	0	2.673	133	E9PAV3;Q13765;E9PAV3-2		0	0.0346084	0.0504217	0.0589904	0.198137	0.364707	0.293136	0.0365697	0.0533044	0.0680712	0.222541	0.32519	0.294325	0.0342193	0.0552905	0.0513125	0.21602	0.356667	0.286491	0.0462755	0.0569173	0.0655452	0.155029	0.34656	0.329674	0.0303434	0.0498972	0.0702906	0.16401	0.342525	0.342934	0.0373593	0.0586574	0.0605549	0.171031	0.341717	0.33068	E9PAV3;Q13765;E9PAV3-2
E9PRG8	C11orf98	Uncharacterized protein C11orf98	0.00017825	0.88052	134	E9PRG8		0	0.156891	0.065818	0.0502513	0.101831	0.178458	0.446751	0.131658	0.0620791	0.0591623	0.163132	0.209507	0.374462	0.232727	0.0523538	0.0907617	0.193335	0.216436	0.214385	0.156983	0.0577142	0.0392586	0.114678	0.169495	0.461871	0.21926	0.101233	0.0694719	0.121598	0.182672	0.305766	0.20538	0.0889711	0.0581261	0.0760124	0.199474	0.372036	E9PRG8
L0R6Q1	SLC35A4		0	1.655	135	L0R6Q1		0	0.10434	0.376153	0.232217	0.16073	0.103654	0.0229062	0.0905688	0.395375	0.259353	0.0836165	0.0943023	0.0767847	0.129328	0.267154	0.0811615	0.044029	0.143257	0.335071	0.0451997	0.333408	0.308738	0.050432	0.0681388	0.194084	0.0427041	0.378277	0.354553	0.0433284	0.0812251	0.0999123	0.0667406	0.447016	0.289847	0.0911285	0.0494185	0.0558493	L0R6Q1
L0R819	ASNSD1		0.00032616	0.64513	136	L0R819		0	0.0566901	0.085504	0.10738	0.236859	0.312169	0.201398	0.0734202	0.0645397	0.114241	0.232957	0.276743	0.2381	0.0816343	0.103006	0.178512	0.182796	0.221297	0.232754	0.12267	0.0806071	0.0637143	0.161346	0.244076	0.327586	0.0776399	0.121227	0.157119	0.166223	0.26579	0.212001	0.0832174	0.00882772	0.101378	0.203216	0.245408	0.357953	L0R819
L0R8F8	SMCR7L		0.0001779	0.86822	137	L0R8F8		0	0.218629	0.274529	0.167336	0.0407658	0.0574402	0.2413	0.193942	0.223568	0.190654	0.14516	0.0375674	0.209108	0.0889837	0.182352	0.23655	0.050694	0.183685	0.257736	0.101782	0.228344	0.2317	0.178118	0.148614	0.111442	0.0734298	0.202203	0.209595	0.0352248	0.379168	0.100379	0.0625914	0.193345	0.111474	0.0243228	0.258092	0.350176	L0R8F8
O00115-2;O00115	DNASE2	Deoxyribonuclease-2-alpha	0	1.7354	138	O00115	Lysosome	Lysosome	0.0314873	0.0785749	0.303722	0.279515	0.252173	0.0545283	0.0537721	0.0772502	0.366275	0.290461	0.168098	0.0441441	0.0741766	0.0985433	0.338723	0.267815	0.171844	0.0488983	0.0620774	0.0959448	0.255115	0.298752	0.228424	0.0596864	0.055043	0.12624	0.27241	0.307533	0.172329	0.0664458	0.128836	0.0685082	0.29592	0.265414	0.180814	0.0605085	O00115-2;O00115
O00116	AGPS	Alkyldihydroxyacetonephosphate synthase, peroxisomal	0	8.4319	139	O00116	Peroxisome	Peroxisome	0.0782188	0.138383	0.315727	0.34217	0.10433	0.0211709	0.0781858	0.139582	0.346553	0.32756	0.0825481	0.0255719	0.0880714	0.158199	0.266708	0.362509	0.0984076	0.0261058	0.0725055	0.132488	0.308589	0.358386	0.111129	0.016903	0.0561561	0.116313	0.328479	0.370173	0.106655	0.022223	0.0500985	0.122357	0.343106	0.350994	0.114243	0.019201	O00116
O00124;O00124-3;O00124-2	UBXN8	UBX domain-containing protein 8	0	1.0755	140	O00124		0	0.0944302	0.108935	0.234591	0.366866	0.141993	0.0531851	0.0784569	0.126034	0.294822	0.261494	0.100026	0.139168	0.0836654	0.118117	0.354708	0.29858	0.115304	0.0296256	0.115451	0.119821	0.216981	0.312845	0.184548	0.0503547	0.0718869	0.128757	0.266318	0.368132	0.123496	0.0414101	0.0742512	0.119925	0.27168	0.319439	0.1671	0.047604	O00124;O00124-3;O00124-2
O00139;O00139-4;O00139-1;O00139-5;O00139-2	KIF2A	Kinesin-like protein KIF2A	0	8.7189	141	O00139		0	0.147433	0.0944307	0.0825281	0.16018	0.227152	0.288276	0.143273	0.0953805	0.0929941	0.170816	0.224694	0.272843	0.157458	0.0741913	0.0709679	0.173458	0.255454	0.268472	0.173218	0.107408	0.0963617	0.122472	0.195087	0.305453	0.182066	0.107941	0.0986418	0.12408	0.165744	0.321527	0.185647	0.0991366	0.0876543	0.117189	0.194105	0.316268	O00139;O00139-4;O00139-1;O00139-5;O00139-2
O00141-3;O00141-4;O00141;O00141-5;O00141-2	SGK1	Serine/threonine-protein kinase Sgk1	0	1.8728	142	O00141		0	0.249531	0.264866	0.192358	0.118906	0.0758922	0.098446	0.491671	0.111211	0.0993818	0.0918559	0.100439	0.105442	0.0810791	0.0954418	0.52799	0.111853	0.0937499	0.0898867	0.122541	0.166105	0.199836	0.232697	0.163117	0.115703	0.123962	0.367908	0.154978	0.106106	0.145978	0.101069	0.347947	0.149743	0.169096	0.144787	0.112052	0.0763745	O00141-3;O00141-4;O00141;O00141-5;O00141-2
O00142-4;O00142;O00142-6;O00142-2;O00142-3;O00142-5	TK2	Thymidine kinase 2, mitochondrial	0	1.7643	143	O00142		0	0.278096	0.200463	0.156081	0.122423	0.143861	0.0990758	0.149532	0.12262	0.194486	0.165527	0.197794	0.17004	0.168576	0.116657	0.157334	0.174697	0.196306	0.186431	0.249289	0.253325	0.297932	0.111657	0.0877974	0	0.290469	0.205503	0.13086	0.182508	0	0.190659	0.189883	0.182942	0.159227	0.188625	0.0998209	0.179502	O00142-4;O00142;O00142-6;O00142-2;O00142-3;O00142-5
O00148;O00148-2;O00148-3	DDX39A	ATP-dependent RNA helicase DDX39A	0	3.2682	144	O00148		0	0.476911	0.097558	0.0471446	0.0955049	0.115976	0.166905	0.518132	0.117561	0.058513	0.0939868	0.087695	0.124112	0.594882	0.0517831	0.0218411	0.0646777	0.118049	0.148767	0.48797	0.101806	0.0873398	0.0667083	0.115262	0.140914	0.595316	0.107658	0.0446365	0.0479451	0.0808624	0.123582	0.6028	0.109542	0.0308215	0.053285	0.0996192	0.103932	O00148;O00148-2;O00148-3
O00151	PDLIM1	PDZ and LIM domain protein 1	0	5.0624	145	O00151		0	0.30962	0.226876	0.184753	0.13973	0.0968646	0.0421573	0.305321	0.206906	0.210215	0.14081	0.0797556	0.0569922	0.342884	0.208983	0.144309	0.140484	0.10539	0.0579505	0.232913	0.211311	0.211259	0.183965	0.110319	0.0502343	0.210731	0.206796	0.236465	0.179693	0.120799	0.0455158	0.245967	0.210956	0.240442	0.15895	0.10195	0.0417339	O00151
O00154-4;O00154-6;O00154-7;O00154;O00154-5;O00154-2;O00154-3	ACOT7	Cytosolic acyl coenzyme A thioester hydrolase	0	3.171	146	O00154		0	0.125087	0.189979	0.141254	0.235702	0.193245	0.114733	0.11108	0.186408	0.176156	0.243185	0.154611	0.12856	0.0947456	0.166996	0.157091	0.193503	0.235858	0.151807	0.145975	0.167173	0.142748	0.209286	0.200635	0.134183	0.0927296	0.164226	0.191189	0.232519	0.21753	0.101806	0.10747	0.152023	0.162415	0.248933	0.213908	0.115251	O00154-4;O00154-6;O00154-7;O00154;O00154-5;O00154-2;O00154-3
O00159-2	MYO1C	Unconventional myosin-Ic	0.0067987	0.37076	147	O00159-2		0	0.177222	0.187996	0.202911	0.18797	0.068715	0.175187	0.0865078	0.0907357	0.103169	0.152474	0.108635	0.458479	0.0571623	0.102329	0.276875	0.146859	0.0987483	0.318026	0.120225	0.135382	0.134232	0.161137	0.0919519	0.357073	0.172181	0.259053	0.236194	0.211163	0.121409	0	0.11056	0.169549	0.241024	0.178153	0.030823	0.269892	O00159-2
O00159-3;O00159	MYO1C	Unconventional myosin-Ic	0	17.189	148	O00159		0	0.155726	0.263771	0.255246	0.210752	0.0869284	0.0275763	0.155032	0.234507	0.273915	0.230597	0.0806118	0.0253368	0.161146	0.235373	0.271985	0.218926	0.0867465	0.0258228	0.161145	0.262841	0.253852	0.202566	0.0971125	0.0224837	0.144274	0.257806	0.264586	0.21268	0.0908953	0.0297593	0.131892	0.258928	0.269633	0.218261	0.0978629	0.0234235	O00159-3;O00159
O00161;O00161-2	SNAP23	Synaptosomal-associated protein 23	0	3.7696	149	O00161	Plasma membrane	Plasma membrane	0.106423	0.206	0.244633	0.264081	0.139137	0.0397251	0.116916	0.22189	0.257197	0.237825	0.123073	0.0430971	0.114207	0.200602	0.294711	0.244751	0.117262	0.0284669	0.136138	0.215065	0.219868	0.238625	0.15258	0.0377238	0.105238	0.207051	0.243846	0.229596	0.167555	0.0467142	0.112941	0.193987	0.257707	0.247971	0.151264	0.0361297	O00161;O00161-2
O00165;O00165-2;O00165-5;O00165-3	HAX1	HCLS1-associated protein X-1	0	3.9768	150	O00165		0	0.121565	0.316257	0.198285	0.0861136	0.136587	0.141192	0.1153	0.292782	0.250892	0.113359	0.103983	0.123684	0.0909713	0.329062	0.231266	0.0495815	0.230351	0.068769	0.150136	0.346952	0.290155	0.0636792	0.0511973	0.097881	0.139814	0.27417	0.23886	0.0785743	0.144596	0.123986	0.122081	0.315332	0.298696	0.0781168	0.109789	0.0759856	O00165;O00165-2;O00165-5;O00165-3
O00170	AIP	AH receptor-interacting protein	0	2.3552	151	O00170		0	0.198113	0.190828	0.142522	0.166811	0.180631	0.121096	0.146968	0.18896	0.171725	0.205082	0.147023	0.140243	0.138728	0.203601	0.13903	0.165779	0.191503	0.161359	0.254777	0.213792	0.144065	0.159967	0.139259	0.0881395	0.194491	0.186738	0.142223	0.146546	0.143441	0.186561	0.140595	0.212892	0.120839	0.216547	0.205328	0.103798	O00170
O00178	GTPBP1	GTP-binding protein 1	0	6.1912	152	O00178		0	0.0725701	0.0745347	0.0688177	0.176878	0.286297	0.320902	0.0795668	0.0639518	0.0832164	0.179357	0.27402	0.319888	0.0589329	0.0690963	0.0812614	0.193492	0.299578	0.29764	0.0946719	0.0878877	0.108825	0.132747	0.235542	0.340326	0.0718345	0.0866439	0.0898128	0.117447	0.226423	0.407838	0.0861263	0.072566	0.0791159	0.125548	0.26281	0.373834	O00178
O00186	STXBP3	Syntaxin-binding protein 3	0	6.6105	154	O00186	Plasma membrane	Plasma membrane	0.14559	0.201614	0.219585	0.23217	0.137082	0.0639587	0.136198	0.195747	0.250249	0.240425	0.113661	0.0637205	0.14608	0.204587	0.197621	0.240646	0.135004	0.0760619	0.180754	0.200287	0.206482	0.205814	0.142393	0.0642716	0.14164	0.201426	0.215556	0.222091	0.15019	0.0690968	0.138029	0.192802	0.237827	0.233289	0.139223	0.0588299	O00186
O00194	RAB27B	Ras-related protein Rab-27B	0	1.4558	155	O00194		0	0.157406	0.13916	0.260477	0.242648	0.120415	0.0798948	0.22762	0.133341	0.254756	0.163485	0.167429	0.0533673	0.139538	0.195482	0.334895	0.123193	0.152643	0.0542495	0.147656	0.165289	0.210033	0.2087	0.199137	0.0691859	0.0944196	0.171813	0.26589	0.258833	0.0955066	0.113538	0.156823	0.223675	0.265064	0.184219	0.103907	0.066312	O00194
O00203;O00203-3	AP3B1	AP-3 complex subunit beta-1	0	11.155	156	O00203	Endosome	Endosome	0.0588217	0.0796031	0.128911	0.217554	0.236515	0.278596	0.0588499	0.0823354	0.147935	0.240421	0.204566	0.265893	0.0428538	0.0814118	0.125194	0.233471	0.265021	0.252049	0.0653815	0.0829484	0.138196	0.189282	0.267561	0.25663	0.0593718	0.0848432	0.152942	0.193504	0.241108	0.268231	0.0489867	0.084382	0.145936	0.220433	0.249446	0.250816	O00203;O00203-3
O00217	NDUFS8	NADH dehydrogenase [ubiquinone] iron-sulfur protein 8, mitochondrial	0	1.3963	157	O00217		0	0.0998471	0.483459	0.309658	0.0448655	0.0314344	0.0307361	0.0892025	0.402591	0.341265	0.051043	0.0727528	0.0431463	0.118941	0.316328	0.394988	0.0518375	0.0379218	0.0799839	0.129829	0.452198	0.27338	0.0539954	0.0597648	0.0308332	0.0971723	0.381074	0.282713	0.0707778	0.0927988	0.0754641	0.0832668	0.476192	0.323749	0.0469111	0.0405023	0.0293787	O00217
O00220	TNFRSF10A	Tumor necrosis factor receptor superfamily member 10A	0	1.4587	158	O00220		0	0.134388	0.181569	0.206795	0.256551	0.129519	0.0911783	0.145191	0.139552	0.208175	0.238474	0.144513	0.124095	0.295497	0.126947	0.207862	0.181726	0.104498	0.0834705	0.0795881	0.170543	0.18537	0.231438	0.240476	0.0925847	0.10965	0.138744	0.17687	0.215072	0.1872	0.172464	0.146385	0.142305	0.200383	0.215249	0.226413	0.0692661	O00220
O00231;O00231-2	PSMD11	26S proteasome non-ATPase regulatory subunit 11	0	6.8005	159	O00231	Large Protein Complex	Large Protein Complex	0.111233	0.12091	0.08889	0.141903	0.105209	0.431856	0.111469	0.12707	0.12275	0.145218	0.0976757	0.395817	0.0830782	0.124579	0.0830742	0.126415	0.124719	0.458134	0.134022	0.111509	0.0862682	0.136199	0.136501	0.395501	0.0900973	0.108005	0.110471	0.140896	0.115542	0.434989	0.0926087	0.128778	0.115858	0.156652	0.136727	0.369377	O00231;O00231-2
O00232;O00232-2	PSMD12	26S proteasome non-ATPase regulatory subunit 12	0	5.2746	160	O00232	Large Protein Complex	Large Protein Complex	0.104642	0.143276	0.0917449	0.14791	0.108896	0.403531	0.0971715	0.145732	0.1225	0.144452	0.107997	0.382147	0.0845614	0.161058	0.110532	0.118341	0.116625	0.408883	0.118794	0.114372	0.0783343	0.154083	0.148968	0.385448	0.0853644	0.125822	0.115218	0.175316	0.116964	0.381316	0.0980131	0.134053	0.120989	0.169802	0.144673	0.332469	O00232;O00232-2
O00233;O00233-2	PSMD9	26S proteasome non-ATPase regulatory subunit 9	0	2.3974	161	O00233		0	0.13661	0.195096	0.140288	0.222571	0.195838	0.109597	0.103795	0.163258	0.162396	0.219525	0.202386	0.148641	0.0930116	0.17462	0.119252	0.200842	0.253068	0.159205	0.142383	0.149402	0.139183	0.220214	0.22721	0.121608	0.0853321	0.13727	0.163773	0.265511	0.239793	0.108321	0.097084	0.165622	0.148998	0.231796	0.236332	0.120168	O00233;O00233-2
O00244	ATOX1	Copper transport protein ATOX1	0	1.4792	162	O00244		0	0.130435	0.185239	0.156938	0.242332	0.157612	0.127444	0.161708	0.121775	0.185788	0.229413	0.132558	0.168759	0.139049	0.203893	0.213984	0.176541	0.173967	0.0925653	0.17359	0.16458	0.131843	0.20535	0.214953	0.109684	0.117866	0.173284	0.185006	0.230996	0.18798	0.104867	0.122522	0.21271	0.141866	0.215615	0.175245	0.132042	O00244
O00255;O00255-2;O00255-3	MEN1	Menin	0	2.6381	163	O00255		0	0.31384	0.144909	0.070241	0.12255	0.256611	0.0918493	0.336891	0.220199	0.0848982	0.117636	0.0731971	0.167178	0.385617	0.137178	0.0871662	0.173436	0.134382	0.0822209	0.377131	0.134157	0.0697772	0.0927048	0.192587	0.133644	0.328123	0.111069	0.13832	0.110127	0.181314	0.131047	0.347006	0.0635836	0.103906	0.251676	0.0588096	0.175019	O00255;O00255-2;O00255-3
O00257	CBX4	E3 SUMO-protein ligase CBX4	0	3.6186	164	O00257		0	0.238573	0.115298	0.0993394	0.174403	0.188688	0.1837	0.225387	0.138121	0.152805	0.130368	0.159966	0.193353	0.205538	0.121877	0.116173	0.241671	0.191203	0.123538	0.222745	0.11101	0.122005	0.110718	0.23619	0.197331	0.168674	0.116873	0.274533	0.123169	0.180022	0.136729	0.217576	0.0908663	0.159117	0.108187	0.232116	0.192138	O00257
O00264;O00264-2	PGRMC1	Membrane-associated progesterone receptor component 1	0	4.3248	165	O00264	ER	ER	0.146684	0.176559	0.266441	0.269867	0.106737	0.0337117	0.123659	0.166019	0.297002	0.283166	0.0855094	0.0446447	0.128677	0.143714	0.338975	0.263162	0.0962268	0.0292456	0.118701	0.150208	0.278911	0.283557	0.135463	0.0331606	0.109768	0.142479	0.278882	0.30429	0.122779	0.0418013	0.0762149	0.137656	0.28425	0.317559	0.143683	0.0406381	O00264;O00264-2
O00267;O00267-2	SUPT5H	Transcription elongation factor SPT5	0	9.6796	166	O00267		0	0.44016	0.129123	0.0900665	0.118281	0.116978	0.105392	0.435801	0.143327	0.106388	0.132938	0.0926813	0.0888639	0.408142	0.143912	0.136132	0.105771	0.100086	0.105958	0.441716	0.146787	0.078473	0.113777	0.115371	0.103877	0.414795	0.137401	0.115927	0.117476	0.116631	0.0977705	0.439139	0.135063	0.100518	0.102167	0.113379	0.109734	O00267;O00267-2
O00268	TAF4	Transcription initiation factor TFIID subunit 4	0	3.4017	167	O00268		0	0.361251	0.18609	0.106729	0.134445	0.0961125	0.115373	0.348507	0.170555	0.198692	0.104899	0.105787	0.07156	0.410365	0.121635	0.120669	0.0991233	0.128495	0.119712	0.359582	0.181068	0.105019	0.141673	0.093825	0.118833	0.302606	0.20667	0.119769	0.177729	0.116626	0.0766002	0.309464	0.138373	0.159305	0.142168	0.201389	0.049301	O00268
O00273;O00273-2	DFFA	DNA fragmentation factor subunit alpha	0	3.29	168	O00273		0	0.137964	0.210951	0.122034	0.234534	0.200347	0.094169	0.127852	0.154021	0.178284	0.243202	0.184319	0.112323	0.0904808	0.155702	0.144708	0.201473	0.25089	0.156746	0.159224	0.137422	0.131443	0.227283	0.224384	0.120243	0.119316	0.123878	0.169501	0.264713	0.210902	0.111691	0.113945	0.190964	0.160731	0.216514	0.22856	0.0892854	O00273;O00273-2
O00291-3;O00291;O00291-4	HIP1	Huntingtin-interacting protein 1	0	4.5642	170	O00291		0	0.205391	0.212522	0.207806	0.156317	0.0994536	0.11851	0.183078	0.199242	0.190474	0.16883	0.0755055	0.18287	0.184146	0.201065	0.171431	0.158306	0.0848524	0.2002	0.226366	0.255638	0.151571	0.105152	0.0877445	0.173529	0.224086	0.220164	0.193689	0.135425	0.0969091	0.129727	0.222123	0.287948	0.204299	0.111898	0.0836377	0.0900937	O00291-3;O00291;O00291-4
O00299	CLIC1	Chloride intracellular channel protein 1	0	4.8861	171	O00299		0	0.137023	0.193945	0.225595	0.25779	0.119112	0.0665347	0.122347	0.186825	0.265011	0.249619	0.110606	0.0655931	0.132196	0.183341	0.170631	0.283487	0.146964	0.0833802	0.1422	0.149632	0.194838	0.268969	0.17394	0.0704212	0.0992295	0.166061	0.238819	0.290344	0.130338	0.0752087	0.108686	0.187412	0.235448	0.268482	0.134944	0.065029	O00299
O00303	EIF3F	Eukaryotic translation initiation factor 3 subunit F	0	5.5604	172	O00303	Large Protein Complex	Large Protein Complex	0.054254	0.0695071	0.0688775	0.151781	0.213285	0.442295	0.0591027	0.0753921	0.0917195	0.184302	0.186441	0.403043	0.0500741	0.0697958	0.0810441	0.160387	0.23018	0.408519	0.054142	0.0647932	0.0694836	0.146503	0.243803	0.421276	0.0485493	0.0729587	0.0818397	0.153812	0.182676	0.460165	0.0383994	0.0705392	0.0719471	0.14087	0.230782	0.447462	O00303
O00308;O00308-2	WWP2	NEDD4-like E3 ubiquitin-protein ligase WWP2	0	3.5515	173	O00308		0	0.12969	0.11484	0.137387	0.229077	0.204267	0.184738	0.103517	0.123378	0.155191	0.215257	0.201427	0.201229	0.106682	0.115226	0.19742	0.218763	0.205802	0.156108	0.124326	0.104948	0.146128	0.215142	0.253797	0.15566	0.0905398	0.104808	0.146547	0.191098	0.258743	0.208265	0.0983688	0.105355	0.144645	0.220771	0.254386	0.176475	O00308;O00308-2
O00330;O00330-3	PDHX	Pyruvate dehydrogenase protein X component, mitochondrial	0	7.0907	177	O00330	Mitochondrion	Mitochondrion	0.118393	0.399256	0.350054	0.0441922	0.0431752	0.0449305	0.113298	0.386754	0.331082	0.0619548	0.0599029	0.0470084	0.0937902	0.380451	0.320527	0.0607514	0.0711729	0.0733078	0.179569	0.369445	0.330805	0.0475513	0.0408057	0.0318244	0.129995	0.387083	0.336778	0.0615255	0.0488151	0.0358032	0.0825306	0.38799	0.360745	0.0420587	0.0980189	0.028657	O00330;O00330-3
O00400	SLC33A1	Acetyl-coenzyme A transporter 1	0	3.8727	179	O00400		0	0.150804	0.14722	0.22985	0.257002	0.137144	0.0779799	0.139673	0.150807	0.299645	0.216799	0.108637	0.0844375	0.147367	0.15491	0.220111	0.289567	0.11959	0.0684557	0.169531	0.126995	0.206253	0.278395	0.156992	0.0618342	0.120832	0.126748	0.229259	0.288942	0.158416	0.0758033	0.122183	0.12415	0.245353	0.285556	0.138141	0.0846173	O00400
O00401	WASL	Neural Wiskott-Aldrich syndrome protein	0	3.5392	180	O00401		0	0.0837699	0.0783636	0.0930529	0.216107	0.288379	0.240328	0.067333	0.0810625	0.103518	0.187085	0.27518	0.285821	0.0627169	0.0815595	0.131036	0.199796	0.286342	0.238549	0.0907539	0.0874295	0.0861872	0.188117	0.280696	0.266816	0.0802388	0.0907147	0.104924	0.192988	0.22367	0.307465	0.0850861	0.0893709	0.10309	0.189697	0.251713	0.281042	O00401
O00410;O00410-3;O00410-2	IPO5	Importin-5	0	10.315	181	O00410		0	0.165495	0.232786	0.159053	0.185357	0.13811	0.119198	0.146374	0.220722	0.191594	0.189795	0.125763	0.125753	0.12836	0.230426	0.136026	0.20423	0.165423	0.135536	0.197692	0.20962	0.153239	0.174254	0.16512	0.100075	0.140116	0.225018	0.188457	0.202356	0.137069	0.106984	0.130565	0.233321	0.178888	0.207301	0.144957	0.104968	O00410;O00410-3;O00410-2
O00411	POLRMT	DNA-directed RNA polymerase, mitochondrial	0	12.305	182	O00411	Mitochondrion		0.0817862	0.290366	0.223811	0.101461	0.217249	0.0853271	0.0850221	0.298766	0.238787	0.0781713	0.154976	0.144277	0.0830769	0.297794	0.234008	0.112674	0.127161	0.145286	0.093821	0.345593	0.293214	0.0656487	0.117582	0.084142	0.0858461	0.369627	0.287793	0.0922381	0.0769418	0.0875532	0.0892684	0.347578	0.277894	0.0911	0.0791996	0.11496	O00411
O00422-2;O00422	SAP18	Histone deacetylase complex subunit SAP18	0	3.5537	183	O00422		0	0.384775	0.08109	0.0364282	0.103671	0.136002	0.258034	0.370835	0.072845	0.0417024	0.0922467	0.171128	0.251242	0.449522	0.0676473	0.026419	0.0908908	0.154992	0.210529	0.361461	0.0919723	0.0502877	0.0991168	0.176698	0.220464	0.446717	0.0680766	0.0488993	0.0706811	0.181365	0.184261	0.468826	0.0704152	0.0406398	0.0781001	0.155105	0.186914	O00422-2;O00422
O00423;O00423-3	EML1	Echinoderm microtubule-associated protein-like 1	0	1.9624	184	O00423		0	0.12347	0.149056	0.0694574	0.262824	0.174698	0.220495	0.491096	0.16629	0.0487021	0.0704707	0.08189	0.141551	0.282643	0	0.0669666	0.141357	0.220463	0.288571	0.374191	0.120541	0.0715633	0.0999075	0.220051	0.113746	0.108376	0.106569	0.220606	0.119813	0.103543	0.341094	0.436535	0.122184	0.0333122	0.0783138	0.16376	0.165894	O00423;O00423-3
O00425	IGF2BP3	Insulin-like growth factor 2 mRNA-binding protein 3	0	10.895	185	O00425		0	0.0328022	0.0456761	0.0751662	0.202986	0.308462	0.334908	0.0342403	0.0484043	0.0884783	0.203667	0.273347	0.351864	0.0318667	0.0446582	0.0845379	0.204409	0.298295	0.336233	0.036219	0.0373379	0.0608547	0.183841	0.361768	0.319979	0.0264704	0.0391116	0.0742476	0.17642	0.313092	0.370658	0.0302931	0.0425045	0.0711593	0.177337	0.326164	0.352542	O00425
O00429-2;O00429-4;O00429-8	DNM1L	Dynamin-1-like protein	0	9.4525	187	O00429-2		0	0.180636	0.228165	0.145752	0.167931	0.164967	0.112549	0.149119	0.219037	0.184736	0.18048	0.150305	0.116323	0.105378	0.234519	0.162799	0.188725	0.177149	0.13143	0.205697	0.199646	0.133207	0.181689	0.176757	0.103004	0.147501	0.204218	0.172027	0.205186	0.169726	0.101343	0.121419	0.200043	0.160001	0.221968	0.188347	0.108221	O00429-2;O00429-4;O00429-8
O00442;O00442-2	RTCA	RNA 3-terminal phosphate cyclase	0	5.0302	188	O00442		0	0.16058	0.112704	0.0947957	0.188174	0.21228	0.231467	0.166044	0.114252	0.135058	0.192147	0.176972	0.215527	0.11897	0.0765331	0.0800749	0.21064	0.234976	0.278807	0.14477	0.0871945	0.0954995	0.126988	0.230834	0.314714	0.104161	0.0759289	0.0805438	0.149781	0.231131	0.358455	0.11925	0.0906435	0.0882755	0.137025	0.221521	0.343285	O00442;O00442-2
O00443	PIK3C2A	Phosphatidylinositol 4-phosphate 3-kinase C2 domain-containing subunit alpha	0	10.79	189	O00443		0	0.0861046	0.106141	0.119281	0.184615	0.231944	0.271914	0.0918301	0.0933759	0.118634	0.223576	0.21898	0.253603	0.0668307	0.101941	0.102143	0.209717	0.238113	0.281255	0.0993217	0.122469	0.128497	0.167354	0.227365	0.254994	0.0878375	0.122384	0.105306	0.171753	0.211252	0.301468	0.102603	0.118062	0.107431	0.151598	0.220961	0.299344	O00443
O00459	PIK3R2	Phosphatidylinositol 3-kinase regulatory subunit beta	0	3.4875	191	O00459		0	0.145379	0.139671	0.109375	0.199541	0.172986	0.233048	0.150206	0.140168	0.135893	0.162594	0.191842	0.219297	0.107668	0.136651	0.116358	0.178857	0.237061	0.223404	0.177576	0.143897	0.112909	0.152035	0.21139	0.202193	0.148446	0.134634	0.128883	0.159364	0.160238	0.268435	0.149864	0.167496	0.11691	0.156253	0.182401	0.227077	O00459
O00461	GOLIM4	Golgi integral membrane protein 4	0	9.9804	192	O00461	Golgi	Golgi	0.0757423	0.39308	0.325028	0.100282	0.0548607	0.0510069	0.0789502	0.382303	0.327408	0.102587	0.0549151	0.0538365	0.0656442	0.430705	0.317294	0.0943635	0.0534378	0.0385548	0.11515	0.344306	0.223197	0.136632	0.122088	0.0586272	0.0703001	0.345009	0.265187	0.132804	0.116416	0.0702834	0.0709643	0.314199	0.296898	0.129351	0.122374	0.0662144	O00461
O00462	MANBA	Beta-mannosidase	0	3.9405	193	O00462		0	0.206457	0.115494	0.244282	0.188869	0.117186	0.127711	0.0935518	0.129831	0.214603	0.229096	0.168013	0.164905	0.118134	0.115668	0.230345	0.243101	0.159755	0.132998	0.125559	0.146035	0.224651	0.237948	0.152635	0.113172	0.118943	0.128437	0.224369	0.226869	0.125111	0.176272	0.223553	0.131393	0.204362	0.187282	0.141166	0.112244	O00462
O00468-6;O00468-3;O00468-7;O00468-5;O00468-4;O00468;O00468-2	AGRN	Agrin;Agrin N-terminal 110 kDa subunit;Agrin C-terminal 110 kDa subunit;Agrin C-terminal 90 kDa fragment;Agrin C-terminal 22 kDa fragment	0	14.878	194	O00468		0	0.0893281	0.16444	0.255662	0.256072	0.135814	0.0986838	0.0903764	0.170675	0.300448	0.236139	0.11065	0.091711	0.0800526	0.164681	0.293051	0.264114	0.115545	0.082557	0.0868574	0.127374	0.18977	0.276156	0.228397	0.0914458	0.0749718	0.149338	0.209454	0.278806	0.171809	0.115622	0.0741416	0.135963	0.216059	0.276297	0.184283	0.113256	O00468-6;O00468-3;O00468-7;O00468-5;O00468-4;O00468;O00468-2
O00469-2;O00469-3	PLOD2	Procollagen-lysine,2-oxoglutarate 5-dioxygenase 2	0	10.91	196	O00469-2		0	0.0660651	0.149994	0.353012	0.309108	0.0896208	0.0322	0.06173	0.14912	0.400401	0.288576	0.072826	0.0273462	0.0689369	0.172658	0.328484	0.320399	0.0823577	0.0271649	0.0600324	0.127547	0.292897	0.345844	0.138528	0.0351517	0.0423217	0.130832	0.331881	0.337773	0.118981	0.0382114	0.0436478	0.117132	0.328925	0.33882	0.132542	0.0389323	O00469-2;O00469-3
O00471	EXOC5	Exocyst complex component 5	0	6.5964	197	O00471	Large Protein Complex	Large Protein Complex	0.169519	0.191497	0.167879	0.20733	0.161614	0.102161	0.148518	0.208274	0.217305	0.179064	0.146538	0.100302	0.148549	0.17799	0.158109	0.216044	0.172948	0.126361	0.18675	0.223925	0.198168	0.151922	0.138572	0.100663	0.169214	0.218286	0.191106	0.172488	0.151629	0.0972779	0.177171	0.195383	0.185197	0.186422	0.139514	0.116313	O00471
O00472;O00472-2	ELL2	RNA polymerase II elongation factor ELL2	0.00048333	0.61431	198	O00472		0	0.0790315	0.0504274	0.0640753	0.279742	0.311035	0.215689	0.1496	0.0828808	0.0804779	0.210321	0.213485	0.263236	0.138739	0.0768819	0.130241	0.183051	0.285353	0.185735	0.146012	0.0887796	0.113393	0.140954	0.244278	0.266583	0.0940615	0.114202	0.100353	0.0555244	0.366351	0.269508	0.110307	0.123224	0.121845	0.139063	0.187573	0.317988	O00472;O00472-2
O00483	NDUFA4	Cytochrome c oxidase subunit NDUFA4	0	1.4678	200	O00483		0	0.0947906	0.520105	0.319749	0.0463319	0.0131316	0.00589237	0.094486	0.482109	0.355503	0.0526919	0.00998951	0.0052212	0.0700234	0.5023	0.371205	0.0376708	0.00901317	0.00978682	0.114058	0.502509	0.337977	0.0348122	0.0106433	0	0.0831149	0.414179	0.290122	0.0318662	0.00679836	0.173919	0.0760249	0.498661	0.369167	0.040235	0.010458	0.00545433	O00483
O00487	PSMD14	26S proteasome non-ATPase regulatory subunit 14	0	2.1601	201	O00487	Large Protein Complex	Large Protein Complex	0.094656	0.101276	0.089074	0.140143	0.0992404	0.47561	0.106865	0.122193	0.112233	0.139567	0.0966748	0.422467	0.0797283	0.13887	0.107332	0.130234	0.121685	0.42215	0.12267	0.112306	0.0777612	0.13636	0.124241	0.426662	0.0976891	0.105824	0.132998	0.156168	0.126758	0.380563	0.115213	0.108709	0.124826	0.14683	0.137423	0.366999	O00487
O00488	ZNF593	Zinc finger protein 593	0	1.753	202	O00488		0	0.322232	0.07382	0.0526617	0.0944278	0.139398	0.317461	0.347039	0.0512957	0.0649998	0.102737	0.11914	0.314788	0.330747	0.0691848	0.0523161	0.139705	0.146917	0.26113	0.317901	0.0751958	0.0422768	0.0996448	0.148772	0.31621	0.41217	0.0733267	0.0702681	0.0991513	0.102124	0.24296	0.3909	0.0751452	0.0990953	0.093018	0.120339	0.221503	O00488
O00499-6;O00499-2;O00499;O00499-9;O00499-7;O00499-4;O00499-11;O00499-3;O00499-5;O00499-10;O00499-8	BIN1	Myc box-dependent-interacting protein 1	0	3.9603	203	O00499		0	0.197947	0.142037	0.0964315	0.163496	0.211155	0.188933	0.197092	0.131391	0.128508	0.180031	0.190622	0.172356	0.146177	0.14192	0.0840644	0.201536	0.222753	0.203549	0.243709	0.124292	0.087476	0.159292	0.180244	0.204986	0.183232	0.129641	0.115954	0.174803	0.175989	0.220381	0.184309	0.145007	0.0939965	0.161575	0.198105	0.217008	O00499-6;O00499-2;O00499;O00499-9;O00499-7;O00499-4;O00499-11;O00499-3;O00499-5;O00499-10;O00499-8
O00505	KPNA3	Importin subunit alpha-4	0	1.0899	204	O00505		0	0.256172	0.176181	0.132741	0.171481	0.133606	0.129818	0.227153	0.174807	0.153827	0.18648	0.140002	0.117731	0.22169	0.156464	0.143405	0.187684	0.148585	0.142172	0.348864	0.168375	0.10618	0.14472	0.141882	0.0899782	0.246775	0.169033	0.156714	0.171019	0.142681	0.113779	0.25293	0.155785	0.141496	0.190496	0.147235	0.112057	O00505
O00522;O00522-3;O00522-2	KRIT1	Krev interaction trapped protein 1	0	1.6287	207	O00522		0	0.223449	0.11037	0.118203	0.187176	0.202759	0.158043	0.229045	0.104688	0.135479	0.22057	0.181887	0.12833	0.24235	0.0955298	0.137551	0.202465	0.195615	0.12649	0.257399	0.113527	0.117511	0.194115	0.185415	0.132033	0.202112	0.101021	0.166156	0.204594	0.148069	0.178048	0.234723	0.102083	0.153892	0.192411	0.183905	0.132985	O00522;O00522-3;O00522-2
O00541-2	PES1	Pescadillo homolog	0	8.0583	210	O00541-2		0	0.514002	0.119916	0.0428348	0.057324	0.0874281	0.178495	0.535923	0.1188	0.049128	0.0571065	0.0706018	0.16844	0.653196	0.0759052	0.0513721	0.049721	0.0596874	0.110119	0.472587	0.14741	0.0614917	0.0667737	0.0936345	0.158104	0.613163	0.101634	0.054593	0.0497642	0.056919	0.123927	0.553894	0.119701	0.0470638	0.0527839	0.0760177	0.15054	O00541-2
O00560;O00560-3	SDCBP	Syntenin-1	0	3.6209	211	O00560		0	0.087382	0.130497	0.264247	0.255078	0.193511	0.0692853	0.0738617	0.110292	0.272964	0.294275	0.166341	0.0822658	0.0563944	0.137372	0.231227	0.281029	0.216063	0.0779154	0.0577527	0.0845316	0.224132	0.297007	0.274142	0.0624348	0.0488249	0.0944085	0.257041	0.315714	0.204922	0.0790894	0.0327969	0.0796682	0.218898	0.341838	0.260354	0.0664457	O00560;O00560-3
O00566	MPHOSPH10	U3 small nucleolar ribonucleoprotein protein MPP10	0	5.2131	214	O00566		0	0.505865	0.112222	0.0610326	0.0900434	0.110872	0.119965	0.510511	0.123755	0.10825	0.0930522	0.0659566	0.0984749	0.512473	0.0899489	0.125427	0.0853107	0.0983474	0.0884924	0.569827	0.157362	0.0759901	0.051382	0.0713363	0.0741028	0.551604	0.100759	0.094807	0.0919524	0.0733614	0.0875159	0.594079	0.114156	0.0664897	0.0668657	0.0757599	0.0826497	O00566
O00567	NOP56	Nucleolar protein 56	0	10.13	215	O00567		0	0.646693	0.143453	0.0527752	0.0421462	0.0472405	0.0676922	0.61878	0.155719	0.0704228	0.0445637	0.0424148	0.0681001	0.722498	0.0862381	0.0484884	0.0443479	0.0463954	0.0520321	0.618562	0.173071	0.0611619	0.0421032	0.0502807	0.0548212	0.680864	0.130236	0.0484939	0.0362202	0.0491226	0.0550636	0.637193	0.154056	0.0598824	0.0501992	0.043081	0.0555886	O00567
O00571;O00571-2	DDX3X	ATP-dependent RNA helicase DDX3X	0	14.739	216	O00571		0	0.0743282	0.0910872	0.0759976	0.197732	0.254755	0.3061	0.0721619	0.0888393	0.103965	0.190224	0.257701	0.287109	0.0544388	0.0777111	0.10342	0.185619	0.280004	0.298806	0.0811696	0.0978894	0.0898401	0.169685	0.283755	0.277661	0.0553008	0.0809058	0.0935411	0.195366	0.241098	0.333789	0.0572583	0.0775384	0.0867589	0.175167	0.289237	0.31404	O00571;O00571-2
O00584	RNASET2	Ribonuclease T2	0	1.5184	217	O00584		0	0.141876	0.039295	0.215959	0.0995428	0.105267	0.398061	0.0682617	0.250055	0.267779	0.168239	0.139211	0.106454	0.0442386	0.0914811	0.137712	0.237938	0.19926	0.289369	0.0851022	0.0789088	0.284727	0.188085	0.275203	0.0879737	0.150282	0.108054	0.30043	0.164132	0.0730136	0.204088	0.39154	0.0712995	0.10058	0.226884	0.100709	0.108988	O00584
O00592-2;O00592	PODXL	Podocalyxin	0	3.232	218	O00592		0	0.175029	0.241195	0.150026	0.221307	0.145119	0.0673232	0.133609	0.210027	0.194189	0.240242	0.140564	0.081369	0.181273	0.173541	0.170128	0.24743	0.158966	0.0686619	0.152255	0.195617	0.149528	0.235737	0.201977	0.0648852	0.126752	0.208741	0.172235	0.255077	0.161626	0.0755689	0.140697	0.232133	0.184777	0.213585	0.17752	0.0512887	O00592-2;O00592
O00622	CYR61	Protein CYR61	0	6.1432	219	O00622		0	0.0991712	0.188162	0.240168	0.213927	0.170953	0.0876186	0.0762071	0.195304	0.286057	0.198407	0.146467	0.0975585	0.0800427	0.206286	0.283276	0.235607	0.117324	0.0774647	0.137782	0.136884	0.143533	0.234776	0.256609	0.0904161	0.11297	0.157219	0.174891	0.239806	0.193479	0.121635	0.13761	0.190654	0.194408	0.198107	0.179579	0.0996432	O00622
O00623	PEX12	Peroxisome assembly protein 12	0	1.0302	220	O00623		0	0.429191	0.0527565	0.106074	0.128968	0.0348103	0.2482	0.245496	0.0940866	0.293562	0.207488	0.0285616	0.130807	0.0756729	0.11222	0.246894	0.234732	0.330481	0	0.168248	0.084387	0.242409	0.366997	0.137959	0	0.21086	0.0656177	0.193275	0.216436	0.313811	0	0	0.310232	0.269094	0.326561	0.0941135	0	O00623
O00625	PIR	Pirin	0	2.556	221	O00625		0	0.137751	0.182646	0.163631	0.239618	0.162684	0.11367	0.11389	0.153376	0.183441	0.250661	0.163672	0.134961	0.0999586	0.192539	0.143764	0.218976	0.19897	0.145793	0.106307	0.141987	0.141577	0.248995	0.240939	0.120195	0.101937	0.143374	0.195308	0.256024	0.193386	0.109971	0.0957978	0.149194	0.180982	0.250052	0.208859	0.115116	O00625
O00629	KPNA4	Importin subunit alpha-3	0	1.6874	222	O00629		0	0.286679	0.155545	0.113444	0.183691	0.137884	0.122757	0.295295	0.147531	0.14884	0.163954	0.143612	0.100768	0.205659	0.207222	0.140989	0.147396	0.153071	0.145663	0.324911	0.143642	0.139976	0.164912	0.141039	0.0855213	0.253834	0.135485	0.139511	0.196465	0.14209	0.132616	0.292774	0.149645	0.15602	0.158505	0.147769	0.0952878	O00629
O00712-5;O00712;O00712-4;O00712-2	NFIB	Nuclear factor 1 B-type	0	2.5543	223	O00712		0	0.444522	0.126301	0.103596	0.13875	0.0844448	0.102386	0.529989	0.109025	0.117226	0.101022	0.0914606	0.0512781	0.531256	0.0931459	0.0557663	0.119233	0.0913525	0.109247	0.459331	0.131886	0.105469	0.102653	0.116694	0.0839659	0.531132	0.125076	0.106958	0.0842987	0.0745835	0.0779518	0.471354	0.119935	0.111048	0.104824	0.109692	0.0831475	O00712-5;O00712;O00712-4;O00712-2
O00743-3;O00743;O00743-2	PPP6C	Serine/threonine-protein phosphatase 6 catalytic subunit;Serine/threonine-protein phosphatase 6 catalytic subunit, N-terminally processed	0	1.0928	224	O00743		0	0.110753	0.183447	0.11617	0.166535	0.227793	0.195302	0.104684	0.13512	0.176958	0.21169	0.156306	0.215243	0.116651	0.162474	0.146172	0.184082	0.205737	0.184885	0.122694	0.167667	0.158855	0.195465	0.198393	0.156925	0.0832495	0.211197	0.229329	0.226439	0.207727	0.0420582	0.152227	0.203887	0.146188	0.232498	0.17256	0.0926384	O00743-3;O00743;O00743-2
O00746;O00746-2	NME4	Nucleoside diphosphate kinase, mitochondrial	0	1.1429	225	O00746		0	0.0659973	0.0814204	0.0635367	0.184342	0.244837	0.359867	0.0613365	0.0817853	0.0883429	0.229217	0.171755	0.367563	0.0347472	0.0645976	0.0781773	0.175953	0.259736	0.386789	0.078074	0.0651247	0.0477637	0.141169	0.347644	0.320224	0.0740417	0.0558953	0.0578514	0.126719	0.215871	0.469621	0.243417	0.206153	0.0520451	0.0718053	0.269055	0.157524	O00746;O00746-2
O00750	PIK3C2B	Phosphatidylinositol 4-phosphate 3-kinase C2 domain-containing subunit beta	0	10.173	226	O00750		0	0.111244	0.139618	0.118538	0.156978	0.187547	0.286076	0.0963587	0.124829	0.122241	0.183309	0.173314	0.299948	0.0807844	0.106488	0.114005	0.185674	0.206585	0.306464	0.137893	0.121361	0.122688	0.159967	0.205651	0.252439	0.110217	0.123105	0.125273	0.161471	0.209727	0.270207	0.116264	0.130721	0.125592	0.170179	0.196717	0.260528	O00750
O00754;O00754-2	MAN2B1	Lysosomal alpha-mannosidase;Lysosomal alpha-mannosidase A peptide;Lysosomal alpha-mannosidase B peptide;Lysosomal alpha-mannosidase C peptide;Lysosomal alpha-mannosidase D peptide;Lysosomal alpha-mannosidase E peptide	0	7.6364	227	O00754	Lysosome	Lysosome	0.102603	0.123245	0.262841	0.222679	0.18238	0.106252	0.125488	0.10273	0.247826	0.25889	0.174764	0.0903028	0.127351	0.0849795	0.288038	0.248363	0.153898	0.0973701	0.127803	0.142074	0.309234	0.180417	0.170663	0.0698086	0.114855	0.138077	0.258611	0.210129	0.183706	0.0946232	0.165826	0.146705	0.205177	0.202018	0.200093	0.0801809	O00754;O00754-2
O00762;O00762-3;O00762-4	UBE2C	Ubiquitin-conjugating enzyme E2 C	0	2.2293	228	O00762		0	0.18611	0.194153	0.13393	0.206525	0.193927	0.0853541	0.140461	0.192378	0.231891	0.169646	0.163231	0.102394	0.145452	0.247568	0.0788882	0.192912	0.162921	0.172259	0.23298	0.166669	0.158072	0.154155	0.173329	0.114795	0.157954	0.167729	0.202511	0.19187	0.168414	0.111522	0.211371	0.193527	0.114678	0.16588	0.201874	0.11267	O00762;O00762-3;O00762-4
O00764;O00764-3;O00764-2	PDXK	Pyridoxal kinase	0	2.2719	229	O00764		0	0.144201	0.188256	0.180309	0.261335	0.120339	0.105559	0.120506	0.164103	0.263047	0.230349	0.114296	0.1077	0.129607	0.182102	0.138975	0.27845	0.14739	0.123475	0.140856	0.138664	0.157544	0.263849	0.219784	0.0793023	0.0997304	0.158683	0.224639	0.285956	0.143801	0.0871915	0.1042	0.17284	0.221634	0.248956	0.156089	0.0962814	O00764;O00764-3;O00764-2
O00767	SCD	Acyl-CoA desaturase	0	2.8554	230	O00767	ER	ER	0.131794	0.146107	0.280323	0.296625	0.109748	0.0354027	0.124031	0.154777	0.320517	0.291573	0.077355	0.031746	0.140459	0.156424	0.276926	0.287137	0.104373	0.0346823	0.144869	0.132153	0.217306	0.322192	0.144356	0.0391237	0.103815	0.11359	0.308541	0.310309	0.127041	0.0367032	0.102471	0.112734	0.291843	0.319575	0.137033	0.0363443	O00767
O14495	PPAP2B	Lipid phosphate phosphohydrolase 3	0	0.99185	231	O14495		0	0.123218	0.110337	0.167092	0.263624	0.204268	0.13146	0.0743146	0.170687	0.216703	0.272141	0.133645	0.13251	0.0454403	0.182249	0.250342	0.300652	0.155609	0.0657084	0.0363738	0.116703	0.170177	0.273059	0.267505	0.136182	0.0726612	0.134409	0.185687	0.275243	0.208373	0.123627	0.0558173	0.0959052	0.188718	0.304471	0.247743	0.107346	O14495
O14497;O14497-2;O14497-3	ARID1A	AT-rich interactive domain-containing protein 1A	0	10.184	232	O14497		0	0.311989	0.160218	0.11341	0.144295	0.132069	0.138019	0.294726	0.162408	0.139242	0.170764	0.127162	0.105697	0.30894	0.118124	0.187779	0.148176	0.0958952	0.141086	0.320458	0.189868	0.147647	0.11821	0.0849235	0.138894	0.276124	0.13364	0.14682	0.137636	0.160888	0.144893	0.337077	0.124953	0.130524	0.142446	0.168277	0.0967225	O14497;O14497-2;O14497-3
O14519-2;O14519;O75956	CDK2AP1;CDK2AP2	Cyclin-dependent kinase 2-associated protein 1;Cyclin-dependent kinase 2-associated protein 2	0	1.4395	233	O14519-2;O14519;O75956		0	0.314705	0.152666	0.0895523	0.125502	0.123673	0.193901	0.21045	0.0542769	0.129306	0.263374	0.281685	0.0609081	0.229345	0.120766	0.36354	0.086001	0.0795233	0.120825	0.218515	0.0952288	0.108209	0.0616838	0.137694	0.37867	0.298653	0.136902	0.0898551	0.297776	0.0958434	0.0809704	0.403282	0.169477	0.0724961	0.0827436	0.121314	0.150688	O14519-2;O14519;O75956
O14524-2;O14524	TMEM194A	Transmembrane protein 194A	0	1.2539	235	O14524		0	0.328896	0.151923	0.0421425	0.0480749	0.0149852	0.413979	0.445834	0.194109	0.0598993	0.0556178	0.0285824	0.215958	0.546657	0.147206	0.121741	0.125635	0.0518051	0.00695524	0.592279	0.201559	0.0747492	0.0610719	0.0296572	0.0406837	0.593942	0.21297	0.0674276	0.0495623	0.0343655	0.0417332	0.58242	0.206769	0.102912	0.0379528	0.0588273	0.0111195	O14524-2;O14524
O14530;O14530-2	TXNDC9	Thioredoxin domain-containing protein 9	0	2.1764	236	O14530		0	0.0975093	0.117138	0.0994543	0.16044	0.153445	0.372014	0.108882	0.118942	0.140006	0.155135	0.14265	0.334385	0.0926609	0.107535	0.0586142	0.161521	0.183723	0.395946	0.122271	0.116851	0.104084	0.135565	0.176215	0.345014	0.0903447	0.122444	0.120455	0.175838	0.14575	0.345168	0.10322	0.13288	0.115134	0.17106	0.170565	0.307142	O14530;O14530-2
O14545	TRAFD1	TRAF-type zinc finger domain-containing protein 1	0	2.3912	237	O14545		0	0.209799	0.187908	0.128267	0.180862	0.189186	0.103979	0.0986167	0.162887	0.13798	0.186159	0.245424	0.168933	0.101725	0.168962	0.172511	0.155274	0.250889	0.150639	0.170245	0.162292	0.117158	0.20558	0.226655	0.118071	0.149541	0.151938	0.136286	0.218941	0.247423	0.0958708	0.123339	0.171065	0.136565	0.216337	0.227843	0.12485	O14545
O14548	COX7A2L	Cytochrome c oxidase subunit 7A-related protein, mitochondrial	0	1.0167	238	O14548		0	0.0972896	0.467199	0.368913	0.0382656	0.0135644	0.0147681	0.112057	0.453609	0.36335	0.0389372	0	0.0320469	0.0623348	0.495423	0.20158	0.0312221	0	0.20944	0.144851	0.450298	0.307443	0.0333247	0.0640827	0	0.0916828	0.451653	0.404467	0.0279627	0.0242345	0	0.0898076	0.449122	0.397773	0.0313314	0.0319654	0	O14548
O14561	NDUFAB1	Acyl carrier protein, mitochondrial	0	1.112	239	O14561		0	0.0895423	0.412413	0.332699	0.0423348	0.02063	0.102381	0.113903	0.438585	0.381213	0.0524709	0.0112156	0.00261271	0.105232	0.64013	0.155014	0.0391232	0.00882446	0.0516767	0.112654	0.473008	0.328772	0.0214378	0.0240412	0.0400864	0.120616	0.476334	0.3454	0.0322277	0.0153231	0.0100993	0.0830688	0.373406	0.447086	0.0307342	0.0363655	0.0293393	O14561
O14562	UBFD1	Ubiquitin domain-containing protein UBFD1	0	1.6117	240	O14562		0	0.20769	0.165391	0.0976262	0.156053	0.206186	0.167055	0.204619	0.12978	0.128609	0.208904	0.170546	0.157542	0.154737	0.14873	0.127325	0.153668	0.231957	0.183584	0.2072	0.16024	0.0973321	0.174038	0.196599	0.16459	0.1828	0.128654	0.135154	0.185093	0.196185	0.172115	0.158135	0.144874	0.121132	0.175167	0.229069	0.171622	O14562
O14578-4;O14578;O14578-3	CIT	Citron Rho-interacting kinase	0	10.964	243	O14578		0	0.130659	0.17321	0.0858557	0.147572	0.223334	0.239369	0.14581	0.152523	0.0969874	0.171877	0.201395	0.231408	0.133707	0.162451	0.0961047	0.152085	0.233561	0.222091	0.162619	0.161878	0.0917281	0.121697	0.204243	0.257835	0.15032	0.183352	0.132059	0.121281	0.167893	0.245094	0.163328	0.192425	0.116201	0.124205	0.1859	0.217941	O14578-4;O14578;O14578-3
O14579;O14579-2;O14579-3	COPE	Coatomer subunit epsilon	0	6.8919	244	O14579	Large Protein Complex	Large Protein Complex	0.0906349	0.17588	0.20751	0.204023	0.177838	0.144115	0.0936764	0.17192	0.248075	0.223082	0.131538	0.131708	0.0916925	0.17546	0.243301	0.201752	0.129722	0.158072	0.12278	0.167286	0.213756	0.196957	0.168876	0.130344	0.0979541	0.163951	0.206925	0.224298	0.163163	0.143708	0.0742485	0.17007	0.226515	0.227735	0.172259	0.129172	O14579;O14579-2;O14579-3
O14617-5;O14617;O14617-4;O14617-2;O14617-3	AP3D1	AP-3 complex subunit delta-1	0	10.998	245	O14617	Endosome	Endosome	0.0867422	0.106265	0.125828	0.208594	0.202667	0.269904	0.0869056	0.0871087	0.1296	0.226103	0.205959	0.264324	0.0743415	0.0862252	0.114624	0.235959	0.250635	0.238215	0.0829946	0.101369	0.162772	0.179153	0.224521	0.249191	0.0831326	0.108208	0.144553	0.196409	0.20297	0.264728	0.0911606	0.0954001	0.136718	0.187477	0.259148	0.230096	O14617-5;O14617;O14617-4;O14617-2;O14617-3
O14639-4;O14639-3;O14639-5;O14639-2;O14639;O14639-6	ABLIM1	Actin-binding LIM protein 1	0	4.6123	247	O14639	Actin binding proteins	Actin binding proteins	0.247894	0.336707	0.126092	0.107401	0.0697851	0.11212	0.254683	0.306901	0.165812	0.0812275	0.0953612	0.0960149	0.260162	0.26687	0.15122	0.0988665	0.0688966	0.153985	0.294419	0.283874	0.156586	0.092282	0.0766022	0.0962368	0.217301	0.279168	0.165892	0.0950707	0.144728	0.09784	0.293582	0.318611	0.142437	0.0955383	0.0628237	0.087008	O14639-4;O14639-3;O14639-5;O14639-2;O14639;O14639-6
O14641	DVL2	Segment polarity protein dishevelled homolog DVL-2	0	2.0405	249	O14641		0	0.147928	0.236625	0.191755	0.186105	0.159994	0.0775937	0.134653	0.201699	0.167753	0.209992	0.163326	0.122578	0.11766	0.218998	0.185479	0.222472	0.160703	0.0946889	0.208022	0.205696	0.138511	0.21488	0.164584	0.0683069	0.118823	0.17118	0.201034	0.215325	0.153597	0.140041	0.130973	0.181763	0.166713	0.233236	0.197245	0.0900708	O14641
O14646-2;O14646	CHD1	Chromodomain-helicase-DNA-binding protein 1	0	8.3971	250	O14646		0	0.296809	0.156252	0.124394	0.166339	0.114874	0.141332	0.214572	0.184151	0.148015	0.152579	0.172864	0.127819	0.30383	0.132136	0.0918824	0.159167	0.129157	0.183827	0.276133	0.160785	0.178662	0.12641	0.126693	0.131316	0.242514	0.14449	0.130827	0.143608	0.207394	0.131167	0.283109	0.139597	0.131623	0.109002	0.151174	0.185497	O14646-2;O14646
O14647;O14647-2	CHD2	Chromodomain-helicase-DNA-binding protein 2	0	4.6295	251	O14647		0	0.267626	0.164044	0.173144	0.116713	0.15832	0.120154	0.271827	0.14364	0.143246	0.146338	0.106316	0.188634	0.242334	0.168038	0.101619	0.224652	0.119008	0.144349	0.367	0.135017	0.133793	0.114195	0.119617	0.130379	0.275328	0.129075	0.111384	0.128621	0.245438	0.110154	0.307613	0.121658	0.110613	0.169451	0.109076	0.181589	O14647;O14647-2
O14653-3;O14653;O14653-2	GOSR2	Golgi SNAP receptor complex member 2	0	2.2408	252	O14653	Ergic/cisGolgi	Ergic/cisGolgi	0.0903449	0.197202	0.17521	0.218228	0.179648	0.139366	0.0982503	0.200339	0.215951	0.234947	0.148114	0.102399	0.0656937	0.204559	0.3099	0.159984	0.142307	0.117557	0.123126	0.202086	0.195816	0.173349	0.179279	0.126344	0.0854274	0.184483	0.17617	0.192466	0.219144	0.14231	0.104826	0.160594	0.246498	0.157017	0.203721	0.127345	O14653-3;O14653;O14653-2
O14656	TOR1A	Torsin-1A	0	3.6829	253	O14656		0	0.137236	0.163622	0.26701	0.262471	0.129153	0.0405077	0.138608	0.165222	0.272904	0.244524	0.0830227	0.095719	0.145022	0.161404	0.17324	0.292874	0.120288	0.107171	0.115502	0.185015	0.299201	0.237469	0.123715	0.0390983	0.126286	0.150212	0.232808	0.254495	0.155025	0.0811745	0.113188	0.131289	0.255491	0.254106	0.155828	0.0900989	O14656
O14657	TOR1B	Torsin-1B	0	2.783	254	O14657	ER	ER	0.151714	0.192431	0.222811	0.219883	0.136921	0.0762395	0.141038	0.172984	0.253406	0.205486	0.133259	0.0938272	0.175001	0.178211	0.181027	0.206196	0.126654	0.132912	0.190049	0.188845	0.258992	0.1844	0.114045	0.0636697	0.109277	0.136323	0.186436	0.198459	0.198516	0.170988	0.16828	0.155332	0.233317	0.211184	0.160391	0.0714962	O14657
O14662-5;O14662;O14662-2;O14662-4;O14662-6	STX16	Syntaxin-16	0	2.049	255	O14662	Endosome	Endosome	0.129033	0.149939	0.141841	0.203052	0.177425	0.198712	0.102928	0.120044	0.174885	0.242863	0.169429	0.189851	0.107736	0.147711	0.179772	0.211439	0.157604	0.195737	0.052536	0.179673	0.243733	0.158291	0.223648	0.142119	0.11759	0.158964	0.122044	0.184589	0.208838	0.207975	0.116308	0.111859	0.107111	0.217204	0.242987	0.204531	O14662-5;O14662;O14662-2;O14662-4;O14662-6
O14672;O14672-2	ADAM10	Disintegrin and metalloproteinase domain-containing protein 10	0	8.804	256	O14672		0	0.12672	0.158508	0.254786	0.243492	0.127083	0.0894116	0.132813	0.165857	0.273923	0.253641	0.108328	0.0654377	0.125337	0.145245	0.249329	0.241717	0.116129	0.122243	0.1437	0.139681	0.222808	0.250552	0.18846	0.0547985	0.125106	0.140966	0.219267	0.259908	0.160657	0.0940956	0.10054	0.138123	0.270176	0.265101	0.154976	0.0710833	O14672;O14672-2
O14681;O14681-3	EI24	Etoposide-induced protein 2.4 homolog	0	1.5659	257	O14681		0	0.150984	0.130923	0.290811	0.280902	0.112311	0.0340684	0.133822	0.110944	0.327107	0.301079	0.0828877	0.0441603	0.141597	0.163863	0.335384	0.225604	0.0980382	0.0355148	0.0901934	0.108703	0.235341	0.347046	0.176813	0.0419036	0.103229	0.116945	0.307364	0.308605	0.124066	0.0397906	0.111425	0.106395	0.293019	0.322118	0.117788	0.049256	O14681;O14681-3
O14686;O14686-3	KMT2D	Histone-lysine N-methyltransferase 2D	0	4.4134	259	O14686		0	0.279736	0.156685	0.143966	0.137929	0.127915	0.153768	0.255747	0.187398	0.141636	0.175833	0.0979263	0.14146	0.221674	0.138711	0.167386	0.165152	0.179311	0.127767	0.334246	0.149891	0.137556	0.1258	0.128199	0.124308	0.259263	0.143488	0.146216	0.139507	0.203849	0.107676	0.305496	0.113874	0.124549	0.200299	0.112369	0.143412	O14686;O14686-3
O14713-2;O14713	ITGB1BP1	Integrin beta-1-binding protein 1	0	1.008	260	O14713		0	0.283008	0.0911446	0.153099	0.195151	0.195815	0.0817822	0.251098	0.0849378	0.178141	0.159282	0.0769073	0.249634	0.200269	0.129225	0.138393	0.226223	0.092464	0.213427	0.224809	0.221026	0.140984	0.162691	0.0768268	0.173664	0.189949	0.243249	0.204356	0.193732	0.0588963	0.109818	0.164318	0.239765	0.219586	0.219777	0.107413	0.0491409	O14713-2;O14713
O14715	RGPD8	RANBP2-like and GRIP domain-containing protein 8	0	1.0681	261	O14715		0	0.32283	0.168353	0.164296	0.144618	0.102969	0.096934	0.213326	0.139093	0.115239	0.149651	0.154038	0.228652	0.269353	0.248337	0.138558	0.151582	0.0654497	0.126721	0.352361	0.138421	0.13162	0.117726	0.105161	0.15471	0.304103	0.113832	0.136893	0.131685	0.186568	0.12692	0.352917	0.131849	0.18895	0.144638	0.100515	0.0811312	O14715
O14732-2;O14732	IMPA2	Inositol monophosphatase 2	0.00034716	0.7641	263	O14732		0	0.157239	0.18626	0.166624	0.1882	0.131498	0.170179	0.135842	0.208694	0.203951	0.181511	0.118794	0.151208	0.134034	0.155444	0.184959	0.214997	0.180603	0.129964	0.219162	0.152549	0.122182	0.18921	0.187189	0.129707	0.129815	0.179711	0.222401	0.267849	0.121742	0.0784825	0.173672	0.232584	0.101358	0.230865	0.144981	0.11654	O14732-2;O14732
O14733;O14733-3;O14733-4;O14733-2	MAP2K7	Dual specificity mitogen-activated protein kinase kinase 7	0	2.3275	264	O14733		0	0.153394	0.184483	0.162485	0.195377	0.169037	0.135224	0.143305	0.202031	0.126995	0.215988	0.185642	0.126039	0.110522	0.197009	0.187039	0.141271	0.202572	0.161587	0.151141	0.179587	0.178922	0.179651	0.202672	0.108026	0.142809	0.128696	0.163376	0.237243	0.182354	0.145522	0.157068	0.150821	0.161457	0.206353	0.200347	0.123954	O14733;O14733-3;O14733-4;O14733-2
O14734	ACOT8	Acyl-coenzyme A thioesterase 8	0	1.5552	265	O14734	Peroxisome	Peroxisome	0.0798351	0.16485	0.321882	0.301755	0.103948	0.0277301	0.0602984	0.11965	0.272791	0.303037	0.0826992	0.161525	0.0527423	0.130402	0.241813	0.256997	0.0966698	0.221376	0.0733327	0.135182	0.229829	0.354914	0.127976	0.0787671	0.0781901	0.0998606	0.290855	0.26102	0.0869024	0.183171	0.0681552	0.0963568	0.249009	0.195558	0.144196	0.246725	O14734
O14735-3;O14735	CDIPT	CDP-diacylglycerol--inositol 3-phosphatidyltransferase	0.00034323	0.74185	266	O14735		0	0.107115	0.190183	0.292004	0.271633	0.0961799	0.0428851	0.133117	0.185226	0.267814	0.28593	0.08018	0.0477337	0.122109	0.175247	0.371644	0.219337	0.0908686	0.0207945	0.100152	0.163406	0.224378	0.321899	0.139783	0.0503804	0.106684	0.130558	0.313144	0.319958	0.104076	0.0255792	0.0636193	0.123095	0.24689	0.385194	0.145491	0.0357101	O14735-3;O14735
O14737;O14737-2	PDCD5	Programmed cell death protein 5	0	2.6867	267	O14737		0	0.130007	0.192606	0.126184	0.202982	0.200601	0.14762	0.121393	0.169313	0.138339	0.222913	0.183292	0.16475	0.124001	0.154852	0.162051	0.160853	0.223737	0.174505	0.142567	0.169973	0.129635	0.229782	0.201016	0.127027	0.103755	0.157284	0.156917	0.258374	0.203344	0.120326	0.111435	0.17383	0.135422	0.225147	0.222153	0.132013	O14737;O14737-2
O14744;O14744-2;O14744-5;O14744-3;O14744-4	PRMT5	Protein arginine N-methyltransferase 5;Protein arginine N-methyltransferase 5, N-terminally processed	0	5.684	268	O14744		0	0.155172	0.148931	0.124084	0.185966	0.124572	0.261276	0.109076	0.160618	0.139776	0.163867	0.115362	0.311301	0.127517	0.168568	0.135125	0.167318	0.13895	0.262522	0.143551	0.126841	0.128613	0.155937	0.159747	0.285311	0.106233	0.14916	0.151509	0.193985	0.113617	0.285496	0.147037	0.156179	0.162664	0.18023	0.128797	0.225093	O14744;O14744-2;O14744-5;O14744-3;O14744-4
O14745	SLC9A3R1	Na(+)/H(+) exchange regulatory cofactor NHE-RF1	0	7.1506	269	O14745		0	0.145077	0.175814	0.194745	0.26382	0.155879	0.0646662	0.122145	0.162604	0.228849	0.274561	0.138685	0.0731551	0.131391	0.151245	0.243956	0.257211	0.152197	0.0639994	0.138903	0.15723	0.184985	0.272658	0.186654	0.0595694	0.1083	0.155712	0.217756	0.265588	0.179859	0.0727855	0.132223	0.163158	0.221898	0.271195	0.161663	0.0498624	O14745
O14757;O14757-3;O14757-2	CHEK1	Serine/threonine-protein kinase Chk1	0	4.0632	270	O14757		0	0.106863	0.116167	0.0788682	0.181496	0.288046	0.228559	0.137023	0.0955444	0.0937502	0.209617	0.233981	0.230085	0.162263	0.0808926	0.108835	0.159704	0.272699	0.215607	0.180472	0.148871	0.114976	0.146329	0.194927	0.214426	0.175945	0.116915	0.0966387	0.150572	0.214223	0.245707	0.167037	0.117961	0.0983479	0.152244	0.247258	0.217151	O14757;O14757-3;O14757-2
O14763-2;O14763	TNFRSF10B	Tumor necrosis factor receptor superfamily member 10B	0.0050053	0.41295	271	O14763		0	0.11053	0.0979617	0.161702	0.264573	0.247417	0.117817	0.199843	0.0667052	0.305899	0.266082	0.0551265	0.106344	0.0712078	0.153942	0.225381	0.309572	0.147036	0.0928615	0.123618	0.0769778	0.126753	0.354468	0.163096	0.155086	0.449131	0.0996728	0.124224	0.163203	0.0816896	0.0820805	0.0695964	0.107555	0.19988	0.22798	0.175143	0.219845	O14763-2;O14763
O14773;O14773-2	TPP1	Tripeptidyl-peptidase 1	0	2.0212	272	O14773	Lysosome	Lysosome	0.091141	0.1355	0.252	0.276565	0.159092	0.0857028	0.0956556	0.153997	0.260727	0.247685	0.0979132	0.144022	0.0659022	0.0876931	0.45427	0.179375	0.14113	0.0716296	0.36553	0.125635	0.22432	0.146447	0.138068	0	0.0945846	0.174975	0.243841	0.198041	0.153288	0.13527	0.158222	0.179992	0.248723	0.183567	0.166857	0.0626397	O14773;O14773-2
O14776;O14776-2	TCERG1	Transcription elongation regulator 1	0	11.372	273	O14776		0	0.425172	0.0781745	0.0398275	0.111581	0.168064	0.177182	0.411859	0.0893631	0.0626813	0.115284	0.149185	0.171628	0.474703	0.0589052	0.0952295	0.0914273	0.135	0.144735	0.395835	0.0947306	0.0573514	0.0914574	0.179403	0.181222	0.517716	0.0753561	0.0359761	0.0701558	0.134781	0.166014	0.496861	0.0756634	0.0603345	0.0691078	0.129401	0.168633	O14776;O14776-2
O14777	NDC80	Kinetochore protein NDC80 homolog	0	6.4411	274	O14777		0	0.174307	0.101665	0.0963783	0.173153	0.226141	0.228357	0.154835	0.103036	0.116825	0.196443	0.197856	0.231005	0.136692	0.10384	0.0932283	0.195239	0.237302	0.233699	0.215909	0.119832	0.118524	0.122741	0.190012	0.232982	0.145146	0.108194	0.111317	0.162253	0.218331	0.254759	0.168323	0.0984794	0.126846	0.153856	0.211803	0.240692	O14777
O14786;O14786-3;O14786-2	NRP1	Neuropilin-1	0	1.6161	275	O14786		0	0.130505	0.273554	0.146482	0.209654	0.0821475	0.157657	0.132665	0.170367	0.170447	0.249832	0.123936	0.152753	0.168223	0.0823642	0.240895	0.249995	0.150705	0.107818	0.249594	0.168904	0.205128	0.140463	0.12337	0.112541	0.0706799	0.235206	0.199064	0.213159	0.0934077	0.188483	0	0.22155	0.234616	0.170165	0.111478	0.262191	O14786;O14786-3;O14786-2
O14795;O14795-2	UNC13B	Protein unc-13 homolog B	0.0045641	0.42236	276	O14795		0	0.235949	0.157193	0.120132	0.171105	0.140933	0.174689	0.328813	0.146002	0.0752996	0.187781	0.146258	0.115845	0.153841	0.206829	0.130011	0.19952	0.141363	0.168436	0.243239	0.255815	0.0696437	0.183545	0.108608	0.139149	0.133808	0.22025	0.141782	0.0792314	0.195785	0.229143	0.0552756	0.16697	0.261043	0.240846	0.14283	0.133036	O14795;O14795-2
O14802	POLR3A	DNA-directed RNA polymerase III subunit RPC1	0	3.3624	277	O14802		0	0.167733	0.0914619	0.202399	0.158584	0.173672	0.20615	0.200425	0.104436	0.141184	0.184192	0.162578	0.207183	0.195357	0.129389	0.157453	0.163051	0.177229	0.177521	0.18481	0.109326	0.117945	0.165289	0.182966	0.239665	0.105603	0.134558	0.170694	0.166002	0.192279	0.230864	0.191093	0.137825	0.101993	0.181557	0.15856	0.228971	O14802
O14807;O14807-2	MRAS	Ras-related protein M-Ras	0.00034644	0.758	278	O14807		0	0.124775	0.200762	0.224416	0.163604	0.208827	0.0776159	0.132338	0.122403	0.215547	0.33118	0.165811	0.0327221	0.131394	0.145579	0.212882	0.19407	0.0602067	0.255867	0.268186	0.145029	0.155842	0.141088	0.142129	0.147726	0.238792	0.190062	0.197968	0.271535	0.101643	0	0.137889	0.2248	0.233077	0.195831	0.1569	0.051503	O14807;O14807-2
O14818;O14818-4;O14818-2	PSMA7	Proteasome subunit alpha type-7	0	4.5353	279	O14818	Large Protein Complex	Large Protein Complex	0.099371	0.119704	0.102749	0.1632	0.137908	0.377067	0.102326	0.118385	0.126535	0.170252	0.124589	0.357911	0.0974604	0.11601	0.0788494	0.165265	0.142436	0.39998	0.105359	0.100233	0.112847	0.161819	0.165054	0.354688	0.0841764	0.11076	0.145224	0.178237	0.14153	0.340073	0.0866548	0.124907	0.121511	0.1754	0.157192	0.334336	O14818;O14818-4;O14818-2
O14828;O14828-2	SCAMP3	Secretory carrier-associated membrane protein 3	0	3.8198	280	O14828	Endosome	Endosome	0.037856	0.076256	0.123334	0.222951	0.221186	0.318417	0.0420113	0.0820872	0.147082	0.223752	0.183921	0.321148	0.0355299	0.087074	0.181695	0.21075	0.21193	0.273021	0.0391981	0.0706148	0.112006	0.207635	0.326059	0.244488	0.0296314	0.0720324	0.129449	0.199466	0.29329	0.276131	0.029272	0.0754829	0.13192	0.214575	0.298314	0.250436	O14828;O14828-2
O14832;O14832-2	PHYH	Phytanoyl-CoA dioxygenase, peroxisomal	0.00033523	0.70729	281	O14832		0	0.129335	0.293907	0.211408	0.188339	0.177012	0	0.145397	0.215944	0.27533	0.190297	0.0467006	0.126331	0.101349	0.210345	0.188291	0.219214	0.170511	0.11029	0.0799287	0.136328	0.215629	0.329601	0.13297	0.105544	0.109395	0.17547	0.269491	0.19755	0.156422	0.0916719	0.0480969	0.301496	0.204263	0.159385	0.0884066	0.198352	O14832;O14832-2
O14874;O14874-2;O14874-3	BCKDK	[3-methyl-2-oxobutanoate dehydrogenase [lipoamide]] kinase, mitochondrial	0	2.5321	282	O14874		0	0.128177	0.239646	0.215174	0.175688	0.161631	0.0796844	0.133481	0.184335	0.281087	0.0909295	0.155724	0.154445	0.135969	0.27255	0.217727	0.145477	0.122181	0.106096	0.173046	0.233788	0.178354	0.149308	0.149345	0.11616	0.126297	0.199137	0.182627	0.186793	0.153129	0.152016	0.0827925	0.310913	0.218121	0.112219	0.141072	0.134882	O14874;O14874-2;O14874-3
O14880	MGST3	Microsomal glutathione S-transferase 3	0	2.0269	283	O14880		0	0.100646	0.386234	0.235949	0.0976877	0.0866926	0.092791	0.0904795	0.417404	0.351326	0.0578908	0.0606564	0.0222432	0.1428	0.33433	0.299512	0.114381	0.0251699	0.0838082	0.16034	0.378401	0.364711	0.0463397	0.0154668	0.0347415	0.0921163	0.462859	0.263367	0.0654733	0.0388159	0.0773684	0.0929888	0.315254	0.253231	0.0767811	0.141011	0.120735	O14880
O14893;O14893-3;O14893-2	GEMIN2	Gem-associated protein 2	0	1.4194	284	O14893		0	0.0676153	0.0819034	0.0767167	0.173213	0.308282	0.29227	0.0602053	0.0864496	0.092625	0.194569	0.238885	0.327266	0.0662273	0.0813381	0.12239	0.203664	0.269676	0.256705	0.0907916	0.101971	0.107601	0.121992	0.206457	0.371188	0.0726785	0.0964512	0.127386	0.19558	0.251023	0.256881	0.0883481	0.111721	0.100397	0.167164	0.22377	0.308599	O14893;O14893-3;O14893-2
O14907	TAX1BP3	Tax1-binding protein 3	0.00034241	0.73994	285	O14907		0	0.147673	0.149991	0.107503	0.212054	0.216099	0.16668	0.127946	0.121933	0.156123	0.245407	0.179378	0.169213	0.0970123	0.144411	0.136079	0.240241	0.212656	0.169601	0.144911	0.112546	0.0772163	0.221786	0.261888	0.181653	0.116225	0.136655	0.134602	0.23738	0.220249	0.154889	0.121009	0.140841	0.127193	0.24717	0.207869	0.155918	O14907
O14908	GIPC1	PDZ domain-containing protein GIPC1	0	1.2535	286	O14908		0	0.150259	0.186411	0.199479	0.259112	0.153545	0.0511951	0.136231	0.155911	0.220893	0.260405	0.135623	0.0909379	0.134171	0.143269	0.294142	0.177436	0.172342	0.078641	0.192105	0.20107	0.174529	0.220354	0.161163	0.0507795	0.103459	0.194183	0.201236	0.24145	0.194993	0.0646786	0.149406	0.185495	0.237108	0.201843	0.177649	0.0484985	O14908
O14917;O14917-2	PCDH17	Protocadherin-17	0	9.6022	287	O14917	Plasma membrane	Plasma membrane	0.125749	0.2113	0.231038	0.234776	0.125617	0.0715189	0.121677	0.190869	0.258828	0.236447	0.113331	0.0788476	0.128129	0.185963	0.262742	0.245615	0.115536	0.0620146	0.160105	0.185949	0.197351	0.22934	0.165372	0.0618837	0.119448	0.185833	0.234475	0.226206	0.171931	0.062107	0.114448	0.174069	0.23297	0.257882	0.159541	0.0610907	O14917;O14917-2
O14920-4;O14920-2;O14920	IKBKB	Inhibitor of nuclear factor kappa-B kinase subunit beta	0.00034674	0.7621	288	O14920		0	0.0348466	0.236996	0.0272751	0.215391	0.323125	0.162367	0.204563	0.162842	0.114378	0.313521	0	0.204695	0.135721	0.119372	0.388824	0.135015	0.101646	0.119421	0.207998	0.138259	0.0916122	0.412158	0.0748345	0.0751382	0.270587	0.275807	0.141297	0.10219	0	0.210119	0.160821	0.104344	0.321312	0.248213	0.0988222	0.0664878	O14920-4;O14920-2;O14920
O14925;Q5SRD1	TIMM23;TIMM23B	Mitochondrial import inner membrane translocase subunit Tim23;Putative mitochondrial import inner membrane translocase subunit Tim23B	0	2.0177	289	O14925;Q5SRD1		0	0.139897	0.404927	0.288426	0.0671077	0.0329985	0.0666449	0.145123	0.342634	0.32643	0.0785279	0.0588015	0.048484	0.0700351	0.318313	0.308508	0.0455878	0.0883152	0.169241	0.156045	0.373082	0.270858	0.061313	0.0366471	0.102054	0.136904	0.359306	0.292849	0.0714765	0.062373	0.0770918	0.136225	0.270635	0.338548	0.0582177	0.0756346	0.120739	O14925;Q5SRD1
O14929;O14929-2	HAT1	Histone acetyltransferase type B catalytic subunit	0	2.5643	290	O14929		0	0.1667	0.24111	0.146544	0.194711	0.152239	0.0986953	0.0932757	0.203444	0.215119	0.194788	0.15419	0.139183	0.138375	0.206912	0.126592	0.227553	0.180684	0.119883	0.219561	0.17634	0.140968	0.19324	0.188127	0.0817647	0.149506	0.209335	0.200512	0.208213	0.116608	0.115825	0.150396	0.2335	0.151871	0.208476	0.141491	0.114266	O14929;O14929-2
O14936-3;O14936;O14936-4;O14936-6;O14936-2;O14936-5	CASK	Peripheral plasma membrane protein CASK	0	5.8672	291	O14936		0	0.146325	0.226946	0.198355	0.200276	0.134288	0.0938093	0.153709	0.190623	0.215246	0.220072	0.109962	0.110388	0.158641	0.212847	0.147721	0.206811	0.151553	0.122425	0.150686	0.190111	0.221926	0.203457	0.104177	0.129642	0.103675	0.160222	0.186434	0.167082	0.123112	0.259475	0.121094	0.18868	0.185743	0.220263	0.118929	0.16529	O14936-3;O14936;O14936-4;O14936-6;O14936-2;O14936-5
O14939;O14939-4	PLD2	Phospholipase D2	0	2.0251	292	O14939		0	0.100484	0.198147	0.209291	0.194889	0.182938	0.11425	0.124569	0.168629	0.237208	0.245714	0.142915	0.080965	0.12245	0.167163	0.239924	0.235692	0.163427	0.071344	0.168533	0.168938	0.165828	0.183595	0.144931	0.168175	0.136537	0.179394	0.208512	0.224716	0.150582	0.10026	0.137866	0.179785	0.231528	0.208766	0.170648	0.0714067	O14939;O14939-4
O14949	UQCRQ	Cytochrome b-c1 complex subunit 8	0	1.4151	293	O14949	Mitochondrion	Mitochondrion	0.0923461	0.463645	0.353813	0.0430622	0.023491	0.023643	0.100341	0.435176	0.365854	0.0502537	0.0190325	0.0293426	0.0432975	0.279535	0.183394	0.0197501	0.0104604	0.463563	0.122658	0.456325	0.365243	0.0172573	0.0164995	0.0220171	0.110387	0.463618	0.25826	0.0492106	0.0433757	0.0751486	0.0608656	0.493388	0.363267	0.0309626	0.0146528	0.0368645	O14949
O14950;P19105	MYL12B;MYL12A	Myosin regulatory light chain 12B;Myosin regulatory light chain 12A	0	4.561	294	O14950;P19105		0	0.392742	0.307258	0.112897	0.0791107	0.0641948	0.0437962	0.359305	0.304723	0.153752	0.0826079	0.0591789	0.0404327	0.413599	0.269222	0.118832	0.0713141	0.0704082	0.056625	0.346924	0.301645	0.143664	0.0854832	0.0729948	0.0492899	0.320474	0.306765	0.151263	0.0996749	0.0713644	0.0504588	0.337306	0.322129	0.148985	0.0854292	0.0653391	0.0408123	O14950;P19105
O14964;O14964-2	HGS	Hepatocyte growth factor-regulated tyrosine kinase substrate	0	6.2482	295	O14964	Endosome	Endosome	0.108555	0.130053	0.180914	0.309695	0.191223	0.0795613	0.109427	0.122906	0.207455	0.295531	0.17992	0.084761	0.0810676	0.149991	0.171067	0.323844	0.194889	0.0791423	0.106937	0.106203	0.169014	0.309825	0.228022	0.0799997	0.0783196	0.0868798	0.188802	0.31537	0.264669	0.0659602	0.0896519	0.115385	0.195368	0.311571	0.208572	0.0794523	O14964;O14964-2
O14965	AURKA	Aurora kinase A	0	2.7952	296	O14965		0	0.174831	0.119428	0.106073	0.172509	0.227112	0.200047	0.155716	0.122843	0.151944	0.111718	0.235268	0.222511	0.14471	0.111818	0.0980953	0.178411	0.239812	0.227153	0.165008	0.155007	0.115428	0.146341	0.224158	0.194058	0.17798	0.144816	0.136394	0.158183	0.185182	0.197445	0.216597	0.117937	0.134664	0.1348	0.183913	0.21209	O14965
O14966;O14966-2	RAB29	Ras-related protein Rab-7L1	0	2.0723	297	O14966		0	0.178669	0.162439	0.236558	0.236598	0.116766	0.0689698	0.149326	0.139389	0.310521	0.245206	0.103422	0.0521357	0.127581	0.170203	0.303726	0.231089	0.110315	0.0570849	0.143839	0.178147	0.214798	0.268125	0.137241	0.0578508	0.116172	0.172826	0.274542	0.259063	0.123803	0.0535945	0.102505	0.162504	0.25263	0.227094	0.128932	0.126335	O14966;O14966-2
O14974;O14974-4;O14974-3;O14974-2;O14974-5	PPP1R12A	Protein phosphatase 1 regulatory subunit 12A	0	13.322	299	O14974		0	0.217252	0.260578	0.130514	0.151654	0.141504	0.0984975	0.181747	0.240373	0.161963	0.161758	0.134599	0.119559	0.207927	0.229689	0.142057	0.14583	0.160048	0.114449	0.270266	0.248152	0.129503	0.145671	0.123267	0.0831403	0.201873	0.238338	0.149288	0.164483	0.148307	0.0977111	0.224261	0.247164	0.151258	0.139922	0.148113	0.0892819	O14974;O14974-4;O14974-3;O14974-2;O14974-5
O14975;O14975-2	SLC27A2	Very long-chain acyl-CoA synthetase	0	9.4567	300	O14975	ER	ER	0.115197	0.158236	0.263492	0.291665	0.124692	0.0467179	0.122389	0.153324	0.308949	0.284713	0.0944789	0.0361454	0.124324	0.181788	0.201734	0.321247	0.125565	0.0453414	0.110977	0.14877	0.252585	0.296902	0.145409	0.0453566	0.0983488	0.140615	0.253073	0.299018	0.166714	0.0422321	0.0935228	0.129313	0.282716	0.29992	0.153235	0.0412942	O14975;O14975-2
O14976;O14976-2	GAK	Cyclin-G-associated kinase	0	4.4808	301	O14976		0	0.130366	0.220971	0.138175	0.164634	0.205476	0.140378	0.103686	0.185953	0.172619	0.228589	0.167122	0.142031	0.0967076	0.217565	0.151165	0.144618	0.235852	0.154092	0.154885	0.166516	0.120537	0.221659	0.207489	0.128914	0.140555	0.195313	0.140986	0.217115	0.186926	0.119106	0.133487	0.19426	0.126053	0.202708	0.215056	0.128437	O14976;O14976-2
O14979	HNRNPDL	Heterogeneous nuclear ribonucleoprotein D-like	0	4.9686	302	O14979	Large Protein Complex	Large Protein Complex	0.407006	0.10972	0.0546297	0.102479	0.151416	0.174749	0.435841	0.110463	0.0699076	0.10905	0.127484	0.147254	0.506133	0.0758844	0.0401482	0.0966695	0.126142	0.155023	0.420056	0.123347	0.0711926	0.0807867	0.159103	0.145514	0.477923	0.0992227	0.0417433	0.0671728	0.157577	0.156361	0.491881	0.0888002	0.0509752	0.0719098	0.143231	0.153202	O14979
O14980	XPO1	Exportin-1	0	13.149	304	O14980		0	0.369626	0.21302	0.129919	0.130619	0.0900498	0.0667663	0.362363	0.20801	0.156402	0.142429	0.0682903	0.0625058	0.387075	0.175838	0.118375	0.14592	0.102153	0.070639	0.357357	0.208056	0.134087	0.144239	0.0934638	0.0627967	0.357907	0.189028	0.149484	0.149409	0.0994052	0.0547667	0.341881	0.20046	0.151204	0.160139	0.0893808	0.0569358	O14980
O14981	BTAF1	TATA-binding protein-associated factor 172	0	6.4857	305	O14981		0	0.258657	0.194199	0.152036	0.13349	0.108764	0.152853	0.258194	0.18942	0.153569	0.176943	0.104645	0.117228	0.26345	0.131273	0.136461	0.147571	0.166538	0.154707	0.295779	0.173569	0.116168	0.141673	0.115102	0.157709	0.264167	0.116786	0.167764	0.159145	0.187237	0.1049	0.273496	0.164582	0.153673	0.156713	0.136505	0.115031	O14981
O15013-7;O15013-4;O15013-5;O15013-6;O15013	ARHGEF10	Rho guanine nucleotide exchange factor 10	0.0057289	0.39144	306	O15013		0	0.120814	0.228801	0.212234	0.162468	0.115028	0.160654	0.229107	0.205797	0.123075	0.187527	0.0987915	0.155703	0.205565	0.0913385	0.151725	0.181782	0.166335	0.203253	0.162273	0.134744	0.195175	0.330682	0.0540818	0.123045	0.178165	0.233721	0.157248	0.172184	0.0970006	0.16168	0.195584	0.12405	0.178791	0.145128	0.182458	0.173989	O15013-7;O15013-4;O15013-5;O15013-6;O15013
O15014	ZNF609	Zinc finger protein 609	0	4.0358	307	O15014		0	0.189457	0.143197	0.140662	0.188606	0.149653	0.188425	0.207315	0.147723	0.148612	0.170187	0.220274	0.105889	0.185494	0.157737	0.217488	0.233233	0.129146	0.0769028	0.258346	0.152362	0.130231	0.0938788	0.0746114	0.290571	0.141764	0.0944063	0.14436	0.201985	0.229481	0.188003	0.185885	0.1229	0.118907	0.179177	0.259937	0.133194	O15014
O15020;O15020-2	SPTBN2	Spectrin beta chain, non-erythrocytic 2	0	12.451	308	O15020	Actin binding proteins	Actin binding proteins	0.250397	0.283373	0.143712	0.118035	0.0909184	0.113565	0.23741	0.303588	0.166018	0.103671	0.0810724	0.108241	0.251657	0.259814	0.157669	0.119819	0.0940319	0.117009	0.266072	0.296733	0.133802	0.0827057	0.0847723	0.135914	0.2048	0.303102	0.152649	0.0851735	0.116821	0.137455	0.238306	0.290121	0.159196	0.0935138	0.0886221	0.130242	O15020;O15020-2
O15027-5	SEC16A	Protein transport protein Sec16A	0	10.51	310	O15027-5		0	0.156986	0.193895	0.120591	0.162771	0.223251	0.142505	0.116351	0.171869	0.147743	0.207678	0.191199	0.16516	0.0908291	0.174699	0.155431	0.14028	0.254169	0.184592	0.162081	0.162313	0.117428	0.194295	0.220802	0.14308	0.115556	0.157309	0.128792	0.220808	0.23849	0.139046	0.104243	0.167393	0.127964	0.192404	0.250334	0.157661	O15027-5
O15031	PLXNB2	Plexin-B2	0	18.629	311	O15031	Plasma membrane	Plasma membrane	0.10332	0.183953	0.248472	0.289953	0.131827	0.0424757	0.102401	0.162018	0.276143	0.287043	0.125892	0.0465034	0.0974757	0.166541	0.28549	0.284015	0.127417	0.0390616	0.112246	0.176582	0.222329	0.27081	0.17953	0.0385035	0.0912243	0.174607	0.245602	0.287477	0.153725	0.0473643	0.0941145	0.163202	0.260045	0.274945	0.164828	0.0428658	O15031
O15037	KHNYN	Protein KHNYN	0.0021662	0.47947	312	O15037		0	0.191932	0.161617	0.164027	0.106919	0.120768	0.254737	0.173021	0.216081	0.240725	0.0268033	0.210539	0.13283	0.149262	0.205883	0.237521	0.131807	0.00693029	0.268597	0.315943	0.181994	0.179023	0.0815374	0.148218	0.0932853	0.14961	0.162577	0.232068	0.159012	0.160537	0.136196	0.0680143	0.305163	0.122255	0.172786	0.206877	0.124905	O15037
O15042;O15042-2;O15042-3	U2SURP	U2 snRNP-associated SURP motif-containing protein	0	8.6871	313	O15042		0	0.31059	0.100572	0.0574665	0.127428	0.178521	0.225423	0.292061	0.0938754	0.0743058	0.135651	0.171636	0.23247	0.39025	0.0765333	0.079449	0.111448	0.17322	0.1691	0.30433	0.11066	0.0660259	0.115696	0.184672	0.218616	0.385362	0.109043	0.0620557	0.0977828	0.152952	0.192805	0.401077	0.09619	0.0587824	0.100744	0.158839	0.184366	O15042;O15042-2;O15042-3
O15047	SETD1A	Histone-lysine N-methyltransferase SETD1A	0	3.8298	314	O15047		0	0.261488	0.0977119	0.0921967	0.213702	0.155255	0.179646	0.255508	0.168001	0.189826	0.109785	0.124678	0.152202	0.220454	0.138154	0.289749	0.159969	0.0891553	0.102519	0.328456	0.138874	0.0928975	0.146327	0.146773	0.146673	0.274786	0.15366	0.171348	0.164267	0.126935	0.109005	0.281858	0.0777706	0.141351	0.164128	0.165077	0.169815	O15047
O15056;O15056-2;O15056-3	SYNJ2	Synaptojanin-2	0	1.569	316	O15056		0	0.16084	0.150052	0.0964087	0.172964	0.197105	0.22263	0.120466	0.197563	0.162831	0.14418	0.174793	0.200167	0.154429	0.164878	0.0678995	0.180861	0.204924	0.227008	0.0684901	0.197864	0.106559	0.195442	0.221783	0.209861	0.158652	0.125332	0.154636	0.146798	0.177967	0.236615	0.127033	0.146236	0.131209	0.198505	0.200482	0.196534	O15056;O15056-2;O15056-3
O15066;O15066-2;O14782	KIF3B;KIF3C	Kinesin-like protein KIF3B;Kinesin-like protein KIF3B, N-terminally processed;Kinesin-like protein KIF3C	0.00032595	0.64476	317	O15066;O15066-2;O14782		0	0.253933	0.192322	0.0587633	0.172926	0.140292	0.181763	0.234651	0.113163	0.109752	0.18574	0.250706	0.105988	0.114766	0.124054	0.308954	0.213271	0.150564	0.0883907	0.256177	0.15439	0.15311	0.0922223	0.225236	0.118864	0.399577	0.222556	0.0865776	0.0869161	0.10833	0.0960441	0.395665	0.211128	0.152966	0.0844889	0.106767	0.0489852	O15066;O15066-2;O14782
O15067	PFAS	Phosphoribosylformylglycinamidine synthase	0	5.9252	318	O15067		0	0.148139	0.185814	0.160563	0.249261	0.136315	0.119908	0.138079	0.171284	0.207887	0.222375	0.133649	0.126726	0.125569	0.185399	0.147529	0.247423	0.164937	0.129143	0.146033	0.160083	0.166527	0.236332	0.207176	0.0838496	0.11152	0.14955	0.224645	0.281368	0.132964	0.0999529	0.122907	0.159974	0.200666	0.249637	0.163845	0.102971	O15067
O15078;O15078-2	CEP290	Centrosomal protein of 290 kDa	0	4.2602	319	O15078		0	0.167372	0.248962	0.145234	0.142555	0.144882	0.150996	0.164081	0.182021	0.150728	0.175179	0.14679	0.181201	0.187446	0.171638	0.156766	0.169742	0.155732	0.158675	0.175117	0.199405	0.178228	0.115652	0.170334	0.161264	0.164849	0.230539	0.116335	0.101133	0.161495	0.225649	0.271216	0.124344	0.127888	0.138256	0.17627	0.162026	O15078;O15078-2
O15084;O15084-4;O15084-1;O15084-2	ANKRD28	Serine/threonine-protein phosphatase 6 regulatory ankyrin repeat subunit A	0	1.1538	321	O15084		0	0.345838	0.142604	0.110896	0.104778	0.12901	0.166874	0.185136	0.145885	0.174041	0.170408	0.159867	0.164664	0.249712	0.15143	0.145999	0.192418	0.142745	0.117697	0.270512	0.16334	0.192863	0.145916	0.100896	0.126473	0.273341	0.114998	0.205914	0.132417	0.193171	0.0801584	0.241694	0.0939747	0.161487	0.179023	0.204546	0.119276	O15084;O15084-4;O15084-1;O15084-2
O15091;O15091-2;O15091-4	KIAA0391	Mitochondrial ribonuclease P protein 3	0	4.478	322	O15091	Mitochondrion	Mitochondrion	0.120365	0.344149	0.252955	0.0958669	0.0775355	0.109128	0.129487	0.29923	0.262225	0.144508	0.0702295	0.0943202	0.109229	0.314785	0.260671	0.119896	0.0627783	0.132641	0.101018	0.320878	0.265038	0.17108	0.0737545	0.0682318	0.062351	0.431271	0.249542	0.0807635	0.115681	0.0603915	0.0979201	0.330762	0.294376	0.0560926	0.136423	0.0844263	O15091;O15091-2;O15091-4
O15116	LSM1	U6 snRNA-associated Sm-like protein LSm1	0	1.6854	323	O15116		0	0.11656	0.121747	0.0958743	0.149176	0.179495	0.337148	0.122774	0.145236	0.133103	0.168445	0.233343	0.197098	0.368707	0.131278	0.052977	0.109738	0.181799	0.155501	0.0454131	0.159204	0.169195	0.163826	0.210513	0.251848	0.0422547	0.10762	0.10701	0.17027	0.205633	0.367213	0.146195	0.118144	0.0836235	0.201707	0.1877	0.26263	O15116
O15118;O15118-2	NPC1	Niemann-Pick C1 protein	0	2.4364	324	O15118	Lysosome	Lysosome	0.0827902	0.113432	0.216463	0.290689	0.227479	0.0691473	0.0781161	0.121871	0.26044	0.284359	0.181623	0.07359	0.0326661	0.0715651	0.268039	0.308392	0.250176	0.0691622	0.0460089	0.0974535	0.304488	0.252832	0.24355	0.0556668	0.100815	0.107213	0.232109	0.255914	0.233003	0.070945	0.0837704	0.0992762	0.310343	0.224539	0.221744	0.0603265	O15118;O15118-2
O15120	AGPAT2	1-acyl-sn-glycerol-3-phosphate acyltransferase beta	0	1.0681	325	O15120		0	0.136971	0.156467	0.271462	0.274591	0.125496	0.0350127	0.139458	0.148071	0.30005	0.262889	0.0718085	0.0777229	0.137374	0.163516	0.269044	0.289107	0.105983	0.0349754	0.0856841	0.157968	0.248314	0.370652	0.137382	0	0.10251	0.0966679	0.293888	0.38032	0.0781148	0.0485007	0.0218358	0.124561	0.345998	0.327338	0.139532	0.0407343	O15120
O15121	DEGS1	Sphingolipid delta(4)-desaturase DES1	0	1.6833	326	O15121		0	0.142717	0.154745	0.217065	0.320629	0.129529	0.0353148	0.114427	0.135805	0.290032	0.309618	0.0669573	0.0831607	0.142686	0.203162	0.272439	0.253971	0.093514	0.034229	0.077806	0.270437	0.364049	0.10681	0.154532	0.0263656	0.128223	0.179919	0.275298	0.259231	0.109158	0.0481711	0.045274	0.115781	0.20447	0.184311	0.100311	0.349853	O15121
O15126;O15126-2	SCAMP1	Secretory carrier-associated membrane protein 1	0	3.308	327	O15126	Endosome	Endosome	0.0546276	0.0796395	0.119031	0.264224	0.237365	0.245113	0.0515696	0.0931398	0.137498	0.248891	0.208429	0.260472	0.0508561	0.0969554	0.157771	0.236922	0.241278	0.216218	0.0574189	0.0647395	0.102089	0.232225	0.337578	0.205949	0.0350843	0.0642373	0.130239	0.200463	0.330665	0.239312	0.0429722	0.0753813	0.124421	0.220418	0.326869	0.209938	O15126;O15126-2
O15127	SCAMP2	Secretory carrier-associated membrane protein 2	0	1.3962	328	O15127	Endosome	Endosome	0.0965627	0.120486	0.0993146	0.239213	0.246047	0.198376	0.0656093	0.0966059	0.1725	0.258876	0.207964	0.198445	0.115116	0.176134	0.154077	0.178242	0.202298	0.174134	0.09041	0.0751568	0.151227	0.238702	0.273885	0.17062	0.0715021	0.154626	0.12824	0.207532	0.258208	0.179892	0.037772	0.0894042	0.193044	0.238838	0.259442	0.181499	O15127
O15143	ARPC1B	Actin-related protein 2/3 complex subunit 1B	0	3.978	330	O15143	Large Protein Complex	Large Protein Complex	0.111285	0.127548	0.133778	0.175593	0.255067	0.196729	0.126395	0.138202	0.175847	0.182243	0.174732	0.202581	0.115285	0.138091	0.158353	0.186615	0.20621	0.195447	0.16374	0.182952	0.160006	0.152793	0.173573	0.166936	0.149135	0.184959	0.176806	0.150439	0.142348	0.196315	0.136071	0.164768	0.22717	0.164562	0.137164	0.170265	O15143
O15144	ARPC2	Actin-related protein 2/3 complex subunit 2	0	4.7933	331	O15144	Large Protein Complex	Large Protein Complex	0.128896	0.14956	0.145527	0.188383	0.204054	0.18358	0.135253	0.152124	0.166079	0.195309	0.168228	0.183006	0.145467	0.154406	0.147365	0.177282	0.201104	0.174376	0.157761	0.186746	0.205447	0.13651	0.148775	0.164762	0.13185	0.169512	0.190286	0.152448	0.173013	0.182891	0.145215	0.174842	0.219917	0.155604	0.156201	0.14822	O15144
O15145	ARPC3	Actin-related protein 2/3 complex subunit 3	0	2.1212	332	O15145	Large Protein Complex	Large Protein Complex	0.134596	0.169911	0.161573	0.158019	0.158222	0.217679	0.096829	0.143649	0.162221	0.213408	0.20372	0.180173	0.130788	0.128166	0.194324	0.190521	0.182067	0.174134	0.126444	0.199224	0.19378	0.160708	0.147676	0.172167	0.114252	0.18378	0.241204	0.165011	0.113847	0.181907	0.0724431	0.201278	0.201566	0.208973	0.178961	0.13678	O15145
O15155;O15155-2	BET1	BET1 homolog	0	1.0316	333	O15155	Ergic/cisGolgi	Ergic/cisGolgi	0.0757928	0.143731	0.18183	0.21668	0.183538	0.198428	0.0892384	0.141478	0.195139	0.2452	0.153608	0.175337	0.0812392	0.145304	0.263479	0.185087	0.162215	0.162675	0.099404	0.156374	0.185055	0.193272	0.182405	0.18349	0.0740997	0.109808	0.140079	0.180975	0.281919	0.213119	0.0713339	0.128909	0.192362	0.192993	0.224119	0.190283	O15155;O15155-2
O15156;O15156-2	ZBTB7B	Zinc finger and BTB domain-containing protein 7B	0	2.0677	334	O15156		0	0.533979	0.170218	0.0934835	0.0725857	0.0748765	0.0548563	0.474421	0.168249	0.092398	0.164863	0.0461555	0.053914	0.592349	0.118651	0.141603	0.0670941	0.0449916	0.0353112	0.564174	0.184696	0.0786441	0.0522508	0.0661008	0.0541339	0.552279	0.143934	0.0788491	0.0563019	0.0942736	0.074362	0.668021	0.109081	0.0725227	0.039652	0.0816198	0.0291035	O15156;O15156-2
O15160;O15160-2	POLR1C	DNA-directed RNA polymerases I and III subunit RPAC1	0	4.1636	335	O15160		0	0.453362	0.121345	0.0703669	0.10373	0.120162	0.131034	0.439991	0.12399	0.095403	0.107988	0.0997474	0.132882	0.429708	0.113371	0.0878261	0.103714	0.128752	0.136628	0.469068	0.119304	0.0710557	0.0960319	0.113766	0.130774	0.478105	0.112306	0.077909	0.0976777	0.10501	0.128992	0.481779	0.112828	0.0808387	0.104947	0.0960807	0.123526	O15160;O15160-2
O15164-2;O15164	TRIM24	Transcription intermediary factor 1-alpha	0	8.0424	336	O15164		0	0.483849	0.129957	0.0815113	0.0951859	0.0871996	0.122297	0.475308	0.125236	0.0787715	0.100904	0.0939508	0.12583	0.452442	0.0933689	0.162378	0.0905313	0.104658	0.0966227	0.452328	0.137485	0.0696074	0.0947465	0.120152	0.125681	0.478599	0.0825254	0.155709	0.0801923	0.0805991	0.122375	0.51437	0.0939456	0.065692	0.108242	0.106574	0.111176	O15164-2;O15164
O15169-2;O15169	AXIN1	Axin-1	0.0015559	0.50352	337	O15169		0	0	0.143333	0.242656	0.341383	0.148962	0.123666	0.111075	0.216898	0.115474	0.354646	0.1272	0.0747072	0.186661	0.10028	0.170116	0.167845	0.153693	0.221405	0.137327	0.13698	0.152303	0.1998	0.18083	0.19276	0.0872906	0.123034	0.179402	0.153441	0.349047	0.107786	0.147241	0.165449	0.210392	0.119096	0.141753	0.21607	O15169-2;O15169
O15173;O15173-2	PGRMC2	Membrane-associated progesterone receptor component 2	0	1.8387	338	O15173		0	0.134344	0.194056	0.264773	0.249401	0.115905	0.0415218	0.124843	0.175381	0.307433	0.287464	0.0760479	0.0288311	0.120669	0.163606	0.355061	0.257841	0.0719348	0.0308879	0.122505	0.168432	0.305278	0.25072	0.122146	0.0309176	0.102264	0.180043	0.30237	0.241751	0.115686	0.0578861	0.100741	0.152174	0.251032	0.329302	0.134408	0.0323432	O15173;O15173-2
O15194;O15194-2	CTDSPL	CTD small phosphatase-like protein	0.00018169	0.95494	340	O15194		0	0.129941	0.11711	0.286761	0.234315	0.0883182	0.143555	0.157704	0.200949	0.166862	0.296629	0.0847556	0.0931003	0.126993	0.226	0.211705	0.184883	0.109702	0.140717	0.302678	0.197704	0.104799	0.160608	0.106337	0.127873	0.179481	0.128245	0.216425	0.254627	0.164862	0.0563602	0.0712379	0.132043	0.195599	0.195016	0.228423	0.177682	O15194;O15194-2
O15212	PFDN6	Prefoldin subunit 6	0	1.8393	341	O15212	Large Protein Complex	Large Protein Complex	0.063702	0.0751587	0.0748447	0.215406	0.316126	0.254762	0.0647185	0.07752	0.0990373	0.261593	0.274803	0.222328	0.0524818	0.0757558	0.0636806	0.204274	0.32818	0.275628	0.0825057	0.0913025	0.0803038	0.193192	0.30773	0.244967	0.0602876	0.0758253	0.115141	0.204975	0.28665	0.257121	0.0652721	0.0884606	0.10276	0.181562	0.319407	0.242538	O15212
O15213	WDR46	WD repeat-containing protein 46	0	5.4081	342	O15213		0	0.561355	0.121561	0.0552838	0.0724378	0.0858097	0.103553	0.5946	0.106177	0.063246	0.0650335	0.0680691	0.102874	0.608144	0.0814164	0.100726	0.0719647	0.0607535	0.0769953	0.628571	0.12548	0.0539804	0.0565508	0.0646592	0.070759	0.669498	0.124814	0.0315154	0.0503265	0.0509324	0.0729137	0.697526	0.0950781	0.0567324	0.0333085	0.0485123	0.0688432	O15213
O15226;O15226-2	NKRF	NF-kappa-B-repressing factor	0	10.668	343	O15226		0	0.453937	0.0942983	0.050367	0.0803998	0.107315	0.213683	0.45105	0.107309	0.0611325	0.0934211	0.102618	0.184469	0.44092	0.0820457	0.0956607	0.0919154	0.109376	0.180082	0.512785	0.104253	0.053403	0.0612812	0.103509	0.164768	0.548209	0.0938232	0.07247	0.0673897	0.0818456	0.136262	0.55619	0.0931282	0.0777013	0.0633683	0.0768612	0.132751	O15226;O15226-2
O15228;O15228-2	GNPAT	Dihydroxyacetone phosphate acyltransferase	0	6.2945	344	O15228	Peroxisome	Peroxisome	0.0929709	0.139643	0.261413	0.288622	0.132817	0.0845345	0.0906873	0.128421	0.354315	0.265072	0.0890017	0.0725028	0.112228	0.156313	0.261899	0.299578	0.087509	0.0824735	0.104412	0.129616	0.263872	0.283846	0.111427	0.106828	0.0738114	0.168741	0.294438	0.30172	0.10766	0.0536302	0.0836327	0.147204	0.303805	0.293358	0.108483	0.0635171	O15228;O15228-2
O15230	LAMA5	Laminin subunit alpha-5	0	15.852	345	O15230		0	0.119911	0.183624	0.25228	0.249187	0.115582	0.0794162	0.107756	0.192327	0.292412	0.23327	0.095429	0.078806	0.0866828	0.170262	0.357479	0.234728	0.0917267	0.0591214	0.119044	0.144008	0.209455	0.274207	0.180472	0.0728125	0.109033	0.151265	0.226207	0.264334	0.160267	0.0888936	0.105394	0.162236	0.221749	0.269162	0.157731	0.083729	O15230
O15234	CASC3	Protein CASC3	0	3.815	346	O15234		0	0.189992	0.101624	0.0798567	0.156976	0.240012	0.231539	0.151539	0.0770825	0.124787	0.143441	0.197358	0.305792	0.107797	0.0797123	0.125179	0.184689	0.257056	0.245566	0.253753	0.0898794	0.115321	0.132352	0.232358	0.176337	0.0807836	0.0927016	0.0777469	0.163815	0.304706	0.280247	0.252361	0.0768882	0.0712243	0.145106	0.215941	0.23848	O15234
O15254;O15254-2	ACOX3	Peroxisomal acyl-coenzyme A oxidase 3	0.0006436	0.60977	349	O15254		0	0.264014	0.0826871	0.0947789	0.2425	0.147491	0.168529	0.414027	0.0913947	0.132402	0.13596	0.126105	0.100112	0.0892452	0.133357	0.23463	0.18285	0.15097	0.208948	0.321701	0.043916	0.166725	0.0693187	0.0783441	0.319996	0.101346	0.132493	0.170886	0.333256	0.160523	0.101495	0.169947	0.160907	0.212748	0.195808	0.1628	0.0977909	O15254;O15254-2
O15258	RER1	Protein RER1	0	2.2183	350	O15258	Ergic/cisGolgi	Ergic/cisGolgi	0.0944644	0.139427	0.162376	0.270303	0.182312	0.151117	0.0785578	0.161466	0.205529	0.192714	0.172945	0.188789	0.0534197	0.173422	0.254704	0.164974	0.154017	0.199463	0.0736803	0.239001	0.201598	0.132787	0.208242	0.144691	0.291887	0.119433	0.119386	0.156926	0.156723	0.155645	0.0579898	0.164286	0.18836	0.199996	0.231041	0.158327	O15258
O15260;O15260-2;O15260-3	SURF4	Surfeit locus protein 4	0	2.1024	351	O15260	Ergic/cisGolgi	Ergic/cisGolgi	0.106758	0.171139	0.184388	0.208633	0.173255	0.155827	0.0947482	0.175793	0.152464	0.237046	0.139893	0.200056	0.106991	0.146297	0.294999	0.196152	0.124096	0.131466	0.120031	0.16073	0.169565	0.207173	0.174117	0.168384	0.0880331	0.113429	0.194189	0.254071	0.186894	0.163384	0.0992673	0.115551	0.220813	0.221744	0.237513	0.105111	O15260;O15260-2;O15260-3
O15269	SPTLC1	Serine palmitoyltransferase 1	0	5.2791	352	O15269	ER	ER	0.110812	0.143549	0.261371	0.31197	0.128959	0.0433383	0.123509	0.144672	0.306996	0.290852	0.0966858	0.0372849	0.104561	0.143517	0.345561	0.264968	0.103536	0.0378581	0.113523	0.139877	0.265596	0.291284	0.150017	0.0397037	0.0945553	0.118985	0.261448	0.307202	0.159854	0.0579554	0.0893177	0.115004	0.294376	0.305496	0.15222	0.0435856	O15269
O15270	SPTLC2	Serine palmitoyltransferase 2	0	7.3652	353	O15270	ER	ER	0.110005	0.153497	0.269574	0.294443	0.124771	0.0477103	0.123398	0.165282	0.318906	0.248071	0.103128	0.0412141	0.122118	0.173925	0.231908	0.300293	0.116783	0.0549734	0.113803	0.137638	0.283027	0.292177	0.139582	0.0337727	0.100741	0.147555	0.24866	0.319724	0.134031	0.0492881	0.0889824	0.136125	0.27778	0.313907	0.14045	0.0427566	O15270
O15294;O15294-2;O15294-4	OGT	UDP-N-acetylglucosamine--peptide N-acetylglucosaminyltransferase 110 kDa subunit	0	8.84	355	O15294		0	0.3486	0.122639	0.0929181	0.136591	0.148733	0.150519	0.346594	0.113515	0.104399	0.141307	0.135559	0.158626	0.36412	0.0952898	0.0768974	0.143902	0.167646	0.152145	0.362511	0.130671	0.0801383	0.122457	0.158552	0.145671	0.430084	0.111231	0.0892247	0.111105	0.117055	0.1413	0.423919	0.11401	0.0850202	0.0999704	0.132948	0.144133	O15294;O15294-2;O15294-4
O15305	PMM2	Phosphomannomutase 2	0	3.6681	358	O15305		0	0.181339	0.188421	0.143595	0.201731	0.151047	0.133867	0.188696	0.176131	0.195082	0.190848	0.12542	0.123824	0.134377	0.196734	0.155269	0.227489	0.152576	0.133554	0.167919	0.173818	0.139391	0.235424	0.16993	0.113518	0.119733	0.183803	0.205023	0.231836	0.150799	0.108806	0.118984	0.174035	0.207071	0.233264	0.161693	0.104953	O15305
O15321-2;O15321	TM9SF1	Transmembrane 9 superfamily member 1	0	2.9139	359	O15321		0	0.0850539	0.383878	0.276917	0.102163	0.0676708	0.0843177	0.101158	0.373942	0.328835	0.0738932	0.0553137	0.0668574	0.0955492	0.351214	0.295283	0.101835	0.0829725	0.0731464	0.166191	0.343619	0.257705	0.0957111	0.0790426	0.0577317	0.11241	0.389449	0.261443	0.0804078	0.0935755	0.0627149	0.112661	0.377443	0.310503	0.0799369	0.0646056	0.0548507	O15321-2;O15321
O15344;O15344-2	MID1	E3 ubiquitin-protein ligase Midline-1	0	5.7021	360	O15344		0	0.0843157	0.0683367	0.0847146	0.180668	0.255739	0.326225	0.0779612	0.0723445	0.0889521	0.196289	0.234557	0.329896	0.0623668	0.0727835	0.087364	0.185641	0.265226	0.326619	0.0994333	0.0707652	0.076559	0.137499	0.229772	0.385971	0.0849957	0.0827109	0.083257	0.140007	0.203686	0.405344	0.0813524	0.0736193	0.0770331	0.120405	0.201162	0.446428	O15344;O15344-2
O15347	HMGB3	High mobility group protein B3	0	1.5427	361	O15347		0	0.399355	0.172864	0.139417	0.107762	0.0943374	0.0862654	0.426908	0.181955	0.14095	0.116367	0.0653835	0.0684361	0.350017	0.159905	0.12576	0.113098	0.145614	0.105606	0.369471	0.19612	0.135237	0.119701	0.100566	0.078905	0.395537	0.167543	0.13117	0.106542	0.098827	0.10038	0.422138	0.145526	0.14834	0.110331	0.0913383	0.0823269	O15347
O15355	PPM1G	Protein phosphatase 1G	0	5.2644	363	O15355		0	0.17399	0.184281	0.140684	0.239726	0.157643	0.103676	0.121115	0.195433	0.158363	0.221528	0.164988	0.138573	0.131328	0.20598	0.141601	0.213346	0.183553	0.124192	0.223545	0.146081	0.114418	0.217182	0.19385	0.104924	0.133622	0.147146	0.186984	0.260811	0.180276	0.0911601	0.140572	0.184233	0.166473	0.244092	0.166473	0.0981563	O15355
O15357;O15357-2	INPPL1	Phosphatidylinositol 3,4,5-trisphosphate 5-phosphatase 2	0	6.6664	364	O15357		0	0.147694	0.146597	0.117724	0.176832	0.200575	0.210578	0.118003	0.148496	0.151133	0.212462	0.170567	0.199338	0.100698	0.13724	0.140928	0.165235	0.236856	0.219043	0.136418	0.136707	0.127827	0.18198	0.208086	0.208983	0.126666	0.15087	0.137037	0.193196	0.179589	0.21264	0.127565	0.152765	0.132356	0.19282	0.200618	0.193877	O15357;O15357-2
O15360;O15360-3	FANCA	Fanconi anemia group A protein	0.00048591	0.6278	365	O15360		0	0.0352679	0.207709	0.154174	0.23122	0.200669	0.170959	0.130669	0.362492	0.118677	0.121399	0.143666	0.123097	0.0771909	0.23378	0.231078	0.190302	0.137303	0.130346	0.169494	0.280414	0.174073	0.124614	0.211938	0.0394655	0.284579	0.122281	0.178841	0.153159	0.184763	0.0763756	0.306735	0.212079	0.180276	0.182091	0.118819	0	O15360;O15360-3
O15371;O15371-3;O15371-2	EIF3D	Eukaryotic translation initiation factor 3 subunit D	0	9.6098	366	O15371	Large Protein Complex	Large Protein Complex	0.0457558	0.0573201	0.0606148	0.156976	0.268704	0.410629	0.0474061	0.0584562	0.0804966	0.164405	0.229275	0.41996	0.0480267	0.0646438	0.0707428	0.159098	0.225104	0.432385	0.0491257	0.0648398	0.0643021	0.134969	0.242477	0.444286	0.0422565	0.0629752	0.0665274	0.144982	0.219833	0.463426	0.0425649	0.056236	0.0710892	0.140244	0.24427	0.445596	O15371;O15371-3;O15371-2
O15372	EIF3H	Eukaryotic translation initiation factor 3 subunit H	0	4.8422	367	O15372	Large Protein Complex	Large Protein Complex	0.0478258	0.0613709	0.0647242	0.166001	0.249102	0.410976	0.0562087	0.0658248	0.0789065	0.183339	0.228471	0.387249	0.0468274	0.0652059	0.0809478	0.166522	0.235874	0.404623	0.0554597	0.0564274	0.0659256	0.136217	0.247153	0.438817	0.0425548	0.0541904	0.0694171	0.132416	0.247433	0.453989	0.0411666	0.0597164	0.0724462	0.148782	0.245025	0.432864	O15372
O15379;O15379-2	HDAC3	Histone deacetylase 3	0	1.4203	368	O15379		0	0.1931	0.156483	0.12556	0.161148	0.184414	0.179296	0.176215	0.122549	0.121322	0.196047	0.166841	0.217025	0.189786	0.0901818	0.0809145	0.215225	0.239262	0.184631	0.169699	0.158266	0.111143	0.190456	0.206826	0.16361	0.181228	0.145744	0.126506	0.231591	0.147102	0.167829	0.153843	0.162416	0.0881051	0.228614	0.198685	0.168336	O15379;O15379-2
O15381;O15381-2;O15381-5;O15381-3;O15381-4	NVL	Nuclear valosin-containing protein-like	0	9.3049	369	O15381		0	0.419751	0.0798395	0.0434687	0.105989	0.168784	0.182168	0.43634	0.0796685	0.0485637	0.115526	0.153164	0.166738	0.443453	0.068328	0.0451101	0.110518	0.16089	0.171701	0.436954	0.0838154	0.0464763	0.0816798	0.163743	0.187331	0.503345	0.0710507	0.0503451	0.065478	0.12156	0.188221	0.478104	0.0839347	0.0485634	0.0707643	0.146837	0.171796	O15381;O15381-2;O15381-5;O15381-3;O15381-4
O15382;O15382-2	BCAT2	Branched-chain-amino-acid aminotransferase, mitochondrial	0	3.984	370	O15382		0	0.202953	0.352269	0.193554	0.0966139	0.0792271	0.0753827	0.236372	0.238824	0.222583	0.192374	0.0758145	0.0340324	0.149775	0.295018	0.175586	0.0914634	0.177637	0.11052	0.16106	0.28893	0.311153	0.0764995	0.0880817	0.0742761	0.13843	0.314341	0.195988	0.0797333	0.161403	0.110106	0.12981	0.28279	0.244107	0.071841	0.0980927	0.17336	O15382;O15382-2
O15397;O15397-2	IPO8	Importin-8	0	1.9691	373	O15397		0	0.175547	0.200964	0.147185	0.155331	0.162725	0.158247	0.148881	0.197689	0.208757	0.172667	0.153956	0.118049	0.154909	0.220884	0.105768	0.206881	0.175869	0.135689	0.178861	0.176926	0.138393	0.205918	0.159998	0.139905	0.142997	0.194851	0.19257	0.211439	0.12052	0.137624	0.129019	0.193991	0.153652	0.24668	0.165304	0.111353	O15397;O15397-2
O15400-2;O15400	STX7	Syntaxin-7	0	3.051	374	O15400	Endosome	Endosome	0.0629367	0.0880367	0.1521	0.264766	0.258186	0.173975	0.0558091	0.0922115	0.153141	0.268825	0.242509	0.187505	0.0607933	0.0952181	0.209309	0.252156	0.225289	0.157235	0.0570422	0.0837466	0.131084	0.249144	0.328262	0.150721	0.0377751	0.0749189	0.134352	0.245353	0.325332	0.18227	0.0457962	0.0722341	0.162797	0.23864	0.318926	0.161606	O15400-2;O15400
O15403	SLC16A6	Monocarboxylate transporter 7	0.00033744	0.71771	375	O15403		0	0.0551373	0.0986821	0.127182	0.220416	0.147726	0.350857	0.108756	0.169742	0.141255	0.112323	0.186791	0.281133	0.120881	0.160914	0.328552	0.151448	0.149501	0.088704	0.170495	0.153659	0.257511	0.226236	0.115423	0.0766772	0.174062	0.164668	0.237881	0.196836	0.09771	0.128843	0.146947	0.171332	0.203337	0.244481	0.152891	0.0810127	O15403
O15417;O15417-2	TNRC18	Trinucleotide repeat-containing gene 18 protein	0	2.5838	376	O15417		0	0.141519	0.117832	0.15301	0.199385	0.190186	0.198067	0.172323	0.134208	0.130076	0.234498	0.179072	0.149824	0.159717	0.199742	0.182105	0.190832	0.155831	0.111774	0.0685682	0.128735	0.13906	0.248876	0.237066	0.177696	0.137615	0.156121	0.114428	0.185045	0.240472	0.16632	0.18111	0.124703	0.153161	0.217741	0.171317	0.151968	O15417;O15417-2
O15427	SLC16A3	Monocarboxylate transporter 4	0	3.2882	377	O15427	Plasma membrane	Plasma membrane	0.121122	0.219189	0.22292	0.267325	0.127099	0.0423448	0.114271	0.213384	0.255332	0.25627	0.117573	0.0431701	0.152103	0.214495	0.155195	0.284854	0.149755	0.0435983	0.16632	0.195337	0.208265	0.229045	0.157236	0.0437968	0.114121	0.190472	0.265551	0.225064	0.151821	0.0529709	0.122417	0.196297	0.258242	0.237686	0.145254	0.040104	O15427
O15431	SLC31A1	High affinity copper uptake protein 1	0.00033383	0.69883	378	O15431		0	0.0425564	0.211701	0.376928	0.179762	0.159986	0.0290678	0.0469465	0.203815	0.322141	0.321222	0.105875	0	0.0640021	0.116966	0.209237	0.273788	0.116143	0.219864	0.0968091	0.215622	0.303998	0.196229	0.149481	0.0378609	0.0727093	0.228918	0.268162	0.229642	0.150669	0.0498985	0.0707098	0.197857	0.254073	0.31147	0.144539	0.0213523	O15431
O15438;O15438-4;O15438-2	ABCC3	Canalicular multispecific organic anion transporter 2	0	1.4609	379	O15438		0	0.0908475	0.0827257	0.131884	0.463311	0.0765558	0.154676	0.367587	0.0764155	0.161369	0.107838	0.138496	0.148294	0.141154	0.124828	0.18922	0.138687	0.198556	0.207555	0.396785	0.0835488	0.0464781	0.0886994	0.322387	0.0621014	0.234279	0.125725	0.232517	0.0424179	0.188442	0.176619	0.260088	0.144946	0.137132	0.16678	0.204783	0.0862707	O15438;O15438-4;O15438-2
O15439;O15439-2;O15439-3;O15439-4	ABCC4	Multidrug resistance-associated protein 4	0	7.78	380	O15439		0	0.154375	0.266532	0.221259	0.190201	0.109755	0.0578779	0.185353	0.24947	0.247374	0.173181	0.0865629	0.0580589	0.179814	0.253044	0.171497	0.184133	0.101958	0.109554	0.193183	0.259139	0.18777	0.180499	0.106348	0.0730611	0.139839	0.266024	0.245579	0.174125	0.108506	0.065927	0.173203	0.231521	0.216601	0.164571	0.104943	0.10916	O15439;O15439-2;O15439-3;O15439-4
O15440-5;O15440	ABCC5	Multidrug resistance-associated protein 5	0	2.5082	381	O15440		0	0.135654	0.214595	0.23635	0.216	0.107415	0.0899863	0.149207	0.198738	0.26631	0.179681	0.117591	0.0884737	0.142241	0.227346	0.187451	0.22785	0.100209	0.114902	0.140866	0.162928	0.187647	0.229278	0.191245	0.088037	0.130958	0.21166	0.217765	0.21642	0.112411	0.110786	0.13316	0.221973	0.244784	0.194197	0.129399	0.0764878	O15440-5;O15440
O15446;O15446-2	CD3EAP	DNA-directed RNA polymerase I subunit RPA34	0	4.4688	382	O15446		0	0.452703	0.0785069	0.0496745	0.0940077	0.150702	0.174406	0.455352	0.0847327	0.0574681	0.101802	0.126158	0.174486	0.486301	0.0553831	0.108772	0.0844459	0.129074	0.136025	0.483082	0.0927498	0.0544247	0.0800071	0.098111	0.191626	0.569829	0.0804971	0.0517059	0.0594329	0.0863034	0.152232	0.545898	0.0804407	0.0440144	0.0614281	0.0992114	0.169007	O15446;O15446-2
O15460-2;O15460	P4HA2	Prolyl 4-hydroxylase subunit alpha-2	0	5.1799	384	O15460	ER	ER	0.0824211	0.152604	0.305769	0.291907	0.085716	0.0815839	0.0717909	0.18114	0.346245	0.287648	0.0780237	0.0351529	0.0695115	0.140283	0.356138	0.194539	0.0855249	0.154005	0.0859451	0.136541	0.255633	0.319043	0.10824	0.0945988	0.0684596	0.141814	0.326264	0.325323	0.107464	0.0306754	0.0738363	0.133591	0.338215	0.300629	0.11161	0.042118	O15460-2;O15460
O15479	MAGEB2	Melanoma-associated antigen B2	0.00048411	0.61732	385	O15479		0	0.163234	0.195223	0.0128757	0.130722	0.246404	0.251541	0.207747	0.18683	0.155363	0.0838414	0.11039	0.255829	0.352457	0.0442325	0.13594	0.123051	0.184231	0.160088	0.218784	0.162717	0.0576394	0.107344	0.259391	0.194125	0.342007	0	0.0584948	0.073959	0.208993	0.316547	0.189489	0.193582	0.172842	0.0900863	0.196656	0.157346	O15479
O15498;O15498-2	YKT6	Synaptobrevin homolog YKT6	0	2.7963	386	O15498		0	0.178932	0.255756	0.171899	0.173678	0.151377	0.0683586	0.14216	0.210589	0.201433	0.205607	0.155573	0.0846375	0.105946	0.258501	0.205431	0.176551	0.139842	0.113729	0.233492	0.222442	0.159724	0.161532	0.146936	0.0758738	0.168764	0.237084	0.169877	0.176724	0.183345	0.0642074	0.14982	0.215851	0.18189	0.202327	0.16866	0.0814524	O15498;O15498-2
O15504;O15504-2	NUPL2	Nucleoporin-like protein 2	0	1.7461	387	O15504		0	0.291872	0.129551	0.112028	0.152831	0.159808	0.15391	0.32034	0.109131	0.129457	0.161373	0.123349	0.15635	0.297576	0.0926226	0.144471	0.183596	0.141287	0.140448	0.392817	0.123725	0.111929	0.143007	0.103815	0.124707	0.361206	0.105718	0.129961	0.158398	0.115211	0.129506	0.339813	0.0912767	0.125465	0.179564	0.134947	0.128935	O15504;O15504-2
O15511;O15511-2	ARPC5	Actin-related protein 2/3 complex subunit 5	0	1.716	388	O15511	Large Protein Complex	Large Protein Complex	0.118326	0.143336	0.14099	0.207714	0.176198	0.213436	0.113968	0.145274	0.167251	0.250393	0.138131	0.184983	0.120873	0.159824	0.199741	0.182252	0.177402	0.159907	0.193678	0.168471	0.152216	0.177781	0.167085	0.140769	0.137092	0.209732	0.236351	0.175518	0.118045	0.123262	0.116222	0.181177	0.251291	0.199551	0.0823146	0.169445	O15511;O15511-2
O15514	POLR2D	DNA-directed RNA polymerase II subunit RPB4	0.0006402	0.5976	389	O15514		0	0.361956	0.126799	0.240864	0.155659	0.0260152	0.088707	0.361302	0.1935	0.132282	0.120001	0.10673	0.0861848	0.517389	0.159402	0.105156	0.0718005	0.0802484	0.0660042	0.44982	0.124632	0.0936141	0.139207	0.122166	0.0705612	0.397156	0.171101	0.17339	0.0980856	0.0952097	0.0650578	0.294683	0.117845	0.380459	0.0868992	0.0523694	0.0677435	O15514
O15516	CLOCK	Circadian locomoter output cycles protein kaput	0.00033261	0.69085	390	O15516		0	0.104126	0.344109	0.129283	0.199343	0.0477811	0.175358	0.0697421	0.0498116	0.155271	0.1394	0.285355	0.300421	0.187865	0.140232	0.211545	0.0941817	0.18852	0.177657	0.196097	0.0941362	0.104452	0.0972516	0.311725	0.196338	0.0944709	0.14688	0.231772	0.348103	0.146345	0.0324285	0.141576	0	0.182395	0.19196	0.412998	0.0710721	O15516
O15530-3;O15530;O15530-2;Q6A1A2;O15530-5;O15530-4	PDPK1;PDPK2P	3-phosphoinositide-dependent protein kinase 1;Putative 3-phosphoinositide-dependent protein kinase 2	0	1.427	393	O15530-3;O15530;O15530-2;Q6A1A2;O15530-5;O15530-4		0	0.134601	0.162146	0.17718	0.201579	0.187007	0.137488	0.116129	0.170373	0.202962	0.218601	0.158346	0.133589	0.0829007	0.15752	0.25103	0.206592	0.172988	0.128968	0.169828	0.170215	0.150176	0.215204	0.174559	0.120017	0.108803	0.194321	0.201574	0.196309	0.155435	0.143558	0.0845795	0.197879	0.209536	0.203442	0.172988	0.131575	O15530-3;O15530;O15530-2;Q6A1A2;O15530-5;O15530-4
O15533;O15533-3;O15533-2;O15533-4	TAPBP	Tapasin	0	2.6551	394	O15533	ER	ER	0.110982	0.150867	0.283317	0.299783	0.126109	0.0289419	0.108758	0.159417	0.357452	0.249896	0.0902705	0.0342076	0.109935	0.105652	0.407982	0.261508	0.0890142	0.0259082	0.10465	0.143963	0.24173	0.337074	0.145457	0.0271259	0.0919934	0.126604	0.27964	0.336504	0.132916	0.0323426	0.0887121	0.153803	0.314363	0.292971	0.119718	0.0304321	O15533;O15533-3;O15533-2;O15533-4
O15554	KCNN4	Intermediate conductance calcium-activated potassium channel protein 4	0.00018096	0.94072	396	O15554		0	0.195698	0.216412	0.115594	0.211166	0.146284	0.114847	0.23354	0.19678	0.148553	0.120083	0.137944	0.1631	0.238247	0.182177	0.131526	0.211724	0.124102	0.112224	0.216417	0.147819	0.177969	0.192535	0.15673	0.108531	0.14813	0.199421	0.154197	0.162704	0.185854	0.149694	0.220076	0.174597	0.192981	0.149329	0.150484	0.112534	O15554
O43143	DHX15	Pre-mRNA-splicing factor ATP-dependent RNA helicase DHX15	0	13.261	397	O43143		0	0.479755	0.120428	0.0574644	0.088961	0.110527	0.142865	0.481747	0.123487	0.0694593	0.0997442	0.0949704	0.130593	0.529018	0.101632	0.0577184	0.0839959	0.108982	0.118654	0.48108	0.137531	0.0700901	0.081582	0.114759	0.114958	0.559874	0.116936	0.0583436	0.0728837	0.0946436	0.0973191	0.535161	0.119067	0.0651287	0.0747174	0.104841	0.101085	O43143
O43148;O43148-2	RNMT	mRNA cap guanine-N7 methyltransferase	0	2.6698	398	O43148		0	0.330189	0.194122	0.104197	0.122021	0.127455	0.122015	0.381654	0.167113	0.132752	0.143657	0.088447	0.0863758	0.434516	0.155393	0.0629986	0.151796	0.114673	0.0806237	0.31198	0.200126	0.167527	0.112248	0.116245	0.0918739	0.42414	0.168716	0.134616	0.12413	0.0861377	0.0622606	0.398745	0.137284	0.133857	0.107285	0.12656	0.0962689	O43148;O43148-2
O43150;O43150-2	ASAP2	Arf-GAP with SH3 domain, ANK repeat and PH domain-containing protein 2	0	2.2417	399	O43150		0	0.145793	0.12108	0.150345	0.172582	0.177197	0.233002	0.26121	0.157539	0.129276	0.14084	0.173004	0.138131	0.23065	0.109233	0.204119	0.144299	0.144094	0.167605	0.102481	0.238023	0.196341	0.186227	0.153378	0.12355	0.1012	0.22091	0.195092	0.20334	0.122231	0.157226	0.0908866	0.186109	0.233858	0.141498	0.20304	0.144608	O43150;O43150-2
O43156	TTI1	TELO2-interacting protein 1 homolog	0	3.0743	401	O43156		0	0.162787	0.107145	0.130361	0.135312	0.229014	0.235381	0.0989535	0.172069	0.109366	0.197369	0.176714	0.245529	0.182195	0.131406	0.0910682	0.206619	0.188161	0.20055	0.207312	0.076163	0.271596	0.109529	0.163266	0.172134	0.181142	0.135747	0.108517	0.11189	0.221108	0.241596	0.288916	0.101926	0.189381	0.136585	0.110458	0.172735	O43156
O43157;O43157-2	PLXNB1	Plexin-B1	0	2.4376	402	O43157		0	0.109881	0.148444	0.262001	0.224667	0.123274	0.131732	0.132813	0.150639	0.226497	0.159779	0.126078	0.204194	0.127759	0.14033	0.231584	0.196199	0.124189	0.179939	0.142658	0.210799	0.21344	0.233056	0.15708	0.0429673	0.102962	0.130606	0.217901	0.19587	0.110639	0.242022	0.103582	0.165228	0.242785	0.264318	0.139511	0.0845754	O43157;O43157-2
O43159	RRP8	Ribosomal RNA-processing protein 8	0	4.4767	403	O43159		0	0.541343	0.104144	0.0394673	0.0735139	0.0943876	0.147144	0.52621	0.112713	0.0553736	0.0672137	0.0908363	0.147653	0.636236	0.0808616	0.0494735	0.0512199	0.0805462	0.101663	0.551368	0.137677	0.0497859	0.0594147	0.0745248	0.127229	0.646012	0.0877011	0.0464162	0.0460465	0.0586448	0.115179	0.643369	0.0865265	0.0498143	0.0488178	0.0730703	0.0984016	O43159
O43166-3;O43166-2;O43166	SIPA1L1	Signal-induced proliferation-associated 1-like protein 1	0.00095208	0.56929	404	O43166		0	0.24158	0.179788	0.161989	0.126119	0.13718	0.153344	0.151976	0.145674	0.166808	0.27277	0.132336	0.130435	0.132292	0.152267	0.242767	0.212097	0.112369	0.148208	0.243588	0.163315	0.192708	0.134072	0.147772	0.118546	0.152202	0.203011	0.108619	0.284713	0.124398	0.127058	0.189119	0.170293	0.141865	0.180454	0.225006	0.093263	O43166-3;O43166-2;O43166
O43169	CYB5B	Cytochrome b5 type B	0	2.0601	406	O43169		0	0.119184	0.216505	0.279282	0.264074	0.0954108	0.0255437	0.1202	0.237521	0.308093	0.244431	0.0656557	0.0240987	0.144813	0.294187	0.147667	0.279289	0.103127	0.0309171	0.124416	0.206822	0.304224	0.230393	0.111174	0.0229713	0.11672	0.207589	0.261714	0.257922	0.120295	0.0357598	0.100916	0.222568	0.333477	0.217882	0.0958992	0.0292587	O43169
O43172-2;O43172	PRPF4	U4/U6 small nuclear ribonucleoprotein Prp4	0	8.1416	407	O43172		0	0.331449	0.0833374	0.0518247	0.111426	0.191499	0.230464	0.360319	0.0820954	0.0652293	0.127524	0.150135	0.214697	0.427296	0.0594156	0.0654536	0.111844	0.149235	0.186756	0.33442	0.101309	0.0677818	0.0950042	0.165827	0.235658	0.437569	0.087477	0.0553915	0.0724211	0.123198	0.223944	0.406658	0.0932331	0.0563733	0.08906	0.134135	0.220541	O43172-2;O43172
O43175	PHGDH	D-3-phosphoglycerate dehydrogenase	0	6.7334	408	O43175		0	0.16193	0.229932	0.158427	0.201372	0.151931	0.096408	0.131196	0.214855	0.203333	0.205157	0.128469	0.116989	0.115035	0.239736	0.151026	0.199279	0.169607	0.125317	0.248945	0.186224	0.122565	0.184762	0.172508	0.0849954	0.131725	0.225593	0.180499	0.226646	0.14833	0.0872062	0.120266	0.228952	0.17573	0.215964	0.162135	0.0969523	O43175
O43181	NDUFS4	NADH dehydrogenase [ubiquinone] iron-sulfur protein 4, mitochondrial	0	1.5432	409	O43181		0	0.128289	0.393066	0.248257	0.091165	0.0436774	0.0955447	0.173503	0.300607	0.339482	0.0765193	0.0596897	0.0501995	0.138705	0.38759	0.201676	0.0814906	0.125337	0.0652008	0.183621	0.398273	0.255267	0.0558645	0.0534229	0.0535525	0.140259	0.377469	0.269391	0.0639732	0.0592894	0.0896185	0.120128	0.339495	0.328656	0.109628	0.0734693	0.0286236	O43181
O43237;O43237-2	DYNC1LI2	Cytoplasmic dynein 1 light intermediate chain 2	0	4.5339	410	O43237	Large Protein Complex	Large Protein Complex	0.0907773	0.0899077	0.0836495	0.190329	0.293026	0.252311	0.0798179	0.0919344	0.102379	0.199687	0.264397	0.261785	0.0552376	0.0810051	0.0982502	0.203108	0.297881	0.264517	0.132902	0.101675	0.0758552	0.143571	0.271277	0.27472	0.0858071	0.0841933	0.0878315	0.15754	0.283768	0.30086	0.0830363	0.087715	0.0880639	0.157976	0.274172	0.309037	O43237;O43237-2
O43242;O43242-2	PSMD3	26S proteasome non-ATPase regulatory subunit 3	0	9.3048	411	O43242	Large Protein Complex	Large Protein Complex	0.111659	0.116979	0.0885123	0.149613	0.107097	0.42614	0.109444	0.110202	0.0998324	0.131547	0.103476	0.445497	0.0837175	0.131884	0.102342	0.115173	0.121729	0.445154	0.137017	0.0991818	0.0786804	0.137923	0.137371	0.409827	0.0878351	0.100489	0.105733	0.145872	0.115404	0.444667	0.107269	0.121089	0.125505	0.144758	0.130429	0.37095	O43242;O43242-2
O43251-6;O43251-8;O43251-5;O43251-10;O43251-2;O43251;O43251-9;O43251-4;O43251-7	RBFOX2	RNA binding protein fox-1 homolog 2	0	3.0358	413	O43251		0	0.383711	0.108395	0.0652746	0.111512	0.163014	0.168094	0.366542	0.104974	0.0728173	0.113716	0.157575	0.184375	0.439042	0.0734359	0.0851426	0.101067	0.136459	0.164854	0.346487	0.120395	0.069373	0.119627	0.186747	0.15737	0.442086	0.0777653	0.0498386	0.0967556	0.172231	0.161324	0.435435	0.0844785	0.0701175	0.101126	0.171844	0.136998	O43251-6;O43251-8;O43251-5;O43251-10;O43251-2;O43251;O43251-9;O43251-4;O43251-7
O43252	PAPSS1	Bifunctional 3-phosphoadenosine 5-phosphosulfate synthase 1;Sulfate adenylyltransferase;Adenylyl-sulfate kinase	0	1.1203	414	O43252		0	0.175308	0.219613	0.129673	0.169448	0.160716	0.145242	0.183739	0.17088	0.164161	0.160641	0.16696	0.153617	0.197187	0.16749	0.185298	0.174214	0.119975	0.155836	0.200704	0.206111	0.0980693	0.195084	0.185975	0.114057	0.147218	0.171674	0.18461	0.185274	0.19577	0.115454	0.162777	0.147506	0.192685	0.172319	0.187605	0.137107	O43252
O43264;O43264-2	ZW10	Centromere/kinetochore protein zw10 homolog	0	3.8514	415	O43264		0	0.118853	0.157976	0.2262	0.263164	0.143122	0.0906855	0.104717	0.14087	0.261619	0.282733	0.115847	0.0942145	0.103334	0.157445	0.22882	0.307711	0.132891	0.0697999	0.142936	0.123897	0.200928	0.274667	0.18223	0.0753417	0.1278	0.142145	0.230504	0.265087	0.140031	0.0944339	0.0883897	0.132029	0.236023	0.2742	0.174282	0.0950765	O43264;O43264-2
O43290	SART1	U4/U6.U5 tri-snRNP-associated protein 1	0	10.617	417	O43290		0	0.335102	0.0679183	0.0461082	0.120942	0.191556	0.238373	0.32077	0.0728359	0.0557565	0.118203	0.183628	0.248807	0.383474	0.0538312	0.0569372	0.111068	0.184668	0.210022	0.347748	0.0736232	0.0582124	0.100288	0.187626	0.232503	0.414156	0.0685967	0.0526698	0.0833013	0.136185	0.245092	0.400732	0.0669522	0.0515645	0.0816215	0.162865	0.236266	O43290
O43292-2;O43292	GPAA1	Glycosylphosphatidylinositol anchor attachment 1 protein	0	2.4647	418	O43292		0	0.142173	0.17627	0.283136	0.249547	0.0911652	0.0577086	0.123231	0.166199	0.31115	0.304615	0.0621557	0.0326488	0.112326	0.131117	0.398565	0.244184	0.0797622	0.0340464	0.105057	0.158098	0.286183	0.31573	0.109175	0.0257567	0.108259	0.150034	0.280304	0.305569	0.109851	0.0459836	0.0722932	0.139383	0.237944	0.378917	0.0982426	0.07322	O43292-2;O43292
O43293	DAPK3	Death-associated protein kinase 3	0	3.0148	419	O43293		0	0.130767	0.0846639	0.0709023	0.204261	0.241874	0.267531	0.101332	0.105792	0.138471	0.185566	0.214517	0.254322	0.125729	0.0744355	0.0962632	0.273649	0.225173	0.20475	0.199308	0.108858	0.134455	0.151291	0.221678	0.184411	0.128892	0.128317	0.0966956	0.157116	0.231952	0.257027	0.127596	0.108987	0.135393	0.139426	0.242098	0.246499	O43293
O43299;O43299-2	AP5Z1	AP-5 complex subunit zeta-1	0.0011062	0.55655	421	O43299		0	0.123748	0.185298	0.179547	0.245923	0.143946	0.121539	0.128765	0.116592	0.187218	0.238883	0.178854	0.149689	0.203144	0.0833452	0.0989301	0.204067	0.243541	0.166973	0.118763	0.106953	0.173755	0.203855	0.193822	0.202852	0.213465	0.151547	0.183444	0.166954	0.20738	0.0772103	0.123722	0.16171	0.190694	0.238392	0.137403	0.148079	O43299;O43299-2
O43306-2;O43306	ADCY6	Adenylate cyclase type 6	0	1.2017	423	O43306		0	0.114086	0.142402	0.202485	0.147418	0.16707	0.226539	0.248758	0.123791	0.181597	0.195895	0.168306	0.081652	0.172946	0.240939	0.192828	0.242609	0.0222559	0.128421	0.117015	0.19465	0.15588	0.251904	0.176137	0.104414	0.0437558	0.255831	0.280037	0.19476	0.15095	0.0746669	0.232727	0.172303	0.165603	0.189171	0.170553	0.0696432	O43306-2;O43306
O43314-2;O43314	PPIP5K2	Inositol hexakisphosphate and diphosphoinositol-pentakisphosphate kinase 2	0	3.9606	424	O43314		0	0.144825	0.136974	0.110016	0.184004	0.239273	0.184908	0.132092	0.136157	0.163126	0.211001	0.158422	0.199202	0.190424	0.0953157	0.169209	0.139099	0.21979	0.186162	0.209837	0.114127	0.132572	0.140891	0.177398	0.225175	0.0928082	0.116127	0.170892	0.175449	0.212863	0.23186	0.124748	0.139213	0.207737	0.125756	0.201952	0.200595	O43314-2;O43314
O43318-2;O43318;O43318-4;O43318-3	MAP3K7	Mitogen-activated protein kinase kinase kinase 7	0	2.5387	425	O43318		0	0.134303	0.185088	0.129292	0.216738	0.192394	0.142184	0.52877	0.0804472	0.0795954	0.107977	0.120539	0.0826718	0.215799	0.123363	0.124204	0.168332	0.224979	0.143325	0.141619	0.16422	0.154304	0.237383	0.204918	0.0975554	0.162535	0.136327	0.115353	0.234143	0.230879	0.120764	0.0953043	0.160061	0.129021	0.22314	0.251069	0.141405	O43318-2;O43318;O43318-4;O43318-3
O43324;O43324-2	EEF1E1	Eukaryotic translation elongation factor 1 epsilon-1	0	3.5732	426	O43324		0	0.0818441	0.127035	0.224574	0.200803	0.0835256	0.282218	0.0717008	0.121654	0.232224	0.204594	0.093979	0.275848	0.0678958	0.131788	0.152354	0.20391	0.116883	0.327169	0.0966388	0.122906	0.223651	0.226849	0.125109	0.204846	0.0671045	0.109858	0.213092	0.240313	0.113608	0.256026	0.0548224	0.106034	0.213382	0.240343	0.128519	0.2569	O43324;O43324-2
O43390;O43390-3	HNRNPR	Heterogeneous nuclear ribonucleoprotein R	0	11.45	428	O43390	Large Protein Complex	Large Protein Complex	0.383553	0.102524	0.0519794	0.111125	0.178029	0.172789	0.40201	0.110606	0.0686574	0.108361	0.136919	0.173446	0.445036	0.0748733	0.0566047	0.102575	0.149783	0.171128	0.421055	0.113129	0.0669122	0.0861007	0.16522	0.147584	0.463744	0.0845723	0.0447018	0.0752654	0.160599	0.171118	0.486763	0.08908	0.0553355	0.0775394	0.146477	0.144806	O43390;O43390-3
O43395	PRPF3	U4/U6 small nuclear ribonucleoprotein Prp3	0	9.7534	430	O43395		0	0.374456	0.0648256	0.0450106	0.115732	0.177935	0.222041	0.37906	0.0660743	0.0548243	0.122373	0.159163	0.218506	0.430911	0.0562759	0.0609796	0.102571	0.158672	0.19059	0.36975	0.0795405	0.0518629	0.0960207	0.162158	0.240668	0.443851	0.0704514	0.0533437	0.0773878	0.12622	0.228746	0.437537	0.0691708	0.04494	0.0815645	0.14046	0.226327	O43395
O43396	TXNL1	Thioredoxin-like protein 1	0	6.3436	431	O43396		0	0.115444	0.116188	0.0983146	0.126093	0.0773947	0.466566	0.106343	0.111579	0.108579	0.12931	0.0876143	0.456575	0.0798759	0.121655	0.0978892	0.113215	0.0832442	0.50412	0.120536	0.101968	0.0827524	0.122767	0.127948	0.444028	0.0779248	0.104717	0.114927	0.146972	0.103818	0.451641	0.103161	0.120116	0.120054	0.144581	0.119007	0.39308	O43396
O43399;O43399-5;O43399-7	TPD52L2	Tumor protein D54	0	5.4467	432	O43399		0	0.0429345	0.0825774	0.126121	0.173321	0.154017	0.421029	0.0381588	0.0794387	0.12704	0.170035	0.153287	0.432041	0.0349618	0.0934819	0.105353	0.172583	0.170125	0.423495	0.0449085	0.0777017	0.0910901	0.153486	0.229162	0.403652	0.0365062	0.0811807	0.108484	0.148419	0.192164	0.433246	0.0356608	0.0846827	0.109557	0.165376	0.215752	0.388972	O43399;O43399-5;O43399-7
O43402	EMC8	ER membrane protein complex subunit 8	0	3.317	434	O43402		0	0.110699	0.147505	0.304281	0.305204	0.106805	0.0255061	0.088267	0.154477	0.342016	0.28094	0.0957742	0.0385264	0.104682	0.148582	0.35389	0.272252	0.0784055	0.0421888	0.127441	0.134903	0.249306	0.307336	0.151258	0.0297555	0.100324	0.11656	0.265428	0.348271	0.13141	0.0380058	0.0972236	0.13601	0.286735	0.322373	0.131027	0.0266318	O43402
O43414;O43414-3;O43414-2	ERI3	ERI1 exoribonuclease 3	0	1.5712	435	O43414		0	0.134588	0.119678	0.109178	0.140183	0.208742	0.287632	0.131123	0.12832	0.137414	0.161979	0.220658	0.220506	0.155783	0.0946371	0.071991	0.141551	0.247715	0.288323	0.111754	0.149829	0.114765	0.125666	0.237011	0.260976	0.11542	0.108041	0.198373	0.109772	0.162124	0.30627	0.154392	0.127996	0.093055	0.137724	0.224475	0.262359	O43414;O43414-3;O43414-2
O43426;O43426-4;O43426-2	SYNJ1	Synaptojanin-1	0	2.0946	436	O43426		0	0.117875	0.15231	0.136643	0.170068	0.219783	0.203321	0.149905	0.127396	0.172605	0.207464	0.20651	0.13612	0.105852	0.16333	0.139265	0.177073	0.228645	0.185836	0.138783	0.195235	0.104686	0.181384	0.189031	0.190881	0.159784	0.124478	0.146101	0.188476	0.203119	0.178042	0.167567	0.151435	0.14657	0.141399	0.202833	0.190195	O43426;O43426-4;O43426-2
O43427-2;O43427	FIBP	Acidic fibroblast growth factor intracellular-binding protein	0	1.9803	437	O43427		0	0.136018	0.223668	0.264176	0.135939	0.108691	0.131507	0.122699	0.13548	0.290542	0.195787	0.123288	0.132204	0.22694	0.151477	0.228752	0.152702	0.119035	0.121095	0.173638	0.19665	0.239442	0.143801	0.154772	0.0916974	0.152693	0.178407	0.211371	0.130588	0.135933	0.191008	0.155196	0.263265	0.182953	0.217014	0.132915	0.0486567	O43427-2;O43427
O43432;O43432-3;O43432-4	EIF4G3	Eukaryotic translation initiation factor 4 gamma 3	0	8.1875	438	O43432	Large Protein Complex	Large Protein Complex	0.07516	0.0983218	0.0883204	0.171891	0.290419	0.275888	0.0980372	0.103254	0.102548	0.178315	0.253958	0.263887	0.0806367	0.0944393	0.102576	0.211138	0.252094	0.259116	0.129019	0.118981	0.103356	0.152541	0.253706	0.242396	0.115694	0.130646	0.135065	0.158067	0.209855	0.250673	0.124031	0.105515	0.124966	0.151492	0.245051	0.248945	O43432;O43432-3;O43432-4
O43435-3;O43435-2;O43435	TBX1	T-box transcription factor TBX1	0.0045627	0.42153	439	O43435		0	0.183202	0.0449185	0.0730394	0.30165	0.153963	0.243227	0.306004	0.142794	0.136962	0.177879	0.0697109	0.16665	0.10835	0.202215	0.221388	0.0861835	0.13215	0.249714	0.365371	0.179222	0.189728	0.144734	0.120944	0	0.147817	0.0982967	0.531791	0.0367342	0.0404358	0.144925	0.325085	0.123946	0.143924	0.146318	0.127236	0.133492	O43435-3;O43435-2;O43435
O43447;O43447-2	PPIH	Peptidyl-prolyl cis-trans isomerase H	0	3.4583	440	O43447		0	0.312405	0.0967114	0.0995351	0.108459	0.156992	0.225898	0.374851	0.0882775	0.0750641	0.129057	0.145835	0.186915	0.381459	0.084267	0.0649207	0.122173	0.15694	0.190241	0.301302	0.104115	0.0808662	0.11296	0.178982	0.221776	0.36996	0.0903097	0.135149	0.0988854	0.129637	0.176059	0.352663	0.0780163	0.0823273	0.116343	0.162704	0.207947	O43447;O43447-2
O43463;O43463-2	SUV39H1	Histone-lysine N-methyltransferase SUV39H1	0	3.1136	442	O43463		0	0.193312	0.199876	0.258192	0.0853842	0.11369	0.149546	0.174202	0.185876	0.264012	0.111624	0.102543	0.161742	0.186234	0.242468	0.286537	0.141909	0.0894278	0.0534245	0.244078	0.175931	0.269752	0.126682	0.0819782	0.10158	0.239653	0.186207	0.202864	0.132945	0.134521	0.10381	0.22319	0.233409	0.197622	0.0822117	0.153288	0.11028	O43463;O43463-2
O43464;O43464-4	HTRA2	Serine protease HTRA2, mitochondrial	0	3.3806	443	O43464		0	0.163321	0.37177	0.200281	0.080134	0.133293	0.0512013	0.121145	0.271166	0.242403	0.124041	0.103843	0.137402	0.153455	0.292552	0.303139	0.0610035	0.104292	0.0855583	0.100211	0.352592	0.168082	0.0726253	0.10568	0.200811	0.12141	0.329025	0.245295	0.0462983	0.121003	0.136969	0.189278	0.393651	0.20622	0.0609576	0.0548513	0.0950413	O43464;O43464-4
O43488	AKR7A2	Aflatoxin B1 aldehyde reductase member 2	0	2.7073	446	O43488		0	0.166355	0.257858	0.218285	0.123712	0.0868175	0.146972	0.226846	0.25045	0.19369	0.232617	0.0963979	0	0.102308	0.264819	0.162998	0.182444	0.158566	0.128865	0.156489	0.197611	0.197621	0.236295	0.114827	0.0971573	0.103683	0.265987	0.289328	0.0605508	0.202674	0.0777767	0.135432	0.282386	0.205049	0.126519	0.169101	0.081513	O43488
O43491;O43491-3;O43491-2	EPB41L2	Band 4.1-like protein 2	0	16.203	447	O43491		0	0.144256	0.24584	0.230723	0.225893	0.109493	0.0437959	0.14327	0.23896	0.244669	0.220297	0.102795	0.0500096	0.158971	0.236993	0.233891	0.204441	0.10837	0.0573331	0.180248	0.229745	0.207613	0.207452	0.12677	0.048171	0.132482	0.23317	0.241599	0.209027	0.131396	0.0523259	0.150706	0.218039	0.248191	0.217117	0.125023	0.0409252	O43491;O43491-3;O43491-2
O43493-2;O43493-5;O43493-3;O43493;O43493-4;O43493-6	TGOLN2	Trans-Golgi network integral membrane protein 2	0	5.1443	449	O43493			0.0535588	0.185621	0.211994	0.20922	0.144467	0.195139	0.0415057	0.181451	0.22848	0.186786	0.152719	0.209058	0.0465285	0.230374	0.190616	0.203688	0.165108	0.163685	0.0552511	0.0963727	0.129085	0.216825	0.331945	0.170521	0.029886	0.106432	0.136003	0.208638	0.309276	0.209765	0.0349745	0.106945	0.170018	0.208769	0.302074	0.177219	O43493-2;O43493-5;O43493-3;O43493;O43493-4;O43493-6
O43504	LAMTOR5	Ragulator complex protein LAMTOR5	0	1.8579	450	O43504	Lysosome	Lysosome	0.0244795	0.0593408	0.263694	0.300047	0.262835	0.0896034	0.0210245	0.0615161	0.310556	0.299021	0.224972	0.0829108	0.0200332	0.0622578	0.29489	0.289992	0.248031	0.0847968	0.0342188	0.0610919	0.27268	0.290578	0.262464	0.0789669	0	0.0678186	0.295113	0.286828	0.262873	0.0873676	0.0227686	0.0748772	0.277605	0.284326	0.254762	0.0856617	O43504
O43505	B4GAT1	Beta-1,4-glucuronyltransferase 1	0	1.7566	451	O43505		0	0.117492	0.321152	0.306792	0.1352	0.0474129	0.0719505	0.130156	0.255923	0.326711	0.160026	0.0619527	0.0652311	0.0825322	0.301572	0.342034	0.143903	0.0748973	0.0550615	0.0962076	0.30731	0.258887	0.163045	0.118554	0.055996	0.083551	0.321889	0.281459	0.170627	0.0750343	0.0674395	0.0402754	0.335345	0.271503	0.184563	0.107333	0.0609798	O43505
O43516;O43516-3;O43516-2;O43516-4	WIPF1	WAS/WASL-interacting protein family member 1	0	3.1347	453	O43516		0	0.0439346	0.0666134	0.0701018	0.203578	0.352478	0.263294	0.0720712	0.0667744	0.0976411	0.21814	0.266085	0.279288	0.0420815	0.0646048	0.115943	0.194143	0.331915	0.251312	0.0804637	0.0636272	0.11395	0.151539	0.296232	0.294189	0.0993815	0.0708393	0.0994689	0.167286	0.25555	0.307474	0.0686759	0.0690988	0.0960198	0.171732	0.243657	0.350816	O43516;O43516-3;O43516-2;O43516-4
O43567;O43567-2	RNF13	E3 ubiquitin-protein ligase RNF13	0	1.5135	458	O43567		0	0.0407676	0.0898507	0.371439	0.225008	0.214875	0.0580595	0.0905581	0.0936275	0.337509	0.256767	0.180198	0.0413412	0.0586961	0.0886338	0.219933	0.348693	0.235769	0.0482753	0.168208	0.0558268	0.266757	0.242838	0.213965	0.0524061	0.0403072	0.0807625	0.282694	0.275539	0.246648	0.0740499	0.184364	0.0716384	0.253769	0.191715	0.187881	0.110632	O43567;O43567-2
O43572	AKAP10	A-kinase anchor protein 10, mitochondrial	0	1.7183	459	O43572		0	0.127316	0.187474	0.289557	0.123117	0.134458	0.138078	0.0835857	0.178577	0.305158	0.183136	0.100029	0.149514	0.15114	0.201495	0.236489	0.10587	0.154281	0.150725	0.112072	0.186761	0.262362	0.0950344	0.145555	0.198215	0.101993	0.212928	0.288711	0.139388	0.125997	0.130982	0.11884	0.202848	0.289629	0.0780844	0.139273	0.171325	O43572
O43583	DENR	Density-regulated protein	0	2.8283	460	O43583		0	0.222473	0.0939804	0.0827797	0.159579	0.228219	0.212969	0.2118	0.10687	0.102206	0.132051	0.213399	0.233673	0.196325	0.0813489	0.0723537	0.16825	0.215891	0.265831	0.275716	0.0951358	0.0782858	0.130655	0.191919	0.228289	0.259863	0.0829931	0.0719192	0.119705	0.153493	0.312027	0.253304	0.100108	0.0809874	0.120086	0.178169	0.267345	O43583
O43592	XPOT	Exportin-T	0	5.1982	461	O43592		0	0.129519	0.182971	0.176706	0.198824	0.179864	0.132115	0.143896	0.2151	0.200232	0.205151	0.12258	0.113041	0.14736	0.195182	0.154812	0.202475	0.158868	0.141304	0.181518	0.156692	0.201843	0.173995	0.158386	0.127566	0.14992	0.183896	0.195217	0.202836	0.146729	0.121402	0.194209	0.191389	0.155678	0.186787	0.147992	0.123944	O43592
O43615	TIMM44	Mitochondrial import inner membrane translocase subunit TIM44	0	8.3681	463	O43615		0	0.117896	0.438543	0.360864	0.0493779	0.0189517	0.0143673	0.123309	0.437562	0.354242	0.0573063	0.0184079	0.00917293	0.1067	0.570194	0.223718	0.0550982	0.0201338	0.0241551	0.145454	0.479494	0.304703	0.0345889	0.0210988	0.0146623	0.101435	0.466973	0.338657	0.0469746	0.022501	0.0234597	0.075086	0.481074	0.358961	0.0434376	0.022006	0.019436	O43615
O43617;O43617-2	TRAPPC3	Trafficking protein particle complex subunit 3	0	1.7909	464	O43617	Large Protein Complex	Large Protein Complex	0.0595849	0.113341	0.115207	0.162383	0.19105	0.358434	0.0645025	0.104404	0.12196	0.187672	0.216907	0.304556	0.0630073	0.0830086	0.129447	0.210302	0.242873	0.271362	0.0815611	0.0973806	0.103261	0.204263	0.262121	0.251414	0.0363418	0.0948042	0.134606	0.221103	0.221644	0.291501	0.0620849	0.0856378	0.0962242	0.241088	0.256103	0.258862	O43617;O43617-2
O43633	CHMP2A	Charged multivesicular body protein 2a	0	2.1113	465	O43633		0	0.167596	0.146056	0.120697	0.194313	0.202513	0.168825	0.152639	0.109912	0.169825	0.202814	0.191293	0.173517	0.101012	0.135282	0.0955477	0.225409	0.252329	0.19042	0.133293	0.101522	0.120502	0.234297	0.260196	0.15019	0.128623	0.109966	0.164627	0.219092	0.225397	0.152294	0.0866195	0.108021	0.135598	0.236229	0.26191	0.171622	O43633
O43660;O43660-2	PLRG1	Pleiotropic regulator 1	0	6.6785	467	O43660		0	0.390065	0.0737529	0.0397872	0.100011	0.172527	0.223858	0.396253	0.0769792	0.0482023	0.118467	0.149266	0.210833	0.476761	0.054537	0.0361981	0.0948499	0.148051	0.189603	0.389707	0.083498	0.0437252	0.0857049	0.160182	0.237183	0.492156	0.0727957	0.0407111	0.0719767	0.106279	0.216081	0.461036	0.0750905	0.046462	0.0784184	0.12802	0.210973	O43660;O43660-2
O43663	PRC1	Protein regulator of cytokinesis 1	0	4.6532	468	O43663		0	0.188789	0.127613	0.097945	0.144782	0.227762	0.21311	0.188745	0.146354	0.0887982	0.158914	0.194891	0.222297	0.198447	0.142848	0.0744481	0.153385	0.216932	0.21394	0.242657	0.162232	0.103478	0.119435	0.208984	0.163214	0.246187	0.160879	0.0850744	0.131482	0.189322	0.187056	0.243227	0.149775	0.10071	0.13464	0.1927	0.178948	O43663
O43670-4;O43670;O43670-3	ZNF207	BUB3-interacting and GLEBS motif-containing protein ZNF207	0	3.0074	472	O43670		0	0.333421	0.0734074	0.0488471	0.134529	0.222255	0.187541	0.325952	0.077934	0.0607801	0.145435	0.18347	0.206429	0.417198	0.0545847	0.0471213	0.114907	0.183478	0.182711	0.399407	0.0807641	0.0514946	0.107794	0.194801	0.16574	0.433384	0.064856	0.0533952	0.094368	0.173331	0.180665	0.456232	0.06802	0.0408421	0.0831213	0.169108	0.182676	O43670-4;O43670;O43670-3
O43674-2;O43674	NDUFB5	NADH dehydrogenase [ubiquinone] 1 beta subcomplex subunit 5, mitochondrial	0	1.4847	474	O43674	Mitochondrion	Mitochondrion	0.111192	0.474309	0.317805	0.0600975	0.0221119	0.0144835	0.0952053	0.426958	0.335123	0.0694579	0.0319476	0.0413088	0.088778	0.461356	0.102316	0.0558668	0.0108854	0.280798	0.135222	0.502294	0.288251	0.0393472	0.0247126	0.010173	0.096042	0.401328	0.314574	0.0479111	0.010774	0.129371	0.0989296	0.402165	0.331771	0.0370908	0.0557887	0.0742551	O43674-2;O43674
O43678;O43678-2	NDUFA2	NADH dehydrogenase [ubiquinone] 1 alpha subcomplex subunit 2	0	2.1441	477	O43678		0	0.0976415	0.481225	0.344019	0.0490572	0.0209573	0.00709961	0.119309	0.493144	0.303945	0.0511506	0.012221	0.0202313	0.0887256	0.451586	0.370078	0.0457956	0.0208643	0.0229505	0.138884	0.482192	0.316526	0.0329933	0.0186783	0.0107264	0.125998	0.4582	0.318735	0.049123	0.0412273	0.00671681	0.0790922	0.484964	0.329617	0.0485518	0.0220258	0.035749	O43678;O43678-2
O43681	ASNA1	ATPase ASNA1	0	3.7719	478	O43681		0	0.12968	0.196115	0.232091	0.233798	0.141137	0.0671805	0.117685	0.193927	0.258018	0.265763	0.0909336	0.0736741	0.126374	0.186352	0.231563	0.257182	0.122529	0.0759996	0.160481	0.163417	0.228455	0.239497	0.141043	0.0671072	0.115967	0.19211	0.245694	0.260307	0.137815	0.0481068	0.128875	0.203007	0.201888	0.280785	0.131131	0.0543141	O43681
O43683-2;O43683;O43683-3	BUB1	Mitotic checkpoint serine/threonine-protein kinase BUB1	0.0073476	0.35726	479	O43683		0	0.16127	0.170553	0.144138	0.193339	0.195184	0.135516	0.119188	0.178285	0.175555	0.208947	0.186305	0.13172	0.169248	0.156138	0.150978	0.167386	0.191853	0.164398	0.09816	0.191299	0.181078	0.212539	0.188141	0.128783	0.131901	0.137726	0.192228	0.138052	0.159993	0.2401	0.111572	0.0894359	0.136717	0.179891	0.165244	0.317139	O43683-2;O43683;O43683-3
O43684-2;O43684	BUB3	Mitotic checkpoint protein BUB3	0	5.7608	480	O43684		0	0.318762	0.0726256	0.0532683	0.141317	0.209075	0.204952	0.315699	0.0778488	0.0638482	0.148719	0.185025	0.20886	0.390558	0.064103	0.0627047	0.118898	0.193009	0.170727	0.325031	0.0797863	0.056804	0.135712	0.210839	0.191829	0.407722	0.0668514	0.0575722	0.119731	0.162392	0.185732	0.405719	0.0669138	0.056892	0.12403	0.164277	0.182168	O43684-2;O43684
O43688-2;O43688;O43688-3	PPAP2C	Lipid phosphate phosphohydrolase 2	0	1.7606	481	O43688		0	0.100922	0.189971	0.201406	0.256376	0.146527	0.104798	0.102183	0.0747525	0.240415	0.261638	0.175622	0.14539	0.11752	0.124447	0.347495	0.197783	0.139676	0.073079	0.0741534	0.172459	0.235459	0.22668	0.194497	0.0967517	0.0615333	0.191853	0.257838	0.189052	0.201384	0.0983401	0.0968106	0.235866	0.147234	0.268475	0.163816	0.0877992	O43688-2;O43688;O43688-3
O43707;O43707-2;O43707-3	ACTN4	Alpha-actinin-4	0	20.582	482	O43707	Actin binding proteins	Actin binding proteins	0.317307	0.299024	0.194529	0.117947	0.0471082	0.0240851	0.302985	0.299322	0.230302	0.110254	0.0332777	0.0238589	0.347473	0.263122	0.205214	0.112075	0.0453079	0.0268074	0.284032	0.286786	0.219023	0.124537	0.0642308	0.0213903	0.274753	0.293012	0.220241	0.142303	0.0490171	0.020674	0.269924	0.286418	0.243107	0.13261	0.0508963	0.0170449	O43707;O43707-2;O43707-3
O43709;O43709-3	WBSCR22	Probable 18S rRNA (guanine-N(7))-methyltransferase	0	1.8752	484	O43709		0	0.169969	0.0604799	0.0646662	0.168651	0.199477	0.336757	0.170399	0.0891681	0.07741	0.175526	0.21667	0.270826	0.174665	0.0785103	0.130514	0.155901	0.15924	0.30117	0.223606	0.0770937	0.0591053	0.102225	0.193054	0.344916	0.247207	0.0656835	0.0726964	0.127037	0.19612	0.291256	0.185272	0.0612181	0.0845916	0.136626	0.216899	0.315393	O43709;O43709-3
O43715	TRIAP1	TP53-regulated inhibitor of apoptosis 1	0	1.8438	485	O43715		0	0.141681	0.411639	0.272918	0.0709169	0.0590013	0.0438445	0.13161	0.303705	0.324662	0.16646	0.0735635	0	0.12386	0.416799	0.200634	0.0780906	0.0825616	0.0980545	0.121012	0.326642	0.253243	0.0575479	0.0205417	0.221013	0.0751968	0.238787	0.191956	0.0650016	0	0.429058	0.0855281	0.446987	0.278174	0.0433573	0.145954	0	O43715
O43716	GATC	Glutamyl-tRNA(Gln) amidotransferase subunit C, mitochondrial	0	1.6027	486	O43716		0	0.124176	0.447142	0.213236	0.0984655	0.096621	0.0203598	0.093263	0.287078	0.252062	0.113719	0.132567	0.12131	0.0865716	0.282149	0.324779	0.0951349	0.0334532	0.177912	0.10919	0.271059	0.23219	0.0828575	0.169642	0.135061	0.0713806	0.382352	0.350897	0.0686323	0.126738	0	0.0559698	0.393625	0.19395	0.119316	0.133604	0.103535	O43716
O43719	HTATSF1	HIV Tat-specific factor 1	0	7.3441	487	O43719		0	0.264909	0.144536	0.12759	0.157332	0.150584	0.155049	0.263592	0.124457	0.155791	0.125442	0.145485	0.185233	0.226052	0.123527	0.140623	0.163152	0.18338	0.163265	0.235489	0.128262	0.0992642	0.177073	0.194623	0.165289	0.240215	0.0976084	0.16312	0.167369	0.161881	0.169807	0.318573	0.103365	0.109523	0.134962	0.195497	0.13808	O43719
O43747;O43747-2	AP1G1	AP-1 complex subunit gamma-1	0	5.5596	488	O43747	Large Protein Complex	Large Protein Complex	0.0618817	0.11645	0.122404	0.18337	0.240755	0.27514	0.0686887	0.118837	0.142042	0.227046	0.172922	0.270464	0.0632843	0.0976706	0.0900217	0.239979	0.266518	0.242527	0.0836333	0.0903793	0.110699	0.208105	0.297562	0.209621	0.0644864	0.112826	0.117679	0.219245	0.259323	0.22644	0.0565535	0.1057	0.0950605	0.238105	0.275618	0.228963	O43747;O43747-2
O43752	STX6	Syntaxin-6	0	2.7341	489	O43752	Endosome	Endosome	0.0579205	0.0936185	0.136918	0.250952	0.25142	0.209171	0.0640855	0.107501	0.167783	0.257148	0.199186	0.204296	0.0510525	0.119912	0.0863502	0.261296	0.25777	0.22362	0.0459802	0.0827767	0.113889	0.24424	0.320437	0.192677	0.0340538	0.0799901	0.152687	0.204096	0.308089	0.221084	0.037091	0.0829004	0.143586	0.226179	0.326204	0.184039	O43752
O43760;O43760-2	SYNGR2	Synaptogyrin-2	0	1.9184	490	O43760		0	0.0775435	0.0738914	0.097518	0.233682	0.19704	0.320325	0.0988853	0.0591347	0.129102	0.205575	0.179098	0.328205	0.0528493	0.0980572	0.124373	0.196446	0.229054	0.29922	0.0663088	0.0546695	0.0843616	0.208041	0.300291	0.286328	0.0596887	0.0672798	0.161064	0.222225	0.160297	0.329446	0.0509991	0.0627847	0.119053	0.241193	0.287351	0.238619	O43760;O43760-2
O43765	SGTA	Small glutamine-rich tetratricopeptide repeat-containing protein alpha	0	3.0332	491	O43765		0	0.144081	0.256276	0.159977	0.204143	0.153323	0.0822003	0.136999	0.254825	0.238955	0.175045	0.109778	0.0843992	0.124781	0.250074	0.210015	0.178716	0.135452	0.100962	0.226812	0.161911	0.143149	0.196463	0.190214	0.0814517	0.136071	0.188087	0.177914	0.272092	0.132107	0.093729	0.145077	0.226138	0.174324	0.245181	0.134247	0.075034	O43765
O43768-2;O43768;O43768-9;O43768-3;O43768-4;O43768-6;O43768-5;O43768-7;O43768-8	ENSA	Alpha-endosulfine	0	2.6496	493	O43768		0	0.148816	0.138696	0.127608	0.217035	0.190831	0.177015	0.131352	0.142408	0.12346	0.191868	0.235783	0.175129	0.122132	0.17639	0.143214	0.190665	0.241675	0.125923	0.150939	0.145552	0.151152	0.202327	0.183793	0.166237	0.111973	0.107943	0.151569	0.216342	0.233735	0.178438	0.110873	0.111743	0.125915	0.225856	0.276864	0.148748	O43768-2;O43768;O43768-9;O43768-3;O43768-4;O43768-6;O43768-5;O43768-7;O43768-8
O43772	SLC25A20	Mitochondrial carnitine/acylcarnitine carrier protein	0	1.4774	494	O43772		0	0.248084	0.235423	0.220089	0.112435	0.0843953	0.0995746	0.12837	0.237408	0.150754	0.183002	0.104614	0.195852	0.203354	0.249605	0.193956	0.132418	0.0985574	0.12211	0.201956	0.209745	0.288281	0.136627	0.040449	0.122943	0.171604	0.191534	0.0975567	0.0705592	0.373584	0.0951624	0.0487715	0.155439	0.265248	0.15634	0.253367	0.120835	O43772
O43776	NARS	Asparagine--tRNA ligase, cytoplasmic	0	3.2391	495	O43776		0	0.145476	0.154181	0.159285	0.247651	0.139291	0.154116	0.129238	0.179937	0.213811	0.207603	0.120512	0.148899	0.124147	0.164302	0.159017	0.229941	0.150372	0.17222	0.149268	0.145568	0.133375	0.23071	0.200312	0.140767	0.107876	0.131008	0.216243	0.255086	0.143452	0.146336	0.139491	0.161284	0.199446	0.219926	0.148395	0.131458	O43776
O43795-2	MYO1B	Unconventional myosin-Ib	0	12.204	497	O43795-2		0	0.144979	0.226971	0.257016	0.232517	0.0994125	0.0391047	0.132477	0.207824	0.286878	0.239532	0.0883976	0.044891	0.140685	0.207148	0.26903	0.240573	0.0999321	0.0426313	0.178972	0.227974	0.25846	0.20269	0.107804	0.0240993	0.135255	0.229183	0.2714	0.223042	0.106345	0.0347756	0.123149	0.209492	0.285672	0.241344	0.105359	0.0349852	O43795-2
O43808	SLC25A17	Peroxisomal membrane protein PMP34	0	3.708	498	O43808	Peroxisome	Peroxisome	0.125587	0.171683	0.277812	0.198091	0.156052	0.0707757	0.188906	0.1649	0.25621	0.23385	0.0654743	0.0906591	0.148059	0.167517	0.200356	0.313202	0.0871038	0.0837622	0.119142	0.139026	0.318864	0.232364	0.137854	0.0527508	0.131248	0.170877	0.293309	0.195774	0.11845	0.0903416	0.111876	0.163986	0.233033	0.298944	0.124492	0.0676701	O43808
O43809	NUDT21	Cleavage and polyadenylation specificity factor subunit 5	0	3.7846	499	O43809		0	0.342812	0.108824	0.0772426	0.103319	0.15435	0.213452	0.322582	0.111534	0.0794067	0.138709	0.142472	0.205297	0.415543	0.0567496	0.0475229	0.110491	0.159075	0.210619	0.247734	0.133004	0.109575	0.123489	0.159005	0.227194	0.278857	0.100548	0.0920279	0.129641	0.181043	0.217883	0.350118	0.0964931	0.0579709	0.124592	0.172416	0.19841	O43809
O43813	LANCL1	LanC-like protein 1	0	3.5902	500	O43813		0	0.116119	0.208515	0.199598	0.226428	0.145555	0.103785	0.127357	0.177918	0.225712	0.238905	0.130383	0.0997251	0.13828	0.206737	0.188028	0.243935	0.13184	0.0911805	0.130855	0.162936	0.179225	0.247723	0.195942	0.0833193	0.110171	0.190872	0.220248	0.244518	0.141685	0.0925049	0.0869951	0.184566	0.21454	0.262973	0.159651	0.0912747	O43813
O43815;O43815-2	STRN	Striatin	0	5.771	501	O43815		0	0.136177	0.148327	0.159004	0.237916	0.189668	0.128908	0.13068	0.14232	0.197192	0.238504	0.16388	0.127424	0.134431	0.119718	0.21336	0.215107	0.173991	0.143393	0.119325	0.144622	0.175205	0.244799	0.199658	0.116391	0.107074	0.14245	0.165946	0.239013	0.206184	0.139332	0.112984	0.133013	0.175359	0.240952	0.209399	0.128293	O43815;O43815-2
O43818	RRP9	U3 small nucleolar RNA-interacting protein 2	0	4.484	502	O43818		0	0.536592	0.116829	0.0587607	0.0760512	0.0975012	0.114266	0.55294	0.132856	0.0796319	0.0710482	0.0741286	0.0893949	0.571439	0.0889902	0.0624988	0.0804594	0.10929	0.0873229	0.530113	0.162564	0.0629799	0.0698058	0.0934518	0.0810858	0.49732	0.121037	0.0607709	0.132249	0.1158	0.0728222	0.561955	0.134655	0.079817	0.0607325	0.0737568	0.0890836	O43818
O43819	SCO2	Protein SCO2 homolog, mitochondrial	0	3.0356	503	O43819		0	0.129909	0.398035	0.338714	0.0862778	0.0470647	0	0.101471	0.343398	0.229198	0.0659242	0.0817982	0.178212	0.0937492	0.323631	0.311211	0.0519473	0.0496487	0.169814	0.135454	0.311611	0.270979	0.0516692	0.0695813	0.160706	0.120836	0.306606	0.306457	0.0638779	0	0.202224	0.0705591	0.316888	0.232455	0.0712938	0.107402	0.201402	O43819
O43823	AKAP8	A-kinase anchor protein 8	0	4.1163	504	O43823		0	0.422224	0.0964564	0.0523078	0.0983152	0.145989	0.184708	0.39603	0.100356	0.065867	0.0989688	0.136782	0.201997	0.519491	0.0723538	0.0385425	0.0902989	0.126463	0.15285	0.398459	0.0849153	0.0465057	0.102422	0.185275	0.182423	0.435459	0.0902319	0.0518198	0.0957563	0.13152	0.195213	0.388047	0.101205	0.06578	0.0945769	0.155384	0.195007	O43823
O43824	GTPBP6	Putative GTP-binding protein 6	0	3.6551	505	O43824		0	0.136524	0.305629	0.18097	0.142908	0.0961295	0.137839	0.156173	0.294757	0.250217	0.145517	0.0759029	0.0774328	0.118282	0.252089	0.347728	0.135215	0.0879472	0.0587387	0.117963	0.281124	0.261565	0.138984	0.104746	0.0956186	0.134305	0.297771	0.200048	0.134856	0.127844	0.105177	0.124555	0.307128	0.288913	0.111117	0.104966	0.0633213	O43824
O43826;O43826-2	SLC37A4	Glucose-6-phosphate translocase	0	1.3481	506	O43826		0	0.188522	0.148987	0.219529	0.313293	0.0896846	0.0399836	0.160003	0.162369	0.246788	0.306455	0.0947988	0.0295858	0.153589	0.174322	0.260517	0.261934	0.108659	0.0409785	0.120966	0.148098	0.219461	0.331185	0.12724	0.05305	0.109592	0.12421	0.260246	0.313748	0.13734	0.0548639	0.0922404	0.108346	0.267525	0.325266	0.150905	0.0557178	O43826;O43826-2
O43837;O43837-2	IDH3B	Isocitrate dehydrogenase [NAD] subunit beta, mitochondrial	0	5.1312	507	O43837	Mitochondrion	Mitochondrion	0.087152	0.383713	0.276731	0.0531212	0.105372	0.0939108	0.0984723	0.306668	0.268663	0.0494905	0.171544	0.105162	0.101033	0.371828	0.270037	0.0599919	0.102376	0.0947335	0.139646	0.368047	0.312788	0.0404236	0.0901219	0.0489738	0.0954724	0.333455	0.326679	0.046527	0.0600897	0.137777	0.099285	0.381144	0.258641	0.0606084	0.109013	0.0913086	O43837;O43837-2
O43847;O43847-2	NRD1	Nardilysin	0	4.042	508	O43847		0	0.191103	0.184068	0.136251	0.205589	0.159158	0.123831	0.151558	0.176844	0.196764	0.203853	0.122597	0.148383	0.160243	0.160697	0.135098	0.242643	0.161433	0.139885	0.169753	0.142542	0.150188	0.173165	0.188313	0.176038	0.171769	0.155038	0.175416	0.199273	0.153694	0.14481	0.126212	0.171306	0.203263	0.196057	0.171988	0.131174	O43847;O43847-2
O43852;O43852-3;O43852-6;O43852-5;O43852-10;O43852-9	CALU	Calumenin	0	6.5648	509	O43852		0	0.056431	0.163594	0.317284	0.297665	0.125306	0.0397189	0.057859	0.166227	0.381431	0.265515	0.0830247	0.0459436	0.0994673	0.241975	0.0547947	0.419248	0.126001	0.0585135	0.0590624	0.171856	0.328873	0.257835	0.137283	0.0450902	0.0480749	0.157475	0.29303	0.292756	0.154024	0.0546395	0.0481554	0.141374	0.343268	0.276275	0.140991	0.0499356	O43852;O43852-3;O43852-6;O43852-5;O43852-10;O43852-9
O43861-2;O43861	ATP9B	Probable phospholipid-transporting ATPase IIB	0.0094606	0.33353	511	O43861		0	0.319433	0.0991263	0.181162	0.18193	0.117978	0.100372	0.171892	0.126027	0.18044	0.187231	0.177704	0.156706	0.154945	0.152517	0.228877	0.165179	0.195076	0.103407	0.30002	0.141684	0.161551	0.134852	0.150188	0.111706	0.23756	0.248128	0.17011	0.146746	0.115871	0.0815852	0.216396	0.160448	0.158227	0.205098	0.160796	0.0990344	O43861-2;O43861
O43865;O43865-2	AHCYL1	Putative adenosylhomocysteinase 2	0	5.774	512	O43865		0	0.151855	0.19111	0.182403	0.209074	0.166434	0.0991242	0.163599	0.205438	0.215642	0.196239	0.121994	0.0970879	0.144614	0.231296	0.164316	0.223636	0.144022	0.0921162	0.192122	0.175946	0.162422	0.209528	0.165419	0.0945625	0.125283	0.182847	0.191769	0.246571	0.160298	0.0932322	0.134133	0.196662	0.183825	0.233404	0.159644	0.0923321	O43865;O43865-2
O43896	KIF1C	Kinesin-like protein KIF1C	0	6.8474	513	O43896		0	0.130237	0.0844157	0.105612	0.188775	0.231895	0.259065	0.142869	0.150889	0.11687	0.173269	0.166426	0.249678	0.103922	0.102703	0.123417	0.199073	0.214438	0.256448	0.114453	0.114759	0.102641	0.161349	0.208092	0.298706	0.0913456	0.0812048	0.147179	0.159038	0.191128	0.330105	0.114169	0.122243	0.122798	0.159285	0.194333	0.287172	O43896
O43909	EXTL3	Exostosin-like 3	0	1.2147	515	O43909		0	0.248365	0.168556	0.15203	0.126714	0.210652	0.0936827	0.207406	0.155682	0.238201	0.15122	0.10867	0.138821	0.296044	0.141132	0.179415	0.154998	0.111874	0.116537	0.185738	0.142813	0.318399	0.0769269	0.162896	0.113227	0.145613	0.216666	0.287712	0.137864	0.140342	0.0718039	0.301514	0.166206	0.100096	0.097422	0.231316	0.103446	O43909
O43913;O43913-2	ORC5	Origin recognition complex subunit 5	0	3.729	516	O43913		0	0.366872	0.206897	0.123058	0.106332	0.0936576	0.103183	0.374701	0.166691	0.128926	0.114964	0.11556	0.0991579	0.464808	0.115951	0.0859075	0.0994623	0.113577	0.120295	0.440474	0.176206	0.129514	0.0827685	0.0892093	0.0818288	0.438615	0.124881	0.0912622	0.0759459	0.11409	0.155205	0.463908	0.146054	0.120935	0.0758708	0.0910278	0.102205	O43913;O43913-2
O43920	NDUFS5	NADH dehydrogenase [ubiquinone] iron-sulfur protein 5	0	1.5085	517	O43920		0	0.0278037	0.429592	0.263811	0.0806388	0.0814807	0.116674	0.0901805	0.339879	0.285019	0.202013	0.0677517	0.0151567	0.154966	0.360483	0.251	0.0803824	0.0852643	0.0679046	0.114197	0.336505	0.23347	0.0697888	0.0882455	0.157795	0.0386144	0.340782	0.148663	0.122714	0.164922	0.184304	0.0744021	0.346908	0.266907	0.11089	0.107641	0.0932514	O43920
O43929;O43929-2;O43929-3	ORC4	Origin recognition complex subunit 4	0	3.9047	519	O43929		0	0.414172	0.169786	0.108518	0.105518	0.105133	0.0968731	0.383489	0.159665	0.133198	0.118264	0.094091	0.111293	0.407821	0.121805	0.0910408	0.140023	0.115575	0.123736	0.396556	0.166516	0.126692	0.121112	0.110163	0.078962	0.410033	0.153618	0.101233	0.0959532	0.130937	0.108226	0.444365	0.137917	0.0867745	0.117439	0.107876	0.105629	O43929;O43929-2;O43929-3
O43933;O43933-2	PEX1	Peroxisome biogenesis factor 1	0	6.0992	520	O43933	Peroxisome	Peroxisome	0.126661	0.155527	0.244777	0.271856	0.102288	0.0988911	0.128524	0.152783	0.261785	0.231917	0.115389	0.109602	0.123331	0.147727	0.216846	0.275014	0.107169	0.129913	0.12022	0.1406	0.20863	0.268348	0.12669	0.135512	0.119472	0.12511	0.2668	0.246188	0.123151	0.119278	0.152016	0.133481	0.23373	0.251466	0.123139	0.106168	O43933;O43933-2
O60216	RAD21	Double-strand-break repair protein rad21 homolog	0	6.5698	521	O60216		0	0.597495	0.136404	0.0601829	0.0578935	0.0707714	0.0772527	0.575964	0.13934	0.0818021	0.0639784	0.0670773	0.0718383	0.660936	0.0905287	0.0480194	0.0577412	0.0663321	0.0764425	0.620299	0.144008	0.0631491	0.0444407	0.0553456	0.0727576	0.684206	0.10131	0.0521822	0.0448284	0.0482859	0.0691871	0.642178	0.12399	0.0587311	0.0434424	0.0573028	0.0743559	O60216
O60220	TIMM8A	Mitochondrial import inner membrane translocase subunit Tim8 A	0	1.6892	522	O60220		0	0.0719821	0.478353	0.339882	0.0444277	0.0365398	0.028815	0.0984038	0.449459	0.315048	0.0705892	0.0350969	0.031403	0.0767485	0.378804	0.424207	0.0477767	0.041785	0.030679	0.0960938	0.500754	0.317216	0.0301634	0.0305094	0.0252635	0.0696784	0.485103	0.376796	0.0324261	0.0211588	0.0148374	0.0572078	0.52607	0.297894	0.0439617	0.0416004	0.0332658	O60220
O60231	DHX16	Putative pre-mRNA-splicing factor ATP-dependent RNA helicase DHX16	0	9.1963	523	O60231		0	0.198538	0.0774841	0.0706572	0.142917	0.218203	0.2922	0.188338	0.0856364	0.0807256	0.153671	0.202741	0.288887	0.243607	0.0692505	0.0667117	0.144593	0.22024	0.255599	0.192904	0.0931265	0.0625609	0.134771	0.205106	0.311532	0.271376	0.0850577	0.0859026	0.118156	0.148373	0.291136	0.241701	0.0885431	0.0676736	0.126493	0.181366	0.294223	O60231
O60232	SSSCA1	Sjoegren syndrome/scleroderma autoantigen 1	0	1.0913	524	O60232		0	0.0964551	0.162897	0.108038	0.244202	0.141203	0.247204	0.120417	0.142933	0.191921	0.197172	0.136459	0.211098	0.0914958	0.112944	0.299564	0.132952	0.124251	0.238794	0.150489	0.152739	0.0954993	0.214949	0.228447	0.157876	0.117646	0.173063	0.1873	0.207577	0.169467	0.144947	0	0.175853	0.177254	0.259956	0.200214	0.186723	O60232
O60244	MED14	Mediator of RNA polymerase II transcription subunit 14	0	5.2678	526	O60244		0	0.306571	0.115035	0.12306	0.133278	0.170543	0.151514	0.340795	0.152135	0.109322	0.120995	0.148336	0.128417	0.346245	0.0968996	0.168441	0.115807	0.146681	0.125926	0.309691	0.123048	0.127599	0.109707	0.196849	0.133105	0.396173	0.128684	0.101543	0.117808	0.139231	0.116562	0.333866	0.128023	0.155257	0.120532	0.129668	0.132654	O60244
O60245;O60245-2	PCDH7	Protocadherin-7	0	5.5052	527	O60245	Plasma membrane	Plasma membrane	0.118108	0.191243	0.213338	0.270618	0.139136	0.0675572	0.111552	0.172721	0.254133	0.26609	0.138775	0.0567288	0.119352	0.165253	0.268917	0.24331	0.139556	0.0636125	0.13611	0.181026	0.209199	0.245464	0.160972	0.0672287	0.104587	0.181006	0.22739	0.230494	0.179259	0.0772645	0.108858	0.187559	0.243842	0.228526	0.171549	0.0596653	O60245;O60245-2
O60256;O60256-3;O60256-2;O60256-4	PRPSAP2	Phosphoribosyl pyrophosphate synthase-associated protein 2	0	3.9521	528	O60256		0	0.065282	0.0736069	0.0832461	0.166869	0.238414	0.372582	0.0695192	0.0715899	0.0901993	0.177053	0.211345	0.380293	0.0674539	0.0876422	0.0959843	0.154021	0.229228	0.365671	0.0947906	0.0773149	0.1115	0.152031	0.220859	0.343504	0.0706447	0.0913951	0.106907	0.152579	0.235288	0.343187	0.078892	0.0893268	0.102143	0.17538	0.242479	0.311779	O60256;O60256-3;O60256-2;O60256-4
O60264	SMARCA5	SWI/SNF-related matrix-associated actin-dependent regulator of chromatin subfamily A member 5	0	17.266	529	O60264		0	0.590088	0.174206	0.0846283	0.0622205	0.0473425	0.0415148	0.559451	0.174818	0.101921	0.0664274	0.0454936	0.0518886	0.67339	0.119368	0.0637879	0.052545	0.0479805	0.0429287	0.53677	0.204617	0.0982385	0.0673689	0.0514666	0.0415388	0.63318	0.136972	0.0782446	0.0486521	0.0530298	0.0499211	0.63771	0.149675	0.0826887	0.0477899	0.0415361	0.0406011	O60264
O60271-4;O60271-2;O60271-9;O60271-5	SPAG9	C-Jun-amino-terminal kinase-interacting protein 4	0	6.1109	531	O60271-4		0	0.163447	0.194273	0.161475	0.184678	0.145697	0.15043	0.137056	0.176178	0.198802	0.201541	0.125486	0.160937	0.150867	0.192456	0.152325	0.2019	0.161992	0.140459	0.207363	0.157295	0.156878	0.167082	0.184537	0.126845	0.151181	0.138109	0.159784	0.197468	0.185398	0.168061	0.147658	0.160886	0.159207	0.216578	0.189422	0.126248	O60271-4;O60271-2;O60271-9;O60271-5
O60287	URB1	Nucleolar pre-ribosomal-associated protein 1	0	12.021	533	O60287		0	0.365443	0.152375	0.105097	0.119495	0.118001	0.13959	0.411551	0.14257	0.126047	0.112893	0.102244	0.104694	0.4295	0.129872	0.118526	0.114544	0.108053	0.0995049	0.444098	0.155213	0.0981235	0.0945428	0.104181	0.103842	0.390569	0.141172	0.0958726	0.118554	0.14027	0.113563	0.42124	0.151296	0.10202	0.118413	0.103387	0.103645	O60287
O60293;O60293-2	ZFC3H1	Zinc finger C3H1 domain-containing protein	0	6.4368	535	O60293		0	0.247519	0.0973733	0.137067	0.138227	0.175596	0.204219	0.215477	0.109311	0.188391	0.134617	0.152565	0.19964	0.274681	0.108899	0.139359	0.125289	0.166154	0.185619	0.287555	0.137278	0.0767048	0.124609	0.166182	0.207672	0.245902	0.113137	0.142764	0.171723	0.135371	0.191103	0.314142	0.117957	0.143546	0.130715	0.12938	0.164261	O60293;O60293-2
O60306	AQR	Intron-binding protein aquarius	0	7.8616	537	O60306		0	0.281415	0.0976226	0.088347	0.142358	0.167821	0.222437	0.267415	0.087758	0.100467	0.161708	0.155949	0.226703	0.298126	0.0815863	0.111248	0.141674	0.163083	0.204282	0.272491	0.110453	0.103869	0.132771	0.169967	0.210449	0.296754	0.0862571	0.116586	0.130892	0.143585	0.225927	0.275991	0.0951534	0.108433	0.136754	0.164702	0.218966	O60306
O60313-2;O60313;O60313-10;O60313-9;O60313-11;O60313-13	OPA1	Dynamin-like 120 kDa protein, mitochondrial;Dynamin-like 120 kDa protein, form S1	0	14.102	538	O60313		0	0.115382	0.414452	0.289522	0.0706645	0.0609937	0.0489856	0.112171	0.401768	0.295706	0.0612998	0.0610503	0.0680057	0.0947726	0.423591	0.27295	0.0706406	0.0746849	0.0633603	0.162168	0.380676	0.295791	0.0595343	0.0702976	0.0315341	0.114346	0.367825	0.286819	0.0629721	0.11374	0.0542983	0.114199	0.366834	0.347334	0.0496495	0.0521755	0.0698073	O60313-2;O60313;O60313-10;O60313-9;O60313-11;O60313-13
O60318	MCM3AP	Germinal-center associated nuclear protein	0	9.1927	539	O60318		0	0.278252	0.151387	0.213071	0.11917	0.112861	0.125258	0.303045	0.153084	0.122768	0.204156	0.0612656	0.155681	0.282185	0.110787	0.182446	0.180937	0.14781	0.0958344	0.331586	0.14716	0.125623	0.129406	0.117417	0.148808	0.238946	0.132503	0.120851	0.183705	0.223818	0.100178	0.307343	0.141702	0.172406	0.0948625	0.159399	0.124288	O60318
O60333-3	KIF1B	Kinesin-like protein KIF1B	0	5.6072	542	O60333-3			0.080978	0.127838	0.107705	0.175922	0.254033	0.253523	0.103332	0.0994415	0.151206	0.186541	0.237084	0.222395	0.113723	0.0955792	0.111875	0.219144	0.235918	0.223761	0.153145	0.090555	0.102751	0.147803	0.240036	0.26571	0.152992	0.0923929	0.122401	0.136266	0.233522	0.262426	0.340513	0.081336	0.105774	0.117012	0.171823	0.183541	O60333-3
O60337;O60337-5;O60337-6	MARCH6	E3 ubiquitin-protein ligase MARCH6	0	2.0245	543	O60337		0	0.145914	0.182682	0.266838	0.223857	0.0969716	0.0837375	0.102388	0.140449	0.338562	0.293854	0.0961598	0.0285871	0.104648	0.195723	0.286782	0.175372	0.0560911	0.181384	0.145354	0.159117	0.350689	0.196301	0.122156	0.0263824	0.152748	0.238817	0.125233	0.434229	0.0489731	0	0.0935908	0.122845	0.295024	0.334524	0.113289	0.0407273	O60337;O60337-5;O60337-6
O60341;O60341-2	KDM1A	Lysine-specific histone demethylase 1A	0	7.5968	544	O60341		0	0.389942	0.137595	0.0839173	0.108357	0.134529	0.14566	0.381182	0.130572	0.0956931	0.129354	0.123825	0.139374	0.402625	0.113377	0.0892417	0.129728	0.132819	0.13221	0.374029	0.153115	0.103572	0.113032	0.122357	0.133895	0.390867	0.126795	0.142479	0.108119	0.111403	0.120337	0.414238	0.131079	0.0968779	0.112535	0.117446	0.127824	O60341;O60341-2
O60343-2;O60343-3;O60343	TBC1D4	TBC1 domain family member 4	0	3.0614	545	O60343		0	0.169076	0.168202	0.133668	0.165656	0.14488	0.218517	0.154664	0.141349	0.169049	0.154477	0.165654	0.214806	0.108296	0.115834	0.119803	0.169349	0.206597	0.280122	0.128221	0.135573	0.221315	0.157547	0.159371	0.197973	0.172697	0.13853	0.151846	0.157301	0.171913	0.207712	0.16249	0.136557	0.166363	0.156662	0.145627	0.232301	O60343-2;O60343-3;O60343
O60353-2;O60353	FZD6	Frizzled-6	0	4.1196	546	O60353		0	0.118618	0.158509	0.227023	0.266081	0.149832	0.0799358	0.106382	0.159533	0.265388	0.252607	0.0965109	0.119579	0.113564	0.158266	0.289386	0.253626	0.132089	0.0530697	0.122842	0.1474	0.223023	0.268868	0.195424	0.0424429	0.0984121	0.158527	0.23393	0.271362	0.180956	0.0568128	0.134968	0.155311	0.235205	0.271203	0.151259	0.0520546	O60353-2;O60353
O60427;O60427-2	FADS1	Fatty acid desaturase 1	0	4.1129	548	O60427		0	0.108483	0.144608	0.237452	0.323938	0.125569	0.0599503	0.123893	0.144532	0.296346	0.285199	0.0919924	0.0580387	0.11109	0.14461	0.316312	0.256429	0.0982129	0.0733459	0.114942	0.157401	0.250726	0.287116	0.149629	0.0401861	0.11096	0.139592	0.243768	0.298405	0.143741	0.0635343	0.0982924	0.111832	0.283648	0.29274	0.143696	0.0697915	O60427;O60427-2
O60437	PPL	Periplakin	0	6.6227	549	O60437		0	0.192422	0.205095	0.168504	0.175077	0.130245	0.128657	0.169279	0.210131	0.172913	0.188768	0.138989	0.11992	0.184857	0.171594	0.183941	0.17349	0.160898	0.125219	0.19715	0.186507	0.137553	0.19517	0.163011	0.120608	0.186571	0.174494	0.169546	0.168291	0.167306	0.133793	0.201784	0.181794	0.168133	0.17362	0.169594	0.105075	O60437
O60443;O60443-3	DFNA5	Non-syndromic hearing impairment protein 5	0	4.2433	550	O60443		0	0.187276	0.218886	0.170101	0.184241	0.154439	0.0850568	0.137037	0.221109	0.182023	0.193046	0.148486	0.1183	0.125336	0.193412	0.178366	0.217046	0.161041	0.124799	0.251812	0.206206	0.15021	0.15879	0.149147	0.0838344	0.13419	0.219796	0.177187	0.200058	0.164092	0.104677	0.140363	0.227307	0.192803	0.201755	0.153347	0.0844246	O60443;O60443-3
O60447;O60447-2	EVI5	Ecotropic viral integration site 5 protein homolog	0.0024745	0.47792	551	O60447		0	0.111605	0.218766	0.203878	0.223632	0.0956677	0.146452	0.139038	0.162856	0.107795	0.258254	0.149866	0.182191	0.177204	0.271405	0.166953	0.0985396	0.166433	0.119465	0.104181	0.145178	0.224564	0.214956	0.116787	0.194334	0.0851044	0.150548	0.206453	0.137686	0.237079	0.18313	0.164247	0.125113	0.139135	0.195589	0.273643	0.102273	O60447;O60447-2
O60476	MAN1A2	Mannosyl-oligosaccharide 1,2-alpha-mannosidase IB	0	3.3802	552	O60476		0	0.089497	0.338389	0.307611	0.116047	0.0601	0.0883557	0.138145	0.32832	0.290512	0.0889407	0.0756601	0.078422	0.0734464	0.263215	0.383038	0.163386	0.062422	0.0544927	0.160644	0.38965	0.255081	0.039095	0.0705664	0.0849637	0.101652	0.397937	0.287072	0.0834553	0.0547886	0.0750954	0.0994771	0.317059	0.317755	0.0891989	0.0902435	0.0862661	O60476
O60487	MPZL2	Myelin protein zero-like protein 2	0.00033933	0.72885	554	O60487		0	0.115565	0.139158	0.221744	0.262381	0.154095	0.107058	0.0948925	0.140763	0.227915	0.299344	0.173746	0.0633396	0.0782537	0.11207	0.33303	0.257737	0.142912	0.075998	0.129089	0.136901	0.126281	0.270525	0.259854	0.0773502	0.103532	0.148426	0.237159	0.295366	0.165856	0.0496607	0.110333	0.112604	0.235768	0.275133	0.198605	0.0675558	O60487
O60488-2;O60488	ACSL4	Long-chain-fatty-acid--CoA ligase 4	0	9.0875	555	O60488		0	0.0868167	0.302758	0.296665	0.144383	0.0904537	0.0789237	0.0891073	0.294631	0.307031	0.158819	0.075896	0.0745169	0.0939833	0.333638	0.26119	0.154002	0.082677	0.0745087	0.123936	0.277845	0.257272	0.144111	0.113944	0.0828919	0.0861722	0.300839	0.264373	0.143861	0.108519	0.096236	0.082922	0.302853	0.315117	0.14177	0.0895916	0.0677459	O60488-2;O60488
O60493;O60493-2;O60493-4;O60493-3	SNX3	Sorting nexin-3	0	3.6381	556	O60493	Endosome		0.0557383	0.0672932	0.13256	0.339043	0.250393	0.154972	0.0490681	0.0867694	0.183619	0.326483	0.196155	0.157905	0.0477654	0.0867633	0.187357	0.336124	0.214031	0.127959	0.0700567	0.0618048	0.152816	0.25808	0.350543	0.106699	0.0437859	0.0526843	0.137157	0.289491	0.353733	0.123149	0.0499112	0.0676693	0.166759	0.29041	0.309324	0.115926	O60493;O60493-2;O60493-4;O60493-3
O60499;O60499-2	STX10	Syntaxin-10	0	1.9482	557	O60499	Endosome	Endosome	0.0811438	0.102702	0.171463	0.171732	0.198452	0.274507	0.0397431	0.139429	0.234753	0.230071	0.169989	0.186014	0.0514864	0.0953911	0.23924	0.243132	0.15272	0.218031	0.106272	0.197351	0.162423	0.197995	0.211966	0.123993	0.0369164	0.0869544	0.188884	0.166255	0.301091	0.219899	0.0490511	0.101366	0.164456	0.246529	0.250479	0.188118	O60499;O60499-2
O60502-4;O60502;O60502-2;O60502-3	MGEA5	Protein O-GlcNAcase	0	1.0299	558	O60502		0	0.126393	0.148361	0.30557	0.158978	0.110993	0.149706	0.185262	0.131856	0.309315	0.180975	0.101008	0.0915835	0.11033	0.195742	0.176555	0.213803	0.137683	0.165888	0.250273	0.16117	0.135485	0.213098	0.149879	0.0900939	0.122981	0.196897	0.101386	0.238541	0.156897	0.183298	0.110914	0.25662	0.206867	0.160592	0.160849	0.104158	O60502-4;O60502;O60502-2;O60502-3
O60503	ADCY9	Adenylate cyclase type 9	0	7.0403	559	O60503		0	0.138035	0.178725	0.206731	0.194555	0.106199	0.175755	0.135296	0.178579	0.237067	0.202354	0.109701	0.137002	0.125174	0.165369	0.247981	0.202099	0.119907	0.139471	0.174192	0.175034	0.213538	0.193504	0.143774	0.0999587	0.127108	0.18377	0.20103	0.196441	0.1489	0.142752	0.133274	0.18368	0.220882	0.233427	0.129286	0.0994498	O60503
O60504-2;O60504	SORBS3	Vinexin	0	4.4579	560	O60504		0	0.151207	0.20037	0.149225	0.185398	0.19595	0.117852	0.159325	0.188599	0.138367	0.157511	0.171301	0.184897	0.191133	0.178305	0.170574	0.156318	0.155846	0.147823	0.21056	0.181465	0.13461	0.172819	0.192011	0.108536	0.170478	0.170132	0.127703	0.189358	0.184322	0.158007	0.199448	0.203829	0.123445	0.168754	0.181871	0.122652	O60504-2;O60504
O60506;O60506-2	SYNCRIP	Heterogeneous nuclear ribonucleoprotein Q	0	7.8055	561	O60506		0	0.102984	0.0578973	0.0665986	0.18432	0.277441	0.310759	0.114998	0.0653416	0.0838493	0.21958	0.238936	0.277295	0.0993792	0.0547511	0.0653114	0.193154	0.284495	0.30291	0.118015	0.0658225	0.0673519	0.142717	0.28531	0.320783	0.100582	0.046162	0.0604656	0.140663	0.308901	0.343226	0.110663	0.0551053	0.0660245	0.15126	0.299663	0.317285	O60506;O60506-2
O60508	CDC40	Pre-mRNA-processing factor 17	0	7.3613	563	O60508		0	0.332216	0.118293	0.0690931	0.122628	0.168843	0.188927	0.366446	0.106811	0.08005	0.118959	0.141057	0.186677	0.408917	0.0831565	0.0924275	0.0975291	0.143551	0.174419	0.367711	0.118951	0.0743761	0.102649	0.171642	0.164672	0.42988	0.0915304	0.0665521	0.0897794	0.147275	0.174983	0.425266	0.0958859	0.0717399	0.0964741	0.148274	0.16236	O60508
O60513	B4GALT4	Beta-1,4-galactosyltransferase 4;N-acetyllactosamine synthase;Lactotriaosylceramide beta-1,4-galactosyltransferase	0	1.42	564	O60513	Golgi	Golgi	0.093775	0.299365	0.288634	0.142823	0.0505456	0.124857	0.169067	0.245259	0.303529	0.141661	0.076892	0.0635922	0.145673	0.194706	0.343757	0.147309	0.0619476	0.106608	0.159276	0.248079	0.232232	0.12411	0.131287	0.105016	0.0706633	0.212521	0.235987	0.234317	0.172909	0.0736033	0.190488	0.166033	0.186353	0.148996	0.16831	0.13982	O60513
O60524-4;O60524;O60524-5;O60524-3	NEMF	Nuclear export mediator factor NEMF	0	6.5814	566	O60524		0	0.0856616	0.0880299	0.119237	0.146999	0.17172	0.388352	0.074063	0.0993285	0.127658	0.166925	0.145787	0.386238	0.0731302	0.0922196	0.117223	0.170581	0.178183	0.368664	0.114186	0.110335	0.0918926	0.162264	0.172391	0.34893	0.0771133	0.0854162	0.118293	0.147502	0.164087	0.40759	0.0978807	0.0865783	0.110753	0.150766	0.157038	0.396984	O60524-4;O60524;O60524-5;O60524-3
O60547;O60547-2	GMDS	GDP-mannose 4,6 dehydratase	0.001102	0.54682	567	O60547		0	0.15412	0.196297	0.245339	0.172049	0.129308	0.102888	0.125479	0.136606	0.126773	0.183374	0.17041	0.257357	0.126301	0.175554	0.183431	0.139055	0.208016	0.167643	0.140044	0.136228	0.140077	0.206088	0.227866	0.149697	0.0847391	0.19528	0.122553	0.241173	0.183153	0.173102	0.14087	0.193531	0.189352	0.163883	0.185765	0.1266	O60547;O60547-2
O60563	CCNT1	Cyclin-T1	0	5.0862	568	O60563			0.179649	0.0839629	0.0557827	0.147991	0.240591	0.292023	0.153419	0.0813511	0.123961	0.126721	0.230686	0.283862	0.183464	0.0612315	0.0894943	0.151848	0.255251	0.258711	0.259842	0.0747376	0.0491581	0.112818	0.21067	0.292774	0.26921	0.0601545	0.103513	0.127312	0.169845	0.269965	0.347821	0.0663415	0.0531946	0.113479	0.165678	0.253485	O60563
O60566-3;O60566;O60566-2	BUB1B	Mitotic checkpoint serine/threonine-protein kinase BUB1 beta	0	2.3252	569	O60566		0	0.163012	0.18267	0.113944	0.205044	0.204201	0.131129	0.147277	0.1731	0.196544	0.191399	0.148262	0.143418	0.145703	0.14739	0.148156	0.190108	0.204369	0.164275	0.202402	0.187428	0.132519	0.168288	0.177674	0.131688	0.156652	0.159172	0.181166	0.17029	0.186697	0.146021	0.134489	0.187363	0.154692	0.176074	0.169921	0.177461	O60566-3;O60566;O60566-2
O60568	PLOD3	Procollagen-lysine,2-oxoglutarate 5-dioxygenase 3	0	8.9721	570	O60568	ER	ER	0.0672024	0.175201	0.376192	0.283321	0.0758381	0.0222464	0.0733607	0.173531	0.413492	0.261494	0.0592037	0.0189187	0.0627647	0.175816	0.445275	0.241458	0.0543259	0.0203595	0.0684282	0.152745	0.352973	0.310781	0.0943097	0.0207636	0.0496613	0.15621	0.37858	0.307597	0.0825166	0.0254345	0.0461555	0.161012	0.378021	0.298299	0.0936035	0.0229085	O60568
O60573;O60573-2	EIF4E2	Eukaryotic translation initiation factor 4E type 2	0	2.7017	571	O60573	Large Protein Complex	Large Protein Complex	0.0611954	0.0697514	0.0738027	0.20592	0.368309	0.221022	0.0960656	0.0850464	0.111765	0.232302	0.263715	0.211106	0.0338766	0.110346	0.064556	0.207871	0.31116	0.27219	0.0672932	0.149993	0.148712	0.147692	0.264456	0.221855	0.068101	0.0779525	0.0934353	0.151314	0.331273	0.277924	0.0458739	0.0757609	0.0869878	0.181204	0.351401	0.258772	O60573;O60573-2
O60610;O60610-2;O60610-3	DIAPH1	Protein diaphanous homolog 1	0	11.042	573	O60610		0	0.169531	0.221479	0.151189	0.176496	0.152544	0.128762	0.131202	0.1911	0.168934	0.190127	0.171999	0.146637	0.119824	0.184747	0.168904	0.177126	0.196446	0.152953	0.191696	0.196111	0.146933	0.17934	0.165508	0.120412	0.124191	0.185811	0.15249	0.214605	0.183288	0.139615	0.129584	0.180717	0.147202	0.21328	0.197859	0.131358	O60610;O60610-2;O60610-3
O60613	SEP15	15 kDa selenoprotein	0.00033311	0.69323	574	O60613	ER	ER	0.0909271	0.155329	0.299368	0.320128	0.113633	0.0206144	0.0459834	0.143683	0.404469	0.300111	0.0890695	0.0166841	0.098439	0.173126	0.342181	0.300119	0.0662953	0.0198396	0.0784264	0.115585	0.321373	0.324072	0.145713	0.0148305	0.0567082	0.134726	0.298997	0.37531	0.110736	0.0235237	0.0504444	0.152023	0.331316	0.332961	0.112143	0.0211115	O60613
O60645	EXOC3	Exocyst complex component 3	0	5.5685	576	O60645	Large Protein Complex	Large Protein Complex	0.140625	0.200374	0.177136	0.189278	0.154193	0.138393	0.126864	0.190079	0.193038	0.209981	0.154971	0.125068	0.149217	0.171469	0.117828	0.227929	0.19048	0.143077	0.148028	0.208791	0.184635	0.167219	0.169828	0.121499	0.129499	0.213991	0.201179	0.171553	0.140113	0.143665	0.128945	0.220382	0.168951	0.181126	0.171127	0.129469	O60645
O60658-6;O60658-2;O60658	PDE8A	High affinity cAMP-specific and IBMX-insensitive 3,5-cyclic phosphodiesterase 8A	0	1.3817	577	O60658		0	0.156316	0.116228	0.123492	0.265921	0.209175	0.128868	0.12835	0.164336	0.184207	0.247177	0.150912	0.125018	0.0828651	0.150626	0.313963	0.195943	0.132572	0.124031	0.143739	0.182735	0.268828	0.126736	0.176236	0.101726	0.169737	0.156715	0.188817	0.175587	0.123519	0.185625	0.129191	0.179828	0.21141	0.165915	0.156465	0.157191	O60658-6;O60658-2;O60658
O60664-4;O60664;O60664-3	PLIN3	Perilipin-3	0	3.4984	578	O60664		0	0.209137	0.222908	0.152225	0.188463	0.153122	0.0741451	0.157179	0.218174	0.17715	0.203964	0.139435	0.104099	0.117371	0.237048	0.150838	0.199318	0.169815	0.12561	0.215954	0.199176	0.110932	0.213755	0.1816	0.078583	0.14552	0.204925	0.19054	0.23611	0.142536	0.0803701	0.102242	0.215723	0.158481	0.251513	0.18495	0.0870921	O60664-4;O60664;O60664-3
O60684	KPNA6	Importin subunit alpha-7	0	4.2922	583	O60684		0	0.286772	0.215409	0.144329	0.137855	0.113344	0.102291	0.254349	0.188351	0.177696	0.164614	0.105497	0.109492	0.261413	0.188048	0.127424	0.160585	0.141168	0.121362	0.277374	0.193343	0.129269	0.170488	0.13412	0.095407	0.234541	0.222492	0.149705	0.180039	0.116754	0.0964687	0.256382	0.219951	0.136322	0.185062	0.110865	0.0914165	O60684
O60701;O60701-2;O60701-3	UGDH	UDP-glucose 6-dehydrogenase	0	4.0953	584	O60701		0	0.12436	0.180879	0.138963	0.210396	0.192333	0.153069	0.137939	0.153878	0.173562	0.229262	0.148586	0.156772	0.113383	0.165478	0.185129	0.214872	0.162863	0.158274	0.141573	0.152623	0.130029	0.234235	0.201416	0.140124	0.135002	0.162261	0.161771	0.24197	0.160183	0.138813	0.132575	0.18831	0.157005	0.222185	0.171263	0.128662	O60701;O60701-2;O60701-3
O60716-3;O60716-5;O60716;O60716-2;O60716-7;O60716-8;O60716-4;O60716-6;O60716-11;O60716-13;O60716-16;O60716-9;O60716-10;O60716-15;O60716-21;O60716-19;O60716-14;O60716-12;O60716-23;O60716-24;O60716-17;O60716-18;O60716-20;O60716-22;O60716-27;O60716-29;O60716-31;O60716-25;O60716-26;O60716-32;O60716-28;O60716-30	CTNND1	Catenin delta-1	0	13.128	585	O60716		0	0.110097	0.138389	0.12508	0.206614	0.231114	0.188706	0.101571	0.127833	0.152003	0.220167	0.204821	0.193604	0.103375	0.122827	0.137179	0.19907	0.241369	0.19618	0.122896	0.14252	0.13096	0.194076	0.225284	0.184265	0.105523	0.142912	0.144151	0.206489	0.197726	0.203198	0.0979461	0.146361	0.139479	0.199074	0.220798	0.196341	O60716-3;O60716-5;O60716;O60716-2;O60716-7;O60716-8;O60716-4;O60716-6;O60716-11;O60716-13;O60716-16;O60716-9;O60716-10;O60716-15;O60716-21;O60716-19;O60716-14;O60716-12;O60716-23;O60716-24;O60716-17;O60716-18;O60716-20;O60716-22;O60716-27;O60716-29;O60716-31;O60716-25;O60716-26;O60716-32;O60716-28;O60716-30
O60749;O60749-2	SNX2	Sorting nexin-2	0	7.807	587	O60749	Endosome	Endosome	0.0770344	0.103088	0.118243	0.221565	0.230385	0.249684	0.0729006	0.0977726	0.126242	0.259913	0.210418	0.232754	0.0552142	0.110034	0.116913	0.240687	0.251409	0.225742	0.0799885	0.0870866	0.114478	0.240423	0.303956	0.174067	0.0548427	0.0804807	0.134154	0.237621	0.298443	0.194458	0.0544842	0.0860507	0.127392	0.247427	0.3174	0.167246	O60749;O60749-2
O60762	DPM1	Dolichol-phosphate mannosyltransferase subunit 1	0	2.0222	588	O60762		0	0.138167	0.160488	0.27637	0.287627	0.103745	0.0336035	0.138336	0.169915	0.295719	0.289565	0.0759116	0.0305541	0.157086	0.177194	0.233844	0.296797	0.101531	0.0335489	0.152681	0.158564	0.287005	0.254926	0.123036	0.0237884	0.128085	0.13011	0.282736	0.292533	0.128723	0.0378132	0.114697	0.128738	0.280719	0.318955	0.125608	0.0312842	O60762
O60763-2;O60763	USO1	General vesicular transport factor p115	0	7.2606	589	O60763		0	0.124441	0.305738	0.214568	0.150098	0.134981	0.0701731	0.099983	0.267372	0.235214	0.155371	0.139364	0.102696	0.0818044	0.312058	0.239211	0.131844	0.150565	0.0845181	0.182224	0.286098	0.161134	0.144111	0.156197	0.0702362	0.0998089	0.269503	0.205939	0.173109	0.164985	0.0866554	0.0826548	0.297211	0.237355	0.144858	0.16007	0.0778504	O60763-2;O60763
O60783	MRPS14	28S ribosomal protein S14, mitochondrial	0	1.0799	591	O60783	Mitochondrion	Mitochondrion	0.10867	0.468531	0.312938	0.0285028	0.0813586	0	0.112804	0.453917	0.276538	0.0482209	0	0.10852	0.0622416	0.414664	0.419609	0.0443188	0.0591658	0	0.150825	0.423054	0.329465	0.0497289	0.00396685	0.04296	0.0655569	0.300462	0.207792	0.0196399	0.320201	0.0863479	0.0587715	0.379602	0.366613	0.0443555	0.060888	0.0897703	O60783
O60784-3;O60784;O60784-2;O60784-4	TOM1	Target of Myb protein 1	0.00018285	0.97494	592	O60784		0	0.237272	0.104007	0.0885527	0.178248	0.155317	0.236604	0.27459	0.41297	0.0984952	0.065462	0.0865684	0.061914	0.139578	0.180329	0.220151	0.168265	0.154895	0.136782	0.158214	0.166222	0.198622	0.130018	0.208961	0.137964	0.0786231	0.13456	0.0988569	0.174609	0.270038	0.243313	0.170868	0.190488	0.091851	0.17238	0.202112	0.172302	O60784-3;O60784;O60784-2;O60784-4
O60825;O60825-2	PFKFB2	6-phosphofructo-2-kinase/fructose-2,6-bisphosphatase 2;6-phosphofructo-2-kinase;Fructose-2,6-bisphosphatase	0	6.733	593	O60825		0	0.0948947	0.147808	0.176567	0.230688	0.209785	0.140259	0.100252	0.139164	0.197078	0.229855	0.186186	0.147466	0.0809594	0.115504	0.226859	0.221557	0.19778	0.157341	0.148746	0.157159	0.167724	0.215628	0.19061	0.120133	0.116232	0.135084	0.205134	0.218781	0.192814	0.131956	0.125505	0.12101	0.184193	0.237454	0.205632	0.126205	O60825;O60825-2
O60826	CCDC22	Coiled-coil domain-containing protein 22	0	2.3499	594	O60826		0	0.171518	0.148123	0.14588	0.221664	0.186723	0.126092	0.136444	0.124933	0.222547	0.228843	0.156221	0.131012	0.146925	0.161905	0.151192	0.204313	0.192459	0.143206	0.128823	0.133774	0.147253	0.201382	0.236854	0.151915	0.0982149	0.152116	0.156978	0.22278	0.236383	0.133528	0.153087	0.169119	0.15202	0.201213	0.209562	0.114999	O60826
O60828-2;O60828;O60828-5;O60828-4;O60828-3	PQBP1	Polyglutamine-binding protein 1	0	2.6251	595	O60828		0	0.215556	0.0892044	0.0467328	0.143723	0.25606	0.248723	0.231226	0.0762402	0.0665395	0.164181	0.224112	0.237701	0.240027	0.0681939	0.0749691	0.141174	0.250078	0.225558	0.204291	0.100449	0.0727493	0.140674	0.243367	0.238469	0.266319	0.0682998	0.0894593	0.149758	0.171403	0.254762	0.251636	0.0800347	0.0595094	0.142618	0.219316	0.246886	O60828-2;O60828;O60828-5;O60828-4;O60828-3
O60830;O60830-2	TIMM17B	Mitochondrial import inner membrane translocase subunit Tim17-B	0	1.4314	596	O60830		0	0.0747294	0.504374	0.377311	0.0296677	0.0139176	0	0.104295	0.422841	0.369282	0.0615604	0.0313733	0.0106486	0.0933809	0.512086	0.3358	0.0587331	0	0	0.15966	0.435385	0.317746	0.0412227	0.00400282	0.0419836	0.13654	0.430112	0.272148	0.0354905	0.0240549	0.101655	0.0958799	0.391869	0.461715	0.0422902	0.00824612	0	O60830;O60830-2
O60832;O60832-2	DKC1	H/ACA ribonucleoprotein complex subunit 4	0	6.9415	597	O60832		0	0.537794	0.139483	0.0648701	0.0626833	0.0800249	0.115145	0.536926	0.141646	0.0777757	0.0674059	0.076557	0.0996893	0.605751	0.0796474	0.0474814	0.0642524	0.0901727	0.112695	0.500941	0.165212	0.0704822	0.0624065	0.0847362	0.116223	0.543081	0.128591	0.0539184	0.0604421	0.0888932	0.125075	0.503347	0.156719	0.0616357	0.0657721	0.0859396	0.126586	O60832;O60832-2
O60841	EIF5B	Eukaryotic translation initiation factor 5B	0	19.293	599	O60841		0	0.0515986	0.0617123	0.0602099	0.162469	0.253704	0.410306	0.0607386	0.0603705	0.0730564	0.156682	0.223334	0.425818	0.0442863	0.0584218	0.0635217	0.177999	0.265018	0.390753	0.0659716	0.0628447	0.0604284	0.130824	0.256761	0.423171	0.0518819	0.057666	0.0679685	0.124049	0.218944	0.479491	0.0549522	0.0623865	0.0601777	0.124981	0.247481	0.450021	O60841
O60869;O60869-2;O60869-3	EDF1	Endothelial differentiation-related factor 1	0	4.4998	600	O60869		0	0.0509316	0.0457256	0.0683452	0.209798	0.329867	0.295332	0.0498963	0.0514227	0.0835799	0.199951	0.308945	0.306205	0.0555527	0.0496618	0.0635998	0.225235	0.324863	0.281087	0.0795152	0.0579076	0.0706789	0.177526	0.332503	0.281868	0.0789946	0.0545079	0.0721634	0.182141	0.303817	0.308376	0.0817864	0.0574616	0.0792336	0.173905	0.294164	0.313449	O60869;O60869-2;O60869-3
O60870;O60870-2	KIN	DNA/RNA-binding protein KIN17	0	2.8986	601	O60870		0	0.322793	0.102069	0.145395	0.117474	0.138805	0.173465	0.369318	0.0941459	0.128826	0.119074	0.137945	0.150692	0.334062	0.115369	0.16961	0.096358	0.135181	0.149419	0.380089	0.0942899	0.0907033	0.110684	0.120159	0.204075	0.433067	0.0878464	0.110733	0.108325	0.0984959	0.161532	0.435515	0.111085	0.0928152	0.1262	0.104063	0.130322	O60870;O60870-2
O60884	DNAJA2	DnaJ homolog subfamily A member 2	0	4.8051	602	O60884		0	0.165851	0.184402	0.140661	0.187772	0.186685	0.13463	0.137066	0.198949	0.163922	0.205248	0.164047	0.130768	0.129038	0.200575	0.149612	0.183365	0.19591	0.1415	0.20099	0.178134	0.139088	0.18261	0.186846	0.112332	0.15821	0.187551	0.154853	0.204433	0.185295	0.109657	0.149916	0.223837	0.15804	0.195629	0.15737	0.115208	O60884
O60885;O60885-2;O60885-3	BRD4	Bromodomain-containing protein 4	0	9.867	603	O60885		0	0.430216	0.175229	0.114195	0.0868299	0.0967608	0.0967692	0.410124	0.158573	0.142148	0.123998	0.0963517	0.0688049	0.409862	0.104331	0.148391	0.133575	0.116623	0.0872178	0.430744	0.200911	0.132535	0.0896792	0.0711511	0.0749801	0.455634	0.16736	0.0894581	0.102176	0.0936569	0.0917145	0.460114	0.15679	0.114601	0.0841357	0.0986037	0.0857554	O60885;O60885-2;O60885-3
O60888-3;O60888;O60888-2	CUTA	Protein CutA	0	1.7586	604	O60888		0	0.147389	0.260314	0.247537	0.137494	0.105245	0.10202	0.153273	0.264962	0.236427	0.181346	0.0989907	0.0650019	0.0750224	0.253919	0.252997	0.160101	0.138861	0.119099	0.112008	0.222592	0.242099	0.159292	0.145245	0.118764	0.165038	0.278206	0.152096	0.162744	0.102333	0.139583	0.104881	0.264276	0.233008	0.182776	0.136493	0.0785674	O60888-3;O60888;O60888-2
O60890	OPHN1	Oligophrenin-1	0	1.4556	605	O60890		0	0.0534013	0.111682	0.138762	0.206443	0.227154	0.262558	0.118303	0.210202	0.126179	0.250623	0.143163	0.151529	0.142024	0.117663	0.146014	0.15273	0.244351	0.197218	0	0.207741	0.232758	0.151733	0.2365	0.171268	0.172795	0.152786	0.253692	0.156028	0.120095	0.144603	0.223596	0.138922	0.224778	0.157219	0.126901	0.128585	O60890
O60906	SMPD2	Sphingomyelin phosphodiesterase 2	0	1.7391	606	O60906		0	0.128889	0.155112	0.24677	0.243363	0.096913	0.128954	0.0643628	0.0579658	0.174479	0.0997793	0.0998442	0.503569	0.122503	0.172978	0.190329	0.283275	0.159147	0.0717679	0.11049	0.154575	0.221287	0.21582	0.146635	0.151193	0.142835	0.118576	0.192787	0.26226	0.114165	0.169377	0.226976	0.156772	0.224056	0.213191	0.123145	0.055861	O60906
O60907;O60907-2	TBL1X	F-box-like/WD repeat-containing protein TBL1X	0	2.6974	607	O60907		0	0.186435	0.109382	0.0916732	0.176022	0.232705	0.203784	0.152247	0.189536	0.142214	0.143492	0.186825	0.185686	0.211696	0.121249	0.15023	0.181552	0.168607	0.166667	0.184372	0.115408	0.101308	0.212247	0.227635	0.15903	0.24238	0.0948795	0.140105	0.161915	0.198774	0.161946	0.194274	0.0972738	0.132189	0.15937	0.26969	0.147204	O60907;O60907-2
O60921;O60921-2	HUS1	Checkpoint protein HUS1	0	1.896	609	O60921		0	0.142448	0.136419	0.125677	0.200475	0.207247	0.187735	0.135273	0.143106	0.152472	0.179476	0.194151	0.195521	0.15329	0.127886	0.179414	0.20949	0.154168	0.175753	0.141825	0.142536	0.143836	0.15241	0.232463	0.186929	0.145321	0.165405	0.0934835	0.168318	0.23505	0.192422	0.196347	0.0923581	0.175087	0.187784	0.184017	0.164407	O60921;O60921-2
O60925	PFDN1	Prefoldin subunit 1	0	1.7889	610	O60925	Large Protein Complex	Large Protein Complex	0.0654728	0.0779956	0.0827988	0.24596	0.296613	0.23116	0.15044	0.0653913	0.1213	0.235759	0.217861	0.209248	0.0458349	0.0628325	0.0937062	0.227527	0.341736	0.228363	0.111769	0.0954466	0.0962368	0.226081	0.302489	0.167978	0.0677264	0.0930779	0.131668	0.222042	0.310113	0.175372	0.0798653	0.0879185	0.105807	0.213524	0.296033	0.216853	O60925
O60930	RNASEH1	Ribonuclease H1	0.00018245	0.96803	612	O60930		0	0.208038	0.125628	0.137632	0.139998	0.176596	0.212108	0.135129	0.190758	0.172023	0.218041	0.180582	0.103468	0.171229	0.180045	0.183294	0.0926201	0.203268	0.169543	0.251633	0.134427	0.194603	0.131233	0.142603	0.1455	0.184522	0.174998	0.144033	0.120775	0.139647	0.236025	0.151962	0.180052	0.210308	0.130078	0.146267	0.181333	O60930
O60934	NBN	Nibrin	0	8.4451	613	O60934		0	0.515274	0.122059	0.0737291	0.0951885	0.0934907	0.100258	0.507666	0.127396	0.101357	0.0957181	0.072752	0.0951108	0.537735	0.0939394	0.109868	0.104339	0.0758382	0.0782796	0.489872	0.14686	0.0898174	0.10587	0.0830992	0.0844824	0.544621	0.114109	0.0619273	0.0800851	0.0904547	0.108803	0.559988	0.112204	0.08191	0.0744757	0.0793521	0.0920706	O60934
O60941-3;O60941-4;O60941-7;O60941;O60941-6;O60941-5;O60941-2	DTNB	Dystrobrevin beta	0.00018185	0.95678	615	O60941		0	0.0973813	0.096028	0.19006	0.224587	0.179501	0.212443	0.184005	0.243572	0.196988	0.182288	0	0.193147	0.530811	0.121864	0.0922396	0.0952629	0.086381	0.0734408	0.280491	0.133348	0.0608457	0.16281	0.23152	0.130986	0.125155	0.127996	0.141478	0.132785	0.156409	0.316177	0.449104	0.105136	0.122741	0.190025	0	0.132994	O60941-3;O60941-4;O60941-7;O60941;O60941-6;O60941-5;O60941-2
O60942-4;O60942;O60942-3;O60942-2	RNGTT	mRNA-capping enzyme;Polynucleotide 5-triphosphatase;mRNA guanylyltransferase	0	2.522	616	O60942		0	0.273364	0.120291	0.160533	0.194917	0.145127	0.105768	0.26721	0.0915847	0.132733	0.121168	0.175158	0.212146	0.211441	0.0892186	0.210883	0.132726	0.192836	0.162895	0.275986	0.110513	0.18496	0.136765	0.126586	0.165191	0.169748	0.111079	0.42595	0.0964131	0.0602749	0.136535	0.145356	0.109219	0.108413	0.208224	0.280688	0.148101	O60942-4;O60942;O60942-3;O60942-2
O75027-2;O75027;O75027-3	ABCB7	ATP-binding cassette sub-family B member 7, mitochondrial	0	5.9306	617	O75027		0	0.123538	0.328049	0.27332	0.0779337	0.103183	0.0939764	0.122435	0.331623	0.315881	0.0796431	0.0763583	0.0740597	0.103385	0.317571	0.293228	0.0579039	0.0902734	0.137639	0.142871	0.345248	0.271752	0.0657365	0.108051	0.0663417	0.122451	0.321709	0.293963	0.0552492	0.0899138	0.116714	0.093118	0.31915	0.341701	0.0851802	0.0635996	0.0972515	O75027-2;O75027;O75027-3
O75030-12;O75030-4;O75030-8;O75030-6;O75030-2;O75030-10;O75030-3;O75030-7;O75030-5;O75030;O75030-11;O75030-9	MITF	Microphthalmia-associated transcription factor	0	1.489	618	O75030		0	0.179204	0.32525	0.116601	0.0990357	0.097147	0.182762	0.141383	0.16269	0.199548	0.142937	0.151987	0.201455	0.112518	0.268911	0.159072	0.207259	0.137983	0.114258	0.208548	0.217595	0.198359	0.249849	0.0751234	0.0505258	0.265589	0.138852	0.11707	0.1073	0.239488	0.1317	0.185874	0.101974	0.167594	0.183006	0.173026	0.188525	O75030-12;O75030-4;O75030-8;O75030-6;O75030-2;O75030-10;O75030-3;O75030-7;O75030-5;O75030;O75030-11;O75030-9
O75044	SRGAP2	SLIT-ROBO Rho GTPase-activating protein 2	0	6.9096	620	O75044		0	0.0735167	0.102735	0.10884	0.204238	0.248224	0.262447	0.0641609	0.0898784	0.129428	0.213136	0.242475	0.260922	0.0679822	0.080742	0.117523	0.204278	0.280884	0.248591	0.0978122	0.123623	0.147167	0.193873	0.23013	0.207395	0.0664505	0.119048	0.125216	0.19151	0.209249	0.288526	0.0756609	0.0932166	0.147034	0.190869	0.244249	0.24897	O75044
O75054;O75054-2	IGSF3	Immunoglobulin superfamily member 3	0	7.5096	621	O75054		0	0.106337	0.18891	0.214243	0.244859	0.167945	0.0777063	0.109774	0.169879	0.228099	0.251474	0.136693	0.104081	0.10839	0.151553	0.264322	0.271138	0.133839	0.0707586	0.102373	0.147743	0.206051	0.24152	0.197342	0.104971	0.0889128	0.188776	0.21234	0.229943	0.197327	0.0827011	0.104243	0.157547	0.216686	0.254744	0.186178	0.0806021	O75054;O75054-2
O75061-4;O75061;O75061-2;O75061-3	DNAJC6	Putative tyrosine-protein phosphatase auxilin	0.00017819	0.8767	622	O75061		0	0.155428	0.197574	0.120915	0.0733705	0.280116	0.172598	0.110536	0.154363	0.123463	0.226101	0.23881	0.146727	0.111648	0.173262	0.306701	0.131448	0.12074	0.156201	0.165889	0.240784	0.0964265	0.185781	0.199498	0.111621	0.12729	0.261114	0.0705649	0.227725	0.225941	0.0873656	0.106223	0.200832	0.15556	0.16723	0.190828	0.179328	O75061-4;O75061;O75061-2;O75061-3
O75063	FAM20B	Glycosaminoglycan xylosylkinase	0	3.2384	623	O75063	Golgi	Golgi	0.0969566	0.285432	0.304888	0.14842	0.0862337	0.0780704	0.120756	0.281582	0.297985	0.147304	0.0695985	0.0827734	0.0969799	0.346956	0.290884	0.126843	0.0724485	0.0658886	0.127782	0.299728	0.222893	0.168122	0.113299	0.0681757	0.0988495	0.317765	0.247862	0.158089	0.0881185	0.089317	0.0950357	0.308024	0.275497	0.147484	0.107021	0.0669373	O75063
O75071	EFCAB14	EF-hand calcium-binding domain-containing protein 14	0.00032441	0.63413	624	O75071		0	0.124687	0.168866	0.243204	0.126255	0.101641	0.235347	0.123394	0.157755	0.237068	0.218335	0.148422	0.115026	0.176168	0.140174	0.201864	0.178248	0.168353	0.135193	0.0866665	0.177962	0.169085	0.283865	0.18499	0.0974315	0.145248	0.12813	0.269693	0.167011	0.131922	0.157996	0.143195	0.259225	0.139228	0.177103	0.187986	0.0932641	O75071
O75083;O75083-3	WDR1	WD repeat-containing protein 1	0	7.8499	625	O75083		0	0.206116	0.273019	0.241582	0.162391	0.0629788	0.0539136	0.206316	0.239583	0.278175	0.168391	0.0549015	0.0526335	0.173242	0.236563	0.287412	0.171227	0.0737071	0.0578495	0.20964	0.251739	0.232441	0.169148	0.0969039	0.0401281	0.166723	0.249478	0.272959	0.187157	0.0729615	0.0507208	0.165038	0.240356	0.29377	0.178104	0.0793113	0.0434209	O75083;O75083-3
O75110;O75110-2	ATP9A	Probable phospholipid-transporting ATPase IIA	0	3.7169	626	O75110		0	0.0964232	0.12501	0.195993	0.248846	0.18753	0.146198	0.106103	0.122534	0.202459	0.269891	0.169466	0.129547	0.113543	0.10525	0.211345	0.257246	0.206431	0.106185	0.0686353	0.114957	0.164863	0.26774	0.25973	0.124076	0.0888619	0.0871255	0.201658	0.274447	0.22499	0.122917	0.107804	0.0883836	0.165445	0.288074	0.234758	0.115535	O75110;O75110-2
O75116	ROCK2	Rho-associated protein kinase 2	0	18.153	627	O75116		0	0.108295	0.13017	0.128206	0.195886	0.211598	0.225844	0.0992689	0.124418	0.141774	0.186894	0.209048	0.238597	0.0908783	0.121115	0.137024	0.19732	0.226401	0.227262	0.14853	0.125151	0.103348	0.157505	0.207046	0.25842	0.106799	0.122854	0.122916	0.159929	0.197667	0.289836	0.12004	0.120227	0.112696	0.15684	0.213223	0.276974	O75116
O75122-3	CLASP2	CLIP-associating protein 2	0	11.588	629	O75122-3		0	0.0657115	0.0722965	0.0809238	0.178228	0.290561	0.31228	0.0753475	0.0694603	0.0832422	0.183676	0.262227	0.326047	0.0594285	0.0614301	0.0777244	0.1751	0.317651	0.308666	0.0875915	0.081725	0.0855563	0.155626	0.222636	0.366865	0.0898241	0.0896529	0.093661	0.149794	0.213693	0.363375	0.0826558	0.0721838	0.0941105	0.155871	0.24979	0.345389	O75122-3
O75127	PTCD1	Pentatricopeptide repeat-containing protein 1, mitochondrial	0	6.0035	630	O75127		0	0.0975513	0.368204	0.29395	0.079918	0.0887603	0.0716169	0.127374	0.364274	0.27547	0.0850862	0.0760658	0.0717299	0.110722	0.348752	0.313189	0.0861322	0.0796147	0.0615904	0.168647	0.356424	0.309261	0.0540761	0.0773233	0.0342677	0.130846	0.37165	0.246289	0.09871	0.060916	0.0915895	0.101496	0.402764	0.297572	0.0749638	0.0716428	0.0515622	O75127
O75128;O75128-2;O75128-3;O75128-7;O75128-6	COBL	Protein cordon-bleu	0	5.89	631	O75128		0	0.307081	0.323406	0.129737	0.104639	0.0761954	0.058941	0.263332	0.302015	0.164495	0.122369	0.0766611	0.0711286	0.317528	0.267119	0.144984	0.104879	0.0913889	0.0741014	0.325535	0.284932	0.124006	0.109379	0.0885004	0.0676479	0.219854	0.2923	0.171802	0.118398	0.10362	0.0940253	0.276087	0.28948	0.164223	0.105911	0.0892479	0.0750505	O75128;O75128-2;O75128-3;O75128-7;O75128-6
O75131	CPNE3	Copine-3	0	3.2928	632	O75131		0	0.165367	0.185812	0.17041	0.216061	0.161326	0.101025	0.140051	0.181728	0.193432	0.223369	0.128858	0.132562	0.107237	0.229076	0.152666	0.224322	0.150336	0.136364	0.208451	0.152822	0.132361	0.21837	0.194948	0.0930488	0.13258	0.185465	0.172114	0.267113	0.149559	0.0931695	0.110463	0.185951	0.195627	0.243984	0.157626	0.106349	O75131
O75140-2;O75140-6;O75140-8;O75140-5;O75140-1;O75140-4;O75140-9;O75140	DEPDC5	DEP domain-containing protein 5	0.00034752	0.76786	633	O75140		0	0.0345494	0.254837	0.341111	0.186484	0	0.18302	0.42838	0.0827306	0.0455807	0.211969	0.149454	0.081886	0.16874	0.333382	0.0524348	0.146755	0.18171	0.116978	0.432727	0.0176621	0.0761084	0.232725	0.0483194	0.192459	0.213739	0.13982	0.231719	0.201311	0.0764702	0.136941	0.457577	0.0358112	0.220212	0.130008	0.122596	0.033796	O75140-2;O75140-6;O75140-8;O75140-5;O75140-1;O75140-4;O75140-9;O75140
O75143-3;O75143-2;O75143;O75143-5	ATG13	Autophagy-related protein 13	0.00018008	0.92307	634	O75143		0	0.134907	0.15851	0.153753	0.189281	0.342832	0.0207169	0.0853998	0.276272	0.105001	0.233636	0.0520622	0.247628	0.231163	0.159875	0.107619	0.317568	0.105545	0.0782302	0.0700871	0.122177	0.143638	0.21564	0.0772037	0.371255	0	0.161645	0.252153	0.242765	0.173789	0.169648	0.0836401	0.112486	0.175459	0.306215	0.297338	0.0248608	O75143-3;O75143-2;O75143;O75143-5
O75146;O75146-2	HIP1R	Huntingtin-interacting protein 1-related protein	0	10.202	636	O75146		0	0.190678	0.243765	0.146652	0.156659	0.147423	0.114824	0.170049	0.225257	0.161198	0.172797	0.159902	0.110797	0.175672	0.214177	0.164051	0.157729	0.175477	0.112895	0.226334	0.239208	0.141961	0.153823	0.13978	0.0988943	0.172718	0.221785	0.162935	0.162811	0.169894	0.109856	0.211995	0.26074	0.148978	0.13929	0.145809	0.0931871	O75146;O75146-2
O75147-4;O75147;O75147-2;O75147-1	OBSL1	Obscurin-like protein 1	0	2.919	637	O75147		0	0.136743	0.154822	0.167908	0.179611	0.183654	0.177261	0.149623	0.123701	0.148565	0.196516	0.185284	0.196311	0.179107	0.153804	0.213715	0.149407	0.137709	0.166258	0.1895	0.110789	0.115556	0.173826	0.230804	0.179526	0.13674	0.125233	0.176206	0.181093	0.183476	0.197252	0.195368	0.162019	0.176642	0.17441	0.166946	0.124615	O75147-4;O75147;O75147-2;O75147-1
O75150;O75150-4;O75150-3	RNF40	E3 ubiquitin-protein ligase BRE1B	0	12.34	638	O75150		0	0.292727	0.0708489	0.0524998	0.141155	0.213293	0.229476	0.266201	0.0660786	0.0685602	0.151241	0.203983	0.243936	0.359637	0.0613974	0.0498336	0.140113	0.198283	0.190736	0.304252	0.0664833	0.061233	0.122579	0.200215	0.245238	0.35587	0.0678117	0.0659621	0.111238	0.158502	0.240616	0.31248	0.0704354	0.0641634	0.119737	0.185357	0.247828	O75150;O75150-4;O75150-3
O75151	PHF2	Lysine-specific demethylase PHF2	0	1.5185	639	O75151		0	0.179145	0.211004	0.141726	0.235322	0.135116	0.097686	0.168826	0.144903	0.285019	0.138143	0.193912	0.0691974	0.259003	0.0906515	0.313014	0.181655	0	0.155676	0.128533	0.0976714	0.262175	0.171475	0.207592	0.132552	0.165397	0.109121	0.236161	0.215292	0.176476	0.0975522	0.281608	0.130361	0.138987	0.179444	0.202804	0.0667968	O75151
O75152	ZC3H11A	Zinc finger CCCH domain-containing protein 11A	0	10.694	640	O75152		0	0.335167	0.0593701	0.0405748	0.084666	0.181192	0.299031	0.318151	0.0671316	0.0454725	0.0963687	0.172543	0.300334	0.379113	0.0551761	0.0340664	0.0832728	0.171988	0.276384	0.342857	0.0681652	0.0376117	0.0884042	0.210894	0.252068	0.395997	0.0582696	0.0391503	0.0706443	0.167181	0.268758	0.394364	0.0631098	0.0431002	0.0720196	0.176167	0.251239	O75152
O75153	CLUH	Clustered mitochondria protein homolog	0	15.616	641	O75153		0	0.0675479	0.0942202	0.0792239	0.189909	0.290296	0.278804	0.0732952	0.100398	0.0985565	0.200044	0.25471	0.272997	0.0533463	0.102198	0.0810531	0.191285	0.295342	0.276776	0.0925468	0.0950803	0.0793844	0.164163	0.284805	0.28402	0.0667309	0.104477	0.103671	0.1669	0.244935	0.313287	0.0610591	0.0983492	0.0895563	0.161462	0.28592	0.303654	O75153
O75164	KDM4A	Lysine-specific demethylase 4A	0.0001786	0.88753	642	O75164		0	0.152396	0.180281	0.169574	0.155616	0.166563	0.17557	0.128948	0.245962	0.225796	0.147806	0.116652	0.134836	0.2339	0.112368	0.133961	0.262738	0.111928	0.145105	0.197078	0.159944	0.232905	0.171596	0.150144	0.0883339	0.19437	0.17698	0.149425	0.225829	0.151296	0.102101	0.247103	0.134039	0.186255	0.159992	0.134524	0.138088	O75164
O75165	DNAJC13	DnaJ homolog subfamily C member 13	0	22.724	643	O75165	Endosome	Endosome	0.0640019	0.0663605	0.132703	0.248016	0.197808	0.29111	0.0585095	0.0759205	0.145869	0.271146	0.184413	0.264142	0.0563663	0.0637524	0.142615	0.274355	0.206897	0.256014	0.060396	0.0604385	0.118972	0.274543	0.287736	0.197915	0.0621503	0.0636	0.13149	0.268039	0.260942	0.213779	0.0641309	0.0641914	0.118591	0.270768	0.277249	0.205069	O75165
O75175	CNOT3	CCR4-NOT transcription complex subunit 3	0	5.686	645	O75175	Large Protein Complex	Large Protein Complex	0.0728642	0.05478	0.067563	0.197292	0.307031	0.30047	0.0424772	0.0575041	0.0765504	0.218693	0.276692	0.328083	0.0419203	0.0497098	0.0749902	0.203157	0.32411	0.306113	0.0570601	0.0554917	0.0628051	0.199224	0.368269	0.25715	0.0481817	0.0589995	0.0799873	0.174321	0.3434	0.295111	0.0357285	0.0459342	0.0683396	0.191064	0.35245	0.306484	O75175
O75179-2;O75179;O75179-7;O75179-6;O75179-4	ANKRD17	Ankyrin repeat domain-containing protein 17	0	21.366	646	O75179		0	0.0466658	0.0514489	0.0554664	0.201876	0.330363	0.314179	0.0487124	0.05099	0.0706806	0.220127	0.288224	0.321266	0.0426215	0.056885	0.0621437	0.221941	0.329793	0.286616	0.0547211	0.057324	0.0587276	0.167777	0.333944	0.327506	0.0649466	0.0617176	0.0579754	0.160338	0.291164	0.363858	0.0620292	0.0578916	0.0610487	0.158498	0.305074	0.355459	O75179-2;O75179;O75179-7;O75179-6;O75179-4
O75182;O75182-2	SIN3B	Paired amphipathic helix protein Sin3b	0	3.4998	647	O75182		0	0.265884	0.107381	0.16863	0.202284	0.133547	0.122274	0.210993	0.166229	0.211848	0.176302	0.130615	0.104013	0.218129	0.099059	0.215108	0.153607	0.172296	0.141801	0.191229	0.170805	0.1403	0.146721	0.223807	0.127137	0.208307	0.0906916	0.173224	0.240927	0.16904	0.117811	0.197849	0.123099	0.160508	0.171184	0.253021	0.0943388	O75182;O75182-2
O75190;O75190-3;O75190-2;O75190-4	DNAJB6	DnaJ homolog subfamily B member 6	0	3.5023	648	O75190		0	0.156029	0.115509	0.0900112	0.187882	0.2548	0.195769	0.177932	0.122371	0.114608	0.213386	0.197152	0.174551	0.168215	0.101819	0.101011	0.174422	0.253409	0.201125	0.180258	0.124545	0.0920502	0.174846	0.240395	0.187905	0.200287	0.134855	0.137454	0.160252	0.192134	0.175018	0.186171	0.139068	0.111771	0.169366	0.208545	0.185077	O75190;O75190-3;O75190-2;O75190-4
O75197	LRP5	Low-density lipoprotein receptor-related protein 5	0	1.1004	650	O75197			0.071698	0.149273	0.186504	0.207616	0.11776	0.267149	0.164193	0.143163	0.216016	0.21455	0.102798	0.15928	0.0729535	0.0948823	0.164523	0.187849	0.0792352	0.400557	0.130436	0.143472	0.183679	0.259566	0.171178	0.11167	0.134732	0.157732	0.183146	0.278171	0.193179	0.0530398	0.0719497	0.113971	0.189291	0.205075	0.185136	0.234577	O75197
O75208	COQ9	Ubiquinone biosynthesis protein COQ9, mitochondrial	0	3.1762	652	O75208		0	0.108907	0.229937	0.324896	0.0582493	0.16381	0.114201	0.0739964	0.445834	0.143674	0.0623177	0.137674	0.136503	0.0402139	0.364	0.223415	0.0601082	0.124808	0.187455	0.153522	0.353686	0.278631	0.0506583	0.0718791	0.0916235	0.0529139	0.361451	0.319882	0.0427098	0.11722	0.105822	0.074212	0.316062	0.363325	0.0514902	0.117314	0.0775975	O75208
O75223;O75223-3	GGCT	Gamma-glutamylcyclotransferase	0	2.2621	653	O75223		0	0.139267	0.196978	0.161229	0.258642	0.127227	0.116658	0.115542	0.17685	0.181496	0.243232	0.156596	0.126284	0.121216	0.190429	0.163534	0.249927	0.153623	0.12127	0.15487	0.13578	0.149427	0.26866	0.203276	0.0879884	0.0979529	0.16527	0.197536	0.281596	0.160193	0.0974525	0.116193	0.169722	0.195169	0.26027	0.157124	0.101522	O75223;O75223-3
O75251-2;O75251	NDUFS7	NADH dehydrogenase [ubiquinone] iron-sulfur protein 7, mitochondrial	0	1.2564	654	O75251		0	0.129839	0.42009	0.32555	0.0465466	0.035347	0.0426273	0.140682	0.425947	0.273193	0.0742193	0.0384469	0.0475117	0.0827151	0.511349	0.311231	0.0485689	0.0461359	0	0.146641	0.431242	0.298794	0.034073	0.0283508	0.0608988	0.119458	0.311824	0.337187	0.0871517	0.0506318	0.0937477	0.0819893	0.415675	0.378045	0.0434953	0.0412279	0.0395677	O75251-2;O75251
O75306;O75306-2	NDUFS2	NADH dehydrogenase [ubiquinone] iron-sulfur protein 2, mitochondrial	0	6.5289	655	O75306		0	0.118886	0.370677	0.225975	0.0733354	0.156656	0.0544714	0.120327	0.335156	0.286851	0.0699583	0.0898085	0.0978989	0.0942463	0.399812	0.280251	0.0669564	0.0946973	0.0640366	0.13762	0.351779	0.272919	0.0432346	0.062995	0.131453	0.0848792	0.360911	0.268951	0.0568348	0.129574	0.0988501	0.0906128	0.390385	0.27178	0.0703639	0.107337	0.0695214	O75306;O75306-2
O75312	ZPR1	Zinc finger protein ZPR1	0	2.7876	656	O75312		0	0.165302	0.209089	0.13134	0.224771	0.172561	0.096938	0.171105	0.16884	0.158784	0.262862	0.126948	0.11146	0.166718	0.182766	0.143553	0.224296	0.184035	0.0986336	0.221195	0.136971	0.0892726	0.23498	0.206023	0.111558	0.136222	0.156324	0.157742	0.262814	0.181333	0.105565	0.10983	0.181142	0.178139	0.193905	0.209265	0.12772	O75312
O75319;O75319-2	DUSP11	RNA/RNP complex-1-interacting phosphatase	0	1.3784	657	O75319		0	0.311904	0.108248	0.276542	0.119375	0.0774238	0.106507	0.289316	0.153541	0.0636917	0.0711561	0.171667	0.250628	0.197336	0.133207	0.0855469	0.178415	0.223256	0.182239	0.273176	0.148497	0.152775	0.15622	0.157127	0.112205	0.115755	0.184767	0.214948	0.115519	0.319189	0.0498219	0.200938	0.136619	0.152557	0.141382	0.220085	0.148419	O75319;O75319-2
O75323;O75323-2	GBAS	Protein NipSnap homolog 2	0	1.8679	658	O75323		0	0.085022	0.368735	0.312241	0.0522331	0.146728	0.0350411	0.113058	0.299364	0.340645	0.0835176	0.139937	0.0234792	0.0885248	0.390753	0.334166	0.0300946	0.0631564	0.0933049	0.179084	0.269448	0.257591	0.0487982	0.220265	0.0248133	0.0714282	0.304992	0.221893	0.0416427	0.231048	0.128996	0.108232	0.420336	0.279059	0.0549844	0.0756039	0.0617846	O75323;O75323-2
O75330-2;O75330;O75330-3;O75330-4	HMMR	Hyaluronan mediated motility receptor	0	7.9603	660	O75330		0	0.098598	0.128226	0.117484	0.176336	0.237357	0.242	0.119834	0.106556	0.108992	0.200088	0.221586	0.242944	0.121965	0.120562	0.113668	0.160519	0.266668	0.216618	0.148295	0.128082	0.0974273	0.187329	0.193082	0.245785	0.102332	0.125162	0.110694	0.154212	0.24116	0.266439	0.104888	0.0944507	0.12786	0.165809	0.221026	0.285966	O75330-2;O75330;O75330-3;O75330-4
O75340;O75340-2	PDCD6	Programmed cell death protein 6	0	2.8275	661	O75340		0	0.150024	0.221817	0.167847	0.187798	0.164665	0.107848	0.13345	0.210356	0.180848	0.237742	0.145781	0.0918234	0.138805	0.211372	0.0994515	0.204737	0.197065	0.148568	0.103793	0.215176	0.188225	0.201959	0.202037	0.0888094	0.0951158	0.21873	0.204879	0.249826	0.133792	0.0976578	0.0524881	0.191836	0.182886	0.266382	0.203913	0.102495	O75340;O75340-2
O75347;O75347-2	TBCA	Tubulin-specific chaperone A	0	2.5559	662	O75347		0	0.137772	0.207642	0.140495	0.240008	0.163124	0.110958	0.145533	0.177804	0.144824	0.245959	0.152538	0.133343	0.115482	0.139241	0.190434	0.219665	0.203942	0.131235	0.146948	0.151767	0.176321	0.229719	0.207268	0.0879769	0.103445	0.171922	0.180738	0.236909	0.177119	0.129867	0.115022	0.171259	0.17898	0.2357	0.19958	0.0994586	O75347;O75347-2
O75348	ATP6V1G1	V-type proton ATPase subunit G 1	0	1.5018	663	O75348	Endosome	Endosome	0.105352	0.114512	0.174921	0.195811	0.23108	0.178325	0.0877069	0.107061	0.175473	0.235019	0.216392	0.178348	0.0820337	0.102653	0.117417	0.254392	0.284559	0.158946	0.0775337	0.0943416	0.168489	0.244169	0.253851	0.161616	0.0705935	0.117707	0.192999	0.250585	0.218329	0.149787	0.0910523	0.0823392	0.184553	0.247848	0.237005	0.157202	O75348
O75351	VPS4B	Vacuolar protein sorting-associated protein 4B	0	1.8617	664	O75351		0	0.223889	0.169769	0.249806	0.139038	0.143697	0.0738011	0.144898	0.212928	0.225095	0.202516	0.13774	0.0768235	0.163377	0.20669	0.174407	0.202882	0.145813	0.106831	0.160252	0.226419	0.212919	0.128293	0.190936	0.0811821	0.142899	0.211477	0.201297	0.21421	0.16918	0.0609369	0.109345	0.176357	0.14337	0.240818	0.216992	0.113117	O75351
O75352-2;O75352	MPDU1	Mannose-P-dolichol utilization defect 1 protein	0	1.4249	665	O75352		0	0.134174	0.129358	0.252484	0.244504	0.122736	0.116744	0.150463	0.14779	0.347964	0.229827	0.0868046	0.0371524	0.0398952	0.07038	0.731243	0.0962621	0.0438434	0.0183759	0.138575	0.130543	0.276417	0.309714	0.115997	0.0287541	0.143259	0.109545	0.307085	0.295172	0.113905	0.0310349	0.107228	0.140175	0.348377	0.246387	0.118802	0.0390306	O75352-2;O75352
O75354-2;O75354-3;O75354	ENTPD6	Ectonucleoside triphosphate diphosphohydrolase 6	0.00017671	0.84825	666	O75354		0	0.119726	0.144526	0.27331	0.255918	0.146461	0.0600589	0.117849	0.134232	0.217786	0.0838769	0.378299	0.0679567	0.0506972	0.0702506	0.101421	0.0824489	0.00840915	0.686773	0.21274	0.206244	0.23065	0.150209	0.154445	0.0457109	0.146652	0.198185	0.2141	0.279582	0.102356	0.0591253	0.192441	0.187541	0.148729	0.218458	0.143175	0.109656	O75354-2;O75354-3;O75354
O75362	ZNF217	Zinc finger protein 217	0	2.7978	667	O75362		0	0.352966	0.136768	0.111456	0.139854	0.129425	0.129531	0.311325	0.151563	0.168399	0.148226	0.101169	0.119318	0.196876	0.13466	0.172103	0.125673	0.157117	0.213572	0.456842	0.0935957	0.0862547	0.108817	0.122391	0.1321	0.301188	0.160157	0.12233	0.0954087	0.171637	0.149279	0.328179	0.179858	0.149724	0.0955006	0.106857	0.13988	O75362
O75367;O75367-3;O75367-2	H2AFY	Core histone macro-H2A.1	0	6.8094	668	O75367		0	0.675549	0.168547	0.0721613	0.0442117	0.0255807	0.013951	0.657688	0.156385	0.0981967	0.0502046	0.0210344	0.016491	0.67112	0.147881	0.0765493	0.0423923	0.027911	0.0341458	0.69593	0.158676	0.0700988	0.0373807	0.0252568	0.0126577	0.757251	0.125216	0.0523792	0.0295987	0.0198671	0.0156878	0.744656	0.125973	0.0679579	0.0292483	0.019523	0.012642	O75367;O75367-3;O75367-2
O75369-8;O75369-2;O75369-9;O75369;O75369-6;O75369-3;O75369-7;O75369-5;O75369-4	FLNB	Filamin-B	0	41.121	669	O75369	Actin binding proteins	Actin binding proteins	0.389979	0.258327	0.159832	0.108473	0.0526709	0.0307186	0.339097	0.276417	0.18846	0.108125	0.0498257	0.038076	0.400498	0.257369	0.156888	0.100412	0.0508146	0.0340182	0.38102	0.247869	0.147786	0.118308	0.0735285	0.0314891	0.336191	0.276235	0.16519	0.127804	0.0609273	0.0336526	0.368055	0.283367	0.166009	0.104325	0.052641	0.0256028	O75369-8;O75369-2;O75369-9;O75369;O75369-6;O75369-3;O75369-7;O75369-5;O75369-4
O75376;O75376-2	NCOR1	Nuclear receptor corepressor 1	0	6.9336	670	O75376		0	0.286723	0.129158	0.113016	0.150297	0.18129	0.139516	0.232293	0.117251	0.118808	0.180774	0.189109	0.161764	0.26858	0.118317	0.108135	0.12256	0.213553	0.168855	0.248265	0.130386	0.10427	0.177628	0.193867	0.145584	0.248901	0.119505	0.113988	0.183412	0.204369	0.129826	0.251161	0.122507	0.0961352	0.181906	0.218571	0.129719	O75376;O75376-2
O75380	NDUFS6	NADH dehydrogenase [ubiquinone] iron-sulfur protein 6, mitochondrial	0	1.1155	672	O75380		0	0.090402	0.443515	0.363324	0.0318186	0.0709401	0	0.072414	0.522821	0.34958	0.0341955	0	0.0209901	0.0870253	0.477715	0.371362	0.0485602	0	0.0153369	0.158308	0.44826	0.343441	0.0499912	0	0	0.102913	0.36831	0.398025	0.0425622	0	0.0881901	0.0821944	0.450872	0.357424	0.0341854	0.0753246	0	O75380
O75381-2;O75381	PEX14	Peroxisomal membrane protein PEX14	0	3.844	673	O75381	Peroxisome	Peroxisome	0.0719988	0.146159	0.295471	0.334479	0.108519	0.0433722	0.0716857	0.149752	0.327589	0.315398	0.0757992	0.0597771	0.0711467	0.158351	0.286704	0.341901	0.094863	0.0470343	0.0585992	0.128623	0.274731	0.382314	0.122033	0.0336992	0.057666	0.131765	0.28634	0.380346	0.103582	0.0403003	0.0709431	0.119085	0.288362	0.357008	0.10915	0.0554523	O75381-2;O75381
O75382;O75382-2;O75382-4;O75382-3	TRIM3	Tripartite motif-containing protein 3	0	5.7718	674	O75382		0	0.0741735	0.106239	0.0838258	0.187072	0.230857	0.317834	0.100312	0.0806464	0.115947	0.188371	0.204593	0.310129	0.0914027	0.101835	0.113004	0.177546	0.226352	0.289861	0.122251	0.115242	0.0979224	0.126187	0.222031	0.316367	0.118908	0.10024	0.13454	0.134404	0.155839	0.356068	0.164288	0.11464	0.0777833	0.124938	0.203134	0.315216	O75382;O75382-2;O75382-4;O75382-3
O75390	CS	Citrate synthase, mitochondrial	0	5.1504	677	O75390	Mitochondrion	Mitochondrion	0.086076	0.478532	0.358217	0.0391044	0.0188324	0.0192378	0.0988035	0.472307	0.345526	0.0461998	0.0188727	0.0182908	0.0824478	0.445907	0.398954	0.0404292	0.0156366	0.0166251	0.115086	0.455345	0.342415	0.0389882	0.020129	0.0280362	0.0866027	0.459445	0.363956	0.0374364	0.0240781	0.0284818	0.0815543	0.452473	0.382553	0.0397217	0.0175408	0.0261568	O75390
O75391	SPAG7	Sperm-associated antigen 7	0	2.4127	678	O75391		0	0.169678	0.193661	0.108285	0.191885	0.226918	0.109573	0.147133	0.180184	0.13607	0.215835	0.193353	0.127425	0.147045	0.21481	0.102566	0.17201	0.216666	0.146903	0.131585	0.144536	0.197878	0.19253	0.197289	0.136182	0.140513	0.141051	0.135883	0.212389	0.227368	0.142797	0.122996	0.209006	0.104912	0.194786	0.255767	0.112532	O75391
O75396	SEC22B	Vesicle-trafficking protein SEC22b	0	4.2864	680	O75396	ER_high_curvature	ER_high_curvature	0.129923	0.144259	0.237991	0.27022	0.135581	0.0820247	0.132284	0.142507	0.283999	0.250866	0.112793	0.0775508	0.117771	0.1365	0.317202	0.245165	0.113425	0.0699377	0.122038	0.131934	0.214868	0.287361	0.171246	0.0725537	0.103794	0.122646	0.219849	0.286168	0.178435	0.0891081	0.0901726	0.124606	0.257531	0.278517	0.169661	0.0795118	O75396
O75400;O75400-2	PRPF40A	Pre-mRNA-processing factor 40 homolog A	0	5.8284	681	O75400		0	0.474363	0.0976079	0.0405885	0.0878623	0.140384	0.159194	0.446853	0.103831	0.0567907	0.0957192	0.134651	0.162155	0.50643	0.0749568	0.0858597	0.080048	0.123211	0.129495	0.454206	0.107885	0.0689914	0.0893668	0.139695	0.139856	0.529382	0.08318	0.049426	0.0796106	0.128332	0.13007	0.544172	0.0852388	0.0494015	0.0726125	0.118119	0.130456	O75400;O75400-2
O75410-7;O75410;O75410-2;O75410-3;O75410-5;O75410-4;O75410-6	TACC1	Transforming acidic coiled-coil-containing protein 1	0	2.1402	682	O75410		0	0.0851053	0.233652	0.178105	0.291489	0.164349	0.0472996	0.0827072	0.238987	0.218616	0.293627	0.062043	0.10402	0.116638	0.105079	0.157791	0.189025	0.123227	0.308239	0.246642	0.180169	0.174111	0.175167	0.145733	0.0781774	0.127918	0.15502	0.225117	0.214506	0.136956	0.140482	0.170998	0.169139	0.210345	0.218496	0.165357	0.0656653	O75410-7;O75410;O75410-2;O75410-3;O75410-5;O75410-4;O75410-6
O75414	NME6	Nucleoside diphosphate kinase 6	0	1.3415	683	O75414		0	0.112874	0.316286	0.234967	0.0978609	0.086859	0.151152	0.0657601	0.186065	0.146132	0.226153	0.029611	0.34628	0.0572473	0.231935	0.28087	0.0637319	0.366215	0	0.131409	0.377157	0.24612	0.0466017	0.138256	0.0604553	0.103298	0.312376	0.224277	0.10246	0.114901	0.142688	0.0331879	0.304213	0.248099	0.215752	0.146468	0.0522798	O75414
O75419-2;O75419;O75419-3	CDC45	Cell division control protein 45 homolog	0	1.1872	684	O75419		0	0.206856	0.134098	0.128827	0.171878	0.179717	0.178625	0.274838	0.106132	0.136971	0.184801	0.167071	0.130187	0.230965	0.12954	0.0687636	0.213148	0.16668	0.190903	0.264868	0.120327	0.151178	0.127451	0.157227	0.17895	0.251884	0.143835	0.119915	0.127116	0.205264	0.151986	0.164216	0.205505	0.160685	0.177463	0.133149	0.158982	O75419-2;O75419;O75419-3
O75427	LRCH4	Leucine-rich repeat and calponin homology domain-containing protein 4	0	1.1183	685	O75427		0	0.116439	0.129346	0.337145	0.222067	0.0961787	0.0988236	0.121033	0.178868	0.176862	0.236166	0.170255	0.116816	0.0923175	0.1798	0.160493	0.294611	0.13994	0.132838	0.119897	0.120036	0.185792	0.309696	0.169244	0.0953353	0.0887294	0.152516	0.238105	0.255012	0.131845	0.133794	0.036176	0.147997	0.204362	0.394994	0.0836579	0.132813	O75427
O75431;O75431-2	MTX2	Metaxin-2	0	3.6719	686	O75431		0	0.136931	0.304861	0.301885	0.0548378	0.0964368	0.105049	0.0873059	0.324514	0.224703	0.0920492	0.174608	0.0968189	0.0959315	0.523826	0.18659	0.0525142	0.0669958	0.0741434	0.12426	0.311096	0.336715	0.049185	0.0563733	0.122371	0.126133	0.312577	0.306153	0.0748919	0.108755	0.0714896	0.12179	0.371401	0.365635	0.0477595	0.0614344	0.0319804	O75431;O75431-2
O75436;O75436-2	VPS26A	Vacuolar protein sorting-associated protein 26A	0	5.2856	687	O75436	Endosome	Endosome	0.0485821	0.0754115	0.167691	0.325268	0.226811	0.156237	0.0505897	0.0787369	0.172599	0.340441	0.197719	0.159915	0.0399803	0.0811766	0.172637	0.334598	0.231843	0.139764	0.0471462	0.0639704	0.155047	0.28993	0.309444	0.134463	0.0348624	0.0623839	0.165954	0.275215	0.313922	0.147663	0.0374746	0.0719885	0.167045	0.300199	0.301277	0.122016	O75436;O75436-2
O75438;O75438-2	NDUFB1	NADH dehydrogenase [ubiquinone] 1 beta subcomplex subunit 1	0	1.2853	688	O75438		0	0.0546164	0.204435	0.323433	0.186439	0.121012	0.110064	0.10497	0.19691	0.283143	0.0872574	0.234644	0.0930745	0.148289	0.327856	0.125233	0.163756	0.115388	0.119478	0.100063	0.280074	0.151163	0.136882	0.115965	0.215853	0.0841974	0.520168	0.154375	0.0652611	0.123574	0.052425	0.091073	0.19697	0.333073	0.155638	0.124458	0.0987879	O75438;O75438-2
O75439	PMPCB	Mitochondrial-processing peptidase subunit beta	0	7.1162	689	O75439	Mitochondrion	Mitochondrion	0.0718972	0.456971	0.333179	0.0318785	0.0119341	0.09414	0.0952728	0.445476	0.38238	0.0413478	0.0169821	0.0185411	0.0876588	0.418687	0.404378	0.0438387	0.0139062	0.0315313	0.102438	0.475051	0.348817	0.0359217	0.014651	0.0231215	0.0742099	0.495388	0.31715	0.0377834	0.0621466	0.0133218	0.0658159	0.445933	0.361455	0.0388365	0.0168805	0.0710795	O75439
O75448-2;O75448	MED24	Mediator of RNA polymerase II transcription subunit 24	0	5.0652	691	O75448		0	0.336136	0.140243	0.167012	0.0913507	0.118722	0.146536	0.296369	0.13297	0.182018	0.145856	0.13348	0.109306	0.278149	0.186065	0.248061	0.0932381	0.102948	0.0915387	0.280136	0.159548	0.0905419	0.125128	0.16848	0.176166	0.289787	0.133892	0.158643	0.131441	0.170281	0.115956	0.260995	0.145651	0.134585	0.201168	0.120209	0.137392	O75448-2;O75448
O75449	KATNA1	Katanin p60 ATPase-containing subunit A1	0	1.8274	692	O75449		0	0.0947438	0.0928838	0.129553	0.216564	0.223158	0.243098	0.0941208	0.126274	0.165374	0.221027	0.186179	0.207025	0.166479	0.121455	0.157658	0.158927	0.184142	0.211339	0.187705	0.112743	0.112595	0.195622	0.169799	0.221536	0.140813	0.149547	0.131378	0.133763	0.171923	0.272576	0.198987	0.109469	0.125715	0.128856	0.169331	0.267642	O75449
O75462	CRLF1	Cytokine receptor-like factor 1	0	1.7592	694	O75462		0	0.117551	0.143712	0.273359	0.23331	0.132739	0.0993297	0.0600736	0.177593	0.302419	0.291175	0.102964	0.0657748	0.0567874	0.139091	0.367247	0.277167	0.0887935	0.0709131	0.106479	0.148386	0.244243	0.28473	0.149741	0.0664213	0.0750441	0.144455	0.255551	0.282197	0.1314	0.111353	0.0955879	0.127974	0.260434	0.284382	0.151771	0.0798521	O75462
O75475;O75475-2	PSIP1	PC4 and SFRS1-interacting protein	0	7.4219	695	O75475		0	0.574865	0.188001	0.0861925	0.0661946	0.047826	0.0369213	0.587816	0.178806	0.1001	0.0601684	0.0403568	0.0327529	0.673161	0.115124	0.0650328	0.054213	0.0449204	0.0475494	0.562111	0.184881	0.0895839	0.0728879	0.0480395	0.0424966	0.624806	0.15139	0.0770479	0.0623889	0.045177	0.0391908	0.609828	0.156184	0.0901695	0.0569938	0.0449891	0.0418362	O75475;O75475-2
O75477	ERLIN1	Erlin-1	0	3.3045	696	O75477	ER	ER	0.113695	0.12472	0.245693	0.352907	0.13185	0.0311354	0.127523	0.151971	0.287685	0.294102	0.107195	0.0315245	0.108564	0.183239	0.231731	0.325827	0.120207	0.0304318	0.113267	0.137178	0.254289	0.313674	0.155414	0.0261781	0.0887753	0.121397	0.261024	0.332911	0.160972	0.0349211	0.0899506	0.11511	0.283136	0.319582	0.1609	0.0313219	O75477
O75489	NDUFS3	NADH dehydrogenase [ubiquinone] iron-sulfur protein 3, mitochondrial	0	3.5958	698	O75489			0.119229	0.28107	0.259848	0.0814335	0.151198	0.107221	0.12359	0.331125	0.26274	0.0892581	0.104611	0.0886758	0.0918658	0.390194	0.280191	0.0520424	0.100126	0.0855808	0.119778	0.417095	0.300138	0.0361845	0.0850506	0.0417542	0.110074	0.38585	0.248759	0.0749732	0.0863709	0.0939732	0.0826926	0.481855	0.229193	0.0585646	0.0783198	0.069375	O75489
O75494-5;O75494-4;O75494-6;O75494-3;O75494-2;O75494	SRSF10	Serine/arginine-rich splicing factor 10	0	3.2482	699	O75494			0.416223	0.118466	0.0548751	0.0962083	0.170598	0.143629	0.359005	0.142198	0.115455	0.100908	0.106481	0.175953	0.485622	0.0705841	0.0969361	0.0985849	0.126248	0.122026	0.521867	0.117668	0.0698077	0.0614406	0.130902	0.0983152	0.50895	0.0762405	0.0666977	0.0737002	0.136206	0.138206	0.602738	0.0819633	0.0435076	0.0727709	0.105163	0.0938578	O75494-5;O75494-4;O75494-6;O75494-3;O75494-2;O75494
O75496	GMNN	Geminin	0	1.9606	700	O75496		0	0.169795	0.126937	0.0951343	0.162135	0.238505	0.207494	0.162765	0.0750397	0.0964867	0.160204	0.266474	0.239031	0.130497	0.108835	0.107672	0.19254	0.264482	0.195976	0.215025	0.159517	0.116095	0.182769	0.186949	0.139646	0.123403	0.198905	0.141801	0.139645	0.183418	0.212829	0.168291	0.175691	0.0594078	0.135135	0.25128	0.210194	O75496
O75503	CLN5	Ceroid-lipofuscinosis neuronal protein 5	0	1.2108	701	O75503		0	0.245245	0.0722369	0.2913	0.191358	0.188853	0.0110074	0.147803	0.220937	0.166087	0.190235	0.103618	0.17132	0.2195	0.138395	0.187806	0.204032	0.171341	0.0789263	0.154679	0.171959	0.296851	0.146257	0.16364	0.0666147	0.0864418	0.154266	0.300511	0.215463	0.166734	0.0765847	0.0193224	0.140344	0.304751	0.274731	0.192944	0.0679073	O75503
O75506	HSBP1	Heat shock factor-binding protein 1	0	1.0405	702	O75506		0	0.072402	0.155046	0.147018	0.234163	0.205722	0.185649	0.12262	0.191545	0.163725	0.227239	0.161917	0.132954	0.078245	0.22431	0.133716	0.190416	0.185529	0.187785	0.157692	0.114173	0.158467	0.210726	0.178697	0.180245	0.0526302	0.148685	0.189361	0.204088	0.241079	0.164157	0.100122	0.101876	0.162917	0.254852	0.252466	0.127767	O75506
O75521-2;O75521	ECI2	Enoyl-CoA delta isomerase 2, mitochondrial	0	6.2788	703	O75521		0	0.0684804	0.268473	0.342288	0.227058	0.0733158	0.0203852	0.0711392	0.262972	0.372066	0.220937	0.0581908	0.0146948	0.0825792	0.317205	0.24598	0.272884	0.0630952	0.0182564	0.07667	0.242975	0.311878	0.269957	0.08144	0.0170796	0.063683	0.263334	0.316632	0.274179	0.0594872	0.0226848	0.0487515	0.253173	0.337144	0.271425	0.0725292	0.0169782	O75521-2;O75521
O75528-2;O75528	TADA3	Transcriptional adapter 3	0	1.5208	704	O75528		0	0.203273	0.153012	0.16573	0.157879	0.240023	0.0800826	0.362788	0.179994	0.0203437	0.0337003	0.280984	0.12219	0.365742	0.0919463	0.316638	0.131247	0.0944273	0	0.294792	0.12378	0.198086	0.150687	0.175913	0.0567427	0.204557	0.126249	0.231392	0.0659042	0.26817	0.103727	0.185925	0.118671	0.0581695	0.115866	0.461301	0.0600667	O75528-2;O75528
O75530-3;O75530;O75530-2	EED	Polycomb protein EED	0	5.3645	706	O75530		0	0.453735	0.150429	0.105118	0.117743	0.0712961	0.101678	0.456752	0.149916	0.0965068	0.102396	0.0845984	0.109831	0.493344	0.11571	0.0995491	0.0958391	0.0861678	0.10939	0.453467	0.167907	0.121857	0.0828204	0.0894943	0.0844542	0.486889	0.139401	0.100852	0.0629912	0.0819374	0.12793	0.498687	0.152293	0.100552	0.126786	0.0646679	0.0570138	O75530-3;O75530;O75530-2
O75531	BANF1	Barrier-to-autointegration factor;Barrier-to-autointegration factor, N-terminally processed	0	2.1549	707	O75531		0	0.239623	0.243056	0.168518	0.182135	0.0979219	0.0687463	0.231217	0.256273	0.200071	0.180844	0.0871351	0.0444609	0.345456	0.231147	0.00699597	0.216458	0.136658	0.0632855	0.186446	0.275465	0.229386	0.142228	0.109479	0.0569958	0.249061	0.181804	0.182268	0.163004	0.131087	0.0927769	0.196277	0.200328	0.228238	0.151937	0.159029	0.0641911	O75531
O75533	SF3B1	Splicing factor 3B subunit 1	0	17.042	708	O75533	Large Protein Complex	Large Protein Complex	0.441108	0.102189	0.0501507	0.0921089	0.135838	0.178605	0.415993	0.108466	0.0602047	0.107574	0.125915	0.181848	0.52368	0.0792214	0.0431747	0.0847437	0.123057	0.146123	0.369647	0.123235	0.0665557	0.110557	0.168144	0.161862	0.504614	0.0964242	0.0584788	0.0858345	0.116259	0.138389	0.478948	0.0984936	0.0555226	0.0926043	0.131414	0.143017	O75533
O75534;O75534-4	CSDE1	Cold shock domain-containing protein E1	0	14.063	709	O75534		0	0.0757307	0.0776425	0.0741415	0.196029	0.286752	0.289704	0.072075	0.0798429	0.0920862	0.209282	0.249025	0.297689	0.0565277	0.0752135	0.0805133	0.214178	0.286674	0.286894	0.0921602	0.0741266	0.0756777	0.173791	0.294981	0.289264	0.0606154	0.0718484	0.0863679	0.176616	0.277289	0.327263	0.0593243	0.0754701	0.0799677	0.177875	0.293133	0.314229	O75534;O75534-4
O75554-2;O75554	WBP4	WW domain-binding protein 4	0	1.6477	711	O75554		0	0.307031	0.153213	0.0915701	0.137333	0.157756	0.153097	0.295467	0.126813	0.113036	0.151692	0.146617	0.166375	0.255545	0.250541	0.136181	0.126886	0.1464	0.0844465	0.365922	0.12849	0.114319	0.134628	0.111323	0.145317	0.287003	0.12102	0.216551	0.143558	0.11507	0.116798	0.278424	0.12625	0.161067	0.160182	0.184858	0.0892191	O75554-2;O75554
O75558	STX11	Syntaxin-11	0	1.0746	712	O75558		0	0.277767	0.127617	0.284773	0.206433	0.10341	0	0.0442827	0.178768	0.085338	0.096987	0.175069	0.419556	0.114517	0.0478495	0.18305	0.149078	0.0139286	0.491576	0.262923	0.0605472	0.133576	0.158997	0.0924302	0.291526	0.0755036	0.170009	0.0986969	0.0783729	0.0947333	0.482684	0.163857	0.113889	0.203267	0.181516	0.126681	0.210789	O75558
O75569;O75569-3;O75569-2	PRKRA	Interferon-inducible double-stranded RNA-dependent protein kinase activator A	0	3.2386	713	O75569			0.0340958	0.0405773	0.0592488	0.203165	0.328625	0.334288	0.0367167	0.0431959	0.0792903	0.203091	0.315155	0.322551	0.0310189	0.0379218	0.0620435	0.224562	0.288993	0.355461	0.0408109	0.0364089	0.0493744	0.153563	0.342585	0.377257	0.0370294	0.0428242	0.0586534	0.165039	0.206255	0.490199	0.0372066	0.0479071	0.0611537	0.138603	0.275189	0.43994	O75569;O75569-3;O75569-2
O75581	LRP6	Low-density lipoprotein receptor-related protein 6	0	3.2595	715	O75581		0	0.149218	0.188861	0.184975	0.239905	0.127059	0.109981	0.122155	0.191667	0.177212	0.228691	0.13727	0.143003	0.135686	0.151899	0.201527	0.217978	0.156225	0.136684	0.163975	0.189881	0.205948	0.17578	0.187716	0.0766999	0.121548	0.164288	0.211955	0.221483	0.179475	0.101252	0.13746	0.175013	0.196543	0.212508	0.210872	0.0676037	O75581
O75586;O75586-2	MED6	Mediator of RNA polymerase II transcription subunit 6	0	1.195	716	O75586		0	0.241559	0.10682	0.164086	0.0988678	0.238643	0.150024	0.0973672	0.0951214	0.104092	0.0778874	0.133867	0.491664	0.180016	0.166943	0.175227	0.141206	0.154404	0.182204	0.322219	0.0590499	0.263215	0.152159	0.106733	0.0966241	0.241872	0.300655	0.126401	0.102621	0.155667	0.0727836	0.389224	0.102394	0.110467	0.154876	0.126861	0.116178	O75586;O75586-2
O75592;O75592-2	MYCBP2	E3 ubiquitin-protein ligase MYCBP2	0	13.275	717	O75592		0	0.140771	0.124922	0.100421	0.184085	0.232786	0.217015	0.160897	0.113478	0.129425	0.185204	0.184559	0.226437	0.131901	0.108054	0.120288	0.193117	0.239919	0.206721	0.139234	0.12911	0.124228	0.161126	0.223428	0.222874	0.169898	0.13565	0.130749	0.154994	0.184443	0.224266	0.166796	0.119399	0.123728	0.153181	0.199968	0.236927	O75592;O75592-2
O75600;O75600-2	GCAT	2-amino-3-ketobutyrate coenzyme A ligase, mitochondrial	0	2.3914	718	O75600		0	0.105221	0.299661	0.233652	0.120214	0.0953697	0.145883	0.0401173	0.252902	0.151944	0.0725194	0.0555201	0.426998	0.127279	0.314436	0.370566	0.0962716	0.0500923	0.041355	0.0900117	0.302793	0.293119	0.122442	0.0828441	0.108791	0	0.464983	0.281065	0.0400323	0.115953	0.097967	0.0646652	0.338433	0.289658	0.0580968	0.183404	0.0657435	O75600;O75600-2
O75607	NPM3	Nucleoplasmin-3	0	1.5928	719	O75607		0	0.333532	0.0852543	0.0452728	0.116691	0.188897	0.230353	0.357921	0.0699302	0.0678365	0.16099	0.169184	0.174138	0.406512	0.0676954	0.0750277	0.128422	0.161307	0.161036	0.356279	0.082509	0.0613099	0.11632	0.160558	0.223023	0.417705	0.0764173	0.0544518	0.112365	0.128162	0.210899	0.408062	0.0883252	0.0609216	0.100258	0.141123	0.20131	O75607
O75608-2;O75608	LYPLA1	Acyl-protein thioesterase 1	0.00017584	0.82786	720	O75608		0	0.117609	0.384713	0.25578	0.101777	0.0788114	0.0613088	0.109261	0.345131	0.300797	0.113388	0.0593216	0.0721012	0.111829	0.363495	0.310854	0.113811	0.0855044	0.0145066	0.173221	0.347109	0.247567	0.11158	0.0906965	0.0298265	0.113396	0.402791	0.244847	0.112972	0.0738971	0.0520974	0.130679	0.355771	0.303491	0.0939714	0.0821356	0.0339514	O75608-2;O75608
O75616;O75616-2	ERAL1	GTPase Era, mitochondrial	0	4.216	721	O75616		0	0.111991	0.42484	0.376436	0.0423496	0.0221905	0.0221937	0.110603	0.437379	0.328036	0.0533443	0.0238972	0.0467401	0.092096	0.550151	0.260361	0.0517167	0.0284379	0.017238	0.150269	0.420399	0.32979	0.056296	0.0230367	0.0202094	0.116649	0.429239	0.301601	0.0377869	0.0975075	0.017217	0.0868152	0.433634	0.355632	0.0454836	0.0437941	0.0346414	O75616;O75616-2
O75643	SNRNP200	U5 small nuclear ribonucleoprotein 200 kDa helicase	0	32.404	724	O75643		0	0.351674	0.101697	0.0627673	0.112389	0.165833	0.20564	0.361951	0.103329	0.0734083	0.124633	0.144698	0.191981	0.409709	0.0803348	0.0642726	0.109161	0.152152	0.184371	0.350575	0.121441	0.0767415	0.1039	0.166632	0.18071	0.409572	0.10282	0.0783258	0.0947596	0.13836	0.176163	0.398772	0.0980982	0.0680607	0.104377	0.147026	0.183665	O75643
O75648;O75648-2;O75648-4	TRMU	Mitochondrial tRNA-specific 2-thiouridylase 1	0	3.5584	725	O75648		0	0.0926948	0.21536	0.203986	0.315636	0.108996	0.0633279	0.114636	0.308021	0.211323	0.184683	0.13248	0.0488568	0.076665	0.196546	0.20312	0.091286	0.0853118	0.347071	0.0832644	0.244246	0.239233	0.255822	0.117117	0.060318	0.0361227	0.114563	0.0963819	0.334997	0.0807327	0.337203	0.0355342	0.0850631	0.14985	0.00810563	0.0524123	0.669035	O75648;O75648-2;O75648-4
O75663;O75663-2	TIPRL	TIP41-like protein	0	2.473	726	O75663		0	0.1279	0.232419	0.172036	0.184516	0.135642	0.147486	0.129491	0.195361	0.187677	0.190485	0.151933	0.145053	0.144949	0.254632	0.125933	0.191916	0.165025	0.117544	0.182231	0.172542	0.134466	0.200417	0.187053	0.123291	0.130289	0.175235	0.161946	0.254525	0.179296	0.0987089	0.133861	0.189428	0.216489	0.195769	0.158125	0.106328	O75663;O75663-2
O75665;O75665-3	OFD1	Oral-facial-digital syndrome 1 protein	0	1.4267	727	O75665		0	0.148353	0.109268	0.135846	0.192455	0.241861	0.172217	0.161572	0.101004	0.0916457	0.218572	0.221118	0.206089	0.107202	0.0791866	0.152936	0.248894	0.222956	0.188825	0.125697	0.131294	0.181912	0.192166	0.245937	0.122994	0.705791	0.0342189	0.0611777	0.0407601	0.0885222	0.0695305	0.162953	0.0982242	0.13305	0.1636	0.250061	0.192112	O75665;O75665-3
O75674-2;O75674-3;O75674	TOM1L1	TOM1-like protein 1	0.0001755	0.81965	728	O75674		0	0.105382	0.17493	0.159968	0.203767	0.17209	0.183863	0.115268	0.13148	0.148009	0.265055	0.196369	0.143819	0.0953341	0.14556	0.184821	0.209528	0.244474	0.120282	0.111402	0.123667	0.165655	0.194899	0.284494	0.119883	0.111655	0.161126	0.153846	0.208308	0.211236	0.15383	0.0584823	0.200246	0.0982463	0.224815	0.260876	0.157335	O75674-2;O75674-3;O75674
O75676;O75676-2	RPS6KA4	Ribosomal protein S6 kinase alpha-4	0	2.4279	729	O75676		0	0.241347	0.124706	0.134606	0.158192	0.185731	0.155418	0.230621	0.123929	0.130128	0.186793	0.136094	0.192435	0.246428	0.0656796	0.103532	0.223038	0.189927	0.171396	0.238272	0.1175	0.105073	0.147713	0.206575	0.184867	0.215655	0.113259	0.187315	0.170969	0.161404	0.151398	0.216533	0.190602	0.120608	0.167653	0.167342	0.137262	O75676;O75676-2
O75683	SURF6	Surfeit locus protein 6	0	3.8193	730	O75683		0	0.440883	0.0947748	0.122077	0.100088	0.0950932	0.147084	0.362441	0.101529	0.110435	0.13194	0.113502	0.180153	0.436209	0.106448	0.111268	0.104995	0.113217	0.127863	0.494339	0.101471	0.0817519	0.0654211	0.124427	0.13259	0.429056	0.0926528	0.121625	0.103733	0.115329	0.137604	0.427928	0.106563	0.154233	0.0742672	0.100324	0.136685	O75683
O75691	UTP20	Small subunit processome component 20 homolog	0	23.917	731	O75691		0	0.502348	0.123051	0.0558105	0.0808514	0.107571	0.130368	0.510746	0.125896	0.0708549	0.0857912	0.0906484	0.116063	0.578083	0.0902783	0.0652259	0.0752861	0.0907939	0.100333	0.475809	0.149333	0.0734785	0.071868	0.111276	0.118235	0.54594	0.126434	0.0716284	0.0667504	0.0920251	0.0972228	0.523768	0.128865	0.0709594	0.0762643	0.092634	0.107509	O75691
O75694-2;O75694	NUP155	Nuclear pore complex protein Nup155	0	14.867	732	O75694	Nuclear pore complex	Nuclear pore complex	0.420798	0.194584	0.151749	0.121711	0.0711707	0.0399877	0.408833	0.19294	0.181026	0.12216	0.0572466	0.0377951	0.420963	0.1685	0.163513	0.128081	0.0738525	0.0450906	0.416226	0.2052	0.151351	0.110969	0.0765105	0.0397435	0.424475	0.184607	0.152306	0.126517	0.0732397	0.0388552	0.392114	0.185229	0.173639	0.132018	0.0819653	0.0350349	O75694-2;O75694
O75695	RP2	Protein XRP2	0	2.1657	733	O75695		0	0.104712	0.212045	0.22271	0.258347	0.142832	0.0593535	0.112503	0.181734	0.267477	0.281689	0.108014	0.0485841	0.135358	0.211592	0.215691	0.276324	0.119411	0.0416236	0.148052	0.210501	0.234745	0.211229	0.148221	0.047252	0.123679	0.204586	0.225802	0.249234	0.144288	0.0524117	0.118596	0.19624	0.249162	0.253522	0.14551	0.0369697	O75695
O75717;O75717-2	WDHD1	WD repeat and HMG-box DNA-binding protein 1	0	5.9513	734	O75717		0	0.266668	0.16593	0.121149	0.160661	0.148543	0.137049	0.250375	0.147797	0.12717	0.176929	0.146898	0.15083	0.285602	0.11783	0.134315	0.152812	0.162038	0.147403	0.283634	0.143337	0.121707	0.155063	0.168197	0.128062	0.251924	0.136389	0.141554	0.170809	0.16418	0.135143	0.263081	0.135877	0.119562	0.169032	0.186381	0.126067	O75717;O75717-2
O75718	CRTAP	Cartilage-associated protein	0	5.301	735	O75718		0	0.0627374	0.193619	0.390708	0.23789	0.0872299	0.0278163	0.0691261	0.173329	0.411414	0.257096	0.0569382	0.0320971	0.0733879	0.16619	0.297043	0.325859	0.0695902	0.0679294	0.0660725	0.148397	0.346212	0.318774	0.0959282	0.0246154	0.0630684	0.166011	0.321443	0.318126	0.0973212	0.0340307	0.0497662	0.161754	0.353008	0.307686	0.0951842	0.0326018	O75718
O75746;O75746-2	SLC25A12	Calcium-binding mitochondrial carrier protein Aralar1	0	5.2653	736	O75746		0	0.0755955	0.347074	0.27976	0.118136	0.104278	0.075157	0.110411	0.3206	0.267413	0.107664	0.10981	0.0841007	0.043179	0.159662	0.0997222	0.0462916	0.060954	0.590191	0.130204	0.359872	0.213146	0.126507	0.0911653	0.0791054	0.100384	0.361156	0.302139	0.100054	0.072473	0.0637943	0.106848	0.336605	0.28202	0.0782494	0.105434	0.0908428	O75746;O75746-2
O75781	PALM	Paralemmin-1	0	5.3127	737	O75781	Plasma membrane	Plasma membrane	0.141047	0.223759	0.231233	0.247364	0.118693	0.0379033	0.146916	0.235665	0.258719	0.218065	0.1055	0.0351348	0.155122	0.217849	0.210758	0.23935	0.129311	0.0476109	0.187318	0.223486	0.217212	0.207141	0.137074	0.0277687	0.129403	0.22198	0.244887	0.226985	0.141528	0.0352172	0.136969	0.211166	0.264564	0.203308	0.139883	0.0441106	O75781
O75787-2;O75787	ATP6AP2	Renin receptor	0	2.9921	739	O75787		0	0.0832253	0.165277	0.267061	0.216403	0.141018	0.127015	0.122237	0.137542	0.259277	0.263097	0.120568	0.0972787	0.114829	0.134333	0.228786	0.255345	0.154153	0.112553	0.090093	0.142397	0.238618	0.263414	0.158332	0.107147	0.0878	0.136144	0.283465	0.259163	0.158797	0.0746305	0.0864658	0.123446	0.228014	0.326034	0.132855	0.103186	O75787-2;O75787
O75792	RNASEH2A	Ribonuclease H2 subunit A	0	1.9633	740	O75792		0	0.218676	0.138653	0.0763685	0.154933	0.2425	0.16887	0.212174	0.163628	0.10568	0.165365	0.194108	0.159045	0.194409	0.118616	0.154857	0.130715	0.176983	0.224419	0.269203	0.172757	0.139117	0.0871835	0.162409	0.16933	0.252718	0.106957	0.0889197	0.10208	0.225863	0.223462	0.235301	0.13192	0.117661	0.111342	0.187651	0.216125	O75792
O75794	CDC123	Cell division cycle protein 123 homolog	0	3.2432	741	O75794		0	0.108314	0.120023	0.105528	0.198485	0.22968	0.237969	0.113204	0.133344	0.145997	0.233962	0.180589	0.192904	0.0886923	0.130747	0.097456	0.208023	0.244258	0.230823	0.159631	0.127959	0.0917993	0.175367	0.210147	0.235097	0.101341	0.124154	0.137088	0.197504	0.194574	0.24534	0.108182	0.135795	0.120929	0.177772	0.203105	0.254216	O75794
O75815;O75815-3;O75815-2	BCAR3	Breast cancer anti-estrogen resistance protein 3	0	2.972	742	O75815		0	0.240173	0.136914	0.224553	0.134368	0.148076	0.115917	0.161405	0.106946	0.180398	0.207429	0.159283	0.184539	0.191396	0.145627	0.165992	0.187129	0.218422	0.0914345	0.219639	0.153136	0.193936	0.155189	0.159324	0.118777	0.208203	0.128161	0.155787	0.149465	0.173696	0.184688	0.148697	0.186088	0.141394	0.171463	0.199787	0.152571	O75815;O75815-3;O75815-2
O75817	POP7	Ribonuclease P protein subunit p20	0	1.0181	743	O75817		0	0.26572	0.0652047	0.043113	0.157375	0.231423	0.237165	0.250287	0.0600679	0.0748539	0.170455	0.224867	0.21947	0.194693	0.0574464	0.114954	0.161952	0.23724	0.233714	0.261342	0.0646975	0.0583428	0.111172	0.265376	0.23907	0.252184	0.0757455	0.0703073	0.107928	0.181318	0.312517	0.278197	0.0528116	0.0769295	0.144977	0.202482	0.244604	O75817
O75818;O75818-2	RPP40	Ribonuclease P protein subunit p40	0	2.3581	744	O75818		0	0.304867	0.124355	0.0587233	0.174616	0.194789	0.142649	0.247357	0.156367	0.167741	0.0656753	0.176327	0.186532	0.345762	0.101814	0.132395	0.122007	0.0906311	0.207391	0.342257	0.0869917	0.141159	0.0949369	0.149484	0.185171	0.298184	0.0966804	0.170255	0.12942	0.13452	0.170941	0.256842	0.102606	0.138729	0.144664	0.124297	0.232863	O75818;O75818-2
O75821	EIF3G	Eukaryotic translation initiation factor 3 subunit G	0	6.3379	745	O75821	Large Protein Complex	Large Protein Complex	0.0457123	0.05207	0.0608883	0.162953	0.256807	0.42157	0.0477556	0.0548691	0.0714426	0.157718	0.226819	0.441396	0.0418303	0.0595797	0.0447205	0.167652	0.258576	0.427641	0.0490447	0.0498021	0.0539553	0.143759	0.273636	0.429803	0.0424426	0.0503987	0.0773323	0.154239	0.252784	0.422803	0.0350796	0.0527342	0.0719363	0.148509	0.242807	0.448934	O75821
O75822;O75822-2;O75822-3	EIF3J	Eukaryotic translation initiation factor 3 subunit J	0	6.1301	746	O75822		0	0.0689377	0.0758596	0.0722492	0.128037	0.154678	0.500239	0.0675629	0.0825851	0.0995145	0.128209	0.128612	0.493516	0.0693883	0.092075	0.0813895	0.131694	0.153852	0.471602	0.0642282	0.0608358	0.0636637	0.136993	0.186216	0.488063	0.0530423	0.0614889	0.0775563	0.126263	0.157475	0.524175	0.0549634	0.067052	0.0757035	0.128432	0.17193	0.501919	O75822;O75822-2;O75822-3
O75832;O75832-2	PSMD10	26S proteasome non-ATPase regulatory subunit 10	0	1.0843	748	O75832		0	0.221741	0.193909	0.165045	0.156658	0.125421	0.137227	0.191042	0.228431	0.14296	0.174056	0.122588	0.140924	0.0903186	0.103081	0.0561637	0.0886738	0.120333	0.54143	0.155774	0.104262	0.12915	0.235915	0.143038	0.231861	0.0568919	0.0855019	0.0871077	0.137601	0.564711	0.0681866	0.0451649	0.0622586	0.0719496	0.0973759	0.039689	0.683562	O75832;O75832-2
O75844	ZMPSTE24	CAAX prenyl protease 1 homolog	0	5.1393	750	O75844		0	0.141655	0.147602	0.247085	0.328305	0.104881	0.0304709	0.123193	0.190396	0.278507	0.26919	0.104626	0.0340877	0.1648	0.154486	0.243754	0.297594	0.105813	0.033553	0.139057	0.130442	0.253153	0.320198	0.129258	0.0278927	0.123538	0.118809	0.260088	0.324187	0.134201	0.0391769	0.110245	0.114558	0.293113	0.308697	0.139496	0.0338923	O75844
O75864	PPP1R37	Protein phosphatase 1 regulatory subunit 37	0	1.4424	751	O75864		0	0.085178	0.0613808	0.109174	0.18393	0.284079	0.276258	0.636888	0.0649855	0.0429436	0.0821626	0.0830524	0.089968	0.320947	0.204238	0.0707706	0.0687391	0.0816966	0.253608	0.0948733	0.142764	0.344059	0.132721	0.160953	0.124629	0.169007	0.155182	0.152906	0.148442	0.23417	0.140293	0.193392	0.160499	0.182953	0.1743	0.190074	0.0987828	O75864
O75874	IDH1	Isocitrate dehydrogenase [NADP] cytoplasmic	0	5.1059	752	O75874		0	0.113624	0.179242	0.188787	0.289871	0.127097	0.101379	0.112403	0.211593	0.230378	0.231391	0.113549	0.100686	0.102456	0.194229	0.162053	0.254598	0.158029	0.128635	0.119277	0.142103	0.169405	0.277738	0.203416	0.088061	0.0895947	0.155985	0.217655	0.28912	0.151627	0.0960191	0.0939383	0.166472	0.215316	0.256274	0.167966	0.100034	O75874
O75879	GATB	Glutamyl-tRNA(Gln) amidotransferase subunit B, mitochondrial	0	3.0588	753	O75879		0	0.102666	0.274332	0.216276	0.143485	0.214183	0.0490567	0.0921822	0.249395	0.235819	0.124768	0.176674	0.121163	0.134511	0.201673	0.211231	0.110021	0.165929	0.176635	0.156734	0.196547	0.253352	0.126443	0.120546	0.146377	0.0982275	0.263412	0.239739	0.173717	0.115096	0.109808	0.144547	0.206078	0.255485	0.148285	0.125277	0.120327	O75879
O75880	SCO1	Protein SCO1 homolog, mitochondrial	0	2.8236	754	O75880		0	0.126625	0.448413	0.310618	0.0752346	0.0243038	0.0148056	0.133083	0.413044	0.368377	0.0612786	0.0190514	0.00516613	0.0831215	0.45717	0.377026	0.0557959	0.0186952	0.00819105	0.104727	0.537685	0.274897	0.039731	0.0178358	0.0251251	0.0884379	0.450658	0.331469	0.0419056	0.0332912	0.0542383	0.0761508	0.439671	0.383647	0.0498224	0.023676	0.0270325	O75880
O75882;O75882-3;O75882-2	ATRN	Attractin	0	2.2054	755	O75882		0	0.250728	0.141289	0.196697	0.170128	0.130657	0.1105	0.244647	0.0776637	0.196787	0.195232	0.135952	0.149718	0.159623	0.101808	0.169321	0.191002	0.156458	0.221788	0.180573	0.126874	0.214409	0.205863	0.181939	0.0903426	0	0.188496	0.229417	0.172693	0.155074	0.25432	0.200941	0.134918	0.210405	0.151159	0.141528	0.161049	O75882;O75882-3;O75882-2
O75886;O75886-2	STAM2	Signal transducing adapter molecule 2	0	2.4278	756	O75886	Endosome	Endosome	0.133261	0.0712231	0.190727	0.285676	0.222805	0.0963079	0.103351	0.119003	0.246607	0.304184	0.154228	0.0726264	0.121815	0.20632	0.162102	0.273412	0.151981	0.0843709	0.0623659	0.0840596	0.215328	0.304595	0.271062	0.0625894	0.120955	0.102746	0.174066	0.290841	0.235847	0.0755452	0.0804666	0.0784525	0.222708	0.324061	0.230953	0.0633602	O75886;O75886-2
O75909;O75909-4;O75909-1;O75909-2	CCNK	Cyclin-K	0	3.3392	759	O75909		0	0.284238	0.0812321	0.0630689	0.144068	0.217838	0.209555	0.216156	0.070722	0.0891792	0.156254	0.20267	0.265018	0.36847	0.068496	0.111872	0.10873	0.178109	0.164323	0.288524	0.0760417	0.0730922	0.117085	0.187651	0.257606	0.360598	0.0792088	0.0895426	0.0960963	0.137959	0.236596	0.327969	0.0703426	0.0986572	0.115521	0.181924	0.205587	O75909;O75909-4;O75909-1;O75909-2
O75911	DHRS3	Short-chain dehydrogenase/reductase 3	0	2.1973	760	O75911		0	0.076319	0.165631	0.317263	0.265626	0.108154	0.0670057	0.117258	0.15253	0.305361	0.29147	0.0797531	0.0536279	0.0974086	0.147795	0.257573	0.284768	0.142107	0.0703479	0.125391	0.141163	0.269708	0.276388	0.0952908	0.0920598	0.100129	0.178046	0.261087	0.274575	0.133084	0.0530788	0.097576	0.135997	0.241483	0.37859	0.114317	0.0320378	O75911
O75915	ARL6IP5	PRA1 family protein 3	0.00034406	0.74342	761	O75915		0	0.126514	0.227009	0.298248	0.212608	0.0703922	0.0652287	0.118776	0.175329	0.305315	0.296404	0.0664899	0.0376857	0.149243	0.162946	0.304827	0.266736	0.0775937	0.0386547	0.0445168	0.23148	0.280021	0.294426	0.104617	0.0449398	0.0844456	0.243743	0.308842	0.256984	0.0638006	0.0421847	0.0214555	0.201211	0.213322	0.403112	0.117216	0.0436833	O75915
O75925;O75925-2;O75925-3	PIAS1	E3 SUMO-protein ligase PIAS1	0	2.4532	762	O75925		0	0.279907	0.223265	0.137665	0.184346	0.142699	0.0321188	0.267281	0.178141	0.109807	0.170553	0.168182	0.106037	0.300036	0.164687	0.137009	0.154987	0.178877	0.0644043	0.318708	0.174756	0.180361	0.15452	0.110407	0.061248	0.320922	0.137439	0.135106	0.141433	0.13625	0.12885	0.323746	0.110206	0.159941	0.14388	0.145298	0.11693	O75925;O75925-2;O75925-3
O75934	BCAS2	Pre-mRNA-splicing factor SPF27	0	4.1483	763	O75934		0	0.353608	0.0887434	0.0619785	0.106392	0.157129	0.232149	0.381748	0.0761265	0.066267	0.132883	0.151058	0.191917	0.415952	0.0698017	0.0532807	0.112486	0.155246	0.193234	0.350837	0.0947228	0.0525564	0.106012	0.177072	0.2188	0.439333	0.0715116	0.0589294	0.0963525	0.136225	0.197648	0.439711	0.0826355	0.0561487	0.101934	0.136321	0.18325	O75934
O75935-3;O75935;O75935-2	DCTN3	Dynactin subunit 3	0	2.4236	764	O75935		0	0.060274	0.163638	0.142923	0.183425	0.245375	0.204365	0.066112	0.178331	0.151838	0.210917	0.170457	0.222345	0.119855	0.119794	0.244427	0.174393	0.188929	0.152601	0.0641569	0.135039	0.235387	0.210802	0.222937	0.131679	0.0847264	0.147583	0.154973	0.222409	0.173699	0.21661	0.109582	0.125395	0.155694	0.238856	0.175684	0.194789	O75935-3;O75935;O75935-2
O75937	DNAJC8	DnaJ homolog subfamily C member 8	0	4.5311	765	O75937		0	0.25391	0.105269	0.0848987	0.151532	0.185913	0.218477	0.231577	0.0977541	0.0950426	0.162486	0.191687	0.221453	0.252953	0.093479	0.0900408	0.1593	0.210357	0.193871	0.253486	0.122303	0.0868026	0.132903	0.191076	0.21343	0.284088	0.0959885	0.0853142	0.117868	0.179967	0.236774	0.288557	0.0920894	0.095862	0.121386	0.187194	0.214912	O75937
O75940	SMNDC1	Survival of motor neuron-related-splicing factor 30	0	2.5723	766	O75940		0	0.334635	0.0860956	0.0682623	0.12736	0.173188	0.21046	0.308768	0.0962621	0.0815473	0.140173	0.179225	0.194025	0.429387	0.0748589	0.0593178	0.133066	0.13528	0.16809	0.368627	0.0895254	0.0984944	0.105034	0.155995	0.182325	0.382041	0.0763983	0.0763487	0.10349	0.166331	0.195391	0.388497	0.110468	0.0630544	0.118102	0.138574	0.181305	O75940
O75947;O75947-2	ATP5H	ATP synthase subunit d, mitochondrial	0	2.9995	767	O75947	Mitochondrion	Mitochondrion	0.0891501	0.53183	0.322338	0.0333276	0.0141457	0.00920869	0.0963325	0.442106	0.401444	0.034125	0.0123681	0.0136253	0.0840585	0.582364	0.285068	0.0326097	0.0113331	0.00456666	0.100902	0.567468	0.279875	0.0285264	0.012426	0.0108025	0.0860329	0.486698	0.365766	0.0360052	0.0155367	0.00996116	0.0986249	0.465835	0.388183	0.0330966	0.00886528	0.00539493	O75947;O75947-2
O75955;O75955-2	FLOT1	Flotillin-1	0	8.9992	769	O75955		0	0.159969	0.230303	0.253165	0.214386	0.116092	0.0260855	0.167165	0.229918	0.268874	0.213104	0.0993616	0.0215778	0.154336	0.212341	0.274166	0.210088	0.124519	0.02455	0.172331	0.235667	0.245956	0.186049	0.132508	0.0274901	0.134812	0.225006	0.273374	0.198105	0.139412	0.0292912	0.15006	0.217191	0.272643	0.196823	0.137973	0.0253097	O75955;O75955-2
O75962;O75962-4;O75962-5;O75962-2	TRIO	Triple functional domain protein	0	6.6027	770	O75962		0	0.154587	0.169777	0.157802	0.220759	0.167012	0.130063	0.154535	0.181586	0.141705	0.228821	0.144025	0.149327	0.117884	0.158914	0.262224	0.193469	0.140135	0.127375	0.190983	0.176393	0.153486	0.173962	0.185389	0.119787	0.137289	0.146912	0.205852	0.157401	0.186317	0.166228	0.141775	0.195183	0.21825	0.137861	0.160767	0.146164	O75962;O75962-4;O75962-5;O75962-2
O75964	ATP5L	ATP synthase subunit g, mitochondrial	0	1.4754	771	O75964	Mitochondrion	Mitochondrion	0.0913181	0.531198	0.326013	0.0302913	0.0161666	0.00501402	0.107742	0.472129	0.345359	0.0557242	0.0123813	0.0066654	0.115941	0.564977	0.196215	0.0501549	0.0578639	0.0148486	0.0835652	0.506234	0.345704	0.0453448	0.0144814	0.00467048	0.0703373	0.474884	0.379623	0.0379303	0.0319886	0.00523687	0.0523406	0.577789	0.281155	0.0499956	0.0295874	0.00913274	O75964
O75970-5;O75970-3;O75970-2;O75970	MPDZ	Multiple PDZ domain protein	0	2.5777	772	O75970		0	0.206945	0.24214	0.143056	0.146589	0.127431	0.133839	0.196264	0.307431	0.173568	0.141598	0.100242	0.0808978	0.231647	0.24528	0.135229	0.149077	0.129241	0.109526	0.284489	0.224212	0.119027	0.147784	0.136939	0.087548	0.182864	0.23632	0.17615	0.153311	0.128781	0.122575	0.204755	0.241735	0.131641	0.114898	0.0978171	0.209155	O75970-5;O75970-3;O75970-2;O75970
O75976;O75976-2	CPD	Carboxypeptidase D	0	10.676	774	O75976			0.0626176	0.195013	0.275729	0.222348	0.149542	0.0947504	0.0645777	0.18655	0.313733	0.226834	0.121369	0.0869363	0.0605183	0.200925	0.295879	0.219069	0.1389	0.084708	0.0543039	0.115835	0.176295	0.253038	0.278403	0.122125	0.0496485	0.146647	0.210107	0.219548	0.233107	0.140942	0.0452186	0.124483	0.196188	0.241249	0.264112	0.128749	O75976;O75976-2
O76003	GLRX3	Glutaredoxin-3	0	4.5351	775	O76003		0	0.163664	0.191535	0.151305	0.222179	0.169933	0.101384	0.136097	0.183818	0.189035	0.223068	0.151766	0.116216	0.130785	0.217922	0.0955601	0.216408	0.204024	0.135302	0.224718	0.153595	0.124487	0.200326	0.19547	0.101404	0.145632	0.165911	0.175107	0.245641	0.17208	0.0956301	0.147153	0.182556	0.160353	0.2202	0.183894	0.105844	O76003
O76021	RSL1D1	Ribosomal L1 domain-containing protein 1	0	6.8719	776	O76021		0	0.661496	0.100607	0.0268034	0.0389533	0.0595001	0.112639	0.651361	0.104526	0.0397546	0.0396957	0.0520597	0.112603	0.757369	0.0693979	0.0219117	0.0305656	0.0447293	0.0760263	0.695908	0.107961	0.0266147	0.0257755	0.0547792	0.0889619	0.759741	0.0948489	0.0216765	0.0242971	0.0323791	0.0670571	0.744278	0.0974699	0.0245672	0.0229734	0.0363483	0.0743633	O76021
O76024	WFS1	Wolframin	0	3.3231	777	O76024		0	0.15191	0.134487	0.238406	0.221373	0.107966	0.145858	0.140721	0.150867	0.223883	0.225265	0.0893986	0.169866	0.127077	0.122069	0.269876	0.229985	0.120529	0.130463	0.18122	0.127194	0.223164	0.227044	0.124468	0.11691	0.0773267	0.118708	0.2575	0.274882	0.149949	0.121635	0.128457	0.132682	0.198391	0.299664	0.122349	0.118458	O76024
O76031	CLPX	ATP-dependent Clp protease ATP-binding subunit clpX-like, mitochondrial	0	9.0673	778	O76031	Mitochondrion	Mitochondrion	0.099713	0.431132	0.363865	0.0435215	0.0259713	0.0357971	0.113653	0.436855	0.353855	0.0543533	0.025385	0.0158996	0.0847962	0.425888	0.392247	0.0467	0.0239804	0.0263887	0.138188	0.433214	0.334017	0.0431082	0.027975	0.0234979	0.0969245	0.446551	0.347248	0.0575112	0.0292347	0.0225307	0.0814207	0.423728	0.409735	0.0448279	0.0266878	0.0136009	O76031
O76070	SNCG	Gamma-synuclein	0	3.6308	779	O76070		0	0.105805	0.297143	0.0994042	0.168105	0.231607	0.0979355	0.0767624	0.236708	0.161051	0.218497	0.178593	0.128388	0.0620972	0.378812	0.0570661	0.146308	0.209186	0.146531	0.127699	0.242848	0.0958865	0.218462	0.22237	0.0927334	0.0982171	0.239794	0.117424	0.206608	0.255035	0.0829218	0.0782074	0.303698	0.109255	0.199722	0.213206	0.0959112	O76070
O76071	CIAO1	Probable cytosolic iron-sulfur protein assembly protein CIAO1	0	1.5312	780	O76071		0	0.150405	0.219219	0.168117	0.182007	0.144554	0.135698	0.13428	0.18445	0.192528	0.209378	0.126297	0.153066	0.160452	0.204708	0.139199	0.216445	0.138551	0.140645	0.108156	0.189117	0.185391	0.196723	0.176477	0.144137	0.111234	0.198577	0.205429	0.220558	0.137909	0.126293	0.125054	0.203483	0.181942	0.203825	0.167561	0.118135	O76071
O76080	ZFAND5	AN1-type zinc finger protein 5	0	2.0166	781	O76080		0	0.122129	0.101367	0.0883948	0.215506	0.232813	0.239791	0.106413	0.0805951	0.155991	0.157599	0.214976	0.284425	0.0969287	0.0776466	0.117343	0.204395	0.246444	0.257243	0.187735	0.0848458	0.0794874	0.147455	0.239343	0.261134	0.117314	0.116093	0.163075	0.175295	0.156952	0.271271	0.106058	0.0972984	0.107205	0.172121	0.207543	0.309775	O76080
O76094;O76094-2	SRP72	Signal recognition particle subunit SRP72	0	9.9677	782	O76094	ER	ER	0.101569	0.142721	0.262465	0.300694	0.125364	0.0671875	0.0888287	0.143891	0.309286	0.285798	0.105003	0.0671936	0.0921168	0.140807	0.275134	0.296828	0.122006	0.0731085	0.0858894	0.124588	0.253461	0.337022	0.136001	0.0630384	0.0704857	0.129268	0.263589	0.350532	0.121096	0.0650292	0.0684912	0.120023	0.257288	0.337786	0.142842	0.0735693	O76094;O76094-2
O77932	DXO	Decapping and exoribonuclease protein	0.0067507	0.37324	784	O77932		0	0.219431	0.151707	0.161571	0.193107	0.112887	0.161296	0	0.235903	0.248682	0.0851663	0.0739866	0.356263	0.178438	0.14953	0.0946079	0.135996	0.217584	0.223844	0.141803	0.118334	0.199186	0.0555701	0.330176	0.154931	0.135985	0.141972	0.183973	0.115625	0.145061	0.277383	0.0901725	0.101988	0.168534	0.33618	0.131252	0.171874	O77932
O94760;O94760-2	DDAH1	N(G),N(G)-dimethylarginine dimethylaminohydrolase 1	0	4.6551	785	O94760		0	0.138183	0.184887	0.21156	0.286804	0.131117	0.0474488	0.122274	0.173312	0.235006	0.288035	0.119607	0.0617652	0.126576	0.1826	0.211598	0.265656	0.146904	0.0666669	0.141367	0.161427	0.213931	0.254355	0.179042	0.0498782	0.115654	0.164257	0.227779	0.279655	0.159058	0.0535972	0.119712	0.156776	0.234421	0.270773	0.168584	0.0497337	O94760;O94760-2
O94761	RECQL4	ATP-dependent DNA helicase Q4	0.00017737	0.85819	786	O94761		0	0.158134	0.132138	0.254025	0.13419	0.144831	0.176682	0.244555	0.119067	0.128444	0.21082	0.103694	0.19342	0.120449	0.206411	0.155918	0.297242	0.0874765	0.132504	0.22264	0.165116	0.214747	0.10999	0.142215	0.145293	0	0.273794	0.0975813	0.260301	0.222824	0.145499	0.111269	0.241704	0.132088	0.139773	0.17216	0.203007	O94761
O94762;O94762-4	RECQL5	ATP-dependent DNA helicase Q5	0	2.2988	787	O94762		0	0.187456	0.0888117	0.10131	0.151102	0.236664	0.234656	0.238596	0.101884	0.155205	0.18824	0.152153	0.163922	0.273432	0.145768	0.0758335	0.127764	0.215815	0.161387	0.277812	0.127415	0.0762474	0.0836597	0.186354	0.248512	0.171744	0.0427793	0.195862	0.262001	0.169275	0.158338	0.287946	0.0765126	0.163451	0.141617	0.171693	0.158781	O94762;O94762-4
O94763;O94763-3;O94763-2	URI1	Unconventional prefoldin RPB5 interactor 1	0	5.2666	788	O94763		0	0.0814984	0.0624822	0.0696901	0.206409	0.304394	0.275526	0.0726072	0.0573723	0.0937109	0.226272	0.27161	0.278427	0.0545993	0.0527251	0.0984127	0.199954	0.319336	0.274974	0.0504334	0.0598453	0.0495989	0.176055	0.346479	0.317588	0.101041	0.0530522	0.0799341	0.15152	0.297365	0.317087	0.0799245	0.0923402	0.0791073	0.149416	0.281845	0.317368	O94763;O94763-3;O94763-2
O94766-2;O94766	B3GAT3	Galactosylgalactosylxylosylprotein 3-beta-glucuronosyltransferase 3	0	1.2188	790	O94766	Golgi	Golgi	0.133632	0.278298	0.205132	0.158283	0.100527	0.124126	0.226039	0.190647	0.231856	0.139241	0.0991599	0.113056	0.144595	0.171834	0.205613	0.117265	0.241625	0.119068	0.166926	0.235707	0.198329	0.187796	0.139206	0.0720347	0.0862307	0.16606	0.192984	0.184039	0.161881	0.208805	0.208979	0.244111	0.158311	0.123246	0.141822	0.123532	O94766-2;O94766
O94776;O94776-2	MTA2	Metastasis-associated protein MTA2	0	10.481	792	O94776		0	0.613935	0.173142	0.0754351	0.0558516	0.0387397	0.042897	0.611941	0.15766	0.0933944	0.0587833	0.0367406	0.0414798	0.691155	0.116285	0.0583891	0.0511675	0.0460934	0.0369095	0.530648	0.208875	0.0997685	0.0679764	0.0518083	0.0409242	0.632331	0.147303	0.0736547	0.0557614	0.0483198	0.0426306	0.632515	0.161861	0.0755383	0.0537552	0.0374985	0.0388317	O94776;O94776-2
O94782	USP1	Ubiquitin carboxyl-terminal hydrolase 1	0	2.9934	793	O94782		0	0.319386	0.169256	0.170162	0.169328	0.0701399	0.101728	0.268299	0.173254	0.127235	0.131757	0.112533	0.186922	0.208096	0.143945	0.136773	0.191661	0.156342	0.163182	0.260422	0.11558	0.259539	0.0932753	0.142955	0.128229	0.207598	0.130008	0.392036	0.0791496	0.0917696	0.0994387	0.222	0.107763	0.186748	0.128182	0.20289	0.152417	O94782
O94804	STK10	Serine/threonine-protein kinase 10	0	3.6889	794	O94804		0	0.128379	0.113767	0.106275	0.17062	0.226396	0.254564	0.127897	0.108131	0.114681	0.189567	0.196351	0.263373	0.111059	0.0903342	0.11174	0.175208	0.258384	0.253274	0.181309	0.115168	0.103599	0.16704	0.1967	0.236184	0.131456	0.0950046	0.135401	0.160898	0.204269	0.272972	0.123141	0.104079	0.118923	0.17348	0.209421	0.270956	O94804
O94806;O94806-2	PRKD3	Serine/threonine-protein kinase D3	0	2.5207	795	O94806		0	0.113525	0.137717	0.135819	0.205443	0.207395	0.200102	0.124426	0.153569	0.132827	0.218249	0.198483	0.172446	0.0760409	0.151671	0.16418	0.210966	0.19653	0.200612	0.0903042	0.0841805	0.146214	0.195135	0.329118	0.155049	0.0759429	0.104039	0.126823	0.247561	0.247249	0.198385	0.106136	0.105062	0.113314	0.209032	0.279468	0.186988	O94806;O94806-2
O94822-3;O94822	LTN1	E3 ubiquitin-protein ligase listerin	0	9.2625	796	O94822		0	0.10266	0.112108	0.132071	0.167049	0.151892	0.334221	0.125274	0.101898	0.138841	0.165665	0.148803	0.31952	0.0869553	0.104717	0.130488	0.163935	0.168703	0.345202	0.194542	0.0922562	0.111899	0.125656	0.158567	0.317079	0.0984874	0.145688	0.110452	0.131325	0.132658	0.381389	0.117068	0.117659	0.124641	0.119122	0.144382	0.377128	O94822-3;O94822
O94826	TOMM70A	Mitochondrial import receptor subunit TOM70	0	7.8965	797	O94826	Mitochondrion	Mitochondrion	0.0937984	0.411082	0.344399	0.0752942	0.0518178	0.0236083	0.11316	0.381927	0.369141	0.0698805	0.028728	0.0371633	0.10318	0.511506	0.223717	0.0559432	0.0426993	0.0629545	0.127848	0.39469	0.328635	0.0592944	0.0400713	0.0494615	0.10366	0.421588	0.307328	0.0702781	0.0545179	0.0426279	0.0857758	0.410861	0.391541	0.0440066	0.0388486	0.028967	O94826
O94842-3;O94842-2;O94842	TOX4	TOX high mobility group box family member 4	0	2.2606	798	O94842		0	0.462832	0.102656	0.0618571	0.096035	0.132963	0.143657	0.39749	0.104006	0.0714271	0.0753391	0.148989	0.202749	0.488852	0.0667815	0.0315445	0.107646	0.13305	0.172126	0.461482	0.0929632	0.0588124	0.0883007	0.151957	0.146484	0.431903	0.0715188	0.138108	0.0737621	0.112712	0.171996	0.456837	0.096579	0.0526376	0.0770525	0.114271	0.202623	O94842-3;O94842-2;O94842
O94851-5;O94851-6;O94851-4;O94851-3;O94851	MICAL2	Protein-methionine sulfoxide oxidase MICAL2	0	1.6288	799	O94851		0	0.120821	0.192938	0.240638	0.203919	0.115945	0.12574	0.119892	0.130643	0.253367	0.200837	0.145101	0.150161	0.114075	0.185489	0.304966	0.23832	0.095084	0.0620659	0.168159	0.143492	0.209321	0.25072	0.142461	0.0858475	0.168738	0.130503	0.25033	0.251439	0.0781984	0.120791	0	0.148354	0.341651	0.27031	0.155827	0.0838577	O94851-5;O94851-6;O94851-4;O94851-3;O94851
O94854;O94854-2	KIAA0754	Uncharacterized protein KIAA0754	0.00017775	0.8656	800	O94854		0	0.142433	0.185893	0.129052	0.163984	0.158985	0.219654	0.198557	0.166608	0.195605	0.184248	0.157037	0.0979448	0.1846	0.18759	0.24329	0.138575	0.113712	0.132233	0.221963	0.232139	0.131145	0.161685	0.0915656	0.161503	0.15904	0.208478	0.254467	0.226906	0.107653	0.0434565	0.212668	0.163551	0.174381	0.152994	0.146429	0.149978	O94854;O94854-2
O94855;O94855-2	SEC24D	Protein transport protein Sec24D	0	4.9503	801	O94855	Large Protein Complex	Large Protein Complex	0.0804692	0.160623	0.121228	0.164127	0.240878	0.232675	0.0869121	0.156131	0.14541	0.186678	0.204072	0.220796	0.0701984	0.196251	0.106327	0.169359	0.223263	0.234602	0.0960928	0.126407	0.085109	0.17226	0.308458	0.211674	0.0720998	0.135513	0.1114	0.166857	0.264094	0.250035	0.0882673	0.138082	0.112838	0.176288	0.270113	0.214411	O94855;O94855-2
O94874;O94874-2;O94874-3	UFL1	E3 UFM1-protein ligase 1	0	10.72	804	O94874		0	0.103964	0.145089	0.285218	0.319408	0.105018	0.0413026	0.101977	0.155028	0.321741	0.302557	0.0821978	0.0364994	0.109684	0.156886	0.268009	0.331952	0.0931126	0.0403558	0.0986073	0.121651	0.273077	0.33304	0.136031	0.0375938	0.0801068	0.129571	0.287257	0.33723	0.12635	0.0394841	0.075943	0.118769	0.305927	0.336125	0.128387	0.0348489	O94874;O94874-2;O94874-3
O94875-8;O94875-12;O94875-9;O94875-3;O94875-10;O94875-11;O94875;O94875-7	SORBS2	Sorbin and SH3 domain-containing protein 2	0	7.3159	805	O94875	Actin binding proteins	Actin binding proteins	0.348763	0.36803	0.0980451	0.0633408	0.067988	0.0538322	0.293426	0.361542	0.158081	0.0780189	0.0563881	0.052544	0.363167	0.310563	0.134468	0.0685394	0.0659166	0.0573461	0.392443	0.342528	0.114478	0.0576713	0.0531565	0.0397243	0.325629	0.35007	0.14439	0.0699267	0.0598363	0.0501478	0.358119	0.339728	0.145338	0.0615992	0.05036	0.0448556	O94875-8;O94875-12;O94875-9;O94875-3;O94875-10;O94875-11;O94875;O94875-7
O94880	PHF14	PHD finger protein 14	0	6.9836	808	O94880		0	0.360951	0.167517	0.130069	0.141952	0.106547	0.0929644	0.348902	0.157595	0.145845	0.150261	0.11181	0.0855878	0.411447	0.14258	0.0933908	0.129592	0.103013	0.119978	0.364873	0.162311	0.133307	0.1434	0.121755	0.0743542	0.306554	0.121896	0.129671	0.116624	0.211409	0.113846	0.371407	0.155291	0.133562	0.102899	0.110512	0.126328	O94880
O94886	TMEM63A	CSC1-like protein 1	0	2.3969	810	O94886		0	0.0876805	0.0861425	0.126534	0.228592	0.281464	0.189587	0.0874924	0.0597117	0.182077	0.205555	0.220642	0.244522	0.123328	0.0605416	0.18507	0.240917	0.218801	0.171343	0.0961205	0.0716191	0.182217	0.215439	0.311418	0.123187	0.068299	0.070034	0.201103	0.229056	0.260244	0.171263	0.254819	0.0827105	0.126224	0.177623	0.202347	0.156277	O94886
O94887-3;O94887-2;O94887	FARP2	FERM, RhoGEF and pleckstrin domain-containing protein 2	0	2.4642	811	O94887		0	0.120895	0.20786	0.190096	0.181503	0.130162	0.169484	0.152628	0.18565	0.189759	0.241542	0.0841497	0.146271	0.10061	0.132956	0.232134	0.187301	0.0948062	0.252193	0.138175	0.223847	0.185639	0.139929	0.097681	0.21473	0.0972158	0.190354	0.189647	0.155153	0.108617	0.259013	0.130544	0.1939	0.230755	0.202251	0.137841	0.104708	O94887-3;O94887-2;O94887
O94888	UBXN7	UBX domain-containing protein 7	0	2.6416	812	O94888		0	0.267273	0.152985	0.113386	0.169696	0.179523	0.117136	0.225507	0.156945	0.133177	0.212713	0.140235	0.131423	0.27346	0.135696	0.119468	0.140028	0.186726	0.144622	0.255718	0.147522	0.120007	0.160617	0.178799	0.137338	0.248537	0.123888	0.162058	0.190062	0.163513	0.111942	0.295066	0.128729	0.110304	0.18155	0.171356	0.112995	O94888
O94898	LRIG2	Leucine-rich repeats and immunoglobulin-like domains protein 2	0.00033535	0.70806	813	O94898		0	0.151912	0.0853451	0.112298	0.281747	0.201935	0.166764	0.0478583	0.144265	0.106625	0.11119	0.187474	0.402587	0.106279	0.0371291	0.336821	0.186204	0.160695	0.172873	0.1332	0.18102	0.178038	0.167866	0.121953	0.217923	0.0500708	0.237471	0.157942	0.192899	0.0620418	0.299575	0.231399	0.133948	0.20992	0.108932	0.242144	0.073658	O94898
O94901-9;O94901-5;O94901-8;O94901;O94901-6	SUN1	SUN domain-containing protein 1	0	6.6105	814	O94901		0	0.42769	0.17944	0.106433	0.0704696	0.0622096	0.153758	0.315952	0.183193	0.118287	0.0906233	0.115452	0.176492	0.375216	0.12759	0.112258	0.0959361	0.0804004	0.208599	0.386618	0.150516	0.108934	0.0811702	0.131531	0.141232	0.446316	0.143059	0.139232	0.104304	0.0908015	0.0762874	0.440393	0.160147	0.0962237	0.106934	0.10813	0.088172	O94901-9;O94901-5;O94901-8;O94901;O94901-6
O94903	PROSC	Proline synthase co-transcribed bacterial homolog protein	0	1.7787	815	O94903		0	0.114577	0.192261	0.129454	0.168994	0.198186	0.196527	0.133492	0.201841	0.156214	0.172023	0.171818	0.164611	0.137669	0.183594	0.149607	0.184649	0.148737	0.195743	0.114751	0.139604	0.12854	0.164442	0.17975	0.272914	0.115908	0.164469	0.14258	0.139072	0.206465	0.231506	0.127996	0.141446	0.163483	0.153654	0.198036	0.215384	O94903
O94905	ERLIN2	Erlin-2	0	4.2756	816	O94905	ER	ER	0.113847	0.13981	0.271887	0.323925	0.119767	0.0307641	0.125273	0.148377	0.293859	0.311559	0.0926358	0.0282954	0.105915	0.140502	0.337567	0.287445	0.103569	0.0250023	0.108618	0.119536	0.243091	0.3423	0.158054	0.0284012	0.0939751	0.132518	0.273424	0.321629	0.147236	0.0312187	0.0816336	0.10545	0.291217	0.345331	0.148127	0.0282405	O94905
O94906;O94906-2	PRPF6	Pre-mRNA-processing factor 6	0	13.752	817	O94906		0	0.340377	0.0880346	0.0540092	0.117484	0.188723	0.211372	0.316777	0.0908457	0.0674932	0.123614	0.169861	0.231409	0.375291	0.0641705	0.061712	0.116714	0.173459	0.208654	0.328686	0.105191	0.0659775	0.107155	0.184785	0.208206	0.410112	0.089488	0.0734179	0.0903459	0.13078	0.205856	0.400189	0.0805547	0.0581623	0.0916993	0.146766	0.222629	O94906;O94906-2
O94913	PCF11	Pre-mRNA cleavage complex 2 protein Pcf11	0	9.7444	818	O94913		0	0.242384	0.136482	0.108385	0.145463	0.180865	0.18642	0.241064	0.132804	0.14013	0.131153	0.156291	0.198557	0.272671	0.151826	0.16284	0.118498	0.157524	0.136641	0.213718	0.177186	0.154757	0.11261	0.140768	0.20096	0.287099	0.154539	0.145514	0.15903	0.113897	0.139921	0.302254	0.129851	0.129608	0.123074	0.133299	0.181914	O94913
O94915	FRYL	Protein furry homolog-like	0	3.2173	819	O94915		0	0.0759099	0.173557	0.17302	0.263531	0.122738	0.191245	0.125247	0.240825	0.144855	0.186793	0.0903135	0.211967	0.169076	0.122497	0.133651	0.212737	0.146372	0.215667	0.149676	0.127225	0.223882	0.177478	0.144116	0.177624	0.211911	0.116266	0.154485	0.155263	0.196139	0.165936	0.221969	0.147622	0.133449	0.165594	0.164489	0.166876	O94915
O94919	ENDOD1	Endonuclease domain-containing 1 protein	0	3.7463	821	O94919		0	0.0966127	0.142672	0.228566	0.290246	0.151615	0.0902879	0.0795054	0.140788	0.270666	0.300344	0.133159	0.0755383	0.0884949	0.153716	0.283966	0.278791	0.116724	0.0783082	0.0921392	0.137794	0.184381	0.285743	0.193698	0.106244	0.0646717	0.140161	0.226436	0.29396	0.167786	0.106986	0.0559715	0.137161	0.222521	0.278713	0.195335	0.110298	O94919
O94923	GLCE	D-glucuronyl C5-epimerase	0	1.3939	822	O94923		0	0.135509	0.17174	0.205188	0.117493	0.155155	0.214914	0.116094	0.161202	0.14586	0.150677	0.106628	0.319539	0.11487	0.178767	0.164204	0.228594	0.167235	0.14633	0.10262	0.13919	0.145156	0.121423	0.174705	0.316906	0.12251	0.156544	0.240204	0.145659	0.123998	0.211085	0.229027	0.203105	0.12912	0.21071	0.102344	0.125695	O94923
O94925-3	GLS	Glutaminase kidney isoform, mitochondrial	0	7.906	824	O94925-3		0	0.0897097	0.442842	0.371692	0.0460822	0.0249154	0.0247588	0.100975	0.429615	0.34935	0.0540154	0.0234647	0.0425792	0.0896669	0.454792	0.351623	0.0534174	0.00927027	0.0412305	0.13396	0.456167	0.321578	0.0419862	0.0172137	0.029095	0.109432	0.454834	0.348265	0.0402064	0.0158172	0.0314457	0.112632	0.488972	0.326196	0.0337929	0.0213777	0.0170292	O94925-3
O94927	HAUS5	HAUS augmin-like complex subunit 5	0	3.7482	825	O94927		0	0.0830618	0.17062	0.112622	0.141019	0.204356	0.288321	0.077614	0.082224	0.0967858	0.188075	0.299256	0.256045	0.0518646	0.137326	0.108859	0.184022	0.242453	0.275475	0.122759	0.139022	0.167218	0.127764	0.184925	0.258313	0.078343	0.117791	0.090075	0.161911	0.204238	0.347641	0.100354	0.113016	0.121219	0.140606	0.176926	0.34788	O94927
O94953	KDM4B	Lysine-specific demethylase 4B	0	1.0443	826	O94953		0	0.157443	0.0571514	0.214582	0.426706	0.0988851	0.0452328	0.146293	0.0669938	0.211872	0.245788	0.24022	0.0888335	0.257269	0.158376	0.310689	0.175508	0	0.0981577	0.257875	0.285574	0.16334	0.0739429	0.144853	0.074415	0.313469	0.19587	0.282789	0.0800163	0.0852641	0.0425917	0.202682	0.35944	0.0955423	0.134656	0.0620693	0.145611	O94953
O94955	RHOBTB3	Rho-related BTB domain-containing protein 3	0.00034758	0.76806	827	O94955		0	0.0244479	0.16238	0.0827915	0.15324	0.242214	0.334927	0.114816	0.110288	0.2144	0.22644	0.114114	0.219942	0.131968	0.0798899	0.239325	0.157809	0.133201	0.257807	0.144927	0.131785	0.147389	0.112776	0.154773	0.30835	0.275092	0.046532	0.101638	0.0662768	0.130256	0.380205	0.0648748	0.109305	0.0670439	0.0795864	0.209564	0.469626	O94955
O94964-2;O94964;O94964-4	SOGA1	Protein SOGA1;N-terminal form;C-terminal 80 kDa form	0	6.1438	828	O94964		0	0.139291	0.153105	0.122675	0.194685	0.18852	0.201724	0.104399	0.112732	0.145816	0.175701	0.214034	0.247319	0.147117	0.0869017	0.15115	0.168142	0.234846	0.211842	0.110279	0.152107	0.145394	0.171193	0.193826	0.227201	0.13116	0.170844	0.129312	0.140516	0.195746	0.232423	0.192793	0.153381	0.118527	0.153172	0.173864	0.208264	O94964-2;O94964;O94964-4
O94966-5;O94966	USP19	Ubiquitin carboxyl-terminal hydrolase 19	0	4.5984	829	O94966		0	0.168206	0.177218	0.166884	0.209335	0.152582	0.125775	0.153079	0.178449	0.193117	0.210462	0.136206	0.128687	0.134392	0.13889	0.232828	0.202061	0.162711	0.129118	0.171397	0.159311	0.172055	0.230263	0.149815	0.117159	0.12443	0.162482	0.202002	0.204029	0.166246	0.140811	0.143774	0.153432	0.215824	0.236796	0.152672	0.0975033	O94966-5;O94966
O94973-2;O94973-3	AP2A2	AP-2 complex subunit alpha-2	0	7.5229	832	O94973-2		0	0.149392	0.232057	0.183079	0.202549	0.137155	0.0957678	0.165113	0.255077	0.188993	0.204856	0.106211	0.0797504	0.175408	0.226519	0.202558	0.187223	0.134058	0.0742338	0.186122	0.253329	0.176854	0.157295	0.119741	0.106659	0.178241	0.266956	0.17621	0.15378	0.12604	0.0987736	0.227415	0.27139	0.165623	0.13332	0.11015	0.0921017	O94973-2;O94973-3
O94979;O94979-3;O94979-9;O94979-2;O94979-8;O94979-4;O94979-6;O94979-10	SEC31A	Protein transport protein Sec31A	0	12.023	833	O94979	Large Protein Complex	Large Protein Complex	0.069051	0.111443	0.0973307	0.161421	0.271182	0.289572	0.0552187	0.0950948	0.113973	0.208076	0.237721	0.289916	0.0481438	0.0905163	0.111498	0.168815	0.298131	0.282896	0.073071	0.105763	0.0917215	0.175148	0.290453	0.263843	0.0564341	0.106881	0.10771	0.188035	0.258286	0.282654	0.0585354	0.0992754	0.0971036	0.199633	0.271	0.274453	O94979;O94979-3;O94979-9;O94979-2;O94979-8;O94979-4;O94979-6;O94979-10
O94985-2;O94985	CLSTN1	Calsyntenin-1;Soluble Alc-alpha;CTF1-alpha	0	2.2253	835	O94985		0	0.361812	0.105241	0.114231	0.200402	0.12412	0.0941939	0.38484	0.112652	0.175977	0.116123	0.0862022	0.124205	0.260496	0.190343	0.167554	0.187267	0.141782	0.0525582	0.342995	0.109206	0.167469	0.148195	0.165054	0.0670802	0.18188	0.137253	0.206618	0.197161	0.14037	0.136719	0.198609	0.111106	0.172701	0.202995	0.214642	0.0999477	O94985-2;O94985
O94986-3;O94986;O94986-2	CEP152	Centrosomal protein of 152 kDa	0	2.0292	836	O94986		0	0.208474	0.17029	0.179961	0.091146	0.200777	0.149352	0.151672	0.141645	0.154431	0.163218	0.276124	0.112911	0.0741868	0.171775	0.175276	0.250266	0.150406	0.17809	0.0855438	0.213022	0.194275	0.123851	0.143748	0.23956	0.100103	0.132319	0.15977	0.14701	0.259218	0.201579	0.0998692	0.222642	0.239934	0.118514	0.138892	0.180148	O94986-3;O94986;O94986-2
O94992	HEXIM1	Protein HEXIM1	0	2.6768	837	O94992		0	0.1423	0.0806284	0.0715487	0.17741	0.280259	0.247854	0.151345	0.130039	0.090418	0.208882	0.180225	0.239092	0.129376	0.107646	0.110376	0.198853	0.273081	0.180667	0.160142	0.139499	0.178634	0.135063	0.217761	0.168902	0.177411	0.0775348	0.0955673	0.199462	0.22592	0.224105	0.220061	0.0931114	0.0930834	0.158632	0.163472	0.27164	O94992
O95049-5;O95049;O95049-4;O95049-3	TJP3	Tight junction protein ZO-3	0	1.2658	838	O95049		0	0.297959	0.142464	0.158805	0.153533	0.118397	0.128842	0.170216	0.139937	0.165	0.14954	0.133828	0.24148	0.126435	0.238942	0.124184	0.233298	0.14833	0.128811	0.116486	0.118311	0.167846	0.286992	0.170309	0.140057	0.13934	0.201526	0.170147	0.124618	0.0551999	0.309169	0.0669623	0.167398	0.097216	0.257462	0.315173	0.0957888	O95049-5;O95049;O95049-4;O95049-3
O95059	RPP14	Ribonuclease P protein subunit p14	0	1.9097	839	O95059		0	0.183233	0.103094	0.15061	0.175233	0.197364	0.190466	0.333839	0.153926	0.166181	0.113264	0.103548	0.129242	0.267414	0.136175	0.110699	0.166132	0.159142	0.160438	0.233027	0.194167	0.0961055	0.159189	0.0963388	0.221173	0.235531	0.133169	0.228129	0.199749	0.113809	0.0896124	0.271102	0.159567	0.166272	0.123926	0.120266	0.158866	O95059
O95067	CCNB2	G2/mitotic-specific cyclin-B2	0	2.3198	840	O95067		0	0.121731	0.133851	0.143065	0.233049	0.191913	0.176391	0.127218	0.12866	0.173126	0.193444	0.2085	0.169052	0.0905827	0.110433	0.20712	0.219637	0.213561	0.158666	0.147998	0.10805	0.137233	0.222526	0.227966	0.156226	0.0968761	0.118751	0.143398	0.244137	0.199978	0.19686	0.115064	0.136808	0.119921	0.228192	0.228013	0.172003	O95067
O95070	YIF1A	Protein YIF1A	0.00018235	0.96726	841	O95070		0	0.0714442	0.14593	0.165092	0.225247	0.185287	0.207	0.096362	0.142742	0.1769	0.210711	0.170871	0.202413	0.0828567	0.166015	0.181316	0.223227	0.176842	0.169743	0.0961917	0.113033	0.135003	0.200361	0.2639	0.191512	0.0607347	0.117923	0.145443	0.192418	0.275502	0.20798	0.0721191	0.142676	0.162246	0.231753	0.23471	0.156496	O95070
O95071-2;O95071	UBR5	E3 ubiquitin-protein ligase UBR5	0	7.0054	842	O95071		0	0.130033	0.158381	0.129475	0.181396	0.158748	0.241968	0.159945	0.153494	0.172856	0.182076	0.14087	0.190758	0.115953	0.121196	0.192309	0.177944	0.158779	0.233819	0.181615	0.144772	0.132216	0.18343	0.167095	0.19087	0.149519	0.146252	0.160859	0.190645	0.157611	0.195114	0.177654	0.155299	0.153187	0.173289	0.165428	0.175143	O95071-2;O95071
O95081;O95081-2	AGFG2	Arf-GAP domain and FG repeat-containing protein 2	0	2.102	843	O95081		0	0.132641	0.206431	0.127543	0.203911	0.223512	0.105962	0.0909797	0.156407	0.149644	0.210564	0.235973	0.156432	0.099728	0.182545	0.115297	0.158397	0.308121	0.135912	0.152384	0.148914	0.120411	0.253003	0.244997	0.0802923	0.140853	0.127935	0.129372	0.293125	0.198052	0.110663	0.102622	0.17634	0.107597	0.286343	0.19715	0.129948	O95081;O95081-2
O95084;O95084-2	PRSS23	Serine protease 23	0	2.7687	844	O95084		0	0.0862845	0.130771	0.175746	0.208377	0.228767	0.170055	0.105969	0.123493	0.235567	0.20412	0.171253	0.159597	0.0818775	0.140401	0.211954	0.200465	0.197803	0.167499	0.0948976	0.149273	0.169427	0.228955	0.204867	0.152581	0.0636582	0.128636	0.231545	0.188905	0.237454	0.149801	0.109425	0.161726	0.140679	0.241623	0.196251	0.150296	O95084;O95084-2
O95104;O95104-2;O95104-3	SCAF4	Splicing factor, arginine/serine-rich 15	0	5.3942	845	O95104		0	0.456317	0.108744	0.0602836	0.10796	0.132014	0.134682	0.397293	0.115803	0.0783529	0.116207	0.152448	0.139896	0.401147	0.0965654	0.198879	0.0956161	0.110291	0.0975015	0.4319	0.112656	0.0624048	0.0984084	0.142974	0.151657	0.429716	0.0974795	0.139202	0.0889964	0.117162	0.127444	0.478741	0.0819583	0.095025	0.080947	0.120817	0.142512	O95104;O95104-2;O95104-3
O95139;O95139-2	NDUFB6	NADH dehydrogenase [ubiquinone] 1 beta subcomplex subunit 6	0	1.7799	846	O95139		0	0.130433	0.304506	0.333984	0.0462564	0.0919243	0.0928964	0.155136	0.328397	0.285224	0.115136	0.0597038	0.0564036	0.112454	0.472575	0.187906	0.0556352	0.119475	0.0519537	0.135711	0.409193	0.239849	0.0641107	0.0672314	0.0839047	0.120407	0.397363	0.265679	0.0607044	0.0523079	0.103539	0.129969	0.405112	0.348235	0.0603221	0.0198967	0.0364649	O95139;O95139-2
O95140;O95140-2	MFN2	Mitofusin-2	0	7.4909	847	O95140	Mitochondrion	Mitochondrion	0.0859422	0.315422	0.238401	0.114289	0.110898	0.135048	0.130884	0.278452	0.228354	0.097917	0.125009	0.139384	0.120053	0.321672	0.246675	0.128512	0.111643	0.0714437	0.161654	0.301877	0.250385	0.116435	0.117081	0.0525676	0.141991	0.290263	0.264876	0.124662	0.0808058	0.097403	0.129328	0.303329	0.27456	0.112318	0.0898679	0.0905974	O95140;O95140-2
O95149	SNUPN	Snurportin-1	0.0067517	0.3743	849	O95149		0	0.257576	0.206961	0.132661	0.127225	0.126337	0.14924	0.350262	0.148194	0.118254	0.203755	0.0873685	0.0921667	0.21745	0.165804	0.173485	0.127646	0.181983	0.133632	0.253889	0.169086	0.26251	0.113034	0.111004	0.0904763	0.208377	0.208472	0.140069	0.137746	0.193401	0.111935	0.240435	0.175272	0.151814	0.0974261	0.25951	0.0755427	O95149
O95155-2;O95155;O95155-4;O95155-3	UBE4B	Ubiquitin conjugation factor E4 B	0	1.8377	850	O95155		0	0.20007	0.173314	0.165368	0.198875	0.155019	0.107353	0.172776	0.176619	0.185994	0.206658	0.13887	0.119084	0.131036	0.201025	0.21617	0.18542	0.141503	0.124844	0.209051	0.168463	0.149406	0.188662	0.177694	0.106723	0.157198	0.164233	0.161037	0.197513	0.140303	0.179716	0.241323	0.118936	0.155043	0.17273	0.165522	0.146447	O95155-2;O95155;O95155-4;O95155-3
O95159	ZFPL1	Zinc finger protein-like 1	0	1.316	852	O95159		0	0.106932	0.309782	0.254349	0.117121	0.0950422	0.116773	0.0840098	0.282916	0.301244	0.150002	0.0903903	0.0914379	0.0854444	0.260681	0.408959	0.0986004	0.0717055	0.0746095	0.135343	0.300256	0.228602	0.11181	0.116809	0.107179	0.0998776	0.383236	0.232885	0.1459	0.0774721	0.0606286	0.0646047	0.437361	0.241832	0.0891004	0.0837978	0.0833033	O95159
O95163	IKBKAP	Elongator complex protein 1	0	9.6927	853	O95163		0	0.131648	0.167889	0.142273	0.188997	0.174763	0.19443	0.128767	0.156943	0.166005	0.197672	0.164012	0.186601	0.114594	0.15926	0.135601	0.192486	0.179723	0.218337	0.171103	0.166752	0.138574	0.169225	0.176406	0.177941	0.119253	0.175841	0.162895	0.187442	0.153106	0.201463	0.125507	0.175459	0.159816	0.181492	0.171145	0.186582	O95163
O95164	UBL3	Ubiquitin-like protein 3	0	1.2126	854	O95164		0	0.111543	0.156302	0.160706	0.300332	0.134686	0.136431	0.15438	0.149969	0.198258	0.214646	0.140273	0.142475	0.159229	0.134992	0.173589	0.254715	0.178229	0.0992451	0.187943	0.131219	0.179862	0.219828	0.161395	0.119754	0.170744	0.131833	0.195192	0.238423	0.156747	0.107063	0.105049	0.151903	0.22879	0.248046	0.175823	0.090388	O95164
O95168-2;O95168	NDUFB4	NADH dehydrogenase [ubiquinone] 1 beta subcomplex subunit 4	0	1.4632	856	O95168		0	0.0942649	0.476006	0.375867	0.0365732	0.00953132	0.0077579	0.109091	0.434272	0.39495	0.0458589	0.0107239	0.00510485	0.0702318	0.464952	0.422498	0.0314962	0.00768665	0.00313492	0.108984	0.522597	0.325095	0.0344154	0.00604631	0.00286187	0.0812429	0.565221	0.304629	0.0372262	0.011681	0	0.0585224	0.500386	0.399561	0.0285336	0.00530924	0.00768811	O95168-2;O95168
O95169-3;O95169;O95169-2	NDUFB8	NADH dehydrogenase [ubiquinone] 1 beta subcomplex subunit 8, mitochondrial	0	2.053	857	O95169		0	0.11362	0.386981	0.329008	0.0382365	0.0799496	0.0522046	0.108044	0.534855	0.206795	0.0973011	0.0408421	0.0121635	0.0985605	0.404964	0.352137	0.0333799	0.00244867	0.10851	0.116257	0.408547	0.228494	0.0738498	0.0536266	0.119225	0.0669927	0.352031	0.273026	0.101722	0	0.206228	0.0459397	0.15819	0.187965	0.0209128	0.02448	0.562513	O95169-3;O95169;O95169-2
O95182	NDUFA7	NADH dehydrogenase [ubiquinone] 1 alpha subcomplex subunit 7	0	2.8077	858	O95182		0	0.0991459	0.286399	0.2711	0.0508741	0.0539213	0.23856	0.106136	0.416418	0.301973	0.0475181	0.0527964	0.0751581	0.108846	0.463036	0.194381	0.045091	0.119174	0.069472	0.172678	0.344256	0.271919	0.0405944	0.170552	0	0.125384	0.395982	0.296786	0.0553351	0.0649539	0.0615599	0.0978432	0.375114	0.308378	0.0530914	0.0878028	0.0777701	O95182
O95197-7;O95197-2;O95197	RTN3	Reticulon-3	0	2.1813	859	O95197	ER_high_curvature	ER_high_curvature	0.0933344	0.218727	0.25106	0.202173	0.10395	0.130756	0.0734056	0.177326	0.252117	0.261722	0.115491	0.119939	0.106713	0.153666	0.198857	0.296718	0.142407	0.101639	0.0892307	0.160643	0.2259	0.258242	0.149391	0.116593	0.06537	0.162574	0.232102	0.270276	0.159065	0.110614	0.0645885	0.151336	0.224664	0.27391	0.163552	0.12195	O95197-7;O95197-2;O95197
O95202	LETM1	LETM1 and EF-hand domain-containing protein 1, mitochondrial	0	10.347	861	O95202	Mitochondrion	Mitochondrion	0.0959641	0.469489	0.274593	0.0616386	0.0309084	0.0674065	0.129019	0.384557	0.287285	0.0736247	0.0261223	0.0993927	0.105941	0.42983	0.274196	0.0706008	0.0375184	0.0819132	0.125435	0.401288	0.281294	0.0552647	0.0426898	0.094028	0.106694	0.415276	0.318443	0.0580134	0.0400552	0.0615177	0.0959779	0.373823	0.35276	0.0510961	0.0444015	0.0819421	O95202
O95208-2;O95208;O95208-3;O95208-5	EPN2	Epsin-2	0	2.4004	862	O95208		0	0.138153	0.208693	0.176501	0.141987	0.102911	0.231755	0.1533	0.233016	0.22336	0.196847	0.109282	0.0841942	0.173998	0.242334	0.145776	0.199573	0.152913	0.0854062	0.239948	0.229768	0.1861	0.15728	0.123222	0.0636815	0.163681	0.259506	0.231309	0.15277	0.113558	0.0791759	0.216269	0.288368	0.194029	0.143113	0.158221	0	O95208-2;O95208;O95208-3;O95208-5
O95210	STBD1	Starch-binding domain-containing protein 1	0	2.2508	863	O95210		0	0.0735347	0.187434	0.246152	0.263345	0.115116	0.114418	0.161768	0.13149	0.239129	0.271429	0.109299	0.0868856	0.0983088	0.159443	0.270512	0.301117	0.111473	0.0591458	0.0955515	0.155013	0.240146	0.256684	0.180954	0.0716513	0.0789093	0.164444	0.19741	0.263104	0.128857	0.167276	0.103698	0.111675	0.219733	0.291126	0.182043	0.0917254	O95210
O95218-2;O95218	ZRANB2	Zinc finger Ran-binding domain-containing protein 2	0.0039731	0.43769	865	O95218		0	0.300035	0.157501	0.106494	0.223779	0.105619	0.106572	0.381788	0.0960407	0.0810254	0.134221	0.12189	0.185035	0.278148	0.104029	0.171626	0.129804	0.193243	0.123149	0.289142	0.122437	0.101557	0.199672	0.186616	0.100576	0.376941	0.113274	0.128084	0.214245	0.167456	0	0.356108	0.122996	0.124194	0.181626	0.131788	0.0832883	O95218-2;O95218
O95219;O95219-2	SNX4	Sorting nexin-4	0	2.9072	866	O95219	Endosome	Endosome	0.204096	0.0959336	0.101302	0.223666	0.219499	0.155504	0.171597	0.094659	0.198134	0.202677	0.168676	0.164256	0.256767	0.103089	0.130197	0.210291	0.18218	0.117476	0	0.11021	0.15171	0.291281	0.288055	0.158744	0.0805359	0.212501	0.117692	0.23134	0.244372	0.113559	0.318271	0.127315	0.0787168	0.166376	0.181457	0.127865	O95219;O95219-2
O95229;O95229-2	ZWINT	ZW10 interactor	0	1.0664	867	O95229		0	0.260407	0.106196	0.107786	0.199597	0.162001	0.164012	0.169866	0.145906	0.1837	0.208739	0.156801	0.134988	0.0748091	0.116523	0.183464	0.202848	0.260995	0.161361	0.181715	0.189205	0.075323	0.167605	0.213721	0.17243	0.259872	0.110352	0.134827	0.177057	0.150432	0.16746	0.452555	0.0794932	0.0982609	0.0971958	0.160569	0.111926	O95229;O95229-2
O95232	LUC7L3	Luc7-like protein 3	0	6.1078	868	O95232		0	0.309784	0.0871164	0.0535384	0.132868	0.194004	0.22269	0.256056	0.08556	0.0714523	0.129145	0.197986	0.2598	0.325114	0.0625906	0.0466146	0.127313	0.202992	0.235376	0.306703	0.098812	0.0622115	0.114859	0.193984	0.223431	0.370476	0.0714654	0.0596921	0.0993106	0.149018	0.250038	0.407823	0.0737001	0.0511333	0.0947836	0.150107	0.222454	O95232
O95235-2;O95235	KIF20A	Kinesin-like protein KIF20A	0	6.3174	869	O95235		0	0.364054	0.189349	0.1324	0.10391	0.102865	0.107423	0.39642	0.159314	0.13693	0.0951428	0.102015	0.110178	0.391844	0.130565	0.103243	0.106467	0.120734	0.147147	0.39271	0.160459	0.119778	0.11905	0.0900302	0.117974	0.293796	0.148619	0.107491	0.158666	0.152935	0.138492	0.37749	0.168344	0.110763	0.107365	0.102116	0.133922	O95235-2;O95235
O95239;O95239-2	KIF4A	Chromosome-associated kinesin KIF4A	0	14.127	870	O95239		0	0.454573	0.150628	0.0945278	0.107005	0.102527	0.090739	0.467875	0.147595	0.102435	0.0952418	0.0924577	0.0943963	0.466257	0.106619	0.0949418	0.102556	0.125197	0.10443	0.468775	0.164771	0.101386	0.100299	0.0872988	0.0774701	0.506827	0.132029	0.0947784	0.088269	0.084106	0.0939907	0.505437	0.132124	0.0896794	0.0821531	0.0958834	0.0947236	O95239;O95239-2
O95243-2;O95243-5;O95243;O95243-3	MBD4	Methyl-CpG-binding domain protein 4	0	4.2504	871	O95243		0	0.326174	0.146257	0.100131	0.218054	0.113737	0.0956468	0.325853	0.119963	0.157451	0.136046	0.131156	0.129531	0.276247	0.146994	0.0969162	0.172539	0.156591	0.150714	0.357322	0.135687	0.155042	0.0953946	0.110895	0.145659	0.317325	0.15672	0.100793	0.15572	0.110252	0.15919	0.289196	0.167403	0.125545	0.143094	0.159717	0.115045	O95243-2;O95243-5;O95243;O95243-3
O95248;O95248-5;O95248-4	SBF1	Myotubularin-related protein 5	0	3.1149	872	O95248		0	0.111502	0.145805	0.157723	0.211403	0.17433	0.199237	0.11637	0.151093	0.168546	0.198102	0.184523	0.181366	0.090782	0.139807	0.175526	0.202009	0.185208	0.206669	0.13345	0.16481	0.175701	0.178921	0.174196	0.172922	0.109534	0.120458	0.174707	0.171621	0.167305	0.256375	0.086443	0.142066	0.200137	0.174079	0.177486	0.219788	O95248;O95248-5;O95248-4
O95249;O95249-2	GOSR1	Golgi SNAP receptor complex member 1	0	1.8378	873	O95249	Golgi	Golgi	0.0701325	0.297777	0.294062	0.15313	0.111261	0.0736371	0.0766944	0.293282	0.297636	0.160013	0.0877679	0.0846066	0.0581086	0.321374	0.347435	0.118047	0.0865833	0.0684527	0.0809215	0.334625	0.183045	0.159248	0.148052	0.0941089	0.103408	0.350778	0.216953	0.125539	0.119709	0.0836131	0.0625355	0.34934	0.264613	0.121265	0.112716	0.08953	O95249;O95249-2
O95251-4;O95251;O95251-2;O95251-3;O95251-5	KAT7	Histone acetyltransferase KAT7	0	4.8783	874	O95251		0	0.566693	0.155148	0.0875299	0.0708372	0.0614332	0.0583588	0.472566	0.169454	0.131293	0.0936154	0.0743513	0.0587205	0.491175	0.153164	0.105707	0.10289	0.0840035	0.0630611	0.458549	0.207262	0.103859	0.0888793	0.09366	0.0477902	0.530671	0.139372	0.106717	0.082445	0.0725772	0.0682183	0.504984	0.135775	0.12675	0.0953387	0.0826301	0.0545218	O95251-4;O95251;O95251-2;O95251-3;O95251-5
O95274	LYPD3	Ly6/PLAUR domain-containing protein 3	0	1.6965	875	O95274	Plasma membrane	Plasma membrane	0.115972	0.158743	0.271818	0.266378	0.161624	0.0254654	0.0765701	0.155911	0.301711	0.255217	0.165481	0.0451107	0.115756	0.139283	0.302511	0.312476	0.0951766	0.0347975	0.163594	0.132502	0.176385	0.290349	0.21255	0.0246195	0.109614	0.138022	0.233833	0.342243	0.143609	0.0326788	0.139512	0.200306	0.172426	0.283522	0.172407	0.0318265	O95274
O95292	VAPB	Vesicle-associated membrane protein-associated protein B/C	0	4.1028	876	O95292	ER	ER	0.127842	0.187543	0.289121	0.252861	0.103754	0.0388787	0.118983	0.191883	0.319047	0.266645	0.0704974	0.0329446	0.119739	0.181499	0.324672	0.25051	0.0860843	0.0374947	0.116774	0.176968	0.266577	0.285129	0.121701	0.0328512	0.0954417	0.170322	0.304727	0.266003	0.12661	0.036896	0.0960058	0.161663	0.31468	0.264953	0.123011	0.0396872	O95292
O95295	SNAPIN	SNARE-associated protein Snapin	0	1.3923	877	O95295	Endosome	Endosome	0.055175	0.0524249	0.117853	0.217723	0.254313	0.302512	0.03999	0.0521379	0.12613	0.236582	0.222883	0.322277	0.0404928	0.0611394	0.105181	0.240366	0.262591	0.29023	0.0509012	0.0448424	0.0809515	0.202845	0.35854	0.26192	0.0424594	0.0610397	0.112389	0.205529	0.274082	0.304502	0.0290806	0.0503094	0.100864	0.236038	0.273129	0.31058	O95295
O95297-2;O95297;O95297-4	MPZL1	Myelin protein zero-like protein 1	0	3.7032	878	O95297		0	0.0962416	0.18001	0.234052	0.291731	0.156996	0.0409694	0.0974171	0.173065	0.270632	0.274603	0.124619	0.0596642	0.0950953	0.167131	0.256981	0.297525	0.147387	0.0358801	0.10416	0.157986	0.218478	0.280783	0.201521	0.0370726	0.0851897	0.160715	0.232348	0.274518	0.201142	0.0460873	0.0832994	0.165809	0.262354	0.275557	0.176533	0.0364482	O95297-2;O95297;O95297-4
O95298-2;O95298	NDUFC2	NADH dehydrogenase [ubiquinone] 1 subunit C2	0	1.1137	879	O95298		0	0.0821915	0.40683	0.268445	0.0414963	0	0.201038	0.137974	0.469122	0.299578	0.0513503	0.0419751	0	0.0718543	0.362196	0.223519	0.236539	0.0488766	0.0570153	0.0796119	0.333562	0.338864	0.10303	0.105766	0.0391661	0.0568693	0.174361	0.227537	0.101009	0.304204	0.136021	0.102204	0.357236	0.325204	0.0837964	0.0843082	0.0472514	O95298-2;O95298
O95299;O95299-2	NDUFA10	NADH dehydrogenase [ubiquinone] 1 alpha subcomplex subunit 10, mitochondrial	0	5.0599	880	O95299	Mitochondrion	Mitochondrion	0.0944047	0.469879	0.315516	0.0464409	0.0369179	0.0368409	0.0861123	0.336276	0.259312	0.0517165	0.053039	0.213544	0.09942	0.376037	0.27279	0.0907274	0.0666545	0.0943708	0.169952	0.388507	0.243142	0.0639968	0.0797966	0.0546063	0.11318	0.37104	0.282567	0.0388165	0.0601036	0.134292	0.120817	0.388896	0.316583	0.0585079	0.0705144	0.0446814	O95299;O95299-2
O95302;O95302-3;O95302-2	FKBP9	Peptidyl-prolyl cis-trans isomerase FKBP9	0	5.2892	881	O95302	ER	ER	0.0630834	0.162642	0.338081	0.311372	0.0914929	0.0333286	0.0759577	0.181031	0.359384	0.25651	0.0703365	0.056781	0.0708427	0.174356	0.404826	0.241819	0.0728207	0.0353347	0.0709021	0.153749	0.320549	0.31249	0.112029	0.03028	0.0483767	0.137398	0.353916	0.329679	0.103091	0.0275396	0.0527203	0.141434	0.332334	0.313816	0.101256	0.0584393	O95302;O95302-3;O95302-2
O95336	PGLS	6-phosphogluconolactonase	0	2.8892	882	O95336		0	0.149685	0.253871	0.168349	0.219458	0.121289	0.0873494	0.142286	0.204831	0.208278	0.22385	0.110197	0.110558	0.127916	0.207933	0.185873	0.216128	0.154934	0.107217	0.204776	0.210504	0.142887	0.189508	0.16601	0.0863144	0.123472	0.231785	0.189118	0.244255	0.127247	0.0841227	0.0975366	0.228221	0.176406	0.219705	0.177078	0.101054	O95336
O95340;O95340-2	PAPSS2	Bifunctional 3-phosphoadenosine 5-phosphosulfate synthase 2;Sulfate adenylyltransferase;Adenylyl-sulfate kinase	0	9.1799	883	O95340		0	0.0763088	0.0995419	0.0911637	0.178698	0.292466	0.261822	0.0679807	0.0941618	0.108551	0.19464	0.250543	0.284123	0.0613272	0.0944626	0.1074	0.192326	0.289729	0.254755	0.104517	0.11457	0.0968158	0.166558	0.256916	0.260623	0.0921958	0.117088	0.12066	0.156697	0.240577	0.272782	0.086588	0.106274	0.0998627	0.165631	0.264749	0.276895	O95340;O95340-2
O95347;O95347-2	SMC2	Structural maintenance of chromosomes protein 2	0	18.198	884	O95347	Large Protein Complex	Large Protein Complex	0.105863	0.070125	0.0687453	0.172555	0.277615	0.305097	0.112494	0.0681494	0.0792639	0.18453	0.248429	0.307134	0.10246	0.0610837	0.0640796	0.176794	0.290345	0.305237	0.145727	0.0770326	0.0645963	0.130979	0.235278	0.346387	0.124965	0.0724033	0.0746536	0.126113	0.215959	0.385907	0.129086	0.0689723	0.0711182	0.126359	0.232798	0.371667	O95347;O95347-2
O95359-3;O95359	TACC2	Transforming acidic coiled-coil-containing protein 2	0	18.143	885	O95359		0	0.1093	0.123849	0.100359	0.174387	0.238737	0.253368	0.104339	0.13291	0.119186	0.200613	0.197062	0.245889	0.11124	0.0982077	0.145645	0.15416	0.244007	0.246741	0.112753	0.125109	0.141941	0.172818	0.210439	0.23694	0.133615	0.114939	0.128233	0.168137	0.210501	0.244575	0.132808	0.122871	0.116535	0.164282	0.206565	0.256939	O95359-3;O95359
O95361	TRIM16	Tripartite motif-containing protein 16	0	1.9798	886	O95361		0	0.142216	0.23776	0.163668	0.185716	0.171589	0.0990514	0.147106	0.212247	0.21239	0.166267	0.127714	0.134275	0.12538	0.145848	0.360918	0.132032	0.15373	0.0820925	0.20943	0.188255	0.139857	0.173677	0.163758	0.125024	0.167377	0.202422	0.17967	0.201584	0.149588	0.0993583	0.152711	0.197805	0.197593	0.212742	0.1525	0.0866499	O95361
O95363	FARS2	Phenylalanine--tRNA ligase, mitochondrial	0	4.9808	887	O95363	Mitochondrion	Mitochondrion	0.0781341	0.283482	0.199586	0.0894033	0.309881	0.0395138	0.0880037	0.233971	0.146847	0.0469252	0.246352	0.237901	0.138526	0.386195	0.30939	0.0900481	0	0.0758405	0.139386	0.278281	0.264036	0.101221	0	0.217075	0.129782	0.397904	0.279975	0.079746	0.0653855	0.0472076	0.100202	0.314206	0.225836	0.180337	0.0743128	0.105107	O95363
O95365	ZBTB7A	Zinc finger and BTB domain-containing protein 7A	0	2.1555	888	O95365		0	0.295733	0.178095	0.0604965	0.160021	0.129396	0.176259	0.349614	0.131917	0.151135	0.135687	0.0716474	0.16	0.270796	0.139153	0.12824	0.0909906	0.0758771	0.294943	0.187976	0.120594	0.123304	0.0708973	0.2184	0.278829	0.30327	0.163436	0.0483672	0.0544383	0.126981	0.303507	0.323763	0.0846849	0.0557587	0.0767087	0.368646	0.0904385	O95365
O95373	IPO7	Importin-7	0	12.092	890	O95373		0	0.183193	0.20491	0.141983	0.193884	0.153424	0.122606	0.165619	0.210645	0.181148	0.194471	0.13118	0.116938	0.162444	0.208588	0.115877	0.206466	0.172519	0.134107	0.257867	0.183078	0.132726	0.168763	0.159692	0.0978738	0.180764	0.195948	0.16739	0.207553	0.136894	0.111451	0.16878	0.205209	0.173111	0.203082	0.148909	0.10091	O95373
O95391	SLU7	Pre-mRNA-splicing factor SLU7	0	3.4498	893	O95391		0	0.295329	0.101458	0.0662147	0.121409	0.189098	0.226492	0.27554	0.101858	0.137334	0.136927	0.146534	0.201807	0.308804	0.100997	0.0635283	0.120858	0.208789	0.197023	0.292037	0.115211	0.0635293	0.13627	0.206962	0.185991	0.278167	0.108426	0.114694	0.123654	0.184037	0.191022	0.302618	0.100655	0.107144	0.109037	0.198021	0.182526	O95391
O95394;O95394-3;O95394-4	PGM3	Phosphoacetylglucosamine mutase	0	2.3744	894	O95394		0	0.123474	0.247544	0.151992	0.232061	0.141562	0.103366	0.139146	0.22829	0.197031	0.234551	0.121	0.0799826	0.162923	0.225263	0.0603753	0.267056	0.168312	0.11607	0.211487	0.157218	0.170129	0.182706	0.173927	0.104533	0.114856	0.194573	0.208963	0.259977	0.11081	0.110821	0.161637	0.229985	0.162976	0.22559	0.130545	0.0892671	O95394;O95394-3;O95394-4
O95400	CD2BP2	CD2 antigen cytoplasmic tail-binding protein 2	0	2.1486	895	O95400		0	0.245728	0.082128	0.082902	0.153491	0.191151	0.2446	0.2096	0.07551	0.0844746	0.1428	0.214758	0.272858	0.227811	0.0570619	0.0645822	0.157817	0.24594	0.246788	0.229096	0.094643	0.0803772	0.151677	0.215455	0.228753	0.340363	0.070046	0.0788617	0.125688	0.167158	0.217883	0.27089	0.066025	0.0720608	0.127897	0.177659	0.285468	O95400
O95402	MED26	Mediator of RNA polymerase II transcription subunit 26	0.00032792	0.65961	896	O95402		0	0.369097	0.0937819	0.138153	0.133166	0.152878	0.112923	0.181163	0.232372	0.217517	0.134739	0.0970896	0.137121	0.146791	0.073665	0.221808	0.12723	0.312517	0.117989	0.234143	0.161559	0.159119	0.118036	0.182598	0.144545	0.239987	0.1016	0.100487	0.163165	0.205547	0.189214	0.252166	0.172208	0.177052	0.16302	0.109769	0.125784	O95402
O95425-2;O95425-4;O95425-3;O95425	SVIL	Supervillin	0	12.633	898	O95425		0	0.230226	0.311961	0.163718	0.0991336	0.0900797	0.104882	0.224618	0.288954	0.222411	0.105176	0.0827623	0.076078	0.23017	0.257476	0.16209	0.123233	0.115416	0.111616	0.253519	0.297352	0.147115	0.114064	0.0996036	0.0883469	0.233542	0.295692	0.171709	0.106935	0.0887434	0.10338	0.205596	0.281063	0.192779	0.112767	0.0996505	0.108144	O95425-2;O95425-4;O95425-3;O95425
O95433;O95433-2	AHSA1	Activator of 90 kDa heat shock protein ATPase homolog 1	0	5.8444	899	O95433		0	0.175181	0.247385	0.138645	0.169346	0.170404	0.0990391	0.130096	0.215569	0.165036	0.210574	0.149443	0.129282	0.121745	0.250604	0.116512	0.172632	0.204372	0.134135	0.22432	0.214898	0.140881	0.174064	0.159971	0.0858669	0.142147	0.212354	0.157297	0.216204	0.177666	0.094332	0.138934	0.238812	0.146945	0.191645	0.184175	0.0994897	O95433;O95433-2
O95453-2;O95453;O95453-3;O95453-4	PARN	Poly(A)-specific ribonuclease PARN	0	5.9574	900	O95453		0	0.410965	0.137704	0.102255	0.121036	0.0857441	0.142296	0.457983	0.127707	0.0824483	0.118597	0.0788291	0.134435	0.526268	0.106591	0.121842	0.0732692	0.0560864	0.115943	0.498128	0.136767	0.0908364	0.0858826	0.0955768	0.092809	0.490101	0.110194	0.110992	0.111427	0.0760404	0.101246	0.507323	0.114828	0.100469	0.084178	0.111064	0.0821387	O95453-2;O95453;O95453-3;O95453-4
O95456-2;O95456	PSMG1	Proteasome assembly chaperone 1	0	2.302	901	O95456		0	0.13052	0.151746	0.180245	0.2133	0.126714	0.197475	0.158397	0.160841	0.130941	0.211519	0.132129	0.206174	0.122325	0.160548	0.0987233	0.193169	0.158495	0.26674	0.161082	0.12552	0.111807	0.20317	0.166194	0.232227	0.104154	0.130776	0.149641	0.229123	0.158802	0.227503	0.0742205	0.162202	0.141568	0.208522	0.177788	0.2357	O95456-2;O95456
O95466;O95466-2;O95466-3	FMNL1	Formin-like protein 1	0	4.3396	902	O95466	Plasma membrane	Plasma membrane	0.119333	0.202948	0.190173	0.224395	0.14945	0.113701	0.120515	0.173899	0.229448	0.204461	0.136836	0.134841	0.120509	0.173357	0.219376	0.214545	0.155958	0.116255	0.154213	0.160119	0.179128	0.218914	0.170445	0.117182	0.100393	0.157458	0.203163	0.215978	0.192909	0.130099	0.103098	0.165892	0.227498	0.215033	0.17106	0.11742	O95466;O95466-2;O95466-3
O95470	SGPL1	Sphingosine-1-phosphate lyase 1	0	2.9556	903	O95470		0	0.134756	0.130352	0.271066	0.298245	0.0966731	0.068908	0.116637	0.145269	0.330115	0.273824	0.0679405	0.0662154	0.111847	0.155758	0.36534	0.262555	0.0753247	0.0291763	0.139148	0.119784	0.233705	0.357875	0.126674	0.0228132	0.094968	0.132297	0.299098	0.32329	0.120935	0.0294123	0.104264	0.123899	0.285255	0.323435	0.135253	0.0278938	O95470
O95476	CTDNEP1	CTD nuclear envelope phosphatase 1	0.00017883	0.89148	904	O95476		0	0.169582	0.150212	0.205428	0.241097	0.141244	0.0924372	0.199124	0.17054	0.245992	0.227884	0.0915102	0.0649508	0.157746	0.147482	0.271475	0.226728	0.0971843	0.0993836	0.207512	0.175419	0.196559	0.223956	0.134723	0.0618308	0.220514	0.123134	0.215749	0.212463	0.154566	0.0735742	0.175401	0.140075	0.227086	0.249231	0.153334	0.0548736	O95476
O95478	NSA2	Ribosome biogenesis protein NSA2 homolog	0	3.9423	905	O95478		0	0.56779	0.0865245	0.0284988	0.0506925	0.0680775	0.198416	0.559914	0.0900737	0.0405134	0.0529166	0.0720666	0.184516	0.632616	0.0690879	0.0710059	0.0345904	0.0544447	0.138255	0.6062	0.0952078	0.0310322	0.0369582	0.072538	0.158064	0.662433	0.0894813	0.0313118	0.0360719	0.0457116	0.13499	0.655441	0.0806062	0.030386	0.0343043	0.0582061	0.141056	O95478
O95479	H6PD	GDH/6PGL endoplasmic bifunctional protein;Glucose 1-dehydrogenase;6-phosphogluconolactonase	0	1.2555	906	O95479		0	0.122447	0.087047	0.0625604	0.153662	0.122497	0.451786	0.16455	0.239216	0.208941	0.204469	0.182824	0	0.0431973	0.0454404	0.175967	0.139587	0.155441	0.440367	0.0921192	0.23908	0.150539	0.175875	0.0853436	0.257043	0.238511	0.0754497	0.145999	0.101125	0.379765	0.0591505	0.611088	0.0812691	0.0636296	0.105949	0.0873543	0.0507102	O95479
O95486	SEC24A	Protein transport protein Sec24A	0	3.1388	907	O95486	Large Protein Complex	Large Protein Complex	0.176854	0.138593	0.129936	0.178478	0.202171	0.173968	0.157903	0.135015	0.167294	0.162343	0.212893	0.164552	0.154016	0.16079	0.127957	0.154193	0.215587	0.187456	0.125389	0.11157	0.0915285	0.162492	0.292076	0.216945	0.158558	0.136612	0.104459	0.181164	0.243883	0.175324	0.22487	0.107833	0.152272	0.173489	0.189906	0.151629	O95486
O95487-2;O95487;O95487-3	SEC24B	Protein transport protein Sec24B	0	6.2918	908	O95487	Large Protein Complex	Large Protein Complex	0.0630357	0.0906047	0.0858913	0.200131	0.258638	0.301699	0.0681294	0.0918389	0.109797	0.187017	0.235282	0.307936	0.0698158	0.0857489	0.115554	0.168994	0.266305	0.293582	0.0912153	0.0918937	0.095344	0.187754	0.296756	0.237037	0.0638148	0.102052	0.108464	0.189128	0.288981	0.247561	0.0658925	0.114944	0.104137	0.183525	0.299262	0.23224	O95487-2;O95487;O95487-3
O95551-2;O95551	TDP2	Tyrosyl-DNA phosphodiesterase 2	0.0067568	0.37745	910	O95551		0	0.181747	0.154541	0.133502	0.203459	0.18339	0.143361	0.109166	0.162666	0.144569	0.184648	0.149153	0.249799	0.154162	0.162326	0.122755	0.18733	0.211912	0.161516	0.314145	0.161661	0.0897508	0.0715537	0.20069	0.1622	0.159592	0.193265	0.138624	0.194464	0.167584	0.146472	0.16508	0.164323	0.159312	0.178341	0.168813	0.164131	O95551-2;O95551
O95563	MPC2	Mitochondrial pyruvate carrier 2	0	1.3778	912	O95563		0	0.211515	0.262582	0.128899	0.0639677	0.202115	0.13092	0.143327	0.247743	0.16391	0.112411	0.251433	0.0811761	0.112928	0.221355	0.190448	0.142479	0.117404	0.215386	0.188383	0.220914	0.198893	0.112388	0.0814485	0.197973	0.152268	0.227393	0.149992	0.170754	0.166774	0.13282	0.195739	0.222737	0.124462	0.227307	0.139392	0.0903626	O95563
O95571	ETHE1	Persulfide dioxygenase ETHE1, mitochondrial	0	4.212	913	O95571		0	0.0883322	0.403634	0.295863	0.0559633	0.0661649	0.0900426	0.0994067	0.44467	0.304493	0.0519473	0.051499	0.0479839	0.0902146	0.397289	0.395884	0.0428537	0.0367967	0.0369622	0.112219	0.406369	0.338918	0.0430504	0.0449184	0.0545252	0.0988701	0.448663	0.297277	0.0500793	0.0322158	0.0728943	0.081528	0.448015	0.368867	0.03518	0.027937	0.0384724	O95571
O95573	ACSL3	Long-chain-fatty-acid--CoA ligase 3	0	12.084	914	O95573		0	0.1237	0.164553	0.287379	0.273114	0.116644	0.0346091	0.111848	0.162887	0.333885	0.275431	0.080543	0.0354053	0.125792	0.166011	0.264891	0.309869	0.10172	0.031719	0.115512	0.144497	0.263388	0.309173	0.133543	0.0338875	0.0937187	0.147513	0.275291	0.316858	0.128426	0.0381934	0.102603	0.141704	0.284639	0.308998	0.126789	0.0352677	O95573
O95602	POLR1A	DNA-directed RNA polymerase I subunit RPA1	0	14.88	915	O95602		0	0.404893	0.130838	0.0809807	0.1053	0.129385	0.148603	0.409274	0.121088	0.104816	0.12452	0.102032	0.13827	0.479704	0.104807	0.0590275	0.113451	0.112611	0.1304	0.424613	0.144975	0.085523	0.0891752	0.121542	0.134172	0.477436	0.119077	0.111814	0.101476	0.0746085	0.115588	0.480296	0.107571	0.100616	0.095797	0.0917518	0.123968	O95602
O95613	PCNT	Pericentrin	0	10.359	916	O95613		0	0.149042	0.168775	0.13121	0.163932	0.191352	0.195689	0.135932	0.13398	0.154126	0.183938	0.198797	0.193226	0.106083	0.117594	0.14636	0.183499	0.2507	0.195764	0.174743	0.163461	0.153485	0.147209	0.188909	0.172193	0.18439	0.157405	0.11719	0.141078	0.179311	0.220627	0.181468	0.122095	0.144736	0.15257	0.204695	0.194435	O95613
O95619	YEATS4	YEATS domain-containing protein 4	0	2.1171	918	O95619		0	0.3813	0.114733	0.127727	0.126029	0.117959	0.132251	0.266454	0.149879	0.134541	0.078431	0.0936038	0.277091	0.315193	0.125333	0.166818	0.122802	0.151462	0.118393	0.364904	0.160986	0.135416	0.146662	0.104141	0.0878904	0.305538	0.0969856	0.230362	0.158222	0.125679	0.0832136	0.374829	0.13052	0.101669	0.120556	0.167589	0.104836	O95619
O95625	ZBTB11	Zinc finger and BTB domain-containing protein 11	0	5.6837	919	O95625		0	0.246349	0.160475	0.155835	0.179657	0.110848	0.146836	0.289172	0.191864	0.155601	0.140859	0.0842948	0.138208	0.226147	0.211132	0.152071	0.175368	0.127465	0.107817	0.298661	0.170613	0.166147	0.118348	0.115665	0.130566	0.269841	0.156937	0.208806	0.096671	0.103025	0.16472	0.308992	0.192466	0.148248	0.113741	0.0867075	0.149846	O95625
O95628-8;O95628-9			0	3.5748	920	O95628-8		0	0.0857494	0.145646	0.159822	0.146335	0.271306	0.191142	0.0996382	0.0752923	0.133218	0.245048	0.221246	0.225558	0.244311	0.085402	0.137882	0.151583	0.215056	0.165766	0.143847	0.110208	0.132266	0.213873	0.280732	0.119074	0.0919551	0.153681	0.133545	0.186847	0.206497	0.227474	0.0946831	0.119116	0.133589	0.212577	0.244538	0.195497	O95628-8;O95628-9
O95630;O95630-2	STAMBP	STAM-binding protein	0	1.7749	921	O95630		0	0.127629	0.127417	0.241395	0.218544	0.120835	0.164181	0.122839	0.199552	0.158719	0.210324	0.151528	0.157039	0.205729	0.182805	0.168249	0.180259	0.17341	0.0895474	0.166449	0.157726	0.13417	0.239065	0.224212	0.0783781	0.155578	0.153383	0.196371	0.198242	0.152249	0.144177	0.181638	0.169337	0.144307	0.178094	0.173555	0.153068	O95630;O95630-2
O95633-2;O95633	FSTL3	Follistatin-related protein 3	0	2.2175	922	O95633		0	0.0800507	0.136769	0.316817	0.243074	0.104488	0.118802	0.0882094	0.161195	0.34772	0.218418	0.0968447	0.0876124	0.0920655	0.145254	0.359939	0.297699	0.0651577	0.0398855	0.0620939	0.105967	0.192805	0.321841	0.257871	0.059422	0.0729712	0.131296	0.213641	0.346102	0.153313	0.0826776	0.0876727	0.14131	0.243488	0.284681	0.158857	0.0839906	O95633-2;O95633
O95639;O95639-3;O95639-2	CPSF4	Cleavage and polyadenylation specificity factor subunit 4	0	2.7389	923	O95639		0	0.454199	0.0958406	0.0638784	0.0977234	0.122661	0.165698	0.493953	0.11987	0.054958	0.124722	0.0670756	0.139422	0.473796	0.0961485	0.0757937	0.0665637	0.124515	0.163183	0.419016	0.102386	0.0800642	0.059846	0.134725	0.203963	0.461252	0.109116	0.104249	0.0768325	0.11955	0.129001	0.582943	0.0741603	0.0535376	0.0598519	0.111912	0.117596	O95639;O95639-3;O95639-2
O95672;O95672-2	ECEL1	Endothelin-converting enzyme-like 1	0	7.8498	925	O95672		0	0.136227	0.15386	0.276207	0.270441	0.119771	0.0434942	0.128377	0.151087	0.272986	0.268539	0.0887788	0.0902326	0.144082	0.162784	0.258076	0.279041	0.0991613	0.056856	0.120321	0.150771	0.239168	0.282317	0.159736	0.0476885	0.119105	0.152983	0.24653	0.30523	0.133352	0.0427999	0.0711626	0.146057	0.261024	0.317589	0.156289	0.0478779	O95672;O95672-2
O95674	CDS2	Phosphatidate cytidylyltransferase 2	0.0012467	0.51174	926	O95674		0	0.158289	0.13719	0.213943	0.285416	0.101779	0.103382	0.0939597	0.136266	0.23803	0.220724	0.11255	0.198471	0.116073	0.167513	0.180801	0.327417	0.11407	0.0941265	0.149456	0.103174	0.19033	0.308756	0.135429	0.112854	0.0943147	0.102813	0.258493	0.306632	0.132298	0.10545	0.117143	0.114648	0.264732	0.26639	0.165428	0.0716589	O95674
O95684;O95684-2	FGFR1OP	FGFR1 oncogene partner	0	2.3693	928	O95684		0	0.058784	0.0722588	0.0673251	0.208624	0.272252	0.320756	0.119757	0.0953692	0.107884	0.19034	0.226071	0.260578	0.181425	0.0577266	0.0609401	0.172997	0.299714	0.227197	0.0629136	0.0890037	0.132648	0.122608	0.258989	0.333838	0.0910324	0.127257	0.116898	0.117073	0.193422	0.354317	0.0936653	0.0871449	0.110251	0.122177	0.233784	0.352977	O95684;O95684-2
O95696	BRD1	Bromodomain-containing protein 1	0	4.4661	930	O95696		0	0.247639	0.149449	0.106302	0.195118	0.137098	0.164395	0.185546	0.115481	0.13277	0.141458	0.343001	0.0817446	0.229754	0.115056	0.102678	0.206966	0.0988624	0.246684	0.231437	0.207625	0.100595	0.215696	0.152341	0.0923054	0.23014	0.113977	0.188232	0.240183	0.133197	0.0942718	0.256168	0.0911036	0.120572	0.199415	0.210827	0.121913	O95696
O95707	POP4	Ribonuclease P protein subunit p29	0	1.858	932	O95707		0	0.268882	0.0703165	0.321664	0.087769	0.0827287	0.168639	0.291035	0.139431	0.113363	0.105189	0.13232	0.218661	0.329998	0.116438	0.0934485	0.140326	0.129947	0.189843	0.324423	0.133697	0.0960538	0.0638931	0.118435	0.263498	0.178702	0.534594	0.0313212	0.171576	0	0.0838065	0.21737	0.166882	0.0542208	0.30539	0.112531	0.143606	O95707
O95714	HERC2	E3 ubiquitin-protein ligase HERC2	0	14.977	933	O95714		0	0.167708	0.142054	0.141257	0.142491	0.1449	0.261591	0.159781	0.154031	0.159847	0.157814	0.11845	0.250077	0.120717	0.1397	0.167268	0.157246	0.156663	0.258407	0.150152	0.122051	0.162754	0.15524	0.169075	0.240727	0.159063	0.149023	0.15739	0.15248	0.132881	0.249163	0.173498	0.130967	0.15418	0.139245	0.158607	0.243504	O95714
O95716	RAB3D	Ras-related protein Rab-3D	0	1.8623	934	O95716		0	0.136415	0.199456	0.256935	0.26247	0.0885393	0.056185	0.100374	0.197791	0.257428	0.245066	0.122483	0.0768595	0.10222	0.19303	0.331583	0.206958	0.114587	0.0516219	0.129116	0.173829	0.229103	0.26368	0.141828	0.0624435	0.0973727	0.148144	0.229376	0.288691	0.141462	0.0949557	0.0985683	0.142655	0.264877	0.26808	0.146526	0.0792933	O95716
O95721	SNAP29	Synaptosomal-associated protein 29	0	3.094	935	O95721		0	0.065716	0.191498	0.133104	0.211658	0.21144	0.186585	0.0568897	0.174915	0.165269	0.217205	0.205191	0.18053	0.0605748	0.185187	0.148514	0.183478	0.237855	0.184391	0.077658	0.157955	0.12922	0.23058	0.255893	0.148693	0.0543546	0.138283	0.149463	0.234957	0.236761	0.186182	0.0553472	0.159608	0.14099	0.209199	0.275987	0.15887	O95721
O95747	OXSR1	Serine/threonine-protein kinase OSR1	0	3.2036	936	O95747		0	0.144302	0.174319	0.127189	0.15722	0.173789	0.223181	0.103034	0.157925	0.127207	0.203009	0.204941	0.203884	0.113845	0.150922	0.133781	0.185693	0.215313	0.200446	0.150653	0.169377	0.10037	0.167585	0.199551	0.212464	0.126048	0.170879	0.143068	0.180777	0.170958	0.208271	0.106077	0.166242	0.108207	0.199227	0.193041	0.227206	O95747
O95757	HSPA4L	Heat shock 70 kDa protein 4L	0	7.3062	938	O95757		0	0.189262	0.187563	0.158633	0.202992	0.138031	0.123519	0.176203	0.19027	0.196076	0.197699	0.114938	0.124815	0.172588	0.179802	0.155296	0.206994	0.143475	0.141845	0.222347	0.155339	0.137747	0.20367	0.179552	0.101345	0.182632	0.169256	0.181443	0.218393	0.138144	0.110132	0.171087	0.185176	0.178747	0.191348	0.158566	0.115075	O95757
O95758;O95758-5;O95758-1;O95758-4;O95758-7	PTBP3	Polypyrimidine tract-binding protein 3	0	3.0565	939	O95758		0	0.151499	0.0802964	0.0774171	0.197308	0.259434	0.234046	0.137781	0.0843388	0.106058	0.191546	0.209375	0.270901	0.158621	0.0601375	0.088141	0.206512	0.260585	0.226003	0.150475	0.0775204	0.0848945	0.149941	0.270695	0.266474	0.164008	0.0715108	0.0974292	0.176144	0.241961	0.248948	0.131398	0.0941584	0.0952018	0.167916	0.250899	0.260427	O95758;O95758-5;O95758-1;O95758-4;O95758-7
O95777	LSM8	U6 snRNA-associated Sm-like protein LSm8	0	1.801	942	O95777		0	0.415096	0.0839556	0.0507208	0.119868	0.160933	0.169427	0.462135	0.093992	0.0641041	0.0952998	0.143234	0.141235	0.44169	0.0817338	0.0669872	0.0932073	0.138282	0.178099	0.426267	0.098284	0.0629556	0.0908448	0.173124	0.148525	0.474586	0.0712585	0.0645638	0.0910416	0.147534	0.151016	0.472673	0.0825412	0.0659844	0.0862691	0.13782	0.154712	O95777
O95782-2;O95782	AP2A1	AP-2 complex subunit alpha-1	0	12.472	943	O95782	Plasma membrane	Plasma membrane	0.165867	0.277431	0.183575	0.180617	0.125103	0.0674067	0.164243	0.274673	0.213139	0.201684	0.0909405	0.0553207	0.176774	0.262372	0.181791	0.196326	0.126858	0.0558794	0.206928	0.289458	0.174075	0.14578	0.116915	0.0668441	0.170211	0.311007	0.180635	0.136664	0.120418	0.0810648	0.185653	0.332434	0.176226	0.133174	0.111222	0.0612908	O95782-2;O95782
O95785-3	WIZ	Protein Wiz	0	5.9142	944	O95785-3		0	0.384508	0.168705	0.114842	0.092914	0.116951	0.12208	0.331581	0.179027	0.128639	0.132646	0.0980722	0.130035	0.343039	0.173996	0.109357	0.127757	0.107675	0.138175	0.423265	0.163086	0.152522	0.100182	0.102801	0.0581429	0.405054	0.144813	0.13728	0.105895	0.130756	0.0762025	0.450402	0.144381	0.0946047	0.0998499	0.131436	0.079327	O95785-3
O95793;O95793-2;O95793-3	STAU1	Double-stranded RNA-binding protein Staufen homolog 1	0	5.4137	946	O95793		0	0.0536191	0.0552772	0.0682497	0.190899	0.309342	0.322613	0.0805545	0.053418	0.0882204	0.211955	0.249461	0.31639	0.047236	0.0551506	0.0723812	0.221742	0.304061	0.299429	0.0618751	0.0764325	0.0725354	0.139322	0.284669	0.365165	0.0828183	0.0606112	0.0913891	0.145474	0.239394	0.380314	0.10531	0.0580176	0.069372	0.14629	0.258367	0.362644	O95793;O95793-2;O95793-3
O95801	TTC4	Tetratricopeptide repeat protein 4	0	1.1262	947	O95801		0	0.121801	0.185073	0.146929	0.253709	0.121506	0.170983	0.143756	0.0312376	0.0896823	0.238294	0.25211	0.244921	0.167416	0.0854499	0.256308	0.183919	0.154157	0.152749	0.0582883	0.157019	0.0621552	0.295494	0.141903	0.28514	0.0804371	0.202145	0.155532	0.221088	0.232795	0.108004	0	0.303635	0.143483	0.247747	0.156307	0.148828	O95801
O95816;O95816-2	BAG2	BAG family molecular chaperone regulator 2	0	5.4303	950	O95816		0	0.107014	0.135423	0.198782	0.262299	0.172702	0.12378	0.103526	0.140318	0.228492	0.251779	0.151724	0.124161	0.0997925	0.133406	0.225747	0.266863	0.152814	0.121378	0.119309	0.129333	0.196226	0.262098	0.191404	0.101629	0.104862	0.120629	0.203877	0.27142	0.183847	0.115366	0.096358	0.118144	0.223769	0.273278	0.183773	0.104678	O95816;O95816-2
O95817	BAG3	BAG family molecular chaperone regulator 3	0	7.9593	951	O95817		0	0.107523	0.147235	0.109327	0.232389	0.268753	0.134773	0.0954235	0.12484	0.138203	0.233694	0.223717	0.184122	0.0837268	0.14129	0.130329	0.170173	0.291281	0.183201	0.109874	0.116458	0.121809	0.244044	0.2728	0.135015	0.0906263	0.108558	0.126074	0.268924	0.277295	0.128522	0.0965155	0.115971	0.115785	0.255836	0.276666	0.139227	O95817
O95819-3;O95819-5;O95819-4			0	7.714	952	O95819-3		0	0.116164	0.17856	0.168208	0.230284	0.184149	0.122636	0.112164	0.16259	0.18902	0.223247	0.168384	0.144595	0.106127	0.152008	0.206974	0.226731	0.199442	0.108717	0.151602	0.164716	0.153538	0.226701	0.19157	0.111873	0.103872	0.163628	0.201499	0.221603	0.174104	0.135294	0.116579	0.160973	0.182753	0.204865	0.192493	0.142338	O95819-3;O95819-5;O95819-4
O95822-2;O95822	MLYCD	Malonyl-CoA decarboxylase, mitochondrial	0	2.6969	954	O95822		0	0.154011	0.300459	0.260899	0.162355	0.0336362	0.0886395	0.137907	0.227873	0.19937	0.127059	0.106556	0.201234	0.0813185	0.42472	0.212262	0.11057	0.0955163	0.0756134	0.040043	0.325088	0.278006	0.134837	0.132308	0.0897181	0.162856	0.23207	0.248794	0.105748	0.0810593	0.169473	0.0919135	0.215011	0.308903	0.119844	0.159456	0.104872	O95822-2;O95822
O95825;O95825-2	CRYZL1	Quinone oxidoreductase-like protein 1	0	1.4013	955	O95825		0	0.20989	0.198357	0.0792968	0.190333	0.191053	0.131069	0.232614	0.228368	0.138902	0.141722	0.137522	0.120873	0.158038	0.261016	0.133847	0.190975	0.11878	0.137344	0.251684	0.135625	0.172096	0.147616	0.159961	0.133017	0.221717	0.250273	0.147035	0.120994	0.127614	0.132368	0.265598	0.104796	0.217093	0.141205	0.144811	0.126497	O95825;O95825-2
O95831;O95831-3;O95831-2;O95831-5	AIFM1	Apoptosis-inducing factor 1, mitochondrial	0	8.0167	956	O95831		0	0.100829	0.491709	0.342297	0.0428618	0.0137959	0.00850666	0.119919	0.500975	0.319607	0.0388242	0.00976634	0.0109091	0.106152	0.540235	0.290705	0.0412265	0.0106012	0.0110807	0.147395	0.491626	0.310764	0.0283654	0.00975689	0.0120928	0.112873	0.492513	0.341491	0.0334079	0.0113932	0.00832195	0.0998305	0.451813	0.401251	0.0327148	0.00872511	0.00566511	O95831;O95831-3;O95831-2;O95831-5
O95833	CLIC3	Chloride intracellular channel protein 3	0.0012573	0.54199	957	O95833		0	0.3459	0.213215	0.101032	0.123495	0.0670753	0.149283	0.194308	0.165247	0.106572	0.132293	0.110007	0.291573	0.166933	0.140739	0.139061	0.102785	0.171545	0.278938	0.161091	0.0971758	0.268102	0.131526	0.233326	0.10878	0.0937142	0.209618	0.214595	0.240769	0.106519	0.134785	0.172153	0.110259	0.264923	0.189919	0.144685	0.118063	O95833
O95834-3;O95834-2;O95834	EML2	Echinoderm microtubule-associated protein-like 2	0	2.9936	958	O95834		0	0.0959098	0.115308	0.125484	0.206795	0.180725	0.275778	0.109136	0.123859	0.106864	0.196795	0.183114	0.280232	0.108939	0.15544	0.13529	0.158207	0.213176	0.228947	0.1181	0.12705	0.116264	0.17425	0.163756	0.30058	0.112267	0.125361	0.155947	0.184247	0.213724	0.208454	0.106476	0.0920762	0.13488	0.194874	0.183079	0.288615	O95834-3;O95834-2;O95834
O95835;O95835-2	LATS1	Serine/threonine-protein kinase LATS1	0	2.3388	959	O95835		0	0.129588	0.130758	0.145883	0.201264	0.192237	0.20027	0.152039	0.157749	0.150478	0.207169	0.165177	0.167389	0.0945795	0.125574	0.351369	0.160787	0.144986	0.122705	0.115807	0.184975	0.199354	0.15008	0.200565	0.149219	0.113848	0.153869	0.150123	0.232844	0.202762	0.146554	0.118869	0.130994	0.153718	0.224506	0.215727	0.156186	O95835;O95835-2
O95857	TSPAN13	Tetraspanin-13	0.00017718	0.8555	960	O95857		0	0.044407	0.156071	0.281215	0.174881	0.117032	0.226395	0.0294956	0.115423	0.301421	0.203854	0.146546	0.20326	0.0362706	0.156832	0.26188	0.287746	0.110732	0.14654	0.0608009	0.0536178	0.0879639	0.317445	0.295603	0.184569	0.109402	0.108808	0.215066	0.253172	0.176064	0.137489	0.0481645	0.146449	0.136253	0.348438	0.174212	0.146483	O95857
O95861;O95861-4;O95861-2;O95861-3	BPNT1	3(2),5-bisphosphate nucleotidase 1	0	3.1877	961	O95861		0	0.176021	0.243409	0.208033	0.195569	0.0960311	0.0809375	0.151492	0.257706	0.206794	0.0879928	0.115647	0.180369	0.116792	0.224824	0.242156	0.184783	0.135771	0.095674	0.202656	0.201977	0.163025	0.174032	0.173486	0.0848241	0.131884	0.232267	0.222287	0.185852	0.0848489	0.14286	0.107892	0.260622	0.209893	0.196684	0.139937	0.0849728	O95861;O95861-4;O95861-2;O95861-3
O95865	DDAH2	N(G),N(G)-dimethylarginine dimethylaminohydrolase 2	0.0067527	0.37442	962	O95865		0	0.133971	0.176639	0.190305	0.241359	0.128058	0.129668	0.112809	0.194919	0.19619	0.239813	0.170647	0.0856229	0.105569	0.141666	0.254529	0.262835	0.147185	0.0882161	0.150725	0.142733	0.164033	0.261796	0.207664	0.0730496	0.0878594	0.110201	0.191584	0.216981	0.215832	0.177542	0.120948	0.166345	0.234865	0.237849	0.127489	0.112505	O95865
O95870;O95870-2	ABHD16A	Abhydrolase domain-containing protein 16A	0	4.251	963	O95870		0	0.107867	0.227815	0.265421	0.238658	0.0967353	0.0635032	0.10543	0.201243	0.296512	0.23474	0.0729111	0.0891634	0.101467	0.188604	0.34121	0.240682	0.0888243	0.039213	0.0855913	0.207468	0.289146	0.253874	0.106455	0.0574652	0.0776383	0.22057	0.252512	0.261023	0.109053	0.0792034	0.0822374	0.188013	0.280503	0.283059	0.11905	0.0471388	O95870;O95870-2
O95872	GPANK1	G patch domain and ankyrin repeat-containing protein 1	0.00017937	0.90371	964	O95872		0	0.204355	0.169132	0.222874	0.185365	0.102846	0.115428	0.181405	0.153466	0.231988	0.116616	0.140112	0.176414	0.144539	0.35474	0.136764	0.136956	0.136623	0.0903788	0.172504	0.247541	0.224507	0.126594	0.138324	0.0905308	0.245811	0.173286	0.259827	0.0887382	0.131781	0.100556	0.138173	0.347578	0.258064	0.08579	0.10116	0.0692346	O95872
O95881	TXNDC12	Thioredoxin domain-containing protein 12	0	2.4893	966	O95881	ER	ER	0.0693624	0.162456	0.348782	0.299755	0.0953622	0.0242812	0.0739997	0.170178	0.389543	0.272971	0.0693587	0.0239487	0.0793021	0.148142	0.395864	0.275099	0.0770723	0.0245206	0.0677128	0.144162	0.32029	0.322078	0.121931	0.0238276	0.050005	0.128654	0.328525	0.327219	0.133006	0.0325909	0.0543761	0.13257	0.315076	0.347617	0.121523	0.0288384	O95881
O95900;O95900-2	TRUB2	Probable tRNA pseudouridine synthase 2	0	5.1748	967	O95900		0	0.0843935	0.353007	0.185038	0.191807	0.0999398	0.0858145	0.0750955	0.226473	0.214069	0.062305	0.194311	0.227746	0.119765	0.170223	0.178075	0.124617	0.277628	0.129693	0.109578	0.27624	0.220112	0.0985117	0.1203	0.175258	0.0714294	0.271679	0.213277	0.100507	0.147391	0.195717	0.149284	0.241874	0.246966	0.137375	0.0696961	0.154804	O95900;O95900-2
O95905-3;O95905;O95905-2	ECD	Protein SGT1	0	1.9446	968	O95905		0	0.151313	0.128043	0.109602	0.249626	0.179804	0.181611	0.161509	0.156577	0.150369	0.207753	0.171121	0.15267	0.134912	0.143104	0.165361	0.198447	0.193334	0.164841	0.174343	0.199778	0.141436	0.16776	0.120586	0.196098	0.117768	0.185137	0.171887	0.16579	0.191471	0.167947	0.161208	0.143945	0.145709	0.184677	0.225816	0.138645	O95905-3;O95905;O95905-2
O95926;O95926-2	SYF2	Pre-mRNA-splicing factor SYF2	0.00017921	0.89873	969	O95926		0	0.240428	0.181891	0.0894222	0.114375	0.166738	0.207146	0.229818	0.0989244	0.10585	0.152833	0.24325	0.169326	0.243872	0.131919	0.160962	0.120894	0.173937	0.168416	0.251287	0.21222	0.141744	0.115494	0.159306	0.119949	0.281576	0.100033	0.123028	0.141127	0.199096	0.155139	0.325461	0.145087	0.0962301	0.136896	0.136922	0.159403	O95926;O95926-2
O95980	RECK	Reversion-inducing cysteine-rich protein with Kazal motifs	0	2.0936	970	O95980		0	0.12674	0.161338	0.203954	0.229162	0.195423	0.083383	0.0913602	0.126652	0.187123	0.221462	0.178828	0.194575	0.077728	0.0842172	0.219497	0.216475	0.116767	0.285316	0.133484	0.172479	0.147767	0.169533	0.194779	0.181958	0.0900495	0.200397	0.281226	0.26548	0.15241	0.0104382	0.109927	0.114694	0.150885	0.179852	0.170575	0.274067	O95980
O95983-2;O95983	MBD3	Methyl-CpG-binding domain protein 3	0	3.2115	971	O95983		0	0.315232	0.123885	0.167551	0.204672	0.113285	0.0753752	0.594551	0.0626512	0.113127	0.138087	0.0546393	0.0369449	0.455771	0.121117	0.116545	0.166703	0.0830326	0.0568314	0.433893	0.136745	0.137665	0.0612845	0.116431	0.113981	0.327828	0.128059	0.291391	0.137544	0.0617766	0.0534014	0.452063	0.168851	0.0639305	0.145189	0.0835122	0.0864541	O95983-2;O95983
O95985;O95985-3;O95985-2	TOP3B	DNA topoisomerase 3-beta-1	0	8.1876	972	O95985		0	0.077852	0.0896428	0.0773323	0.203588	0.276862	0.274722	0.107052	0.113135	0.117458	0.196869	0.217497	0.24799	0.124143	0.0824835	0.104261	0.174738	0.260585	0.253789	0.0913982	0.0595964	0.0893526	0.182876	0.323602	0.253175	0.102514	0.108733	0.141545	0.146481	0.229631	0.271097	0.0942784	0.0993846	0.0866591	0.165614	0.268184	0.28588	O95985;O95985-3;O95985-2
O95994	AGR2	Anterior gradient protein 2 homolog	0	1.0584	974	O95994		0	0.125901	0.160389	0.260052	0.289798	0.135747	0.0281131	0.103779	0.174909	0.300921	0.263016	0.101533	0.0558419	0.0906104	0.159813	0.283636	0.23135	0.118409	0.116181	0.111659	0.144154	0.248022	0.278947	0.134382	0.0828346	0.0757824	0.100775	0.280745	0.290806	0.138293	0.113597	0.0611767	0.136229	0.291869	0.328031	0.125123	0.0575709	O95994
O95997	PTTG1	Securin	0	1.702	976	O95997		0	0.116096	0.110714	0.0797976	0.179675	0.274652	0.239065	0.104429	0.10212	0.111456	0.21342	0.257971	0.210604	0.0908591	0.11574	0.168489	0.123348	0.252187	0.249377	0.221423	0.0822236	0.101862	0.121872	0.263826	0.208794	0.114647	0.0880735	0.0828281	0.176941	0.240446	0.297064	0.144724	0.0784566	0.15507	0.154013	0.230252	0.237484	O95997
O95999	BCL10	B-cell lymphoma/leukemia 10	0	1.574	977	O95999		0	0.112906	0.137283	0.135683	0.191074	0.244144	0.17891	0.13609	0.118777	0.112089	0.22488	0.211725	0.196439	0.0820112	0.176307	0.137383	0.178918	0.291799	0.133581	0.176478	0.15665	0.147912	0.194335	0.211092	0.113532	0.398823	0.0902815	0.0781277	0.183073	0.155864	0.0938306	0.131526	0.155619	0.120526	0.204267	0.251164	0.136898	O95999
O96000;O96000-2	NDUFB10	NADH dehydrogenase [ubiquinone] 1 beta subcomplex subunit 10	0	3.5361	978	O96000		0	0.109604	0.481113	0.332351	0.0439917	0.0175998	0.01534	0.101984	0.374364	0.356284	0.0434275	0.0134023	0.110538	0.0932466	0.444577	0.384422	0.0487714	0.0091512	0.019831	0.139511	0.463805	0.340954	0.0429764	0.0127533	0	0.0994896	0.419555	0.388594	0.0402047	0.0215362	0.0306205	0.0848339	0.473241	0.369552	0.0417374	0.0126159	0.0180201	O96000;O96000-2
O96005;O96005-4;O96005-3	CLPTM1	Cleft lip and palate transmembrane protein 1	0	5.4948	979	O96005		0	0.118377	0.152395	0.26709	0.319152	0.104398	0.0385875	0.103562	0.151177	0.314232	0.299671	0.085094	0.0462635	0.113446	0.155582	0.305086	0.289977	0.102961	0.032948	0.10414	0.131964	0.245823	0.343893	0.142513	0.0316665	0.0872494	0.127578	0.298155	0.319546	0.122841	0.0446301	0.0832496	0.108035	0.289107	0.352479	0.134292	0.0328374	O96005;O96005-4;O96005-3
O96006	ZBED1	Zinc finger BED domain-containing protein 1	0	3.1785	980	O96006		0	0.400074	0.10809	0.104621	0.180155	0.11164	0.0954197	0.396062	0.126227	0.155184	0.116984	0.12103	0.0845127	0.258948	0.098956	0.384868	0.0846388	0.110306	0.0622837	0.402172	0.105732	0.13353	0.184754	0.0849831	0.0888299	0.419967	0.126181	0.156771	0.124081	0.116963	0.0560384	0.390139	0.125669	0.105235	0.118544	0.151257	0.109155	O96006
O96008;O96008-2	TOMM40	Mitochondrial import receptor subunit TOM40 homolog	0	4.6444	982	O96008	Mitochondrion	Mitochondrion	0.107272	0.463742	0.327665	0.0596089	0.0231502	0.0185613	0.10325	0.402114	0.418957	0.0457447	0.0170629	0.012871	0.0798957	0.486282	0.37245	0.0343346	0.0160749	0.0109624	0.13549	0.454952	0.33398	0.043841	0.0160705	0.0156666	0.0954557	0.454985	0.353349	0.0518515	0.0192578	0.0251007	0.0955059	0.45752	0.370583	0.0412824	0.0183635	0.0167457	O96008;O96008-2
O96011;O96011-2	PEX11B	Peroxisomal membrane protein 11B	0	2.6207	983	O96011	Peroxisome	Peroxisome	0.0611609	0.165736	0.331183	0.330605	0.102572	0.00874323	0.0753677	0.168846	0.359789	0.309432	0.0775876	0.00897766	0.0770346	0.146964	0.28397	0.266459	0.108159	0.117414	0.124959	0.127287	0.25285	0.358441	0.10784	0.028622	0.0728308	0.138753	0.306817	0.33879	0.107188	0.0356209	0.0431028	0.13697	0.256962	0.423866	0.102169	0.0369296	O96011;O96011-2
O96013;O96013-4;O96013-3;O96013-2	PAK4	Serine/threonine-protein kinase PAK 4	0	6.4478	984	O96013		0	0.0978056	0.0925211	0.0901765	0.200807	0.257816	0.260874	0.0890405	0.0860088	0.105632	0.226028	0.228765	0.264526	0.0722418	0.0852298	0.107491	0.177653	0.290019	0.267366	0.120748	0.0972665	0.0869632	0.17758	0.2387	0.278741	0.0908737	0.102344	0.0950242	0.22311	0.220507	0.268141	0.0734035	0.100558	0.117874	0.20471	0.238768	0.264686	O96013;O96013-4;O96013-3;O96013-2
O96019;O96019-2	ACTL6A	Actin-like protein 6A	0	5.5342	985	O96019		0	0.62781	0.154087	0.0720918	0.0647832	0.0460883	0.0351401	0.61918	0.162196	0.0918697	0.0591184	0.0374273	0.030209	0.664642	0.127631	0.0650847	0.059286	0.0496431	0.033714	0.633587	0.147985	0.0719912	0.0662244	0.0517044	0.0285084	0.683812	0.123486	0.070003	0.0549936	0.0387033	0.0290019	0.648626	0.135595	0.0778901	0.0584201	0.0479452	0.0315239	O96019;O96019-2
O96028;O96028-5;O96028-3	WHSC1	Histone-lysine N-methyltransferase NSD2	0	10.327	987	O96028		0	0.326241	0.162649	0.12678	0.142429	0.0964055	0.145495	0.346346	0.163546	0.118472	0.102286	0.116233	0.153116	0.391411	0.131786	0.130906	0.161382	0.107391	0.0771242	0.395915	0.169918	0.130922	0.0818286	0.119804	0.101613	0.349374	0.13651	0.15851	0.13363	0.0859111	0.136065	0.36106	0.142849	0.108167	0.178164	0.13568	0.0740797	O96028;O96028-5;O96028-3
O96033	MOCS2	Molybdopterin synthase sulfur carrier subunit	0.00094832	0.55715	988	O96033		0	0.14435	0.170172	0.109628	0.247917	0.199499	0.128434	0.213022	0.0506496	0.0984785	0.31613	0.234495	0.0872241	0.171917	0.164216	0.20161	0.149775	0.140431	0.17205	0.0907793	0.388173	0.133473	0.157797	0.0880651	0.141712	0.122188	0.126794	0.220051	0.190384	0.18502	0.155562	0.150514	0.218314	0.194666	0.161614	0.225751	0.0491413	O96033
P00338;P00338-3;P00338-4;P00338-5;P00338-2	LDHA	L-lactate dehydrogenase A chain	0	6.8361	989	P00338		0	0.125111	0.171916	0.178806	0.288148	0.131842	0.104176	0.0993698	0.177286	0.237093	0.247907	0.12379	0.114554	0.108885	0.179985	0.178611	0.25403	0.153761	0.124728	0.108972	0.139891	0.195273	0.27556	0.194625	0.0856787	0.0838151	0.14386	0.21678	0.298738	0.156815	0.0999907	0.115837	0.164129	0.222179	0.257105	0.152004	0.0887462	P00338;P00338-3;P00338-4;P00338-5;P00338-2
P00367;P00367-3;P00367-2;P49448	GLUD1;GLUD2	Glutamate dehydrogenase 1, mitochondrial;Glutamate dehydrogenase 2, mitochondrial	0	10.011	990	P00367;P00367-3;P00367-2;P49448		0	0.0730864	0.433268	0.335511	0.0562085	0.0534531	0.0484722	0.0889282	0.398069	0.338847	0.0679179	0.0511211	0.0551171	0.0685267	0.440739	0.341111	0.0559482	0.0478175	0.0458576	0.106755	0.426042	0.316283	0.0492538	0.0493622	0.052303	0.0804392	0.427673	0.331103	0.0499488	0.0462425	0.0645933	0.0703573	0.42667	0.362671	0.0438758	0.0427832	0.0536433	P00367;P00367-3;P00367-2;P49448
P00374;P00374-2	DHFR	Dihydrofolate reductase	0	1.1058	991	P00374		0	0.156033	0.160965	0.140054	0.247635	0.130911	0.164402	0.11383	0.141883	0.159177	0.314111	0.131114	0.139885	0.151518	0.111976	0.246165	0.174915	0.193321	0.122105	0.173936	0.169549	0.11333	0.209854	0.204243	0.129087	0.188645	0.06863	0.199335	0.249184	0.175829	0.118377	0.11929	0.158103	0.166217	0.241574	0.165575	0.149241	P00374;P00374-2
P00387-2;P00387;P00387-3	CYB5R3	NADH-cytochrome b5 reductase 3;NADH-cytochrome b5 reductase 3 membrane-bound form;NADH-cytochrome b5 reductase 3 soluble form	0	5.6223	992	P00387		0	0.118014	0.230279	0.281773	0.256469	0.089477	0.0239888	0.130376	0.227925	0.333977	0.229124	0.0601075	0.0184894	0.11925	0.274698	0.267457	0.233284	0.0793425	0.0259686	0.135061	0.225466	0.283419	0.223598	0.108137	0.0243187	0.107957	0.210342	0.297156	0.230977	0.122434	0.0311346	0.0988048	0.19786	0.341325	0.223906	0.11288	0.0252238	P00387-2;P00387;P00387-3
P00390-2;P00390;P00390-3;P00390-4;P00390-5	GSR	Glutathione reductase, mitochondrial	0	4.1911	993	P00390	Mitochondrion	Mitochondrion	0.0933058	0.395915	0.304518	0.0990191	0.0572253	0.0500163	0.0935903	0.387377	0.331702	0.105073	0.0432355	0.0390222	0.0883669	0.376847	0.325519	0.118893	0.0490401	0.0413333	0.120408	0.346071	0.308415	0.107529	0.0829458	0.0346298	0.0785918	0.370812	0.327726	0.130232	0.0613911	0.0312467	0.0950687	0.411828	0.301883	0.109851	0.0468989	0.0344701	P00390-2;P00390;P00390-3;P00390-4;P00390-5
P00403	MT-CO2	Cytochrome c oxidase subunit 2	0	2.1639	994	P00403	Mitochondrion	Mitochondrion	0.110886	0.503258	0.323877	0.0469511	0.011169	0.00385933	0.156811	0.39767	0.366929	0.0667528	0.00981016	0.00202698	0.0755645	0.459277	0.41838	0.0347475	0.00941214	0.00261823	0.0959255	0.547966	0.300471	0.0410945	0.0100131	0.00453003	0.0954832	0.403725	0.432562	0.0609648	0.00385439	0.00341032	0.0503172	0.485865	0.415561	0.0363484	0.00802722	0.00388114	P00403
P00441	SOD1	Superoxide dismutase [Cu-Zn]	0	1.895	995	P00441		0	0.141229	0.2126	0.156716	0.236236	0.149926	0.103292	0.122033	0.213398	0.197231	0.21778	0.134363	0.115195	0.105037	0.202476	0.10489	0.252405	0.203635	0.131557	0.137641	0.157683	0.171449	0.212235	0.236589	0.0844031	0.0941621	0.168421	0.224845	0.25277	0.169056	0.0907462	0.0971051	0.199425	0.196773	0.24599	0.181178	0.0795277	P00441
P00491	PNP	Purine nucleoside phosphorylase	0	2.7846	996	P00491		0	0.140877	0.16619	0.153946	0.266085	0.142202	0.1307	0.145412	0.178436	0.199367	0.225209	0.126252	0.125324	0.121922	0.189193	0.191991	0.229633	0.136766	0.130495	0.13551	0.188324	0.179812	0.193859	0.172241	0.130254	0.138375	0.127909	0.208715	0.245288	0.169683	0.110029	0.177358	0.156578	0.205297	0.180727	0.18041	0.0996297	P00491
P00492	HPRT1	Hypoxanthine-guanine phosphoribosyltransferase	0	2.9577	997	P00492		0	0.158206	0.194897	0.17478	0.243701	0.122589	0.105828	0.152038	0.207633	0.17872	0.229876	0.123901	0.107833	0.146133	0.205035	0.135845	0.225228	0.166185	0.121574	0.175419	0.164951	0.12645	0.229733	0.207845	0.0956022	0.104677	0.170699	0.19783	0.242009	0.167682	0.117103	0.134287	0.198142	0.186497	0.215858	0.16708	0.0981359	P00492
P00505;P00505-2	GOT2	Aspartate aminotransferase, mitochondrial	0	8.8071	998	P00505	Mitochondrion	Mitochondrion	0.087084	0.516225	0.354353	0.0308278	0.00612637	0.00538406	0.0957482	0.491111	0.363414	0.0382021	0.0065181	0.00500594	0.115456	0.596576	0.218854	0.0498931	0.0122018	0.0070193	0.086173	0.522389	0.346881	0.0341076	0.0070407	0.00340876	0.0719154	0.5245	0.355021	0.0357503	0.0088218	0.00399128	0.0654607	0.523085	0.361738	0.0378923	0.00702527	0.00479928	P00505;P00505-2
P00519;P00519-2	ABL1	Tyrosine-protein kinase ABL1	0	2.7473	999	P00519		0	0.171333	0.154886	0.152409	0.153732	0.177587	0.190053	0.171045	0.152784	0.13813	0.183084	0.178808	0.176149	0.117632	0.11115	0.162303	0.171198	0.222714	0.215002	0.20558	0.150294	0.15756	0.155532	0.168098	0.162937	0.143979	0.169249	0.167293	0.149791	0.182402	0.187286	0.141909	0.154496	0.129981	0.193493	0.173044	0.207077	P00519;P00519-2
P00533;P00533-4;P00533-3	EGFR	Epidermal growth factor receptor	0	16.509	1000	P00533	Plasma membrane	Plasma membrane	0.108843	0.198342	0.242441	0.268222	0.142511	0.0396415	0.0991131	0.177418	0.283294	0.265898	0.125946	0.0483313	0.119703	0.183151	0.25164	0.287122	0.117818	0.0405669	0.121022	0.172781	0.212084	0.266723	0.186186	0.0412038	0.0986929	0.191566	0.229791	0.268397	0.154248	0.0573045	0.0986143	0.180786	0.238346	0.279414	0.155628	0.0472116	P00533;P00533-4;P00533-3
P00558;P00558-2	PGK1	Phosphoglycerate kinase 1	0	8.4942	1001	P00558		0	0.162814	0.150748	0.139498	0.229927	0.162132	0.154881	0.158653	0.155579	0.17829	0.217059	0.137891	0.152527	0.140387	0.153699	0.138493	0.233245	0.171298	0.162879	0.185673	0.13354	0.123938	0.212813	0.199041	0.144995	0.144023	0.13851	0.173253	0.246074	0.144011	0.154129	0.149685	0.15332	0.173773	0.213132	0.156461	0.153629	P00558;P00558-2
P00568	AK1	Adenylate kinase isoenzyme 1	0	3.7444	1002	P00568		0	0.140774	0.222404	0.154182	0.188042	0.148339	0.146258	0.118146	0.201076	0.179793	0.196676	0.156893	0.147416	0.147043	0.173043	0.15732	0.209999	0.188644	0.12395	0.183552	0.193969	0.133964	0.180253	0.180525	0.127737	0.130332	0.160173	0.189283	0.199512	0.213898	0.106802	0.141337	0.190901	0.140782	0.20755	0.206876	0.112553	P00568
P00966	ASS1	Argininosuccinate synthase	0	6.4029	1004	P00966		0	0.119882	0.158612	0.134265	0.221512	0.182597	0.183133	0.102157	0.153394	0.166143	0.226285	0.163168	0.188854	0.100567	0.151022	0.128516	0.224864	0.199232	0.195801	0.140434	0.135855	0.130056	0.216643	0.208145	0.168866	0.0949588	0.132868	0.160116	0.235987	0.193289	0.182781	0.121418	0.146644	0.156443	0.228225	0.183153	0.164116	P00966
P00973-2;P00973-4;P00973;P00973-3	OAS1	2-5-oligoadenylate synthase 1	0	1.2426	1005	P00973		0	0.151008	0.152776	0.102654	0.172313	0.228606	0.192643	0.190386	0.174949	0.136036	0.160591	0.157956	0.180082	0.200964	0.109293	0.205434	0.17415	0.159786	0.150373	0.156232	0.0743384	0.195937	0.20292	0.131074	0.239498	0.250667	0.201003	0.0865477	0.12992	0.149193	0.182668	0.169521	0.111027	0.13153	0.167538	0.165396	0.254988	P00973-2;P00973-4;P00973;P00973-3
P01024	C3	Complement C3;Complement C3 beta chain;C3-beta-c;Complement C3 alpha chain;C3a anaphylatoxin;Acylation stimulating protein;Complement C3b alpha chain;Complement C3c alpha chain fragment 1;Complement C3dg fragment;Complement C3g fragment;Complement C3d fragment;Complement C3f fragment;Complement C3c alpha chain fragment 2	0	5.2546	1006	P01024		0	0.138516	0.163026	0.182405	0.241505	0.182764	0.0917839	0.124174	0.177848	0.173023	0.205563	0.25361	0.0657822	0.175466	0.165469	0.255333	0.203333	0.0941119	0.106287	0.147824	0.136498	0.195392	0.232139	0.149934	0.138213	0.154286	0.15	0.236829	0.194068	0.165403	0.0994141	0.144559	0.136739	0.182141	0.199951	0.151196	0.185413	P01024
P01033	TIMP1	Metalloproteinase inhibitor 1	0	1.6024	1007	P01033		0	0.167205	0.180957	0.188773	0.162154	0.179895	0.121017	0.187482	0.135285	0.226325	0.261739	0.0964707	0.0926976	0.106163	0.262452	0.300679	0.212377	0.118329	0	0.187813	0.194585	0.166938	0.141165	0.202831	0.106669	0.19866	0.133054	0.151752	0.171783	0.165072	0.179678	0.234539	0.134268	0.214291	0.166258	0.154452	0.0961926	P01033
P01111	NRAS	GTPase NRas	0	1.423	1009	P01111		0	0.124923	0.21653	0.22997	0.251702	0.134185	0.0426891	0.132828	0.20166	0.258747	0.26623	0.100435	0.0401006	0.138765	0.186573	0.284807	0.218679	0.126384	0.0447927	0.181357	0.201102	0.20682	0.217016	0.151967	0.0417388	0.130587	0.198629	0.22648	0.220297	0.175052	0.0489549	0.16846	0.197598	0.219218	0.225815	0.145774	0.0431355	P01111
P01112;P01112-2	HRAS	GTPase HRas;GTPase HRas, N-terminally processed	0	2.8469	1010	P01112		0	0.143744	0.219263	0.206514	0.252351	0.136465	0.0416633	0.128701	0.193273	0.242496	0.262344	0.123854	0.0493332	0.116308	0.174574	0.298454	0.244239	0.117656	0.0487678	0.146384	0.216184	0.241214	0.203913	0.149592	0.0427136	0.116256	0.20806	0.211166	0.241134	0.172483	0.0509018	0.167885	0.201956	0.220755	0.218636	0.151266	0.0395022	P01112;P01112-2
P01116-2	KRAS	GTPase KRas;GTPase KRas, N-terminally processed	0	1.4849	1012	P01116-2		0	0.126247	0.184645	0.205809	0.288786	0.154156	0.0403576	0.120621	0.181902	0.258981	0.288492	0.107568	0.0424358	0.130229	0.197804	0.220899	0.265262	0.125519	0.0602878	0.157346	0.21345	0.233497	0.185868	0.175529	0.0343095	0.118993	0.191409	0.215057	0.216893	0.202666	0.0549827	0.137656	0.181789	0.246207	0.211631	0.185712	0.0370059	P01116-2
P01130;P01130-5;P01130-4;P01130-3;P01130-6;P01130-2	LDLR	Low-density lipoprotein receptor	0	6.807	1013	P01130		0	0.0699106	0.10277	0.136632	0.264563	0.242846	0.183278	0.0727173	0.109053	0.158474	0.243622	0.213832	0.202301	0.0693636	0.100584	0.186104	0.280436	0.189926	0.173586	0.0506427	0.071976	0.120219	0.26932	0.361594	0.126249	0.0447337	0.0781061	0.143971	0.298431	0.273287	0.161472	0.0431651	0.0774373	0.150265	0.300959	0.293438	0.134736	P01130;P01130-5;P01130-4;P01130-3;P01130-6;P01130-2
P01137	TGFB1	Transforming growth factor beta-1;Latency-associated peptide	0	2.2763	1014	P01137		0	0.080568	0.16602	0.265584	0.257897	0.122173	0.107758	0.11422	0.174262	0.234697	0.263916	0.0978913	0.115013	0.0857703	0.141844	0.330424	0.264737	0.105954	0.0712706	0.158886	0.126781	0.205473	0.282278	0.14369	0.0828915	0.0813258	0.16322	0.263365	0.273115	0.129041	0.0899339	0.0523585	0.153562	0.273858	0.265578	0.156091	0.0985529	P01137
P01891;P16190	HLA-A	HLA class I histocompatibility antigen, A-68 alpha chain;HLA class I histocompatibility antigen, A-33 alpha chain	0	7.0209	1015	P01891;P16190		0	0.100866	0.212044	0.238758	0.257454	0.150523	0.0403555	0.0789902	0.196757	0.274554	0.276967	0.122639	0.050093	0.109402	0.163928	0.284537	0.273422	0.129842	0.0388694	0.113349	0.189816	0.220117	0.260536	0.173399	0.042782	0.0934518	0.204064	0.226994	0.264616	0.153509	0.0573652	0.0899996	0.202876	0.242178	0.276689	0.142942	0.0453154	P01891;P16190
P02462	COL4A1	Collagen alpha-1(IV) chain;Arresten	0	1.4731	1017	P02462		0	0.14357	0.185579	0.338044	0.233281	0.0995254	0	0	0.0627924	0.141812	0.0674595	0.0259553	0.701981	0.0898851	0.137114	0.489198	0.213746	0.0700571	0	0.0942905	0.150299	0.294515	0.297006	0.139911	0.0239794	0.112107	0.146195	0.306043	0.30952	0.087669	0.038465	0.0773734	0.146433	0.268598	0.334408	0.141759	0.031429	P02462
P02545;P02545-3;P02545-6;P02545-2;P02545-5;P02545-4	LMNA	Prelamin-A/C;Lamin-A/C	0	20.128	1018	P02545		0	0.642138	0.163844	0.0732417	0.0581209	0.0400439	0.022612	0.600174	0.185708	0.0958084	0.0584543	0.0366332	0.0232225	0.701755	0.113444	0.0681917	0.0599791	0.0395939	0.0170366	0.644004	0.16155	0.0749647	0.0570194	0.0434933	0.0189695	0.703172	0.122838	0.0621921	0.0493695	0.0406084	0.0218202	0.692116	0.127394	0.0715067	0.0507957	0.0394724	0.0187156	P02545;P02545-3;P02545-6;P02545-2;P02545-5;P02545-4
P02786	TFRC	Transferrin receptor protein 1;Transferrin receptor protein 1, serum form	0	14.714	1020	P02786	Endosome	Endosome	0.0604643	0.0966278	0.131368	0.260103	0.251582	0.199856	0.0598692	0.0990594	0.146496	0.282816	0.21056	0.2012	0.066062	0.095831	0.100543	0.275585	0.259867	0.202112	0.0545918	0.0795859	0.113108	0.229581	0.344968	0.178166	0.0431448	0.0830603	0.130164	0.23926	0.291814	0.212557	0.0499245	0.0881211	0.128266	0.237299	0.309881	0.186508	P02786
P02794	FTH1	Ferritin heavy chain;Ferritin heavy chain, N-terminally processed	0	1.415	1021	P02794		0	0.113977	0.134775	0.221413	0.275393	0.173575	0.0808663	0.0620375	0.220987	0.167293	0.274582	0.17194	0.10316	0.11857	0.118363	0.220211	0.263242	0.211804	0.0678098	0.147376	0.141743	0.240656	0.183468	0.203001	0.0837562	0.0492696	0.114824	0.215002	0.232249	0.255875	0.13278	0.116835	0.0788868	0.264612	0.216665	0.207872	0.115129	P02794
P03905	MT-ND4	NADH-ubiquinone oxidoreductase chain 4	0	1.1119	1025	P03905		0	0.145791	0.400222	0.285582	0.0482093	0.0503501	0.0698455	0.130088	0.437028	0.233753	0.0606454	0.0260239	0.112462	0.088704	0.479512	0.261461	0.0398215	0.0100185	0.120483	0.0733223	0.219715	0.166525	0.0189007	0.428287	0.0932496	0.115937	0.446061	0.340898	0.0365517	0.0605517	0	0.0711578	0.38143	0.272738	0.031871	0.0178748	0.224929	P03905
P03915	MT-ND5	NADH-ubiquinone oxidoreductase chain 5	0.00017756	0.86107	1026	P03915		0	0.110433	0.331889	0.222362	0.0994131	0.122323	0.113579	0.133949	0.330138	0.221609	0.0922119	0.0666552	0.155437	0.0944443	0.360353	0.244484	0.06725	0.110849	0.12262	0.205569	0.328915	0.236261	0.0954322	0.0431538	0.0906686	0.100502	0.223277	0.222665	0.0381434	0.154154	0.261259	0.0941683	0.310872	0.212577	0.0722655	0.144203	0.165915	P03915
P04004	VTN	Vitronectin;Vitronectin V65 subunit;Vitronectin V10 subunit;Somatomedin-B	0.00033344	0.69507	1028	P04004		0	0.289381	0.0757327	0.237965	0.203498	0.193423	0	0.115914	0.155679	0.309681	0.156699	0.183989	0.0780371	0.242884	0.118782	0.28509	0.112376	0.0577257	0.183142	0.0724787	0.0987314	0.2123	0.255114	0.264879	0.0964969	0.177705	0.11104	0.100775	0.174953	0.259212	0.176315	0.0607211	0.171714	0.244718	0.231769	0.183734	0.107346	P04004
P04040	CAT	Catalase	0	8.0114	1030	P04040	Peroxisome	Peroxisome	0.0694983	0.135681	0.319935	0.356288	0.104092	0.0145062	0.0724172	0.142258	0.38428	0.30433	0.0803925	0.0163216	0.0799644	0.160138	0.279977	0.373828	0.0916896	0.0144035	0.0625009	0.128466	0.333307	0.350905	0.112339	0.0124815	0.0532718	0.124528	0.326521	0.37402	0.106652	0.0150072	0.0469147	0.111482	0.353146	0.373585	0.102097	0.0127756	P04040
P04062-4;P04062-2;P04062;P04062-5;P04062-3	GBA	Glucosylceramidase	0	4.9472	1031	P04062	Lysosome	Lysosome	0.0678822	0.101352	0.325032	0.251575	0.185943	0.0682163	0.0404435	0.108356	0.337248	0.281254	0.178207	0.0544921	0.0534749	0.116073	0.267461	0.26847	0.233056	0.0614654	0.0448102	0.115537	0.312947	0.264009	0.190963	0.071734	0.0643119	0.113888	0.316991	0.27774	0.169898	0.0571711	0.034036	0.119403	0.279415	0.30261	0.198453	0.066083	P04062-4;P04062-2;P04062;P04062-5;P04062-3
P04075	ALDOA	Fructose-bisphosphate aldolase A	0	12.768	1033	P04075		0	0.114891	0.228765	0.264017	0.248384	0.110301	0.0336422	0.102493	0.197618	0.288744	0.260746	0.111361	0.0390389	0.110754	0.186621	0.315089	0.249037	0.105399	0.0330992	0.138534	0.244729	0.260721	0.205345	0.122223	0.0284479	0.10768	0.219727	0.267515	0.245896	0.120944	0.0382385	0.0969284	0.206819	0.294714	0.246203	0.12006	0.0352754	P04075
P04080	CSTB	Cystatin-B	0	2.1677	1035	P04080		0	0.140054	0.208725	0.156939	0.248393	0.140703	0.105186	0.138182	0.193798	0.187187	0.233241	0.123487	0.124104	0.0966677	0.189614	0.154227	0.236464	0.196778	0.126249	0.161277	0.187962	0.163385	0.221647	0.178841	0.0868879	0.0949322	0.164885	0.214494	0.262577	0.16576	0.0973518	0.100185	0.201579	0.223581	0.213709	0.172634	0.0883113	P04080
P04083	ANXA1	Annexin A1	0	6.4609	1036	P04083		0	0.155114	0.190169	0.161676	0.270797	0.127914	0.0943301	0.121567	0.183491	0.217692	0.251556	0.131507	0.0941867	0.110589	0.185813	0.167035	0.244513	0.168238	0.123811	0.155655	0.129393	0.130519	0.268799	0.226107	0.0895276	0.104377	0.146458	0.205612	0.292101	0.162571	0.0888802	0.113952	0.172998	0.189199	0.26005	0.178273	0.0855287	P04083
P04114	APOB	Apolipoprotein B-100;Apolipoprotein B-48	0	2.2445	1037	P04114		0	0.0486257	0.0759746	0.269213	0.379888	0.191028	0.0352705	0.0620715	0.0784686	0.254823	0.379818	0.175835	0.0489836	0.0510671	0.0970697	0.157475	0.409156	0.205082	0.0801504	0.0453697	0.0957264	0.25794	0.308864	0.249034	0.0430665	0.0431984	0.0925245	0.286605	0.307319	0.219187	0.0511669	0.0447151	0.0799667	0.303701	0.313329	0.223416	0.0348713	P04114
P04150-10;P04150;P04150-3;P04150-2;P04150-6;P04150-8;P04150-13;P04150-12;P04150-11;P04150-9;P04150-5;P04150-7	NR3C1	Glucocorticoid receptor	0	4.1835	1038	P04150		0	0.103051	0.13804	0.136136	0.18522	0.239654	0.197899	0.0981621	0.123285	0.183282	0.197353	0.200265	0.197653	0.084172	0.136623	0.120374	0.216009	0.239616	0.203207	0.156261	0.121615	0.119147	0.195753	0.242471	0.164753	0.141799	0.109073	0.137038	0.190811	0.229798	0.19148	0.0877113	0.11871	0.150709	0.229423	0.219227	0.19422	P04150-10;P04150;P04150-3;P04150-2;P04150-6;P04150-8;P04150-13;P04150-12;P04150-11;P04150-9;P04150-5;P04150-7
P04156	PRNP	Major prion protein	0	1.046	1039	P04156		0	0.0992626	0.167068	0.246994	0.249334	0.17908	0.058261	0.0869531	0.178875	0.278276	0.266931	0.139125	0.0498401	0.12038	0.162122	0.207559	0.301197	0.147267	0.0614745	0.160612	0.155763	0.173961	0.257729	0.202549	0.0493854	0.0870818	0.177173	0.204853	0.30942	0.159625	0.0618466	0.0987865	0.204321	0.187507	0.2437	0.198849	0.0668359	P04156
P04179;P04179-4;P04179-2;P04179-3	SOD2	Superoxide dismutase [Mn], mitochondrial	0	2.3349	1040	P04179	Mitochondrion	Mitochondrion	0.126144	0.449284	0.292281	0.0443747	0.0581277	0.0297888	0.13512	0.419174	0.331227	0.0393295	0.0202302	0.0549189	0.0884479	0.461937	0.311113	0.0358225	0.0238686	0.0788113	0.122765	0.38051	0.396323	0.0310057	0.0465649	0.0228317	0.123814	0.427194	0.261195	0.0409317	0.0689362	0.0779281	0.151489	0.370739	0.406523	0.0482809	0.0181358	0.00483198	P04179;P04179-4;P04179-2;P04179-3
P04181;P04181-2	OAT	Ornithine aminotransferase, mitochondrial;Ornithine aminotransferase, hepatic form;Ornithine aminotransferase, renal form	0	6.9333	1041	P04181	Mitochondrion	Mitochondrion	0.116175	0.377247	0.294822	0.0577942	0.0548768	0.0990856	0.124119	0.375738	0.261843	0.0534365	0.0554418	0.129422	0.105539	0.439557	0.238789	0.0544023	0.0417181	0.119994	0.130869	0.355682	0.329145	0.0519425	0.0589168	0.0734446	0.0843455	0.424905	0.321409	0.0431125	0.041358	0.0848696	0.12814	0.351644	0.304303	0.0498234	0.0699246	0.0961637	P04181;P04181-2
P04183	TK1	Thymidine kinase, cytosolic	0	2.8423	1042	P04183		0	0.123433	0.199191	0.119895	0.175078	0.219875	0.162529	0.12034	0.13606	0.142687	0.186505	0.220366	0.194041	0.0918124	0.152597	0.198744	0.180215	0.219325	0.157306	0.13494	0.199227	0.130338	0.20567	0.196917	0.132908	0.120796	0.142577	0.148276	0.213503	0.213241	0.161607	0.102154	0.151252	0.140176	0.263591	0.20143	0.141396	P04183
P04406;P04406-2	GAPDH	Glyceraldehyde-3-phosphate dehydrogenase	0	8.1329	1044	P04406		0	0.186123	0.122895	0.150557	0.175098	0.214911	0.150416	0.177306	0.1233	0.188655	0.172543	0.169114	0.169081	0.22286	0.117394	0.158295	0.183589	0.160694	0.157168	0.182749	0.149837	0.179242	0.145533	0.201286	0.141353	0.198904	0.124487	0.177888	0.170503	0.158479	0.169738	0.204546	0.129787	0.179998	0.150801	0.172769	0.162098	P04406;P04406-2
P04626-5;P04626-4;P04626;P04626-6;P04626-3;P04626-2	ERBB2	Receptor tyrosine-protein kinase erbB-2	0	2.4905	1045	P04626		0	0.140687	0.185636	0.196656	0.257638	0.149412	0.0699711	0.151024	0.146934	0.219534	0.187843	0.131967	0.162698	0.146114	0.142812	0.2649	0.262511	0.115004	0.0686593	0.143799	0.172506	0.153919	0.264107	0.206951	0.0587181	0.13238	0.216056	0.204755	0.241616	0.174112	0.0310809	0.116373	0.201781	0.22851	0.245384	0.151429	0.0565233	P04626-5;P04626-4;P04626;P04626-6;P04626-3;P04626-2
P04632	CAPNS1	Calpain small subunit 1	0	2.049	1046	P04632		0	0.146522	0.233394	0.158025	0.181489	0.185883	0.0946878	0.109448	0.210805	0.146648	0.21482	0.183181	0.135098	0.0985895	0.282001	0.0987933	0.185819	0.21595	0.118847	0.143338	0.184324	0.122439	0.237617	0.212297	0.0999837	0.0924373	0.16683	0.210311	0.279421	0.167764	0.0832366	0.0778204	0.198863	0.177517	0.267271	0.184789	0.0937392	P04632
P04792	HSPB1	Heat shock protein beta-1	0	4.6229	1047	P04792		0	0.124695	0.180075	0.155778	0.244236	0.177938	0.117277	0.115763	0.173374	0.181639	0.23153	0.15937	0.138323	0.0945965	0.191367	0.163241	0.207862	0.196545	0.146388	0.134111	0.127493	0.142177	0.255762	0.226655	0.113803	0.0838012	0.143103	0.184731	0.281214	0.207317	0.0998344	0.0902211	0.168241	0.174782	0.253197	0.209295	0.104265	P04792
P04818;P04818-2	TYMS	Thymidylate synthase	0	3.9224	1048	P04818		0	0.123303	0.149371	0.104677	0.197659	0.215307	0.209682	0.11621	0.148294	0.140995	0.196487	0.219318	0.178696	0.0922347	0.170215	0.120728	0.186905	0.234623	0.195294	0.160835	0.158277	0.106139	0.161246	0.217315	0.196188	0.119528	0.131798	0.128299	0.172561	0.218359	0.229456	0.0931379	0.139184	0.140732	0.162797	0.234618	0.229531	P04818;P04818-2
P04843	RPN1	Dolichyl-diphosphooligosaccharide--protein glycosyltransferase subunit 1	0	11.747	1049	P04843	ER	ER	0.121275	0.15531	0.302356	0.310456	0.0945938	0.0160098	0.121891	0.168966	0.364245	0.262208	0.0664926	0.0161974	0.123916	0.163951	0.337424	0.286232	0.0713671	0.0171094	0.124981	0.15039	0.309868	0.293645	0.105807	0.0153093	0.1109	0.14035	0.279144	0.324761	0.123042	0.0218025	0.11612	0.13339	0.32153	0.29589	0.114213	0.0188568	P04843
P04844;P04844-2	RPN2	Dolichyl-diphosphooligosaccharide--protein glycosyltransferase subunit 2	0	7.2624	1050	P04844	ER	ER	0.107491	0.146894	0.326691	0.326238	0.0788513	0.0138341	0.109759	0.148435	0.385641	0.2871	0.0572799	0.0117838	0.113167	0.181463	0.312786	0.31094	0.0705887	0.0110549	0.118887	0.129254	0.299054	0.326325	0.111593	0.0148869	0.0923428	0.125059	0.314249	0.343836	0.108212	0.0163011	0.0808307	0.117677	0.341086	0.335631	0.109813	0.0149627	P04844;P04844-2
P04899;P04899-4;P04899-6;P04899-3;P04899-5;P04899-2	GNAI2	Guanine nucleotide-binding protein G(i) subunit alpha-2	0	5.4633	1051	P04899		0	0.10423	0.205741	0.246266	0.268576	0.142205	0.0329816	0.103456	0.194828	0.282075	0.25797	0.11944	0.042231	0.118706	0.18729	0.247656	0.28193	0.129963	0.0344546	0.145933	0.186993	0.222841	0.250212	0.163496	0.0305251	0.106714	0.211768	0.232692	0.270674	0.144443	0.033709	0.119692	0.197685	0.258937	0.251253	0.141779	0.0306553	P04899;P04899-4;P04899-6;P04899-3;P04899-5;P04899-2
P04920;P04920-2;P04920-3	SLC4A2	Anion exchange protein 2	0	6.3292	1052	P04920		0	0.142884	0.230515	0.244333	0.23448	0.0984653	0.0493238	0.143255	0.207133	0.278077	0.246689	0.0819795	0.042867	0.137586	0.213642	0.271883	0.22465	0.0944878	0.0577516	0.166894	0.232266	0.229508	0.207731	0.127118	0.0364827	0.140473	0.217711	0.255669	0.201834	0.136817	0.0474961	0.130941	0.208735	0.277813	0.206334	0.134485	0.0416923	P04920;P04920-2;P04920-3
P05023-4;P05023;P05023-3;P05023-2	ATP1A1	Sodium/potassium-transporting ATPase subunit alpha-1	0	16.231	1053	P05023	Plasma membrane	Plasma membrane	0.12141	0.221121	0.251447	0.259214	0.11969	0.0271183	0.117245	0.214416	0.283875	0.256111	0.0996931	0.0286596	0.127976	0.210583	0.266263	0.256262	0.112952	0.0259638	0.157442	0.208085	0.220013	0.234236	0.150263	0.0299613	0.112794	0.220097	0.238907	0.245589	0.146667	0.0359463	0.120442	0.202843	0.275136	0.238096	0.133862	0.0296211	P05023-4;P05023;P05023-3;P05023-2
P05026-2;P05026	ATP1B1	Sodium/potassium-transporting ATPase subunit beta-1	0	3.6733	1054	P05026	Plasma membrane	Plasma membrane	0.116038	0.202841	0.259575	0.268732	0.122811	0.0300037	0.114508	0.198686	0.281296	0.268093	0.107194	0.0302229	0.125796	0.200764	0.234711	0.287225	0.118953	0.0325519	0.138443	0.186913	0.234295	0.245848	0.163149	0.0313523	0.109357	0.203672	0.255203	0.247527	0.144385	0.0398557	0.113383	0.197673	0.274488	0.228214	0.152205	0.0340364	P05026-2;P05026
P05067-9;P05067;P05067-7;P05067-11;P05067-8;P05067-5;P05067-6;P05067-3;P05067-4;P05067-10	APP	Amyloid beta A4 protein;N-APP;Soluble APP-alpha;Soluble APP-beta;C99;Beta-amyloid protein 42;Beta-amyloid protein 40;C83;P3(42);P3(40);C80;Gamma-secretase C-terminal fragment 59;Gamma-secretase C-terminal fragment 57;Gamma-secretase C-terminal fragment 50;C31	0	5.5355	1055	P05067	Endosome	Endosome	0.10371	0.141003	0.236097	0.288259	0.165633	0.0652966	0.0918301	0.162443	0.274297	0.263574	0.129908	0.0779483	0.10452	0.165898	0.232874	0.267708	0.168971	0.0600298	0.0995178	0.12457	0.218907	0.206592	0.258612	0.0918004	0.0702361	0.116004	0.198504	0.247655	0.253173	0.114429	0.0786802	0.115164	0.254847	0.244176	0.202821	0.104312	P05067-9;P05067;P05067-7;P05067-11;P05067-8;P05067-5;P05067-6;P05067-3;P05067-4;P05067-10
P05114	HMGN1	Non-histone chromosomal protein HMG-14	0	2.1872	1056	P05114		0	0.646538	0.179589	0.0529127	0.0525198	0.0342739	0.0341664	0.520877	0.231057	0.0812694	0.0591119	0.055476	0.0522079	0.700623	0.114612	0.0163723	0.0578578	0.0602863	0.0502478	0.66009	0.162285	0.0597413	0.0445287	0.0350412	0.0383131	0.644241	0.139712	0.0492554	0.0489896	0.0546982	0.063104	0.719293	0.131499	0.0464826	0.0315042	0.0311529	0.0400681	P05114
P05141	SLC25A5	ADP/ATP translocase 2;ADP/ATP translocase 2, N-terminally processed	0	2.6662	1057	P05141	Mitochondrion	Mitochondrion	0.104662	0.451826	0.372364	0.0479657	0.017494	0.00568895	0.109213	0.43505	0.376905	0.0595043	0.013523	0.0058045	0.0798715	0.430591	0.428434	0.0452634	0.0116473	0.00419249	0.144153	0.478546	0.321992	0.0396351	0.00978294	0.00589027	0.110781	0.511825	0.320355	0.0365148	0.0128747	0.00764931	0.0929839	0.459411	0.394601	0.0360831	0.0113169	0.00560496	P05141
P05165;P05165-2;P05165-3	PCCA	Propionyl-CoA carboxylase alpha chain, mitochondrial	0	5.6808	1059	P05165		0	0.134213	0.293047	0.244076	0.145937	0.0842452	0.0984824	0.108166	0.245831	0.18229	0.0833864	0.205373	0.174953	0.0987112	0.238851	0.25195	0.150051	0.155719	0.104719	0.144929	0.296716	0.281156	0.114299	0.0392815	0.123619	0.117401	0.279858	0.181199	0.244562	0.0943108	0.0826694	0.0952578	0.210321	0.225301	0.0742125	0.269907	0.125001	P05165;P05165-2;P05165-3
P05166;P05166-2	PCCB	Propionyl-CoA carboxylase beta chain, mitochondrial	0	4.6702	1060	P05166		0	0.119434	0.301575	0.261539	0.077052	0.159479	0.0809211	0.119098	0.304184	0.292779	0.0937728	0.0766674	0.113498	0.0764636	0.353539	0.248732	0.0742977	0.126552	0.120415	0.122107	0.252043	0.240427	0.135643	0.119984	0.129796	0.133638	0.262878	0.192165	0.10902	0.0969235	0.205376	0.119906	0.239303	0.255638	0.122939	0.157036	0.105178	P05166;P05166-2
P05186;P05186-3;P05186-2	ALPL	Alkaline phosphatase, tissue-nonspecific isozyme	0	1.959	1061	P05186		0	0.135818	0.179617	0.232481	0.306878	0.100935	0.0442716	0.122484	0.16916	0.235198	0.283642	0.142741	0.0467751	0.126113	0.167509	0.254267	0.259681	0.151824	0.0406066	0.155715	0.178352	0.195706	0.257348	0.172066	0.0408133	0.104097	0.180285	0.22473	0.239238	0.18541	0.0662405	0.114551	0.148137	0.236773	0.261746	0.180965	0.0578284	P05186;P05186-3;P05186-2
P05187	ALPP	Alkaline phosphatase, placental type	0	6.8403	1062	P05187	Plasma membrane	Plasma membrane	0.107454	0.185053	0.221644	0.277208	0.160758	0.0478828	0.1027	0.17814	0.242718	0.284111	0.138568	0.0537632	0.102771	0.176598	0.272596	0.261861	0.142708	0.0434655	0.110603	0.202216	0.204931	0.252694	0.187026	0.0425298	0.0994962	0.188054	0.220957	0.263558	0.170142	0.057793	0.099213	0.169026	0.243509	0.265037	0.179822	0.0433936	P05187
P05198	EIF2S1	Eukaryotic translation initiation factor 2 subunit 1	0	7.0254	1063	P05198		0	0.0489946	0.0484703	0.06269	0.186343	0.30811	0.345392	0.0506964	0.0537888	0.0773342	0.190371	0.281409	0.3464	0.0470716	0.0503098	0.0711709	0.192097	0.289134	0.350216	0.0664628	0.0617096	0.071756	0.134812	0.279487	0.385773	0.0541833	0.0514898	0.0654742	0.136296	0.231632	0.460924	0.0528813	0.0502136	0.0677147	0.13903	0.258442	0.431718	P05198
P05362	ICAM1	Intercellular adhesion molecule 1	0	6.0743	1065	P05362	Plasma membrane	Plasma membrane	0.156432	0.210583	0.222334	0.255449	0.127071	0.0281296	0.137857	0.197886	0.250785	0.265623	0.117063	0.0307868	0.177124	0.187024	0.215303	0.265749	0.127214	0.0275869	0.171593	0.190584	0.190847	0.254116	0.166071	0.0267896	0.117933	0.198444	0.233502	0.258659	0.160258	0.0312051	0.130019	0.199586	0.238673	0.249127	0.153349	0.0292473	P05362
P05386	RPLP1	60S acidic ribosomal protein P1	0	1.1122	1066	P05386		0	0.0318286	0.0334086	0.0691721	0.212668	0.32401	0.328913	0.0438103	0.0312672	0.109262	0.225527	0.357857	0.232276	0.0256616	0.040254	0.0495625	0.171476	0.304488	0.408558	0.0203465	0.0444183	0.107483	0.108667	0.281725	0.43736	0.0229095	0.0490232	0.0610682	0.200098	0.290036	0.376865	0.0302323	0.0393929	0.070045	0.180306	0.339297	0.340727	P05386
P05387	RPLP2	60S acidic ribosomal protein P2	0	4.0681	1067	P05387	Large Protein Complex	Large Protein Complex	0.0300642	0.0441193	0.0695753	0.20866	0.315558	0.332023	0.0289508	0.0470218	0.0874754	0.233541	0.265877	0.337135	0.0287498	0.0447035	0.0488454	0.214028	0.326664	0.337009	0.0348233	0.0397155	0.0608077	0.162539	0.295878	0.406236	0.0218127	0.0418201	0.080208	0.146193	0.261116	0.44885	0.0254884	0.0432577	0.0770884	0.14511	0.274662	0.434394	P05387
P05388;P05388-2;Q8NHW5	RPLP0;RPLP0P6	60S acidic ribosomal protein P0;60S acidic ribosomal protein P0-like	0	5.5807	1068	P05388;P05388-2;Q8NHW5		0	0.0323234	0.0505855	0.0781465	0.176439	0.285325	0.377181	0.0326973	0.0480635	0.103694	0.223688	0.256775	0.335082	0.0306637	0.0497481	0.0681644	0.194029	0.321809	0.335585	0.0324137	0.0515056	0.0707677	0.168394	0.268935	0.407984	0.032546	0.0568178	0.0896977	0.169092	0.221774	0.430072	0.0311959	0.0564373	0.0792232	0.170303	0.229055	0.433785	P05388;P05388-2;Q8NHW5
P05423	POLR3D	DNA-directed RNA polymerase III subunit RPC4	0	1.2891	1070	P05423		0	0.19078	0.100019	0.0928292	0.157583	0.203751	0.255038	0.235102	0.162593	0.13722	0.129225	0.155444	0.180416	0.171789	0.129599	0.124965	0.174838	0.17169	0.227118	0.211645	0.150418	0.135957	0.126738	0.145914	0.229328	0.167607	0.0979193	0.178587	0.142049	0.218367	0.195471	0.150513	0.147509	0.151743	0.139159	0.187232	0.223844	P05423
P05455	SSB	Lupus La protein	0	4.8312	1071	P05455			0.250441	0.138726	0.107302	0.228447	0.137399	0.137684	0.240235	0.156354	0.135524	0.187442	0.137195	0.14325	0.246503	0.135721	0.114373	0.197187	0.154306	0.15191	0.361593	0.11595	0.0901794	0.155594	0.160874	0.115811	0.351884	0.0923351	0.124938	0.174749	0.125942	0.130151	0.407979	0.107432	0.103114	0.148716	0.121719	0.111041	P05455
P05549;P05549-5;P05549-6;P05549-2	TFAP2A	Transcription factor AP-2-alpha	0	4.4441	1072	P05549		0	0.485483	0.138055	0.106245	0.0890495	0.0976696	0.083498	0.45344	0.160337	0.125516	0.0908793	0.0897923	0.080035	0.499643	0.11319	0.0964976	0.101584	0.0973521	0.0917332	0.484029	0.155138	0.110705	0.0906319	0.0944696	0.0650261	0.52769	0.105827	0.112436	0.091355	0.0844544	0.0782375	0.45896	0.146259	0.108242	0.113282	0.0841276	0.0891293	P05549;P05549-5;P05549-6;P05549-2
P05556;P05556-2;P05556-5;P05556-4;P05556-3	ITGB1	Integrin beta-1	0	11.076	1073	P05556		0	0.142193	0.146459	0.270258	0.299189	0.116137	0.0257638	0.129186	0.156529	0.316657	0.271745	0.0947636	0.0311185	0.131886	0.151155	0.291459	0.315919	0.0860241	0.0235572	0.142685	0.13109	0.212867	0.318245	0.167498	0.0276161	0.108385	0.129915	0.247804	0.343051	0.136111	0.0347329	0.116859	0.132895	0.282334	0.309127	0.129938	0.0288476	P05556;P05556-2;P05556-5;P05556-4;P05556-3
P05783	KRT18	Keratin, type I cytoskeletal 18	0	13.815	1074	P05783		0	0.134241	0.153685	0.113598	0.186351	0.227722	0.184403	0.0995573	0.127785	0.145644	0.185901	0.224548	0.216565	0.104462	0.122044	0.119315	0.201931	0.232038	0.220211	0.151571	0.131424	0.0994881	0.201578	0.242879	0.173059	0.104885	0.117129	0.123846	0.214351	0.239114	0.200674	0.0957469	0.123339	0.100213	0.216382	0.251918	0.212401	P05783
P06132	UROD	Uroporphyrinogen decarboxylase	0	1.3267	1077	P06132		0	0.164067	0.152519	0.13796	0.19973	0.138817	0.206908	0.119637	0.174392	0.220987	0.227007	0.11766	0.140317	0.11812	0.142159	0.239872	0.177639	0.146627	0.175583	0.198618	0.155643	0.112342	0.201267	0.199828	0.132303	0.0967876	0.145215	0.146632	0.179097	0.185248	0.24702	0.177728	0.16621	0.121079	0.201168	0.151187	0.182628	P06132
P06213-2;P06213	INSR	Insulin receptor;Insulin receptor subunit alpha;Insulin receptor subunit beta	0	4.65	1078	P06213	Plasma membrane	Plasma membrane	0.135272	0.19635	0.212042	0.24404	0.142374	0.0699211	0.130709	0.193025	0.253467	0.203741	0.118287	0.10077	0.117544	0.183672	0.246351	0.239688	0.117648	0.0950971	0.161117	0.199072	0.192106	0.21619	0.162898	0.0686175	0.160855	0.17551	0.223517	0.231299	0.151367	0.0574531	0.119114	0.196997	0.263667	0.219786	0.142685	0.0577507	P06213-2;P06213
P06241;P06241-3	FYN	Tyrosine-protein kinase Fyn	0	3.3792	1079	P06241	Plasma membrane	Plasma membrane	0.142764	0.178639	0.214879	0.268463	0.141833	0.0534226	0.118814	0.169327	0.269229	0.245555	0.142842	0.0542342	0.117385	0.201258	0.284083	0.237139	0.119607	0.0405286	0.159178	0.171551	0.210607	0.232625	0.180806	0.0452323	0.124057	0.175066	0.214943	0.292549	0.132422	0.0609637	0.131859	0.180705	0.254623	0.234792	0.157145	0.0408757	P06241;P06241-3
P06280	GLA	Alpha-galactosidase A	0	2.4428	1081	P06280	Lysosome	Lysosome	0.106569	0.114003	0.290179	0.275379	0.153801	0.060068	0.127014	0.102806	0.302654	0.274591	0.127938	0.0649985	0.115757	0.106576	0.284848	0.257315	0.183054	0.0524501	0.0734392	0.1464	0.256243	0.252411	0.195092	0.0764153	0.144565	0.101889	0.222672	0.249741	0.203695	0.0774373	0.15958	0.10154	0.237006	0.214524	0.164923	0.122427	P06280
P06396-2;P06396-4;P06396-3;P06396	GSN	Gelsolin	0	1.9735	1082	P06396		0	0.212138	0.160266	0.136666	0.207559	0.187968	0.0954028	0.213911	0.149783	0.194044	0.174346	0.11695	0.150965	0.155935	0.210236	0.271578	0.17712	0.119818	0.065312	0.128927	0.195715	0.139646	0.210796	0.155724	0.169193	0.154878	0.166236	0.175062	0.224135	0.193005	0.0866834	0.161631	0.197997	0.215166	0.189973	0.123276	0.111957	P06396-2;P06396-4;P06396-3;P06396
P06400	RB1	Retinoblastoma-associated protein	0	1.3099	1083	P06400		0	0.0593517	0.145938	0.0438887	0.266338	0.307215	0.177268	0.048118	0.160977	0.105281	0.127036	0.294473	0.264114	0.111275	0.149599	0.165935	0.207335	0.182394	0.183462	0.190929	0.119442	0.157172	0.31395	0.0993659	0.119141	0.10277	0.076668	0.196051	0.30214	0.0796356	0.242736	0.151005	0.0391802	0.180441	0.20829	0.216785	0.204299	P06400
P06454-2;P06454	PTMA	Prothymosin alpha;Prothymosin alpha, N-terminally processed;Thymosin alpha-1	0	2.0877	1084	P06454		0	0.155861	0.165487	0.172016	0.23567	0.143331	0.127635	0.137487	0.167424	0.180314	0.241821	0.141334	0.131621	0.0979994	0.162846	0.149495	0.32164	0.154989	0.113032	0.0809452	0.129299	0.148969	0.355312	0.200368	0.0851065	0.0916528	0.131316	0.231304	0.297661	0.100412	0.147655	0.098176	0.164534	0.208634	0.28245	0.143258	0.102948	P06454-2;P06454
P06493;P06493-2	CDK1	Cyclin-dependent kinase 1	0	6.4315	1085	P06493		0	0.172006	0.160672	0.122676	0.179356	0.19148	0.17381	0.175408	0.155367	0.133493	0.194709	0.167668	0.173354	0.133479	0.134894	0.137439	0.204849	0.20627	0.183069	0.209118	0.163712	0.11624	0.174171	0.192764	0.143994	0.148352	0.155102	0.149005	0.191561	0.18072	0.17526	0.154513	0.142473	0.139555	0.19196	0.19511	0.176388	P06493;P06493-2
P06576	ATP5B	ATP synthase subunit beta, mitochondrial	0	10.702	1086	P06576	Mitochondrion	Mitochondrion	0.0959559	0.487888	0.363809	0.0372471	0.010435	0.00466492	0.113088	0.461276	0.367563	0.0427124	0.0100882	0.005273	0.0942873	0.476638	0.380088	0.0335959	0.00906286	0.0063281	0.126057	0.487466	0.354005	0.0230816	0.00643733	0.00295266	0.105579	0.481333	0.366441	0.0313802	0.00920726	0.00605994	0.0966903	0.503213	0.356655	0.0290168	0.00851047	0.00591442	P06576
P06703	S100A6	Protein S100-A6	0	1.0519	1087	P06703		0	0.180184	0.197402	0.123289	0.234895	0.133689	0.130541	0.11827	0.211896	0.165019	0.214361	0.141941	0.148514	0.131885	0.203847	0.179662	0.168947	0.185783	0.129876	0.226055	0.131068	0.100211	0.254118	0.198067	0.0904814	0.115218	0.146068	0.183167	0.243244	0.213712	0.0985924	0.148924	0.169895	0.146195	0.245563	0.170154	0.119269	P06703
P06730;P06730-2;P06730-3	EIF4E	Eukaryotic translation initiation factor 4E	0	2.0974	1088	P06730	Large Protein Complex	Large Protein Complex	0.0333716	0.0451997	0.0630506	0.170685	0.29662	0.391074	0.0296936	0.0480651	0.0782653	0.185625	0.236674	0.421677	0.0268566	0.0432657	0.0665899	0.176654	0.299329	0.387305	0.0568333	0.0564556	0.0634436	0.174115	0.307284	0.341868	0.0420662	0.0674378	0.0961996	0.189502	0.239433	0.365361	0.0376932	0.0716426	0.0791954	0.153536	0.27573	0.382203	P06730;P06730-2;P06730-3
P06733;P06733-2	ENO1	Alpha-enolase	0	9.2767	1089	P06733		0	0.138609	0.173389	0.161274	0.273554	0.136573	0.1166	0.12526	0.1711	0.221441	0.240144	0.126055	0.116	0.114738	0.1753	0.146371	0.263866	0.154819	0.144907	0.132929	0.115896	0.140069	0.274799	0.238414	0.0978927	0.0927672	0.134146	0.199436	0.303381	0.158551	0.11172	0.118302	0.154017	0.205784	0.258609	0.156441	0.106848	P06733;P06733-2
P06737-2;P06737	PYGL	Glycogen phosphorylase, liver form	0.0036821	0.44851	1090	P06737	Large Protein Complex	Large Protein Complex	0.128325	0.230718	0.179041	0.173627	0.138884	0.149406	0.102795	0.236298	0.135801	0.22377	0.125389	0.175947	0.12497	0.170152	0.119487	0.211633	0.181257	0.192501	0.154143	0.140324	0.162327	0.189765	0.207919	0.145521	0.172277	0.193177	0.155133	0.182326	0.181537	0.11555	0.207338	0.208791	0.12572	0.133998	0.177622	0.146529	P06737-2;P06737
P06744;P06744-2	GPI	Glucose-6-phosphate isomerase	0	6.914	1091	P06744		0	0.118856	0.180872	0.156936	0.257408	0.142329	0.1436	0.12176	0.187503	0.195652	0.228224	0.123747	0.143114	0.107369	0.181349	0.111304	0.257464	0.170788	0.171727	0.115844	0.146045	0.158186	0.232023	0.215819	0.132083	0.0848427	0.144084	0.204417	0.269163	0.153859	0.143635	0.101281	0.159573	0.203253	0.236366	0.164121	0.135405	P06744;P06744-2
P06746	POLB	DNA polymerase beta	0.0012512	0.52667	1092	P06746		0	0.0443198	0.166884	0.364002	0.112662	0.130355	0.181777	0.156679	0.155753	0.0881467	0.330835	0.0443357	0.224251	0.0684453	0.236781	0.0279562	0.0485188	0.144128	0.47417	0.109896	0.333862	0.0814275	0.240693	0.0930371	0.141084	0.0823938	0.108861	0.0902157	0.14078	0.319038	0.258712	0.106204	0.214547	0.0401883	0.23473	0.330774	0.0735564	P06746
P06748;P06748-2;P06748-3	NPM1	Nucleophosmin	0	4.5802	1093	P06748		0	0.368042	0.0533227	0.0391072	0.127662	0.200417	0.21145	0.420728	0.0624457	0.0429208	0.122217	0.170065	0.181625	0.495266	0.0648296	0.0292424	0.0920181	0.145795	0.172848	0.391977	0.0801279	0.0409995	0.0769586	0.148254	0.261683	0.491543	0.0555707	0.0313799	0.0640198	0.117466	0.240021	0.526589	0.0577535	0.0403222	0.0716148	0.126083	0.177638	P06748;P06748-2;P06748-3
P06753-2;P06753-3;P06753-6	TPM3	Tropomyosin alpha-3 chain	0	8.491	1095	P06753-2		0	0.225328	0.232155	0.151768	0.177851	0.135471	0.0774257	0.177965	0.207822	0.184755	0.178717	0.136683	0.114058	0.207778	0.185891	0.17171	0.165573	0.168665	0.100382	0.190473	0.211027	0.184042	0.190433	0.151156	0.0728701	0.155219	0.185787	0.20754	0.229685	0.153892	0.0678771	0.174936	0.220718	0.206052	0.178099	0.150633	0.0695622	P06753-2;P06753-3;P06753-6
P06756-3;P06756;P06756-2	ITGAV	Integrin alpha-V;Integrin alpha-V heavy chain;Integrin alpha-V light chain	0	12.272	1096	P06756	Plasma membrane	Plasma membrane	0.131243	0.219162	0.210972	0.238113	0.15104	0.0494702	0.129411	0.238249	0.237367	0.226649	0.123856	0.0444687	0.136001	0.223073	0.229596	0.226632	0.14015	0.0445473	0.18619	0.216639	0.185521	0.199024	0.166418	0.046208	0.139529	0.218247	0.196609	0.210924	0.175661	0.059031	0.176003	0.230904	0.201584	0.193893	0.150479	0.0471362	P06756-3;P06756;P06756-2
P06858	LPL	Lipoprotein lipase	0	1.7461	1097	P06858		0	0.234223	0.182722	0.177727	0.144531	0.137777	0.12302	0.360712	0.104882	0.178448	0.165483	0.0974814	0.0929942	0.0865213	0.124468	0.235928	0.170995	0.125477	0.256612	0.223744	0.117402	0.167167	0.247032	0.14609	0.0985654	0.204522	0.179519	0.13509	0.214439	0.126836	0.139593	0.159053	0.134082	0.240693	0.224156	0.13001	0.112007	P06858
P06865	HEXA	Beta-hexosaminidase subunit alpha	0	4.616	1098	P06865	Lysosome	Lysosome	0.0802595	0.133753	0.319867	0.241953	0.162269	0.0618981	0.0666343	0.103444	0.330793	0.298977	0.15296	0.0471919	0.0875945	0.100042	0.276982	0.250105	0.220375	0.0649025	0.090855	0.109444	0.312512	0.240096	0.182159	0.0649347	0.0764648	0.141538	0.291346	0.264493	0.136219	0.0899386	0.107327	0.117811	0.272463	0.282455	0.165172	0.0547727	P06865
P07093-2;P07093-3;P07093	SERPINE2	Glia-derived nexin	0.00033085	0.67726	1099	P07093		0	0.193693	0.125461	0.140304	0.231765	0.138914	0.169863	0.317878	0.153845	0.114881	0.187854	0.143549	0.0819932	0.0757775	0.113335	0.159887	0.242199	0.214358	0.194443	0.0852273	0.12719	0.144119	0.182872	0.234862	0.22573	0.234838	0.121273	0.134622	0.174161	0.223925	0.111181	0.141297	0.188011	0.162987	0.160869	0.207873	0.138963	P07093-2;P07093-3;P07093
P07099	EPHX1	Epoxide hydrolase 1	0	6.7652	1100	P07099	ER	ER	0.104161	0.164324	0.235118	0.297461	0.148193	0.0507433	0.127626	0.162529	0.281129	0.26352	0.109149	0.0560472	0.113336	0.17593	0.272173	0.271354	0.108053	0.0591541	0.117182	0.159625	0.299303	0.241976	0.138405	0.04351	0.101578	0.152021	0.243082	0.264659	0.170861	0.0677988	0.0907327	0.134799	0.304597	0.264804	0.146537	0.0585308	P07099
P07108;P07108-3;P07108-2;P07108-4;P07108-5	DBI	Acyl-CoA-binding protein	0	1.0727	1101	P07108		0	0.179891	0.165344	0.142437	0.193468	0.155691	0.16317	0.14553	0.153091	0.127075	0.25417	0.157097	0.163036	0.106316	0.157743	0.128924	0.202489	0.227904	0.176623	0.172853	0.144154	0.143856	0.211502	0.206833	0.120801	0.125607	0.156923	0.203767	0.193906	0.172238	0.147558	0.13796	0.174159	0.2089	0.180061	0.167403	0.131517	P07108;P07108-3;P07108-2;P07108-4;P07108-5
P07195	LDHB	L-lactate dehydrogenase B chain	0	6.5152	1102	P07195		0	0.118494	0.173053	0.185298	0.30253	0.127414	0.0932109	0.116578	0.17707	0.238981	0.269566	0.102901	0.0949039	0.101234	0.170505	0.20104	0.27498	0.145198	0.107043	0.118073	0.140347	0.201476	0.276726	0.187947	0.0754307	0.0781358	0.143166	0.246047	0.303754	0.147634	0.0812639	0.0928286	0.1578	0.242637	0.277758	0.151391	0.0775846	P07195
P07199	CENPB	Major centromere autoantigen B	0	3.721	1103	P07199		0	0.260693	0.0965216	0.0641762	0.173579	0.346703	0.0583265	0.242359	0.150244	0.0810642	0.124143	0.169615	0.232575	0.255611	0.140411	0.290067	0.107932	0.0894431	0.116536	0.19565	0.153194	0.17225	0.179375	0.209845	0.0896856	0.270266	0.217214	0.090645	0.0646026	0.0874153	0.269857	0.389388	0.134744	0.129611	0.0755755	0.176764	0.0939171	P07199
P07203	GPX1	Glutathione peroxidase 1	0.0012563	0.54079	1104	P07203		0	0.127989	0.178922	0.223729	0.18417	0.113741	0.171449	0.0775782	0.185338	0.212242	0.280784	0.150159	0.0938991	0.0429416	0.0592715	0.0883498	0.0327994	0.0472097	0.729428	0.0930841	0.116559	0.161793	0.166046	0.0569602	0.405557	0.129743	0.226859	0.138939	0.11944	0.268032	0.116987	0.1894	0.24511	0.10012	0.190047	0.137474	0.137849	P07203
P07237	P4HB	Protein disulfide-isomerase	0	15.335	1106	P07237	ER	ER	0.0650593	0.155336	0.332703	0.342719	0.0903376	0.0138448	0.065804	0.169284	0.397115	0.283982	0.0689312	0.0148827	0.0703343	0.172075	0.378413	0.29416	0.071317	0.0137005	0.0636738	0.138203	0.326798	0.339962	0.11599	0.0153729	0.0455318	0.128088	0.326553	0.363045	0.117903	0.0188792	0.0463003	0.12325	0.356546	0.341586	0.115203	0.0171147	P07237
P07305;P07305-2	H1F0	Histone H1.0;Histone H1.0, N-terminally processed	0	1.582	1107	P07305		0	0.429676	0.171358	0.0780144	0.105719	0.0994004	0.115833	0.376665	0.153465	0.120206	0.0561063	0.160683	0.132875	0.36778	0.0993462	0.13224	0.0883947	0.0659063	0.246333	0.287565	0.0811713	0.0657176	0.0952669	0.0562424	0.414037	0.276003	0.148083	0.133044	0.10406	0.21564	0.123169	0.394023	0.197941	0.183969	0.0678657	0.0575636	0.098638	P07305;P07305-2
P07339	CTSD	Cathepsin D;Cathepsin D light chain;Cathepsin D heavy chain	0	6.2388	1109	P07339	Lysosome	Lysosome	0.0334974	0.0926606	0.322833	0.300941	0.198512	0.0515562	0.0286656	0.0811933	0.327983	0.350595	0.169369	0.0421933	0.0222932	0.0919013	0.344147	0.29233	0.199204	0.0501243	0.0278201	0.0830972	0.341167	0.253011	0.227165	0.0677393	0.0284441	0.0819986	0.307665	0.279773	0.216347	0.085772	0.0545984	0.0711148	0.314751	0.260664	0.23094	0.0679309	P07339
P07355;P07355-2;A6NMY6	ANXA2;ANXA2P2	Annexin A2;Putative annexin A2-like protein	0	10.146	1110	P07355;P07355-2;A6NMY6		0	0.187539	0.213326	0.178501	0.215061	0.1415	0.0640746	0.176245	0.198088	0.213	0.2146	0.12835	0.069717	0.22769	0.193994	0.177337	0.211833	0.125357	0.0637895	0.203335	0.193354	0.155976	0.203854	0.179123	0.0643581	0.197981	0.200396	0.187112	0.196967	0.142905	0.0746393	0.202407	0.213322	0.174125	0.187387	0.155243	0.067516	P07355;P07355-2;A6NMY6
P07384	CAPN1	Calpain-1 catalytic subunit	0	3.0196	1111	P07384		0	0.167512	0.219789	0.177929	0.168185	0.160224	0.106362	0.148834	0.169606	0.192288	0.202336	0.158994	0.127942	0.117981	0.218455	0.163717	0.173984	0.21462	0.111244	0.147717	0.193446	0.162795	0.199709	0.184253	0.11208	0.121873	0.201126	0.188667	0.245236	0.141297	0.101801	0.192086	0.194847	0.146094	0.201436	0.163978	0.101558	P07384
P07437	TUBB	Tubulin beta chain	0	2.1494	1112	P07437	Large Protein Complex	Large Protein Complex	0.13156	0.190358	0.157995	0.184043	0.215838	0.120207	0.114481	0.168973	0.17975	0.221893	0.189915	0.124988	0.0918495	0.163842	0.164082	0.214582	0.198892	0.166752	0.156136	0.178594	0.121979	0.220998	0.206283	0.11601	0.0968562	0.15369	0.179481	0.2473	0.203807	0.118866	0.102257	0.170746	0.167173	0.239196	0.20855	0.112079	P07437
P07602;P07602-2;P07602-3	PSAP	Prosaposin;Saposin-A;Saposin-B-Val;Saposin-B;Saposin-C;Saposin-D	0	6.7194	1113	P07602	Lysosome	Lysosome	0.0442204	0.122136	0.321503	0.275823	0.162853	0.0734646	0.0440031	0.0934851	0.304549	0.292818	0.191608	0.0735364	0.0452898	0.0989335	0.233701	0.347904	0.19957	0.0746011	0.0499506	0.0914172	0.278591	0.243675	0.252762	0.0836044	0.0437308	0.104034	0.283978	0.294433	0.173056	0.100768	0.03906	0.106546	0.256374	0.286028	0.215782	0.0962108	P07602;P07602-2;P07602-3
P07686	HEXB	Beta-hexosaminidase subunit beta;Beta-hexosaminidase subunit beta chain B;Beta-hexosaminidase subunit beta chain A	0	5.7229	1114	P07686	Lysosome	Lysosome	0.0333214	0.0879978	0.326622	0.295026	0.200584	0.0564484	0.0421608	0.0878121	0.312443	0.323759	0.177792	0.0560325	0.0335499	0.0974916	0.263103	0.299381	0.234025	0.0724491	0.0250127	0.0984089	0.315362	0.289077	0.203221	0.0689176	0.0370188	0.0966124	0.341218	0.290984	0.152954	0.0812128	0.0340942	0.0906439	0.295975	0.297309	0.205986	0.0759918	P07686
P07711	CTSL	Cathepsin L1;Cathepsin L1 heavy chain;Cathepsin L1 light chain	0.0003302	0.67181	1115	P07711	Lysosome	Lysosome	0.0472183	0.0896474	0.28844	0.288541	0.210116	0.0760376	0.0363913	0.108379	0.322655	0.303099	0.177299	0.0521768	0.0380367	0.122713	0.330592	0.287253	0.160042	0.0613643	0.0496604	0.0992179	0.263621	0.255116	0.227291	0.105095	0.0404788	0.118191	0.300655	0.265423	0.172105	0.103148	0.0517514	0.106678	0.306107	0.228328	0.195784	0.111352	P07711
P07737	PFN1	Profilin-1	0	3.9527	1116	P07737		0	0.144054	0.199904	0.164137	0.245129	0.14541	0.101366	0.131624	0.191874	0.189628	0.244681	0.131279	0.110914	0.116545	0.187241	0.165927	0.23015	0.173056	0.127081	0.149512	0.157909	0.161394	0.231305	0.208337	0.091544	0.106772	0.165431	0.205288	0.264976	0.16538	0.0921522	0.119657	0.177391	0.193081	0.238313	0.174999	0.0965583	P07737
P07741;P07741-2	APRT	Adenine phosphoribosyltransferase	0	1.5464	1117	P07741		0	0.171169	0.213639	0.14788	0.239276	0.127197	0.10084	0.141361	0.200888	0.205195	0.229919	0.129488	0.0931487	0.126898	0.16711	0.153067	0.267237	0.171141	0.114548	0.198996	0.162486	0.148673	0.207354	0.207949	0.0745413	0.104176	0.174718	0.204454	0.269141	0.144119	0.103393	0.184218	0.169327	0.182825	0.239499	0.142654	0.0814769	P07741;P07741-2
P07814	EPRS	Bifunctional glutamate/proline--tRNA ligase;Glutamate--tRNA ligase;Proline--tRNA ligase	0	24.778	1118	P07814	Large Protein Complex	Large Protein Complex	0.079975	0.128126	0.189036	0.212809	0.101999	0.288055	0.0772562	0.136219	0.237311	0.185606	0.0834749	0.280133	0.0674541	0.134485	0.207452	0.193968	0.106856	0.289785	0.0972741	0.117786	0.188987	0.228212	0.122799	0.244941	0.0649359	0.116685	0.195972	0.23868	0.110042	0.273686	0.0714454	0.115545	0.221607	0.232979	0.114515	0.243909	P07814
P07858	CTSB	Cathepsin B;Cathepsin B light chain;Cathepsin B heavy chain	0	3.2996	1119	P07858	Lysosome	Lysosome	0.0250424	0.0720326	0.349056	0.284983	0.226613	0.0422733	0.025828	0.0761869	0.387843	0.253264	0.205395	0.0514839	0.0212656	0.0824677	0.299731	0.330233	0.214403	0.0518999	0.0284436	0.0794997	0.315199	0.290129	0.235121	0.0516075	0.0205741	0.0822275	0.337616	0.29948	0.19018	0.0699228	0.0198375	0.0922203	0.343228	0.27171	0.208454	0.0645506	P07858
P07900-2;P07900	HSP90AA1	Heat shock protein HSP 90-alpha	0	8.7338	1120	P07900		0	0.157099	0.200693	0.153358	0.24262	0.141168	0.105062	0.142163	0.209349	0.193171	0.212701	0.122312	0.120304	0.13147	0.208555	0.139044	0.232167	0.162322	0.126442	0.19187	0.186524	0.153163	0.186289	0.199364	0.0827891	0.133745	0.177109	0.18848	0.246661	0.146306	0.107699	0.14216	0.206058	0.198489	0.202535	0.156686	0.0940715	P07900-2;P07900
P07910-2;P07910-4	HNRNPC	Heterogeneous nuclear ribonucleoproteins C1/C2	0	8.9933	1122	P07910-2		0	0.507802	0.100894	0.0478566	0.0814643	0.120608	0.141375	0.494129	0.104113	0.0594894	0.0982239	0.107771	0.136274	0.57658	0.0745244	0.0358943	0.0728569	0.109344	0.1308	0.480063	0.111128	0.0571381	0.0815556	0.149335	0.120781	0.573386	0.0900422	0.0460792	0.0630151	0.110507	0.116971	0.570483	0.091279	0.0502587	0.0662178	0.113384	0.108378	P07910-2;P07910-4
P07919	UQCRH	Cytochrome b-c1 complex subunit 6, mitochondrial	0	1.2408	1123	P07919		0	0.155017	0.384417	0.294964	0.110796	0.0407219	0.0140841	0.126749	0.195569	0.438747	0.0356286	0.0246962	0.17861	0.0677946	0.414689	0.296467	0.0777558	0.0617595	0.0815343	0.147051	0.404384	0.363479	0.0547127	0.0200884	0.0102856	0.215162	0.357636	0.297569	0.0788248	0.0231245	0.0276838	0.167882	0.318113	0.424154	0.0443404	0.0237535	0.0217578	P07919
P07942	LAMB1	Laminin subunit beta-1	0	14.206	1124	P07942		0	0.104298	0.167634	0.276397	0.28187	0.104117	0.0656846	0.0964536	0.167978	0.33273	0.244854	0.091479	0.0665048	0.0991653	0.170992	0.268274	0.287678	0.0960137	0.0778769	0.110274	0.142268	0.233221	0.283222	0.16825	0.0627655	0.0844455	0.13843	0.242312	0.303513	0.154346	0.0769534	0.0866081	0.1294	0.281673	0.294756	0.143072	0.0644907	P07942
P07947	YES1	Tyrosine-protein kinase Yes	0	6.1069	1125	P07947		0	0.125472	0.216368	0.240424	0.24893	0.123815	0.044992	0.126968	0.189417	0.272766	0.240077	0.122315	0.0484569	0.129475	0.203875	0.218735	0.268943	0.1272	0.0517717	0.138562	0.206705	0.202977	0.244011	0.168159	0.0395852	0.121705	0.22542	0.226091	0.25855	0.115378	0.0528544	0.0949776	0.204441	0.267199	0.255343	0.131421	0.046619	P07947
P07948-2;P07948	LYN	Tyrosine-protein kinase Lyn	0	4.3649	1126	P07948		0	0.125201	0.204635	0.210273	0.249997	0.126967	0.0829268	0.119776	0.175917	0.236396	0.294681	0.119143	0.0540862	0.115193	0.171292	0.293496	0.227619	0.126937	0.0654631	0.150939	0.186609	0.215199	0.235675	0.169356	0.0422224	0.116423	0.214194	0.221879	0.239761	0.158485	0.0492573	0.128823	0.183308	0.245113	0.221803	0.173678	0.0472754	P07948-2;P07948
P07951-2	TPM2	Tropomyosin beta chain	0	4.0327	1127	P07951-2		0	0.210478	0.214501	0.13444	0.181291	0.156312	0.102978	0.162395	0.200352	0.161891	0.180296	0.153212	0.141855	0.172011	0.20667	0.124817	0.175282	0.192851	0.128369	0.171828	0.19514	0.184676	0.191053	0.148934	0.10837	0.138583	0.171459	0.215829	0.211605	0.153667	0.108856	0.153516	0.193679	0.213082	0.191555	0.158551	0.0896175	P07951-2
P07954-2;P07954	FH	Fumarate hydratase, mitochondrial	0	7.7499	1128	P07954	Mitochondrion	Mitochondrion	0.0895933	0.501135	0.333276	0.0403399	0.0228408	0.0128146	0.108682	0.462221	0.343409	0.0515803	0.016525	0.0175838	0.0910973	0.558498	0.262209	0.0511777	0.0200491	0.0169693	0.107136	0.463136	0.351765	0.0451879	0.0170602	0.0157144	0.0886876	0.490045	0.326627	0.0485571	0.0271902	0.0188932	0.0742254	0.4971	0.349753	0.0487124	0.0183985	0.0118105	P07954-2;P07954
P07992;P07992-4;P07992-2;P07992-3	ERCC1	DNA excision repair protein ERCC-1	0	1.0897	1129	P07992		0	0.206047	0.224391	0.189874	0.180676	0.142024	0.0569878	0.0993605	0.11997	0.0827543	0.308166	0.0444508	0.345298	0.168995	0.330564	0.113727	0.181666	0	0.205048	0.262	0.210141	0.175135	0.229087	0.0751244	0.0485125	0.325588	0.147975	0.159539	0.133678	0.168637	0.0645838	0.296417	0.287839	0.107196	0.0496476	0.12639	0.13251	P07992;P07992-4;P07992-2;P07992-3
P07996;P07996-2	THBS1	Thrombospondin-1	0	1.7665	1130	P07996		0	0.10737	0.19532	0.278225	0.189891	0.156994	0.0721999	0.12429	0.158908	0.307174	0.227418	0.095736	0.0864736	0.118277	0.220499	0.239022	0.270878	0.105943	0.0453806	0	0.0854229	0.176874	0.337791	0.29204	0.107873	0.124826	0.164487	0.20004	0.180992	0.266403	0.0632526	0.113276	0.114591	0.210177	0.244332	0.205889	0.111734	P07996;P07996-2
P08047;P08047-3;P08047-2	SP1	Transcription factor Sp1	0	2.6633	1131	P08047		0	0.448514	0.143426	0.0841033	0.090408	0.118584	0.114965	0.389909	0.157299	0.121994	0.123494	0.10327	0.104034	0.523795	0.110354	0.0833939	0.0804282	0.121223	0.0808063	0.532602	0.137902	0.0895318	0.0782789	0.0885664	0.0731195	0.465514	0.109488	0.107255	0.127783	0.0872079	0.102752	0.512323	0.115504	0.0983249	0.0880841	0.0847888	0.100975	P08047;P08047-3;P08047-2
P08069	IGF1R	Insulin-like growth factor 1 receptor;Insulin-like growth factor 1 receptor alpha chain;Insulin-like growth factor 1 receptor beta chain	0	6.6257	1132	P08069	Plasma membrane	Plasma membrane	0.117637	0.19742	0.241302	0.222775	0.140147	0.0807185	0.134728	0.184055	0.237452	0.248581	0.124905	0.070279	0.140292	0.179936	0.245131	0.261182	0.123632	0.0498264	0.135601	0.177371	0.234646	0.231056	0.162467	0.0588582	0.119219	0.172006	0.200221	0.243475	0.174574	0.090505	0.112502	0.167425	0.23536	0.269959	0.149621	0.0651328	P08069
P08133;P08133-2	ANXA6	Annexin A6	0	7.141	1133	P08133		0	0.139458	0.218298	0.159554	0.238622	0.136741	0.107327	0.142548	0.215394	0.197236	0.234166	0.116765	0.0938915	0.131285	0.178221	0.186792	0.247341	0.148178	0.108182	0.145157	0.182886	0.206382	0.197062	0.184341	0.0841704	0.127597	0.154639	0.216872	0.22204	0.176944	0.101908	0.146704	0.173122	0.185189	0.243751	0.168269	0.0829641	P08133;P08133-2
P08134	RHOC	Rho-related GTP-binding protein RhoC	0	1.3509	1134	P08134		0	0.126257	0.195383	0.224494	0.171851	0.135026	0.14699	0.186296	0.193928	0.215769	0.186235	0.117782	0.0999899	0.105355	0.144784	0.282615	0.214089	0.137049	0.116107	0.159371	0.188432	0.191016	0.240678	0.137599	0.0829033	0.128201	0.163522	0.186987	0.206742	0.176706	0.137841	0.157623	0.126266	0.217943	0.18641	0.148017	0.163742	P08134
P08174-4;P08174;P08174-3;P08174-5;P08174-2;P08174-6;P08174-7	CD55	Complement decay-accelerating factor	0	5.5937	1135	P08174	Plasma membrane	Plasma membrane	0.109142	0.181606	0.231412	0.282747	0.155456	0.0396368	0.0969932	0.177587	0.267253	0.26342	0.143751	0.0509964	0.112889	0.166884	0.276228	0.277831	0.123114	0.0430539	0.137613	0.181481	0.21587	0.23028	0.200691	0.0340652	0.108008	0.186807	0.218568	0.268517	0.167901	0.0501983	0.109355	0.197251	0.245393	0.251353	0.156005	0.0406421	P08174-4;P08174;P08174-3;P08174-5;P08174-2;P08174-6;P08174-7
P08183;P08183-2	ABCB1	Multidrug resistance protein 1	0	10.08	1136	P08183	Plasma membrane	Plasma membrane	0.15152	0.22343	0.237846	0.20908	0.111646	0.066477	0.154172	0.202599	0.251842	0.219919	0.110835	0.0606328	0.135309	0.204104	0.248145	0.22175	0.109256	0.0814358	0.169868	0.222822	0.218376	0.208244	0.129993	0.050698	0.137993	0.226684	0.241823	0.203119	0.130247	0.0601335	0.144555	0.20838	0.257062	0.203536	0.126482	0.0599856	P08183;P08183-2
P08195;P08195-4	SLC3A2	4F2 cell-surface antigen heavy chain	0	12.989	1137	P08195	Plasma membrane	Plasma membrane	0.137602	0.243216	0.252185	0.232946	0.106245	0.027805	0.133591	0.219854	0.28204	0.247932	0.0889046	0.0276778	0.164779	0.247357	0.174324	0.271392	0.113242	0.0289065	0.161524	0.254528	0.237023	0.208864	0.114391	0.0236692	0.127759	0.243015	0.26593	0.215657	0.118001	0.0296376	0.1253	0.230267	0.282574	0.224948	0.112142	0.024769	P08195;P08195-4
P08236-3;P08236;P08236-2	GUSB	Beta-glucuronidase	0	3.3942	1140	P08236		0	0.110814	0.185957	0.258896	0.242822	0.102583	0.0989262	0.117096	0.119442	0.266239	0.221881	0.118023	0.15732	0.124416	0.171642	0.209454	0.288125	0.136697	0.0696659	0.123905	0.18886	0.27025	0.229878	0.11974	0.0673671	0.068391	0.124619	0.253187	0.196114	0.185006	0.172683	0.145186	0.106455	0.269538	0.26187	0.159902	0.0570488	P08236-3;P08236;P08236-2
P08237-3;P08237;P08237-2	PFKM	ATP-dependent 6-phosphofructokinase, muscle type	0	8.6644	1141	P08237		0	0.0840931	0.117175	0.102561	0.194775	0.239476	0.26192	0.0698762	0.0811755	0.130172	0.195064	0.206198	0.317515	0.0478944	0.0774008	0.105982	0.215102	0.285127	0.268494	0.096526	0.103179	0.107714	0.167894	0.23173	0.292957	0.0891461	0.121014	0.125663	0.170228	0.201267	0.292682	0.0710418	0.0912108	0.120693	0.161545	0.231384	0.324126	P08237-3;P08237;P08237-2
P08238	HSP90AB1	Heat shock protein HSP 90-beta	0	14.708	1142	P08238		0	0.158474	0.205918	0.151497	0.233534	0.15094	0.099637	0.143947	0.207498	0.194834	0.205283	0.129092	0.119345	0.122619	0.213002	0.164153	0.21172	0.162798	0.125707	0.203569	0.18174	0.140809	0.193427	0.195517	0.0849379	0.132243	0.189128	0.187553	0.241577	0.150589	0.0989107	0.133844	0.207809	0.197717	0.200671	0.165132	0.0948285	P08238
P08240;P08240-2	SRPR	Signal recognition particle receptor subunit alpha	0	10.112	1143	P08240	ER	ER	0.111377	0.157003	0.320887	0.305	0.0864732	0.0192603	0.117077	0.179188	0.322683	0.286654	0.0643941	0.0300039	0.106883	0.169564	0.318543	0.295854	0.0835516	0.0256044	0.107217	0.148141	0.295403	0.324082	0.103448	0.0217092	0.0811393	0.142759	0.309005	0.315107	0.125014	0.0269753	0.0893732	0.118131	0.311163	0.343364	0.116982	0.0209866	P08240;P08240-2
P08243;P08243-2;P08243-3	ASNS	Asparagine synthetase [glutamine-hydrolyzing]	0	3.7268	1144	P08243		0	0.136571	0.204451	0.162195	0.21075	0.168094	0.117939	0.141576	0.201118	0.197742	0.212305	0.133853	0.113407	0.116092	0.211305	0.157381	0.200327	0.178701	0.136193	0.177899	0.184514	0.154092	0.185552	0.167254	0.130688	0.124064	0.188406	0.186181	0.222808	0.170454	0.108088	0.128915	0.197593	0.179792	0.223156	0.174958	0.0955847	P08243;P08243-2;P08243-3
P08397;P08397-3;P08397-2;P08397-4	HMBS	Porphobilinogen deaminase	0.00017507	0.81062	1145	P08397		0	0.193763	0.169675	0.137517	0.195075	0.152935	0.151035	0.16128	0.161062	0.157526	0.192763	0.143407	0.183962	0.132467	0.184782	0.18343	0.19035	0.18145	0.127521	0.167841	0.156195	0.171987	0.227707	0.167963	0.108308	0.157506	0.193214	0.1818	0.180461	0.169975	0.117045	0.187639	0.166773	0.158726	0.206012	0.14616	0.134691	P08397;P08397-3;P08397-2;P08397-4
P08559;P08559-4;P08559-3;P08559-2	PDHA1	Pyruvate dehydrogenase E1 component subunit alpha, somatic form, mitochondrial	0	7.2154	1146	P08559	Mitochondrion	Mitochondrion	0.106459	0.487055	0.314703	0.0463209	0.0179557	0.0275061	0.109357	0.477717	0.31022	0.0517393	0.0225471	0.0284188	0.0924908	0.433523	0.374157	0.0429993	0.030511	0.0263186	0.135018	0.450246	0.339604	0.0387295	0.018315	0.0180863	0.107653	0.496914	0.310411	0.0432281	0.0177037	0.0240902	0.0841723	0.457743	0.371786	0.0390231	0.0250702	0.0222054	P08559;P08559-4;P08559-3;P08559-2
P08572	COL4A2	Collagen alpha-2(IV) chain;Canstatin	0	2.4536	1147	P08572		0	0.0951619	0.189661	0.251926	0.330832	0.107313	0.0251061	0.0867393	0.187292	0.401562	0.212578	0.0911742	0.0206539	0.0930085	0.187598	0.388619	0.260103	0.070671	0	0.0816485	0.15923	0.283127	0.308508	0.128927	0.0385608	0.079132	0.160087	0.322712	0.285332	0.106387	0.0463498	0.0619294	0.150498	0.317015	0.316639	0.105271	0.0486477	P08572
P08574	CYC1	Cytochrome c1, heme protein, mitochondrial	0	3.2428	1148	P08574		0	0.0946338	0.481732	0.34109	0.0476485	0.0213875	0.013508	0.111822	0.438019	0.35213	0.0535126	0.0230403	0.0214762	0.0820156	0.559064	0.286491	0.0396729	0.0151501	0.0176066	0.129137	0.465955	0.321	0.0411466	0.0211916	0.0215693	0.0761243	0.538791	0.293095	0.0387987	0.0202743	0.0329171	0.0775668	0.491163	0.36326	0.0299175	0.0137075	0.0243853	P08574
P08579	SNRPB2	U2 small nuclear ribonucleoprotein B	0	2.2092	1149	P08579		0	0.412127	0.099745	0.0508252	0.100565	0.144634	0.192104	0.401975	0.108408	0.0604622	0.113805	0.123922	0.191428	0.482402	0.0713035	0.0432495	0.0938757	0.150738	0.158431	0.376704	0.114894	0.0744644	0.079416	0.177929	0.176593	0.498625	0.0855206	0.0472372	0.0752474	0.128984	0.164386	0.486477	0.0756445	0.0532115	0.0862708	0.150924	0.147471	P08579
P08581;P08581-2	MET	Hepatocyte growth factor receptor	0	10.849	1150	P08581	Plasma membrane	Plasma membrane	0.115892	0.211073	0.249793	0.253648	0.114489	0.0551046	0.1153	0.200448	0.272969	0.249844	0.108899	0.0525399	0.128264	0.175999	0.254747	0.257372	0.119584	0.0640341	0.132061	0.193945	0.219577	0.240581	0.156919	0.0569175	0.109485	0.200814	0.242764	0.233659	0.148804	0.0644731	0.1099	0.191066	0.234752	0.244076	0.163404	0.0568027	P08581;P08581-2
P08582	MFI2	Melanotransferrin	0	9.2918	1151	P08582	Plasma membrane	Plasma membrane	0.100827	0.160453	0.231232	0.26229	0.144455	0.100742	0.096134	0.163919	0.255157	0.261132	0.134266	0.0893924	0.106243	0.15295	0.264132	0.27053	0.132448	0.073697	0.128351	0.164227	0.194879	0.273897	0.186327	0.0523196	0.0985733	0.160066	0.228525	0.258109	0.167383	0.0873423	0.115803	0.169022	0.241872	0.257832	0.158946	0.0565258	P08582
P08621;P08621-2;P08621-3	SNRNP70	U1 small nuclear ribonucleoprotein 70 kDa	0	6.5847	1152	P08621		0	0.397275	0.0969823	0.0449207	0.110732	0.162745	0.187345	0.367243	0.110821	0.0618456	0.118965	0.138666	0.202459	0.462577	0.0670622	0.0489787	0.104411	0.159048	0.157924	0.425941	0.109749	0.0604978	0.0890418	0.147534	0.167236	0.482778	0.0899851	0.0503775	0.0778718	0.13057	0.168418	0.492167	0.0925302	0.0506749	0.0764786	0.125365	0.162785	P08621;P08621-2;P08621-3
P08648	ITGA5	Integrin alpha-5;Integrin alpha-5 heavy chain;Integrin alpha-5 light chain	0	3.1757	1153	P08648		0	0.140903	0.135112	0.208447	0.249975	0.148298	0.117265	0.0973558	0.181306	0.207928	0.245765	0.176117	0.0915287	0.0941604	0.136051	0.275116	0.297165	0.139941	0.0575675	0.0851017	0.157622	0.181626	0.297703	0.196523	0.0814228	0.146093	0.116621	0.185402	0.222699	0.245562	0.0836239	0.103455	0.149643	0.233032	0.244085	0.200303	0.0694823	P08648
P08651-2;P08651;P08651-4;P08651-5;P08651-3;P08651-6	NFIC	Nuclear factor 1 C-type	0	3.9641	1154	P08651		0	0.542576	0.152582	0.0861263	0.0852573	0.0719358	0.0615226	0.516619	0.152446	0.128028	0.0779478	0.0675679	0.0573922	0.595847	0.112655	0.0704092	0.0704765	0.0740505	0.0765618	0.551257	0.147841	0.104583	0.0806219	0.0681423	0.0475546	0.566948	0.129597	0.0815251	0.0740357	0.0666249	0.0812696	0.556447	0.144231	0.0893045	0.077256	0.0693796	0.0633814	P08651-2;P08651;P08651-4;P08651-5;P08651-3;P08651-6
P08670	VIM	Vimentin	0	19.193	1155	P08670		0	0.201522	0.162359	0.101641	0.1604	0.215684	0.158394	0.166393	0.1513	0.150133	0.165464	0.191355	0.175356	0.161345	0.148217	0.123635	0.193865	0.204979	0.167958	0.234255	0.14601	0.0978072	0.172112	0.219305	0.130511	0.16665	0.12604	0.110658	0.176677	0.237316	0.182659	0.191313	0.154791	0.114974	0.187238	0.201207	0.150475	P08670
P08708	RPS17	40S ribosomal protein S17	0	3.5767	1156	P08708	Large Protein Complex	Large Protein Complex	0.0368814	0.0461391	0.0722866	0.195474	0.292736	0.356483	0.0331324	0.047492	0.0761963	0.194391	0.25886	0.389928	0.0377081	0.0495688	0.0352089	0.230168	0.306522	0.340824	0.0354906	0.0389373	0.0605778	0.160684	0.283679	0.420632	0.0345921	0.0488233	0.0713034	0.15684	0.217896	0.470545	0.0394506	0.0576322	0.0766377	0.16552	0.22524	0.43552	P08708
P08754	GNAI3	Guanine nucleotide-binding protein G(k) subunit alpha	0	2.171	1157	P08754		0	0.105765	0.218543	0.244339	0.26817	0.128928	0.0342543	0.0910361	0.189533	0.289444	0.256877	0.128015	0.045095	0.116061	0.184632	0.245462	0.279634	0.138479	0.0357329	0.127557	0.183659	0.219783	0.26915	0.168554	0.0312974	0.106377	0.210938	0.243912	0.271242	0.131509	0.0360217	0.0957436	0.193493	0.261491	0.266977	0.146315	0.0359805	P08754
P08758	ANXA5	Annexin A5	0	5.6917	1158	P08758		0	0.133301	0.187178	0.161454	0.288896	0.131129	0.0980412	0.126094	0.198147	0.219424	0.248309	0.107558	0.100467	0.112877	0.191765	0.175845	0.259281	0.142402	0.11783	0.143624	0.132865	0.16461	0.256154	0.22932	0.0734271	0.098109	0.155484	0.2018	0.279613	0.158005	0.106989	0.12044	0.169673	0.210671	0.242979	0.172367	0.0838695	P08758
P08865	RPSA	40S ribosomal protein SA	0	5.404	1159	P08865			0.0311564	0.0501761	0.0729921	0.187727	0.332259	0.325689	0.04145	0.0694948	0.0988489	0.242346	0.261494	0.286367	0.0374378	0.0481542	0.0558498	0.240617	0.320816	0.297125	0.041256	0.0666512	0.0967016	0.15126	0.274317	0.369814	0.030153	0.0524643	0.0785896	0.152456	0.248794	0.437543	0.0328161	0.0590095	0.0828542	0.15363	0.283007	0.388683	P08865
P08962-3;P08962-2;P08962	CD63	CD63 antigen	0	1.4841	1160	P08962		0	0.0306564	0.0675363	0.248568	0.295547	0.264652	0.0930403	0.0400794	0.0889758	0.265423	0.250189	0.23474	0.120593	0.0348265	0.104293	0.0898117	0.370585	0.299236	0.101248	0.0448759	0.0711252	0.269032	0.251343	0.279595	0.0840293	0.0248729	0.0599351	0.296407	0.293061	0.233725	0.0919989	0.0240135	0.0745958	0.23464	0.331451	0.236254	0.0990457	P08962-3;P08962-2;P08962
P09001	MRPL3	39S ribosomal protein L3, mitochondrial	0	4.0187	1161	P09001	Mitochondrion	Mitochondrion	0.078533	0.532999	0.311398	0.039213	0.0190315	0.0188253	0.0819407	0.475343	0.352452	0.0492688	0.0204201	0.0205751	0.0749358	0.571018	0.271396	0.0462019	0.0167729	0.0196757	0.0865045	0.44629	0.391055	0.0435597	0.0163353	0.016256	0.101807	0.518083	0.289576	0.0436064	0.023833	0.0230955	0.0686796	0.475926	0.382313	0.0396643	0.0161597	0.0172569	P09001
P09012	SNRPA	U1 small nuclear ribonucleoprotein A	0	3.2375	1162	P09012		0	0.497394	0.105453	0.0438861	0.0825585	0.122242	0.148467	0.443818	0.109997	0.0627161	0.0895502	0.11854	0.175379	0.562662	0.087249	0.0311438	0.0777663	0.105279	0.1359	0.453165	0.116655	0.0653637	0.0837161	0.13005	0.151049	0.550581	0.0961132	0.0430898	0.0687823	0.108224	0.13321	0.541545	0.085278	0.043648	0.0601116	0.131367	0.138051	P09012
P09038-2;P09038-3;P09038-1;P09038	FGF2	Fibroblast growth factor 2	0	1.7103	1163	P09038		0	0.36496	0.133841	0.156986	0.169884	0.102754	0.071575	0.224307	0.183289	0.190556	0.183271	0.126907	0.0916684	0.364317	0.0886537	0.223752	0.157452	0.0964852	0.0693393	0.30603	0.153415	0.169348	0.188909	0.117227	0.0650715	0.384372	0.132371	0.156524	0.151273	0.0962028	0.0792562	0.383911	0.11163	0.168903	0.157978	0.0997545	0.0778237	P09038-2;P09038-3;P09038-1;P09038
P09110;P09110-2	ACAA1	3-ketoacyl-CoA thiolase, peroxisomal	0	3.828	1165	P09110	Peroxisome	Peroxisome	0.0777346	0.126712	0.316465	0.339489	0.102265	0.0373337	0.0664485	0.143689	0.342823	0.288308	0.0888724	0.0698598	0.0774737	0.140325	0.282385	0.347299	0.0922855	0.060232	0.0716601	0.125594	0.306605	0.355094	0.108735	0.0323124	0.0546432	0.126726	0.28144	0.353096	0.0931441	0.0909503	0.0531846	0.10505	0.311641	0.376994	0.117527	0.0356033	P09110;P09110-2
P09132	SRP19	Signal recognition particle 19 kDa protein	0	2.4664	1166	P09132		0	0.101523	0.129322	0.265336	0.306602	0.136864	0.0603534	0.0685984	0.155628	0.301636	0.284479	0.11076	0.0788988	0.0995998	0.139464	0.199242	0.337403	0.135937	0.0883542	0.101038	0.125147	0.261355	0.289232	0.153617	0.0696116	0.0933773	0.10936	0.250042	0.339957	0.138296	0.0689678	0.0806745	0.123505	0.252286	0.322332	0.152698	0.0685053	P09132
P09234	SNRPC	U1 small nuclear ribonucleoprotein C	0	1.117	1167	P09234		0	0.479381	0.115911	0.0495225	0.092444	0.132717	0.130024	0.427611	0.143822	0.0739417	0.112802	0.091106	0.150717	0.574529	0.101443	0.0195903	0.0803245	0.0849488	0.139165	0.481817	0.125871	0.05177	0.0832203	0.112579	0.144743	0.614377	0.10403	0.0362727	0.0663229	0.0797228	0.0992751	0.634185	0.0976081	0.0388727	0.0414568	0.0771329	0.110744	P09234
P09382	LGALS1	Galectin-1	0	3.8181	1168	P09382		0	0.137695	0.217931	0.201319	0.251538	0.118796	0.0727209	0.111183	0.212732	0.264627	0.242122	0.100962	0.0683743	0.120942	0.183998	0.220597	0.264729	0.127051	0.0826832	0.154969	0.16637	0.161856	0.267384	0.188001	0.0614197	0.109655	0.185056	0.220353	0.31403	0.104601	0.0663051	0.11106	0.212784	0.222624	0.269074	0.122194	0.0622637	P09382
P09417;P09417-2	QDPR	Dihydropteridine reductase	0	1.9112	1169	P09417		0	0.103632	0.267089	0.297659	0.161609	0.072568	0.0974434	0.123238	0.297543	0.275022	0.145015	0.0849344	0.0742479	0.074395	0.276424	0.301335	0.106291	0.125913	0.115642	0.1241	0.251133	0.265414	0.12452	0.123917	0.110915	0.0477766	0.258041	0.272397	0.157095	0.0982596	0.166431	0.120834	0.274589	0.328872	0.104102	0.103573	0.06803	P09417;P09417-2
P09429;B2RPK0	HMGB1;HMGB1P1	High mobility group protein B1;Putative high mobility group protein B1-like 1	0	3.4611	1170	P09429;B2RPK0		0	0.410459	0.217117	0.132269	0.0933789	0.0872905	0.0594857	0.438341	0.235637	0.13612	0.0895852	0.0532129	0.047104	0.409406	0.189957	0.0617489	0.119784	0.118842	0.100262	0.405448	0.221468	0.148412	0.0872045	0.0793269	0.0581399	0.435924	0.188363	0.126985	0.0875286	0.0861685	0.075031	0.435601	0.194471	0.132789	0.0901212	0.0818969	0.065121	P09429;B2RPK0
P09493-3			0	2.8211	1172	P09493-3		0	0.243909	0.189122	0.126343	0.185516	0.146955	0.108156	0.127071	0.204248	0.183316	0.167801	0.145908	0.171656	0.175839	0.205895	0.172436	0.141309	0.205939	0.0985809	0.227645	0.18396	0.157261	0.172599	0.137844	0.120691	0.182847	0.167339	0.185257	0.194849	0.160519	0.109188	0.208939	0.203975	0.218202	0.164324	0.117882	0.0866786	P09493-3
P09493-5			0	1.7581	1173	P09493-5		0	0.31181	0.21906	0.122748	0.160841	0.103972	0.0815684	0.272618	0.242461	0.168854	0.128871	0.0976892	0.0895072	0.304116	0.212556	0.176666	0.126783	0.102952	0.0769276	0.281107	0.201709	0.139522	0.169699	0.141628	0.0663352	0.166006	0.177552	0.172198	0.151365	0.136186	0.196692	0.286574	0.200685	0.200237	0.136776	0.107189	0.0685399	P09493-5
P09496-2;P09496-4;P09496-3;P09496;P09496-5	CLTA	Clathrin light chain A	0	2.4415	1175	P09496	Large Protein Complex	Large Protein Complex	0.142936	0.166226	0.136914	0.22043	0.204881	0.128614	0.113408	0.162071	0.155231	0.218083	0.185543	0.165664	0.121928	0.169299	0.150059	0.226928	0.203956	0.127829	0.161593	0.174658	0.133444	0.195556	0.221488	0.113261	0.1216	0.166167	0.1672	0.209215	0.206826	0.128993	0.162333	0.196623	0.13948	0.181333	0.202045	0.118185	P09496-2;P09496-4;P09496-3;P09496;P09496-5
P09497-2;P09497	CLTB	Clathrin light chain B	0	1.4326	1176	P09497	Large Protein Complex	Large Protein Complex	0.129708	0.14859	0.118184	0.221228	0.235658	0.146632	0.112127	0.177951	0.152857	0.21939	0.192781	0.144894	0.14206	0.158107	0.144734	0.207093	0.208951	0.139056	0.162539	0.150973	0.130874	0.198444	0.24201	0.11516	0.117502	0.162879	0.156519	0.221168	0.218075	0.123856	0.14412	0.195845	0.159057	0.187731	0.188837	0.124411	P09497-2;P09497
P09525;P09525-2	ANXA4	Annexin A4	0	2.9109	1177	P09525		0	0.174754	0.167778	0.159932	0.247105	0.138373	0.112058	0.143775	0.171226	0.19353	0.17536	0.135073	0.181037	0.124152	0.170954	0.234624	0.240847	0.102314	0.127109	0.16461	0.125508	0.202462	0.227929	0.182826	0.0966659	0.0992141	0.148141	0.209118	0.255318	0.229664	0.0585455	0.131459	0.199295	0.165121	0.246412	0.17893	0.0787846	P09525;P09525-2
P09543-2;P09543	CNP	2,3-cyclic-nucleotide 3-phosphodiesterase	0	7.1388	1178	P09543		0	0.118074	0.211413	0.24308	0.247905	0.143624	0.0359037	0.109518	0.201665	0.269035	0.260645	0.118955	0.0401826	0.124381	0.222674	0.218338	0.259297	0.131651	0.0436604	0.145719	0.208662	0.227051	0.209776	0.169741	0.0390518	0.108697	0.205721	0.250991	0.219038	0.165273	0.0502794	0.119673	0.199989	0.261189	0.22613	0.151714	0.0413053	P09543-2;P09543
P09601	HMOX1	Heme oxygenase 1	0	3.922	1179	P09601		0	0.137389	0.149417	0.255938	0.323846	0.0999358	0.0334741	0.121247	0.158368	0.275553	0.314589	0.0864194	0.0438235	0.108239	0.151016	0.33604	0.2696	0.0990401	0.0360642	0.114937	0.156487	0.270731	0.308806	0.112985	0.0360533	0.0994156	0.128687	0.278896	0.297631	0.1483	0.0470706	0.0815529	0.113907	0.29081	0.325274	0.149561	0.0388951	P09601
P09622;P09622-2;P09622-3	DLD	Dihydrolipoyl dehydrogenase, mitochondrial	0	6.2717	1180	P09622	Mitochondrion	Mitochondrion	0.0947713	0.454652	0.373313	0.0451635	0.0153673	0.0167329	0.109062	0.459344	0.350521	0.0460033	0.0147494	0.0203203	0.101484	0.404524	0.395706	0.050106	0.0322874	0.0158925	0.146999	0.442712	0.338783	0.0321881	0.0255725	0.0137453	0.105941	0.459432	0.350071	0.0410029	0.0246026	0.0189508	0.103948	0.44889	0.364843	0.0376917	0.0262805	0.0183472	P09622;P09622-2;P09622-3
P09651-2	HNRNPA1	Heterogeneous nuclear ribonucleoprotein A1;Heterogeneous nuclear ribonucleoprotein A1, N-terminally processed	0.0067044	0.37206	1182	P09651-2		0	0.405527	0.0741645	0.0478696	0.0984351	0.181135	0.192868	0.46287	0.108985	0.0577878	0.113278	0.122945	0.134133	0.603329	0.0745675	0.0452233	0.0707791	0.101253	0.104848	0.446028	0.114488	0.0520553	0.0888415	0.178288	0.120299	0.557224	0.0871689	0.0411523	0.0740142	0.126626	0.113815	0.626101	0.0900148	0.0429922	0.0575297	0.0973967	0.0859659	P09651-2
P09651;P09651-3;Q32P51	HNRNPA1;HNRNPA1L2	Heterogeneous nuclear ribonucleoprotein A1;Heterogeneous nuclear ribonucleoprotein A1, N-terminally processed;Heterogeneous nuclear ribonucleoprotein A1-like 2	0	8.5288	1181	P09651;P09651-3;Q32P51		0	0.491467	0.0972502	0.0374869	0.0913607	0.150802	0.131633	0.488007	0.114099	0.0566218	0.0856833	0.122998	0.132591	0.529345	0.0866829	0.0433145	0.0904872	0.113505	0.136665	0.51167	0.136528	0.0613013	0.0612584	0.140705	0.088538	0.616881	0.0696041	0.0330952	0.0496946	0.114696	0.116029	0.62111	0.0858284	0.0430155	0.0441272	0.103376	0.102543	P09651;P09651-3;Q32P51
P09661	SNRPA1	U2 small nuclear ribonucleoprotein A	0	5.2366	1183	P09661		0	0.412652	0.0913126	0.0535675	0.100285	0.134455	0.207727	0.405514	0.0931049	0.0642178	0.116444	0.140251	0.180467	0.4692	0.0657262	0.0302501	0.100175	0.153363	0.181286	0.276616	0.118868	0.069807	0.128737	0.189703	0.216269	0.40626	0.116005	0.0741643	0.107556	0.100354	0.195661	0.310874	0.121586	0.0679707	0.120908	0.167161	0.211501	P09661
P09669	COX6C	Cytochrome c oxidase subunit 6C	0	1.0157	1184	P09669	Mitochondrion	Mitochondrion	0.155952	0.338379	0.269335	0.0821928	0.0823689	0.0717724	0.0971013	0.370595	0.38995	0.134114	0	0.00824005	0.0729264	0.404228	0.275875	0.0473729	0.111601	0.0879971	0.0871513	0.378712	0.266669	0.0396881	0.0975871	0.130193	0.0826316	0.328055	0.328389	0.0422326	0.0533685	0.165323	0.117104	0.295778	0.224627	0.0613725	0.243189	0.0579305	P09669
P09874	PARP1	Poly [ADP-ribose] polymerase 1	0	18.951	1185	P09874		0	0.616711	0.118676	0.0619707	0.0684371	0.0713094	0.0628952	0.609384	0.129507	0.0728588	0.0737838	0.0583135	0.0561526	0.698268	0.0952987	0.0437392	0.0523887	0.0598476	0.0504582	0.605123	0.128565	0.0721403	0.0685993	0.0676111	0.0579613	0.681997	0.105707	0.051099	0.0493803	0.0522812	0.0595353	0.679011	0.113084	0.0542384	0.0511698	0.0505204	0.0519765	P09874
P09884	POLA1	DNA polymerase alpha catalytic subunit	0	5.1788	1186	P09884		0	0.241909	0.179898	0.113374	0.151502	0.173975	0.139342	0.222166	0.14044	0.142461	0.202005	0.155283	0.137645	0.219675	0.158859	0.121735	0.172326	0.166664	0.160741	0.225505	0.15668	0.17252	0.168237	0.165191	0.111867	0.204105	0.162099	0.154827	0.192583	0.166457	0.11993	0.183323	0.17857	0.139922	0.161549	0.190371	0.146265	P09884
P09914;P09914-2	IFIT1	Interferon-induced protein with tetratricopeptide repeats 1	0.00017532	0.8158	1187	P09914		0	0.11995	0.125694	0.116052	0.104856	0.152895	0.380553	0.229236	0.11836	0.190016	0.217961	0.11099	0.133437	0.188923	0.163035	0.277717	0.196508	0.0907353	0.0830823	0.15533	0.182976	0.229606	0.143168	0.179313	0.109608	0.14604	0.162424	0.14085	0.231502	0.191894	0.127291	0.187352	0.260795	0.0789419	0.231567	0.150069	0.0912742	P09914;P09914-2
P09923	ALPI	Intestinal-type alkaline phosphatase	0	2.0401	1188	P09923		0	0.103657	0.158836	0.202275	0.260106	0.173842	0.101284	0.122424	0.155024	0.190424	0.251867	0.152808	0.127453	0.118328	0.160528	0.250029	0.251898	0.160715	0.0585015	0.157085	0.175485	0.18458	0.246526	0.164803	0.0715203	0.0776878	0.224305	0.206533	0.270561	0.162362	0.0585517	0.0860739	0.160745	0.238608	0.269148	0.187564	0.0578618	P09923
P09960;P09960-2	LTA4H	Leukotriene A-4 hydrolase	0	6.3699	1189	P09960		0	0.138253	0.168584	0.150945	0.281905	0.144372	0.115942	0.139014	0.164478	0.208335	0.259057	0.118202	0.110915	0.101846	0.169211	0.178479	0.254611	0.156944	0.138909	0.137789	0.138078	0.151623	0.2564	0.218636	0.0974739	0.101588	0.133871	0.199204	0.287114	0.159691	0.118532	0.0958836	0.162356	0.216585	0.24055	0.173423	0.111202	P09960;P09960-2
P09972	ALDOC	Fructose-bisphosphate aldolase C	0	6.1463	1191	P09972		0	0.105025	0.191548	0.25025	0.27459	0.131672	0.0469149	0.0967562	0.157254	0.28782	0.277332	0.125441	0.0553976	0.10284	0.186737	0.218438	0.299983	0.136993	0.0550084	0.132074	0.194501	0.243179	0.251939	0.142574	0.0357323	0.0789747	0.193373	0.286341	0.243886	0.138808	0.0586185	0.0975085	0.184777	0.281597	0.24675	0.140032	0.049335	P09972
P0C2W1	FBXO45	F-box/SPRY domain-containing protein 1	0	1.5366	1195	P0C2W1		0	0.14972	0.123781	0.102344	0.181989	0.196302	0.245864	0.109544	0.0777875	0.152107	0.169485	0.203986	0.287091	0.107492	0.069099	0.129509	0.179159	0.240799	0.273943	0.0477192	0.120335	0.114853	0.186856	0.25179	0.278447	0.115334	0.116326	0.117437	0.180878	0.167528	0.302497	0.0697272	0.0810574	0.105223	0.189361	0.224041	0.33059	P0C2W1
P0CG13	CHTF8	Chromosome transmission fidelity protein 8 homolog	0	1.8385	1200	P0CG13		0	0.118723	0.12848	0.168011	0.169775	0.191004	0.224006	0.14208	0.10424	0.0967116	0.228705	0.197479	0.230784	0.125137	0.126454	0.123092	0.143814	0.23711	0.244393	0.117184	0.125506	0.308606	0.121023	0.143008	0.184673	0.0999747	0.378701	0.103598	0.0907155	0.11366	0.213351	0.124186	0.229159	0.0918956	0.15778	0.158346	0.238633	P0CG13
P0CW18	PRSS56	Serine protease 56	0	6.9353	1203	P0CW18		0	0.0776968	0.173006	0.265483	0.266362	0.121802	0.0956503	0.0659224	0.158414	0.312775	0.270526	0.110171	0.0821915	0.0641501	0.141824	0.337829	0.258839	0.113392	0.0839672	0.0557086	0.131517	0.219729	0.302223	0.205928	0.0848949	0.0496071	0.149959	0.274254	0.284196	0.141023	0.10096	0.0371285	0.154742	0.213268	0.3252	0.171173	0.0984887	P0CW18
P0DJ93	SMIM13	Small integral membrane protein 13	0.00034276	0.74086	1205	P0DJ93		0	0.0905398	0.156796	0.257425	0.288987	0.0671642	0.139089	0.0735324	0.12056	0.227461	0.179099	0.0443758	0.354972	0.0884473	0.10218	0.456568	0.290595	0.0622091	0	0.106154	0.0863034	0.215389	0.265883	0.076356	0.249914	0.0892259	0.1403	0.255129	0.380721	0.0792731	0.0553514	0.0954141	0.104445	0.227455	0.281219	0.0765637	0.214903	P0DJ93
P0DMV8;P0DMV9;P0DMV8-2	HSPA1A;HSPA1B	Heat shock 70 kDa protein 1A;Heat shock 70 kDa protein 1B	0	11.556	1207	P0DMV8;P0DMV9;P0DMV8-2		0	0.162603	0.15931	0.146693	0.218423	0.184472	0.128498	0.14951	0.16087	0.180911	0.221248	0.155893	0.131568	0.144394	0.151322	0.146562	0.223432	0.18537	0.14892	0.185468	0.14162	0.138631	0.213884	0.198836	0.12156	0.154415	0.139813	0.167304	0.226039	0.182548	0.129881	0.147922	0.1562	0.173993	0.199923	0.191181	0.130781	P0DMV8;P0DMV9;P0DMV8-2
P0DN76;Q01081;Q01081-2;Q01081-4	U2AF1	Splicing factor U2AF 35 kDa subunit	0	2.9577	1209	P0DN76;Q01081;Q01081-2;Q01081-4		0	0.381184	0.0992778	0.0524079	0.118111	0.184812	0.164208	0.403317	0.0960096	0.068101	0.104345	0.149107	0.179121	0.505948	0.0660218	0.0430545	0.10759	0.124126	0.15326	0.36564	0.107694	0.0730763	0.0954182	0.166381	0.191791	0.500402	0.0823015	0.0504114	0.0780763	0.118722	0.170087	0.458198	0.083382	0.0579339	0.0849477	0.136105	0.179433	P0DN76;Q01081;Q01081-2;Q01081-4
P0DN79;P35520;P35520-2	CBS	Cystathionine beta-synthase	0	3.6827	1210	P0DN79;P35520;P35520-2		0	0.146051	0.188664	0.157846	0.243015	0.149054	0.11537	0.117086	0.192742	0.186068	0.208783	0.152249	0.143071	0.105388	0.20898	0.188925	0.219438	0.148611	0.128658	0.172118	0.155033	0.124794	0.248827	0.198837	0.100391	0.0909469	0.169944	0.184361	0.297051	0.155161	0.102537	0.121646	0.184827	0.195918	0.228981	0.159378	0.10925	P0DN79;P35520;P35520-2
P0DP25;P0DP24;P0DP23			0	3.8801	1211	P0DP25;P0DP24;P0DP23		0	0.16571	0.204316	0.234136	0.231269	0.112375	0.0521935	0.155822	0.192407	0.260714	0.244294	0.0931993	0.0535637	0.20196	0.227692	0.124662	0.260118	0.12394	0.0616281	0.202484	0.197293	0.218594	0.210305	0.123681	0.0476422	0.153018	0.193626	0.258915	0.228384	0.116175	0.0498824	0.160215	0.188967	0.266049	0.21783	0.122336	0.0446025	P0DP25;P0DP24;P0DP23
P0DP91;Q8N328	PGBD3	PiggyBac transposable element-derived protein 3	0	3.6124	1212	P0DP91;Q8N328		0	0.230925	0.149961	0.187834	0.172031	0.122285	0.136965	0.247151	0.175968	0.141312	0.169059	0.172718	0.0937925	0.16226	0.172748	0.272475	0.0720764	0.146897	0.173544	0.188098	0.14054	0.0979541	0.167993	0.095612	0.309803	0.201683	0.123119	0.169186	0.114998	0.135641	0.255373	0.280478	0.14016	0.178794	0.178664	0.153589	0.0683147	P0DP91;Q8N328
P0DPB6			0	2.1547	1213	P0DPB6		0	0.455595	0.114412	0.0758708	0.105379	0.112309	0.136435	0.441887	0.124737	0.0822726	0.119572	0.0997517	0.13178	0.451585	0.108491	0.0785917	0.104066	0.110228	0.147039	0.404147	0.127775	0.0739554	0.108592	0.137219	0.148312	0.501454	0.107076	0.0848668	0.0881385	0.0828138	0.135651	0.466315	0.0981396	0.0782932	0.0936755	0.121692	0.141884	P0DPB6
[truncated: 4,766 more rows]

## Sheet: Query profile data
	Query:	tm9sf2
[truncated: 40 more rows]
[truncated: 10 more columns]

## Sheet: MR data
Gene names	Protein names	Protein IDs	Original Protein IDs	id	M score Fisher	R	Hit	Passes 2p-filter?	Abs Delta	Compartment	TMD Golgi protein curated
ARHGEF2	Rho guanine nucleotide exchange factor 2	Q92974	Q92974-3;Q92974-2;Q92974	4904	2.93748	0.978352	1	1	0.739586	0	0
ASTE1	Protein asteroid homolog 1	Q2TB18	Q2TB18;Q2TB18-2	3374	not inlcuded				1.09273	0	0
[truncated: 5,670 more rows]

## Sheet: Compartment averages
Control maps
[truncated: 27 more rows]

## Sheet: Query
								Correlation of Query with compartment references:
[truncated: 16 more rows]

[truncated: 1 more sheets: Proteins in database]
