# Supplementary material for: Deep and fast label-free Dynamic Organellar Mapping
Source: Nat Commun. 2023 Aug 29;14:5252. doi: 10.1038/s41467-023-41000-7 (PMC10465578; doi:10.1038/s41467-023-41000-7)
Supplement: Supplementary file 7 — Supplementary Data 4 [file 41467_2023_41000_MOESM7_ESM.xlsx]

## Sheet: MM Figure 2
	100 min DDA
		Nuclear pore complex	Golgi	Actin binding proteins	Large Protein Complex	Mitochondrion	Plasma membrane	Ergic/cisGolgi	Peroxisome	Endosome	Lysosome	ER
	Nuclear pore complex	4	0	0	1	0	0	0	0	0	0	0
	Golgi	0	2	0	1	1	1	0	0	0	0	0
	Actin binding proteins	0	1	5	1	0	1	0	0	0	0	0
	Large Protein Complex	0	0	0	76	0	0	0	0	3	0	0
	Mitochondrion	0	1	0	0	54	0	0	0	0	0	0
	Plasma membrane	0	1	0	0	0	27	0	0	0	0	0
	Ergic/cisGolgi	0	0	0	1	0	1	4	0	0	0	0
	Peroxisome	0	0	0	0	0	0	0	2	1	0	1
	Endosome	0	0	0	1	0	0	0	0	20	0	0
	Lysosome	0	0	0	0	0	0	0	0	1	7	1
	ER	0	0	0	0	0	0	0	1	0	0	31
	100 min discovery DIA
		Nuclear pore complex	Golgi	Actin binding proteins	Large Protein Complex	Mitochondrion	Plasma membrane	Ergic/cisGolgi	Peroxisome	Endosome	Lysosome	ER
	Nuclear pore complex	5	0	0	0	0	0	0	0	0	0	0
	Golgi	0	4	0	0	0	0	1	0	0	0	0
	Actin binding proteins	0	0	5	1	0	2	0	0	0	0	0
	Large Protein Complex	0	0	0	79	0	0	0	0	0	0	0
	Mitochondrion	0	2	0	0	53	0	0	0	0	0	0
	Plasma membrane	0	0	0	0	0	28	0	0	0	0	0
	Ergic/cisGolgi	0	0	0	1	0	1	4	0	0	0	0
	Peroxisome	0	0	0	0	0	0	0	3	0	0	1
	Endosome	0	0	0	2	0	0	0	0	19	0	0
	Lysosome	0	0	0	0	0	0	0	0	1	8	0
	ER	0	0	0	0	0	0	0	0	0	0	32
	100 min library DIA
		Nuclear pore complex	Golgi	Actin binding proteins	Large Protein Complex	Mitochondrion	Plasma membrane	Ergic/cisGolgi	Peroxisome	Endosome	Lysosome	ER
	Nuclear pore complex	5	0	0	0	0	0	0	0	0	0	0
	Golgi	0	3	0	0	1	0	1	0	0	0	0
	Actin binding proteins	0	0	5	1	0	2	0	0	0	0	0
	Large Protein Complex	0	0	0	76	0	0	2	0	1	0	0
	Mitochondrion	0	1	0	1	53	0	0	0	0	0	0
	Plasma membrane	0	0	0	0	0	28	0	0	0	0	0
	Ergic/cisGolgi	0	0	0	1	0	1	4	0	0	0	0
	Peroxisome	0	0	0	0	0	0	0	3	0	0	1
	Endosome	0	0	0	2	0	0	0	0	19	0	0
	Lysosome	0	0	0	0	0	0	0	0	1	8	0
	ER	0	0	0	0	0	0	0	0	0	0	32

## Sheet: MM Figure 3
	1x21 min
		Nuclear pore complex	Golgi	Actin binding proteins	Large Protein Complex	Mitochondrion	Plasma membrane	Ergic/cisGolgi	Peroxisome	Endosome	Lysosome	ER
	Nuclear pore complex	2	0	0	2	0	0	0	0	0	0	0
	Golgi	0	1	0	0	2	0	0	0	0	0	0
	Actin binding proteins	0	0	4	1	0	0	0	0	0	0	0
	Large Protein Complex	0	0	0	68	0	0	0	0	1	0	0
	Mitochondrion	0	0	0	1	38	0	0	0	0	0	0
	Plasma membrane	0	0	1	2	1	15	0	0	0	0	0
	Ergic/cisGolgi	0	0	0	1	0	0	1	0	1	0	0
	Peroxisome	0	0	0	0	1	0	0	1	1	0	1
	Endosome	0	0	0	3	0	2	0	0	7	0	0
	Lysosome	0	0	0	0	1	0	0	0	0	5	0
	ER	0	0	0	2	0	1	0	1	0	0	24
	1x44 min
		Nuclear pore complex	Golgi	Actin binding proteins	Large Protein Complex	Mitochondrion	Plasma membrane	Ergic/cisGolgi	Peroxisome	Endosome	Lysosome	ER
	Nuclear pore complex	4	0	0	0	0	0	0	0	0	0	0
	Golgi	0	3	0	0	0	0	0	0	0	0	0
	Actin binding proteins	0	0	4	1	0	0	0	0	0	0	0
	Large Protein Complex	0	0	0	69	0	0	0	0	0	0	0
	Mitochondrion	0	0	0	1	38	0	0	0	0	0	0
	Plasma membrane	0	0	1	1	0	15	0	0	0	0	2
	Ergic/cisGolgi	0	0	0	0	0	0	3	0	0	0	0
	Peroxisome	0	0	0	0	0	0	0	1	0	0	3
	Endosome	0	0	0	2	0	2	0	0	7	0	1
	Lysosome	0	0	0	0	0	0	0	1	0	5	0
	ER	0	0	0	1	0	1	0	1	0	0	25
	1x100 min
		Nuclear pore complex	Golgi	Actin binding proteins	Mitochondrion	Large Protein Complex	Plasma membrane	Ergic/cisGolgi	Peroxisome	Endosome	Lysosome	ER
	Nuclear pore complex	5	0	0	0	0	0	0	0	0	0	0
	Golgi	0	8	0	0	1	0	0	0	0	0	0
	Actin binding proteins	0	0	6	0	1	1	0	0	0	0	0
	Mitochondrion	0	1	0	67	0	0	0	0	0	0	0
	Large Protein Complex	0	0	0	0	86	0	2	0	0	0	0
	Plasma membrane	0	0	0	1	0	34	0	0	0	0	0
	Ergic/cisGolgi	0	0	0	0	0	1	5	0	0	0	0
	Peroxisome	0	0	0	0	1	0	0	4	0	0	1
	Endosome	0	0	0	0	1	0	1	0	22	0	0
	Lysosome	0	0	0	0	0	0	0	3	0	8	0
	ER	0	0	0	0	1	0	0	0	0	0	36
	3x21 min
		Nuclear pore complex	Golgi	Actin binding proteins	Large Protein Complex	Mitochondrion	Plasma membrane	Ergic/cisGolgi	Peroxisome	Endosome	Lysosome	ER
	Nuclear pore complex	4	0	0	0	0	0	0	0	0	0	0
	Golgi	0	3	0	0	0	0	0	0	0	0	0
	Actin binding proteins	0	0	4	1	0	0	0	0	0	0	0
	Large Protein Complex	0	0	0	68	0	0	0	0	1	0	0
	Mitochondrion	0	1	0	0	38	0	0	0	0	0	0
	Plasma membrane	0	0	1	0	2	16	0	0	0	0	0
	Ergic/cisGolgi	0	0	0	0	0	0	3	0	0	0	0
	Peroxisome	0	0	0	0	0	0	0	2	0	0	2
	Endosome	0	0	0	2	0	1	0	0	9	0	0
	Lysosome	0	0	0	0	0	0	0	0	0	5	1
	ER	0	0	0	0	0	0	0	0	0	0	28
	3x44 min
		Nuclear pore complex	Golgi	Actin binding proteins	Mitochondrion	Large Protein Complex	Plasma membrane	Ergic/cisGolgi	Peroxisome	Endosome	Lysosome	ER
	Nuclear pore complex	5	0	0	0	0	0	0	0	0	0	0
	Golgi	0	7	0	2	0	0	0	0	0	0	0
	Actin binding proteins	0	0	6	0	1	1	0	0	0	0	0
	Mitochondrion	0	2	0	66	0	0	0	0	0	0	0
	Large Protein Complex	0	0	0	0	87	0	0	0	1	0	0
	Plasma membrane	0	0	0	0	0	35	0	0	0	0	0
	Ergic/cisGolgi	0	0	0	0	1	0	3	0	2	0	0
	Peroxisome	0	0	0	0	0	1	0	3	0	0	2
	Endosome	0	0	0	0	1	0	0	0	22	1	0
	Lysosome	0	0	0	0	0	0	0	0	1	10	0
	ER	0	0	0	0	0	1	0	0	0	0	36
	3x100 min
		Nuclear pore complex	Golgi	Actin binding proteins	Mitochondrion	Large Protein Complex	Plasma membrane	Ergic/cisGolgi	Peroxisome	Endosome	Lysosome	ER
	Nuclear pore complex	5	0	0	0	0	0	0	0	0	0	0
	Golgi	0	8	0	0	1	0	0	0	0	0	0
	Actin binding proteins	0	0	5	0	1	2	0	0	0	0	0
	Mitochondrion	0	0	0	68	0	0	0	0	0	0	0
	Large Protein Complex	0	0	0	0	87	0	0	0	1	0	0
	Plasma membrane	0	0	0	0	1	34	0	0	0	0	0
	Ergic/cisGolgi	0	0	0	0	0	0	4	0	2	0	0
	Peroxisome	0	0	0	0	0	0	0	4	0	0	2
	Endosome	0	0	0	0	1	0	1	0	21	1	0
	Lysosome	0	0	0	0	0	0	0	1	1	8	1
	ER	0	0	0	0	0	1	0	0	0	0	36

## Sheet: MM Figure S8
	DOM 21 min
	Predicted: Peroxisome	Predicted: Mitochondrion	Predicted: Actin binding proteins	Predicted: Plasma membrane	Predicted: Large Protein Complex	Predicted: ER	Predicted: Endosome	Predicted: Golgi	Predicted: Lysosome	Predicted: Ergic/cisGolgi	Predicted: Nuclear pore complex	T: True group
	0	0	0	0	0	7	0	0	0	0	0	True: Peroxisome
	0	95	0	2	2	0	0	0	0	0	0	True: Mitochondrion
	0	1	9	2	1	0	0	1	0	0	0	True: Actin binding proteins
	0	0	1	38	0	2	0	1	0	0	0	True: Plasma membrane
	0	0	0	0	225	0	6	0	0	0	0	True: Large Protein Complex
	1	0	0	1	2	79	2	0	0	1	0	True: ER
	0	0	0	2	8	2	33	1	0	4	0	True: Endosome
	0	2	1	4	3	0	0	4	0	0	0	True: Golgi
	0	0	0	0	0	2	2	0	6	0	0	True: Lysosome
	0	0	0	1	4	0	5	0	0	5	0	True: Ergic/cisGolgi
	0	0	0	0	0	0	0	0	0	0	15	True: Nuclear pore complex
	Olsen EGF minus Rep 4
	Predicted: Peroxisome	Predicted: Mitochondrion	Predicted: Actin binding proteins	Predicted: Plasma membrane	Predicted: Large Protein Complex	Predicted: ER	Predicted: Endosome	Predicted: Golgi	Predicted: Lysosome	Predicted: Ergic/cisGolgi	Predicted: Nuclear pore complex	T: True group
	0	0	0	0	1	6	0	0	0	0	0	True: Peroxisome
	0	80	0	2	3	9	2	1	1	1	0	True: Mitochondrion
	0	0	1	1	11	0	0	0	0	0	1	True: Actin binding proteins
	0	3	1	24	6	4	3	1	0	0	0	True: Plasma membrane
	0	0	5	2	219	0	4	0	0	0	1	True: Large Protein Complex
	1	13	0	2	9	56	1	2	1	1	0	True: ER
	0	2	0	3	13	1	25	0	1	5	0	True: Endosome
	0	1	0	1	1	5	1	4	0	1	0	True: Golgi
	0	1	0	1	0	4	1	0	3	0	0	True: Lysosome
	0	1	0	2	0	1	0	2	0	9	0	True: Ergic/cisGolgi
	0	0	0	0	6	0	0	0	0	0	9	True: Nuclear pore complex
