# Supplementary material for: Deep and fast label-free Dynamic Organellar Mapping
Source: Nat Commun. 2023 Aug 29;14:5252. doi: 10.1038/s41467-023-41000-7 (PMC10465578; doi:10.1038/s41467-023-41000-7)
Supplement: Supplementary file 8 — Supplementary Data 5 [file 41467_2023_41000_MOESM8_ESM.zip]

Archive with 9 entries (9 files):
- AnalysedDatasets_100 min_Figure2.json
- AnalysedDatasets_comparative_split_Figure45.json
- AnalysedDatasets_fractionation_Figure3.json
- AnalysedDatasets_fractionation_FigureS3.json
- AnalysedDatasets_Olsen_FigureS6.json
- AnalysedDatasets_SILAC_FigureS5.json
- benchmark_default_settings.json
- Settings_DOM21min.json
- Settings_Report_Proteins-directDIA_v14_SUBCELL_EGF_PROTEOME_CTRL only.json
