# Supplementary material for: Deep and fast label-free Dynamic Organellar Mapping
Source: Nat Commun. 2023 Aug 29;14:5252. doi: 10.1038/s41467-023-41000-7 (PMC10465578; doi:10.1038/s41467-023-41000-7)
Supplement: Supplementary file 8 — Supplementary Data 5 [file 41467_2023_41000_MOESM8_ESM.zip › AnalysedDatasets_100 min_Figure2.json]

{
    "100 min DDA": {
        "0/1 normalized data": "{\"Original Protein IDs\":{\"0\":\"P0DPI2;A0A0B4J2D5;P0DPI2-2;A0A0B4J2D5-2\",\"1\":\"A0AV96;A0AV96-2\",\"2\":\"A0FGR8-6\",\"3\":\"A1L0T0\",\"4\":\"A1X283\",\"5\":\"A2RRP1;A2RRP1-2\",\"6\":\"A3KMH1;A3KMH1-3;A3KMH1-2\",\"7\":\"A4D1E9;A4D1E9-2\",\"8\":\"A5YKK6;A5YKK6-2;A5YKK6-3;A5YKK6-4\",\"9\":\"A6NDG6\",\"10\":\"P30046-2;P30046;A6NHG4\",\"11\":\"A6NHR9;A6NHR9-2\",\"12\":\"P62308;A8MWD9\",\"13\":\"Q99613-2;Q99613;B5ME19\",\"14\":\"E9PAV3;Q13765;E9PAV3-2\",\"15\":\"E9PRG8\",\"16\":\"L0R6Q1\",\"17\":\"O00116\",\"18\":\"O00139;O00139-4;O00139-2;O00139-1;O00139-5\",\"19\":\"O00148;O00148-2;O00148-3\",\"20\":\"O00151\",\"21\":\"O00154-4;O00154-6;O00154-7;O00154;O00154-5;O00154-2;O00154-3\",\"22\":\"O00159-3;O00159\",\"23\":\"O00161;O00161-2\",\"24\":\"O00165;O00165-2;O00165-5;O00165-3\",\"25\":\"O00170\",\"26\":\"O00178\",\"27\":\"O00186\",\"28\":\"O00194\",\"29\":\"O00203-3;O00203\",\"30\":\"O00217\",\"31\":\"O00220\",\"32\":\"O00231;O00231-2\",\"33\":\"O00232;O00232-2\",\"34\":\"O00233;O00233-2\",\"35\":\"O00264;O00264-2\",\"36\":\"O00273-2;O00273\",\"37\":\"O00291-3;O00291-4;O00291\",\"38\":\"O00299\",\"39\":\"O00303\",\"40\":\"O00308;O00308-2;O00308-4;O00308-3\",\"41\":\"O00330;O00330-3;O00330-2\",\"42\":\"O00400\",\"43\":\"O00401\",\"44\":\"O00410;O00410-3;O00410-2\",\"45\":\"O00411\",\"46\":\"O00422-2;O00422\",\"47\":\"O00425\",\"48\":\"O00429-2;O00429;O00429-8;O00429-6;O00429-4;O00429-5;O00429-3;O00429-7\",\"49\":\"O00442;O00442-2\",\"50\":\"O00443\",\"51\":\"O00461\",\"52\":\"O00462\",\"53\":\"O00468-6;O00468-3;O00468-7;O00468-5;O00468-4;O00468;O00468-2\",\"54\":\"O00469-2;O00469-3\",\"55\":\"O00471\",\"56\":\"O00487\",\"57\":\"O00499-6;O00499-2;O00499;O00499-9;O00499-7;O00499-4;O00499-11;O00499-3;O00499-5;O00499-10;O00499-8\",\"58\":\"O00505\",\"59\":\"O00541\",\"60\":\"O00560;O00560-3\",\"61\":\"O00566\",\"62\":\"O00567\",\"63\":\"O00571;O00571-2;O15523-2;O15523\",\"64\":\"O00592-2;O00592\",\"65\":\"O00622\",\"66\":\"O00625\",\"67\":\"O00629\",\"68\":\"O00743-2;O00743;O00743-3\",\"69\":\"O00750\",\"70\":\"O00754;O00754-2\",\"71\":\"O00762-2;O00762;O00762-3\",\"72\":\"O00764;O00764-3;O00764-2\",\"73\":\"O00767\",\"74\":\"O14530-2;O14530\",\"75\":\"O14561\",\"76\":\"O14579;O14579-3;O14579-2\",\"77\":\"O14617-5;O14617;O14617-4;O14617-2;O14617-3\",\"78\":\"O14639-2;O14639-6;O14639;O14639-4;O14639-3;O14639-5\",\"79\":\"O14653-2;O14653;O14653-3\",\"80\":\"O14656\",\"81\":\"O14657\",\"82\":\"O14662-2;O14662-4;O14662-5;O14662;O14662-6\",\"83\":\"O14672\",\"84\":\"O14681-3;O14681\",\"85\":\"O14732-2;O14732\",\"86\":\"O14737;O14737-2\",\"87\":\"O14744-5;O14744;O14744-3;O14744-2;O14744-4\",\"88\":\"O14745;O14745-2\",\"89\":\"O14757;O14757-3;O14757-2\",\"90\":\"O14773;O14773-2\",\"91\":\"O14776-2;O14776\",\"92\":\"O14777\",\"93\":\"O14818;O14818-2;O14818-4\",\"94\":\"O14828;O14828-2\",\"95\":\"O14880\",\"96\":\"O14893-3;O14893;O14893-2\",\"97\":\"O14908;O14908-2\",\"98\":\"O14917;O14917-2\",\"99\":\"O14925;Q5SRD1\",\"100\":\"O14929;O14929-2\",\"101\":\"O14936-3;O14936;O14936-4;O14936-6;O14936-2\",\"102\":\"O14949\",\"103\":\"P19105;O14950;P24844\",\"104\":\"O14964;O14964-2\",\"105\":\"O14965\",\"106\":\"O14974;O14974-4;O14974-5;O14974-3;O14974-2\",\"107\":\"O14975;O14975-2\",\"108\":\"O14976;O14976-2\",\"109\":\"O14979\",\"110\":\"O14980\",\"111\":\"O14981\",\"112\":\"O15020;O15020-2\",\"113\":\"O15027-2;O15027-4;O15027-3;O15027;O15027-5\",\"114\":\"O15031\",\"115\":\"O15042;O15042-2;O15042-3\",\"116\":\"O15067\",\"117\":\"O15118;O15118-2\",\"118\":\"O15126;O15126-2\",\"119\":\"O15127\",\"120\":\"O15143\",\"121\":\"O15144\",\"122\":\"O15145\",\"123\":\"O15155;O15155-2\",\"124\":\"O15160;O15160-2\",\"125\":\"O15173;O15173-2\",\"126\":\"O15212\",\"127\":\"O15226;O15226-2\",\"128\":\"O15228;O15228-2\",\"129\":\"O15230\",\"130\":\"O15234\",\"131\":\"O15235\",\"132\":\"O15258\",\"133\":\"O15260;O15260-2;O15260-3\",\"134\":\"O15269\",\"135\":\"O15270\",\"136\":\"O15294;O15294-3;O15294-2;O15294-4\",\"137\":\"O15305\",\"138\":\"O15321-2;O15321\",\"139\":\"O15344;O15344-2\",\"140\":\"O15347\",\"141\":\"O15355\",\"142\":\"O15357;O15357-2\",\"143\":\"O15371;O15371-3;O15371-2\",\"144\":\"O15372\",\"145\":\"O15382;O15382-2\",\"146\":\"O15397;O15397-2\",\"147\":\"O15400-2;O15400\",\"148\":\"O15427\",\"149\":\"O15431\",\"150\":\"O15439;O15439-2;O15439-3\",\"151\":\"O15440-5;O15440\",\"152\":\"O15446;O15446-2\",\"153\":\"O15460-2;O15460\",\"154\":\"O15498;O15498-2\",\"155\":\"O15511;O15511-2\",\"156\":\"O15533-2;O15533;O15533-3;O15533-4\",\"157\":\"O43143\",\"158\":\"O43148;O43148-2\",\"159\":\"O43156\",\"160\":\"O43169\",\"161\":\"O43172-2;O43172\",\"162\":\"O43175\",\"163\":\"O43237-2;O43237\",\"164\":\"O43242;O43242-2\",\"165\":\"O43251-8;O43251-6;O43251-5;O43251;O43251-10;O43251-2;O43251-4;Q9NWB1-3;O43251-9;Q9NWB1-4;Q9NWB1-5;Q9NWB1;O43251-7;Q9NWB1-2;O43251-3\",\"166\":\"O43264;O43264-2\",\"167\":\"O43290\",\"168\":\"O43292-2;O43292\",\"169\":\"O43293\",\"170\":\"O43324;O43324-2\",\"171\":\"O43390;O43390-3\",\"172\":\"O43395\",\"173\":\"O43396\",\"174\":\"O43399;O43399-5;O43399-7;O43399-2;O43399-4;O43399-3;O43399-6\",\"175\":\"O43402;O43402-2\",\"176\":\"O43427-2;O43427\",\"177\":\"O43432;O43432-3;O43432-4\",\"178\":\"O43447;O43447-2\",\"179\":\"O43491;O43491-3;O43491-2\",\"180\":\"O43493-2;O43493-5;O43493-3;O43493;O43493-4;O43493-6\",\"181\":\"O43504\",\"182\":\"O43567;O43567-2\",\"183\":\"O43583\",\"184\":\"O43592\",\"185\":\"O43615\",\"186\":\"O43617;O43617-2\",\"187\":\"O43633\",\"188\":\"O43660;O43660-2\",\"189\":\"O43663\",\"190\":\"O43670-2\",\"191\":\"O43676\",\"192\":\"O43678;O43678-2\",\"193\":\"O43681\",\"194\":\"O43684-2;O43684\",\"195\":\"O43688-3;O43688;O43688-2\",\"196\":\"O43707;O43707-2;O43707-3\",\"197\":\"O43747;O43747-2\",\"198\":\"O43752\",\"199\":\"O43760;O43760-2\",\"200\":\"O43765\",\"201\":\"O43776;O43776-2\",\"202\":\"O43795-2;O43795\",\"203\":\"O43808\",\"204\":\"O43809\",\"205\":\"O43813\",\"206\":\"O43815;O43815-2\",\"207\":\"O43819\",\"208\":\"O43823\",\"209\":\"O43837;O43837-2\",\"210\":\"O43847;O43847-2\",\"211\":\"O43852;O43852-3;O43852-6;O43852-5;O43852-15;O43852-10;O43852-9\",\"212\":\"O43865;O43865-2\",\"213\":\"O43896\",\"214\":\"O43913;O43913-2\",\"215\":\"O43933;O43933-2\",\"216\":\"O60216\",\"217\":\"O60220\",\"218\":\"O60231\",\"219\":\"O60245;O60245-2\",\"220\":\"O60256;O60256-3;O60256-4;O60256-2\",\"221\":\"O60264\",\"222\":\"O60306\",\"223\":\"O60313-2;O60313;O60313-10;O60313-11;O60313-9;O60313-13\",\"224\":\"O60341;O60341-2\",\"225\":\"O60353-2;O60353\",\"226\":\"O60427;O60427-2\",\"227\":\"O60437\",\"228\":\"O60488-2;O60488\",\"229\":\"O60493;O60493-2;O60493-4\",\"230\":\"O60499\",\"231\":\"O60503\",\"232\":\"O60506-2;O60506\",\"233\":\"O60524-4;O60524-3;O60524;O60524-5\",\"234\":\"O60563\",\"235\":\"O60568\",\"236\":\"O60573-2;O60573\",\"237\":\"O60610-2;O60610-3;O60610\",\"238\":\"O60645\",\"239\":\"O60664-4;O60664;O60664-3\",\"240\":\"O60684\",\"241\":\"O60701;O60701-2\",\"242\":\"O60716-3;O60716-5;O60716;O60716-2;O60716-7;O60716-8;O60716-4;O60716-6;O60716-11;O60716-13;O60716-9;O60716-10;O60716-21;O60716-19;O60716-17;O60716-15;O60716-18;O60716-16;O60716-14;O60716-12;O60716-23;O60716-24;O60716-20;O60716-22;O60716-27;O60716-29;O60716-25;O60716-26;O60716-31;O60716-32;O60716-28;O60716-30\",\"243\":\"O60749;O60749-2\",\"244\":\"O60762\",\"245\":\"O60763;O60763-2\",\"246\":\"O60826\",\"247\":\"O60828-2;O60828;O60828-5;O60828-4;O60828-3;O60828-6\",\"248\":\"O60832;O60832-2\",\"249\":\"O60841\",\"250\":\"O60869;O60869-2;O60869-3\",\"251\":\"O60884\",\"252\":\"O60921;O60921-2\",\"253\":\"O60925\",\"254\":\"O75027-2;O75027;O75027-3\",\"255\":\"O75044\",\"256\":\"O75054;O75054-2\",\"257\":\"O75063\",\"258\":\"O75083;O75083-3\",\"259\":\"O75110;O75110-2\",\"260\":\"O75116\",\"261\":\"O75122-3\",\"262\":\"O75128-3;O75128;O75128-7;O75128-2;O75128-6\",\"263\":\"O75131\",\"264\":\"O75146;O75146-2\",\"265\":\"O75150;O75150-4;O75150-3\",\"266\":\"O75153\",\"267\":\"O75165\",\"268\":\"O75175\",\"269\":\"O75179-2;O75179;O75179-7;O75179-6;O75179-4\",\"270\":\"O75190-3;O75190;O75190-2;O75190-4\",\"271\":\"O75208\",\"272\":\"O75223;O75223-3\",\"273\":\"O75251;O75251-2\",\"274\":\"O75306;O75306-2\",\"275\":\"O75323;O75323-2\",\"276\":\"O75340;O75340-2\",\"277\":\"O75347;O75347-2\",\"278\":\"O75348\",\"279\":\"O75367-3;O75367;O75367-2\",\"280\":\"O75369-8;O75369-2;O75369-9;O75369;O75369-6;O75369-3;O75369-7;O75369-5;O75369-4\",\"281\":\"O75380\",\"282\":\"O75381-2;O75381\",\"283\":\"O75390\",\"284\":\"O75391\",\"285\":\"O75396\",\"286\":\"O75400;O75400-2\",\"287\":\"O75419-2;O75419;O75419-3\",\"288\":\"O75431-2;O75431\",\"289\":\"O75436;O75436-2\",\"290\":\"O75439\",\"291\":\"O75475;O75475-3;O75475-2\",\"292\":\"O75477\",\"293\":\"O75489\",\"294\":\"O75494-2;O75494;O75494-5;O75494-4;O75494-6;O75494-3\",\"295\":\"O75506\",\"296\":\"O75521-2;O75521\",\"297\":\"O75531\",\"298\":\"O75533\",\"299\":\"O75534;O75534-4\",\"300\":\"O75569;O75569-3;O75569-2\",\"301\":\"O75592-2;O75592\",\"302\":\"O75600;O75600-2\",\"303\":\"O75607\",\"304\":\"O75616\",\"305\":\"O75643\",\"306\":\"O75691\",\"307\":\"O75694;O75694-2\",\"308\":\"O75695\",\"309\":\"O75718\",\"310\":\"O75746;O75746-2\",\"311\":\"O75781\",\"312\":\"O75787-2;O75787\",\"313\":\"O75792\",\"314\":\"O75794\",\"315\":\"O75821\",\"316\":\"O75822;O75822-3;O75822-2\",\"317\":\"O75832\",\"318\":\"O75844\",\"319\":\"O75874\",\"320\":\"O75880\",\"321\":\"O75886;O75886-2\",\"322\":\"O75909;O75909-4;O75909-1;O75909-2\",\"323\":\"O75911\",\"324\":\"O75934\",\"325\":\"O75935;O75935-3;O75935-2\",\"326\":\"O75937\",\"327\":\"O75940\",\"328\":\"O75947;O75947-2\",\"329\":\"O75955;O75955-2\",\"330\":\"O75962-4;O75962;O75962-5;O75962-2\",\"331\":\"O75964\",\"332\":\"O75970-5;O75970-3;O75970-2;O75970\",\"333\":\"O75976;O75976-2\",\"334\":\"O76003\",\"335\":\"O76021\",\"336\":\"O76031\",\"337\":\"O76070\",\"338\":\"O76094;O76094-2\",\"339\":\"O94760;O94760-2\",\"340\":\"O94763;O94763-3;O94763-2\",\"341\":\"O94776;O94776-2\",\"342\":\"O94804\",\"343\":\"O94822-3;O94822\",\"344\":\"O94826\",\"345\":\"O94855;O94855-2\",\"346\":\"O94874;O94874-2;O94874-3\",\"347\":\"O94875-9;O94875-8;O94875-2;O94875-4;O94875-12;O94875-11;O94875-5;O94875-3;O94875-10;O94875;O94875-7\",\"348\":\"O94886\",\"349\":\"O94887-3;O94887-2;O94887\",\"350\":\"O94888\",\"351\":\"O94901-9;O94901-8;O94901;O94901-6;O94901-5\",\"352\":\"O94905\",\"353\":\"O94906;O94906-2\",\"354\":\"O94915\",\"355\":\"O94919\",\"356\":\"O94925-3\",\"357\":\"O94973\",\"358\":\"O94979-3;O94979-9;O94979-2;O94979;O94979-8;O94979-6;O94979-10;O94979-4;O94979-7\",\"359\":\"O95070\",\"360\":\"O95084;O95084-2\",\"361\":\"O95139;O95139-2\",\"362\":\"O95140;O95140-2\",\"363\":\"O95159\",\"364\":\"O95163\",\"365\":\"O95168-2;O95168\",\"366\":\"O95197-7;O95197-2;O95197\",\"367\":\"O95202\",\"368\":\"O95210\",\"369\":\"O95232\",\"370\":\"O95249;O95249-2\",\"371\":\"O95274\",\"372\":\"O95292\",\"373\":\"O95295\",\"374\":\"O95297-4;O95297-2;O95297\",\"375\":\"O95299;O95299-2\",\"376\":\"O95302;O95302-3;O95302-2\",\"377\":\"O95336\",\"378\":\"O95340;O95340-2\",\"379\":\"O95347;O95347-2\",\"380\":\"O95359-3;O95359;O95359-2;O95359-6;O95359-1;O95359-5\",\"381\":\"O95363\",\"382\":\"O95372\",\"383\":\"O95373\",\"384\":\"O95425-2;O95425-4;O95425-3;O95425\",\"385\":\"O95433;O95433-2\",\"386\":\"O95456-2;O95456\",\"387\":\"O95466;O95466-2;O95466-3\",\"388\":\"O95470\",\"389\":\"O95486\",\"390\":\"O95487-2;O95487;O95487-3\",\"391\":\"O95571\",\"392\":\"O95573\",\"393\":\"O95602\",\"394\":\"O95613-2;O95613\",\"395\":\"O95672-2;O95672\",\"396\":\"O95714\",\"397\":\"O95716\",\"398\":\"O95721\",\"399\":\"O95747\",\"400\":\"O95757\",\"401\":\"O95758;O95758-5;O95758-1;O95758-6;O95758-2;O95758-4;O95758-7\",\"402\":\"O95777\",\"403\":\"O95782-2;O95782\",\"404\":\"O95793-2;O95793-3;O95793\",\"405\":\"O95816;O95816-2\",\"406\":\"O95817\",\"407\":\"O95819-6\",\"408\":\"O95831;O95831-3;O95831-2;O95831-5\",\"409\":\"O95834-3;O95834-2;O95834\",\"410\":\"O95857\",\"411\":\"O95861-4;O95861;O95861-2;O95861-3\",\"412\":\"O95870;O95870-2\",\"413\":\"O95881\",\"414\":\"O95900;O95900-2\",\"415\":\"O95985;O95985-3;O95985-2\",\"416\":\"O95994\",\"417\":\"O96000;O96000-2\",\"418\":\"O96005;O96005-4;O96005-3\",\"419\":\"O96008;O96008-2\",\"420\":\"O96011;O96011-2\",\"421\":\"O96013;O96013-4;O96013-2;O96013-3\",\"422\":\"O96019;O96019-2\",\"423\":\"P00338;P00338-3;P00338-4;P00338-5;P00338-2\",\"424\":\"P00367;P00367-3;P00367-2;P49448\",\"425\":\"P00374;P00374-2\",\"426\":\"P00387-2;P00387;P00387-3\",\"427\":\"P00390-2;P00390-3;P00390;P00390-5;P00390-4\",\"428\":\"P00403\",\"429\":\"P00441\",\"430\":\"P00491\",\"431\":\"P00492\",\"432\":\"P00505;P00505-2\",\"433\":\"P00533;P00533-4;P00533-3\",\"434\":\"P00558;P00558-2\",\"435\":\"P00568\",\"436\":\"P00966\",\"437\":\"P01111\",\"438\":\"P01116-2;P01116\",\"439\":\"P01130-3;P01130;P01130-4;P01130-5;P01130-2;P01130-6\",\"440\":\"P01137\",\"441\":\"P01891;P30459;P16190;P16189;P30512;P10314\",\"442\":\"P02545;P02545-6;P02545-3;P02545-5;P02545-4\",\"443\":\"P02786\",\"444\":\"P02794\",\"445\":\"P03915\",\"446\":\"P03928\",\"447\":\"P04040\",\"448\":\"P04062-4;P04062-2;P04062;P04062-5\",\"449\":\"P04075;P04075-2\",\"450\":\"P04080\",\"451\":\"P04083\",\"452\":\"P04114\",\"453\":\"P04179;P04179-3;P04179-4;P04179-2\",\"454\":\"P04181\",\"455\":\"P04183\",\"456\":\"P04406\",\"457\":\"P04626-5;P04626-4;P04626;P04626-6\",\"458\":\"P04632\",\"459\":\"P04792\",\"460\":\"P04818;P04818-2;P04818-3\",\"461\":\"P04843\",\"462\":\"P04844;P04844-2\",\"463\":\"P04899;P04899-4;P04899-6;P04899-3;P04899-5;P04899-2\",\"464\":\"P04920;P04920-2;P04920-3\",\"465\":\"P05023-4;P05023;P05023-3;P05023-2\",\"466\":\"P05026-2;P05026\",\"467\":\"P05067-9;P05067;P05067-5;P05067-6;P05067-7;P05067-11;P05067-8;P05067-3;P05067-4;P05067-10\",\"468\":\"P05114\",\"469\":\"P05141\",\"470\":\"P05161\",\"471\":\"P05187;P10696\",\"472\":\"P05198\",\"473\":\"P05362\",\"474\":\"P05386\",\"475\":\"P05387\",\"476\":\"P05388;P05388-2\",\"477\":\"P05455\",\"478\":\"P05549;P05549-5;P05549-6;P05549-2\",\"479\":\"P05556;P05556-2;P05556-5;P05556-4;P05556-3\",\"480\":\"P05783\",\"481\":\"P06213-2;P06213\",\"482\":\"P06241;P06241-3\",\"483\":\"P06454-2;P06454\",\"484\":\"P06493;P06493-2\",\"485\":\"P06576\",\"486\":\"P06703\",\"487\":\"P06730;P06730-2;P06730-3\",\"488\":\"P06733;P06733-2\",\"489\":\"P06744;P06744-2\",\"490\":\"P06748-2\",\"491\":\"P06753-2;P06753-3;P06753-6;P06753-5;P06753-4\",\"492\":\"P06756-3;P06756-2;P06756\",\"493\":\"P06865\",\"494\":\"P07099\",\"495\":\"P07108;P07108-3;P07108-2;P07108-6;P07108-4;P07108-5\",\"496\":\"P07195\",\"497\":\"P07237\",\"498\":\"P07339\",\"499\":\"P07355;P07355-2;A6NMY6\",\"500\":\"P07437\",\"501\":\"P07602;P07602-2;P07602-3\",\"502\":\"P07686\",\"503\":\"P07711\",\"504\":\"P07737\",\"505\":\"P07741;P07741-2\",\"506\":\"P07814\",\"507\":\"P07858\",\"508\":\"P07900;P07900-2\",\"509\":\"P07910-2;P07910-4\",\"510\":\"P07919;A0A096LP55\",\"511\":\"P07942\",\"512\":\"P07947\",\"513\":\"P07948-2\",\"514\":\"P07954-2;P07954\",\"515\":\"P08069\",\"516\":\"P08133;P08133-2\",\"517\":\"P08134\",\"518\":\"P08174-4;P08174;P08174-3;P08174-5;P08174-2;P08174-6;P08174-7\",\"519\":\"P08183-2;P08183\",\"520\":\"P08195;P08195-3;P08195-4\",\"521\":\"P08236-3;P08236;P08236-2\",\"522\":\"P08237;P08237-3;P08237-2\",\"523\":\"P08238\",\"524\":\"P08240;P08240-2\",\"525\":\"P08243-3;P08243-2;P08243\",\"526\":\"P08559;P08559-4;P08559-3;P08559-2\",\"527\":\"P08574\",\"528\":\"P08579\",\"529\":\"P08581;P08581-2\",\"530\":\"P08582\",\"531\":\"P08621;P08621-2;P08621-3\",\"532\":\"P08648\",\"533\":\"P08651-2;P08651;P08651-4;P08651-5;P08651-3;P08651-6\",\"534\":\"P08670\",\"535\":\"P08708\",\"536\":\"P08754\",\"537\":\"P08758\",\"538\":\"P08865\",\"539\":\"P08962-3;P08962-2;P08962\",\"540\":\"P09001\",\"541\":\"P09012\",\"542\":\"P09038-2;P09038-3;P09038-1;P09038\",\"543\":\"P09110;P09110-2\",\"544\":\"P09132;P09132-2\",\"545\":\"P09234\",\"546\":\"P09382\",\"547\":\"P09429\",\"548\":\"P09493-3;P09493-4;P09493-10;P09493-8;P09493-9;P09493;P09493-7;P09493-6\",\"549\":\"P09496-2;P09496-4;P09496-3;P09496;P09496-5\",\"550\":\"P09497-2;P09497\",\"551\":\"P09525;P09525-2\",\"552\":\"P09543-2;P09543\",\"553\":\"P09601\",\"554\":\"P09622;P09622-2;P09622-3\",\"555\":\"P09651;P09651-3;Q32P51\",\"556\":\"P09661\",\"557\":\"P09874\",\"558\":\"P09914;P09914-2\",\"559\":\"P09960;P09960-4;P09960-2;P09960-3\",\"560\":\"P09972\",\"561\":\"Q71UI9;P0C0S5;Q71UI9-4;Q71UI9-2;Q71UI9-3\",\"562\":\"P0CW18\",\"563\":\"P0DMV8;P0DMV9;P0DMV8-2\",\"564\":\"P0DN76;Q01081;Q01081-2;Q01081-4\",\"565\":\"P0DN79;P35520;P35520-2\",\"566\":\"P0DP25;P0DP24;P0DP23\",\"567\":\"P0DPB6\",\"568\":\"P10155-3;P10155-5;P10155-4;P10155\",\"569\":\"P10176\",\"570\":\"P10301\",\"571\":\"P10412;P16402\",\"572\":\"P10515\",\"573\":\"P10586-2;P10586\",\"574\":\"P10599;P10599-2\",\"575\":\"P10606\",\"576\":\"P10619-2;P10619\",\"577\":\"P10620;P10620-2\",\"578\":\"P10644;P10644-2\",\"579\":\"P10809\",\"580\":\"P10909-4;P10909-6;P10909;P10909-5;P10909-2;P10909-3\",\"581\":\"P11021\",\"582\":\"P11047\",\"583\":\"P11117\",\"584\":\"P11142;P11142-2\",\"585\":\"P11166\",\"586\":\"P11169;Q8TDB8-4;Q8TDB8-2;Q8TDB8;Q8TDB8-5;Q8TDB8-3\",\"587\":\"P11171-2;P11171;P11171-5;P11171-4;P11171-3;P11171-7;P11171-6\",\"588\":\"P11172;P11172-3;P11172-2\",\"589\":\"P11177;P11177-2;P11177-3\",\"590\":\"P11182\",\"591\":\"P11216\",\"592\":\"P11233\",\"593\":\"P11234;P11234-3;P11234-2\",\"594\":\"P11279;P11279-2\",\"595\":\"P11310;P11310-2\",\"596\":\"P11387\",\"597\":\"P11388;P11388-2;P11388-3;P11388-4\",\"598\":\"P11413;P11413-2;P11413-3\",\"599\":\"P11441\",\"600\":\"P11498\",\"601\":\"P11532-4;P11532;P11532-3;P11532-2;P11532-8;P11532-7;P11532-10\",\"602\":\"P11586\",\"603\":\"P11717\",\"604\":\"P11766\",\"605\":\"P11802;P11802-2\",\"606\":\"P11908;P11908-2\",\"607\":\"P11940;P11940-2;Q9H361\",\"608\":\"P12004\",\"609\":\"P12081-4;P12081;P12081-3;P12081-2\",\"610\":\"P12235\",\"611\":\"P12236\",\"612\":\"P12268\",\"613\":\"P12270\",\"614\":\"P12277\",\"615\":\"P12429\",\"616\":\"P12532;P12532-2\",\"617\":\"P12694;P12694-2\",\"618\":\"P12814;P12814-3;P12814-2;P12814-4\",\"619\":\"P12956;P12956-2\",\"620\":\"P13010\",\"621\":\"P13051\",\"622\":\"P13073\",\"623\":\"P13284\",\"624\":\"P13473;P13473-2;P13473-3\",\"625\":\"P13489\",\"626\":\"P13639\",\"627\":\"P13667\",\"628\":\"P13674-2;P13674-3\",\"629\":\"P13693;P13693-2\",\"630\":\"P13797;P13797-2;P13797-3\",\"631\":\"P13804;P13804-2\",\"632\":\"P13807-2;P13807\",\"633\":\"P13861;P13861-2\",\"634\":\"P13984\",\"635\":\"P13987;P13987-2\",\"636\":\"P13995;P13995-2\",\"637\":\"P14174\",\"638\":\"P14209;P14209-3;P14209-2\",\"639\":\"P14314-2;P14314\",\"640\":\"P14324-2;P14324\",\"641\":\"P14373;P14373-2\",\"642\":\"P14550\",\"643\":\"P14618;P14618-2;P14618-3\",\"644\":\"P14625\",\"645\":\"P14635;P14635-2\",\"646\":\"P14735;P14735-2\",\"647\":\"P14866;P14866-2\",\"648\":\"P14868;P14868-2\",\"649\":\"P14923\",\"650\":\"P14927;P14927-2\",\"651\":\"P15121\",\"652\":\"P15151-3;P15151-2;P15151;P15151-4\",\"653\":\"P15170-3;P15170-2;P15170\",\"654\":\"P15260\",\"655\":\"P15291-2;P15291\",\"656\":\"P15311\",\"657\":\"P15529-7;P15529-4;P15529-6;P15529-3;P15529-5;P15529-2;P15529-16\",\"658\":\"P15531;P15531-2\",\"659\":\"P15559-2;P15559\",\"660\":\"P15586-2;P15586\",\"661\":\"P15880\",\"662\":\"P15924;P15924-3;P15924-2\",\"663\":\"P15927;P15927-2;P15927-3\",\"664\":\"P16066\",\"665\":\"P16070;P16070-16;P16070-5;P16070-7;P16070-3;P16070-4;P16070-6;P16070-17;P16070-8;P16070-10;P16070-11;P16070-13;P16070-14;P16070-12;P16070-18\",\"666\":\"P16083\",\"667\":\"P16152;P16152-2\",\"668\":\"P16278;P16278-3;P16278-2\",\"669\":\"P16333;P16333-2\",\"670\":\"P16401\",\"671\":\"P16403\",\"672\":\"P16435\",\"673\":\"P16615;P16615-5;P16615-2;P16615-3;P16615-4\",\"674\":\"P16949;P16949-2\",\"675\":\"P16989;P16989-3\",\"676\":\"P17096;P17096-3\",\"677\":\"P17152\",\"678\":\"P17174;P17174-2\",\"679\":\"P17301\",\"680\":\"P17342;P17342-2;P17342-3\",\"681\":\"P17480\",\"682\":\"P17568\",\"683\":\"P17655;P17655-2\",\"684\":\"P17706-2;P17706;P17706-3;P17706-4\",\"685\":\"P17812;P17812-2\",\"686\":\"P17844;P17844-2\",\"687\":\"P17858;P17858-2\",\"688\":\"P17931\",\"689\":\"P17980\",\"690\":\"P17987\",\"691\":\"P18031\",\"692\":\"P18074\",\"693\":\"P18077\",\"694\":\"P18084\",\"695\":\"P18085\",\"696\":\"P18124\",\"697\":\"P18206;P18206-2\",\"698\":\"P18583-5;P18583-7;P18583;P18583-9;P18583-2;P18583-10;P18583-4;P18583-3\",\"699\":\"P18615;P18615-3;P18615-4\",\"700\":\"P18621-3;P18621;P18621-2\",\"701\":\"P18669\",\"702\":\"P18754;P18754-2\",\"703\":\"P18827\",\"704\":\"P18858;P18858-2;P18858-3\",\"705\":\"P18859;P18859-2\",\"706\":\"P18887\",\"707\":\"P19256-2;P19256-3;P19256\",\"708\":\"P19338\",\"709\":\"P19388\",\"710\":\"P19404\",\"711\":\"P19525;P19525-2\",\"712\":\"P19623\",\"713\":\"P19784\",\"714\":\"P20020-6;P20020;P20020-4;P20020-1;P20020-5;P20020-2\",\"715\":\"P20042\",\"716\":\"P20073-2;P20073\",\"717\":\"P20290;P20290-2\",\"718\":\"P20338\",\"719\":\"P20340-2;P20340-4\",\"720\":\"P20585\",\"721\":\"P20618\",\"722\":\"P20645\",\"723\":\"P20674\",\"724\":\"P20700\",\"725\":\"P20810-7;P20810-6;P20810-9;P20810-10;P20810-5;P20810;P20810-4;P20810-8;P20810-2;P20810-3\",\"726\":\"P20839;P20839-3;P20839-7;P20839-5;P20839-6;P20839-2;P20839-4\",\"727\":\"P20851-2;P20851\",\"728\":\"P20908;P20908-2\",\"729\":\"P21266\",\"730\":\"P21281\",\"731\":\"P21283\",\"732\":\"P21291\",\"733\":\"P21333-2;P21333\",\"734\":\"P21359;P21359-2;P21359-6;P21359-4\",\"735\":\"P21399\",\"736\":\"P21796\",\"737\":\"P21912\",\"738\":\"P21926\",\"739\":\"P21953\",\"740\":\"P21964-2;P21964\",\"741\":\"P22033\",\"742\":\"P22059\",\"743\":\"P22061;P22061-2\",\"744\":\"P22087\",\"745\":\"P22102;P22102-2\",\"746\":\"P22234;P22234-2\",\"747\":\"P22307-7;P22307;P22307-4;P22307-8;P22307-2;P22307-6\",\"748\":\"P22314-2;P22314\",\"749\":\"P22392-2;P22392;O60361\",\"750\":\"P22570-5;P22570;P22570-7;P22570-4;P22570-2;P22570-3;P22570-6\",\"751\":\"P22626;P22626-2\",\"752\":\"P22695\",\"753\":\"P23142-4\",\"754\":\"P23193;P23193-2\",\"755\":\"P23229-4;P23229-2;P23229-9;P23229-6;P23229-7;P23229-5;P23229-3;P23229\",\"756\":\"P23246;P23246-2\",\"757\":\"P23258;Q9NRH3\",\"758\":\"P23284\",\"759\":\"P23368;P23368-2\",\"760\":\"P23381;P23381-2\",\"761\":\"P23396;P23396-2\",\"762\":\"P23434\",\"763\":\"P23458\",\"764\":\"P23526;P23526-2\",\"765\":\"P23528\",\"766\":\"P23588;P23588-2\",\"767\":\"P23634-7;P23634-6;P23634-8;P23634;P23634-5;P23634-4;P23634-3;P23634-2\",\"768\":\"P23786\",\"769\":\"P23919-2;P23919\",\"770\":\"P23921\",\"771\":\"P24534\",\"772\":\"P24539\",\"773\":\"P24666;P24666-4;P24666-3;P24666-2\",\"774\":\"P24752\",\"775\":\"P24928\",\"776\":\"P24941;P24941-2\",\"777\":\"P25205;P25205-2\",\"778\":\"P25391\",\"779\":\"P25398\",\"780\":\"P25445-6;P25445\",\"781\":\"P25490\",\"782\":\"P25685;P25685-2\",\"783\":\"P25705;P25705-2;P25705-3\",\"784\":\"P25786;P25786-2\",\"785\":\"P25787\",\"786\":\"P25788-2;P25788\",\"787\":\"P25789;P25789-2\",\"788\":\"P26006;P26006-1\",\"789\":\"P26038\",\"790\":\"P26196\",\"791\":\"P26358;P26358-3\",\"792\":\"P26368-2;P26368\",\"793\":\"P26373;P26373-2\",\"794\":\"P26440;P26440-2\",\"795\":\"P26447\",\"796\":\"P26583\",\"797\":\"P26599;P26599-2;P26599-3\",\"798\":\"P26639;P26639-2\",\"799\":\"P26640\",\"800\":\"P26641;P26641-2\",\"801\":\"P26885\",\"802\":\"P27105\",\"803\":\"P27144\",\"804\":\"P27348\",\"805\":\"P27635\",\"806\":\"P27694\",\"807\":\"P27695\",\"808\":\"P27708\",\"809\":\"P27797\",\"810\":\"P27816;P27816-6;P27816-2\",\"811\":\"P27816-4\",\"812\":\"P27824-2;P27824;P27824-3\",\"813\":\"P28066;P28066-2\",\"814\":\"P28070\",\"815\":\"P28072\",\"816\":\"P28074;P28074-3\",\"817\":\"P28288;P28288-2\",\"818\":\"P28290-2;P28290;P28290-3\",\"819\":\"P28331;P28331-2;P28331-4;P28331-3;P28331-5\",\"820\":\"P28340\",\"821\":\"P28482;P28482-2\",\"822\":\"P28799;P28799-2;P28799-3\",\"823\":\"P28838-2;P28838\",\"824\":\"P29084\",\"825\":\"P29144\",\"826\":\"P29317\",\"827\":\"P29353-2;P29353-7;P29353;P29353-6;P29353-3;P29353-5\",\"828\":\"P29372-4;P29372-2;P29372-5;P29372\",\"829\":\"P29373\",\"830\":\"P29401;P29401-2\",\"831\":\"P29558;P29558-2\",\"832\":\"P29692-2\",\"833\":\"P29966\",\"834\":\"P29992\",\"835\":\"P30040\",\"836\":\"P30041\",\"837\":\"P30043\",\"838\":\"P30044-2;P30044;P30044-3;P30044-4\",\"839\":\"P30048-2;P30048\",\"840\":\"P30049\",\"841\":\"P30050;P30050-2\",\"842\":\"P30084\",\"843\":\"P30085-3;P30085\",\"844\":\"P30086\",\"845\":\"P30101\",\"846\":\"P30153\",\"847\":\"P30154;P30154-2;P30154-5;P30154-4;P30154-3\",\"848\":\"P30260;P30260-2\",\"849\":\"P30405;P30405-2\",\"850\":\"P30419;P30419-2\",\"851\":\"P30685;P30491;P10319;P18465;P30490;P18464;P30498\",\"852\":\"P30508;Q29960-2;Q29960;P30510;P30504;Q07000;Q9TNN7;P30505\",\"853\":\"P30519-2;P30519\",\"854\":\"P30520\",\"855\":\"P30530-2;P30530\",\"856\":\"P30533\",\"857\":\"P30566;P30566-2\",\"858\":\"P30622-2;P30622-1;P30622\",\"859\":\"P30626;P30626-2;P30626-3\",\"860\":\"P30740;P30740-2\",\"861\":\"P30825\",\"862\":\"P30837\",\"863\":\"P30876\",\"864\":\"P31040;P31040-2;P31040-3\",\"865\":\"P31153;P31153-2\",\"866\":\"P31327-3;P31327;P31327-2\",\"867\":\"P31431-2;P31431\",\"868\":\"P31483;P31483-3\",\"869\":\"P31689;P31689-2\",\"870\":\"P31930\",\"871\":\"P31937\",\"872\":\"P31939\",\"873\":\"P31942-2;P31942;P31942-3;P31942-4\",\"874\":\"P31943\",\"875\":\"P31946-2;P31946\",\"876\":\"P31947;P31947-2\",\"877\":\"P31948;P31948-2;P31948-3\",\"878\":\"P31949\",\"879\":\"P32004-3;P32004-2;P32004\",\"880\":\"P32119\",\"881\":\"P32121-5;P32121-2;P32121;P32121-3;P32121-4\",\"882\":\"P32322;P32322-2;P32322-3\",\"883\":\"P32754;P32754-2\",\"884\":\"P32780;P32780-2\",\"885\":\"P32929-2;P32929-3;P32929\",\"886\":\"P32969\",\"887\":\"P32970;P32970-2\",\"888\":\"P33176\",\"889\":\"P33316\",\"890\":\"P33527;P33527-2;P33527-9;P33527-3;P33527-5;P33527-4;P33527-6;P33527-7;P33527-8\",\"891\":\"P33897\",\"892\":\"P33981-2;P33981\",\"893\":\"P33991\",\"894\":\"P33992\",\"895\":\"P33993;P33993-3\",\"896\":\"P34059\",\"897\":\"P34741\",\"898\":\"P34896-2;P34896;P34896-3;P34896-4\",\"899\":\"P34897-3;P34897;P34897-2\",\"900\":\"P34932\",\"901\":\"P35052;P35052-2\",\"902\":\"P35221;P35221-2;P35221-3\",\"903\":\"P35222\",\"904\":\"P35232\",\"905\":\"P35237\",\"906\":\"P35240-8;P35240-3;P35240;P35240-2;P35240-6;P35240-5;P35240-4\",\"907\":\"P35241;P35241-5;P35241-4\",\"908\":\"P35244\",\"909\":\"P35249;P35249-2\",\"910\":\"P35250;P35250-2\",\"911\":\"P35251-2;P35251\",\"912\":\"P35268\",\"913\":\"P35269\",\"914\":\"P35270\",\"915\":\"P35573;P35573-2;P35573-3\",\"916\":\"P35579;P35579-2\",\"917\":\"P35580;P35580-3;P35580-5;P35580-2;P35580-4\",\"918\":\"P35606-2;P35606\",\"919\":\"P35610;P35610-3;P35610-2\",\"920\":\"P35611-2;P35611-6;P35611;P35611-3;P35611-4;P35611-5\",\"921\":\"P35613-2;P35613;P35613-3;P35613-4\",\"922\":\"P35637-2;P35637\",\"923\":\"P35658-2;P35658-4;P35658;P35658-3;P35658-5\",\"924\":\"P35659;P35659-2\",\"925\":\"P35914;P35914-3;P35914-2\",\"926\":\"P35998;P35998-2\",\"927\":\"P36507\",\"928\":\"P36542;P36542-2\",\"929\":\"P36543;P36543-3;P36543-2\",\"930\":\"P36551\",\"931\":\"P36578\",\"932\":\"P36776;P36776-2;P36776-3\",\"933\":\"P36871;P36871-2;P36871-3\",\"934\":\"P36897;P36897-2;P36897-3\",\"935\":\"P36915-2;P36915\",\"936\":\"P36952;P36952-2\",\"937\":\"P36957;P36957-2\",\"938\":\"P37108\",\"939\":\"P37198\",\"940\":\"P37235;P84074\",\"941\":\"P37268;P37268-2;P37268-4;P37268-3;P37268-5\",\"942\":\"P37802-2;P37802\",\"943\":\"P37837\",\"944\":\"P38117;P38117-2\",\"945\":\"P38159;P38159-2\",\"946\":\"P38435;P38435-2\",\"947\":\"P38606-2;P38606\",\"948\":\"P38646\",\"949\":\"P38919\",\"950\":\"P39019\",\"951\":\"P39023\",\"952\":\"P39656;P39656-3;P39656-2\",\"953\":\"P39687\",\"954\":\"P39748;P39748-2\",\"955\":\"P39880;P39880-3;P39880-4;P39880-2;P39880-5;P39880-6\",\"956\":\"P40121-2;P40121\",\"957\":\"P40189;P40189-3\",\"958\":\"P40222\",\"959\":\"P40227;P40227-2\",\"960\":\"P40261\",\"961\":\"P40429\",\"962\":\"P40616-2;P40616\",\"963\":\"P40692;P40692-3;P40692-2\",\"964\":\"P40763;P40763-3;P40763-2\",\"965\":\"P40818;P40818-2\",\"966\":\"P40855;P40855-5\",\"967\":\"P40925-3;P40925;P40925-2\",\"968\":\"P40926;P40926-2\",\"969\":\"P40937;P40937-2\",\"970\":\"P40938;P40938-2\",\"971\":\"P40939\",\"972\":\"P41091;Q2VIR3;Q2VIR3-2\",\"973\":\"P41214;P41214-2\",\"974\":\"P41223;P41223-2\",\"975\":\"P41227;P41227-2\",\"976\":\"P41236;Q6NXS1\",\"977\":\"P41250\",\"978\":\"P41252\",\"979\":\"P41273\",\"980\":\"P41440;P41440-2;P41440-3\",\"981\":\"P41567\",\"982\":\"P41743\",\"983\":\"P42025\",\"984\":\"P42126-2;P42126\",\"985\":\"P42166\",\"986\":\"P42167;P42167-3\",\"987\":\"P42224;P42224-2\",\"988\":\"P42226;P42226-3;P42226-2\",\"989\":\"P42285\",\"990\":\"P42345\",\"991\":\"P42356\",\"992\":\"P42677\",\"993\":\"P42694;P42694-2\",\"994\":\"P42695\",\"995\":\"P42702\",\"996\":\"P42704\",\"997\":\"P42765\",\"998\":\"P42766\",\"999\":\"P42771;P42771-4;P42771-2\",\"1000\":\"P42785;P42785-2\",\"1001\":\"P42892-3;P42892-4;P42892;P42892-2\",\"1002\":\"P43003-2;P43003\",\"1003\":\"P43007;P43007-2\",\"1004\":\"P43034\",\"1005\":\"P43121;P43121-2\",\"1006\":\"P43155;P43155-2;P43155-3\",\"1007\":\"P43243\",\"1008\":\"P43246;P43246-2\",\"1009\":\"P43304;P43304-2\",\"1010\":\"P43307;P43307-2\",\"1011\":\"P43353;P43353-2\",\"1012\":\"P43378\",\"1013\":\"P43487-2;P43487\",\"1014\":\"P43490\",\"1015\":\"P43686;P43686-2\",\"1016\":\"P43897;P43897-2\",\"1017\":\"P45877\",\"1018\":\"P45880;P45880-2;P45880-1\",\"1019\":\"P45954;P45954-2\",\"1020\":\"P45974-2;P45974\",\"1021\":\"P46013\",\"1022\":\"P46060\",\"1023\":\"P46063\",\"1024\":\"P46087;P46087-4\",\"1025\":\"P46108;P46108-2\",\"1026\":\"P46109\",\"1027\":\"P46199\",\"1028\":\"P46379-2;P46379;P46379-3;P46379-4;P46379-5\",\"1029\":\"P46459;P46459-2\",\"1030\":\"P46734-2;P46734;P46734-3\",\"1031\":\"P46736-2;P46736-3;P46736;P46736-4;P46736-5\",\"1032\":\"P46776\",\"1033\":\"P46777\",\"1034\":\"P46778\",\"1035\":\"P46779;P46779-2;P46779-3;P46779-4;P46779-5\",\"1036\":\"P46781\",\"1037\":\"P46782\",\"1038\":\"P46783\",\"1039\":\"P46939;P46939-2\",\"1040\":\"P46940\",\"1041\":\"P46977;P46977-2\",\"1042\":\"P47755\",\"1043\":\"P47756-2;P47756\",\"1044\":\"P47813;O14602\",\"1045\":\"P47897;P47897-2\",\"1046\":\"P47914\",\"1047\":\"P47985;P0C7P4\",\"1048\":\"P48047\",\"1049\":\"P48059;P48059-4;P48059-2;P48059-5;P48059-3\",\"1050\":\"P48067-2;P48067-3;P48067\",\"1051\":\"P48147\",\"1052\":\"P48444;P48444-2\",\"1053\":\"P48449;P48449-3;P48449-2\",\"1054\":\"P48507;P48507-2\",\"1055\":\"P48509\",\"1056\":\"P48556\",\"1057\":\"P48634;P48634-2;P48634-3;P48634-4\",\"1058\":\"P48637;P48637-2\",\"1059\":\"P48643;P48643-2\",\"1060\":\"P48681\",\"1061\":\"P48723\",\"1062\":\"P48729-3;P48729;P48729-2;Q8N752\",\"1063\":\"P48735;P48735-2\",\"1064\":\"P48739;P48739-2;P48739-3\",\"1065\":\"P48960-2;P48960-3;P48960\",\"1066\":\"P49005\",\"1067\":\"P49006\",\"1068\":\"P49023-2;P49023;P49023-3;P49023-4\",\"1069\":\"P49189;P49189-3;P49189-2\",\"1070\":\"P49207\",\"1071\":\"P49257\",\"1072\":\"P49321;P49321-3;P49321-4;P49321-2\",\"1073\":\"P49327\",\"1074\":\"P49368;P49368-2\",\"1075\":\"P49406\",\"1076\":\"P49407-2;P49407\",\"1077\":\"P49411\",\"1078\":\"P49419;P49419-2;P49419-4\",\"1079\":\"P49454\",\"1080\":\"P49458;P49458-2\",\"1081\":\"P49459\",\"1082\":\"P49588;P49588-2\",\"1083\":\"P49589-3;P49589;P49589-2\",\"1084\":\"P49590-2;P49590\",\"1085\":\"P49591\",\"1086\":\"P49643\",\"1087\":\"P49674\",\"1088\":\"P49720\",\"1089\":\"P49721\",\"1090\":\"P49736\",\"1091\":\"P49748-3;P49748;P49748-2\",\"1092\":\"P49753;P49753-2\",\"1093\":\"P49754-2;P49754;P49754-3\",\"1094\":\"P49755\",\"1095\":\"P49756\",\"1096\":\"P49757-3;P49757;P49757-4;P49757-2;P49757-8;P49757-7;P49757-6;P49757-5\",\"1097\":\"P49770\",\"1098\":\"P49773\",\"1099\":\"P49792\",\"1100\":\"P49821-2;P49821\",\"1101\":\"P49840\",\"1102\":\"P49841-2;P49841\",\"1103\":\"P49902-2;P49902\",\"1104\":\"P49903;P49903-4;P49903-2;P49903-3\",\"1105\":\"P49915;P49915-2\",\"1106\":\"P49916-3;P49916;P49916-4;P49916-2\",\"1107\":\"P49959;P49959-3;P49959-2\",\"1108\":\"P50148\",\"1109\":\"P50213;P50213-2\",\"1110\":\"P50238\",\"1111\":\"P50395;P50395-2\",\"1112\":\"P50402\",\"1113\":\"P50416;P50416-2\",\"1114\":\"P50443\",\"1115\":\"P50454\",\"1116\":\"P50502;Q8NFI4;Q8IZP2\",\"1117\":\"P50552\",\"1118\":\"P50570-2;P50570-5;P50570;P50570-3;P50570-4\",\"1119\":\"P50579;P50579-3\",\"1120\":\"P50613\",\"1121\":\"P50895\",\"1122\":\"P50897;P50897-2\",\"1123\":\"P50914\",\"1124\":\"P50990;P50990-2;P50990-3\",\"1125\":\"P50991;P50991-2\",\"1126\":\"P50995-2;P50995\",\"1127\":\"P51114;P51114-3\",\"1128\":\"P51116\",\"1129\":\"P51148;P51148-2\",\"1130\":\"P51149\",\"1131\":\"P51151\",\"1132\":\"P51153\",\"1133\":\"P51159;P51159-2\",\"1134\":\"P51397\",\"1135\":\"P51398;P51398-2;P51398-3\",\"1136\":\"P51511\",\"1137\":\"P51532-5;P51532-2;P51532-3;P51532-4;P51532\",\"1138\":\"P51553;P51553-2\",\"1139\":\"P51571\",\"1140\":\"P51572;P51572-2\",\"1141\":\"P51610-4\",\"1142\":\"P51636;P51636-2;P51636-3\",\"1143\":\"P51648-2;P51648\",\"1144\":\"P51659;P51659-3;P51659-2\",\"1145\":\"P51665\",\"1146\":\"P51790-4;P51790;P51790-5;P51790-2\",\"1147\":\"P51798;P51798-2\",\"1148\":\"P51808\",\"1149\":\"P51809;P51809-3;P51809-2\",\"1150\":\"P51858;P51858-2;P51858-3\",\"1151\":\"P51946\",\"1152\":\"P51970\",\"1153\":\"P51991\",\"1154\":\"P52209-2;P52209\",\"1155\":\"P52272-2;P52272\",\"1156\":\"P52292\",\"1157\":\"P52294\",\"1158\":\"P52298;P52298-3;P52298-2\",\"1159\":\"P52434;P52434-4;P52434-3;P52434-2\",\"1160\":\"P52435;Q9H1A7;Q9GZM3\",\"1161\":\"P52565;P52565-2\",\"1162\":\"P52594-2;P52594-3;P52594;P52594-4\",\"1163\":\"P52597\",\"1164\":\"P52701;P52701-3;P52701-4;P52701-2\",\"1165\":\"P52732\",\"1166\":\"P52758\",\"1167\":\"P52788;P52788-2\",\"1168\":\"P52789\",\"1169\":\"P52815\",\"1170\":\"P52888\",\"1171\":\"P52907\",\"1172\":\"P52943;P52943-2\",\"1173\":\"P52948-5;P52948;P52948-6;P52948-2\",\"1174\":\"P53004\",\"1175\":\"P53007\",\"1176\":\"P53041\",\"1177\":\"P53350\",\"1178\":\"P53365;P53365-3;P53365-2\",\"1179\":\"P53367-2\",\"1180\":\"P53396\",\"1181\":\"P53582\",\"1182\":\"P53597\",\"1183\":\"P53611\",\"1184\":\"P53618\",\"1185\":\"P53621;P53621-2\",\"1186\":\"P53634\",\"1187\":\"P53680;P53680-2\",\"1188\":\"P53701\",\"1189\":\"P53801\",\"1190\":\"P53985\",\"1191\":\"P53990-2;P53990;P53990-4;P53990-3;P53990-5\",\"1192\":\"P53992\",\"1193\":\"P53999\",\"1194\":\"P54132\",\"1195\":\"P54136;P54136-2\",\"1196\":\"P54278;P54278-3\",\"1197\":\"P54577\",\"1198\":\"P54578-2;P54578-3;P54578\",\"1199\":\"P54619-2;P54619;P54619-3\",\"1200\":\"P54709;P54709-2\",\"1201\":\"P54727\",\"1202\":\"P54760\",\"1203\":\"P54819-2;P54819;P54819-5;P54819-6;P54819-3;P54819-4\",\"1204\":\"P54826\",\"1205\":\"P54886;P54886-2\",\"1206\":\"P54920\",\"1207\":\"P55010\",\"1208\":\"P55011-3;P55011\",\"1209\":\"P55036;P55036-2\",\"1210\":\"P55039\",\"1211\":\"P55060-3;P55060;P55060-4\",\"1212\":\"P55061;P55061-2\",\"1213\":\"P55072\",\"1214\":\"P55084;P55084-2\",\"1215\":\"P55145\",\"1216\":\"P55209-3;P55209-2;P55209\",\"1217\":\"P55263;P55263-3;P55263-2;P55263-4\",\"1218\":\"P55265-4;P55265;P55265-5\",\"1219\":\"P55327-2;P55327-4;P55327;P55327-7;P55327-5;P55327-6;P55327-3;P55327-8\",\"1220\":\"P55735;P55735-2;P55735-4;P55735-3\",\"1221\":\"P55769\",\"1222\":\"P55786;P55786-2\",\"1223\":\"P55795\",\"1224\":\"P55809\",\"1225\":\"P55884;P55884-2\",\"1226\":\"P56181-2\",\"1227\":\"P56182\",\"1228\":\"P56192;P56192-2\",\"1229\":\"P56199\",\"1230\":\"P56211;P56211-2\",\"1231\":\"P56270-2;P56270-3;P56270\",\"1232\":\"P56385\",\"1233\":\"P56537;P56537-2\",\"1234\":\"P56545;P56545-3;P56545-2\",\"1235\":\"P56556\",\"1236\":\"P56589\",\"1237\":\"P56937-3;P56937;P56937-2\",\"1238\":\"P57076\",\"1239\":\"P57088\",\"1240\":\"P57105\",\"1241\":\"P57678\",\"1242\":\"P57737-3;Q9Y3D7\",\"1243\":\"P57740;P57740-2;P57740-3\",\"1244\":\"P57772;P57772-2\",\"1245\":\"P58107\",\"1246\":\"P58546\",\"1247\":\"P58557;P58557-2\",\"1248\":\"P59998;P59998-3;P59998-4\",\"1249\":\"P60033\",\"1250\":\"P60059\",\"1251\":\"P60174;P60174-1;P60174-4\",\"1252\":\"P60228\",\"1253\":\"P60468\",\"1254\":\"P60604-2;P60604\",\"1255\":\"P60660-2;P60660\",\"1256\":\"P60709\",\"1257\":\"P60842;P60842-2\",\"1258\":\"P60866;P60866-2\",\"1259\":\"P60891\",\"1260\":\"P60900;P60900-2\",\"1261\":\"P60903\",\"1262\":\"P60953;P60953-1\",\"1263\":\"P60981;P60981-2\",\"1264\":\"P60983\",\"1265\":\"P61006;P61006-2\",\"1266\":\"P61009\",\"1267\":\"P61011;P61011-2\",\"1268\":\"P61019;P61019-2\",\"1269\":\"P61020;P61020-2\",\"1270\":\"P61026\",\"1271\":\"P61073;P61073-2\",\"1272\":\"P61077;P61077-2;P61077-3;P62837-2;P62837\",\"1273\":\"P61081\",\"1274\":\"P61086;P61086-2;P61086-3\",\"1275\":\"P61088;Q5JXB2\",\"1276\":\"P61106\",\"1277\":\"P61158\",\"1278\":\"P61160;P61160-2\",\"1279\":\"P61163\",\"1280\":\"P61201;P61201-2\",\"1281\":\"P61221\",\"1282\":\"P61224;P61224-3;P61224-2;A6NIZ1;P61224-4\",\"1283\":\"P61225\",\"1284\":\"P61247\",\"1285\":\"P61254\",\"1286\":\"P61289;P61289-3;P61289-2\",\"1287\":\"P61313;P61313-2\",\"1288\":\"P61353\",\"1289\":\"P61421\",\"1290\":\"P61513\",\"1291\":\"P61586\",\"1292\":\"P61599\",\"1293\":\"P61604\",\"1294\":\"P61619\",\"1295\":\"P61758;P61758-2\",\"1296\":\"P61764;P61764-2\",\"1297\":\"P61769\",\"1298\":\"P61803\",\"1299\":\"P61916;P61916-2\",\"1300\":\"P61923;P61923-5;P61923-4\",\"1301\":\"P61956-2;P61956;Q6EEV6\",\"1302\":\"P61960\",\"1303\":\"P61962\",\"1304\":\"P61964\",\"1305\":\"P61970\",\"1306\":\"P61978-2;P61978\",\"1307\":\"P61981\",\"1308\":\"P62070;P62070-4;P62070-3;P62070-2\",\"1309\":\"P62072\",\"1310\":\"P62081\",\"1311\":\"P62136;P62136-2;P62136-3\",\"1312\":\"P62140\",\"1313\":\"P62166;P62166-2\",\"1314\":\"P62191;P62191-2\",\"1315\":\"P62195;P62195-2\",\"1316\":\"P62241\",\"1317\":\"P62244\",\"1318\":\"P62249\",\"1319\":\"P62258;P62258-2\",\"1320\":\"P62263\",\"1321\":\"P62266\",\"1322\":\"P62269\",\"1323\":\"P62277\",\"1324\":\"P62280\",\"1325\":\"P62304\",\"1326\":\"P62306\",\"1327\":\"P62312\",\"1328\":\"P62314\",\"1329\":\"P62316\",\"1330\":\"P62318-2;P62318\",\"1331\":\"P62330\",\"1332\":\"P62333\",\"1333\":\"P62424\",\"1334\":\"P62495;P62495-2\",\"1335\":\"P62633-2;P62633;P62633-7;P62633-3;P62633-5;P62633-6\",\"1336\":\"P62701\",\"1337\":\"P62745\",\"1338\":\"P62750\",\"1339\":\"P62753\",\"1340\":\"P62805\",\"1341\":\"P62820;P62820-2;P62820-3\",\"1342\":\"P62826\",\"1343\":\"P62829\",\"1344\":\"P62834\",\"1345\":\"P62841\",\"1346\":\"P62847-2;P62847-3;P62847;P62847-4\",\"1347\":\"P62851\",\"1348\":\"P62854;Q5JNZ5\",\"1349\":\"P62857\",\"1350\":\"P62861\",\"1351\":\"P62873-2;P62873\",\"1352\":\"P62875\",\"1353\":\"P62877\",\"1354\":\"P62879\",\"1355\":\"P62888\",\"1356\":\"P62899;P62899-3;P62899-2\",\"1357\":\"P62906\",\"1358\":\"P62910\",\"1359\":\"P62913;P62913-2\",\"1360\":\"P62917\",\"1361\":\"P62937;P62937-2\",\"1362\":\"P62979;P62987;P0CG47;P0CG48\",\"1363\":\"P62993;P62993-2\",\"1364\":\"P62995-3;P62995\",\"1365\":\"P63000-2;P63000;P60763\",\"1366\":\"P63010;P63010-2\",\"1367\":\"P63092;P63092-4;Q5JWF2\",\"1368\":\"P63096;P63096-2\",\"1369\":\"P63104;P63104-2\",\"1370\":\"P63151;P63151-2;Q66LE6\",\"1371\":\"P63162-2;P14678-2;P63162;P14678;P14678-3\",\"1372\":\"P63165\",\"1373\":\"P63167\",\"1374\":\"P63172\",\"1375\":\"P63173\",\"1376\":\"P63208;P63208-2\",\"1377\":\"P63220\",\"1378\":\"P63241;P63241-2;Q6IS14\",\"1379\":\"P63244\",\"1380\":\"P63261\",\"1381\":\"P63279\",\"1382\":\"P63313\",\"1383\":\"P67775;P67775-2;P62714\",\"1384\":\"P67809\",\"1385\":\"P67812-4;P67812;P67812-3;P67812-2\",\"1386\":\"P67870\",\"1387\":\"P67936;P67936-2\",\"1388\":\"P68032;P63267;P68133;P62736;P63267-2\",\"1389\":\"P68036-2;P68036;P68036-3\",\"1390\":\"P68104;P68104-2\",\"1391\":\"P68363;Q71U36-2;Q71U36;P68363-2;P0DPH8;P0DPH7;P0DPH7-2\",\"1392\":\"P68366-2;P68366\",\"1393\":\"P68371\",\"1394\":\"P68400;Q8NEV1;P68400-2\",\"1395\":\"P68431;Q16695;Q6NXT2\",\"1396\":\"P78310;P78310-7;P78310-2;P78310-6\",\"1397\":\"P78344;P78344-2\",\"1398\":\"P78346;P78346-2\",\"1399\":\"P78347-2;P78347-4;P78347-3;P78347\",\"1400\":\"P78362;P78362-2\",\"1401\":\"P78371;P78371-2\",\"1402\":\"P78406\",\"1403\":\"P78417;P78417-3;P78417-2\",\"1404\":\"P78527;P78527-2\",\"1405\":\"P78536;P78536-2\",\"1406\":\"P80303-2;P80303\",\"1407\":\"P80723;P80723-2\",\"1408\":\"P82650;P82650-2\",\"1409\":\"P82663;P82663-2;P82663-3\",\"1410\":\"P82664\",\"1411\":\"P82673\",\"1412\":\"P82675\",\"1413\":\"P82909\",\"1414\":\"P82912;P82912-2\",\"1415\":\"P82914\",\"1416\":\"P82921\",\"1417\":\"P82930\",\"1418\":\"P82932\",\"1419\":\"P82933\",\"1420\":\"P82979\",\"1421\":\"P83111;P83111-2\",\"1422\":\"P83731\",\"1423\":\"P84077\",\"1424\":\"P84085\",\"1425\":\"P84090\",\"1426\":\"P84095\",\"1427\":\"P84098\",\"1428\":\"P84101-4;P84101;P84101-3;P84101-2\",\"1429\":\"P84103-2;P84103\",\"1430\":\"P84157-2;P84157-3;P84157\",\"1431\":\"P84243\",\"1432\":\"P85037;P85037-2\",\"1433\":\"P86791;P86790\",\"1434\":\"P98082;P98082-3;P98082-2\",\"1435\":\"P98155-2;P98155\",\"1436\":\"P98160\",\"1437\":\"P98179\",\"1438\":\"P98194;P98194-2\",\"1439\":\"P98196\",\"1440\":\"P99999\",\"1441\":\"Q00059;Q00059-2\",\"1442\":\"Q00325-2;Q00325\",\"1443\":\"Q00341;Q00341-2\",\"1444\":\"Q00403\",\"1445\":\"Q00535;Q00535-2\",\"1446\":\"Q00537-2;Q00537\",\"1447\":\"Q00577\",\"1448\":\"Q00587-2;Q00587\",\"1449\":\"Q00610-2;Q00610\",\"1450\":\"Q00653;Q00653-4;Q00653-3\",\"1451\":\"Q00688\",\"1452\":\"Q00765;Q00765-2\",\"1453\":\"Q00796\",\"1454\":\"Q00839;Q00839-2\",\"1455\":\"Q01082;Q01082-2\",\"1456\":\"Q01085-2\",\"1457\":\"Q01105-2;Q01105-3;Q01105-4;Q01105;P0DME0\",\"1458\":\"Q01130;Q01130-2\",\"1459\":\"Q01518;Q01518-2\",\"1460\":\"Q01581\",\"1461\":\"Q01628\",\"1462\":\"Q01650\",\"1463\":\"Q01780;Q01780-2\",\"1464\":\"Q01813;Q01813-2\",\"1465\":\"Q01844-6;Q01844-3;Q01844;Q01844-5;Q01844-2\",\"1466\":\"Q01968;Q01968-2\",\"1467\":\"Q01970-2;Q01970\",\"1468\":\"Q01974\",\"1469\":\"Q02040;Q02040-2;Q02040-3\",\"1470\":\"Q02127\",\"1471\":\"Q02218;Q02218-2\",\"1472\":\"Q02487-2\",\"1473\":\"Q02543\",\"1474\":\"Q02750;Q02750-2\",\"1475\":\"Q02790\",\"1476\":\"Q02809;Q02809-2\",\"1477\":\"Q02818\",\"1478\":\"Q02878\",\"1479\":\"Q02880-2;Q02880\",\"1480\":\"Q02978;Q02978-2\",\"1481\":\"Q03001;Q03001-14;Q03001-8\",\"1482\":\"Q03135\",\"1483\":\"Q03167-2;Q03167\",\"1484\":\"Q03169\",\"1485\":\"Q03252\",\"1486\":\"Q03468\",\"1487\":\"Q03518\",\"1488\":\"Q03519;Q03519-2\",\"1489\":\"Q03701\",\"1490\":\"Q04323;Q04323-2\",\"1491\":\"Q04637-3;Q04637;Q04637-9;Q04637-5;Q04637-4;Q04637-6\",\"1492\":\"Q04721\",\"1493\":\"Q04760-2;Q04760\",\"1494\":\"Q04837\",\"1495\":\"Q04917\",\"1496\":\"Q05048\",\"1497\":\"Q05397-7;Q05397;Q05397-5;Q05397-2\",\"1498\":\"Q05519-2;Q05519\",\"1499\":\"Q05639\",\"1500\":\"Q05682-3;Q05682-5;Q05682-6;Q05682-2;Q05682;Q05682-4\",\"1501\":\"Q05932-3;Q05932-2;Q05932-4;Q05932\",\"1502\":\"Q06124\",\"1503\":\"Q06136;Q06136-2\",\"1504\":\"Q06203\",\"1505\":\"Q06210-2;Q06210\",\"1506\":\"Q06265;Q06265-2;Q06265-3;Q06265-4\",\"1507\":\"Q06323;Q06323-3;Q06323-2\",\"1508\":\"Q06481;Q06481-3;Q06481-2;Q06481-4;Q06481-5\",\"1509\":\"Q06787-8;Q06787-9;Q06787-11\",\"1510\":\"Q06830\",\"1511\":\"Q07020;Q07020-2\",\"1512\":\"Q07021\",\"1513\":\"Q07065\",\"1514\":\"Q07157-2;Q07157\",\"1515\":\"Q07666;Q07666-2;Q07666-3\",\"1516\":\"Q07812-5;Q07812-8;Q07812;Q07812-2;Q07812-7\",\"1517\":\"Q07864\",\"1518\":\"Q07866-7;Q07866-6;Q07866-4;Q07866-8;Q07866-2;Q07866-3;Q07866;Q07866-5;Q07866-10;Q07866-9\",\"1519\":\"Q07954\",\"1520\":\"Q07955;Q07955-3;Q07955-2\",\"1521\":\"Q07960\",\"1522\":\"Q08170\",\"1523\":\"Q08209-2;Q08209;Q08209-3;Q08209-5;Q08209-4\",\"1524\":\"Q08211\",\"1525\":\"Q08257;Q08257-3\",\"1526\":\"Q08345;Q08345-5;Q08345-2;Q08345-6\",\"1527\":\"Q08379;Q08379-2\",\"1528\":\"Q08380\",\"1529\":\"Q08722;Q08722-3;Q08722-4;Q08722-2\",\"1530\":\"Q08752\",\"1531\":\"Q08945\",\"1532\":\"Q08AM6\",\"1533\":\"Q08J23;Q08J23-2;Q08J23-3\",\"1534\":\"Q09028-3;Q09028;Q09028-2;Q09028-4\",\"1535\":\"Q09161\",\"1536\":\"Q09666\",\"1537\":\"Q0JRZ9;Q0JRZ9-3;Q0JRZ9-2\",\"1538\":\"Q0VDF9\",\"1539\":\"Q10471\",\"1540\":\"Q10472\",\"1541\":\"Q10567-3;Q10567-4\",\"1542\":\"Q10570\",\"1543\":\"Q10589;Q10589-2\",\"1544\":\"Q10713;Q10713-2\",\"1545\":\"Q12768\",\"1546\":\"Q12769\",\"1547\":\"Q12788\",\"1548\":\"Q12789;Q12789-3\",\"1549\":\"Q12792;Q12792-3;Q12792-4\",\"1550\":\"Q12797;Q12797-10\",\"1551\":\"Q12800;Q12800-4;Q12800-3;Q12800-2\",\"1552\":\"Q12802-4;Q12802;Q12802-2\",\"1553\":\"Q12805-2;Q12805-4;Q12805-3;Q12805;Q12805-5\",\"1554\":\"Q12830-4;Q12830-2;Q12830\",\"1555\":\"Q12846;Q12846-2\",\"1556\":\"Q12849;Q12849-5\",\"1557\":\"Q12857-3;Q12857;Q12857-4\",\"1558\":\"Q12874\",\"1559\":\"Q12894;Q12894-2\",\"1560\":\"Q12899\",\"1561\":\"Q12904;Q12904-2\",\"1562\":\"Q12905\",\"1563\":\"Q12906-7;Q12906-4;Q12906-6\",\"1564\":\"Q12907\",\"1565\":\"Q12913\",\"1566\":\"Q12926-2;Q12926;P26378-4;P26378-2;P26378-5;P26378;P26378-3\",\"1567\":\"Q12931;Q12931-2\",\"1568\":\"Q12933-3;Q12933;Q12933-2;Q12933-4\",\"1569\":\"Q12959-4;Q12959-2;Q12959-7;Q12959-5;Q12959;Q12959-3;Q12959-6;Q12959-8;Q12959-9\",\"1570\":\"Q12965\",\"1571\":\"Q12974;Q12974-3;Q12974-4;Q12974-2\",\"1572\":\"Q12981;Q12981-1;Q12981-2;Q12981-3\",\"1573\":\"Q13011\",\"1574\":\"Q13017-2;Q13017\",\"1575\":\"Q13033-2;Q13033\",\"1576\":\"Q13045;Q13045-3\",\"1577\":\"Q13049\",\"1578\":\"Q13057;Q13057-2\",\"1579\":\"Q13084\",\"1580\":\"Q13085-3;Q13085-2;Q13085;Q13085-4\",\"1581\":\"Q13098-5;Q13098;Q13098-7;Q13098-6\",\"1582\":\"Q13123\",\"1583\":\"Q13126;Q13126-4;Q13126-3;Q13126-2;Q13126-7;Q13126-6;Q13126-5\",\"1584\":\"Q13131;Q13131-2\",\"1585\":\"Q13136;Q13136-2\",\"1586\":\"Q13144\",\"1587\":\"Q13148;Q13148-4\",\"1588\":\"Q13151\",\"1589\":\"Q13155\",\"1590\":\"Q13162\",\"1591\":\"Q13177\",\"1592\":\"Q13185\",\"1593\":\"Q13188;Q13188-2\",\"1594\":\"Q13190;Q13190-2;Q13190-4;Q13190-3\",\"1595\":\"Q13200;Q13200-3;Q13200-2\",\"1596\":\"Q13214-2;Q13214\",\"1597\":\"Q13217\",\"1598\":\"Q13228;Q13228-4;Q13228-2;Q13228-3\",\"1599\":\"Q13232\",\"1600\":\"Q13242\",\"1601\":\"Q13243;Q13243-3\",\"1602\":\"Q13247;Q13247-3;Q13247-2\",\"1603\":\"Q13263;Q13263-2\",\"1604\":\"Q13283\",\"1605\":\"Q13287\",\"1606\":\"Q13310-3;Q13310-2;Q13310\",\"1607\":\"Q13332-6;Q13332-3;Q13332-2;Q13332-4;Q13332;Q13332-7;Q13332-5\",\"1608\":\"Q13347\",\"1609\":\"Q13356;Q13356-2\",\"1610\":\"Q13362-4;Q13362-2;Q13362-3;Q13362;Q13362-5\",\"1611\":\"Q13393;Q13393-4;Q13393-2\",\"1612\":\"Q13404;Q13404-7;Q13404-2;Q13404-1;Q13404-8;Q13404-6\",\"1613\":\"Q13405\",\"1614\":\"Q13409-3;Q13409-2;Q13409-6;Q13409-7;Q13409;Q13409-5\",\"1615\":\"Q13418;Q13418-2;Q13418-3\",\"1616\":\"Q13421-4;Q13421-3;Q13421-2;Q13421\",\"1617\":\"Q13425\",\"1618\":\"Q13428-3;Q13428;Q13428-4;Q13428-8;Q13428-2;Q13428-5\",\"1619\":\"Q13433;Q13433-2\",\"1620\":\"Q13435\",\"1621\":\"Q13442\",\"1622\":\"Q13443;Q13443-2\",\"1623\":\"Q13444-9;Q13444-8;Q13444-2;Q13444-7;Q13444-6;Q13444-12;Q13444-5;Q13444-4;Q13444-3;Q13444;Q13444-10;Q13444-11;Q13444-13\",\"1624\":\"Q13445\",\"1625\":\"Q13451\",\"1626\":\"Q13485\",\"1627\":\"Q13488\",\"1628\":\"Q13492-2;Q13492-5;Q13492;Q13492-3;Q13492-4\",\"1629\":\"Q13496;Q13496-2\",\"1630\":\"Q13501;Q13501-2\",\"1631\":\"Q13505-3;Q13505;Q13505-2\",\"1632\":\"Q13523\",\"1633\":\"Q13526\",\"1634\":\"Q13547\",\"1635\":\"Q13555-8;Q13555-6;Q13555-2;Q13555-11;Q13555-4;Q13555;Q13555-7;Q13555-5;Q13555-10;Q13555-3\",\"1636\":\"Q13557-8;Q13557-10;Q13557;Q13557-6;Q13557-11;Q13557-12;Q13557-9;Q13557-5;Q13557-3;Q13557-4\",\"1637\":\"Q13561;Q13561-3;Q13561-2\",\"1638\":\"Q13573\",\"1639\":\"Q13586;Q13586-2\",\"1640\":\"Q13595-4;Q13595-3;Q13595;Q13595-2\",\"1641\":\"Q13596;Q13596-2;Q13596-3\",\"1642\":\"Q13601;Q13601-2\",\"1643\":\"Q13608;Q13608-3;Q13608-2\",\"1644\":\"Q13610\",\"1645\":\"Q13614;Q13614-2\",\"1646\":\"Q13616\",\"1647\":\"Q13617;Q13617-2\",\"1648\":\"Q13618;Q13618-2;Q13618-3\",\"1649\":\"Q13619;Q13619-2\",\"1650\":\"Q13620;Q13620-1;Q13620-3\",\"1651\":\"Q13636\",\"1652\":\"Q13637\",\"1653\":\"Q13724;Q13724-2\",\"1654\":\"Q13813;Q13813-3\",\"1655\":\"Q13829;Q13829-2\",\"1656\":\"Q13838;Q13838-2\",\"1657\":\"Q13868;Q13868-3;Q13868-2\",\"1658\":\"Q13884;Q13884-2\",\"1659\":\"Q13885\",\"1660\":\"Q13889-2;Q13889\",\"1661\":\"Q13895\",\"1662\":\"Q13907;Q13907-2\",\"1663\":\"Q13951;Q13951-2\",\"1664\":\"Q14008;Q14008-2;Q14008-3\",\"1665\":\"Q14011\",\"1666\":\"Q14019\",\"1667\":\"Q14061\",\"1668\":\"Q14103-3;Q14103\",\"1669\":\"Q14108;Q14108-2\",\"1670\":\"Q14114-4;Q14114;Q14114-2;Q14114-3\",\"1671\":\"Q14116-2;Q14116\",\"1672\":\"Q14118\",\"1673\":\"Q14126\",\"1674\":\"Q14134-2;Q14134\",\"1675\":\"Q14139;Q14139-2\",\"1676\":\"Q14141-2;Q14141-4;Q14141;Q14141-3\",\"1677\":\"Q14145\",\"1678\":\"Q14151\",\"1679\":\"Q14152;Q14152-2\",\"1680\":\"Q14155-1;Q14155-5;Q14155-6;Q14155-2;Q14155-3;Q14155\",\"1681\":\"Q14156;Q14156-2;Q14156-3\",\"1682\":\"Q14157;Q14157-5;Q14157-3;Q14157-1;Q14157-4\",\"1683\":\"Q14160;Q14160-2\",\"1684\":\"Q14165\",\"1685\":\"Q14166\",\"1686\":\"Q14185\",\"1687\":\"Q14192\",\"1688\":\"Q14197\",\"1689\":\"Q14203-3;Q14203-4;Q14203-6;Q14203;Q14203-5;Q14203-2\",\"1690\":\"Q14204\",\"1691\":\"Q14232;Q14232-2\",\"1692\":\"Q14240;Q14240-2\",\"1693\":\"Q14241\",\"1694\":\"Q14244;Q14244-3;Q14244-2;Q14244-6;Q14244-7;Q14244-5;Q14244-4\",\"1695\":\"Q14247;Q14247-3;Q14247-2\",\"1696\":\"Q14254\",\"1697\":\"Q14257;Q14257-2\",\"1698\":\"Q14258\",\"1699\":\"Q14318\",\"1700\":\"Q14320\",\"1701\":\"Q14331\",\"1702\":\"Q14344;Q14344-2\",\"1703\":\"Q14444-2;Q14444\",\"1704\":\"Q14498;Q14498-2;Q14498-3\",\"1705\":\"Q14517\",\"1706\":\"Q14527;Q14527-2\",\"1707\":\"Q14534\",\"1708\":\"Q14554;Q14554-2\",\"1709\":\"Q14558;Q14558-2\",\"1710\":\"Q14562\",\"1711\":\"Q14566\",\"1712\":\"Q14571\",\"1713\":\"Q14573\",\"1714\":\"Q14643-3;Q14643-6;Q14643;Q14643-4;Q14643-8;Q14643-7;Q14643-5;Q14643-2\",\"1715\":\"Q14644-2;Q14644\",\"1716\":\"Q14651\",\"1717\":\"Q14671;Q14671-2;Q14671-3;Q14671-4\",\"1718\":\"Q14676;Q14676-2;Q14676-3;Q14676-4\",\"1719\":\"Q14677-3;Q14677-2\",\"1720\":\"Q14680-7;Q14680;Q14680-8;Q14680-2;Q14680-6;Q14680-5;Q14680-4;Q14680-3\",\"1721\":\"Q14683\",\"1722\":\"Q14684;Q14684-2\",\"1723\":\"Q14692\",\"1724\":\"Q14694;Q14694-3;Q14694-2\",\"1725\":\"Q14696\",\"1726\":\"Q14697;Q14697-2\",\"1727\":\"Q14738;Q14738-2;Q14738-3\",\"1728\":\"Q14739\",\"1729\":\"Q14764\",\"1730\":\"Q14789-4;Q14789-3;Q14789;Q14789-2\",\"1731\":\"Q147X3;Q147X3-2\",\"1732\":\"Q14839;Q14839-2\",\"1733\":\"Q14847;Q14847-2;Q14847-3\",\"1734\":\"Q14914-2;Q14914\",\"1735\":\"Q14919;Q14919-2\",\"1736\":\"Q14974;Q14974-2\",\"1737\":\"Q14978;Q14978-3;Q14978-2\",\"1738\":\"Q14980;Q14980-4;Q14980-3\",\"1739\":\"Q14BN4-2;Q14BN4-3;Q14BN4;Q14BN4-6;Q14BN4-7\",\"1740\":\"Q14C86-3;Q14C86-4;Q14C86-5;Q14C86-2;Q14C86;Q14C86-6\",\"1741\":\"Q14CX7;Q14CX7-2\",\"1742\":\"Q15003;Q15003-2\",\"1743\":\"Q15004\",\"1744\":\"Q15005\",\"1745\":\"Q15006\",\"1746\":\"Q15008;Q15008-4;Q15008-3;Q15008-2\",\"1747\":\"Q15011-3;Q15011-2;Q15011;Q15011-4\",\"1748\":\"Q15014\",\"1749\":\"Q15019;Q15019-2;Q15019-3\",\"1750\":\"Q15020;Q15020-4\",\"1751\":\"Q15021\",\"1752\":\"Q15024\",\"1753\":\"Q15029-2;Q15029;Q15029-3\",\"1754\":\"Q15031\",\"1755\":\"Q15032-2;Q15032;Q15032-3;Q15032-4\",\"1756\":\"Q15042;Q15042-4;Q15042-3\",\"1757\":\"Q15043-2;Q15043-3;Q15043\",\"1758\":\"Q15046\",\"1759\":\"Q15050\",\"1760\":\"Q15056-2;Q15056\",\"1761\":\"Q15057\",\"1762\":\"Q15058\",\"1763\":\"Q15061\",\"1764\":\"Q15067\",\"1765\":\"Q15070;Q15070-2\",\"1766\":\"Q15075\",\"1767\":\"Q15084-3;Q15084;Q15084-4;Q15084-5;Q15084-2\",\"1768\":\"Q15102\",\"1769\":\"Q15149;Q15149-7;Q15149-5;Q15149-6\",\"1770\":\"Q15149-4\",\"1771\":\"Q15154;Q15154-2;Q15154-4\",\"1772\":\"Q15165;Q15165-1;Q15165-3\",\"1773\":\"Q15181\",\"1774\":\"Q15185-3;Q15185-4;Q15185;Q15185-2\",\"1775\":\"Q15233;Q15233-2\",\"1776\":\"Q15262;Q15262-2;Q15262-3;Q15262-4\",\"1777\":\"Q15286;Q15286-2\",\"1778\":\"Q15287;Q15287-3;Q15287-2\",\"1779\":\"Q15291;Q15291-2\",\"1780\":\"Q15293;Q15293-2\",\"1781\":\"Q15334\",\"1782\":\"Q15345-3;Q15345\",\"1783\":\"Q15363\",\"1784\":\"Q15365\",\"1785\":\"Q15366;Q15366-2\",\"1786\":\"Q15366-6;Q15366-3\",\"1787\":\"Q15369;Q15369-2\",\"1788\":\"Q15370;Q15370-2\",\"1789\":\"Q15382\",\"1790\":\"Q15388\",\"1791\":\"Q15390;Q15390-2\",\"1792\":\"Q15392-2;Q15392\",\"1793\":\"Q15393\",\"1794\":\"Q15397\",\"1795\":\"Q15404;Q15404-2\",\"1796\":\"Q15418-4;Q15418;Q15418-2;Q15418-3\",\"1797\":\"Q15424;Q15424-4;Q15424-3;Q15424-2\",\"1798\":\"Q15427\",\"1799\":\"Q15428\",\"1800\":\"Q15434\",\"1801\":\"Q15436;Q15436-2\",\"1802\":\"Q15437\",\"1803\":\"Q15459;Q15459-2\",\"1804\":\"Q15477\",\"1805\":\"Q15526-2;Q15526\",\"1806\":\"Q15599-2;Q15599\",\"1807\":\"Q15629-2;Q15629\",\"1808\":\"Q15631;Q15631-2\",\"1809\":\"Q15633-2;Q15633\",\"1810\":\"Q15637-5\",\"1811\":\"Q15642;Q15642-5\",\"1812\":\"Q15643\",\"1813\":\"Q15645\",\"1814\":\"Q15646;Q15646-3;Q15646-2\",\"1815\":\"Q15648;Q15648-3\",\"1816\":\"Q15650\",\"1817\":\"Q15651;Q15651-2\",\"1818\":\"Q15654\",\"1819\":\"Q15691\",\"1820\":\"Q15717;Q15717-2\",\"1821\":\"Q15738\",\"1822\":\"Q15758;Q15758-3\",\"1823\":\"Q15785\",\"1824\":\"Q15796-2;Q15796\",\"1825\":\"Q15811-10;Q15811-7;Q15811-2;Q15811-9;Q15811-8;Q15811;Q15811-12;Q15811-11;Q15811-3;Q15811-4;Q15811-6;Q15811-13;Q15811-5\",\"1826\":\"Q15813;Q15813-2\",\"1827\":\"Q15818\",\"1828\":\"Q15819\",\"1829\":\"Q15833-2;Q15833;Q15833-3\",\"1830\":\"Q15836\",\"1831\":\"Q15904\",\"1832\":\"Q15907;Q15907-2\",\"1833\":\"Q15942;Q15942-2\",\"1834\":\"Q16181\",\"1835\":\"Q16186\",\"1836\":\"Q16204\",\"1837\":\"Q16222-3;Q16222;Q16222-2\",\"1838\":\"Q16270-2;Q16270\",\"1839\":\"Q16401-2;Q16401\",\"1840\":\"Q16513;Q16513-2;Q16513-3;Q16513-4;Q16513-5\",\"1841\":\"Q16531\",\"1842\":\"Q16543\",\"1843\":\"Q16555-2;Q16555\",\"1844\":\"Q16563-2;Q16563\",\"1845\":\"Q16576;Q16576-2\",\"1846\":\"Q16629-3;Q16629-2;Q16629-4;Q16629\",\"1847\":\"Q16630-3;Q16630;Q16630-2\",\"1848\":\"Q16637-4;Q16637-2;Q16637-3;Q16637\",\"1849\":\"Q16643;Q16643-3;Q16643-2\",\"1850\":\"Q16658\",\"1851\":\"Q16698-2;Q16698\",\"1852\":\"Q16706\",\"1853\":\"Q16718;Q16718-2\",\"1854\":\"Q16719;Q16719-2\",\"1855\":\"Q16740\",\"1856\":\"Q16762\",\"1857\":\"Q16763\",\"1858\":\"Q16775;Q16775-2\",\"1859\":\"Q16777;Q6FI13;Q99878;Q96KK5;Q9BTM1;P20671;P0C0S8;Q93077;Q7L7L0;P04908;Q9BTM1-2\",\"1860\":\"Q16795\",\"1861\":\"Q16799;Q16799-3;Q16799-2\",\"1862\":\"Q16822;Q16822-3;Q16822-2\",\"1863\":\"Q16831\",\"1864\":\"Q16832\",\"1865\":\"Q16836;Q16836-3;Q16836-2\",\"1866\":\"Q16850;Q16850-2\",\"1867\":\"Q16851-2;Q16851\",\"1868\":\"Q16880\",\"1869\":\"Q16881;Q16881-5;Q16881-2;Q16881-4;Q16881-3;Q16881-6\",\"1870\":\"Q16890-5;Q16890;Q16890-4;Q16890-3;Q16890-2\",\"1871\":\"Q16891-2\",\"1872\":\"Q24JP5;Q24JP5-2;Q24JP5-4\",\"1873\":\"Q27J81;Q27J81-2\",\"1874\":\"Q29RF7\",\"1875\":\"Q2M2I8-2;Q2M2I8\",\"1876\":\"Q2M389;Q2M389-2\",\"1877\":\"Q2NL82\",\"1878\":\"Q2PZI1\",\"1879\":\"Q2TAY7;Q2TAY7-2\",\"1880\":\"Q32MZ4-3;Q32MZ4-2;Q32MZ4\",\"1881\":\"Q32P28;Q32P28-4;Q32P28-3\",\"1882\":\"Q3B7T1;Q3B7T1-5;Q3B7T1-3\",\"1883\":\"Q3KQU3;Q3KQU3-2;Q3KQU3-4;Q3KQU3-3\",\"1884\":\"Q3KR37-2;Q3KR37;Q3KR37-4;Q3KR37-3\",\"1885\":\"Q3LXA3;Q3LXA3-2\",\"1886\":\"Q3MHD2;Q3MHD2-2\",\"1887\":\"Q3SXM5;Q3SXM5-2\",\"1888\":\"Q3ZAQ7\",\"1889\":\"Q3ZCM7\",\"1890\":\"Q3ZCQ8-2;Q3ZCQ8;Q3ZCQ8-3\",\"1891\":\"Q4G0F5\",\"1892\":\"Q4G0N4;Q4G0N4-2;Q4G0N4-3\",\"1893\":\"Q4G148-2;Q4G148\",\"1894\":\"Q4G176\",\"1895\":\"Q4J6C6-4;Q4J6C6-2;Q4J6C6;Q4J6C6-3\",\"1896\":\"Q4KMP7\",\"1897\":\"Q4KMQ2-3;Q4KMQ2;Q4KMQ2-2;Q4KMQ2-4\",\"1898\":\"Q4VC31\",\"1899\":\"Q4VC44;Q4VC44-3;Q4VC44-2;Q4VC44-4\",\"1900\":\"Q4ZIN3-2;Q4ZIN3\",\"1901\":\"Q52LJ0-1;Q52LJ0\",\"1902\":\"Q53EL6-2;Q53EL6\",\"1903\":\"Q53EP0;Q53EP0-2\",\"1904\":\"Q53EZ4;Q53EZ4-2\",\"1905\":\"Q53FV1\",\"1906\":\"Q53GA4\",\"1907\":\"Q53GQ0\",\"1908\":\"Q53GS7;Q53GS7-2\",\"1909\":\"Q53GS9;Q53GS9-2;Q53GS9-3\",\"1910\":\"Q53H12\",\"1911\":\"Q53H82\",\"1912\":\"Q53HC9\",\"1913\":\"Q567U6\",\"1914\":\"Q58FF8\",\"1915\":\"Q5BKZ1;Q5BKZ1-3\",\"1916\":\"Q5F1R6;Q5F1R6-3;Q5F1R6-2\",\"1917\":\"Q5GLZ8-3;Q5GLZ8-2;Q5GLZ8;Q5GLZ8-6\",\"1918\":\"Q5HYI8\",\"1919\":\"Q5HYK7-3;Q5HYK7-2;Q5HYK7;Q5HYK7-5;Q5HYK7-4\",\"1920\":\"Q5J8M3;Q5J8M3-3;Q5J8M3-2\",\"1921\":\"Q5JPE7-2;Q5JPE7;P69849;Q5JPE7-3\",\"1922\":\"Q5JPH6;Q5JPH6-2\",\"1923\":\"Q5JRA6;Q5JRA6-2\",\"1924\":\"Q5JSZ5;Q5JSZ5-5\",\"1925\":\"Q5JTH9-2;Q5JTH9-3;Q5JTH9\",\"1926\":\"Q5JTV8\",\"1927\":\"Q5JUR7\",\"1928\":\"Q5JVF3-3;Q5JVF3;Q5JVF3-2;Q5JVF3-4\",\"1929\":\"Q5M775-4;Q5M775;Q5M775-5;Q5M775-3;Q5M775-2\",\"1930\":\"Q5MNZ6\",\"1931\":\"Q5PRF9\",\"1932\":\"Q5QJE6\",\"1933\":\"Q93079;Q5QNW6;Q5QNW6-2\",\"1934\":\"Q5RI15;Q5RI15-2\",\"1935\":\"Q5SRE5;Q5SRE5-2\",\"1936\":\"Q5SSJ5;Q5SSJ5-2;Q5SSJ5-3\",\"1937\":\"Q5SW79;Q5SW79-2;Q5SW79-3\",\"1938\":\"Q5SWX8-4;Q5SWX8;Q5SWX8-3;Q5SWX8-2\",\"1939\":\"Q5T0N5-3;Q5T0N5-4;Q5T0N5-2;Q5T0N5-5;Q5T0N5\",\"1940\":\"Q5T1M5;Q5T1M5-2\",\"1941\":\"Q5T1V6;Q5T1V6-2\",\"1942\":\"Q5T2E6;Q5T2E6-2\",\"1943\":\"Q5T2T1;Q5T2T1-2\",\"1944\":\"Q5T3F8;Q5T3F8-3;Q5T3F8-2\",\"1945\":\"Q5T3I0;Q5T3I0-3\",\"1946\":\"Q5T5U3;Q5T5U3-3\",\"1947\":\"Q5T653\",\"1948\":\"Q5T6F2\",\"1949\":\"Q5T7V8;Q5T7V8-3;Q5T7V8-4\",\"1950\":\"Q5T8D3-2;Q5T8D3-3;Q5T8D3;Q5T8D3-4\",\"1951\":\"Q5T8P6-3;Q5T8P6-5\",\"1952\":\"Q5T9L3;Q5T9L3-3\",\"1953\":\"Q5T9S5-2;Q5T9S5\",\"1954\":\"Q5TBB1;Q5TBB1-2\",\"1955\":\"Q5TC12;Q5TC12-2\",\"1956\":\"Q5TCZ1-3;Q5TCZ1\",\"1957\":\"Q5TFE4;Q5TFE4-2\",\"1958\":\"Q5U5X0\",\"1959\":\"Q5UCC4-2;Q5UCC4\",\"1960\":\"Q5UIP0-2;Q5UIP0\",\"1961\":\"Q5VIR6-4;Q5VIR6;Q5VIR6-2;Q5VIR6-3\",\"1962\":\"Q5VT25-6;Q5VT25-2;Q5VT25;Q5VT25-5;Q5VT25-4;Q5VT25-3\",\"1963\":\"Q5VT52;Q5VT52-2\",\"1964\":\"Q5VT66-2;Q5VT66;Q5VT66-3\",\"1965\":\"Q5VTL8;Q5VTL8-2\",\"1966\":\"Q5VTR2\",\"1967\":\"Q5VV42;Q5VV42-2\",\"1968\":\"Q5VW32;Q5VW32-2\",\"1969\":\"Q5VW36\",\"1970\":\"Q5VYK3\",\"1971\":\"Q5VYS8-6;Q5VYS8;Q5VYS8-4\",\"1972\":\"Q5VZE5\",\"1973\":\"Q5VZF2-3;Q5VZF2-2;Q5VZF2\",\"1974\":\"Q5VZK9;Q5VZK9-2\",\"1975\":\"Q5W111;Q5W111-2\",\"1976\":\"Q5ZPR3-3;Q5ZPR3-4;Q5ZPR3;Q5ZPR3-2\",\"1977\":\"Q63HN8;Q63HN8-4\",\"1978\":\"Q63ZY3-3;Q63ZY3;Q63ZY3-2\",\"1979\":\"Q641Q2;Q641Q2-2\",\"1980\":\"Q658P3-3;Q658P3;Q658P3-2;Q658P3-4\",\"1981\":\"Q658Y4\",\"1982\":\"Q66PJ3-2;Q66PJ3-7;Q66PJ3-5;Q66PJ3-3;Q66PJ3;Q66PJ3-4\",\"1983\":\"Q68CQ7;Q68CQ7-2\",\"1984\":\"Q68CZ2;Q68CZ2-2\",\"1985\":\"Q68EM7;Q68EM7-6;Q68EM7-5;Q68EM7-2;Q68EM7-3\",\"1986\":\"Q69YN2;Q69YN2-3\",\"1987\":\"Q69YN4-3;Q69YN4;Q69YN4-2\",\"1988\":\"Q69YQ0-2;Q69YQ0\",\"1989\":\"Q69YU5\",\"1990\":\"Q6DD88\",\"1991\":\"Q6DKI1;Q6DKI1-2\",\"1992\":\"Q6EMK4\",\"1993\":\"Q6FI81;Q6FI81-3\",\"1994\":\"Q6GMV3\",\"1995\":\"Q6IA86-4;Q6IA86-2;Q6IA86-3;Q6IA86-5;Q6IA86;Q6IA86-6;Q6IA86-7\",\"1996\":\"Q6IAA8\",\"1997\":\"Q6IAN0\",\"1998\":\"Q6IN84\",\"1999\":\"Q6IQ22\",\"2000\":\"Q6IQ49-3;Q6IQ49-2;Q6IQ49\",\"2001\":\"Q6L8Q7-2;Q6L8Q7\",\"2002\":\"Q6NUK1;Q6NUK1-2\",\"2003\":\"Q6NUK4;Q6NUK4-2\",\"2004\":\"Q6NUM9;Q6NUM9-2\",\"2005\":\"Q6NUQ1\",\"2006\":\"Q6NUQ4;Q6NUQ4-2\",\"2007\":\"Q6NVY1;Q6NVY1-2\",\"2008\":\"Q6NYC8;Q6NYC8-2\",\"2009\":\"Q6NZ67;Q6P582\",\"2010\":\"Q6NZI2;Q6NZI2-2\",\"2011\":\"Q6P087;Q6P087-2\",\"2012\":\"Q6P158\",\"2013\":\"Q6P1A2;Q6P1A2-2\",\"2014\":\"Q6P1J9\",\"2015\":\"Q6P1L8\",\"2016\":\"Q6P1M0\",\"2017\":\"Q6P1M3;Q6P1M3-2\",\"2018\":\"Q6P1N0-2;Q6P1N0\",\"2019\":\"Q6P1N9;Q6P1N9-2\",\"2020\":\"Q6P2E9;Q6P2E9-2\",\"2021\":\"Q6P2Q9\",\"2022\":\"Q6P3W7\",\"2023\":\"Q6P4E1-5;Q6P4E1;Q6P4E1-2\",\"2024\":\"Q6P587;Q6P587-2;Q6P587-3\",\"2025\":\"Q6P996-4;Q6P996-5;Q6P996;Q6P996-3\",\"2026\":\"Q6PGP7\",\"2027\":\"Q6PI48\",\"2028\":\"Q6PI78\",\"2029\":\"Q6PIU2-2;Q6PIU2;Q6PIU2-3\",\"2030\":\"Q6PJF5-2;Q6PJF5\",\"2031\":\"Q6PK18;Q6PK18-2\",\"2032\":\"Q6PKG0;Q6PKG0-3\",\"2033\":\"Q6Q0C0-2;Q6Q0C0\",\"2034\":\"Q6S8J3;A5A3E0\",\"2035\":\"Q6UB35\",\"2036\":\"Q6UVK1\",\"2037\":\"Q6UW02-2;Q6UW02\",\"2038\":\"Q6UW63\",\"2039\":\"Q6UW68\",\"2040\":\"Q6UWP7;Q6UWP7-3\",\"2041\":\"Q6UXH1-4;Q6UXH1;Q6UXH1-6;Q6UXH1-5;Q6UXH1-3;Q6UXH1-2\",\"2042\":\"Q6UXN9\",\"2043\":\"Q6VY07;Q6VY07-2\",\"2044\":\"Q6WCQ1-2;Q6WCQ1;Q6WCQ1-3\",\"2045\":\"Q6WKZ4;Q6WKZ4-3;Q6WKZ4-2\",\"2046\":\"Q6XQN6-2;Q6XQN6;Q6XQN6-3\",\"2047\":\"Q6Y1H2\",\"2048\":\"Q6Y7W6-4;Q6Y7W6-5;Q6Y7W6;Q6Y7W6-3\",\"2049\":\"Q6YHK3;Q6YHK3-4;Q6YHK3-2\",\"2050\":\"Q6YN16;Q6YN16-2\",\"2051\":\"Q6YP21;Q6YP21-3\",\"2052\":\"Q6ZNB6;Q6ZNB6-2\",\"2053\":\"Q6ZRP7\",\"2054\":\"Q6ZRV2\",\"2055\":\"Q6ZSJ8\",\"2056\":\"Q6ZSZ5-2;Q6ZSZ5-1;Q6ZSZ5-6;Q6ZSZ5-5;Q6ZSZ5\",\"2057\":\"Q6ZXV5-2;Q6ZXV5\",\"2058\":\"Q709C8-3;Q709C8;Q709C8-4;Q709C8-2\",\"2059\":\"Q70E73\",\"2060\":\"Q70EL4-4;Q70EL4;Q70EL4-3;Q70EL4-2\",\"2061\":\"Q70UQ0;Q70UQ0-2\",\"2062\":\"Q70UQ0-4\",\"2063\":\"Q71DI3\",\"2064\":\"Q71RC2;Q71RC2-4;Q71RC2-5;Q71RC2-6\",\"2065\":\"Q71RG4;Q71RG4-2;Q71RG4-3\",\"2066\":\"Q71UM5\",\"2067\":\"Q7KZF4\",\"2068\":\"Q7KZI7-16;Q7KZI7;Q7KZI7-8;Q7KZI7-14;Q7KZI7-4;Q7KZI7-9;Q7KZI7-15;Q7KZI7-13;Q7KZI7-5;Q7KZI7-2;Q7KZI7-7;Q7KZI7-3;Q7KZI7-6;Q7KZI7-11;Q7KZI7-12;Q7KZI7-10\",\"2069\":\"Q7KZN9-2;Q7KZN9\",\"2070\":\"Q7L014\",\"2071\":\"Q7L0Y3\",\"2072\":\"Q7L1Q6;Q7L1Q6-4;Q7L1Q6-3;Q7L1Q6-2\",\"2073\":\"Q7L1W4\",\"2074\":\"Q7L2E3-2\",\"2075\":\"Q7L2H7;Q7L2H7-2\",\"2076\":\"Q7L2J0\",\"2077\":\"Q7L523;Q5VZM2-2;Q5VZM2\",\"2078\":\"Q7L576;Q7L576-2\",\"2079\":\"Q7L5N1\",\"2080\":\"Q7L7X3;Q7L7X3-3\",\"2081\":\"Q9H8S9;Q7L9L4;Q7L9L4-2;Q9H8S9-2\",\"2082\":\"Q7LBR1\",\"2083\":\"Q7LGA3;Q7LGA3-3;Q7LGA3-2\",\"2084\":\"Q7RTV0\",\"2085\":\"Q7Z2K6\",\"2086\":\"Q7Z2W4;Q7Z2W4-2\",\"2087\":\"Q7Z2Z2;Q7Z2Z2-2\",\"2088\":\"Q7Z392-4;Q7Z392-3;Q7Z392\",\"2089\":\"Q7Z3B4;Q7Z3B4-3;Q7Z3B4-2\",\"2090\":\"Q7Z3C6;Q7Z3C6-2;Q7Z3C6-3\",\"2091\":\"Q7Z417\",\"2092\":\"Q7Z434;Q7Z434-4\",\"2093\":\"Q7Z460-4;Q7Z460-2;Q7Z460-5;Q7Z460-3\",\"2094\":\"Q7Z478\",\"2095\":\"Q7Z4H8;Q7Z4H8-2;Q7Z4H8-3\",\"2096\":\"Q7Z4S6-3;Q7Z4S6-5;Q7Z4S6-2;Q7Z4S6;Q7Z4S6-4;Q7Z4S6-6\",\"2097\":\"Q7Z4W1\",\"2098\":\"Q7Z589;Q7Z589-5;Q7Z589-4;Q7Z589-7;Q7Z589-6;Q7Z589-2\",\"2099\":\"Q7Z5G4;Q7Z5G4-3\",\"2100\":\"Q7Z5K2;Q7Z5K2-2;Q7Z5K2-3\",\"2101\":\"Q7Z5L9\",\"2102\":\"Q7Z6B7;Q7Z6B7-2\",\"2103\":\"Q7Z6K5-2\",\"2104\":\"Q7Z6Z7-2;Q7Z6Z7-3;Q7Z6Z7\",\"2105\":\"Q7Z739\",\"2106\":\"Q7Z7F7;Q7Z7F7-2\",\"2107\":\"Q7Z7H5;Q7Z7H5-3;Q7Z7H5-2\",\"2108\":\"Q7Z7H8;Q7Z7H8-2\",\"2109\":\"Q86SF2\",\"2110\":\"Q86SQ0-2;Q86SQ0;Q86SQ0-3\",\"2111\":\"Q86SX6\",\"2112\":\"Q86SZ2;Q86SZ2-2\",\"2113\":\"Q86TC9;Q86TC9-2\",\"2114\":\"Q86TG7;Q86TG7-2\",\"2115\":\"Q86TU7\",\"2116\":\"Q86U42-2;Q86U42;Q92843-2\",\"2117\":\"Q86UE4\",\"2118\":\"Q86UK7\",\"2119\":\"Q86UN3;Q86UN3-2\",\"2120\":\"Q86UP2;Q86UP2-4;Q86UP2-2;Q86UP2-3\",\"2121\":\"Q86UU1;Q86UU1-2;Q86UU1-3\",\"2122\":\"Q86V40;Q86V40-2\",\"2123\":\"Q86V48;Q86V48-2;Q86V48-3\",\"2124\":\"Q86V81\",\"2125\":\"Q86V85\",\"2126\":\"Q86VN1;Q86VN1-2\",\"2127\":\"Q86VP6;Q86VP6-2\",\"2128\":\"Q86VV8-3;Q86VV8;Q86VV8-4\",\"2129\":\"Q86W42;Q86W42-2;Q86W42-3\",\"2130\":\"Q86W92-4;Q86W92;Q86W92-3\",\"2131\":\"Q86WA8;Q86WA8-2\",\"2132\":\"Q86WJ1;Q86WJ1-4;Q86WJ1-2;Q86WJ1-3;Q86WJ1-5\",\"2133\":\"Q86WR0;Q86WR0-2\",\"2134\":\"Q86WR7;Q86WR7-2\",\"2135\":\"Q86X29-6;Q86X29-5;Q86X29-4;Q86X29;Q86X29-3;Q86X29-2\",\"2136\":\"Q86X55;Q86X55-1;Q86X55-2\",\"2137\":\"Q86XI2;Q86XI2-2\",\"2138\":\"Q86XL3;Q86XL3-2\",\"2139\":\"Q86XP3;Q86XP3-2\",\"2140\":\"Q86XR7-2;Q9Y3B3-2;Q9Y3B3\",\"2141\":\"Q86XZ4\",\"2142\":\"Q86Y07;Q86Y07-3;Q86Y07-4;Q86Y07-5;Q86Y07-2\",\"2143\":\"Q86Y82\",\"2144\":\"Q86YQ8\",\"2145\":\"Q86YT6\",\"2146\":\"Q8IUD2;Q8IUD2-3;Q8IUD2-2;Q8IUD2-4;Q8IUD2-5\",\"2147\":\"Q8IUF8-4;Q8IUF8;Q8IUF8-3\",\"2148\":\"Q8IUR0\",\"2149\":\"Q8IV08\",\"2150\":\"Q8IV48\",\"2151\":\"Q8IVF2-3;Q8IVF2\",\"2152\":\"Q8IVL5;Q8IVL5-2\",\"2153\":\"Q8IVM0;Q8IVM0-2\",\"2154\":\"Q8IVS2\",\"2155\":\"Q8IVT2\",\"2156\":\"Q8IWA0\",\"2157\":\"Q8IWA4;Q8IWA4-3\",\"2158\":\"Q8IWA5;Q8IWA5-3;Q8IWA5-2\",\"2159\":\"Q8IWB1\",\"2160\":\"Q8IWB7\",\"2161\":\"Q8IWC1;Q8IWC1-2;Q8IWC1-3;Q8IWC1-4\",\"2162\":\"Q8IWJ2\",\"2163\":\"Q8IWR0\",\"2164\":\"Q8IWS0;Q8IWS0-5;Q8IWS0-3;Q8IWS0-4;Q8IWS0-2\",\"2165\":\"Q8IWT6\",\"2166\":\"Q8IWW6-3;Q8IWW6-2;Q8IWW6-4;Q8IWW6\",\"2167\":\"Q8IWX8\",\"2168\":\"Q8IWZ3-6;Q8IWZ3;Q8IWZ3-4\",\"2169\":\"Q8IX12-2;Q8IX12\",\"2170\":\"Q8IXB1\",\"2171\":\"Q8IXH7;Q8IXH7-4\",\"2172\":\"Q8IXI1\",\"2173\":\"Q8IXI2-2;Q8IXI2-3;Q8IXI2-4;Q8IXI2;Q8IXI2-5;Q8IXI2-7\",\"2174\":\"Q8IXM3\",\"2175\":\"Q8IXQ6;Q8IXQ6-2;Q8IXQ6-3\",\"2176\":\"Q8IXW5-2;Q8IXW5\",\"2177\":\"Q8IY17-2;Q8IY17-3;Q8IY17;Q8IY17-5\",\"2178\":\"Q8IY21\",\"2179\":\"Q8IY67-2;Q8IY67\",\"2180\":\"Q8IY81\",\"2181\":\"Q8IYB3-2;Q8IYB3\",\"2182\":\"Q8IYB5-3;Q8IYB5-2;Q8IYB5\",\"2183\":\"Q8IYB8\",\"2184\":\"Q8IYI6\",\"2185\":\"Q8IYS2;Q8IYS2-2\",\"2186\":\"Q8IYU8\",\"2187\":\"Q8IZ81\",\"2188\":\"Q8IZA0;Q8IZA0-2;Q8IZA0-3\",\"2189\":\"Q8IZH2;Q8IZH2-2\",\"2190\":\"Q8IZL8\",\"2191\":\"Q8IZP0-10;Q8IZP0-8;Q8IZP0-7;Q8IZP0-2;Q8IZP0-4;Q8IZP0-3;Q8IZP0-5;Q8IZP0-6;Q8IZP0-9;Q8IZP0;Q8IZP0-12;Q8IZP0-11\",\"2192\":\"Q8IZP9-8;Q8IZP9-7;Q8IZP9-5;Q8IZP9-6;Q8IZP9-3;Q8IZP9-4;Q8IZP9-2;Q8IZP9;Q8IZP9-10;Q8IZP9-9\",\"2193\":\"Q8IZV5\",\"2194\":\"Q8N0X7\",\"2195\":\"Q8N122;Q8N122-3\",\"2196\":\"Q8N129\",\"2197\":\"Q8N163-2;Q8N163\",\"2198\":\"Q8N183\",\"2199\":\"Q8N1B4;Q8N1B4-2\",\"2200\":\"Q8N1F7;Q8N1F7-2\",\"2201\":\"Q8N1G4\",\"2202\":\"Q8N2F6-4;Q8N2F6-2;Q8N2F6-6;Q8N2F6-5;Q8N2F6-3;Q8N2F6\",\"2203\":\"Q8N2K0-2;Q8N2K0;Q8N2K0-3\",\"2204\":\"Q8N2U0\",\"2205\":\"Q8N3C0\",\"2206\":\"Q8N3D4\",\"2207\":\"Q8N3E9\",\"2208\":\"Q8N3F8\",\"2209\":\"Q8N3R9-2;Q8N3R9\",\"2210\":\"Q8N3U4;Q8N3U4-2\",\"2211\":\"Q8N3V7-2;Q8N3V7-3;Q8N3V7\",\"2212\":\"Q8N490;Q8N490-4;Q8N490-3\",\"2213\":\"Q8N4Q1;Q8N4Q1-2\",\"2214\":\"Q8N4Z0\",\"2215\":\"Q8N556;Q8N556-2\",\"2216\":\"Q8N5G2;Q8N5G2-2;Q8N5G2-3\",\"2217\":\"Q8N5I4\",\"2218\":\"Q8N5K1\",\"2219\":\"Q8N5N7;Q8N5N7-2\",\"2220\":\"Q8N684-3;Q8N684-2;Q8N684\",\"2221\":\"Q8N6H7;Q8N6H7-2;Q8N6H7-3\",\"2222\":\"Q8N6M0;Q8N6M0-2\",\"2223\":\"Q8N6R0;Q8N6R0-3;Q8N6R0-4;Q8N6R0-1;Q8N6R0-2\",\"2224\":\"Q8N6T3;Q8N6T3-3;Q8N6T3-2;Q8N6T3-5;Q8N6T3-4\",\"2225\":\"Q8N766-2;Q8N766;Q8N766-4;Q8N766-3\",\"2226\":\"Q8N884;Q8N884-2\",\"2227\":\"Q8N8S7;Q8N8S7-3;Q8N8S7-2\",\"2228\":\"Q8N983-2;Q8N983;Q8N983-4;Q8N983-3;Q8N983-6;Q8N983-7\",\"2229\":\"Q8N9N2-2;Q8N9N2\",\"2230\":\"Q8N9N7\",\"2231\":\"Q8NB16\",\"2232\":\"Q8NB37;Q8NB37-2;Q8NB37-3\",\"2233\":\"Q8NB49-2;Q8NB49-3;Q8NB49-4;Q8NB49\",\"2234\":\"Q8NB90;Q8NB90-2;Q8NB90-3\",\"2235\":\"Q8NBI5\",\"2236\":\"Q8NBI6;Q8NBI6-2\",\"2237\":\"Q8NBJ4-2;Q8NBJ4\",\"2238\":\"Q8NBJ5\",\"2239\":\"Q8NBJ7;Q8NBJ7-5;Q8NBJ7-3;Q8NBJ7-2\",\"2240\":\"Q8NBL1\",\"2241\":\"Q8NBM4;Q8NBM4-3;Q8NBM4-2;Q8NBM4-4\",\"2242\":\"Q8NBN3;Q8NBN3-3\",\"2243\":\"Q8NBN7;Q8NBN7-2\",\"2244\":\"Q8NBP7\",\"2245\":\"Q8NBQ5\",\"2246\":\"Q8NBS9;Q8NBS9-2\",\"2247\":\"Q8NBT2;Q8NBT2-2\",\"2248\":\"Q8NBU5;Q8NBU5-2\",\"2249\":\"Q8NBX0\",\"2250\":\"Q8NC42\",\"2251\":\"Q8NC51;Q8NC51-2\",\"2252\":\"Q8NC56\",\"2253\":\"Q8NC96\",\"2254\":\"Q8NCA5-2;Q8NCA5\",\"2255\":\"Q8NCG7;Q8NCG7-2;Q8NCG7-4\",\"2256\":\"Q8NCL4\",\"2257\":\"Q8NCW5;Q8NCW5-2\",\"2258\":\"Q8ND04-2;Q8ND04;Q8ND04-3\",\"2259\":\"Q8ND24;Q8ND24-2\",\"2260\":\"Q8ND56;Q8ND56-2;Q8ND56-3\",\"2261\":\"Q8NDH3-5;Q8NDH3-4;Q8NDH3;Q8NDH3-2;Q8NDH3-3\",\"2262\":\"Q8NE01;Q8NE01-2;Q8NE01-3\",\"2263\":\"Q8NE71;Q8NE71-2\",\"2264\":\"Q8NE86-3;Q8NE86;Q8NE86-2\",\"2265\":\"Q8NEB9\",\"2266\":\"Q8NEJ9-2;Q8NEJ9\",\"2267\":\"Q8NEN9\",\"2268\":\"Q8NEW0\",\"2269\":\"Q8NEY1-2;Q8NEY1-3;Q8NEY1;Q8NEY1-7;Q8NEY1-4;Q8NEY1-5;Q8NEY1-6\",\"2270\":\"Q8NF37\",\"2271\":\"Q8NFH3;Q8NFH3-2\",\"2272\":\"Q8NFH4\",\"2273\":\"Q8NFH5;Q8NFH5-2;Q8NFH5-3\",\"2274\":\"Q8NFJ5\",\"2275\":\"Q8NFQ8\",\"2276\":\"Q8NHH9-5;Q8NHH9;Q8NHH9-3;Q8NHH9-4;Q8NHH9-2\",\"2277\":\"Q8NHP6;Q8NHP6-2\",\"2278\":\"Q8NHP8;Q8NHP8-2\",\"2279\":\"Q8NHQ9\",\"2280\":\"Q8NHV4-3;Q8NHV4;Q8NHV4-2\",\"2281\":\"Q8NI22;Q8NI22-2;Q8NI22-3\",\"2282\":\"Q8NI27\",\"2283\":\"Q8NI36\",\"2284\":\"Q8TAA9-2;Q8TAA9\",\"2285\":\"Q8TAE8\",\"2286\":\"Q8TAF3;Q8TAF3-3;Q8TAF3-4;Q8TAF3-5\",\"2287\":\"Q8TAG9;Q8TAG9-2\",\"2288\":\"Q8TAQ2\",\"2289\":\"Q8TAT6;Q8TAT6-2\",\"2290\":\"Q8TB61-3;Q8TB61-2;Q8TB61;Q8TB61-5;Q8TB61-4\",\"2291\":\"Q8TB72-3;Q8TB72-4\",\"2292\":\"Q8TB96\",\"2293\":\"Q8TBB5;Q8TBB5-3;Q8TBB5-2\",\"2294\":\"Q8TBM8;Q8TBM8-2\",\"2295\":\"Q8TBX8;Q8TBX8-3;Q8TBX8-2\",\"2296\":\"Q8TC12;Q8TC12-2;Q8TC12-3\",\"2297\":\"Q8TCC3-2;Q8TCC3;Q8TCC3-3\",\"2298\":\"Q8TCJ2\",\"2299\":\"Q8TCS8\",\"2300\":\"Q8TCT9-5;Q8TCT9\",\"2301\":\"Q8TCZ2-3;Q8TCZ2-2;Q8TCZ2;Q8TCZ2-5;Q8TCZ2-6\",\"2302\":\"Q8TD16;Q8TD16-2\",\"2303\":\"Q8TD30;Q8TD30-2\",\"2304\":\"Q8TDB6\",\"2305\":\"Q8TDD1;Q8TDD1-2\",\"2306\":\"Q8TDH9;Q8TDH9-3;Q8TDH9-2\",\"2307\":\"Q8TDM6;Q8TDM6-4;Q8TDM6-2\",\"2308\":\"Q8TDN6\",\"2309\":\"Q8TDX7\",\"2310\":\"Q8TEA8\",\"2311\":\"Q8TED1\",\"2312\":\"Q8TEM1\",\"2313\":\"Q8TEQ6\",\"2314\":\"Q8TEQ8-2;Q8TEQ8\",\"2315\":\"Q8TEW0-9;Q8TEW0-10;Q8TEW0-8;Q8TEW0-3;Q8TEW0-7;Q8TEW0-6;Q8TEW0-4;Q8TEW0-11;Q8TEW0-2;Q8TEW0;Q8TEW0-5\",\"2316\":\"Q8TEX9;Q8TEX9-2\",\"2317\":\"Q8TEY7-3;Q8TEY7-2;Q8TEY7\",\"2318\":\"Q8TF74\",\"2319\":\"Q8WTV0-4;Q8WTV0-2;Q8WTV0-5;Q8WTV0;Q8WTV0-3\",\"2320\":\"Q8WU90\",\"2321\":\"Q8WUF5\",\"2322\":\"Q8WUH6\",\"2323\":\"Q8WUK0;Q8WUK0-2\",\"2324\":\"Q8WUM0\",\"2325\":\"Q8WUM4;Q8WUM4-2\",\"2326\":\"Q8WUR7;Q8WUR7-2;Q8WUR7-3\",\"2327\":\"Q8WUW1;Q8WUW1-2\",\"2328\":\"Q8WUY1\",\"2329\":\"Q8WV92\",\"2330\":\"Q8WVB6;Q8WVB6-2\",\"2331\":\"Q8WVC6;Q8WVC6-2\",\"2332\":\"Q8WVK2\",\"2333\":\"Q8WVM0\",\"2334\":\"Q8WVM8;Q8WVM8-2;Q8WVM8-3\",\"2335\":\"Q8WVQ1;Q8WVQ1-3;Q8WVQ1-2\",\"2336\":\"Q8WVV9-4;Q8WVV9;Q8WVV9-5\",\"2337\":\"Q8WVX9\",\"2338\":\"Q8WVY7\",\"2339\":\"Q8WW12;Q8WW12-2\",\"2340\":\"Q8WW59\",\"2341\":\"Q8WWC4\",\"2342\":\"Q8WWH5\",\"2343\":\"Q8WWI1-3;Q8WWI1;Q8WWI1-4;Q8WWI1-2;Q8WWI1-5\",\"2344\":\"Q8WWI5-3;Q8WWI5-2;Q8WWI5\",\"2345\":\"Q8WWK9-6;Q8WWK9-5;Q8WWK9;Q8WWK9-4\",\"2346\":\"Q8WWM7;Q8WWM7-6;Q8WWM7-8;Q8WWM7-5;Q8WWM7-4;Q8WWM7-2;Q8WWM7-3;Q8WWM7-7\",\"2347\":\"Q8WWV3;Q8WWV3-2;Q8WWV3-3\",\"2348\":\"Q8WX92-2;Q8WX92\",\"2349\":\"Q8WX93-3;Q8WX93;Q8WX93-8;Q8WX93-5;Q8WX93-2;Q8WX93-9;Q8WX93-4\",\"2350\":\"Q8WXD5\",\"2351\":\"Q8WXE0;Q8WXE0-2\",\"2352\":\"Q8WXF1;Q8WXF1-2\",\"2353\":\"Q8WXH0;Q8WXH0-2\",\"2354\":\"Q8WXX5\",\"2355\":\"Q8WY22\",\"2356\":\"Q8WYA6;Q8WYA6-4;Q8WYA6-3;Q8WYA6-2\",\"2357\":\"Q8WYP5;Q8WYP5-3;Q8WYP5-2\",\"2358\":\"Q8WZ82\",\"2359\":\"Q92499;Q92499-3;Q92499-2\",\"2360\":\"Q92508\",\"2361\":\"Q92520\",\"2362\":\"Q92522\",\"2363\":\"Q92538-3;Q92538-2;Q92538\",\"2364\":\"Q92540-2;Q92540;Q92540-5;Q92540-4\",\"2365\":\"Q92542-2;Q92542\",\"2366\":\"Q92544\",\"2367\":\"Q92545\",\"2368\":\"Q92552;Q92552-2\",\"2369\":\"Q92572\",\"2370\":\"Q92575\",\"2371\":\"Q92598;Q92598-2;Q92598-3\",\"2372\":\"Q92599-2;Q92599-4;Q92599;Q92599-3\",\"2373\":\"Q92600;Q92600-2;Q92600-3\",\"2374\":\"Q92604\",\"2375\":\"Q92609;Q92609-2\",\"2376\":\"Q92614-3;Q92614-4;Q92614;Q92614-2;Q92614-5\",\"2377\":\"Q92615\",\"2378\":\"Q92616\",\"2379\":\"Q92621\",\"2380\":\"Q92626;Q92626-2\",\"2381\":\"Q92643;Q92643-2\",\"2382\":\"Q92665\",\"2383\":\"Q92667;Q92667-2\",\"2384\":\"Q92688-2;Q92688\",\"2385\":\"Q92692;Q92692-2\",\"2386\":\"Q92733\",\"2387\":\"Q92734-4;Q92734-3;Q92734-2;Q92734\",\"2388\":\"Q92743\",\"2389\":\"Q92769;Q92769-3\",\"2390\":\"Q92783-2;Q92783\",\"2391\":\"Q92791\",\"2392\":\"Q92793;Q92793-2\",\"2393\":\"Q92804-2;Q92804\",\"2394\":\"Q92817\",\"2395\":\"Q92820\",\"2396\":\"Q92841;Q92841-1;Q92841-3;Q92841-2\",\"2397\":\"Q92878-2;Q92878;Q92878-3\",\"2398\":\"Q92879-4\",\"2399\":\"Q92887\",\"2400\":\"Q92890-1;Q92890;Q92890-3\",\"2401\":\"Q92896;Q92896-3;Q92896-2\",\"2402\":\"Q92900-2;Q92900\",\"2403\":\"Q92905\",\"2404\":\"Q92917\",\"2405\":\"Q92922\",\"2406\":\"Q92930\",\"2407\":\"Q92945\",\"2408\":\"Q92947;Q92947-2\",\"2409\":\"Q92973-2;Q92973;Q92973-3\",\"2410\":\"Q92974-3;Q92974-2;Q92974\",\"2411\":\"Q92979\",\"2412\":\"Q93008-1;Q93008\",\"2413\":\"Q93009;Q93009-3\",\"2414\":\"Q93050-1;Q93050;Q93050-3\",\"2415\":\"Q93052\",\"2416\":\"Q93096\",\"2417\":\"Q969E2;Q969E2-2;Q969E2-3\",\"2418\":\"Q969F9-2;Q969F9\",\"2419\":\"Q969G3;Q969G3-2;Q969G3-4;Q969G3-5;Q969G3-3;Q969G3-6\",\"2420\":\"Q969G5\",\"2421\":\"Q969H8\",\"2422\":\"Q969J3\",\"2423\":\"Q969M3-3;Q969M3;Q969M3-2\",\"2424\":\"Q969N2;Q969N2-5;Q969N2-4;Q969N2-2;Q969N2-6\",\"2425\":\"Q969P0;Q969P0-3\",\"2426\":\"Q969Q0\",\"2427\":\"Q969S3\",\"2428\":\"Q969U7-2;Q969U7\",\"2429\":\"Q969V3-2;Q969V3\",\"2430\":\"Q969X5;Q969X5-2\",\"2431\":\"Q969X6;Q969X6-3;Q969X6-2\",\"2432\":\"Q969Z0;Q969Z0-2\",\"2433\":\"Q969Z3;Q969Z3-2\",\"2434\":\"Q96A26\",\"2435\":\"Q96A33;Q96A33-2\",\"2436\":\"Q96A35\",\"2437\":\"Q96A49\",\"2438\":\"Q96A65\",\"2439\":\"Q96A72\",\"2440\":\"Q96AA3\",\"2441\":\"Q96AC1-3;Q96AC1;Q96AC1-2\",\"2442\":\"Q96AE4\",\"2443\":\"Q96AE7\",\"2444\":\"Q96AG4\",\"2445\":\"Q96AX1\",\"2446\":\"Q96AY3;Q96AY3-2\",\"2447\":\"Q96B26\",\"2448\":\"Q96B97;Q96B97-2;Q96B97-3\",\"2449\":\"Q96BD0-3;Q96BD0-4;Q96BD0;Q96BD0-2\",\"2450\":\"Q96BM9\",\"2451\":\"Q96BR5\",\"2452\":\"Q96C01\",\"2453\":\"Q96C19\",\"2454\":\"Q96C36\",\"2455\":\"Q96CM8-3;Q96CM8;Q96CM8-2;Q96CM8-4\",\"2456\":\"Q96CN7\",\"2457\":\"Q96CP2\",\"2458\":\"Q96CP6-2;Q96CP6-3;Q96CP6\",\"2459\":\"Q96CS2;Q96CS2-2\",\"2460\":\"Q96CS3\",\"2461\":\"Q96CT7\",\"2462\":\"Q96CW1-2;Q96CW1\",\"2463\":\"Q96CW5;Q96CW5-2\",\"2464\":\"Q96D15\",\"2465\":\"Q96D46\",\"2466\":\"Q96DA6;Q96DA6-2\",\"2467\":\"Q96DB5;Q96DB5-2;Q96DB5-3\",\"2468\":\"Q96DG6\",\"2469\":\"Q96DH6-2\",\"2470\":\"Q96DI7;Q96DI7-2\",\"2471\":\"Q96DV4\",\"2472\":\"Q96DZ1;Q96DZ1-3;Q96DZ1-2\",\"2473\":\"Q96E52\",\"2474\":\"Q96EE3;Q96EE3-1\",\"2475\":\"Q96EK5\",\"2476\":\"Q96EK6\",\"2477\":\"Q96EL2\",\"2478\":\"Q96EL3\",\"2479\":\"Q96EP5-2;Q96EP5\",\"2480\":\"Q96ER9;Q96ER9-2\",\"2481\":\"Q96EU6-2;Q96EU6\",\"2482\":\"Q96EY1;Q96EY1-2;Q96EY1-3\",\"2483\":\"Q96EY4\",\"2484\":\"Q96EY5;Q96EY5-2;Q96EY5-3\",\"2485\":\"Q96EY7\",\"2486\":\"Q96EY8\",\"2487\":\"Q96F86\",\"2488\":\"Q96FQ6\",\"2489\":\"Q96FW1;Q96FW1-2\",\"2490\":\"Q96FZ2\",\"2491\":\"Q96FZ7\",\"2492\":\"Q96G23\",\"2493\":\"Q96GC5;Q96GC5-3\",\"2494\":\"Q96GD4;Q96GD4-5;Q96GD4-4;Q96GD4-2;Q96GD4-3\",\"2495\":\"Q96GK7;Q6P2I3\",\"2496\":\"Q96GM8;Q96GM8-2\",\"2497\":\"Q96GQ7\",\"2498\":\"Q96GS4\",\"2499\":\"Q96H79\",\"2500\":\"Q96HC4;Q96HC4-4;Q96HC4-7;Q96HC4-6\",\"2501\":\"Q96HE7\",\"2502\":\"Q96HH9;Q96HH9-4;Q96HH9-3;Q96HH9-2;Q96HH9-5\",\"2503\":\"Q96HR9-2;Q96HR9\",\"2504\":\"Q96HS1;Q96HS1-2\",\"2505\":\"Q96HY6\",\"2506\":\"Q96HY7\",\"2507\":\"Q96I24\",\"2508\":\"Q96I25\",\"2509\":\"Q96I51;Q96I51-3;Q96I51-2\",\"2510\":\"Q96I59;Q96I59-2\",\"2511\":\"Q96I99;Q96I99-2\",\"2512\":\"Q96II8;Q96II8-2;Q96II8-4;Q96II8-3\",\"2513\":\"Q96IR7\",\"2514\":\"Q96IX5\",\"2515\":\"Q96IZ0\",\"2516\":\"Q96J02;Q96J02-2;Q96J02-3\",\"2517\":\"Q96J42-2;Q96J42\",\"2518\":\"Q96J84-2;Q96J84;Q96J84-3\",\"2519\":\"Q96JB2;Q96JB2-2\",\"2520\":\"Q96JB5;Q96JB5-4;Q96JB5-2\",\"2521\":\"Q96JC1-2;Q96JC1\",\"2522\":\"Q96JG6;Q96JG6-3\",\"2523\":\"Q96JJ3;Q96JJ3-3\",\"2524\":\"Q96JJ7\",\"2525\":\"Q96K17;Q96K17-2\",\"2526\":\"Q96K49-2;Q96K49\",\"2527\":\"Q96KA5-2;Q96KA5\",\"2528\":\"Q96KB5;Q96KB5-2\",\"2529\":\"Q96KC8\",\"2530\":\"Q96KG9-4;Q96KG9-2;Q96KG9;Q96KG9-5;Q96KG9-3;Q96KG9-6\",\"2531\":\"Q96KP1\",\"2532\":\"Q96KP4;Q96KP4-2\",\"2533\":\"Q96KR1\",\"2534\":\"Q96L92;Q96L92-3;Q96L92-2\",\"2535\":\"Q96LD4;Q96LD4-2\",\"2536\":\"Q96LI5;Q96LI5-2\",\"2537\":\"Q96LJ7\",\"2538\":\"Q96M27;Q96M27-3;Q96M27-2;Q96M27-5;Q96M27-4\",\"2539\":\"Q96ME1-2;Q96ME1-4;Q96ME1;Q96ME1-3\",\"2540\":\"Q96MW1\",\"2541\":\"Q96MX6;Q96MX6-2\",\"2542\":\"Q96N66;Q96N66-3;Q96N66-2\",\"2543\":\"Q96N67-4;Q96N67-2;Q96N67-3;Q96N67-5;Q96N67-6;Q96N67\",\"2544\":\"Q96NC0\",\"2545\":\"Q96ND0\",\"2546\":\"Q96P11-2;Q96P11-5;Q96P11;Q96P11-4\",\"2547\":\"Q96P70\",\"2548\":\"Q96PC5;Q96PC5-14;Q96PC5-11;Q96PC5-9;Q96PC5-7;Q96PC5-13;Q96PC5-10;Q96PC5-12;Q96PC5-5;Q96PC5-8;Q96PC5-6\",\"2549\":\"Q96PK6\",\"2550\":\"Q96PQ0\",\"2551\":\"Q96PU8-9;Q96PU8-8;Q96PU8-6;Q96PU8;Q96PU8-5;Q96PU8-3\",\"2552\":\"Q96PY5;Q96PY5-3\",\"2553\":\"Q96PZ0;Q96PZ0-2\",\"2554\":\"Q96Q05-3;Q96Q05;Q96Q05-2\",\"2555\":\"Q96QC0\",\"2556\":\"Q96QD8;Q96QD8-2\",\"2557\":\"Q96QK1\",\"2558\":\"Q96QR8\",\"2559\":\"Q96RD7;Q96RD7-2\",\"2560\":\"Q96RE7\",\"2561\":\"Q96RN5-3;Q96RN5-2;Q96RN5\",\"2562\":\"Q96RP9\",\"2563\":\"Q96RQ1\",\"2564\":\"Q96RS6;Q96RS6-3;Q96RS6-2\",\"2565\":\"Q96RT1-5;Q96RT1-3;Q96RT1-2;Q96RT1;Q96RT1-8;Q96RT1-7;Q96RT1-6;Q96RT1-9;Q96RT1-4\",\"2566\":\"Q96S52;Q96S52-2\",\"2567\":\"Q96S66;Q96S66-2;Q96S66-3;Q96S66-4\",\"2568\":\"Q96SB4;Q96SB4-4;Q96SB4-3\",\"2569\":\"Q96SI9;Q96SI9-2\",\"2570\":\"Q96ST3\",\"2571\":\"Q96SU4-7;Q96SU4-2;Q96SU4;Q96SU4-6;Q96SU4-5;Q96SU4-4\",\"2572\":\"Q96SY0-4;Q96SY0-3;Q96SY0\",\"2573\":\"Q96T37-3;Q96T37-4;Q96T37-2;Q96T37\",\"2574\":\"Q96T76-9;Q96T76;Q96T76-8;Q96T76-5\",\"2575\":\"Q96TA1-2;Q96TA1\",\"2576\":\"Q96TA2-3;Q96TA2-2;Q96TA2\",\"2577\":\"Q96TC7;Q96TC7-2\",\"2578\":\"Q99417\",\"2579\":\"Q99436\",\"2580\":\"Q99439;Q99439-2\",\"2581\":\"Q99442\",\"2582\":\"Q99459\",\"2583\":\"Q99460;Q99460-2\",\"2584\":\"Q99470\",\"2585\":\"Q99471;Q99471-3\",\"2586\":\"Q99497\",\"2587\":\"Q99519\",\"2588\":\"Q99523;Q99523-2\",\"2589\":\"Q99536;Q99536-3;Q99536-2\",\"2590\":\"Q99538;Q99538-2;Q99538-3\",\"2591\":\"Q99543;Q99543-2\",\"2592\":\"Q99567\",\"2593\":\"Q99570\",\"2594\":\"Q99574\",\"2595\":\"Q99575\",\"2596\":\"Q99584\",\"2597\":\"Q99590-2;Q99590\",\"2598\":\"Q99598\",\"2599\":\"Q99614\",\"2600\":\"Q99615;Q99615-2\",\"2601\":\"Q99618\",\"2602\":\"Q99622\",\"2603\":\"Q99623;Q99623-2\",\"2604\":\"Q99640-3;Q99640;Q99640-4;Q99640-2\",\"2605\":\"Q99653\",\"2606\":\"Q99661;Q99661-2\",\"2607\":\"Q99700-4;Q99700;Q99700-2;Q99700-5\",\"2608\":\"Q99714;Q99714-2\",\"2609\":\"Q99715;Q99715-4\",\"2610\":\"Q99729-3;Q99729-4;Q99729-2;Q99729\",\"2611\":\"Q99733;Q99733-2\",\"2612\":\"Q99747;Q99747-2\",\"2613\":\"Q99755-4;Q99755-3;Q99755;Q99755-2\",\"2614\":\"Q99757\",\"2615\":\"Q99797\",\"2616\":\"Q99798\",\"2617\":\"Q99805\",\"2618\":\"Q99808;Q99808-2\",\"2619\":\"Q99816;Q99816-2\",\"2620\":\"Q99829\",\"2621\":\"Q99832;Q99832-3;Q99832-4;Q99832-2\",\"2622\":\"Q99848\",\"2623\":\"Q99873-3;Q99873-2;Q99873;Q99873-5\",\"2624\":\"Q99933-4;Q99933-3;Q99933;Q99933-2\",\"2625\":\"Q99941-2;Q99941\",\"2626\":\"Q99959-2;Q99959\",\"2627\":\"Q99961;Q99961-3;Q99961-2\",\"2628\":\"Q99985\",\"2629\":\"Q99986\",\"2630\":\"Q9BPW8\",\"2631\":\"Q9BPX3\",\"2632\":\"Q9BPX5\",\"2633\":\"Q9BPX6;Q9BPX6-3;Q9BPX6-2;Q9BPX6-5;Q9BPX6-4\",\"2634\":\"Q9BQ52;Q9BQ52-4;Q9BQ52-3\",\"2635\":\"Q9BQ61\",\"2636\":\"Q9BQ67\",\"2637\":\"Q9BQ69\",\"2638\":\"Q9BQ70\",\"2639\":\"Q9BQ75-2;Q9BQ75\",\"2640\":\"Q9BQA1;Q9BQA1-2\",\"2641\":\"Q9BQA9-2;Q9BQA9\",\"2642\":\"Q9BQB6;Q9BQB6-3;Q9BQB6-2\",\"2643\":\"Q9BQE3\",\"2644\":\"Q9BQE5\",\"2645\":\"Q9BQG0;Q9BQG0-2\",\"2646\":\"Q9BQL6;Q9BQL6-4\",\"2647\":\"Q9BR76\",\"2648\":\"Q9BRA2\",\"2649\":\"Q9BRJ2\",\"2650\":\"Q9BRJ6\",\"2651\":\"Q9BRJ7;Q9BRJ7-2\",\"2652\":\"Q9BRK5;Q9BRK5-6;Q9BRK5-4;Q9BRK5-3;Q9BRK5-2\",\"2653\":\"Q9BRP8\",\"2654\":\"Q9BRQ8;Q9BRQ8-2\",\"2655\":\"Q9BRR6-2;Q9BRR6\",\"2656\":\"Q9BRT2\",\"2657\":\"Q9BRT6\",\"2658\":\"Q9BRU9\",\"2659\":\"Q9BRX2\",\"2660\":\"Q9BS26\",\"2661\":\"Q9BSD7\",\"2662\":\"Q9BSH4\",\"2663\":\"Q9BSJ2-4;Q9BSJ2;Q9BSJ2-3\",\"2664\":\"Q9BSJ8\",\"2665\":\"Q9BT09\",\"2666\":\"Q9BT67\",\"2667\":\"Q9BT73\",\"2668\":\"Q9BT78;Q9BT78-2\",\"2669\":\"Q9BTA9;Q9BTA9-2;Q9BTA9-3\",\"2670\":\"Q9BTE3;Q9BTE3-2;Q9BTE3-3\",\"2671\":\"Q9BTE7\",\"2672\":\"Q9BTT0-3;Q9BTT0\",\"2673\":\"Q9BTT6;Q9BTT6-2\",\"2674\":\"Q9BTU6\",\"2675\":\"Q9BTV4\",\"2676\":\"Q9BTX1-6;Q9BTX1-5;Q9BTX1-2;Q9BTX1;Q9BTX1-4;Q9BTX1-3\",\"2677\":\"Q9BTY7\",\"2678\":\"Q9BTZ2;Q9BTZ2-8;Q9BTZ2-4;Q9BTZ2-5\",\"2679\":\"Q9BU61;Q9BU61-2\",\"2680\":\"Q9BU76;Q9BU76-4;Q9BU76-3;Q9BU76-2\",\"2681\":\"Q9BUB7;Q9BUB7-2\",\"2682\":\"Q9BUF5\",\"2683\":\"Q9BUJ2-2;Q9BUJ2;Q9BUJ2-4;Q9BUJ2-3\",\"2684\":\"Q9BUL8\",\"2685\":\"Q9BUP3-3\",\"2686\":\"Q9BUQ8\",\"2687\":\"Q9BUZ4\",\"2688\":\"Q9BV23\",\"2689\":\"Q9BV38\",\"2690\":\"Q9BV40\",\"2691\":\"Q9BVC4;Q9BVC4-5;Q9BVC4-4;Q9BVC4-3\",\"2692\":\"Q9BVC6\",\"2693\":\"Q9BVG8-2;Q9BVG8;Q9BVG8-6;Q9BVG8-5;Q9BVG8-4\",\"2694\":\"Q9BVI4\",\"2695\":\"Q9BVK2-2;Q9BVK2\",\"2696\":\"Q9BVK6\",\"2697\":\"Q9BVP2-2;Q9BVP2\",\"2698\":\"Q9BVT8\",\"2699\":\"Q9BVV7\",\"2700\":\"Q9BW27;Q9BW27-3;Q9BW27-2\",\"2701\":\"Q9BW60;Q9BW60-2\",\"2702\":\"Q9BW91-2;Q9BW91\",\"2703\":\"Q9BW92;Q9BW92-2\",\"2704\":\"Q9BWD1;Q9BWD1-2\",\"2705\":\"Q9BWF3;Q9BWF3-4;Q9BWF3-3;Q9BWF3-2\",\"2706\":\"Q9BWJ5\",\"2707\":\"Q9BWM7\",\"2708\":\"Q9BWS9-3;Q9BWS9;Q9BWS9-2\",\"2709\":\"Q9BX10-4;Q9BX10;Q9BX10-2\",\"2710\":\"Q9BX40\",\"2711\":\"Q9BX68\",\"2712\":\"Q9BX95\",\"2713\":\"Q9BXB4\",\"2714\":\"Q9BXB5;Q9BXB5-2\",\"2715\":\"Q9BXF6\",\"2716\":\"Q9BXI9;Q9BXI9-1;Q9BXI9-3\",\"2717\":\"Q9BXJ9;Q9BXJ9-4\",\"2718\":\"Q9BXK5;Q9BXK5-4\",\"2719\":\"Q9BXP5-2;Q9BXP5;Q9BXP5-4;Q9BXP5-3;Q9BXP5-5\",\"2720\":\"Q9BXS5;Q9BXS5-2\",\"2721\":\"Q9BXS6-2;Q9BXS6;Q9BXS6-7;Q9BXS6-3;Q9BXS6-5;Q9BXS6-4;Q9BXS6-6\",\"2722\":\"Q9BXW7-2;Q9BXW7\",\"2723\":\"Q9BY32;Q9BY32-2\",\"2724\":\"Q9BY42\",\"2725\":\"Q9BY44-3;Q9BY44;Q9BY44-4;Q9BY44-2\",\"2726\":\"Q9BY67-5;Q9BY67;Q9BY67-4;Q9BY67-3;Q9BY67-2\",\"2727\":\"Q9BY77\",\"2728\":\"Q9BY89\",\"2729\":\"Q9BYC8\",\"2730\":\"Q9BYC9\",\"2731\":\"Q9BYD1\",\"2732\":\"Q9BYD2\",\"2733\":\"Q9BYD3;Q9BYD3-2\",\"2734\":\"Q9BYD6\",\"2735\":\"Q9BYG3\",\"2736\":\"Q9BYJ9\",\"2737\":\"Q9BYN8\",\"2738\":\"Q9BYT8\",\"2739\":\"Q9BZ29-4;Q9BZ29-3;Q9BZ29;Q9BZ29-5;Q9BZ29-6\",\"2740\":\"Q9BZ67-2;Q9BZ67-3;Q9BZ67\",\"2741\":\"Q9BZD4\",\"2742\":\"Q9BZE1\",\"2743\":\"Q9BZE4;Q9BZE4-2;Q9BZE4-3\",\"2744\":\"Q9BZF1;Q9BZF1-3;Q9BZF1-2\",\"2745\":\"Q9BZF9-2;Q9BZF9\",\"2746\":\"Q9BZG1;Q9BZG1-4;Q9BZG1-2\",\"2747\":\"Q9BZH6\",\"2748\":\"Q9BZI7-2;Q9BZI7\",\"2749\":\"Q9BZJ0-2;Q9BZJ0-3;Q9BZJ0\",\"2750\":\"Q9BZK3\",\"2751\":\"Q9BZK7\",\"2752\":\"Q9BZL1\",\"2753\":\"Q9BZX2\",\"2754\":\"Q9BZZ5-2;Q9BZZ5-5\",\"2755\":\"Q9C005\",\"2756\":\"Q9C0B0\",\"2757\":\"Q9C0B5-2;Q9C0B5\",\"2758\":\"Q9C0C2\",\"2759\":\"Q9C0D5;Q9C0D5-2\",\"2760\":\"Q9C0E8-2;Q9C0E8;Q9C0E8-4;Q9C0E8-3\",\"2761\":\"Q9GZL7\",\"2762\":\"Q9GZM5\",\"2763\":\"Q9GZN8;Q9GZN8-2\",\"2764\":\"Q9GZR7;Q9GZR7-2\",\"2765\":\"Q9GZS1;Q9GZS1-1\",\"2766\":\"Q9GZS3\",\"2767\":\"Q9GZT3-2;Q9GZT3\",\"2768\":\"Q9GZT9;Q9GZT9-2;Q9GZT9-3\",\"2769\":\"Q9GZY8-2\",\"2770\":\"Q9GZZ1;Q9GZZ1-2\",\"2771\":\"Q9GZZ9;Q9GZZ9-2\",\"2772\":\"Q9H061\",\"2773\":\"Q9H074;Q9H074-2;Q9H074-3\",\"2774\":\"Q9H078-2;Q9H078;Q9H078-3;Q9H078-5;Q9H078-4\",\"2775\":\"Q9H089\",\"2776\":\"Q9H098;Q9H098-2\",\"2777\":\"Q9H0A0;Q9H0A0-2\",\"2778\":\"Q9H0B6;Q9H0B6-2\",\"2779\":\"Q9H0C8\",\"2780\":\"Q9H0D6;Q9H0D6-2\",\"2781\":\"Q9H0G5\",\"2782\":\"Q9H0H5\",\"2783\":\"Q9H0J9\",\"2784\":\"Q9H0P0;Q9H0P0-3;Q9H0P0-2;Q9H0P0-1\",\"2785\":\"Q9H0S4;Q9H0S4-2\",\"2786\":\"Q9H0U3\",\"2787\":\"Q9H0U4\",\"2788\":\"Q9H0U6\",\"2789\":\"Q9H0U9\",\"2790\":\"Q9H0V9-2;Q9H0V9;Q9H0V9-3\",\"2791\":\"Q9H0X4;Q9H0X4-2\",\"2792\":\"Q9H0X9;Q9H0X9-3;Q9H0X9-2\",\"2793\":\"Q9H1C3\",\"2794\":\"Q9H1E3;Q9H1E3-2\",\"2795\":\"Q9H1I8;Q9H1I8-3\",\"2796\":\"Q9H1K1;Q9H1K1-2\",\"2797\":\"Q9H223\",\"2798\":\"Q9H269;Q9H269-2\",\"2799\":\"Q9H270\",\"2800\":\"Q9H2D1\",\"2801\":\"Q9H2D6-3;Q9H2D6-2;Q9H2D6;Q9H2D6-5;Q9H2D6-7\",\"2802\":\"Q9H2G2-2;Q9H2G2\",\"2803\":\"Q9H2H9\",\"2804\":\"Q9H2K8\",\"2805\":\"Q9H2M9\",\"2806\":\"Q9H2P9;Q9H2P9-5;Q9H2P9-6;Q9H2P9-4;Q9H2P9-3;Q9H2P9-2\",\"2807\":\"Q9H2U1;Q9H2U1-3;Q9H2U1-2\",\"2808\":\"Q9H2U2;Q9H2U2-2;Q9H2U2-3;Q9H2U2-6\",\"2809\":\"Q9H2W6\",\"2810\":\"Q9H307\",\"2811\":\"Q9H330;Q9H330-3\",\"2812\":\"Q9H3C7;Q9H3C7-3;Q9H3C7-2\",\"2813\":\"Q9H3K2\",\"2814\":\"Q9H3K6;Q9H3K6-2\",\"2815\":\"Q9H3N1\",\"2816\":\"Q9H3P2;Q9H3P2-7\",\"2817\":\"Q9H3P7\",\"2818\":\"Q9H3Q1;Q9H3Q1-2\",\"2819\":\"Q9H3U1-2;Q9H3U1\",\"2820\":\"Q9H3Z4;Q9H3Z4-2\",\"2821\":\"Q9H444\",\"2822\":\"Q9H446;Q9H446-2\",\"2823\":\"Q9H488\",\"2824\":\"Q9H497;Q9H497-2;Q9H497-3\",\"2825\":\"Q9H4A3-2;Q9H4A3;Q9H4A3-5;Q9H4A3-6;Q9H4A3-7;Q9H4A3-4\",\"2826\":\"Q9H4A4\",\"2827\":\"Q9H4A6\",\"2828\":\"Q9H4F8;Q9H4F8-2\",\"2829\":\"Q9H4G0-2;Q9H4G0-3;Q9H4G0-4\",\"2830\":\"Q9H4H8;Q9H4H8-2\",\"2831\":\"Q9H4I3;Q9H4I3-2\",\"2832\":\"Q9H4M9\",\"2833\":\"Q9H553;Q9H553-2\",\"2834\":\"Q9H583\",\"2835\":\"Q9H5Q4\",\"2836\":\"Q9H6B4\",\"2837\":\"Q9H6E4\",\"2838\":\"Q9H6F5\",\"2839\":\"Q9H6H4;Q9H6H4-2\",\"2840\":\"Q9H6R4-4;Q9H6R4;Q9H6R4-2;Q9H6R4-3\",\"2841\":\"Q9H6S0\",\"2842\":\"Q9H6S3-3;Q9H6S3;Q9H6S3-2\",\"2843\":\"Q9H6T0-2;Q9H6T0\",\"2844\":\"Q9H6T3;Q9H6T3-2;Q9H6T3-3\",\"2845\":\"Q9H6U8;Q9H6U8-3;Q9H6U8-2;Q9H6U8-4\",\"2846\":\"Q9H6X2-5;Q9H6X2;Q9H6X2-4;Q9H6X2-6;Q9H6X2-2;Q9H6X2-3\",\"2847\":\"Q9H6Y2;Q9H6Y2-2\",\"2848\":\"Q9H773\",\"2849\":\"Q9H788-2;Q9H788\",\"2850\":\"Q9H7B2\",\"2851\":\"Q9H7D0\",\"2852\":\"Q9H7E2-3;Q9H7E2;Q9H7E2-2\",\"2853\":\"Q9H7E9;Q9H7E9-2\",\"2854\":\"Q9H7Z7\",\"2855\":\"Q9H845\",\"2856\":\"Q9H857;Q9H857-2;Q9H857-3;Q9H857-4\",\"2857\":\"Q9H8H0\",\"2858\":\"Q9H8H3\",\"2859\":\"Q9H8V3;Q9H8V3-2;Q9H8V3-4;Q9H8V3-3\",\"2860\":\"Q9H8Y8;Q9H8Y8-2;Q9H8Y8-3\",\"2861\":\"Q9H910-3;Q9H910;Q9H910-2\",\"2862\":\"Q9H936\",\"2863\":\"Q9H9A5;Q9H9A5-2;Q9H9A5-4;Q9H9A5-3;Q9H9A5-6\",\"2864\":\"Q9H9A6\",\"2865\":\"Q9H9B4\",\"2866\":\"Q9H9E3;Q9H9E3-3\",\"2867\":\"Q9H9J2\",\"2868\":\"Q9H9Q4;Q9H9Q4-2\",\"2869\":\"Q9H9T3;Q9H9T3-2;Q9H9T3-4;Q9H9T3-5\",\"2870\":\"Q9H9Y6;Q9H9Y6-3;Q9H9Y6-2;Q9H9Y6-4;Q9H9Y6-5\",\"2871\":\"Q9HA77\",\"2872\":\"Q9HAS0\",\"2873\":\"Q9HAV0\",\"2874\":\"Q9HAV4\",\"2875\":\"Q9HAV7\",\"2876\":\"Q9HB71;Q9HB71-3\",\"2877\":\"Q9HB90;Q9NQL2\",\"2878\":\"Q9HBH0\",\"2879\":\"Q9HBH5\",\"2880\":\"Q9HBL0\",\"2881\":\"Q9HBM0;Q9HBM0-2\",\"2882\":\"Q9HC07;Q9HC07-2\",\"2883\":\"Q9HC35;Q9HC35-2\",\"2884\":\"Q9HC38-2;Q9HC38\",\"2885\":\"Q9HCC0;Q9HCC0-2\",\"2886\":\"Q9HCE1;Q9HCE1-2\",\"2887\":\"Q9HCJ3-2;Q9HCJ3\",\"2888\":\"Q9HCM4;Q9HCM4-3;Q9HCM4-4\",\"2889\":\"Q9HCN8\",\"2890\":\"Q9HCS7\",\"2891\":\"Q9HCU5\",\"2892\":\"Q9HD20;Q9HD20-2\",\"2893\":\"Q9HD33;Q9HD33-2;Q9HD33-3\",\"2894\":\"Q9HD42\",\"2895\":\"Q9HD45\",\"2896\":\"Q9HDC9;Q9HDC9-2\",\"2897\":\"Q9NNW7-2;Q9NNW7;Q9NNW7-3;Q9NNW7-4\",\"2898\":\"Q9NP58-4;Q9NP58\",\"2899\":\"Q9NP61-2;Q9NP61\",\"2900\":\"Q9NP72-2;Q9NP72;Q9NP72-3\",\"2901\":\"Q9NP74;Q9NP74-2;Q9NP74-3\",\"2902\":\"Q9NP79;Q9NP79-2\",\"2903\":\"Q9NP81;Q9NP81-2\",\"2904\":\"Q9NP92\",\"2905\":\"Q9NP97\",\"2906\":\"Q9NPA0\",\"2907\":\"Q9NPA8-2;Q9NPA8\",\"2908\":\"Q9NPD3\",\"2909\":\"Q9NPD8\",\"2910\":\"Q9NPI6-2;Q9NPI6\",\"2911\":\"Q9NPJ3;Q9NPJ3-2\",\"2912\":\"Q9NPL8\",\"2913\":\"Q9NQ29-2;Q9NQ29;Q9NQ29-3\",\"2914\":\"Q9NQ50\",\"2915\":\"Q9NQ88\",\"2916\":\"Q9NQC3;Q9NQC3-2;Q9NQC3-5;Q9NQC3-4;Q9NQC3-6;Q9NQC3-3\",\"2917\":\"Q9NQE9\",\"2918\":\"Q9NQR4\",\"2919\":\"Q9NQS1\",\"2920\":\"Q9NQW6;Q9NQW6-2\",\"2921\":\"Q9NQX4\",\"2922\":\"Q9NR12;Q9NR12-2\",\"2923\":\"Q9NR28-2;Q9NR28;Q9NR28-3\",\"2924\":\"Q9NR30;Q9NR30-2\",\"2925\":\"Q9NR31;Q9NR31-2\",\"2926\":\"Q9NR45\",\"2927\":\"Q9NR46;Q9NR46-2\",\"2928\":\"Q9NR50;Q9NR50-3;Q9NR50-2\",\"2929\":\"Q9NR56;Q9NR56-7\",\"2930\":\"Q9NRF8\",\"2931\":\"Q9NRG9;Q9NRG9-2\",\"2932\":\"Q9NRK6\",\"2933\":\"Q9NRP2\",\"2934\":\"Q9NRR5;Q9NRR5-2\",\"2935\":\"Q9NRV9\",\"2936\":\"Q9NRW3\",\"2937\":\"Q9NRW7;Q9NRW7-2\",\"2938\":\"Q9NRX1\",\"2939\":\"Q9NRX2\",\"2940\":\"Q9NRX5\",\"2941\":\"Q9NRY4\",\"2942\":\"Q9NRY5\",\"2943\":\"Q9NRZ7-2;Q9NRZ7;Q9NRZ7-3\",\"2944\":\"Q9NS69\",\"2945\":\"Q9NS86\",\"2946\":\"Q9NSC5-2;Q9NSC5;Q9NSC5-5;Q9NSC5-4;Q9NSC5-3\",\"2947\":\"Q9NSD9;Q9NSD9-2\",\"2948\":\"Q9NSE4\",\"2949\":\"Q9NSU2-2;Q9NSU2;Q9NSU2-1\",\"2950\":\"Q9NSV4;Q9NSV4-4;Q9NSV4-5;Q9NSV4-6;Q9NSV4-7;Q9NSV4-1;Q9NSV4-2\",\"2951\":\"Q9NTI5-2;Q9NTI5\",\"2952\":\"Q9NTJ3;Q9NTJ3-2\",\"2953\":\"Q9NTJ5;Q9NTJ5-2\",\"2954\":\"Q9NTK5;Q9NTK5-2;Q9NTK5-3\",\"2955\":\"Q9NTM9\",\"2956\":\"Q9NTX5-6;Q9NTX5-2;Q9NTX5;Q9NTX5-5;Q9NTX5-3\",\"2957\":\"Q9NTZ6\",\"2958\":\"Q9NUI1;Q9NUI1-3;Q9NUI1-2\",\"2959\":\"Q9NUJ1;Q9NUJ1-2;Q9NUJ1-3\",\"2960\":\"Q9NUL3-8;Q9NUL3-3;Q9NUL3-2;Q9NUL3;Q9NUL3-6;Q9NUL3-4\",\"2961\":\"Q9NUM4\",\"2962\":\"Q9NUP9\",\"2963\":\"Q9NUQ2\",\"2964\":\"Q9NUQ3;Q9NUQ3-2\",\"2965\":\"Q9NUQ6-2\",\"2966\":\"Q9NUQ7\",\"2967\":\"Q9NUQ8;Q9NUQ8-2\",\"2968\":\"Q9NUQ9;Q9NUQ9-2\",\"2969\":\"Q9NUU7;Q9NUU7-2\",\"2970\":\"Q9NUY8-2;Q9NUY8\",\"2971\":\"Q9NV06\",\"2972\":\"Q9NV70-2;Q9NV70\",\"2973\":\"Q9NV96;Q9NV96-2;Q9NV96-3\",\"2974\":\"Q9NVA1;Q9NVA1-2;Q9NVA1-5;Q9NVA1-4;Q9NVA1-3\",\"2975\":\"Q9NVA2;Q9NVA2-2\",\"2976\":\"Q9NVD7\",\"2977\":\"Q9NVH1-3;Q9NVH1;Q9NVH1-2\",\"2978\":\"Q9NVI1;Q9NVI1-1;Q9NVI1-2\",\"2979\":\"Q9NVI7-2;Q9NVI7;Q9NVI7-3\",\"2980\":\"Q9NVJ2\",\"2981\":\"Q9NVN8\",\"2982\":\"Q9NVP1\",\"2983\":\"Q9NVT9\",\"2984\":\"Q9NVV4\",\"2985\":\"Q9NVX2\",\"2986\":\"Q9NW08;Q9NW08-2\",\"2987\":\"Q9NW13;Q9NW13-2\",\"2988\":\"Q9NW82\",\"2989\":\"Q9NWB6;Q9NWB6-2;Q9NWB6-3\",\"2990\":\"Q9NWH9;Q9NWH9-3\",\"2991\":\"Q9NWS0\",\"2992\":\"Q9NWS8;Q9NWS8-2\",\"2993\":\"Q9NWT1\",\"2994\":\"Q9NWU5;Q9NWU5-2;Q9NWU5-3\",\"2995\":\"Q9NX14;Q9NX14-2\",\"2996\":\"Q9NX18\",\"2997\":\"Q9NX20\",\"2998\":\"Q9NX40;Q9NX40-3;Q9NX40-2;Q9NX40-4\",\"2999\":\"Q9NX47\",\"3000\":\"Q9NX55\",\"3001\":\"Q9NX57\",\"3002\":\"Q9NX58\",\"3003\":\"Q9NX62\",\"3004\":\"Q9NX63\",\"3005\":\"Q9NX74\",\"3006\":\"Q9NXC5;Q9NXC5-2\",\"3007\":\"Q9NXE4-2;Q9NXE4-6;Q9NXE4-8;Q9NXE4-10;Q9NXE4-7;Q9NXE4-9\",\"3008\":\"Q9NXH9-2;Q9NXH9\",\"3009\":\"Q9NXN4-2;Q9NXN4\",\"3010\":\"Q9NXS2;Q9NXS2-3\",\"3011\":\"Q9NXW2;Q9NXW2-2\",\"3012\":\"Q9NY12-2;Q9NY12\",\"3013\":\"Q9NY33;Q9NY33-4\",\"3014\":\"Q9NY93-2;Q9NY93\",\"3015\":\"Q9NYF8-3;Q9NYF8-2;Q9NYF8;Q9NYF8-4\",\"3016\":\"Q9NYK5;Q9NYK5-2\",\"3017\":\"Q9NYL2\",\"3018\":\"Q9NYL9\",\"3019\":\"Q9NYP7-2;Q9NYP7\",\"3020\":\"Q9NYU2-2;Q9NYU2\",\"3021\":\"Q9NYV4-2;Q9NYV4;Q9NYV4-3\",\"3022\":\"Q9NYY8;Q9NYY8-2\",\"3023\":\"Q9NZ01\",\"3024\":\"Q9NZ08;Q9NZ08-2\",\"3025\":\"Q9NZ32\",\"3026\":\"Q9NZ45\",\"3027\":\"Q9NZ63\",\"3028\":\"Q9NZB2;Q9NZB2-4\",\"3029\":\"Q9NZC3\",\"3030\":\"Q9NZC9\",\"3031\":\"Q9NZD8;Q9NZD8-2\",\"3032\":\"Q9NZI8;Q9NZI8-2\",\"3033\":\"Q9NZJ7;Q9NZJ7-2\",\"3034\":\"Q9NZL4-3;Q9NZL4\",\"3035\":\"Q9NZL9;Q9NZL9-3;Q9NZL9-2;Q9NZL9-4\",\"3036\":\"Q9NZM1-6;Q9NZM1;Q9NZM1-2;Q9NZM1-5\",\"3037\":\"Q9NZN4;Q9NZN4-2\",\"3038\":\"Q9NZN8;Q9NZN8-4;Q9NZN8-2;Q9NZN8-5\",\"3039\":\"Q9NZV1\",\"3040\":\"Q9NZW5\",\"3041\":\"Q9NZZ3;Q9NZZ3-2\",\"3042\":\"Q9P000-2;Q9P000\",\"3043\":\"Q9P003\",\"3044\":\"Q9P015\",\"3045\":\"Q9P016;Q9P016-2\",\"3046\":\"Q9P032\",\"3047\":\"Q9P035;Q9P035-2\",\"3048\":\"Q9P0I2;Q9P0I2-2\",\"3049\":\"Q9P0J0;Q9P0J0-2\",\"3050\":\"Q9P0K7-3;Q9P0K7;Q9P0K7-2;Q9P0K7-4\",\"3051\":\"Q9P0L0\",\"3052\":\"Q9P0M9\",\"3053\":\"Q9P0S9\",\"3054\":\"Q9P0V9-2;Q9P0V9;Q9P0V9-3\",\"3055\":\"Q9P206-2;Q9P206;Q9P206-3\",\"3056\":\"Q9P253\",\"3057\":\"Q9P258\",\"3058\":\"Q9P265\",\"3059\":\"Q9P270\",\"3060\":\"Q9P287;Q9P287-3;Q9P287-4;Q9P287-2\",\"3061\":\"Q9P289;Q9P289-2;Q9P289-3\",\"3062\":\"Q9P2B2\",\"3063\":\"Q9P2D3;Q9P2D3-3\",\"3064\":\"Q9P2E9\",\"3065\":\"Q9P2J5;Q9P2J5-2;Q9P2J5-3\",\"3066\":\"Q9P2K8;Q9P2K8-2\",\"3067\":\"Q9P2N5\",\"3068\":\"Q9P2N7-2;Q9P2N7-3;Q9P2N7-4;Q9P2N7;Q9P2N7-5;Q9P2J3\",\"3069\":\"Q9P2R3;Q9P2R3-4;Q9P2R3-2\",\"3070\":\"Q9P2R7-2;Q9P2R7\",\"3071\":\"Q9P2W9\",\"3072\":\"Q9P2X0-2;Q9P2X0\",\"3073\":\"Q9UBB4;Q9UBB4-2\",\"3074\":\"Q9UBB9\",\"3075\":\"Q9UBC2;Q9UBC2-2;Q9UBC2-3;Q9UBC2-4\",\"3076\":\"Q9UBD5-2;Q9UBD5;Q9UBD5-3\",\"3077\":\"Q9UBE0;Q9UBE0-2;Q9UBE0-3\",\"3078\":\"Q9UBF2;Q9UBF2-2\",\"3079\":\"Q9UBG0\",\"3080\":\"Q9UBI1\",\"3081\":\"Q9UBI6\",\"3082\":\"Q9UBK8;Q9UBK8-1\",\"3083\":\"Q9UBK9;Q9UBK9-2\",\"3084\":\"Q9UBM7\",\"3085\":\"Q9UBP0-3;Q9UBP0;Q9UBP0-4;Q9UBP0-2\",\"3086\":\"Q9UBQ0;Q9UBQ0-2\",\"3087\":\"Q9UBQ5;Q9UBQ5-2\",\"3088\":\"Q9UBQ7\",\"3089\":\"Q9UBR2\",\"3090\":\"Q9UBS4\",\"3091\":\"Q9UBT2;Q9UBT2-2\",\"3092\":\"Q9UBT7;Q9UBT7-2;Q9UBT7-3\",\"3093\":\"Q9UBU8;Q9UBU8-2;Q9UBU8-3\",\"3094\":\"Q9UBU9;Q9UBU9-2\",\"3095\":\"Q9UBV2\",\"3096\":\"Q9UBX3;Q9UBX3-2\",\"3097\":\"Q9UDW1;Q9UDW1-2\",\"3098\":\"Q9UDY2-6;Q9UDY2-3;Q9UDY2;Q9UDY2-7;Q9UDY2-4;Q9UDY2-2;Q9UDY2-5\",\"3099\":\"Q9UDY4\",\"3100\":\"Q9UEU0;Q9UEU0-2\",\"3101\":\"Q9UEY8;Q9UEY8-2\",\"3102\":\"Q9UFF9;Q9UFF9-3;Q9UFF9-2\",\"3103\":\"Q9UG56-2;Q9UG56\",\"3104\":\"Q9UG63;Q9UG63-2\",\"3105\":\"Q9UGI8-2;Q9UGI8\",\"3106\":\"Q9UGJ1-2;Q9UGJ1\",\"3107\":\"Q9UGM6\",\"3108\":\"Q9UGN5-2;Q9UGN5\",\"3109\":\"Q9UGP8\",\"3110\":\"Q9UGR2\",\"3111\":\"Q9UGY1\",\"3112\":\"Q9UH65\",\"3113\":\"Q9UH99-2;Q9UH99;Q9UH99-3\",\"3114\":\"Q9UHA4;Q9UHA4-2\",\"3115\":\"Q9UHB6;Q9UHB6-2;Q9UHB6-3\",\"3116\":\"Q9UHB9;Q9UHB9-4;Q9UHB9-2\",\"3117\":\"Q9UHD1;Q9UHD1-2\",\"3118\":\"Q9UHD8;Q9UHD8-7;Q9UHD8-2;Q9UHD8-5;Q9UHD8-3\",\"3119\":\"Q9UHG3;Q9UHG3-2\",\"3120\":\"Q9UHI6\",\"3121\":\"Q9UHK6;Q9UHK6-5\",\"3122\":\"Q9UHN6;Q9UHN6-2\",\"3123\":\"Q9UHQ4;Q9UHQ4-2\",\"3124\":\"Q9UHQ9\",\"3125\":\"Q9UHR4\",\"3126\":\"Q9UHV9\",\"3127\":\"Q9UHW9-6;Q9UHW9-5;Q9UHW9-2;Q9UHW9-3;Q9UHW9-4;Q9UHW9\",\"3128\":\"Q9UHX1-6;Q9UHX1-5;Q9UHX1-4;Q9UHX1-3;Q9UHX1-2;Q9UHX1\",\"3129\":\"Q9UI09\",\"3130\":\"Q9UI12-2;Q9UI12\",\"3131\":\"Q9UI26;Q9UI26-2\",\"3132\":\"Q9UI30-2;Q9UI30\",\"3133\":\"Q9UI42-2;Q9UI42\",\"3134\":\"Q9UIA9\",\"3135\":\"Q9UID3;Q9UID3-2\",\"3136\":\"Q9UIG0-2;Q9UIG0\",\"3137\":\"Q9UII2;Q9UII2-3;Q9UII2-2\",\"3138\":\"Q9UII4\",\"3139\":\"Q9UIQ6;Q9UIQ6-3;Q9UIQ6-2\",\"3140\":\"Q9UIV1;Q9UIV1-2\",\"3141\":\"Q9UIW2\",\"3142\":\"Q9UJ83-2;Q9UJ83;Q9UJ83-3;Q9UJ83-4\",\"3143\":\"Q9UJA5;Q9UJA5-4;Q9UJA5-3;Q9UJA5-2\",\"3144\":\"Q9UJF2-2;Q9UJF2\",\"3145\":\"Q9UJS0;Q9UJS0-2\",\"3146\":\"Q9UJU6;Q9UJU6-2;Q9UJU6-3;Q9UJU6-5;Q9UJU6-6;Q9UJU6-4\",\"3147\":\"Q9UJW0;Q9UJW0-3;Q9UJW0-2\",\"3148\":\"Q9UJX3-2;Q9UJX3\",\"3149\":\"Q9UJX4;Q9UJX4-3\",\"3150\":\"Q9UJZ1;Q9UJZ1-2\",\"3151\":\"Q9UK41;Q9UK41-2\",\"3152\":\"Q9UK59\",\"3153\":\"Q9UK76;Q9UK76-3;Q9UK76-2\",\"3154\":\"Q9UKD2\",\"3155\":\"Q9UKK9\",\"3156\":\"Q9UKL0\",\"3157\":\"Q9UKM7\",\"3158\":\"Q9UKM9-2;Q9UKM9\",\"3159\":\"Q9UKN8\",\"3160\":\"Q9UKS6\",\"3161\":\"Q9UKV3;Q9UKV3-5\",\"3162\":\"Q9UKV5\",\"3163\":\"Q9UKV8;Q9UKV8-2\",\"3164\":\"Q9UKX7;Q9UKX7-2\",\"3165\":\"Q9UKY7;Q9UKY7-2\",\"3166\":\"Q9UKZ1\",\"3167\":\"Q9UL25\",\"3168\":\"Q9UL33-2;Q9UL33\",\"3169\":\"Q9UL46\",\"3170\":\"Q9ULC3\",\"3171\":\"Q9ULC4-3;Q9ULC4;Q9ULC4-2\",\"3172\":\"Q9ULF5\",\"3173\":\"Q9ULG6-2;Q9ULG6;Q9ULG6-5;Q9ULG6-4\",\"3174\":\"Q9ULH0-4;Q9ULH0;Q9ULH0-2;Q9ULH0-3\",\"3175\":\"Q9ULR0;Q9ULR0-2;Q9ULR0-1\",\"3176\":\"Q9ULV4;Q9ULV4-2;Q9ULV4-3\",\"3177\":\"Q9ULW0;Q9ULW0-2\",\"3178\":\"Q9ULX3\",\"3179\":\"Q9UM00-1;Q9UM00-2;Q9UM00\",\"3180\":\"Q9UMS4\",\"3181\":\"Q9UMX0-2;Q9UMX0;Q9UMX0-4\",\"3182\":\"Q9UMX5\",\"3183\":\"Q9UMY1\",\"3184\":\"Q9UMY4;Q9UMY4-2;Q9UMY4-3\",\"3185\":\"Q9UN37\",\"3186\":\"Q9UN86\",\"3187\":\"Q9UNE7;Q9UNE7-2\",\"3188\":\"Q9UNF0;Q9UNF0-2\",\"3189\":\"Q9UNF1;Q9UNF1-2\",\"3190\":\"Q9UNH7;Q9UNH7-2\",\"3191\":\"Q9UNI6\",\"3192\":\"Q9UNL2;Q9UNL2-2\",\"3193\":\"Q9UNM6;Q9UNM6-2\",\"3194\":\"Q9UNN5;Q9UNN5-2\",\"3195\":\"Q9UNN8\",\"3196\":\"Q9UNP9-2;Q9UNP9;Q9UNP9-3\",\"3197\":\"Q9UNQ0-2;Q9UNQ0\",\"3198\":\"Q9UNQ2\",\"3199\":\"Q9UNS2;Q9UNS2-2\",\"3200\":\"Q9UNW1;Q9UNW1-4\",\"3201\":\"Q9UNX4\",\"3202\":\"Q9UNY4;Q9UNY4-2\",\"3203\":\"Q9UNZ2;Q9UNZ2-5;Q9UNZ2-4;Q9UNZ2-6\",\"3204\":\"Q9UNZ5\",\"3205\":\"Q9UP95-2;Q9UP95;Q9UP95-5;Q9UP95-6;Q9UP95-3;Q9UP95-7;Q9UP95-4\",\"3206\":\"Q9UPN3;Q9UPN3-4\",\"3207\":\"Q9UPQ0-10;Q9UPQ0-2;Q9UPQ0;Q9UPQ0-4;Q9UPQ0-9;Q9UPQ0-8;Q9UPQ0-6;Q9UPQ0-3;Q9UPQ0-5\",\"3208\":\"Q9UPQ9;Q9UPQ9-1;Q9UPQ9-2\",\"3209\":\"Q9UPT5-5;Q9UPT5-6;Q9UPT5;Q9UPT5-2;Q9UPT5-1\",\"3210\":\"Q9UPT8\",\"3211\":\"Q9UQ13-2;Q9UQ13\",\"3212\":\"Q9UQ35;Q9UQ35-2\",\"3213\":\"Q9UQ80;Q9UQ80-2\",\"3214\":\"Q9UQ90;Q9UQ90-2\",\"3215\":\"Q9UQB8-2;Q9UQB8;Q9UQB8-3;Q9UQB8-5;Q9UQB8-4;Q9UQB8-6\",\"3216\":\"Q9UQE7\",\"3217\":\"Q9Y221;Q9Y221-2\",\"3218\":\"Q9Y223;Q9Y223-2;Q9Y223-5;Q9Y223-4;Q9Y223-3\",\"3219\":\"Q9Y224\",\"3220\":\"Q9Y230;Q9Y230-2\",\"3221\":\"Q9Y237;Q9Y237-2;Q9Y237-3\",\"3222\":\"Q9Y262;Q9Y262-2\",\"3223\":\"Q9Y263\",\"3224\":\"Q9Y265;Q9Y265-2\",\"3225\":\"Q9Y266\",\"3226\":\"Q9Y276\",\"3227\":\"Q9Y277;Q9Y277-2\",\"3228\":\"Q9Y282-3;Q9Y282;Q9Y282-2\",\"3229\":\"Q9Y285;Q9Y285-2\",\"3230\":\"Q9Y289\",\"3231\":\"Q9Y295\",\"3232\":\"Q9Y2A7-2;Q9Y2A7\",\"3233\":\"Q9Y2B0\",\"3234\":\"Q9Y2H6-2;Q9Y2H6\",\"3235\":\"Q9Y2L1;Q9Y2L1-2\",\"3236\":\"Q9Y2L5;Q9Y2L5-2\",\"3237\":\"Q9Y2Q3;Q9Y2Q3-3;Q9Y2Q3-2;Q9Y2Q3-4\",\"3238\":\"Q9Y2Q5;Q9Y2Q5-2\",\"3239\":\"Q9Y2Q9\",\"3240\":\"Q9Y2R0\",\"3241\":\"Q9Y2R5\",\"3242\":\"Q9Y2R9\",\"3243\":\"Q9Y2S7\",\"3244\":\"Q9Y2T2\",\"3245\":\"Q9Y2U8\",\"3246\":\"Q9Y2V2\",\"3247\":\"Q9Y2W1\",\"3248\":\"Q9Y2W2\",\"3249\":\"Q9Y2X3\",\"3250\":\"Q9Y2X7;Q9Y2X7-3\",\"3251\":\"Q9Y2Z0;Q9Y2Z0-2\",\"3252\":\"Q9Y2Z4\",\"3253\":\"Q9Y305-4\",\"3254\":\"Q9Y314\",\"3255\":\"Q9Y315\",\"3256\":\"Q9Y316-3;Q9Y316;Q9Y316-2\",\"3257\":\"Q9Y320;Q9Y320-2\",\"3258\":\"Q9Y333\",\"3259\":\"Q9Y371;Q9Y371-2;Q9Y371-3\",\"3260\":\"Q9Y375\",\"3261\":\"Q9Y376\",\"3262\":\"Q9Y383\",\"3263\":\"Q9Y394-2;Q9Y394\",\"3264\":\"Q9Y399\",\"3265\":\"Q9Y3A3-2;Q9Y3A3-3;Q9Y3A3\",\"3266\":\"Q9Y3A4\",\"3267\":\"Q9Y3A5\",\"3268\":\"Q9Y3A6;Q9Y3A6-2\",\"3269\":\"Q9Y3B4\",\"3270\":\"Q9Y3B7;Q9Y3B7-2;Q9Y3B7-3\",\"3271\":\"Q9Y3B9\",\"3272\":\"Q9Y3C1;Q9Y3C1-3;Q9Y3C1-2\",\"3273\":\"Q9Y3C6\",\"3274\":\"Q9Y3C8\",\"3275\":\"Q9Y3D0\",\"3276\":\"Q9Y3D3;Q9Y3D3-2\",\"3277\":\"Q9Y3D6\",\"3278\":\"Q9Y3D9\",\"3279\":\"Q9Y3E5\",\"3280\":\"Q9Y3F4;Q9Y3F4-2\",\"3281\":\"Q9Y3I0\",\"3282\":\"Q9Y3L5\",\"3283\":\"Q9Y3Q3\",\"3284\":\"Q9Y3U8\",\"3285\":\"Q9Y446;Q9Y446-2\",\"3286\":\"Q9Y448;Q9Y448-2;Q9Y448-3\",\"3287\":\"Q9Y450;Q9Y450-4\",\"3288\":\"Q9Y487\",\"3289\":\"Q9Y490\",\"3290\":\"Q9Y4C2-2;Q9Y4C2\",\"3291\":\"Q9Y4D7;Q9Y4D7-2\",\"3292\":\"Q9Y4F1-2;Q9Y4F1\",\"3293\":\"Q9Y4G6\",\"3294\":\"Q9Y4I1-2;Q9Y4I1\",\"3295\":\"Q9Y4L1;Q9Y4L1-2\",\"3296\":\"Q9Y4P3\",\"3297\":\"Q9Y4R8\",\"3298\":\"Q9Y4W6\",\"3299\":\"Q9Y4Z0\",\"3300\":\"Q9Y508-2;Q9Y508\",\"3301\":\"Q9Y512\",\"3302\":\"Q9Y520-5;Q9Y520;Q9Y520-7;Q9Y520-2;Q9Y520-3\",\"3303\":\"Q9Y530\",\"3304\":\"Q9Y547\",\"3305\":\"Q9Y570;Q9Y570-4;Q9Y570-2;Q9Y570-3\",\"3306\":\"Q9Y597;Q9Y597-2\",\"3307\":\"Q9Y5A9;Q9Y5A9-2\",\"3308\":\"Q9Y5B8;Q9Y5B8-2\",\"3309\":\"Q9Y5B9\",\"3310\":\"Q9Y5J1\",\"3311\":\"Q9Y5J5\",\"3312\":\"Q9Y5J7\",\"3313\":\"Q9Y5J9\",\"3314\":\"Q9Y5K5-2;Q9Y5K5-4;Q9Y5K5-3;Q9Y5K5\",\"3315\":\"Q9Y5K6\",\"3316\":\"Q9Y5K8\",\"3317\":\"Q9Y5L0-3;Q9Y5L0;Q9Y5L0-1;Q9Y5L0-5\",\"3318\":\"Q9Y5L4\",\"3319\":\"Q9Y5M8\",\"3320\":\"Q9Y5Q8-2;Q9Y5Q8;Q9Y5Q8-3\",\"3321\":\"Q9Y5R8\",\"3322\":\"Q9Y5S2\",\"3323\":\"Q9Y5S9;Q9Y5S9-2\",\"3324\":\"Q9Y5T4\",\"3325\":\"Q9Y5V0\",\"3326\":\"Q9Y5X1\",\"3327\":\"Q9Y5X2\",\"3328\":\"Q9Y5X3\",\"3329\":\"Q9Y5Y0\",\"3330\":\"Q9Y606-2;Q9Y606\",\"3331\":\"Q9Y617;Q9Y617-2\",\"3332\":\"Q9Y618-4;Q9Y618;Q9Y618-5\",\"3333\":\"Q9Y619\",\"3334\":\"Q9Y624;Q9Y624-2\",\"3335\":\"Q9Y639-1;Q9Y639;Q9Y639-3;Q9Y639-4;Q9Y639-5\",\"3336\":\"Q9Y673;Q9Y673-2\",\"3337\":\"Q9Y676\",\"3338\":\"Q9Y678\",\"3339\":\"Q9Y679;Q9Y679-3\",\"3340\":\"Q9Y696\",\"3341\":\"Q9Y697-2;Q9Y697;Q9Y697-3\",\"3342\":\"Q9Y6A4\",\"3343\":\"Q9Y6A9\",\"3344\":\"Q9Y6C9\",\"3345\":\"Q9Y6D0\",\"3346\":\"Q9Y6D5\",\"3347\":\"Q9Y6E0-2;Q9Y6E0\",\"3348\":\"Q9Y6E2\",\"3349\":\"Q9Y6G3\",\"3350\":\"Q9Y6G9\",\"3351\":\"Q9Y6H1;Q5T1J5\",\"3352\":\"Q9Y6I9\",\"3353\":\"Q9Y6K0\",\"3354\":\"Q9Y6K5\",\"3355\":\"Q9Y6M0;Q9Y6M0-2;Q9Y6M0-3\",\"3356\":\"Q9Y6M1-1;Q9Y6M1;Q9Y6M1-5;Q9Y6M1-6;Q9Y6M1-3;Q9Y6M1-4\",\"3357\":\"Q9Y6M4-3;Q9Y6M4-4;Q9Y6M4;Q9Y6M4-2;Q9Y6M4-6;Q9Y6M4-5\",\"3358\":\"Q9Y6M5\",\"3359\":\"Q9Y6M7-13;Q9Y6M7-6;Q9Y6M7-7;Q9Y6M7-8;Q9Y6M7-9;Q9Y6M7-2;Q9Y6M7;Q9Y6M7-12;Q9Y6M7-14;Q9Y6M7-3;Q9Y6M7-11;Q9Y6M7-4;Q9Y6M7-10;Q9Y6M7-5\",\"3360\":\"Q9Y6M9\",\"3361\":\"Q9Y6N5\",\"3362\":\"Q9Y6N7-6;Q9Y6N7-5;Q9Y6N7-4;Q9Y6N7-3;Q9Y6N7;Q9Y6N7-2\",\"3363\":\"Q9Y6N8\",\"3364\":\"Q9Y6W5;Q9Y6W5-2\",\"3365\":\"Q9Y6Y8;Q9Y6Y8-2\"},\"Protein IDs\":{\"0\":\"P0DPI2;A0A0B4J2D5;P0DPI2-2;A0A0B4J2D5-2\",\"1\":\"A0AV96\",\"2\":\"A0FGR8-6\",\"3\":\"A1L0T0\",\"4\":\"A1X283\",\"5\":\"A2RRP1\",\"6\":\"A3KMH1\",\"7\":\"A4D1E9\",\"8\":\"A5YKK6\",\"9\":\"A6NDG6\",\"10\":\"P30046-2;P30046;A6NHG4\",\"11\":\"A6NHR9\",\"12\":\"P62308;A8MWD9\",\"13\":\"Q99613-2;Q99613;B5ME19\",\"14\":\"E9PAV3;Q13765;E9PAV3-2\",\"15\":\"E9PRG8\",\"16\":\"L0R6Q1\",\"17\":\"O00116\",\"18\":\"O00139\",\"19\":\"O00148\",\"20\":\"O00151\",\"21\":\"O00154\",\"22\":\"O00159\",\"23\":\"O00161\",\"24\":\"O00165\",\"25\":\"O00170\",\"26\":\"O00178\",\"27\":\"O00186\",\"28\":\"O00194\",\"29\":\"O00203\",\"30\":\"O00217\",\"31\":\"O00220\",\"32\":\"O00231\",\"33\":\"O00232\",\"34\":\"O00233\",\"35\":\"O00264\",\"36\":\"O00273\",\"37\":\"O00291\",\"38\":\"O00299\",\"39\":\"O00303\",\"40\":\"O00308\",\"41\":\"O00330\",\"42\":\"O00400\",\"43\":\"O00401\",\"44\":\"O00410\",\"45\":\"O00411\",\"46\":\"O00422\",\"47\":\"O00425\",\"48\":\"O00429\",\"49\":\"O00442\",\"50\":\"O00443\",\"51\":\"O00461\",\"52\":\"O00462\",\"53\":\"O00468\",\"54\":\"O00469-2\",\"55\":\"O00471\",\"56\":\"O00487\",\"57\":\"O00499\",\"58\":\"O00505\",\"59\":\"O00541\",\"60\":\"O00560\",\"61\":\"O00566\",\"62\":\"O00567\",\"63\":\"O00571;O00571-2;O15523-2;O15523\",\"64\":\"O00592\",\"65\":\"O00622\",\"66\":\"O00625\",\"67\":\"O00629\",\"68\":\"O00743\",\"69\":\"O00750\",\"70\":\"O00754\",\"71\":\"O00762\",\"72\":\"O00764\",\"73\":\"O00767\",\"74\":\"O14530\",\"75\":\"O14561\",\"76\":\"O14579\",\"77\":\"O14617\",\"78\":\"O14639\",\"79\":\"O14653\",\"80\":\"O14656\",\"81\":\"O14657\",\"82\":\"O14662\",\"83\":\"O14672\",\"84\":\"O14681\",\"85\":\"O14732\",\"86\":\"O14737\",\"87\":\"O14744\",\"88\":\"O14745\",\"89\":\"O14757\",\"90\":\"O14773\",\"91\":\"O14776\",\"92\":\"O14777\",\"93\":\"O14818\",\"94\":\"O14828\",\"95\":\"O14880\",\"96\":\"O14893\",\"97\":\"O14908\",\"98\":\"O14917\",\"99\":\"O14925;Q5SRD1\",\"100\":\"O14929\",\"101\":\"O14936\",\"102\":\"O14949\",\"103\":\"P19105;O14950;P24844\",\"104\":\"O14964\",\"105\":\"O14965\",\"106\":\"O14974\",\"107\":\"O14975\",\"108\":\"O14976\",\"109\":\"O14979\",\"110\":\"O14980\",\"111\":\"O14981\",\"112\":\"O15020\",\"113\":\"O15027\",\"114\":\"O15031\",\"115\":\"O15042\",\"116\":\"O15067\",\"117\":\"O15118\",\"118\":\"O15126\",\"119\":\"O15127\",\"120\":\"O15143\",\"121\":\"O15144\",\"122\":\"O15145\",\"123\":\"O15155\",\"124\":\"O15160\",\"125\":\"O15173\",\"126\":\"O15212\",\"127\":\"O15226\",\"128\":\"O15228\",\"129\":\"O15230\",\"130\":\"O15234\",\"131\":\"O15235\",\"132\":\"O15258\",\"133\":\"O15260\",\"134\":\"O15269\",\"135\":\"O15270\",\"136\":\"O15294\",\"137\":\"O15305\",\"138\":\"O15321\",\"139\":\"O15344\",\"140\":\"O15347\",\"141\":\"O15355\",\"142\":\"O15357\",\"143\":\"O15371\",\"144\":\"O15372\",\"145\":\"O15382\",\"146\":\"O15397\",\"147\":\"O15400\",\"148\":\"O15427\",\"149\":\"O15431\",\"150\":\"O15439\",\"151\":\"O15440\",\"152\":\"O15446\",\"153\":\"O15460\",\"154\":\"O15498\",\"155\":\"O15511\",\"156\":\"O15533\",\"157\":\"O43143\",\"158\":\"O43148\",\"159\":\"O43156\",\"160\":\"O43169\",\"161\":\"O43172\",\"162\":\"O43175\",\"163\":\"O43237\",\"164\":\"O43242\",\"165\":\"O43251-8;O43251-6;O43251-5;O43251;O43251-10;O43251-2;O43251-4;Q9NWB1-3;O43251-9;Q9NWB1-4;Q9NWB1-5;Q9NWB1;O43251-7;Q9NWB1-2;O43251-3\",\"166\":\"O43264\",\"167\":\"O43290\",\"168\":\"O43292\",\"169\":\"O43293\",\"170\":\"O43324\",\"171\":\"O43390\",\"172\":\"O43395\",\"173\":\"O43396\",\"174\":\"O43399\",\"175\":\"O43402\",\"176\":\"O43427\",\"177\":\"O43432\",\"178\":\"O43447\",\"179\":\"O43491\",\"180\":\"O43493\",\"181\":\"O43504\",\"182\":\"O43567\",\"183\":\"O43583\",\"184\":\"O43592\",\"185\":\"O43615\",\"186\":\"O43617\",\"187\":\"O43633\",\"188\":\"O43660\",\"189\":\"O43663\",\"190\":\"O43670-2\",\"191\":\"O43676\",\"192\":\"O43678\",\"193\":\"O43681\",\"194\":\"O43684\",\"195\":\"O43688\",\"196\":\"O43707\",\"197\":\"O43747\",\"198\":\"O43752\",\"199\":\"O43760\",\"200\":\"O43765\",\"201\":\"O43776\",\"202\":\"O43795\",\"203\":\"O43808\",\"204\":\"O43809\",\"205\":\"O43813\",\"206\":\"O43815\",\"207\":\"O43819\",\"208\":\"O43823\",\"209\":\"O43837\",\"210\":\"O43847\",\"211\":\"O43852\",\"212\":\"O43865\",\"213\":\"O43896\",\"214\":\"O43913\",\"215\":\"O43933\",\"216\":\"O60216\",\"217\":\"O60220\",\"218\":\"O60231\",\"219\":\"O60245\",\"220\":\"O60256\",\"221\":\"O60264\",\"222\":\"O60306\",\"223\":\"O60313\",\"224\":\"O60341\",\"225\":\"O60353\",\"226\":\"O60427\",\"227\":\"O60437\",\"228\":\"O60488\",\"229\":\"O60493\",\"230\":\"O60499\",\"231\":\"O60503\",\"232\":\"O60506\",\"233\":\"O60524\",\"234\":\"O60563\",\"235\":\"O60568\",\"236\":\"O60573\",\"237\":\"O60610\",\"238\":\"O60645\",\"239\":\"O60664\",\"240\":\"O60684\",\"241\":\"O60701\",\"242\":\"O60716\",\"243\":\"O60749\",\"244\":\"O60762\",\"245\":\"O60763\",\"246\":\"O60826\",\"247\":\"O60828\",\"248\":\"O60832\",\"249\":\"O60841\",\"250\":\"O60869\",\"251\":\"O60884\",\"252\":\"O60921\",\"253\":\"O60925\",\"254\":\"O75027\",\"255\":\"O75044\",\"256\":\"O75054\",\"257\":\"O75063\",\"258\":\"O75083\",\"259\":\"O75110\",\"260\":\"O75116\",\"261\":\"O75122-3\",\"262\":\"O75128\",\"263\":\"O75131\",\"264\":\"O75146\",\"265\":\"O75150\",\"266\":\"O75153\",\"267\":\"O75165\",\"268\":\"O75175\",\"269\":\"O75179\",\"270\":\"O75190\",\"271\":\"O75208\",\"272\":\"O75223\",\"273\":\"O75251\",\"274\":\"O75306\",\"275\":\"O75323\",\"276\":\"O75340\",\"277\":\"O75347\",\"278\":\"O75348\",\"279\":\"O75367\",\"280\":\"O75369\",\"281\":\"O75380\",\"282\":\"O75381\",\"283\":\"O75390\",\"284\":\"O75391\",\"285\":\"O75396\",\"286\":\"O75400\",\"287\":\"O75419\",\"288\":\"O75431\",\"289\":\"O75436\",\"290\":\"O75439\",\"291\":\"O75475\",\"292\":\"O75477\",\"293\":\"O75489\",\"294\":\"O75494\",\"295\":\"O75506\",\"296\":\"O75521\",\"297\":\"O75531\",\"298\":\"O75533\",\"299\":\"O75534\",\"300\":\"O75569\",\"301\":\"O75592\",\"302\":\"O75600\",\"303\":\"O75607\",\"304\":\"O75616\",\"305\":\"O75643\",\"306\":\"O75691\",\"307\":\"O75694\",\"308\":\"O75695\",\"309\":\"O75718\",\"310\":\"O75746\",\"311\":\"O75781\",\"312\":\"O75787\",\"313\":\"O75792\",\"314\":\"O75794\",\"315\":\"O75821\",\"316\":\"O75822\",\"317\":\"O75832\",\"318\":\"O75844\",\"319\":\"O75874\",\"320\":\"O75880\",\"321\":\"O75886\",\"322\":\"O75909\",\"323\":\"O75911\",\"324\":\"O75934\",\"325\":\"O75935\",\"326\":\"O75937\",\"327\":\"O75940\",\"328\":\"O75947\",\"329\":\"O75955\",\"330\":\"O75962\",\"331\":\"O75964\",\"332\":\"O75970\",\"333\":\"O75976\",\"334\":\"O76003\",\"335\":\"O76021\",\"336\":\"O76031\",\"337\":\"O76070\",\"338\":\"O76094\",\"339\":\"O94760\",\"340\":\"O94763\",\"341\":\"O94776\",\"342\":\"O94804\",\"343\":\"O94822\",\"344\":\"O94826\",\"345\":\"O94855\",\"346\":\"O94874\",\"347\":\"O94875\",\"348\":\"O94886\",\"349\":\"O94887\",\"350\":\"O94888\",\"351\":\"O94901\",\"352\":\"O94905\",\"353\":\"O94906\",\"354\":\"O94915\",\"355\":\"O94919\",\"356\":\"O94925-3\",\"357\":\"O94973\",\"358\":\"O94979\",\"359\":\"O95070\",\"360\":\"O95084\",\"361\":\"O95139\",\"362\":\"O95140\",\"363\":\"O95159\",\"364\":\"O95163\",\"365\":\"O95168\",\"366\":\"O95197\",\"367\":\"O95202\",\"368\":\"O95210\",\"369\":\"O95232\",\"370\":\"O95249\",\"371\":\"O95274\",\"372\":\"O95292\",\"373\":\"O95295\",\"374\":\"O95297\",\"375\":\"O95299\",\"376\":\"O95302\",\"377\":\"O95336\",\"378\":\"O95340\",\"379\":\"O95347\",\"380\":\"O95359\",\"381\":\"O95363\",\"382\":\"O95372\",\"383\":\"O95373\",\"384\":\"O95425\",\"385\":\"O95433\",\"386\":\"O95456\",\"387\":\"O95466\",\"388\":\"O95470\",\"389\":\"O95486\",\"390\":\"O95487\",\"391\":\"O95571\",\"392\":\"O95573\",\"393\":\"O95602\",\"394\":\"O95613\",\"395\":\"O95672\",\"396\":\"O95714\",\"397\":\"O95716\",\"398\":\"O95721\",\"399\":\"O95747\",\"400\":\"O95757\",\"401\":\"O95758\",\"402\":\"O95777\",\"403\":\"O95782\",\"404\":\"O95793\",\"405\":\"O95816\",\"406\":\"O95817\",\"407\":\"O95819-6\",\"408\":\"O95831\",\"409\":\"O95834\",\"410\":\"O95857\",\"411\":\"O95861\",\"412\":\"O95870\",\"413\":\"O95881\",\"414\":\"O95900\",\"415\":\"O95985\",\"416\":\"O95994\",\"417\":\"O96000\",\"418\":\"O96005\",\"419\":\"O96008\",\"420\":\"O96011\",\"421\":\"O96013\",\"422\":\"O96019\",\"423\":\"P00338\",\"424\":\"P00367;P00367-3;P00367-2;P49448\",\"425\":\"P00374\",\"426\":\"P00387\",\"427\":\"P00390\",\"428\":\"P00403\",\"429\":\"P00441\",\"430\":\"P00491\",\"431\":\"P00492\",\"432\":\"P00505\",\"433\":\"P00533\",\"434\":\"P00558\",\"435\":\"P00568\",\"436\":\"P00966\",\"437\":\"P01111\",\"438\":\"P01116\",\"439\":\"P01130\",\"440\":\"P01137\",\"441\":\"P01891;P30459;P16190;P16189;P30512;P10314\",\"442\":\"P02545\",\"443\":\"P02786\",\"444\":\"P02794\",\"445\":\"P03915\",\"446\":\"P03928\",\"447\":\"P04040\",\"448\":\"P04062\",\"449\":\"P04075\",\"450\":\"P04080\",\"451\":\"P04083\",\"452\":\"P04114\",\"453\":\"P04179\",\"454\":\"P04181\",\"455\":\"P04183\",\"456\":\"P04406\",\"457\":\"P04626\",\"458\":\"P04632\",\"459\":\"P04792\",\"460\":\"P04818\",\"461\":\"P04843\",\"462\":\"P04844\",\"463\":\"P04899\",\"464\":\"P04920\",\"465\":\"P05023\",\"466\":\"P05026\",\"467\":\"P05067\",\"468\":\"P05114\",\"469\":\"P05141\",\"470\":\"P05161\",\"471\":\"P05187;P10696\",\"472\":\"P05198\",\"473\":\"P05362\",\"474\":\"P05386\",\"475\":\"P05387\",\"476\":\"P05388\",\"477\":\"P05455\",\"478\":\"P05549\",\"479\":\"P05556\",\"480\":\"P05783\",\"481\":\"P06213\",\"482\":\"P06241\",\"483\":\"P06454\",\"484\":\"P06493\",\"485\":\"P06576\",\"486\":\"P06703\",\"487\":\"P06730\",\"488\":\"P06733\",\"489\":\"P06744\",\"490\":\"P06748-2\",\"491\":\"P06753-2\",\"492\":\"P06756\",\"493\":\"P06865\",\"494\":\"P07099\",\"495\":\"P07108\",\"496\":\"P07195\",\"497\":\"P07237\",\"498\":\"P07339\",\"499\":\"P07355;P07355-2;A6NMY6\",\"500\":\"P07437\",\"501\":\"P07602\",\"502\":\"P07686\",\"503\":\"P07711\",\"504\":\"P07737\",\"505\":\"P07741\",\"506\":\"P07814\",\"507\":\"P07858\",\"508\":\"P07900\",\"509\":\"P07910-2\",\"510\":\"P07919;A0A096LP55\",\"511\":\"P07942\",\"512\":\"P07947\",\"513\":\"P07948-2\",\"514\":\"P07954\",\"515\":\"P08069\",\"516\":\"P08133\",\"517\":\"P08134\",\"518\":\"P08174\",\"519\":\"P08183\",\"520\":\"P08195\",\"521\":\"P08236\",\"522\":\"P08237\",\"523\":\"P08238\",\"524\":\"P08240\",\"525\":\"P08243\",\"526\":\"P08559\",\"527\":\"P08574\",\"528\":\"P08579\",\"529\":\"P08581\",\"530\":\"P08582\",\"531\":\"P08621\",\"532\":\"P08648\",\"533\":\"P08651\",\"534\":\"P08670\",\"535\":\"P08708\",\"536\":\"P08754\",\"537\":\"P08758\",\"538\":\"P08865\",\"539\":\"P08962\",\"540\":\"P09001\",\"541\":\"P09012\",\"542\":\"P09038\",\"543\":\"P09110\",\"544\":\"P09132\",\"545\":\"P09234\",\"546\":\"P09382\",\"547\":\"P09429\",\"548\":\"P09493\",\"549\":\"P09496\",\"550\":\"P09497\",\"551\":\"P09525\",\"552\":\"P09543\",\"553\":\"P09601\",\"554\":\"P09622\",\"555\":\"P09651;P09651-3;Q32P51\",\"556\":\"P09661\",\"557\":\"P09874\",\"558\":\"P09914\",\"559\":\"P09960\",\"560\":\"P09972\",\"561\":\"Q71UI9;P0C0S5;Q71UI9-4;Q71UI9-2;Q71UI9-3\",\"562\":\"P0CW18\",\"563\":\"P0DMV8;P0DMV9;P0DMV8-2\",\"564\":\"P0DN76;Q01081;Q01081-2;Q01081-4\",\"565\":\"P0DN79;P35520;P35520-2\",\"566\":\"P0DP25;P0DP24;P0DP23\",\"567\":\"P0DPB6\",\"568\":\"P10155\",\"569\":\"P10176\",\"570\":\"P10301\",\"571\":\"P10412;P16402\",\"572\":\"P10515\",\"573\":\"P10586\",\"574\":\"P10599\",\"575\":\"P10606\",\"576\":\"P10619\",\"577\":\"P10620\",\"578\":\"P10644\",\"579\":\"P10809\",\"580\":\"P10909\",\"581\":\"P11021\",\"582\":\"P11047\",\"583\":\"P11117\",\"584\":\"P11142\",\"585\":\"P11166\",\"586\":\"P11169;Q8TDB8-4;Q8TDB8-2;Q8TDB8;Q8TDB8-5;Q8TDB8-3\",\"587\":\"P11171\",\"588\":\"P11172\",\"589\":\"P11177\",\"590\":\"P11182\",\"591\":\"P11216\",\"592\":\"P11233\",\"593\":\"P11234\",\"594\":\"P11279\",\"595\":\"P11310\",\"596\":\"P11387\",\"597\":\"P11388\",\"598\":\"P11413\",\"599\":\"P11441\",\"600\":\"P11498\",\"601\":\"P11532\",\"602\":\"P11586\",\"603\":\"P11717\",\"604\":\"P11766\",\"605\":\"P11802\",\"606\":\"P11908\",\"607\":\"P11940;P11940-2;Q9H361\",\"608\":\"P12004\",\"609\":\"P12081\",\"610\":\"P12235\",\"611\":\"P12236\",\"612\":\"P12268\",\"613\":\"P12270\",\"614\":\"P12277\",\"615\":\"P12429\",\"616\":\"P12532\",\"617\":\"P12694\",\"618\":\"P12814\",\"619\":\"P12956\",\"620\":\"P13010\",\"621\":\"P13051\",\"622\":\"P13073\",\"623\":\"P13284\",\"624\":\"P13473\",\"625\":\"P13489\",\"626\":\"P13639\",\"627\":\"P13667\",\"628\":\"P13674-2\",\"629\":\"P13693\",\"630\":\"P13797\",\"631\":\"P13804\",\"632\":\"P13807\",\"633\":\"P13861\",\"634\":\"P13984\",\"635\":\"P13987\",\"636\":\"P13995\",\"637\":\"P14174\",\"638\":\"P14209\",\"639\":\"P14314\",\"640\":\"P14324\",\"641\":\"P14373\",\"642\":\"P14550\",\"643\":\"P14618\",\"644\":\"P14625\",\"645\":\"P14635\",\"646\":\"P14735\",\"647\":\"P14866\",\"648\":\"P14868\",\"649\":\"P14923\",\"650\":\"P14927\",\"651\":\"P15121\",\"652\":\"P15151\",\"653\":\"P15170\",\"654\":\"P15260\",\"655\":\"P15291\",\"656\":\"P15311\",\"657\":\"P15529-7\",\"658\":\"P15531\",\"659\":\"P15559\",\"660\":\"P15586\",\"661\":\"P15880\",\"662\":\"P15924\",\"663\":\"P15927\",\"664\":\"P16066\",\"665\":\"P16070\",\"666\":\"P16083\",\"667\":\"P16152\",\"668\":\"P16278\",\"669\":\"P16333\",\"670\":\"P16401\",\"671\":\"P16403\",\"672\":\"P16435\",\"673\":\"P16615\",\"674\":\"P16949\",\"675\":\"P16989\",\"676\":\"P17096\",\"677\":\"P17152\",\"678\":\"P17174\",\"679\":\"P17301\",\"680\":\"P17342\",\"681\":\"P17480\",\"682\":\"P17568\",\"683\":\"P17655\",\"684\":\"P17706\",\"685\":\"P17812\",\"686\":\"P17844\",\"687\":\"P17858\",\"688\":\"P17931\",\"689\":\"P17980\",\"690\":\"P17987\",\"691\":\"P18031\",\"692\":\"P18074\",\"693\":\"P18077\",\"694\":\"P18084\",\"695\":\"P18085\",\"696\":\"P18124\",\"697\":\"P18206\",\"698\":\"P18583\",\"699\":\"P18615\",\"700\":\"P18621\",\"701\":\"P18669\",\"702\":\"P18754\",\"703\":\"P18827\",\"704\":\"P18858\",\"705\":\"P18859\",\"706\":\"P18887\",\"707\":\"P19256\",\"708\":\"P19338\",\"709\":\"P19388\",\"710\":\"P19404\",\"711\":\"P19525\",\"712\":\"P19623\",\"713\":\"P19784\",\"714\":\"P20020\",\"715\":\"P20042\",\"716\":\"P20073\",\"717\":\"P20290\",\"718\":\"P20338\",\"719\":\"P20340-2\",\"720\":\"P20585\",\"721\":\"P20618\",\"722\":\"P20645\",\"723\":\"P20674\",\"724\":\"P20700\",\"725\":\"P20810\",\"726\":\"P20839\",\"727\":\"P20851\",\"728\":\"P20908\",\"729\":\"P21266\",\"730\":\"P21281\",\"731\":\"P21283\",\"732\":\"P21291\",\"733\":\"P21333\",\"734\":\"P21359\",\"735\":\"P21399\",\"736\":\"P21796\",\"737\":\"P21912\",\"738\":\"P21926\",\"739\":\"P21953\",\"740\":\"P21964\",\"741\":\"P22033\",\"742\":\"P22059\",\"743\":\"P22061\",\"744\":\"P22087\",\"745\":\"P22102\",\"746\":\"P22234\",\"747\":\"P22307\",\"748\":\"P22314\",\"749\":\"P22392-2;P22392;O60361\",\"750\":\"P22570\",\"751\":\"P22626\",\"752\":\"P22695\",\"753\":\"P23142-4\",\"754\":\"P23193\",\"755\":\"P23229\",\"756\":\"P23246\",\"757\":\"P23258;Q9NRH3\",\"758\":\"P23284\",\"759\":\"P23368\",\"760\":\"P23381\",\"761\":\"P23396\",\"762\":\"P23434\",\"763\":\"P23458\",\"764\":\"P23526\",\"765\":\"P23528\",\"766\":\"P23588\",\"767\":\"P23634\",\"768\":\"P23786\",\"769\":\"P23919\",\"770\":\"P23921\",\"771\":\"P24534\",\"772\":\"P24539\",\"773\":\"P24666\",\"774\":\"P24752\",\"775\":\"P24928\",\"776\":\"P24941\",\"777\":\"P25205\",\"778\":\"P25391\",\"779\":\"P25398\",\"780\":\"P25445\",\"781\":\"P25490\",\"782\":\"P25685\",\"783\":\"P25705\",\"784\":\"P25786\",\"785\":\"P25787\",\"786\":\"P25788\",\"787\":\"P25789\",\"788\":\"P26006\",\"789\":\"P26038\",\"790\":\"P26196\",\"791\":\"P26358\",\"792\":\"P26368\",\"793\":\"P26373\",\"794\":\"P26440\",\"795\":\"P26447\",\"796\":\"P26583\",\"797\":\"P26599\",\"798\":\"P26639\",\"799\":\"P26640\",\"800\":\"P26641\",\"801\":\"P26885\",\"802\":\"P27105\",\"803\":\"P27144\",\"804\":\"P27348\",\"805\":\"P27635\",\"806\":\"P27694\",\"807\":\"P27695\",\"808\":\"P27708\",\"809\":\"P27797\",\"810\":\"P27816\",\"811\":\"P27816-4\",\"812\":\"P27824\",\"813\":\"P28066\",\"814\":\"P28070\",\"815\":\"P28072\",\"816\":\"P28074\",\"817\":\"P28288\",\"818\":\"P28290\",\"819\":\"P28331\",\"820\":\"P28340\",\"821\":\"P28482\",\"822\":\"P28799\",\"823\":\"P28838\",\"824\":\"P29084\",\"825\":\"P29144\",\"826\":\"P29317\",\"827\":\"P29353\",\"828\":\"P29372\",\"829\":\"P29373\",\"830\":\"P29401\",\"831\":\"P29558\",\"832\":\"P29692-2\",\"833\":\"P29966\",\"834\":\"P29992\",\"835\":\"P30040\",\"836\":\"P30041\",\"837\":\"P30043\",\"838\":\"P30044\",\"839\":\"P30048\",\"840\":\"P30049\",\"841\":\"P30050\",\"842\":\"P30084\",\"843\":\"P30085\",\"844\":\"P30086\",\"845\":\"P30101\",\"846\":\"P30153\",\"847\":\"P30154\",\"848\":\"P30260\",\"849\":\"P30405\",\"850\":\"P30419\",\"851\":\"P30685;P30491;P10319;P18465;P30490;P18464;P30498\",\"852\":\"P30508;Q29960-2;Q29960;P30510;P30504;Q07000;Q9TNN7;P30505\",\"853\":\"P30519\",\"854\":\"P30520\",\"855\":\"P30530\",\"856\":\"P30533\",\"857\":\"P30566\",\"858\":\"P30622\",\"859\":\"P30626\",\"860\":\"P30740\",\"861\":\"P30825\",\"862\":\"P30837\",\"863\":\"P30876\",\"864\":\"P31040\",\"865\":\"P31153\",\"866\":\"P31327\",\"867\":\"P31431\",\"868\":\"P31483\",\"869\":\"P31689\",\"870\":\"P31930\",\"871\":\"P31937\",\"872\":\"P31939\",\"873\":\"P31942\",\"874\":\"P31943\",\"875\":\"P31946\",\"876\":\"P31947\",\"877\":\"P31948\",\"878\":\"P31949\",\"879\":\"P32004\",\"880\":\"P32119\",\"881\":\"P32121\",\"882\":\"P32322\",\"883\":\"P32754\",\"884\":\"P32780\",\"885\":\"P32929\",\"886\":\"P32969\",\"887\":\"P32970\",\"888\":\"P33176\",\"889\":\"P33316\",\"890\":\"P33527\",\"891\":\"P33897\",\"892\":\"P33981\",\"893\":\"P33991\",\"894\":\"P33992\",\"895\":\"P33993\",\"896\":\"P34059\",\"897\":\"P34741\",\"898\":\"P34896\",\"899\":\"P34897\",\"900\":\"P34932\",\"901\":\"P35052\",\"902\":\"P35221\",\"903\":\"P35222\",\"904\":\"P35232\",\"905\":\"P35237\",\"906\":\"P35240\",\"907\":\"P35241\",\"908\":\"P35244\",\"909\":\"P35249\",\"910\":\"P35250\",\"911\":\"P35251\",\"912\":\"P35268\",\"913\":\"P35269\",\"914\":\"P35270\",\"915\":\"P35573\",\"916\":\"P35579\",\"917\":\"P35580\",\"918\":\"P35606\",\"919\":\"P35610\",\"920\":\"P35611\",\"921\":\"P35613\",\"922\":\"P35637\",\"923\":\"P35658\",\"924\":\"P35659\",\"925\":\"P35914\",\"926\":\"P35998\",\"927\":\"P36507\",\"928\":\"P36542\",\"929\":\"P36543\",\"930\":\"P36551\",\"931\":\"P36578\",\"932\":\"P36776\",\"933\":\"P36871\",\"934\":\"P36897\",\"935\":\"P36915\",\"936\":\"P36952\",\"937\":\"P36957\",\"938\":\"P37108\",\"939\":\"P37198\",\"940\":\"P37235;P84074\",\"941\":\"P37268\",\"942\":\"P37802\",\"943\":\"P37837\",\"944\":\"P38117\",\"945\":\"P38159\",\"946\":\"P38435\",\"947\":\"P38606\",\"948\":\"P38646\",\"949\":\"P38919\",\"950\":\"P39019\",\"951\":\"P39023\",\"952\":\"P39656\",\"953\":\"P39687\",\"954\":\"P39748\",\"955\":\"P39880\",\"956\":\"P40121\",\"957\":\"P40189\",\"958\":\"P40222\",\"959\":\"P40227\",\"960\":\"P40261\",\"961\":\"P40429\",\"962\":\"P40616\",\"963\":\"P40692\",\"964\":\"P40763\",\"965\":\"P40818\",\"966\":\"P40855\",\"967\":\"P40925\",\"968\":\"P40926\",\"969\":\"P40937\",\"970\":\"P40938\",\"971\":\"P40939\",\"972\":\"P41091;Q2VIR3;Q2VIR3-2\",\"973\":\"P41214\",\"974\":\"P41223\",\"975\":\"P41227\",\"976\":\"P41236;Q6NXS1\",\"977\":\"P41250\",\"978\":\"P41252\",\"979\":\"P41273\",\"980\":\"P41440\",\"981\":\"P41567\",\"982\":\"P41743\",\"983\":\"P42025\",\"984\":\"P42126\",\"985\":\"P42166\",\"986\":\"P42167\",\"987\":\"P42224\",\"988\":\"P42226\",\"989\":\"P42285\",\"990\":\"P42345\",\"991\":\"P42356\",\"992\":\"P42677\",\"993\":\"P42694\",\"994\":\"P42695\",\"995\":\"P42702\",\"996\":\"P42704\",\"997\":\"P42765\",\"998\":\"P42766\",\"999\":\"P42771\",\"1000\":\"P42785\",\"1001\":\"P42892\",\"1002\":\"P43003\",\"1003\":\"P43007\",\"1004\":\"P43034\",\"1005\":\"P43121\",\"1006\":\"P43155\",\"1007\":\"P43243\",\"1008\":\"P43246\",\"1009\":\"P43304\",\"1010\":\"P43307\",\"1011\":\"P43353\",\"1012\":\"P43378\",\"1013\":\"P43487\",\"1014\":\"P43490\",\"1015\":\"P43686\",\"1016\":\"P43897\",\"1017\":\"P45877\",\"1018\":\"P45880\",\"1019\":\"P45954\",\"1020\":\"P45974\",\"1021\":\"P46013\",\"1022\":\"P46060\",\"1023\":\"P46063\",\"1024\":\"P46087\",\"1025\":\"P46108\",\"1026\":\"P46109\",\"1027\":\"P46199\",\"1028\":\"P46379\",\"1029\":\"P46459\",\"1030\":\"P46734\",\"1031\":\"P46736\",\"1032\":\"P46776\",\"1033\":\"P46777\",\"1034\":\"P46778\",\"1035\":\"P46779\",\"1036\":\"P46781\",\"1037\":\"P46782\",\"1038\":\"P46783\",\"1039\":\"P46939\",\"1040\":\"P46940\",\"1041\":\"P46977\",\"1042\":\"P47755\",\"1043\":\"P47756\",\"1044\":\"P47813;O14602\",\"1045\":\"P47897\",\"1046\":\"P47914\",\"1047\":\"P47985;P0C7P4\",\"1048\":\"P48047\",\"1049\":\"P48059\",\"1050\":\"P48067\",\"1051\":\"P48147\",\"1052\":\"P48444\",\"1053\":\"P48449\",\"1054\":\"P48507\",\"1055\":\"P48509\",\"1056\":\"P48556\",\"1057\":\"P48634\",\"1058\":\"P48637\",\"1059\":\"P48643\",\"1060\":\"P48681\",\"1061\":\"P48723\",\"1062\":\"P48729-3;P48729;P48729-2;Q8N752\",\"1063\":\"P48735\",\"1064\":\"P48739\",\"1065\":\"P48960\",\"1066\":\"P49005\",\"1067\":\"P49006\",\"1068\":\"P49023\",\"1069\":\"P49189\",\"1070\":\"P49207\",\"1071\":\"P49257\",\"1072\":\"P49321\",\"1073\":\"P49327\",\"1074\":\"P49368\",\"1075\":\"P49406\",\"1076\":\"P49407\",\"1077\":\"P49411\",\"1078\":\"P49419\",\"1079\":\"P49454\",\"1080\":\"P49458\",\"1081\":\"P49459\",\"1082\":\"P49588\",\"1083\":\"P49589\",\"1084\":\"P49590\",\"1085\":\"P49591\",\"1086\":\"P49643\",\"1087\":\"P49674\",\"1088\":\"P49720\",\"1089\":\"P49721\",\"1090\":\"P49736\",\"1091\":\"P49748\",\"1092\":\"P49753\",\"1093\":\"P49754\",\"1094\":\"P49755\",\"1095\":\"P49756\",\"1096\":\"P49757\",\"1097\":\"P49770\",\"1098\":\"P49773\",\"1099\":\"P49792\",\"1100\":\"P49821\",\"1101\":\"P49840\",\"1102\":\"P49841\",\"1103\":\"P49902\",\"1104\":\"P49903\",\"1105\":\"P49915\",\"1106\":\"P49916\",\"1107\":\"P49959\",\"1108\":\"P50148\",\"1109\":\"P50213\",\"1110\":\"P50238\",\"1111\":\"P50395\",\"1112\":\"P50402\",\"1113\":\"P50416\",\"1114\":\"P50443\",\"1115\":\"P50454\",\"1116\":\"P50502;Q8NFI4;Q8IZP2\",\"1117\":\"P50552\",\"1118\":\"P50570\",\"1119\":\"P50579\",\"1120\":\"P50613\",\"1121\":\"P50895\",\"1122\":\"P50897\",\"1123\":\"P50914\",\"1124\":\"P50990\",\"1125\":\"P50991\",\"1126\":\"P50995\",\"1127\":\"P51114\",\"1128\":\"P51116\",\"1129\":\"P51148\",\"1130\":\"P51149\",\"1131\":\"P51151\",\"1132\":\"P51153\",\"1133\":\"P51159\",\"1134\":\"P51397\",\"1135\":\"P51398\",\"1136\":\"P51511\",\"1137\":\"P51532\",\"1138\":\"P51553\",\"1139\":\"P51571\",\"1140\":\"P51572\",\"1141\":\"P51610-4\",\"1142\":\"P51636\",\"1143\":\"P51648\",\"1144\":\"P51659\",\"1145\":\"P51665\",\"1146\":\"P51790\",\"1147\":\"P51798\",\"1148\":\"P51808\",\"1149\":\"P51809\",\"1150\":\"P51858\",\"1151\":\"P51946\",\"1152\":\"P51970\",\"1153\":\"P51991\",\"1154\":\"P52209\",\"1155\":\"P52272\",\"1156\":\"P52292\",\"1157\":\"P52294\",\"1158\":\"P52298\",\"1159\":\"P52434\",\"1160\":\"P52435;Q9H1A7;Q9GZM3\",\"1161\":\"P52565\",\"1162\":\"P52594\",\"1163\":\"P52597\",\"1164\":\"P52701\",\"1165\":\"P52732\",\"1166\":\"P52758\",\"1167\":\"P52788\",\"1168\":\"P52789\",\"1169\":\"P52815\",\"1170\":\"P52888\",\"1171\":\"P52907\",\"1172\":\"P52943\",\"1173\":\"P52948\",\"1174\":\"P53004\",\"1175\":\"P53007\",\"1176\":\"P53041\",\"1177\":\"P53350\",\"1178\":\"P53365\",\"1179\":\"P53367-2\",\"1180\":\"P53396\",\"1181\":\"P53582\",\"1182\":\"P53597\",\"1183\":\"P53611\",\"1184\":\"P53618\",\"1185\":\"P53621\",\"1186\":\"P53634\",\"1187\":\"P53680\",\"1188\":\"P53701\",\"1189\":\"P53801\",\"1190\":\"P53985\",\"1191\":\"P53990\",\"1192\":\"P53992\",\"1193\":\"P53999\",\"1194\":\"P54132\",\"1195\":\"P54136\",\"1196\":\"P54278\",\"1197\":\"P54577\",\"1198\":\"P54578\",\"1199\":\"P54619\",\"1200\":\"P54709\",\"1201\":\"P54727\",\"1202\":\"P54760\",\"1203\":\"P54819\",\"1204\":\"P54826\",\"1205\":\"P54886\",\"1206\":\"P54920\",\"1207\":\"P55010\",\"1208\":\"P55011\",\"1209\":\"P55036\",\"1210\":\"P55039\",\"1211\":\"P55060\",\"1212\":\"P55061\",\"1213\":\"P55072\",\"1214\":\"P55084\",\"1215\":\"P55145\",\"1216\":\"P55209\",\"1217\":\"P55263\",\"1218\":\"P55265\",\"1219\":\"P55327\",\"1220\":\"P55735\",\"1221\":\"P55769\",\"1222\":\"P55786\",\"1223\":\"P55795\",\"1224\":\"P55809\",\"1225\":\"P55884\",\"1226\":\"P56181-2\",\"1227\":\"P56182\",\"1228\":\"P56192\",\"1229\":\"P56199\",\"1230\":\"P56211\",\"1231\":\"P56270\",\"1232\":\"P56385\",\"1233\":\"P56537\",\"1234\":\"P56545\",\"1235\":\"P56556\",\"1236\":\"P56589\",\"1237\":\"P56937\",\"1238\":\"P57076\",\"1239\":\"P57088\",\"1240\":\"P57105\",\"1241\":\"P57678\",\"1242\":\"P57737-3;Q9Y3D7\",\"1243\":\"P57740\",\"1244\":\"P57772\",\"1245\":\"P58107\",\"1246\":\"P58546\",\"1247\":\"P58557\",\"1248\":\"P59998\",\"1249\":\"P60033\",\"1250\":\"P60059\",\"1251\":\"P60174\",\"1252\":\"P60228\",\"1253\":\"P60468\",\"1254\":\"P60604\",\"1255\":\"P60660\",\"1256\":\"P60709\",\"1257\":\"P60842\",\"1258\":\"P60866\",\"1259\":\"P60891\",\"1260\":\"P60900\",\"1261\":\"P60903\",\"1262\":\"P60953\",\"1263\":\"P60981\",\"1264\":\"P60983\",\"1265\":\"P61006\",\"1266\":\"P61009\",\"1267\":\"P61011\",\"1268\":\"P61019\",\"1269\":\"P61020\",\"1270\":\"P61026\",\"1271\":\"P61073\",\"1272\":\"P61077;P61077-2;P61077-3;P62837-2;P62837\",\"1273\":\"P61081\",\"1274\":\"P61086\",\"1275\":\"P61088;Q5JXB2\",\"1276\":\"P61106\",\"1277\":\"P61158\",\"1278\":\"P61160\",\"1279\":\"P61163\",\"1280\":\"P61201\",\"1281\":\"P61221\",\"1282\":\"P61224;P61224-3;P61224-2;A6NIZ1;P61224-4\",\"1283\":\"P61225\",\"1284\":\"P61247\",\"1285\":\"P61254\",\"1286\":\"P61289\",\"1287\":\"P61313\",\"1288\":\"P61353\",\"1289\":\"P61421\",\"1290\":\"P61513\",\"1291\":\"P61586\",\"1292\":\"P61599\",\"1293\":\"P61604\",\"1294\":\"P61619\",\"1295\":\"P61758\",\"1296\":\"P61764\",\"1297\":\"P61769\",\"1298\":\"P61803\",\"1299\":\"P61916\",\"1300\":\"P61923\",\"1301\":\"P61956-2;P61956;Q6EEV6\",\"1302\":\"P61960\",\"1303\":\"P61962\",\"1304\":\"P61964\",\"1305\":\"P61970\",\"1306\":\"P61978\",\"1307\":\"P61981\",\"1308\":\"P62070\",\"1309\":\"P62072\",\"1310\":\"P62081\",\"1311\":\"P62136\",\"1312\":\"P62140\",\"1313\":\"P62166\",\"1314\":\"P62191\",\"1315\":\"P62195\",\"1316\":\"P62241\",\"1317\":\"P62244\",\"1318\":\"P62249\",\"1319\":\"P62258\",\"1320\":\"P62263\",\"1321\":\"P62266\",\"1322\":\"P62269\",\"1323\":\"P62277\",\"1324\":\"P62280\",\"1325\":\"P62304\",\"1326\":\"P62306\",\"1327\":\"P62312\",\"1328\":\"P62314\",\"1329\":\"P62316\",\"1330\":\"P62318\",\"1331\":\"P62330\",\"1332\":\"P62333\",\"1333\":\"P62424\",\"1334\":\"P62495\",\"1335\":\"P62633\",\"1336\":\"P62701\",\"1337\":\"P62745\",\"1338\":\"P62750\",\"1339\":\"P62753\",\"1340\":\"P62805\",\"1341\":\"P62820\",\"1342\":\"P62826\",\"1343\":\"P62829\",\"1344\":\"P62834\",\"1345\":\"P62841\",\"1346\":\"P62847\",\"1347\":\"P62851\",\"1348\":\"P62854;Q5JNZ5\",\"1349\":\"P62857\",\"1350\":\"P62861\",\"1351\":\"P62873\",\"1352\":\"P62875\",\"1353\":\"P62877\",\"1354\":\"P62879\",\"1355\":\"P62888\",\"1356\":\"P62899\",\"1357\":\"P62906\",\"1358\":\"P62910\",\"1359\":\"P62913\",\"1360\":\"P62917\",\"1361\":\"P62937\",\"1362\":\"P62979;P62987;P0CG47;P0CG48\",\"1363\":\"P62993\",\"1364\":\"P62995\",\"1365\":\"P63000-2;P63000;P60763\",\"1366\":\"P63010\",\"1367\":\"P63092;P63092-4;Q5JWF2\",\"1368\":\"P63096\",\"1369\":\"P63104\",\"1370\":\"P63151;P63151-2;Q66LE6\",\"1371\":\"P63162-2;P14678-2;P63162;P14678;P14678-3\",\"1372\":\"P63165\",\"1373\":\"P63167\",\"1374\":\"P63172\",\"1375\":\"P63173\",\"1376\":\"P63208\",\"1377\":\"P63220\",\"1378\":\"P63241;P63241-2;Q6IS14\",\"1379\":\"P63244\",\"1380\":\"P63261\",\"1381\":\"P63279\",\"1382\":\"P63313\",\"1383\":\"P67775;P67775-2;P62714\",\"1384\":\"P67809\",\"1385\":\"P67812\",\"1386\":\"P67870\",\"1387\":\"P67936\",\"1388\":\"P68032;P63267;P68133;P62736;P63267-2\",\"1389\":\"P68036\",\"1390\":\"P68104\",\"1391\":\"P68363;Q71U36-2;Q71U36;P68363-2;P0DPH8;P0DPH7;P0DPH7-2\",\"1392\":\"P68366\",\"1393\":\"P68371\",\"1394\":\"P68400;Q8NEV1;P68400-2\",\"1395\":\"P68431;Q16695;Q6NXT2\",\"1396\":\"P78310\",\"1397\":\"P78344\",\"1398\":\"P78346\",\"1399\":\"P78347\",\"1400\":\"P78362\",\"1401\":\"P78371\",\"1402\":\"P78406\",\"1403\":\"P78417\",\"1404\":\"P78527\",\"1405\":\"P78536\",\"1406\":\"P80303\",\"1407\":\"P80723\",\"1408\":\"P82650\",\"1409\":\"P82663\",\"1410\":\"P82664\",\"1411\":\"P82673\",\"1412\":\"P82675\",\"1413\":\"P82909\",\"1414\":\"P82912\",\"1415\":\"P82914\",\"1416\":\"P82921\",\"1417\":\"P82930\",\"1418\":\"P82932\",\"1419\":\"P82933\",\"1420\":\"P82979\",\"1421\":\"P83111\",\"1422\":\"P83731\",\"1423\":\"P84077\",\"1424\":\"P84085\",\"1425\":\"P84090\",\"1426\":\"P84095\",\"1427\":\"P84098\",\"1428\":\"P84101\",\"1429\":\"P84103\",\"1430\":\"P84157\",\"1431\":\"P84243\",\"1432\":\"P85037\",\"1433\":\"P86791;P86790\",\"1434\":\"P98082\",\"1435\":\"P98155\",\"1436\":\"P98160\",\"1437\":\"P98179\",\"1438\":\"P98194\",\"1439\":\"P98196\",\"1440\":\"P99999\",\"1441\":\"Q00059\",\"1442\":\"Q00325\",\"1443\":\"Q00341\",\"1444\":\"Q00403\",\"1445\":\"Q00535\",\"1446\":\"Q00537\",\"1447\":\"Q00577\",\"1448\":\"Q00587\",\"1449\":\"Q00610\",\"1450\":\"Q00653\",\"1451\":\"Q00688\",\"1452\":\"Q00765\",\"1453\":\"Q00796\",\"1454\":\"Q00839\",\"1455\":\"Q01082\",\"1456\":\"Q01085-2\",\"1457\":\"Q01105-2;Q01105-3;Q01105-4;Q01105;P0DME0\",\"1458\":\"Q01130\",\"1459\":\"Q01518\",\"1460\":\"Q01581\",\"1461\":\"Q01628\",\"1462\":\"Q01650\",\"1463\":\"Q01780\",\"1464\":\"Q01813\",\"1465\":\"Q01844\",\"1466\":\"Q01968\",\"1467\":\"Q01970\",\"1468\":\"Q01974\",\"1469\":\"Q02040\",\"1470\":\"Q02127\",\"1471\":\"Q02218\",\"1472\":\"Q02487-2\",\"1473\":\"Q02543\",\"1474\":\"Q02750\",\"1475\":\"Q02790\",\"1476\":\"Q02809\",\"1477\":\"Q02818\",\"1478\":\"Q02878\",\"1479\":\"Q02880\",\"1480\":\"Q02978\",\"1481\":\"Q03001\",\"1482\":\"Q03135\",\"1483\":\"Q03167\",\"1484\":\"Q03169\",\"1485\":\"Q03252\",\"1486\":\"Q03468\",\"1487\":\"Q03518\",\"1488\":\"Q03519\",\"1489\":\"Q03701\",\"1490\":\"Q04323\",\"1491\":\"Q04637\",\"1492\":\"Q04721\",\"1493\":\"Q04760\",\"1494\":\"Q04837\",\"1495\":\"Q04917\",\"1496\":\"Q05048\",\"1497\":\"Q05397\",\"1498\":\"Q05519\",\"1499\":\"Q05639\",\"1500\":\"Q05682\",\"1501\":\"Q05932\",\"1502\":\"Q06124\",\"1503\":\"Q06136\",\"1504\":\"Q06203\",\"1505\":\"Q06210\",\"1506\":\"Q06265\",\"1507\":\"Q06323\",\"1508\":\"Q06481\",\"1509\":\"Q06787-8\",\"1510\":\"Q06830\",\"1511\":\"Q07020\",\"1512\":\"Q07021\",\"1513\":\"Q07065\",\"1514\":\"Q07157\",\"1515\":\"Q07666\",\"1516\":\"Q07812\",\"1517\":\"Q07864\",\"1518\":\"Q07866\",\"1519\":\"Q07954\",\"1520\":\"Q07955\",\"1521\":\"Q07960\",\"1522\":\"Q08170\",\"1523\":\"Q08209\",\"1524\":\"Q08211\",\"1525\":\"Q08257\",\"1526\":\"Q08345\",\"1527\":\"Q08379\",\"1528\":\"Q08380\",\"1529\":\"Q08722\",\"1530\":\"Q08752\",\"1531\":\"Q08945\",\"1532\":\"Q08AM6\",\"1533\":\"Q08J23\",\"1534\":\"Q09028\",\"1535\":\"Q09161\",\"1536\":\"Q09666\",\"1537\":\"Q0JRZ9\",\"1538\":\"Q0VDF9\",\"1539\":\"Q10471\",\"1540\":\"Q10472\",\"1541\":\"Q10567-3\",\"1542\":\"Q10570\",\"1543\":\"Q10589\",\"1544\":\"Q10713\",\"1545\":\"Q12768\",\"1546\":\"Q12769\",\"1547\":\"Q12788\",\"1548\":\"Q12789\",\"1549\":\"Q12792\",\"1550\":\"Q12797\",\"1551\":\"Q12800\",\"1552\":\"Q12802\",\"1553\":\"Q12805\",\"1554\":\"Q12830\",\"1555\":\"Q12846\",\"1556\":\"Q12849\",\"1557\":\"Q12857\",\"1558\":\"Q12874\",\"1559\":\"Q12894\",\"1560\":\"Q12899\",\"1561\":\"Q12904\",\"1562\":\"Q12905\",\"1563\":\"Q12906-7\",\"1564\":\"Q12907\",\"1565\":\"Q12913\",\"1566\":\"Q12926-2;Q12926;P26378-4;P26378-2;P26378-5;P26378;P26378-3\",\"1567\":\"Q12931\",\"1568\":\"Q12933\",\"1569\":\"Q12959\",\"1570\":\"Q12965\",\"1571\":\"Q12974\",\"1572\":\"Q12981\",\"1573\":\"Q13011\",\"1574\":\"Q13017\",\"1575\":\"Q13033\",\"1576\":\"Q13045\",\"1577\":\"Q13049\",\"1578\":\"Q13057\",\"1579\":\"Q13084\",\"1580\":\"Q13085\",\"1581\":\"Q13098\",\"1582\":\"Q13123\",\"1583\":\"Q13126\",\"1584\":\"Q13131\",\"1585\":\"Q13136\",\"1586\":\"Q13144\",\"1587\":\"Q13148\",\"1588\":\"Q13151\",\"1589\":\"Q13155\",\"1590\":\"Q13162\",\"1591\":\"Q13177\",\"1592\":\"Q13185\",\"1593\":\"Q13188\",\"1594\":\"Q13190\",\"1595\":\"Q13200\",\"1596\":\"Q13214\",\"1597\":\"Q13217\",\"1598\":\"Q13228\",\"1599\":\"Q13232\",\"1600\":\"Q13242\",\"1601\":\"Q13243\",\"1602\":\"Q13247\",\"1603\":\"Q13263\",\"1604\":\"Q13283\",\"1605\":\"Q13287\",\"1606\":\"Q13310\",\"1607\":\"Q13332\",\"1608\":\"Q13347\",\"1609\":\"Q13356\",\"1610\":\"Q13362\",\"1611\":\"Q13393\",\"1612\":\"Q13404\",\"1613\":\"Q13405\",\"1614\":\"Q13409\",\"1615\":\"Q13418\",\"1616\":\"Q13421\",\"1617\":\"Q13425\",\"1618\":\"Q13428\",\"1619\":\"Q13433\",\"1620\":\"Q13435\",\"1621\":\"Q13442\",\"1622\":\"Q13443\",\"1623\":\"Q13444\",\"1624\":\"Q13445\",\"1625\":\"Q13451\",\"1626\":\"Q13485\",\"1627\":\"Q13488\",\"1628\":\"Q13492\",\"1629\":\"Q13496\",\"1630\":\"Q13501\",\"1631\":\"Q13505\",\"1632\":\"Q13523\",\"1633\":\"Q13526\",\"1634\":\"Q13547\",\"1635\":\"Q13555\",\"1636\":\"Q13557\",\"1637\":\"Q13561\",\"1638\":\"Q13573\",\"1639\":\"Q13586\",\"1640\":\"Q13595\",\"1641\":\"Q13596\",\"1642\":\"Q13601\",\"1643\":\"Q13608\",\"1644\":\"Q13610\",\"1645\":\"Q13614\",\"1646\":\"Q13616\",\"1647\":\"Q13617\",\"1648\":\"Q13618\",\"1649\":\"Q13619\",\"1650\":\"Q13620\",\"1651\":\"Q13636\",\"1652\":\"Q13637\",\"1653\":\"Q13724\",\"1654\":\"Q13813\",\"1655\":\"Q13829\",\"1656\":\"Q13838\",\"1657\":\"Q13868\",\"1658\":\"Q13884\",\"1659\":\"Q13885\",\"1660\":\"Q13889\",\"1661\":\"Q13895\",\"1662\":\"Q13907\",\"1663\":\"Q13951\",\"1664\":\"Q14008\",\"1665\":\"Q14011\",\"1666\":\"Q14019\",\"1667\":\"Q14061\",\"1668\":\"Q14103\",\"1669\":\"Q14108\",\"1670\":\"Q14114\",\"1671\":\"Q14116\",\"1672\":\"Q14118\",\"1673\":\"Q14126\",\"1674\":\"Q14134\",\"1675\":\"Q14139\",\"1676\":\"Q14141\",\"1677\":\"Q14145\",\"1678\":\"Q14151\",\"1679\":\"Q14152\",\"1680\":\"Q14155\",\"1681\":\"Q14156\",\"1682\":\"Q14157\",\"1683\":\"Q14160\",\"1684\":\"Q14165\",\"1685\":\"Q14166\",\"1686\":\"Q14185\",\"1687\":\"Q14192\",\"1688\":\"Q14197\",\"1689\":\"Q14203\",\"1690\":\"Q14204\",\"1691\":\"Q14232\",\"1692\":\"Q14240\",\"1693\":\"Q14241\",\"1694\":\"Q14244\",\"1695\":\"Q14247\",\"1696\":\"Q14254\",\"1697\":\"Q14257\",\"1698\":\"Q14258\",\"1699\":\"Q14318\",\"1700\":\"Q14320\",\"1701\":\"Q14331\",\"1702\":\"Q14344\",\"1703\":\"Q14444\",\"1704\":\"Q14498\",\"1705\":\"Q14517\",\"1706\":\"Q14527\",\"1707\":\"Q14534\",\"1708\":\"Q14554\",\"1709\":\"Q14558\",\"1710\":\"Q14562\",\"1711\":\"Q14566\",\"1712\":\"Q14571\",\"1713\":\"Q14573\",\"1714\":\"Q14643\",\"1715\":\"Q14644\",\"1716\":\"Q14651\",\"1717\":\"Q14671\",\"1718\":\"Q14676\",\"1719\":\"Q14677-3\",\"1720\":\"Q14680\",\"1721\":\"Q14683\",\"1722\":\"Q14684\",\"1723\":\"Q14692\",\"1724\":\"Q14694\",\"1725\":\"Q14696\",\"1726\":\"Q14697\",\"1727\":\"Q14738\",\"1728\":\"Q14739\",\"1729\":\"Q14764\",\"1730\":\"Q14789\",\"1731\":\"Q147X3\",\"1732\":\"Q14839\",\"1733\":\"Q14847\",\"1734\":\"Q14914\",\"1735\":\"Q14919\",\"1736\":\"Q14974\",\"1737\":\"Q14978\",\"1738\":\"Q14980\",\"1739\":\"Q14BN4\",\"1740\":\"Q14C86\",\"1741\":\"Q14CX7\",\"1742\":\"Q15003\",\"1743\":\"Q15004\",\"1744\":\"Q15005\",\"1745\":\"Q15006\",\"1746\":\"Q15008\",\"1747\":\"Q15011\",\"1748\":\"Q15014\",\"1749\":\"Q15019\",\"1750\":\"Q15020\",\"1751\":\"Q15021\",\"1752\":\"Q15024\",\"1753\":\"Q15029\",\"1754\":\"Q15031\",\"1755\":\"Q15032\",\"1756\":\"Q15042\",\"1757\":\"Q15043\",\"1758\":\"Q15046\",\"1759\":\"Q15050\",\"1760\":\"Q15056\",\"1761\":\"Q15057\",\"1762\":\"Q15058\",\"1763\":\"Q15061\",\"1764\":\"Q15067\",\"1765\":\"Q15070\",\"1766\":\"Q15075\",\"1767\":\"Q15084\",\"1768\":\"Q15102\",\"1769\":\"Q15149\",\"1770\":\"Q15149-4\",\"1771\":\"Q15154\",\"1772\":\"Q15165\",\"1773\":\"Q15181\",\"1774\":\"Q15185\",\"1775\":\"Q15233\",\"1776\":\"Q15262\",\"1777\":\"Q15286\",\"1778\":\"Q15287\",\"1779\":\"Q15291\",\"1780\":\"Q15293\",\"1781\":\"Q15334\",\"1782\":\"Q15345\",\"1783\":\"Q15363\",\"1784\":\"Q15365\",\"1785\":\"Q15366\",\"1786\":\"Q15366-6\",\"1787\":\"Q15369\",\"1788\":\"Q15370\",\"1789\":\"Q15382\",\"1790\":\"Q15388\",\"1791\":\"Q15390\",\"1792\":\"Q15392\",\"1793\":\"Q15393\",\"1794\":\"Q15397\",\"1795\":\"Q15404\",\"1796\":\"Q15418\",\"1797\":\"Q15424\",\"1798\":\"Q15427\",\"1799\":\"Q15428\",\"1800\":\"Q15434\",\"1801\":\"Q15436\",\"1802\":\"Q15437\",\"1803\":\"Q15459\",\"1804\":\"Q15477\",\"1805\":\"Q15526\",\"1806\":\"Q15599\",\"1807\":\"Q15629\",\"1808\":\"Q15631\",\"1809\":\"Q15633\",\"1810\":\"Q15637-5\",\"1811\":\"Q15642\",\"1812\":\"Q15643\",\"1813\":\"Q15645\",\"1814\":\"Q15646\",\"1815\":\"Q15648\",\"1816\":\"Q15650\",\"1817\":\"Q15651\",\"1818\":\"Q15654\",\"1819\":\"Q15691\",\"1820\":\"Q15717\",\"1821\":\"Q15738\",\"1822\":\"Q15758\",\"1823\":\"Q15785\",\"1824\":\"Q15796\",\"1825\":\"Q15811\",\"1826\":\"Q15813\",\"1827\":\"Q15818\",\"1828\":\"Q15819\",\"1829\":\"Q15833\",\"1830\":\"Q15836\",\"1831\":\"Q15904\",\"1832\":\"Q15907\",\"1833\":\"Q15942\",\"1834\":\"Q16181\",\"1835\":\"Q16186\",\"1836\":\"Q16204\",\"1837\":\"Q16222\",\"1838\":\"Q16270\",\"1839\":\"Q16401\",\"1840\":\"Q16513\",\"1841\":\"Q16531\",\"1842\":\"Q16543\",\"1843\":\"Q16555\",\"1844\":\"Q16563\",\"1845\":\"Q16576\",\"1846\":\"Q16629\",\"1847\":\"Q16630\",\"1848\":\"Q16637\",\"1849\":\"Q16643\",\"1850\":\"Q16658\",\"1851\":\"Q16698\",\"1852\":\"Q16706\",\"1853\":\"Q16718\",\"1854\":\"Q16719\",\"1855\":\"Q16740\",\"1856\":\"Q16762\",\"1857\":\"Q16763\",\"1858\":\"Q16775\",\"1859\":\"Q16777;Q6FI13;Q99878;Q96KK5;Q9BTM1;P20671;P0C0S8;Q93077;Q7L7L0;P04908;Q9BTM1-2\",\"1860\":\"Q16795\",\"1861\":\"Q16799\",\"1862\":\"Q16822\",\"1863\":\"Q16831\",\"1864\":\"Q16832\",\"1865\":\"Q16836\",\"1866\":\"Q16850\",\"1867\":\"Q16851\",\"1868\":\"Q16880\",\"1869\":\"Q16881\",\"1870\":\"Q16890\",\"1871\":\"Q16891-2\",\"1872\":\"Q24JP5\",\"1873\":\"Q27J81\",\"1874\":\"Q29RF7\",\"1875\":\"Q2M2I8\",\"1876\":\"Q2M389\",\"1877\":\"Q2NL82\",\"1878\":\"Q2PZI1\",\"1879\":\"Q2TAY7\",\"1880\":\"Q32MZ4\",\"1881\":\"Q32P28\",\"1882\":\"Q3B7T1\",\"1883\":\"Q3KQU3\",\"1884\":\"Q3KR37\",\"1885\":\"Q3LXA3\",\"1886\":\"Q3MHD2\",\"1887\":\"Q3SXM5\",\"1888\":\"Q3ZAQ7\",\"1889\":\"Q3ZCM7\",\"1890\":\"Q3ZCQ8\",\"1891\":\"Q4G0F5\",\"1892\":\"Q4G0N4\",\"1893\":\"Q4G148\",\"1894\":\"Q4G176\",\"1895\":\"Q4J6C6\",\"1896\":\"Q4KMP7\",\"1897\":\"Q4KMQ2\",\"1898\":\"Q4VC31\",\"1899\":\"Q4VC44\",\"1900\":\"Q4ZIN3\",\"1901\":\"Q52LJ0\",\"1902\":\"Q53EL6\",\"1903\":\"Q53EP0\",\"1904\":\"Q53EZ4\",\"1905\":\"Q53FV1\",\"1906\":\"Q53GA4\",\"1907\":\"Q53GQ0\",\"1908\":\"Q53GS7\",\"1909\":\"Q53GS9\",\"1910\":\"Q53H12\",\"1911\":\"Q53H82\",\"1912\":\"Q53HC9\",\"1913\":\"Q567U6\",\"1914\":\"Q58FF8\",\"1915\":\"Q5BKZ1\",\"1916\":\"Q5F1R6\",\"1917\":\"Q5GLZ8\",\"1918\":\"Q5HYI8\",\"1919\":\"Q5HYK7\",\"1920\":\"Q5J8M3\",\"1921\":\"Q5JPE7-2;Q5JPE7;P69849;Q5JPE7-3\",\"1922\":\"Q5JPH6\",\"1923\":\"Q5JRA6\",\"1924\":\"Q5JSZ5\",\"1925\":\"Q5JTH9\",\"1926\":\"Q5JTV8\",\"1927\":\"Q5JUR7\",\"1928\":\"Q5JVF3\",\"1929\":\"Q5M775\",\"1930\":\"Q5MNZ6\",\"1931\":\"Q5PRF9\",\"1932\":\"Q5QJE6\",\"1933\":\"Q93079;Q5QNW6;Q5QNW6-2\",\"1934\":\"Q5RI15\",\"1935\":\"Q5SRE5\",\"1936\":\"Q5SSJ5\",\"1937\":\"Q5SW79\",\"1938\":\"Q5SWX8\",\"1939\":\"Q5T0N5\",\"1940\":\"Q5T1M5\",\"1941\":\"Q5T1V6\",\"1942\":\"Q5T2E6\",\"1943\":\"Q5T2T1\",\"1944\":\"Q5T3F8\",\"1945\":\"Q5T3I0\",\"1946\":\"Q5T5U3\",\"1947\":\"Q5T653\",\"1948\":\"Q5T6F2\",\"1949\":\"Q5T7V8\",\"1950\":\"Q5T8D3\",\"1951\":\"Q5T8P6-3\",\"1952\":\"Q5T9L3\",\"1953\":\"Q5T9S5\",\"1954\":\"Q5TBB1\",\"1955\":\"Q5TC12\",\"1956\":\"Q5TCZ1\",\"1957\":\"Q5TFE4\",\"1958\":\"Q5U5X0\",\"1959\":\"Q5UCC4\",\"1960\":\"Q5UIP0\",\"1961\":\"Q5VIR6\",\"1962\":\"Q5VT25\",\"1963\":\"Q5VT52\",\"1964\":\"Q5VT66\",\"1965\":\"Q5VTL8\",\"1966\":\"Q5VTR2\",\"1967\":\"Q5VV42\",\"1968\":\"Q5VW32\",\"1969\":\"Q5VW36\",\"1970\":\"Q5VYK3\",\"1971\":\"Q5VYS8\",\"1972\":\"Q5VZE5\",\"1973\":\"Q5VZF2\",\"1974\":\"Q5VZK9\",\"1975\":\"Q5W111\",\"1976\":\"Q5ZPR3\",\"1977\":\"Q63HN8\",\"1978\":\"Q63ZY3\",\"1979\":\"Q641Q2\",\"1980\":\"Q658P3\",\"1981\":\"Q658Y4\",\"1982\":\"Q66PJ3\",\"1983\":\"Q68CQ7\",\"1984\":\"Q68CZ2\",\"1985\":\"Q68EM7\",\"1986\":\"Q69YN2\",\"1987\":\"Q69YN4\",\"1988\":\"Q69YQ0\",\"1989\":\"Q69YU5\",\"1990\":\"Q6DD88\",\"1991\":\"Q6DKI1\",\"1992\":\"Q6EMK4\",\"1993\":\"Q6FI81\",\"1994\":\"Q6GMV3\",\"1995\":\"Q6IA86\",\"1996\":\"Q6IAA8\",\"1997\":\"Q6IAN0\",\"1998\":\"Q6IN84\",\"1999\":\"Q6IQ22\",\"2000\":\"Q6IQ49\",\"2001\":\"Q6L8Q7\",\"2002\":\"Q6NUK1\",\"2003\":\"Q6NUK4\",\"2004\":\"Q6NUM9\",\"2005\":\"Q6NUQ1\",\"2006\":\"Q6NUQ4\",\"2007\":\"Q6NVY1\",\"2008\":\"Q6NYC8\",\"2009\":\"Q6NZ67;Q6P582\",\"2010\":\"Q6NZI2\",\"2011\":\"Q6P087\",\"2012\":\"Q6P158\",\"2013\":\"Q6P1A2\",\"2014\":\"Q6P1J9\",\"2015\":\"Q6P1L8\",\"2016\":\"Q6P1M0\",\"2017\":\"Q6P1M3\",\"2018\":\"Q6P1N0\",\"2019\":\"Q6P1N9\",\"2020\":\"Q6P2E9\",\"2021\":\"Q6P2Q9\",\"2022\":\"Q6P3W7\",\"2023\":\"Q6P4E1\",\"2024\":\"Q6P587\",\"2025\":\"Q6P996\",\"2026\":\"Q6PGP7\",\"2027\":\"Q6PI48\",\"2028\":\"Q6PI78\",\"2029\":\"Q6PIU2\",\"2030\":\"Q6PJF5\",\"2031\":\"Q6PK18\",\"2032\":\"Q6PKG0\",\"2033\":\"Q6Q0C0\",\"2034\":\"Q6S8J3;A5A3E0\",\"2035\":\"Q6UB35\",\"2036\":\"Q6UVK1\",\"2037\":\"Q6UW02\",\"2038\":\"Q6UW63\",\"2039\":\"Q6UW68\",\"2040\":\"Q6UWP7\",\"2041\":\"Q6UXH1\",\"2042\":\"Q6UXN9\",\"2043\":\"Q6VY07\",\"2044\":\"Q6WCQ1\",\"2045\":\"Q6WKZ4\",\"2046\":\"Q6XQN6\",\"2047\":\"Q6Y1H2\",\"2048\":\"Q6Y7W6\",\"2049\":\"Q6YHK3\",\"2050\":\"Q6YN16\",\"2051\":\"Q6YP21\",\"2052\":\"Q6ZNB6\",\"2053\":\"Q6ZRP7\",\"2054\":\"Q6ZRV2\",\"2055\":\"Q6ZSJ8\",\"2056\":\"Q6ZSZ5\",\"2057\":\"Q6ZXV5\",\"2058\":\"Q709C8\",\"2059\":\"Q70E73\",\"2060\":\"Q70EL4\",\"2061\":\"Q70UQ0\",\"2062\":\"Q70UQ0-4\",\"2063\":\"Q71DI3\",\"2064\":\"Q71RC2\",\"2065\":\"Q71RG4\",\"2066\":\"Q71UM5\",\"2067\":\"Q7KZF4\",\"2068\":\"Q7KZI7\",\"2069\":\"Q7KZN9\",\"2070\":\"Q7L014\",\"2071\":\"Q7L0Y3\",\"2072\":\"Q7L1Q6\",\"2073\":\"Q7L1W4\",\"2074\":\"Q7L2E3-2\",\"2075\":\"Q7L2H7\",\"2076\":\"Q7L2J0\",\"2077\":\"Q7L523;Q5VZM2-2;Q5VZM2\",\"2078\":\"Q7L576\",\"2079\":\"Q7L5N1\",\"2080\":\"Q7L7X3\",\"2081\":\"Q9H8S9;Q7L9L4;Q7L9L4-2;Q9H8S9-2\",\"2082\":\"Q7LBR1\",\"2083\":\"Q7LGA3\",\"2084\":\"Q7RTV0\",\"2085\":\"Q7Z2K6\",\"2086\":\"Q7Z2W4\",\"2087\":\"Q7Z2Z2\",\"2088\":\"Q7Z392\",\"2089\":\"Q7Z3B4\",\"2090\":\"Q7Z3C6\",\"2091\":\"Q7Z417\",\"2092\":\"Q7Z434\",\"2093\":\"Q7Z460-4\",\"2094\":\"Q7Z478\",\"2095\":\"Q7Z4H8\",\"2096\":\"Q7Z4S6\",\"2097\":\"Q7Z4W1\",\"2098\":\"Q7Z589\",\"2099\":\"Q7Z5G4\",\"2100\":\"Q7Z5K2\",\"2101\":\"Q7Z5L9\",\"2102\":\"Q7Z6B7\",\"2103\":\"Q7Z6K5-2\",\"2104\":\"Q7Z6Z7\",\"2105\":\"Q7Z739\",\"2106\":\"Q7Z7F7\",\"2107\":\"Q7Z7H5\",\"2108\":\"Q7Z7H8\",\"2109\":\"Q86SF2\",\"2110\":\"Q86SQ0\",\"2111\":\"Q86SX6\",\"2112\":\"Q86SZ2\",\"2113\":\"Q86TC9\",\"2114\":\"Q86TG7\",\"2115\":\"Q86TU7\",\"2116\":\"Q86U42-2;Q86U42;Q92843-2\",\"2117\":\"Q86UE4\",\"2118\":\"Q86UK7\",\"2119\":\"Q86UN3\",\"2120\":\"Q86UP2\",\"2121\":\"Q86UU1\",\"2122\":\"Q86V40\",\"2123\":\"Q86V48\",\"2124\":\"Q86V81\",\"2125\":\"Q86V85\",\"2126\":\"Q86VN1\",\"2127\":\"Q86VP6\",\"2128\":\"Q86VV8\",\"2129\":\"Q86W42\",\"2130\":\"Q86W92\",\"2131\":\"Q86WA8\",\"2132\":\"Q86WJ1\",\"2133\":\"Q86WR0\",\"2134\":\"Q86WR7\",\"2135\":\"Q86X29\",\"2136\":\"Q86X55\",\"2137\":\"Q86XI2\",\"2138\":\"Q86XL3\",\"2139\":\"Q86XP3\",\"2140\":\"Q86XR7-2;Q9Y3B3-2;Q9Y3B3\",\"2141\":\"Q86XZ4\",\"2142\":\"Q86Y07\",\"2143\":\"Q86Y82\",\"2144\":\"Q86YQ8\",\"2145\":\"Q86YT6\",\"2146\":\"Q8IUD2\",\"2147\":\"Q8IUF8\",\"2148\":\"Q8IUR0\",\"2149\":\"Q8IV08\",\"2150\":\"Q8IV48\",\"2151\":\"Q8IVF2\",\"2152\":\"Q8IVL5\",\"2153\":\"Q8IVM0\",\"2154\":\"Q8IVS2\",\"2155\":\"Q8IVT2\",\"2156\":\"Q8IWA0\",\"2157\":\"Q8IWA4\",\"2158\":\"Q8IWA5\",\"2159\":\"Q8IWB1\",\"2160\":\"Q8IWB7\",\"2161\":\"Q8IWC1\",\"2162\":\"Q8IWJ2\",\"2163\":\"Q8IWR0\",\"2164\":\"Q8IWS0\",\"2165\":\"Q8IWT6\",\"2166\":\"Q8IWW6\",\"2167\":\"Q8IWX8\",\"2168\":\"Q8IWZ3\",\"2169\":\"Q8IX12\",\"2170\":\"Q8IXB1\",\"2171\":\"Q8IXH7\",\"2172\":\"Q8IXI1\",\"2173\":\"Q8IXI2\",\"2174\":\"Q8IXM3\",\"2175\":\"Q8IXQ6\",\"2176\":\"Q8IXW5\",\"2177\":\"Q8IY17\",\"2178\":\"Q8IY21\",\"2179\":\"Q8IY67\",\"2180\":\"Q8IY81\",\"2181\":\"Q8IYB3\",\"2182\":\"Q8IYB5\",\"2183\":\"Q8IYB8\",\"2184\":\"Q8IYI6\",\"2185\":\"Q8IYS2\",\"2186\":\"Q8IYU8\",\"2187\":\"Q8IZ81\",\"2188\":\"Q8IZA0\",\"2189\":\"Q8IZH2\",\"2190\":\"Q8IZL8\",\"2191\":\"Q8IZP0\",\"2192\":\"Q8IZP9\",\"2193\":\"Q8IZV5\",\"2194\":\"Q8N0X7\",\"2195\":\"Q8N122\",\"2196\":\"Q8N129\",\"2197\":\"Q8N163\",\"2198\":\"Q8N183\",\"2199\":\"Q8N1B4\",\"2200\":\"Q8N1F7\",\"2201\":\"Q8N1G4\",\"2202\":\"Q8N2F6\",\"2203\":\"Q8N2K0\",\"2204\":\"Q8N2U0\",\"2205\":\"Q8N3C0\",\"2206\":\"Q8N3D4\",\"2207\":\"Q8N3E9\",\"2208\":\"Q8N3F8\",\"2209\":\"Q8N3R9\",\"2210\":\"Q8N3U4\",\"2211\":\"Q8N3V7\",\"2212\":\"Q8N490\",\"2213\":\"Q8N4Q1\",\"2214\":\"Q8N4Z0\",\"2215\":\"Q8N556\",\"2216\":\"Q8N5G2\",\"2217\":\"Q8N5I4\",\"2218\":\"Q8N5K1\",\"2219\":\"Q8N5N7\",\"2220\":\"Q8N684\",\"2221\":\"Q8N6H7\",\"2222\":\"Q8N6M0\",\"2223\":\"Q8N6R0\",\"2224\":\"Q8N6T3\",\"2225\":\"Q8N766\",\"2226\":\"Q8N884\",\"2227\":\"Q8N8S7\",\"2228\":\"Q8N983\",\"2229\":\"Q8N9N2\",\"2230\":\"Q8N9N7\",\"2231\":\"Q8NB16\",\"2232\":\"Q8NB37\",\"2233\":\"Q8NB49\",\"2234\":\"Q8NB90\",\"2235\":\"Q8NBI5\",\"2236\":\"Q8NBI6\",\"2237\":\"Q8NBJ4\",\"2238\":\"Q8NBJ5\",\"2239\":\"Q8NBJ7\",\"2240\":\"Q8NBL1\",\"2241\":\"Q8NBM4\",\"2242\":\"Q8NBN3\",\"2243\":\"Q8NBN7\",\"2244\":\"Q8NBP7\",\"2245\":\"Q8NBQ5\",\"2246\":\"Q8NBS9\",\"2247\":\"Q8NBT2\",\"2248\":\"Q8NBU5\",\"2249\":\"Q8NBX0\",\"2250\":\"Q8NC42\",\"2251\":\"Q8NC51\",\"2252\":\"Q8NC56\",\"2253\":\"Q8NC96\",\"2254\":\"Q8NCA5\",\"2255\":\"Q8NCG7\",\"2256\":\"Q8NCL4\",\"2257\":\"Q8NCW5\",\"2258\":\"Q8ND04\",\"2259\":\"Q8ND24\",\"2260\":\"Q8ND56\",\"2261\":\"Q8NDH3\",\"2262\":\"Q8NE01\",\"2263\":\"Q8NE71\",\"2264\":\"Q8NE86\",\"2265\":\"Q8NEB9\",\"2266\":\"Q8NEJ9\",\"2267\":\"Q8NEN9\",\"2268\":\"Q8NEW0\",\"2269\":\"Q8NEY1\",\"2270\":\"Q8NF37\",\"2271\":\"Q8NFH3\",\"2272\":\"Q8NFH4\",\"2273\":\"Q8NFH5\",\"2274\":\"Q8NFJ5\",\"2275\":\"Q8NFQ8\",\"2276\":\"Q8NHH9\",\"2277\":\"Q8NHP6\",\"2278\":\"Q8NHP8\",\"2279\":\"Q8NHQ9\",\"2280\":\"Q8NHV4\",\"2281\":\"Q8NI22\",\"2282\":\"Q8NI27\",\"2283\":\"Q8NI36\",\"2284\":\"Q8TAA9\",\"2285\":\"Q8TAE8\",\"2286\":\"Q8TAF3\",\"2287\":\"Q8TAG9\",\"2288\":\"Q8TAQ2\",\"2289\":\"Q8TAT6\",\"2290\":\"Q8TB61\",\"2291\":\"Q8TB72-3\",\"2292\":\"Q8TB96\",\"2293\":\"Q8TBB5\",\"2294\":\"Q8TBM8\",\"2295\":\"Q8TBX8\",\"2296\":\"Q8TC12\",\"2297\":\"Q8TCC3\",\"2298\":\"Q8TCJ2\",\"2299\":\"Q8TCS8\",\"2300\":\"Q8TCT9\",\"2301\":\"Q8TCZ2\",\"2302\":\"Q8TD16\",\"2303\":\"Q8TD30\",\"2304\":\"Q8TDB6\",\"2305\":\"Q8TDD1\",\"2306\":\"Q8TDH9\",\"2307\":\"Q8TDM6\",\"2308\":\"Q8TDN6\",\"2309\":\"Q8TDX7\",\"2310\":\"Q8TEA8\",\"2311\":\"Q8TED1\",\"2312\":\"Q8TEM1\",\"2313\":\"Q8TEQ6\",\"2314\":\"Q8TEQ8\",\"2315\":\"Q8TEW0\",\"2316\":\"Q8TEX9\",\"2317\":\"Q8TEY7\",\"2318\":\"Q8TF74\",\"2319\":\"Q8WTV0\",\"2320\":\"Q8WU90\",\"2321\":\"Q8WUF5\",\"2322\":\"Q8WUH6\",\"2323\":\"Q8WUK0\",\"2324\":\"Q8WUM0\",\"2325\":\"Q8WUM4\",\"2326\":\"Q8WUR7\",\"2327\":\"Q8WUW1\",\"2328\":\"Q8WUY1\",\"2329\":\"Q8WV92\",\"2330\":\"Q8WVB6\",\"2331\":\"Q8WVC6\",\"2332\":\"Q8WVK2\",\"2333\":\"Q8WVM0\",\"2334\":\"Q8WVM8\",\"2335\":\"Q8WVQ1\",\"2336\":\"Q8WVV9\",\"2337\":\"Q8WVX9\",\"2338\":\"Q8WVY7\",\"2339\":\"Q8WW12\",\"2340\":\"Q8WW59\",\"2341\":\"Q8WWC4\",\"2342\":\"Q8WWH5\",\"2343\":\"Q8WWI1\",\"2344\":\"Q8WWI5\",\"2345\":\"Q8WWK9\",\"2346\":\"Q8WWM7\",\"2347\":\"Q8WWV3\",\"2348\":\"Q8WX92\",\"2349\":\"Q8WX93\",\"2350\":\"Q8WXD5\",\"2351\":\"Q8WXE0\",\"2352\":\"Q8WXF1\",\"2353\":\"Q8WXH0\",\"2354\":\"Q8WXX5\",\"2355\":\"Q8WY22\",\"2356\":\"Q8WYA6\",\"2357\":\"Q8WYP5\",\"2358\":\"Q8WZ82\",\"2359\":\"Q92499\",\"2360\":\"Q92508\",\"2361\":\"Q92520\",\"2362\":\"Q92522\",\"2363\":\"Q92538\",\"2364\":\"Q92540\",\"2365\":\"Q92542\",\"2366\":\"Q92544\",\"2367\":\"Q92545\",\"2368\":\"Q92552\",\"2369\":\"Q92572\",\"2370\":\"Q92575\",\"2371\":\"Q92598\",\"2372\":\"Q92599\",\"2373\":\"Q92600\",\"2374\":\"Q92604\",\"2375\":\"Q92609\",\"2376\":\"Q92614\",\"2377\":\"Q92615\",\"2378\":\"Q92616\",\"2379\":\"Q92621\",\"2380\":\"Q92626\",\"2381\":\"Q92643\",\"2382\":\"Q92665\",\"2383\":\"Q92667\",\"2384\":\"Q92688\",\"2385\":\"Q92692\",\"2386\":\"Q92733\",\"2387\":\"Q92734\",\"2388\":\"Q92743\",\"2389\":\"Q92769\",\"2390\":\"Q92783\",\"2391\":\"Q92791\",\"2392\":\"Q92793\",\"2393\":\"Q92804\",\"2394\":\"Q92817\",\"2395\":\"Q92820\",\"2396\":\"Q92841\",\"2397\":\"Q92878\",\"2398\":\"Q92879-4\",\"2399\":\"Q92887\",\"2400\":\"Q92890\",\"2401\":\"Q92896\",\"2402\":\"Q92900\",\"2403\":\"Q92905\",\"2404\":\"Q92917\",\"2405\":\"Q92922\",\"2406\":\"Q92930\",\"2407\":\"Q92945\",\"2408\":\"Q92947\",\"2409\":\"Q92973\",\"2410\":\"Q92974\",\"2411\":\"Q92979\",\"2412\":\"Q93008\",\"2413\":\"Q93009\",\"2414\":\"Q93050\",\"2415\":\"Q93052\",\"2416\":\"Q93096\",\"2417\":\"Q969E2\",\"2418\":\"Q969F9\",\"2419\":\"Q969G3\",\"2420\":\"Q969G5\",\"2421\":\"Q969H8\",\"2422\":\"Q969J3\",\"2423\":\"Q969M3\",\"2424\":\"Q969N2\",\"2425\":\"Q969P0\",\"2426\":\"Q969Q0\",\"2427\":\"Q969S3\",\"2428\":\"Q969U7\",\"2429\":\"Q969V3\",\"2430\":\"Q969X5\",\"2431\":\"Q969X6\",\"2432\":\"Q969Z0\",\"2433\":\"Q969Z3\",\"2434\":\"Q96A26\",\"2435\":\"Q96A33\",\"2436\":\"Q96A35\",\"2437\":\"Q96A49\",\"2438\":\"Q96A65\",\"2439\":\"Q96A72\",\"2440\":\"Q96AA3\",\"2441\":\"Q96AC1\",\"2442\":\"Q96AE4\",\"2443\":\"Q96AE7\",\"2444\":\"Q96AG4\",\"2445\":\"Q96AX1\",\"2446\":\"Q96AY3\",\"2447\":\"Q96B26\",\"2448\":\"Q96B97\",\"2449\":\"Q96BD0\",\"2450\":\"Q96BM9\",\"2451\":\"Q96BR5\",\"2452\":\"Q96C01\",\"2453\":\"Q96C19\",\"2454\":\"Q96C36\",\"2455\":\"Q96CM8\",\"2456\":\"Q96CN7\",\"2457\":\"Q96CP2\",\"2458\":\"Q96CP6\",\"2459\":\"Q96CS2\",\"2460\":\"Q96CS3\",\"2461\":\"Q96CT7\",\"2462\":\"Q96CW1\",\"2463\":\"Q96CW5\",\"2464\":\"Q96D15\",\"2465\":\"Q96D46\",\"2466\":\"Q96DA6\",\"2467\":\"Q96DB5\",\"2468\":\"Q96DG6\",\"2469\":\"Q96DH6-2\",\"2470\":\"Q96DI7\",\"2471\":\"Q96DV4\",\"2472\":\"Q96DZ1\",\"2473\":\"Q96E52\",\"2474\":\"Q96EE3\",\"2475\":\"Q96EK5\",\"2476\":\"Q96EK6\",\"2477\":\"Q96EL2\",\"2478\":\"Q96EL3\",\"2479\":\"Q96EP5\",\"2480\":\"Q96ER9\",\"2481\":\"Q96EU6\",\"2482\":\"Q96EY1\",\"2483\":\"Q96EY4\",\"2484\":\"Q96EY5\",\"2485\":\"Q96EY7\",\"2486\":\"Q96EY8\",\"2487\":\"Q96F86\",\"2488\":\"Q96FQ6\",\"2489\":\"Q96FW1\",\"2490\":\"Q96FZ2\",\"2491\":\"Q96FZ7\",\"2492\":\"Q96G23\",\"2493\":\"Q96GC5\",\"2494\":\"Q96GD4\",\"2495\":\"Q96GK7;Q6P2I3\",\"2496\":\"Q96GM8\",\"2497\":\"Q96GQ7\",\"2498\":\"Q96GS4\",\"2499\":\"Q96H79\",\"2500\":\"Q96HC4\",\"2501\":\"Q96HE7\",\"2502\":\"Q96HH9\",\"2503\":\"Q96HR9\",\"2504\":\"Q96HS1\",\"2505\":\"Q96HY6\",\"2506\":\"Q96HY7\",\"2507\":\"Q96I24\",\"2508\":\"Q96I25\",\"2509\":\"Q96I51\",\"2510\":\"Q96I59\",\"2511\":\"Q96I99\",\"2512\":\"Q96II8\",\"2513\":\"Q96IR7\",\"2514\":\"Q96IX5\",\"2515\":\"Q96IZ0\",\"2516\":\"Q96J02\",\"2517\":\"Q96J42\",\"2518\":\"Q96J84\",\"2519\":\"Q96JB2\",\"2520\":\"Q96JB5\",\"2521\":\"Q96JC1\",\"2522\":\"Q96JG6\",\"2523\":\"Q96JJ3\",\"2524\":\"Q96JJ7\",\"2525\":\"Q96K17\",\"2526\":\"Q96K49\",\"2527\":\"Q96KA5\",\"2528\":\"Q96KB5\",\"2529\":\"Q96KC8\",\"2530\":\"Q96KG9\",\"2531\":\"Q96KP1\",\"2532\":\"Q96KP4\",\"2533\":\"Q96KR1\",\"2534\":\"Q96L92\",\"2535\":\"Q96LD4\",\"2536\":\"Q96LI5\",\"2537\":\"Q96LJ7\",\"2538\":\"Q96M27\",\"2539\":\"Q96ME1\",\"2540\":\"Q96MW1\",\"2541\":\"Q96MX6\",\"2542\":\"Q96N66\",\"2543\":\"Q96N67\",\"2544\":\"Q96NC0\",\"2545\":\"Q96ND0\",\"2546\":\"Q96P11\",\"2547\":\"Q96P70\",\"2548\":\"Q96PC5\",\"2549\":\"Q96PK6\",\"2550\":\"Q96PQ0\",\"2551\":\"Q96PU8\",\"2552\":\"Q96PY5\",\"2553\":\"Q96PZ0\",\"2554\":\"Q96Q05\",\"2555\":\"Q96QC0\",\"2556\":\"Q96QD8\",\"2557\":\"Q96QK1\",\"2558\":\"Q96QR8\",\"2559\":\"Q96RD7\",\"2560\":\"Q96RE7\",\"2561\":\"Q96RN5\",\"2562\":\"Q96RP9\",\"2563\":\"Q96RQ1\",\"2564\":\"Q96RS6\",\"2565\":\"Q96RT1\",\"2566\":\"Q96S52\",\"2567\":\"Q96S66\",\"2568\":\"Q96SB4\",\"2569\":\"Q96SI9\",\"2570\":\"Q96ST3\",\"2571\":\"Q96SU4\",\"2572\":\"Q96SY0\",\"2573\":\"Q96T37\",\"2574\":\"Q96T76\",\"2575\":\"Q96TA1\",\"2576\":\"Q96TA2\",\"2577\":\"Q96TC7\",\"2578\":\"Q99417\",\"2579\":\"Q99436\",\"2580\":\"Q99439\",\"2581\":\"Q99442\",\"2582\":\"Q99459\",\"2583\":\"Q99460\",\"2584\":\"Q99470\",\"2585\":\"Q99471\",\"2586\":\"Q99497\",\"2587\":\"Q99519\",\"2588\":\"Q99523\",\"2589\":\"Q99536\",\"2590\":\"Q99538\",\"2591\":\"Q99543\",\"2592\":\"Q99567\",\"2593\":\"Q99570\",\"2594\":\"Q99574\",\"2595\":\"Q99575\",\"2596\":\"Q99584\",\"2597\":\"Q99590\",\"2598\":\"Q99598\",\"2599\":\"Q99614\",\"2600\":\"Q99615\",\"2601\":\"Q99618\",\"2602\":\"Q99622\",\"2603\":\"Q99623\",\"2604\":\"Q99640\",\"2605\":\"Q99653\",\"2606\":\"Q99661\",\"2607\":\"Q99700\",\"2608\":\"Q99714\",\"2609\":\"Q99715\",\"2610\":\"Q99729\",\"2611\":\"Q99733\",\"2612\":\"Q99747\",\"2613\":\"Q99755\",\"2614\":\"Q99757\",\"2615\":\"Q99797\",\"2616\":\"Q99798\",\"2617\":\"Q99805\",\"2618\":\"Q99808\",\"2619\":\"Q99816\",\"2620\":\"Q99829\",\"2621\":\"Q99832\",\"2622\":\"Q99848\",\"2623\":\"Q99873\",\"2624\":\"Q99933\",\"2625\":\"Q99941\",\"2626\":\"Q99959\",\"2627\":\"Q99961\",\"2628\":\"Q99985\",\"2629\":\"Q99986\",\"2630\":\"Q9BPW8\",\"2631\":\"Q9BPX3\",\"2632\":\"Q9BPX5\",\"2633\":\"Q9BPX6\",\"2634\":\"Q9BQ52\",\"2635\":\"Q9BQ61\",\"2636\":\"Q9BQ67\",\"2637\":\"Q9BQ69\",\"2638\":\"Q9BQ70\",\"2639\":\"Q9BQ75\",\"2640\":\"Q9BQA1\",\"2641\":\"Q9BQA9\",\"2642\":\"Q9BQB6\",\"2643\":\"Q9BQE3\",\"2644\":\"Q9BQE5\",\"2645\":\"Q9BQG0\",\"2646\":\"Q9BQL6\",\"2647\":\"Q9BR76\",\"2648\":\"Q9BRA2\",\"2649\":\"Q9BRJ2\",\"2650\":\"Q9BRJ6\",\"2651\":\"Q9BRJ7\",\"2652\":\"Q9BRK5\",\"2653\":\"Q9BRP8\",\"2654\":\"Q9BRQ8\",\"2655\":\"Q9BRR6\",\"2656\":\"Q9BRT2\",\"2657\":\"Q9BRT6\",\"2658\":\"Q9BRU9\",\"2659\":\"Q9BRX2\",\"2660\":\"Q9BS26\",\"2661\":\"Q9BSD7\",\"2662\":\"Q9BSH4\",\"2663\":\"Q9BSJ2\",\"2664\":\"Q9BSJ8\",\"2665\":\"Q9BT09\",\"2666\":\"Q9BT67\",\"2667\":\"Q9BT73\",\"2668\":\"Q9BT78\",\"2669\":\"Q9BTA9\",\"2670\":\"Q9BTE3\",\"2671\":\"Q9BTE7\",\"2672\":\"Q9BTT0\",\"2673\":\"Q9BTT6\",\"2674\":\"Q9BTU6\",\"2675\":\"Q9BTV4\",\"2676\":\"Q9BTX1\",\"2677\":\"Q9BTY7\",\"2678\":\"Q9BTZ2\",\"2679\":\"Q9BU61\",\"2680\":\"Q9BU76\",\"2681\":\"Q9BUB7\",\"2682\":\"Q9BUF5\",\"2683\":\"Q9BUJ2\",\"2684\":\"Q9BUL8\",\"2685\":\"Q9BUP3-3\",\"2686\":\"Q9BUQ8\",\"2687\":\"Q9BUZ4\",\"2688\":\"Q9BV23\",\"2689\":\"Q9BV38\",\"2690\":\"Q9BV40\",\"2691\":\"Q9BVC4\",\"2692\":\"Q9BVC6\",\"2693\":\"Q9BVG8\",\"2694\":\"Q9BVI4\",\"2695\":\"Q9BVK2\",\"2696\":\"Q9BVK6\",\"2697\":\"Q9BVP2\",\"2698\":\"Q9BVT8\",\"2699\":\"Q9BVV7\",\"2700\":\"Q9BW27\",\"2701\":\"Q9BW60\",\"2702\":\"Q9BW91\",\"2703\":\"Q9BW92\",\"2704\":\"Q9BWD1\",\"2705\":\"Q9BWF3\",\"2706\":\"Q9BWJ5\",\"2707\":\"Q9BWM7\",\"2708\":\"Q9BWS9\",\"2709\":\"Q9BX10\",\"2710\":\"Q9BX40\",\"2711\":\"Q9BX68\",\"2712\":\"Q9BX95\",\"2713\":\"Q9BXB4\",\"2714\":\"Q9BXB5\",\"2715\":\"Q9BXF6\",\"2716\":\"Q9BXI9\",\"2717\":\"Q9BXJ9\",\"2718\":\"Q9BXK5\",\"2719\":\"Q9BXP5\",\"2720\":\"Q9BXS5\",\"2721\":\"Q9BXS6\",\"2722\":\"Q9BXW7\",\"2723\":\"Q9BY32\",\"2724\":\"Q9BY42\",\"2725\":\"Q9BY44\",\"2726\":\"Q9BY67\",\"2727\":\"Q9BY77\",\"2728\":\"Q9BY89\",\"2729\":\"Q9BYC8\",\"2730\":\"Q9BYC9\",\"2731\":\"Q9BYD1\",\"2732\":\"Q9BYD2\",\"2733\":\"Q9BYD3\",\"2734\":\"Q9BYD6\",\"2735\":\"Q9BYG3\",\"2736\":\"Q9BYJ9\",\"2737\":\"Q9BYN8\",\"2738\":\"Q9BYT8\",\"2739\":\"Q9BZ29\",\"2740\":\"Q9BZ67\",\"2741\":\"Q9BZD4\",\"2742\":\"Q9BZE1\",\"2743\":\"Q9BZE4\",\"2744\":\"Q9BZF1\",\"2745\":\"Q9BZF9\",\"2746\":\"Q9BZG1\",\"2747\":\"Q9BZH6\",\"2748\":\"Q9BZI7\",\"2749\":\"Q9BZJ0\",\"2750\":\"Q9BZK3\",\"2751\":\"Q9BZK7\",\"2752\":\"Q9BZL1\",\"2753\":\"Q9BZX2\",\"2754\":\"Q9BZZ5-2\",\"2755\":\"Q9C005\",\"2756\":\"Q9C0B0\",\"2757\":\"Q9C0B5\",\"2758\":\"Q9C0C2\",\"2759\":\"Q9C0D5\",\"2760\":\"Q9C0E8\",\"2761\":\"Q9GZL7\",\"2762\":\"Q9GZM5\",\"2763\":\"Q9GZN8\",\"2764\":\"Q9GZR7\",\"2765\":\"Q9GZS1\",\"2766\":\"Q9GZS3\",\"2767\":\"Q9GZT3\",\"2768\":\"Q9GZT9\",\"2769\":\"Q9GZY8-2\",\"2770\":\"Q9GZZ1\",\"2771\":\"Q9GZZ9\",\"2772\":\"Q9H061\",\"2773\":\"Q9H074\",\"2774\":\"Q9H078\",\"2775\":\"Q9H089\",\"2776\":\"Q9H098\",\"2777\":\"Q9H0A0\",\"2778\":\"Q9H0B6\",\"2779\":\"Q9H0C8\",\"2780\":\"Q9H0D6\",\"2781\":\"Q9H0G5\",\"2782\":\"Q9H0H5\",\"2783\":\"Q9H0J9\",\"2784\":\"Q9H0P0\",\"2785\":\"Q9H0S4\",\"2786\":\"Q9H0U3\",\"2787\":\"Q9H0U4\",\"2788\":\"Q9H0U6\",\"2789\":\"Q9H0U9\",\"2790\":\"Q9H0V9\",\"2791\":\"Q9H0X4\",\"2792\":\"Q9H0X9\",\"2793\":\"Q9H1C3\",\"2794\":\"Q9H1E3\",\"2795\":\"Q9H1I8\",\"2796\":\"Q9H1K1\",\"2797\":\"Q9H223\",\"2798\":\"Q9H269\",\"2799\":\"Q9H270\",\"2800\":\"Q9H2D1\",\"2801\":\"Q9H2D6\",\"2802\":\"Q9H2G2\",\"2803\":\"Q9H2H9\",\"2804\":\"Q9H2K8\",\"2805\":\"Q9H2M9\",\"2806\":\"Q9H2P9\",\"2807\":\"Q9H2U1\",\"2808\":\"Q9H2U2\",\"2809\":\"Q9H2W6\",\"2810\":\"Q9H307\",\"2811\":\"Q9H330\",\"2812\":\"Q9H3C7\",\"2813\":\"Q9H3K2\",\"2814\":\"Q9H3K6\",\"2815\":\"Q9H3N1\",\"2816\":\"Q9H3P2\",\"2817\":\"Q9H3P7\",\"2818\":\"Q9H3Q1\",\"2819\":\"Q9H3U1\",\"2820\":\"Q9H3Z4\",\"2821\":\"Q9H444\",\"2822\":\"Q9H446\",\"2823\":\"Q9H488\",\"2824\":\"Q9H497\",\"2825\":\"Q9H4A3\",\"2826\":\"Q9H4A4\",\"2827\":\"Q9H4A6\",\"2828\":\"Q9H4F8\",\"2829\":\"Q9H4G0-2\",\"2830\":\"Q9H4H8\",\"2831\":\"Q9H4I3\",\"2832\":\"Q9H4M9\",\"2833\":\"Q9H553\",\"2834\":\"Q9H583\",\"2835\":\"Q9H5Q4\",\"2836\":\"Q9H6B4\",\"2837\":\"Q9H6E4\",\"2838\":\"Q9H6F5\",\"2839\":\"Q9H6H4\",\"2840\":\"Q9H6R4\",\"2841\":\"Q9H6S0\",\"2842\":\"Q9H6S3\",\"2843\":\"Q9H6T0\",\"2844\":\"Q9H6T3\",\"2845\":\"Q9H6U8\",\"2846\":\"Q9H6X2\",\"2847\":\"Q9H6Y2\",\"2848\":\"Q9H773\",\"2849\":\"Q9H788\",\"2850\":\"Q9H7B2\",\"2851\":\"Q9H7D0\",\"2852\":\"Q9H7E2\",\"2853\":\"Q9H7E9\",\"2854\":\"Q9H7Z7\",\"2855\":\"Q9H845\",\"2856\":\"Q9H857\",\"2857\":\"Q9H8H0\",\"2858\":\"Q9H8H3\",\"2859\":\"Q9H8V3\",\"2860\":\"Q9H8Y8\",\"2861\":\"Q9H910\",\"2862\":\"Q9H936\",\"2863\":\"Q9H9A5\",\"2864\":\"Q9H9A6\",\"2865\":\"Q9H9B4\",\"2866\":\"Q9H9E3\",\"2867\":\"Q9H9J2\",\"2868\":\"Q9H9Q4\",\"2869\":\"Q9H9T3\",\"2870\":\"Q9H9Y6\",\"2871\":\"Q9HA77\",\"2872\":\"Q9HAS0\",\"2873\":\"Q9HAV0\",\"2874\":\"Q9HAV4\",\"2875\":\"Q9HAV7\",\"2876\":\"Q9HB71\",\"2877\":\"Q9HB90;Q9NQL2\",\"2878\":\"Q9HBH0\",\"2879\":\"Q9HBH5\",\"2880\":\"Q9HBL0\",\"2881\":\"Q9HBM0\",\"2882\":\"Q9HC07\",\"2883\":\"Q9HC35\",\"2884\":\"Q9HC38\",\"2885\":\"Q9HCC0\",\"2886\":\"Q9HCE1\",\"2887\":\"Q9HCJ3\",\"2888\":\"Q9HCM4\",\"2889\":\"Q9HCN8\",\"2890\":\"Q9HCS7\",\"2891\":\"Q9HCU5\",\"2892\":\"Q9HD20\",\"2893\":\"Q9HD33\",\"2894\":\"Q9HD42\",\"2895\":\"Q9HD45\",\"2896\":\"Q9HDC9\",\"2897\":\"Q9NNW7\",\"2898\":\"Q9NP58\",\"2899\":\"Q9NP61\",\"2900\":\"Q9NP72\",\"2901\":\"Q9NP74\",\"2902\":\"Q9NP79\",\"2903\":\"Q9NP81\",\"2904\":\"Q9NP92\",\"2905\":\"Q9NP97\",\"2906\":\"Q9NPA0\",\"2907\":\"Q9NPA8\",\"2908\":\"Q9NPD3\",\"2909\":\"Q9NPD8\",\"2910\":\"Q9NPI6\",\"2911\":\"Q9NPJ3\",\"2912\":\"Q9NPL8\",\"2913\":\"Q9NQ29\",\"2914\":\"Q9NQ50\",\"2915\":\"Q9NQ88\",\"2916\":\"Q9NQC3\",\"2917\":\"Q9NQE9\",\"2918\":\"Q9NQR4\",\"2919\":\"Q9NQS1\",\"2920\":\"Q9NQW6\",\"2921\":\"Q9NQX4\",\"2922\":\"Q9NR12\",\"2923\":\"Q9NR28\",\"2924\":\"Q9NR30\",\"2925\":\"Q9NR31\",\"2926\":\"Q9NR45\",\"2927\":\"Q9NR46\",\"2928\":\"Q9NR50\",\"2929\":\"Q9NR56\",\"2930\":\"Q9NRF8\",\"2931\":\"Q9NRG9\",\"2932\":\"Q9NRK6\",\"2933\":\"Q9NRP2\",\"2934\":\"Q9NRR5\",\"2935\":\"Q9NRV9\",\"2936\":\"Q9NRW3\",\"2937\":\"Q9NRW7\",\"2938\":\"Q9NRX1\",\"2939\":\"Q9NRX2\",\"2940\":\"Q9NRX5\",\"2941\":\"Q9NRY4\",\"2942\":\"Q9NRY5\",\"2943\":\"Q9NRZ7\",\"2944\":\"Q9NS69\",\"2945\":\"Q9NS86\",\"2946\":\"Q9NSC5\",\"2947\":\"Q9NSD9\",\"2948\":\"Q9NSE4\",\"2949\":\"Q9NSU2\",\"2950\":\"Q9NSV4\",\"2951\":\"Q9NTI5\",\"2952\":\"Q9NTJ3\",\"2953\":\"Q9NTJ5\",\"2954\":\"Q9NTK5\",\"2955\":\"Q9NTM9\",\"2956\":\"Q9NTX5\",\"2957\":\"Q9NTZ6\",\"2958\":\"Q9NUI1\",\"2959\":\"Q9NUJ1\",\"2960\":\"Q9NUL3\",\"2961\":\"Q9NUM4\",\"2962\":\"Q9NUP9\",\"2963\":\"Q9NUQ2\",\"2964\":\"Q9NUQ3\",\"2965\":\"Q9NUQ6-2\",\"2966\":\"Q9NUQ7\",\"2967\":\"Q9NUQ8\",\"2968\":\"Q9NUQ9\",\"2969\":\"Q9NUU7\",\"2970\":\"Q9NUY8\",\"2971\":\"Q9NV06\",\"2972\":\"Q9NV70\",\"2973\":\"Q9NV96\",\"2974\":\"Q9NVA1\",\"2975\":\"Q9NVA2\",\"2976\":\"Q9NVD7\",\"2977\":\"Q9NVH1\",\"2978\":\"Q9NVI1\",\"2979\":\"Q9NVI7\",\"2980\":\"Q9NVJ2\",\"2981\":\"Q9NVN8\",\"2982\":\"Q9NVP1\",\"2983\":\"Q9NVT9\",\"2984\":\"Q9NVV4\",\"2985\":\"Q9NVX2\",\"2986\":\"Q9NW08\",\"2987\":\"Q9NW13\",\"2988\":\"Q9NW82\",\"2989\":\"Q9NWB6\",\"2990\":\"Q9NWH9\",\"2991\":\"Q9NWS0\",\"2992\":\"Q9NWS8\",\"2993\":\"Q9NWT1\",\"2994\":\"Q9NWU5\",\"2995\":\"Q9NX14\",\"2996\":\"Q9NX18\",\"2997\":\"Q9NX20\",\"2998\":\"Q9NX40\",\"2999\":\"Q9NX47\",\"3000\":\"Q9NX55\",\"3001\":\"Q9NX57\",\"3002\":\"Q9NX58\",\"3003\":\"Q9NX62\",\"3004\":\"Q9NX63\",\"3005\":\"Q9NX74\",\"3006\":\"Q9NXC5\",\"3007\":\"Q9NXE4-2\",\"3008\":\"Q9NXH9\",\"3009\":\"Q9NXN4\",\"3010\":\"Q9NXS2\",\"3011\":\"Q9NXW2\",\"3012\":\"Q9NY12\",\"3013\":\"Q9NY33\",\"3014\":\"Q9NY93\",\"3015\":\"Q9NYF8\",\"3016\":\"Q9NYK5\",\"3017\":\"Q9NYL2\",\"3018\":\"Q9NYL9\",\"3019\":\"Q9NYP7\",\"3020\":\"Q9NYU2\",\"3021\":\"Q9NYV4\",\"3022\":\"Q9NYY8\",\"3023\":\"Q9NZ01\",\"3024\":\"Q9NZ08\",\"3025\":\"Q9NZ32\",\"3026\":\"Q9NZ45\",\"3027\":\"Q9NZ63\",\"3028\":\"Q9NZB2\",\"3029\":\"Q9NZC3\",\"3030\":\"Q9NZC9\",\"3031\":\"Q9NZD8\",\"3032\":\"Q9NZI8\",\"3033\":\"Q9NZJ7\",\"3034\":\"Q9NZL4\",\"3035\":\"Q9NZL9\",\"3036\":\"Q9NZM1\",\"3037\":\"Q9NZN4\",\"3038\":\"Q9NZN8\",\"3039\":\"Q9NZV1\",\"3040\":\"Q9NZW5\",\"3041\":\"Q9NZZ3\",\"3042\":\"Q9P000\",\"3043\":\"Q9P003\",\"3044\":\"Q9P015\",\"3045\":\"Q9P016\",\"3046\":\"Q9P032\",\"3047\":\"Q9P035\",\"3048\":\"Q9P0I2\",\"3049\":\"Q9P0J0\",\"3050\":\"Q9P0K7\",\"3051\":\"Q9P0L0\",\"3052\":\"Q9P0M9\",\"3053\":\"Q9P0S9\",\"3054\":\"Q9P0V9\",\"3055\":\"Q9P206\",\"3056\":\"Q9P253\",\"3057\":\"Q9P258\",\"3058\":\"Q9P265\",\"3059\":\"Q9P270\",\"3060\":\"Q9P287\",\"3061\":\"Q9P289\",\"3062\":\"Q9P2B2\",\"3063\":\"Q9P2D3\",\"3064\":\"Q9P2E9\",\"3065\":\"Q9P2J5\",\"3066\":\"Q9P2K8\",\"3067\":\"Q9P2N5\",\"3068\":\"Q9P2N7-2;Q9P2N7-3;Q9P2N7-4;Q9P2N7;Q9P2N7-5;Q9P2J3\",\"3069\":\"Q9P2R3\",\"3070\":\"Q9P2R7\",\"3071\":\"Q9P2W9\",\"3072\":\"Q9P2X0\",\"3073\":\"Q9UBB4\",\"3074\":\"Q9UBB9\",\"3075\":\"Q9UBC2\",\"3076\":\"Q9UBD5\",\"3077\":\"Q9UBE0\",\"3078\":\"Q9UBF2\",\"3079\":\"Q9UBG0\",\"3080\":\"Q9UBI1\",\"3081\":\"Q9UBI6\",\"3082\":\"Q9UBK8\",\"3083\":\"Q9UBK9\",\"3084\":\"Q9UBM7\",\"3085\":\"Q9UBP0\",\"3086\":\"Q9UBQ0\",\"3087\":\"Q9UBQ5\",\"3088\":\"Q9UBQ7\",\"3089\":\"Q9UBR2\",\"3090\":\"Q9UBS4\",\"3091\":\"Q9UBT2\",\"3092\":\"Q9UBT7\",\"3093\":\"Q9UBU8\",\"3094\":\"Q9UBU9\",\"3095\":\"Q9UBV2\",\"3096\":\"Q9UBX3\",\"3097\":\"Q9UDW1\",\"3098\":\"Q9UDY2\",\"3099\":\"Q9UDY4\",\"3100\":\"Q9UEU0\",\"3101\":\"Q9UEY8\",\"3102\":\"Q9UFF9\",\"3103\":\"Q9UG56\",\"3104\":\"Q9UG63\",\"3105\":\"Q9UGI8\",\"3106\":\"Q9UGJ1\",\"3107\":\"Q9UGM6\",\"3108\":\"Q9UGN5\",\"3109\":\"Q9UGP8\",\"3110\":\"Q9UGR2\",\"3111\":\"Q9UGY1\",\"3112\":\"Q9UH65\",\"3113\":\"Q9UH99\",\"3114\":\"Q9UHA4\",\"3115\":\"Q9UHB6\",\"3116\":\"Q9UHB9\",\"3117\":\"Q9UHD1\",\"3118\":\"Q9UHD8\",\"3119\":\"Q9UHG3\",\"3120\":\"Q9UHI6\",\"3121\":\"Q9UHK6\",\"3122\":\"Q9UHN6\",\"3123\":\"Q9UHQ4\",\"3124\":\"Q9UHQ9\",\"3125\":\"Q9UHR4\",\"3126\":\"Q9UHV9\",\"3127\":\"Q9UHW9\",\"3128\":\"Q9UHX1\",\"3129\":\"Q9UI09\",\"3130\":\"Q9UI12\",\"3131\":\"Q9UI26\",\"3132\":\"Q9UI30\",\"3133\":\"Q9UI42\",\"3134\":\"Q9UIA9\",\"3135\":\"Q9UID3\",\"3136\":\"Q9UIG0\",\"3137\":\"Q9UII2\",\"3138\":\"Q9UII4\",\"3139\":\"Q9UIQ6\",\"3140\":\"Q9UIV1\",\"3141\":\"Q9UIW2\",\"3142\":\"Q9UJ83\",\"3143\":\"Q9UJA5\",\"3144\":\"Q9UJF2\",\"3145\":\"Q9UJS0\",\"3146\":\"Q9UJU6\",\"3147\":\"Q9UJW0\",\"3148\":\"Q9UJX3\",\"3149\":\"Q9UJX4\",\"3150\":\"Q9UJZ1\",\"3151\":\"Q9UK41\",\"3152\":\"Q9UK59\",\"3153\":\"Q9UK76\",\"3154\":\"Q9UKD2\",\"3155\":\"Q9UKK9\",\"3156\":\"Q9UKL0\",\"3157\":\"Q9UKM7\",\"3158\":\"Q9UKM9\",\"3159\":\"Q9UKN8\",\"3160\":\"Q9UKS6\",\"3161\":\"Q9UKV3\",\"3162\":\"Q9UKV5\",\"3163\":\"Q9UKV8\",\"3164\":\"Q9UKX7\",\"3165\":\"Q9UKY7\",\"3166\":\"Q9UKZ1\",\"3167\":\"Q9UL25\",\"3168\":\"Q9UL33\",\"3169\":\"Q9UL46\",\"3170\":\"Q9ULC3\",\"3171\":\"Q9ULC4\",\"3172\":\"Q9ULF5\",\"3173\":\"Q9ULG6\",\"3174\":\"Q9ULH0\",\"3175\":\"Q9ULR0\",\"3176\":\"Q9ULV4\",\"3177\":\"Q9ULW0\",\"3178\":\"Q9ULX3\",\"3179\":\"Q9UM00\",\"3180\":\"Q9UMS4\",\"3181\":\"Q9UMX0\",\"3182\":\"Q9UMX5\",\"3183\":\"Q9UMY1\",\"3184\":\"Q9UMY4\",\"3185\":\"Q9UN37\",\"3186\":\"Q9UN86\",\"3187\":\"Q9UNE7\",\"3188\":\"Q9UNF0\",\"3189\":\"Q9UNF1\",\"3190\":\"Q9UNH7\",\"3191\":\"Q9UNI6\",\"3192\":\"Q9UNL2\",\"3193\":\"Q9UNM6\",\"3194\":\"Q9UNN5\",\"3195\":\"Q9UNN8\",\"3196\":\"Q9UNP9\",\"3197\":\"Q9UNQ0\",\"3198\":\"Q9UNQ2\",\"3199\":\"Q9UNS2\",\"3200\":\"Q9UNW1\",\"3201\":\"Q9UNX4\",\"3202\":\"Q9UNY4\",\"3203\":\"Q9UNZ2\",\"3204\":\"Q9UNZ5\",\"3205\":\"Q9UP95\",\"3206\":\"Q9UPN3\",\"3207\":\"Q9UPQ0\",\"3208\":\"Q9UPQ9\",\"3209\":\"Q9UPT5\",\"3210\":\"Q9UPT8\",\"3211\":\"Q9UQ13\",\"3212\":\"Q9UQ35\",\"3213\":\"Q9UQ80\",\"3214\":\"Q9UQ90\",\"3215\":\"Q9UQB8\",\"3216\":\"Q9UQE7\",\"3217\":\"Q9Y221\",\"3218\":\"Q9Y223\",\"3219\":\"Q9Y224\",\"3220\":\"Q9Y230\",\"3221\":\"Q9Y237\",\"3222\":\"Q9Y262\",\"3223\":\"Q9Y263\",\"3224\":\"Q9Y265\",\"3225\":\"Q9Y266\",\"3226\":\"Q9Y276\",\"3227\":\"Q9Y277\",\"3228\":\"Q9Y282\",\"3229\":\"Q9Y285\",\"3230\":\"Q9Y289\",\"3231\":\"Q9Y295\",\"3232\":\"Q9Y2A7\",\"3233\":\"Q9Y2B0\",\"3234\":\"Q9Y2H6\",\"3235\":\"Q9Y2L1\",\"3236\":\"Q9Y2L5\",\"3237\":\"Q9Y2Q3\",\"3238\":\"Q9Y2Q5\",\"3239\":\"Q9Y2Q9\",\"3240\":\"Q9Y2R0\",\"3241\":\"Q9Y2R5\",\"3242\":\"Q9Y2R9\",\"3243\":\"Q9Y2S7\",\"3244\":\"Q9Y2T2\",\"3245\":\"Q9Y2U8\",\"3246\":\"Q9Y2V2\",\"3247\":\"Q9Y2W1\",\"3248\":\"Q9Y2W2\",\"3249\":\"Q9Y2X3\",\"3250\":\"Q9Y2X7\",\"3251\":\"Q9Y2Z0\",\"3252\":\"Q9Y2Z4\",\"3253\":\"Q9Y305-4\",\"3254\":\"Q9Y314\",\"3255\":\"Q9Y315\",\"3256\":\"Q9Y316\",\"3257\":\"Q9Y320\",\"3258\":\"Q9Y333\",\"3259\":\"Q9Y371\",\"3260\":\"Q9Y375\",\"3261\":\"Q9Y376\",\"3262\":\"Q9Y383\",\"3263\":\"Q9Y394\",\"3264\":\"Q9Y399\",\"3265\":\"Q9Y3A3\",\"3266\":\"Q9Y3A4\",\"3267\":\"Q9Y3A5\",\"3268\":\"Q9Y3A6\",\"3269\":\"Q9Y3B4\",\"3270\":\"Q9Y3B7\",\"3271\":\"Q9Y3B9\",\"3272\":\"Q9Y3C1\",\"3273\":\"Q9Y3C6\",\"3274\":\"Q9Y3C8\",\"3275\":\"Q9Y3D0\",\"3276\":\"Q9Y3D3\",\"3277\":\"Q9Y3D6\",\"3278\":\"Q9Y3D9\",\"3279\":\"Q9Y3E5\",\"3280\":\"Q9Y3F4\",\"3281\":\"Q9Y3I0\",\"3282\":\"Q9Y3L5\",\"3283\":\"Q9Y3Q3\",\"3284\":\"Q9Y3U8\",\"3285\":\"Q9Y446\",\"3286\":\"Q9Y448\",\"3287\":\"Q9Y450\",\"3288\":\"Q9Y487\",\"3289\":\"Q9Y490\",\"3290\":\"Q9Y4C2\",\"3291\":\"Q9Y4D7\",\"3292\":\"Q9Y4F1\",\"3293\":\"Q9Y4G6\",\"3294\":\"Q9Y4I1\",\"3295\":\"Q9Y4L1\",\"3296\":\"Q9Y4P3\",\"3297\":\"Q9Y4R8\",\"3298\":\"Q9Y4W6\",\"3299\":\"Q9Y4Z0\",\"3300\":\"Q9Y508\",\"3301\":\"Q9Y512\",\"3302\":\"Q9Y520\",\"3303\":\"Q9Y530\",\"3304\":\"Q9Y547\",\"3305\":\"Q9Y570\",\"3306\":\"Q9Y597\",\"3307\":\"Q9Y5A9\",\"3308\":\"Q9Y5B8\",\"3309\":\"Q9Y5B9\",\"3310\":\"Q9Y5J1\",\"3311\":\"Q9Y5J5\",\"3312\":\"Q9Y5J7\",\"3313\":\"Q9Y5J9\",\"3314\":\"Q9Y5K5\",\"3315\":\"Q9Y5K6\",\"3316\":\"Q9Y5K8\",\"3317\":\"Q9Y5L0\",\"3318\":\"Q9Y5L4\",\"3319\":\"Q9Y5M8\",\"3320\":\"Q9Y5Q8\",\"3321\":\"Q9Y5R8\",\"3322\":\"Q9Y5S2\",\"3323\":\"Q9Y5S9\",\"3324\":\"Q9Y5T4\",\"3325\":\"Q9Y5V0\",\"3326\":\"Q9Y5X1\",\"3327\":\"Q9Y5X2\",\"3328\":\"Q9Y5X3\",\"3329\":\"Q9Y5Y0\",\"3330\":\"Q9Y606\",\"3331\":\"Q9Y617\",\"3332\":\"Q9Y618\",\"3333\":\"Q9Y619\",\"3334\":\"Q9Y624\",\"3335\":\"Q9Y639\",\"3336\":\"Q9Y673\",\"3337\":\"Q9Y676\",\"3338\":\"Q9Y678\",\"3339\":\"Q9Y679\",\"3340\":\"Q9Y696\",\"3341\":\"Q9Y697\",\"3342\":\"Q9Y6A4\",\"3343\":\"Q9Y6A9\",\"3344\":\"Q9Y6C9\",\"3345\":\"Q9Y6D0\",\"3346\":\"Q9Y6D5\",\"3347\":\"Q9Y6E0\",\"3348\":\"Q9Y6E2\",\"3349\":\"Q9Y6G3\",\"3350\":\"Q9Y6G9\",\"3351\":\"Q9Y6H1;Q5T1J5\",\"3352\":\"Q9Y6I9\",\"3353\":\"Q9Y6K0\",\"3354\":\"Q9Y6K5\",\"3355\":\"Q9Y6M0\",\"3356\":\"Q9Y6M1\",\"3357\":\"Q9Y6M4\",\"3358\":\"Q9Y6M5\",\"3359\":\"Q9Y6M7\",\"3360\":\"Q9Y6M9\",\"3361\":\"Q9Y6N5\",\"3362\":\"Q9Y6N7\",\"3363\":\"Q9Y6N8\",\"3364\":\"Q9Y6W5\",\"3365\":\"Q9Y6Y8\"},\"Gene names\":{\"0\":\"GATD3A;GATD3B\",\"1\":\"RBM47\",\"2\":\"ESYT2\",\"3\":\"ILVBL\",\"4\":\"SH3PXD2B\",\"5\":\"NBAS\",\"6\":\"VWA8\",\"7\":\"GTPBP10\",\"8\":\"CNOT1\",\"9\":\"PGP\",\"10\":\"DDT;DDTL\",\"11\":\"SMCHD1\",\"12\":\"SNRPG;SNRPGP15\",\"13\":\"EIF3C;EIF3CL\",\"14\":\"NACA;NACA\",\"15\":\"C11orf98\",\"16\":\"SLC35A4\",\"17\":\"AGPS\",\"18\":\"KIF2A\",\"19\":\"DDX39A\",\"20\":\"PDLIM1\",\"21\":\"ACOT7\",\"22\":\"MYO1C\",\"23\":\"SNAP23\",\"24\":\"HAX1\",\"25\":\"AIP\",\"26\":\"GTPBP1\",\"27\":\"STXBP3\",\"28\":\"RAB27B\",\"29\":\"AP3B1\",\"30\":\"NDUFS8\",\"31\":\"TNFRSF10A\",\"32\":\"PSMD11\",\"33\":\"PSMD12\",\"34\":\"PSMD9\",\"35\":\"PGRMC1\",\"36\":\"DFFA\",\"37\":\"HIP1\",\"38\":\"CLIC1\",\"39\":\"EIF3F\",\"40\":\"WWP2\",\"41\":\"PDHX\",\"42\":\"SLC33A1\",\"43\":\"WASL\",\"44\":\"IPO5\",\"45\":\"POLRMT\",\"46\":\"SAP18\",\"47\":\"IGF2BP3\",\"48\":\"DNM1L\",\"49\":\"RTCA\",\"50\":\"PIK3C2A\",\"51\":\"GOLIM4\",\"52\":\"MANBA\",\"53\":\"AGRN\",\"54\":\"PLOD2\",\"55\":\"EXOC5\",\"56\":\"PSMD14\",\"57\":\"BIN1\",\"58\":\"KPNA3\",\"59\":\"PES1\",\"60\":\"SDCBP\",\"61\":\"MPHOSPH10\",\"62\":\"NOP56\",\"63\":\"DDX3X;DDX3Y\",\"64\":\"PODXL\",\"65\":\"CCN1\",\"66\":\"PIR\",\"67\":\"KPNA4\",\"68\":\"PPP6C\",\"69\":\"PIK3C2B\",\"70\":\"MAN2B1\",\"71\":\"UBE2C\",\"72\":\"PDXK\",\"73\":\"SCD\",\"74\":\"TXNDC9\",\"75\":\"NDUFAB1\",\"76\":\"COPE\",\"77\":\"AP3D1\",\"78\":\"ABLIM1\",\"79\":\"GOSR2\",\"80\":\"TOR1A\",\"81\":\"TOR1B\",\"82\":\"STX16\",\"83\":\"ADAM10\",\"84\":\"EI24\",\"85\":\"IMPA2\",\"86\":\"PDCD5\",\"87\":\"PRMT5\",\"88\":\"SLC9A3R1\",\"89\":\"CHEK1\",\"90\":\"TPP1\",\"91\":\"TCERG1\",\"92\":\"NDC80\",\"93\":\"PSMA7\",\"94\":\"SCAMP3\",\"95\":\"MGST3\",\"96\":\"GEMIN2\",\"97\":\"GIPC1\",\"98\":\"PCDH17\",\"99\":\"TIMM23;TIMM23B\",\"100\":\"HAT1\",\"101\":\"CASK\",\"102\":\"UQCRQ\",\"103\":\"MYL12A;MYL12B;MYL9\",\"104\":\"HGS\",\"105\":\"AURKA\",\"106\":\"PPP1R12A\",\"107\":\"SLC27A2\",\"108\":\"GAK\",\"109\":\"HNRNPDL\",\"110\":\"XPO1\",\"111\":\"BTAF1\",\"112\":\"SPTBN2\",\"113\":\"SEC16A\",\"114\":\"PLXNB2\",\"115\":\"U2SURP\",\"116\":\"PFAS\",\"117\":\"NPC1\",\"118\":\"SCAMP1\",\"119\":\"SCAMP2\",\"120\":\"ARPC1B\",\"121\":\"ARPC2\",\"122\":\"ARPC3\",\"123\":\"BET1\",\"124\":\"POLR1C\",\"125\":\"PGRMC2\",\"126\":\"PFDN6\",\"127\":\"NKRF\",\"128\":\"GNPAT\",\"129\":\"LAMA5\",\"130\":\"CASC3\",\"131\":\"MRPS12\",\"132\":\"RER1\",\"133\":\"SURF4\",\"134\":\"SPTLC1\",\"135\":\"SPTLC2\",\"136\":\"OGT\",\"137\":\"PMM2\",\"138\":\"TM9SF1\",\"139\":\"MID1\",\"140\":\"HMGB3\",\"141\":\"PPM1G\",\"142\":\"INPPL1\",\"143\":\"EIF3D\",\"144\":\"EIF3H\",\"145\":\"BCAT2\",\"146\":\"IPO8\",\"147\":\"STX7\",\"148\":\"SLC16A3\",\"149\":\"SLC31A1\",\"150\":\"ABCC4\",\"151\":\"ABCC5\",\"152\":\"CD3EAP\",\"153\":\"P4HA2\",\"154\":\"YKT6\",\"155\":\"ARPC5\",\"156\":\"TAPBP\",\"157\":\"DHX15\",\"158\":\"RNMT\",\"159\":\"TTI1\",\"160\":\"CYB5B\",\"161\":\"PRPF4\",\"162\":\"PHGDH\",\"163\":\"DYNC1LI2\",\"164\":\"PSMD3\",\"165\":\"RBFOX2;RBFOX1\",\"166\":\"ZW10\",\"167\":\"SART1\",\"168\":\"GPAA1\",\"169\":\"DAPK3\",\"170\":\"EEF1E1\",\"171\":\"HNRNPR\",\"172\":\"PRPF3\",\"173\":\"TXNL1\",\"174\":\"TPD52L2\",\"175\":\"EMC8\",\"176\":\"FIBP\",\"177\":\"EIF4G3\",\"178\":\"PPIH\",\"179\":\"EPB41L2\",\"180\":\"TGOLN2\",\"181\":\"LAMTOR5\",\"182\":\"RNF13\",\"183\":\"DENR\",\"184\":\"XPOT\",\"185\":\"TIMM44\",\"186\":\"TRAPPC3\",\"187\":\"CHMP2A\",\"188\":\"PLRG1\",\"189\":\"PRC1\",\"190\":\"ZNF207\",\"191\":\"NDUFB3\",\"192\":\"NDUFA2\",\"193\":\"ASNA1\",\"194\":\"BUB3\",\"195\":\"PLPP2\",\"196\":\"ACTN4\",\"197\":\"AP1G1\",\"198\":\"STX6\",\"199\":\"SYNGR2\",\"200\":\"SGTA\",\"201\":\"NARS\",\"202\":\"MYO1B\",\"203\":\"SLC25A17\",\"204\":\"NUDT21\",\"205\":\"LANCL1\",\"206\":\"STRN\",\"207\":\"SCO2\",\"208\":\"AKAP8\",\"209\":\"IDH3B\",\"210\":\"NRDC\",\"211\":\"CALU\",\"212\":\"AHCYL1\",\"213\":\"KIF1C\",\"214\":\"ORC5\",\"215\":\"PEX1\",\"216\":\"RAD21\",\"217\":\"TIMM8A\",\"218\":\"DHX16\",\"219\":\"PCDH7\",\"220\":\"PRPSAP2\",\"221\":\"SMARCA5\",\"222\":\"AQR\",\"223\":\"OPA1\",\"224\":\"KDM1A\",\"225\":\"FZD6\",\"226\":\"FADS1\",\"227\":\"PPL\",\"228\":\"ACSL4\",\"229\":\"SNX3\",\"230\":\"STX10\",\"231\":\"ADCY9\",\"232\":\"SYNCRIP\",\"233\":\"NEMF\",\"234\":\"CCNT1\",\"235\":\"PLOD3\",\"236\":\"EIF4E2\",\"237\":\"DIAPH1\",\"238\":\"EXOC3\",\"239\":\"PLIN3\",\"240\":\"KPNA6\",\"241\":\"UGDH\",\"242\":\"CTNND1\",\"243\":\"SNX2\",\"244\":\"DPM1\",\"245\":\"USO1\",\"246\":\"CCDC22\",\"247\":\"PQBP1\",\"248\":\"DKC1\",\"249\":\"EIF5B\",\"250\":\"EDF1\",\"251\":\"DNAJA2\",\"252\":\"HUS1\",\"253\":\"PFDN1\",\"254\":\"ABCB7\",\"255\":\"SRGAP2\",\"256\":\"IGSF3\",\"257\":\"FAM20B\",\"258\":\"WDR1\",\"259\":\"ATP9A\",\"260\":\"ROCK2\",\"261\":\"CLASP2\",\"262\":\"COBL\",\"263\":\"CPNE3\",\"264\":\"HIP1R\",\"265\":\"RNF40\",\"266\":\"CLUH\",\"267\":\"DNAJC13\",\"268\":\"CNOT3\",\"269\":\"ANKRD17\",\"270\":\"DNAJB6\",\"271\":\"COQ9\",\"272\":\"GGCT\",\"273\":\"NDUFS7\",\"274\":\"NDUFS2\",\"275\":\"NIPSNAP2\",\"276\":\"PDCD6\",\"277\":\"TBCA\",\"278\":\"ATP6V1G1\",\"279\":\"H2AFY\",\"280\":\"FLNB\",\"281\":\"NDUFS6\",\"282\":\"PEX14\",\"283\":\"CS\",\"284\":\"SPAG7\",\"285\":\"SEC22B\",\"286\":\"PRPF40A\",\"287\":\"CDC45\",\"288\":\"MTX2\",\"289\":\"VPS26A\",\"290\":\"PMPCB\",\"291\":\"PSIP1\",\"292\":\"ERLIN1\",\"293\":\"NDUFS3\",\"294\":\"SRSF10\",\"295\":\"HSBP1\",\"296\":\"ECI2\",\"297\":\"BANF1\",\"298\":\"SF3B1\",\"299\":\"CSDE1\",\"300\":\"PRKRA\",\"301\":\"MYCBP2\",\"302\":\"GCAT\",\"303\":\"NPM3\",\"304\":\"ERAL1\",\"305\":\"SNRNP200\",\"306\":\"UTP20\",\"307\":\"NUP155\",\"308\":\"RP2\",\"309\":\"CRTAP\",\"310\":\"SLC25A12\",\"311\":\"PALM\",\"312\":\"ATP6AP2\",\"313\":\"RNASEH2A\",\"314\":\"CDC123\",\"315\":\"EIF3G\",\"316\":\"EIF3J\",\"317\":\"PSMD10\",\"318\":\"ZMPSTE24\",\"319\":\"IDH1\",\"320\":\"SCO1\",\"321\":\"STAM2\",\"322\":\"CCNK\",\"323\":\"DHRS3\",\"324\":\"BCAS2\",\"325\":\"DCTN3\",\"326\":\"DNAJC8\",\"327\":\"SMNDC1\",\"328\":\"ATP5PD\",\"329\":\"FLOT1\",\"330\":\"TRIO\",\"331\":\"ATP5MG\",\"332\":\"MPDZ\",\"333\":\"CPD\",\"334\":\"GLRX3\",\"335\":\"RSL1D1\",\"336\":\"CLPX\",\"337\":\"SNCG\",\"338\":\"SRP72\",\"339\":\"DDAH1\",\"340\":\"URI1\",\"341\":\"MTA2\",\"342\":\"STK10\",\"343\":\"LTN1\",\"344\":\"TOMM70\",\"345\":\"SEC24D\",\"346\":\"UFL1\",\"347\":\"SORBS2\",\"348\":\"TMEM63A\",\"349\":\"FARP2\",\"350\":\"UBXN7\",\"351\":\"SUN1\",\"352\":\"ERLIN2\",\"353\":\"PRPF6\",\"354\":\"FRYL\",\"355\":\"ENDOD1\",\"356\":\"GLS\",\"357\":\"AP2A2\",\"358\":\"SEC31A\",\"359\":\"YIF1A\",\"360\":\"PRSS23\",\"361\":\"NDUFB6\",\"362\":\"MFN2\",\"363\":\"ZFPL1\",\"364\":\"ELP1\",\"365\":\"NDUFB4\",\"366\":\"RTN3\",\"367\":\"LETM1\",\"368\":\"STBD1\",\"369\":\"LUC7L3\",\"370\":\"GOSR1\",\"371\":\"LYPD3\",\"372\":\"VAPB\",\"373\":\"SNAPIN\",\"374\":\"MPZL1\",\"375\":\"NDUFA10\",\"376\":\"FKBP9\",\"377\":\"PGLS\",\"378\":\"PAPSS2\",\"379\":\"SMC2\",\"380\":\"TACC2\",\"381\":\"FARS2\",\"382\":\"LYPLA2\",\"383\":\"IPO7\",\"384\":\"SVIL\",\"385\":\"AHSA1\",\"386\":\"PSMG1\",\"387\":\"FMNL1\",\"388\":\"SGPL1\",\"389\":\"SEC24A\",\"390\":\"SEC24B\",\"391\":\"ETHE1\",\"392\":\"ACSL3\",\"393\":\"POLR1A\",\"394\":\"PCNT\",\"395\":\"ECEL1\",\"396\":\"HERC2\",\"397\":\"RAB3D\",\"398\":\"SNAP29\",\"399\":\"OXSR1\",\"400\":\"HSPA4L\",\"401\":\"PTBP3\",\"402\":\"LSM8\",\"403\":\"AP2A1\",\"404\":\"STAU1\",\"405\":\"BAG2\",\"406\":\"BAG3\",\"407\":\"MAP4K4\",\"408\":\"AIFM1\",\"409\":\"EML2\",\"410\":\"TSPAN13\",\"411\":\"BPNT1\",\"412\":\"ABHD16A\",\"413\":\"TXNDC12\",\"414\":\"TRUB2\",\"415\":\"TOP3B\",\"416\":\"AGR2\",\"417\":\"NDUFB10\",\"418\":\"CLPTM1\",\"419\":\"TOMM40\",\"420\":\"PEX11B\",\"421\":\"PAK4\",\"422\":\"ACTL6A\",\"423\":\"LDHA\",\"424\":\"GLUD1;GLUD2\",\"425\":\"DHFR\",\"426\":\"CYB5R3\",\"427\":\"GSR\",\"428\":\"MT-CO2\",\"429\":\"SOD1\",\"430\":\"PNP\",\"431\":\"HPRT1\",\"432\":\"GOT2\",\"433\":\"EGFR\",\"434\":\"PGK1\",\"435\":\"AK1\",\"436\":\"ASS1\",\"437\":\"NRAS\",\"438\":\"KRAS\",\"439\":\"LDLR\",\"440\":\"TGFB1\",\"441\":\"HLA-A;HLA-A;HLA-A;HLA-A;HLA-A;HLA-A\",\"442\":\"LMNA\",\"443\":\"TFRC\",\"444\":\"FTH1\",\"445\":\"MT-ND5\",\"446\":\"MT-ATP8\",\"447\":\"CAT\",\"448\":\"GBA\",\"449\":\"ALDOA\",\"450\":\"CSTB\",\"451\":\"ANXA1\",\"452\":\"APOB\",\"453\":\"SOD2\",\"454\":\"OAT\",\"455\":\"TK1\",\"456\":\"GAPDH\",\"457\":\"ERBB2\",\"458\":\"CAPNS1\",\"459\":\"HSPB1\",\"460\":\"TYMS\",\"461\":\"RPN1\",\"462\":\"RPN2\",\"463\":\"GNAI2\",\"464\":\"SLC4A2\",\"465\":\"ATP1A1\",\"466\":\"ATP1B1\",\"467\":\"APP\",\"468\":\"HMGN1\",\"469\":\"SLC25A5\",\"470\":\"ISG15\",\"471\":\"ALPP;ALPG\",\"472\":\"EIF2S1\",\"473\":\"ICAM1\",\"474\":\"RPLP1\",\"475\":\"RPLP2\",\"476\":\"RPLP0\",\"477\":\"SSB\",\"478\":\"TFAP2A\",\"479\":\"ITGB1\",\"480\":\"KRT18\",\"481\":\"INSR\",\"482\":\"FYN\",\"483\":\"PTMA\",\"484\":\"CDK1\",\"485\":\"ATP5F1B\",\"486\":\"S100A6\",\"487\":\"EIF4E\",\"488\":\"ENO1\",\"489\":\"GPI\",\"490\":\"NPM1\",\"491\":\"TPM3\",\"492\":\"ITGAV\",\"493\":\"HEXA\",\"494\":\"EPHX1\",\"495\":\"DBI\",\"496\":\"LDHB\",\"497\":\"P4HB\",\"498\":\"CTSD\",\"499\":\"ANXA2;ANXA2P2\",\"500\":\"TUBB\",\"501\":\"PSAP\",\"502\":\"HEXB\",\"503\":\"CTSL\",\"504\":\"PFN1\",\"505\":\"APRT\",\"506\":\"EPRS\",\"507\":\"CTSB\",\"508\":\"HSP90AA1\",\"509\":\"HNRNPC\",\"510\":\"UQCRH;UQCRHL\",\"511\":\"LAMB1\",\"512\":\"YES1\",\"513\":\"LYN\",\"514\":\"FH\",\"515\":\"IGF1R\",\"516\":\"ANXA6\",\"517\":\"RHOC\",\"518\":\"CD55\",\"519\":\"ABCB1\",\"520\":\"SLC3A2\",\"521\":\"GUSB\",\"522\":\"PFKM\",\"523\":\"HSP90AB1\",\"524\":\"SRPRA\",\"525\":\"ASNS\",\"526\":\"PDHA1\",\"527\":\"CYC1\",\"528\":\"SNRPB2\",\"529\":\"MET\",\"530\":\"MELTF\",\"531\":\"SNRNP70\",\"532\":\"ITGA5\",\"533\":\"NFIC\",\"534\":\"VIM\",\"535\":\"RPS17\",\"536\":\"GNAI3\",\"537\":\"ANXA5\",\"538\":\"RPSA\",\"539\":\"CD63\",\"540\":\"MRPL3\",\"541\":\"SNRPA\",\"542\":\"FGF2\",\"543\":\"ACAA1\",\"544\":\"SRP19\",\"545\":\"SNRPC\",\"546\":\"LGALS1\",\"547\":\"HMGB1\",\"548\":\"TPM1\",\"549\":\"CLTA\",\"550\":\"CLTB\",\"551\":\"ANXA4\",\"552\":\"CNP\",\"553\":\"HMOX1\",\"554\":\"DLD\",\"555\":\"HNRNPA1;HNRNPA1L2\",\"556\":\"SNRPA1\",\"557\":\"PARP1\",\"558\":\"IFIT1\",\"559\":\"LTA4H\",\"560\":\"ALDOC\",\"561\":\"H2AFV;H2AFZ\",\"562\":\"PRSS56\",\"563\":\"HSPA1A;HSPA1B\",\"564\":\"U2AF1L5;U2AF1\",\"565\":\"CBSL;CBS\",\"566\":\"CALM3;CALM2;CALM1\",\"567\":\"POLR1D\",\"568\":\"RO60\",\"569\":\"COX8A\",\"570\":\"RRAS\",\"571\":\"HIST1H1E;HIST1H1D\",\"572\":\"DLAT\",\"573\":\"PTPRF\",\"574\":\"TXN\",\"575\":\"COX5B\",\"576\":\"CTSA\",\"577\":\"MGST1\",\"578\":\"PRKAR1A\",\"579\":\"HSPD1\",\"580\":\"CLU\",\"581\":\"HSPA5\",\"582\":\"LAMC1\",\"583\":\"ACP2\",\"584\":\"HSPA8\",\"585\":\"SLC2A1\",\"586\":\"SLC2A3;SLC2A14\",\"587\":\"EPB41\",\"588\":\"UMPS\",\"589\":\"PDHB\",\"590\":\"DBT\",\"591\":\"PYGB\",\"592\":\"RALA\",\"593\":\"RALB\",\"594\":\"LAMP1\",\"595\":\"ACADM\",\"596\":\"TOP1\",\"597\":\"TOP2A\",\"598\":\"G6PD\",\"599\":\"UBL4A\",\"600\":\"PC\",\"601\":\"DMD\",\"602\":\"MTHFD1\",\"603\":\"IGF2R\",\"604\":\"ADH5\",\"605\":\"CDK4\",\"606\":\"PRPS2\",\"607\":\"PABPC1;PABPC3\",\"608\":\"PCNA\",\"609\":\"HARS\",\"610\":\"SLC25A4\",\"611\":\"SLC25A6\",\"612\":\"IMPDH2\",\"613\":\"TPR\",\"614\":\"CKB\",\"615\":\"ANXA3\",\"616\":\"CKMT1B\",\"617\":\"BCKDHA\",\"618\":\"ACTN1\",\"619\":\"XRCC6\",\"620\":\"XRCC5\",\"621\":\"UNG\",\"622\":\"COX4I1\",\"623\":\"IFI30\",\"624\":\"LAMP2\",\"625\":\"RNH1\",\"626\":\"EEF2\",\"627\":\"PDIA4\",\"628\":\"P4HA1\",\"629\":\"TPT1\",\"630\":\"PLS3\",\"631\":\"ETFA\",\"632\":\"GYS1\",\"633\":\"PRKAR2A\",\"634\":\"GTF2F2\",\"635\":\"CD59\",\"636\":\"MTHFD2\",\"637\":\"MIF\",\"638\":\"CD99\",\"639\":\"PRKCSH\",\"640\":\"FDPS\",\"641\":\"TRIM27\",\"642\":\"AKR1A1\",\"643\":\"PKM\",\"644\":\"HSP90B1\",\"645\":\"CCNB1\",\"646\":\"IDE\",\"647\":\"HNRNPL\",\"648\":\"DARS\",\"649\":\"JUP\",\"650\":\"UQCRB\",\"651\":\"AKR1B1\",\"652\":\"PVR\",\"653\":\"GSPT1\",\"654\":\"IFNGR1\",\"655\":\"B4GALT1\",\"656\":\"EZR\",\"657\":\"CD46\",\"658\":\"NME1\",\"659\":\"NQO1\",\"660\":\"GNS\",\"661\":\"RPS2\",\"662\":\"DSP\",\"663\":\"RPA2\",\"664\":\"NPR1\",\"665\":\"CD44\",\"666\":\"NQO2\",\"667\":\"CBR1\",\"668\":\"GLB1\",\"669\":\"NCK1\",\"670\":\"HIST1H1B\",\"671\":\"HIST1H1C\",\"672\":\"POR\",\"673\":\"ATP2A2\",\"674\":\"STMN1\",\"675\":\"YBX3\",\"676\":\"HMGA1\",\"677\":\"TMEM11\",\"678\":\"GOT1\",\"679\":\"ITGA2\",\"680\":\"NPR3\",\"681\":\"UBTF\",\"682\":\"NDUFB7\",\"683\":\"CAPN2\",\"684\":\"PTPN2\",\"685\":\"CTPS1\",\"686\":\"DDX5\",\"687\":\"PFKL\",\"688\":\"LGALS3\",\"689\":\"PSMC3\",\"690\":\"TCP1\",\"691\":\"PTPN1\",\"692\":\"ERCC2\",\"693\":\"RPL35A\",\"694\":\"ITGB5\",\"695\":\"ARF4\",\"696\":\"RPL7\",\"697\":\"VCL\",\"698\":\"SON\",\"699\":\"NELFE\",\"700\":\"RPL17\",\"701\":\"PGAM1\",\"702\":\"RCC1\",\"703\":\"SDC1\",\"704\":\"LIG1\",\"705\":\"ATP5PF\",\"706\":\"XRCC1\",\"707\":\"CD58\",\"708\":\"NCL\",\"709\":\"POLR2E\",\"710\":\"NDUFV2\",\"711\":\"EIF2AK2\",\"712\":\"SRM\",\"713\":\"CSNK2A2\",\"714\":\"ATP2B1\",\"715\":\"EIF2S2\",\"716\":\"ANXA7\",\"717\":\"BTF3\",\"718\":\"RAB4A\",\"719\":\"RAB6A\",\"720\":\"MSH3\",\"721\":\"PSMB1\",\"722\":\"M6PR\",\"723\":\"COX5A\",\"724\":\"LMNB1\",\"725\":\"CAST\",\"726\":\"IMPDH1\",\"727\":\"C4BPB\",\"728\":\"COL5A1\",\"729\":\"GSTM3\",\"730\":\"ATP6V1B2\",\"731\":\"ATP6V1C1\",\"732\":\"CSRP1\",\"733\":\"FLNA\",\"734\":\"NF1\",\"735\":\"ACO1\",\"736\":\"VDAC1\",\"737\":\"SDHB\",\"738\":\"CD9\",\"739\":\"BCKDHB\",\"740\":\"COMT\",\"741\":\"MMUT\",\"742\":\"OSBP\",\"743\":\"PCMT1\",\"744\":\"FBL\",\"745\":\"GART\",\"746\":\"PAICS\",\"747\":\"SCP2\",\"748\":\"UBA1\",\"749\":\"NME2;NME2P1\",\"750\":\"FDXR\",\"751\":\"HNRNPA2B1\",\"752\":\"UQCRC2\",\"753\":\"FBLN1\",\"754\":\"TCEA1\",\"755\":\"ITGA6\",\"756\":\"SFPQ\",\"757\":\"TUBG1;TUBG2\",\"758\":\"PPIB\",\"759\":\"ME2\",\"760\":\"WARS\",\"761\":\"RPS3\",\"762\":\"GCSH\",\"763\":\"JAK1\",\"764\":\"AHCY\",\"765\":\"CFL1\",\"766\":\"EIF4B\",\"767\":\"ATP2B4\",\"768\":\"CPT2\",\"769\":\"DTYMK\",\"770\":\"RRM1\",\"771\":\"EEF1B2\",\"772\":\"ATP5PB\",\"773\":\"ACP1\",\"774\":\"ACAT1\",\"775\":\"POLR2A\",\"776\":\"CDK2\",\"777\":\"MCM3\",\"778\":\"LAMA1\",\"779\":\"RPS12\",\"780\":\"FAS\",\"781\":\"YY1\",\"782\":\"DNAJB1\",\"783\":\"ATP5F1A\",\"784\":\"PSMA1\",\"785\":\"PSMA2\",\"786\":\"PSMA3\",\"787\":\"PSMA4\",\"788\":\"ITGA3\",\"789\":\"MSN\",\"790\":\"DDX6\",\"791\":\"DNMT1\",\"792\":\"U2AF2\",\"793\":\"RPL13\",\"794\":\"IVD\",\"795\":\"S100A4\",\"796\":\"HMGB2\",\"797\":\"PTBP1\",\"798\":\"TARS\",\"799\":\"VARS\",\"800\":\"EEF1G\",\"801\":\"FKBP2\",\"802\":\"STOM\",\"803\":\"AK4\",\"804\":\"YWHAQ\",\"805\":\"RPL10\",\"806\":\"RPA1\",\"807\":\"APEX1\",\"808\":\"CAD\",\"809\":\"CALR\",\"810\":\"MAP4\",\"811\":\"MAP4\",\"812\":\"CANX\",\"813\":\"PSMA5\",\"814\":\"PSMB4\",\"815\":\"PSMB6\",\"816\":\"PSMB5\",\"817\":\"ABCD3\",\"818\":\"ITPRID2\",\"819\":\"NDUFS1\",\"820\":\"POLD1\",\"821\":\"MAPK1\",\"822\":\"GRN\",\"823\":\"LAP3\",\"824\":\"GTF2E2\",\"825\":\"TPP2\",\"826\":\"EPHA2\",\"827\":\"SHC1\",\"828\":\"MPG\",\"829\":\"CRABP2\",\"830\":\"TKT\",\"831\":\"RBMS1\",\"832\":\"EEF1D\",\"833\":\"MARCKS\",\"834\":\"GNA11\",\"835\":\"ERP29\",\"836\":\"PRDX6\",\"837\":\"BLVRB\",\"838\":\"PRDX5\",\"839\":\"PRDX3\",\"840\":\"ATP5F1D\",\"841\":\"RPL12\",\"842\":\"ECHS1\",\"843\":\"CMPK1\",\"844\":\"PEBP1\",\"845\":\"PDIA3\",\"846\":\"PPP2R1A\",\"847\":\"PPP2R1B\",\"848\":\"CDC27\",\"849\":\"PPIF\",\"850\":\"NMT1\",\"851\":\"HLA-B;HLA-B;HLA-B;HLA-B;HLA-B;HLA-B;HLA-B\",\"852\":\"HLA-C;HLA-C;HLA-C;HLA-C;HLA-C;HLA-C;HLA-C\",\"853\":\"HMOX2\",\"854\":\"ADSS\",\"855\":\"AXL\",\"856\":\"LRPAP1\",\"857\":\"ADSL\",\"858\":\"CLIP1\",\"859\":\"SRI\",\"860\":\"SERPINB1\",\"861\":\"SLC7A1\",\"862\":\"ALDH1B1\",\"863\":\"POLR2B\",\"864\":\"SDHA\",\"865\":\"MAT2A\",\"866\":\"CPS1\",\"867\":\"SDC4\",\"868\":\"TIA1\",\"869\":\"DNAJA1\",\"870\":\"UQCRC1\",\"871\":\"HIBADH\",\"872\":\"ATIC\",\"873\":\"HNRNPH3\",\"874\":\"HNRNPH1\",\"875\":\"YWHAB\",\"876\":\"SFN\",\"877\":\"STIP1\",\"878\":\"S100A11\",\"879\":\"L1CAM\",\"880\":\"PRDX2\",\"881\":\"ARRB2\",\"882\":\"PYCR1\",\"883\":\"HPD\",\"884\":\"GTF2H1\",\"885\":\"CTH\",\"886\":\"RPL9P9\",\"887\":\"CD70\",\"888\":\"KIF5B\",\"889\":\"DUT\",\"890\":\"ABCC1\",\"891\":\"ABCD1\",\"892\":\"TTK\",\"893\":\"MCM4\",\"894\":\"MCM5\",\"895\":\"MCM7\",\"896\":\"GALNS\",\"897\":\"SDC2\",\"898\":\"SHMT1\",\"899\":\"SHMT2\",\"900\":\"HSPA4\",\"901\":\"GPC1\",\"902\":\"CTNNA1\",\"903\":\"CTNNB1\",\"904\":\"PHB\",\"905\":\"SERPINB6\",\"906\":\"NF2\",\"907\":\"RDX\",\"908\":\"RPA3\",\"909\":\"RFC4\",\"910\":\"RFC2\",\"911\":\"RFC1\",\"912\":\"RPL22\",\"913\":\"GTF2F1\",\"914\":\"SPR\",\"915\":\"AGL\",\"916\":\"MYH9\",\"917\":\"MYH10\",\"918\":\"COPB2\",\"919\":\"SOAT1\",\"920\":\"ADD1\",\"921\":\"BSG\",\"922\":\"FUS\",\"923\":\"NUP214\",\"924\":\"DEK\",\"925\":\"HMGCL\",\"926\":\"PSMC2\",\"927\":\"MAP2K2\",\"928\":\"ATP5F1C\",\"929\":\"ATP6V1E1\",\"930\":\"CPOX\",\"931\":\"RPL4\",\"932\":\"LONP1\",\"933\":\"PGM1\",\"934\":\"TGFBR1\",\"935\":\"GNL1\",\"936\":\"SERPINB5\",\"937\":\"DLST\",\"938\":\"SRP14\",\"939\":\"NUP62\",\"940\":\"HPCAL1;HPCA\",\"941\":\"FDFT1\",\"942\":\"TAGLN2\",\"943\":\"TALDO1\",\"944\":\"ETFB\",\"945\":\"RBMX\",\"946\":\"GGCX\",\"947\":\"ATP6V1A\",\"948\":\"HSPA9\",\"949\":\"EIF4A3\",\"950\":\"RPS19\",\"951\":\"RPL3\",\"952\":\"DDOST\",\"953\":\"ANP32A\",\"954\":\"FEN1\",\"955\":\"CUX1\",\"956\":\"CAPG\",\"957\":\"IL6ST\",\"958\":\"TXLNA\",\"959\":\"CCT6A\",\"960\":\"NNMT\",\"961\":\"RPL13A\",\"962\":\"ARL1\",\"963\":\"MLH1\",\"964\":\"STAT3\",\"965\":\"USP8\",\"966\":\"PEX19\",\"967\":\"MDH1\",\"968\":\"MDH2\",\"969\":\"RFC5\",\"970\":\"RFC3\",\"971\":\"HADHA\",\"972\":\"EIF2S3;EIF2S3B\",\"973\":\"EIF2D\",\"974\":\"BUD31\",\"975\":\"NAA10\",\"976\":\"PPP1R2;PPP1R2B\",\"977\":\"GARS\",\"978\":\"IARS\",\"979\":\"TNFSF9\",\"980\":\"SLC19A1\",\"981\":\"EIF1\",\"982\":\"PRKCI\",\"983\":\"ACTR1B\",\"984\":\"ECI1\",\"985\":\"TMPO\",\"986\":\"TMPO\",\"987\":\"STAT1\",\"988\":\"STAT6\",\"989\":\"MTREX\",\"990\":\"MTOR\",\"991\":\"PI4KA\",\"992\":\"RPS27\",\"993\":\"HELZ\",\"994\":\"NCAPD3\",\"995\":\"LIFR\",\"996\":\"LRPPRC\",\"997\":\"ACAA2\",\"998\":\"RPL35\",\"999\":\"CDKN2A\",\"1000\":\"PRCP\",\"1001\":\"ECE1\",\"1002\":\"SLC1A3\",\"1003\":\"SLC1A4\",\"1004\":\"PAFAH1B1\",\"1005\":\"MCAM\",\"1006\":\"CRAT\",\"1007\":\"MATR3\",\"1008\":\"MSH2\",\"1009\":\"GPD2\",\"1010\":\"SSR1\",\"1011\":\"ALDH3B1\",\"1012\":\"PTPN9\",\"1013\":\"RANBP1\",\"1014\":\"NAMPT\",\"1015\":\"PSMC4\",\"1016\":\"TSFM\",\"1017\":\"PPIC\",\"1018\":\"VDAC2\",\"1019\":\"ACADSB\",\"1020\":\"USP5\",\"1021\":\"MKI67\",\"1022\":\"RANGAP1\",\"1023\":\"RECQL\",\"1024\":\"NOP2\",\"1025\":\"CRK\",\"1026\":\"CRKL\",\"1027\":\"MTIF2\",\"1028\":\"BAG6\",\"1029\":\"NSF\",\"1030\":\"MAP2K3\",\"1031\":\"BRCC3\",\"1032\":\"RPL27A\",\"1033\":\"RPL5\",\"1034\":\"RPL21\",\"1035\":\"RPL28\",\"1036\":\"RPS9\",\"1037\":\"RPS5\",\"1038\":\"RPS10\",\"1039\":\"UTRN\",\"1040\":\"IQGAP1\",\"1041\":\"STT3A\",\"1042\":\"CAPZA2\",\"1043\":\"CAPZB\",\"1044\":\"EIF1AX;EIF1AY\",\"1045\":\"QARS\",\"1046\":\"RPL29\",\"1047\":\"UQCRFS1;UQCRFS1P1\",\"1048\":\"ATP5PO\",\"1049\":\"LIMS1\",\"1050\":\"SLC6A9\",\"1051\":\"PREP\",\"1052\":\"ARCN1\",\"1053\":\"LSS\",\"1054\":\"GCLM\",\"1055\":\"CD151\",\"1056\":\"PSMD8\",\"1057\":\"PRRC2A\",\"1058\":\"GSS\",\"1059\":\"CCT5\",\"1060\":\"NES\",\"1061\":\"HSPA13\",\"1062\":\"CSNK1A1;CSNK1A1L\",\"1063\":\"IDH2\",\"1064\":\"PITPNB\",\"1065\":\"CD97\",\"1066\":\"POLD2\",\"1067\":\"MARCKSL1\",\"1068\":\"PXN\",\"1069\":\"ALDH9A1\",\"1070\":\"RPL34\",\"1071\":\"LMAN1\",\"1072\":\"NASP\",\"1073\":\"FASN\",\"1074\":\"CCT3\",\"1075\":\"MRPL19\",\"1076\":\"ARRB1\",\"1077\":\"TUFM\",\"1078\":\"ALDH7A1\",\"1079\":\"CENPF\",\"1080\":\"SRP9\",\"1081\":\"UBE2A\",\"1082\":\"AARS\",\"1083\":\"CARS\",\"1084\":\"HARS2\",\"1085\":\"SARS\",\"1086\":\"PRIM2\",\"1087\":\"CSNK1E\",\"1088\":\"PSMB3\",\"1089\":\"PSMB2\",\"1090\":\"MCM2\",\"1091\":\"ACADVL\",\"1092\":\"ACOT2\",\"1093\":\"VPS41\",\"1094\":\"TMED10\",\"1095\":\"RBM25\",\"1096\":\"NUMB\",\"1097\":\"EIF2B2\",\"1098\":\"HINT1\",\"1099\":\"RANBP2\",\"1100\":\"NDUFV1\",\"1101\":\"GSK3A\",\"1102\":\"GSK3B\",\"1103\":\"NT5C2\",\"1104\":\"SEPHS1\",\"1105\":\"GMPS\",\"1106\":\"LIG3\",\"1107\":\"MRE11\",\"1108\":\"GNAQ\",\"1109\":\"IDH3A\",\"1110\":\"CRIP1\",\"1111\":\"GDI2\",\"1112\":\"EMD\",\"1113\":\"CPT1A\",\"1114\":\"SLC26A2\",\"1115\":\"SERPINH1\",\"1116\":\"ST13;ST13P5;ST13P4\",\"1117\":\"VASP\",\"1118\":\"DNM2\",\"1119\":\"METAP2\",\"1120\":\"CDK7\",\"1121\":\"BCAM\",\"1122\":\"PPT1\",\"1123\":\"RPL14\",\"1124\":\"CCT8\",\"1125\":\"CCT4\",\"1126\":\"ANXA11\",\"1127\":\"FXR1\",\"1128\":\"FXR2\",\"1129\":\"RAB5C\",\"1130\":\"RAB7A\",\"1131\":\"RAB9A\",\"1132\":\"RAB13\",\"1133\":\"RAB27A\",\"1134\":\"DAP\",\"1135\":\"DAP3\",\"1136\":\"MMP15\",\"1137\":\"SMARCA4\",\"1138\":\"IDH3G\",\"1139\":\"SSR4\",\"1140\":\"BCAP31\",\"1141\":\"HCFC1\",\"1142\":\"CAV2\",\"1143\":\"ALDH3A2\",\"1144\":\"HSD17B4\",\"1145\":\"PSMD7\",\"1146\":\"CLCN3\",\"1147\":\"CLCN7\",\"1148\":\"DYNLT3\",\"1149\":\"VAMP7\",\"1150\":\"HDGF\",\"1151\":\"CCNH\",\"1152\":\"NDUFA8\",\"1153\":\"HNRNPA3\",\"1154\":\"PGD\",\"1155\":\"HNRNPM\",\"1156\":\"KPNA2\",\"1157\":\"KPNA1\",\"1158\":\"NCBP2\",\"1159\":\"POLR2H\",\"1160\":\"POLR2J;POLR2J3;POLR2J2\",\"1161\":\"ARHGDIA\",\"1162\":\"AGFG1\",\"1163\":\"HNRNPF\",\"1164\":\"MSH6\",\"1165\":\"KIF11\",\"1166\":\"RIDA\",\"1167\":\"SMS\",\"1168\":\"HK2\",\"1169\":\"MRPL12\",\"1170\":\"THOP1\",\"1171\":\"CAPZA1\",\"1172\":\"CRIP2\",\"1173\":\"NUP98\",\"1174\":\"BLVRA\",\"1175\":\"SLC25A1\",\"1176\":\"PPP5C\",\"1177\":\"PLK1\",\"1178\":\"ARFIP2\",\"1179\":\"ARFIP1\",\"1180\":\"ACLY\",\"1181\":\"METAP1\",\"1182\":\"SUCLG1\",\"1183\":\"RABGGTB\",\"1184\":\"COPB1\",\"1185\":\"COPA\",\"1186\":\"CTSC\",\"1187\":\"AP2S1\",\"1188\":\"HCCS\",\"1189\":\"PTTG1IP\",\"1190\":\"SLC16A1\",\"1191\":\"IST1\",\"1192\":\"SEC24C\",\"1193\":\"SUB1\",\"1194\":\"BLM\",\"1195\":\"RARS\",\"1196\":\"PMS2\",\"1197\":\"YARS\",\"1198\":\"USP14\",\"1199\":\"PRKAG1\",\"1200\":\"ATP1B3\",\"1201\":\"RAD23B\",\"1202\":\"EPHB4\",\"1203\":\"AK2\",\"1204\":\"GAS1\",\"1205\":\"ALDH18A1\",\"1206\":\"NAPA\",\"1207\":\"EIF5\",\"1208\":\"SLC12A2\",\"1209\":\"PSMD4\",\"1210\":\"DRG2\",\"1211\":\"CSE1L\",\"1212\":\"TMBIM6\",\"1213\":\"VCP\",\"1214\":\"HADHB\",\"1215\":\"MANF\",\"1216\":\"NAP1L1\",\"1217\":\"ADK\",\"1218\":\"ADAR\",\"1219\":\"TPD52\",\"1220\":\"SEC13\",\"1221\":\"SNU13\",\"1222\":\"NPEPPS\",\"1223\":\"HNRNPH2\",\"1224\":\"OXCT1\",\"1225\":\"EIF3B\",\"1226\":\"NDUFV3\",\"1227\":\"RRP1\",\"1228\":\"MARS\",\"1229\":\"ITGA1\",\"1230\":\"ARPP19\",\"1231\":\"MAZ\",\"1232\":\"ATP5ME\",\"1233\":\"EIF6\",\"1234\":\"CTBP2\",\"1235\":\"NDUFA6\",\"1236\":\"PEX3\",\"1237\":\"HSD17B7\",\"1238\":\"CFAP298\",\"1239\":\"TMEM33\",\"1240\":\"SYNJ2BP\",\"1241\":\"GEMIN4\",\"1242\":\"CORO7;PAM16\",\"1243\":\"NUP107\",\"1244\":\"EEFSEC\",\"1245\":\"EPPK1\",\"1246\":\"MTPN\",\"1247\":\"YBEY\",\"1248\":\"ARPC4\",\"1249\":\"CD81\",\"1250\":\"SEC61G\",\"1251\":\"TPI1\",\"1252\":\"EIF3E\",\"1253\":\"SEC61B\",\"1254\":\"UBE2G2\",\"1255\":\"MYL6\",\"1256\":\"ACTB\",\"1257\":\"EIF4A1\",\"1258\":\"RPS20\",\"1259\":\"PRPS1\",\"1260\":\"PSMA6\",\"1261\":\"S100A10\",\"1262\":\"CDC42\",\"1263\":\"DSTN\",\"1264\":\"GMFB\",\"1265\":\"RAB8A\",\"1266\":\"SPCS3\",\"1267\":\"SRP54\",\"1268\":\"RAB2A\",\"1269\":\"RAB5B\",\"1270\":\"RAB10\",\"1271\":\"CXCR4\",\"1272\":\"UBE2D3;UBE2D2\",\"1273\":\"UBE2M\",\"1274\":\"UBE2K\",\"1275\":\"UBE2N;UBE2NL\",\"1276\":\"RAB14\",\"1277\":\"ACTR3\",\"1278\":\"ACTR2\",\"1279\":\"ACTR1A\",\"1280\":\"COPS2\",\"1281\":\"ABCE1\",\"1282\":\"RAP1B;A6NIZ1\",\"1283\":\"RAP2B\",\"1284\":\"RPS3A\",\"1285\":\"RPL26\",\"1286\":\"PSME3\",\"1287\":\"RPL15\",\"1288\":\"RPL27\",\"1289\":\"ATP6V0D1\",\"1290\":\"RPL37A\",\"1291\":\"RHOA\",\"1292\":\"NAA20\",\"1293\":\"HSPE1\",\"1294\":\"SEC61A1\",\"1295\":\"VBP1\",\"1296\":\"STXBP1\",\"1297\":\"B2M\",\"1298\":\"DAD1\",\"1299\":\"NPC2\",\"1300\":\"COPZ1\",\"1301\":\"SUMO2;SUMO4\",\"1302\":\"UFM1\",\"1303\":\"DCAF7\",\"1304\":\"WDR5\",\"1305\":\"NUTF2\",\"1306\":\"HNRNPK\",\"1307\":\"YWHAG\",\"1308\":\"RRAS2\",\"1309\":\"TIMM10\",\"1310\":\"RPS7\",\"1311\":\"PPP1CA\",\"1312\":\"PPP1CB\",\"1313\":\"NCS1\",\"1314\":\"PSMC1\",\"1315\":\"PSMC5\",\"1316\":\"RPS8\",\"1317\":\"RPS15A\",\"1318\":\"RPS16\",\"1319\":\"YWHAE\",\"1320\":\"RPS14\",\"1321\":\"RPS23\",\"1322\":\"RPS18\",\"1323\":\"RPS13\",\"1324\":\"RPS11\",\"1325\":\"SNRPE\",\"1326\":\"SNRPF\",\"1327\":\"LSM6\",\"1328\":\"SNRPD1\",\"1329\":\"SNRPD2\",\"1330\":\"SNRPD3\",\"1331\":\"ARF6\",\"1332\":\"PSMC6\",\"1333\":\"RPL7A\",\"1334\":\"ETF1\",\"1335\":\"CNBP\",\"1336\":\"RPS4X\",\"1337\":\"RHOB\",\"1338\":\"RPL23A\",\"1339\":\"RPS6\",\"1340\":\"HIST4H4\",\"1341\":\"RAB1A\",\"1342\":\"RAN\",\"1343\":\"RPL23\",\"1344\":\"RAP1A\",\"1345\":\"RPS15\",\"1346\":\"RPS24\",\"1347\":\"RPS25\",\"1348\":\"RPS26;RPS26P11\",\"1349\":\"RPS28\",\"1350\":\"FAU\",\"1351\":\"GNB1\",\"1352\":\"POLR2L\",\"1353\":\"RBX1\",\"1354\":\"GNB2\",\"1355\":\"RPL30\",\"1356\":\"RPL31\",\"1357\":\"RPL10A\",\"1358\":\"RPL32\",\"1359\":\"RPL11\",\"1360\":\"RPL8\",\"1361\":\"PPIA\",\"1362\":\"RPS27A;UBA52;UBB;UBC\",\"1363\":\"GRB2\",\"1364\":\"TRA2B\",\"1365\":\"RAC1;RAC3\",\"1366\":\"AP2B1\",\"1367\":\"GNAS;GNAS\",\"1368\":\"GNAI1\",\"1369\":\"YWHAZ\",\"1370\":\"PPP2R2A;PPP2R2D\",\"1371\":\"SNRPN;SNRPB\",\"1372\":\"SUMO1\",\"1373\":\"DYNLL1\",\"1374\":\"DYNLT1\",\"1375\":\"RPL38\",\"1376\":\"SKP1\",\"1377\":\"RPS21\",\"1378\":\"EIF5A;EIF5AL1\",\"1379\":\"RACK1\",\"1380\":\"ACTG1\",\"1381\":\"UBE2I\",\"1382\":\"TMSB10\",\"1383\":\"PPP2CA;PPP2CB\",\"1384\":\"YBX1\",\"1385\":\"SEC11A\",\"1386\":\"CSNK2B\",\"1387\":\"TPM4\",\"1388\":\"ACTC1;ACTG2;ACTA1;ACTA2\",\"1389\":\"UBE2L3\",\"1390\":\"EEF1A1\",\"1391\":\"TUBA1B;TUBA1A;TUBA3D;TUBA3C\",\"1392\":\"TUBA4A\",\"1393\":\"TUBB4B\",\"1394\":\"CSNK2A1;CSNK2A3\",\"1395\":\"HIST1H3J;HIST3H3;H3F3C\",\"1396\":\"CXADR\",\"1397\":\"EIF4G2\",\"1398\":\"RPP30\",\"1399\":\"GTF2I\",\"1400\":\"SRPK2\",\"1401\":\"CCT2\",\"1402\":\"RAE1\",\"1403\":\"GSTO1\",\"1404\":\"PRKDC\",\"1405\":\"ADAM17\",\"1406\":\"NUCB2\",\"1407\":\"BASP1\",\"1408\":\"MRPS22\",\"1409\":\"MRPS25\",\"1410\":\"MRPS10\",\"1411\":\"MRPS35\",\"1412\":\"MRPS5\",\"1413\":\"MRPS36\",\"1414\":\"MRPS11\",\"1415\":\"MRPS15\",\"1416\":\"MRPS21\",\"1417\":\"MRPS34\",\"1418\":\"MRPS6\",\"1419\":\"MRPS9\",\"1420\":\"SARNP\",\"1421\":\"LACTB\",\"1422\":\"RPL24\",\"1423\":\"ARF1\",\"1424\":\"ARF5\",\"1425\":\"ERH\",\"1426\":\"RHOG\",\"1427\":\"RPL19\",\"1428\":\"SERF2\",\"1429\":\"SRSF3\",\"1430\":\"MXRA7\",\"1431\":\"H3F3B\",\"1432\":\"FOXK1\",\"1433\":\"CCZ1;CCZ1B\",\"1434\":\"DAB2\",\"1435\":\"VLDLR\",\"1436\":\"HSPG2\",\"1437\":\"RBM3\",\"1438\":\"ATP2C1\",\"1439\":\"ATP11A\",\"1440\":\"CYCS\",\"1441\":\"TFAM\",\"1442\":\"SLC25A3\",\"1443\":\"HDLBP\",\"1444\":\"GTF2B\",\"1445\":\"CDK5\",\"1446\":\"CDK17\",\"1447\":\"PURA\",\"1448\":\"CDC42EP1\",\"1449\":\"CLTC\",\"1450\":\"NFKB2\",\"1451\":\"FKBP3\",\"1452\":\"REEP5\",\"1453\":\"SORD\",\"1454\":\"HNRNPU\",\"1455\":\"SPTBN1\",\"1456\":\"TIAL1\",\"1457\":\"SET;SETSIP\",\"1458\":\"SRSF2\",\"1459\":\"CAP1\",\"1460\":\"HMGCS1\",\"1461\":\"IFITM3\",\"1462\":\"SLC7A5\",\"1463\":\"EXOSC10\",\"1464\":\"PFKP\",\"1465\":\"EWSR1\",\"1466\":\"OCRL\",\"1467\":\"PLCB3\",\"1468\":\"ROR2\",\"1469\":\"AKAP17A\",\"1470\":\"DHODH\",\"1471\":\"OGDH\",\"1472\":\"DSC2\",\"1473\":\"RPL18A\",\"1474\":\"MAP2K1\",\"1475\":\"FKBP4\",\"1476\":\"PLOD1\",\"1477\":\"NUCB1\",\"1478\":\"RPL6\",\"1479\":\"TOP2B\",\"1480\":\"SLC25A11\",\"1481\":\"DST\",\"1482\":\"CAV1\",\"1483\":\"TGFBR3\",\"1484\":\"TNFAIP2\",\"1485\":\"LMNB2\",\"1486\":\"ERCC6\",\"1487\":\"TAP1\",\"1488\":\"TAP2\",\"1489\":\"CEBPZ\",\"1490\":\"UBXN1\",\"1491\":\"EIF4G1\",\"1492\":\"NOTCH2\",\"1493\":\"GLO1\",\"1494\":\"SSBP1\",\"1495\":\"YWHAH\",\"1496\":\"CSTF1\",\"1497\":\"PTK2\",\"1498\":\"SRSF11\",\"1499\":\"EEF1A2\",\"1500\":\"CALD1\",\"1501\":\"FPGS\",\"1502\":\"PTPN11\",\"1503\":\"KDSR\",\"1504\":\"PPAT\",\"1505\":\"GFPT1\",\"1506\":\"EXOSC9\",\"1507\":\"PSME1\",\"1508\":\"APLP2\",\"1509\":\"FMR1\",\"1510\":\"PRDX1\",\"1511\":\"RPL18\",\"1512\":\"C1QBP\",\"1513\":\"CKAP4\",\"1514\":\"TJP1\",\"1515\":\"KHDRBS1\",\"1516\":\"BAX\",\"1517\":\"POLE\",\"1518\":\"KLC1\",\"1519\":\"LRP1\",\"1520\":\"SRSF1\",\"1521\":\"ARHGAP1\",\"1522\":\"SRSF4\",\"1523\":\"PPP3CA\",\"1524\":\"DHX9\",\"1525\":\"CRYZ\",\"1526\":\"DDR1\",\"1527\":\"GOLGA2\",\"1528\":\"LGALS3BP\",\"1529\":\"CD47\",\"1530\":\"PPID\",\"1531\":\"SSRP1\",\"1532\":\"VAC14\",\"1533\":\"NSUN2\",\"1534\":\"RBBP4\",\"1535\":\"NCBP1\",\"1536\":\"AHNAK\",\"1537\":\"FCHO2\",\"1538\":\"HSPA14\",\"1539\":\"GALNT2\",\"1540\":\"GALNT1\",\"1541\":\"AP1B1\",\"1542\":\"CPSF1\",\"1543\":\"BST2\",\"1544\":\"PMPCA\",\"1545\":\"WASHC5\",\"1546\":\"NUP160\",\"1547\":\"TBL3\",\"1548\":\"GTF3C1\",\"1549\":\"TWF1\",\"1550\":\"ASPH\",\"1551\":\"TFCP2\",\"1552\":\"AKAP13\",\"1553\":\"EFEMP1\",\"1554\":\"BPTF\",\"1555\":\"STX4\",\"1556\":\"GRSF1\",\"1557\":\"NFIA\",\"1558\":\"SF3A3\",\"1559\":\"IFRD2\",\"1560\":\"TRIM26\",\"1561\":\"AIMP1\",\"1562\":\"ILF2\",\"1563\":\"ILF3\",\"1564\":\"LMAN2\",\"1565\":\"PTPRJ\",\"1566\":\"ELAVL2;ELAVL4\",\"1567\":\"TRAP1\",\"1568\":\"TRAF2\",\"1569\":\"DLG1\",\"1570\":\"MYO1E\",\"1571\":\"PTP4A2\",\"1572\":\"BNIP1\",\"1573\":\"ECH1\",\"1574\":\"ARHGAP5\",\"1575\":\"STRN3\",\"1576\":\"FLII\",\"1577\":\"TRIM32\",\"1578\":\"COASY\",\"1579\":\"MRPL28\",\"1580\":\"ACACA\",\"1581\":\"GPS1\",\"1582\":\"IK\",\"1583\":\"MTAP\",\"1584\":\"PRKAA1\",\"1585\":\"PPFIA1\",\"1586\":\"EIF2B5\",\"1587\":\"TARDBP\",\"1588\":\"HNRNPA0\",\"1589\":\"AIMP2\",\"1590\":\"PRDX4\",\"1591\":\"PAK2\",\"1592\":\"CBX3\",\"1593\":\"STK3\",\"1594\":\"STX5\",\"1595\":\"PSMD2\",\"1596\":\"SEMA3B\",\"1597\":\"DNAJC3\",\"1598\":\"SELENBP1\",\"1599\":\"NME3\",\"1600\":\"SRSF9\",\"1601\":\"SRSF5\",\"1602\":\"SRSF6\",\"1603\":\"TRIM28\",\"1604\":\"G3BP1\",\"1605\":\"NMI\",\"1606\":\"PABPC4\",\"1607\":\"PTPRS\",\"1608\":\"EIF3I\",\"1609\":\"PPIL2\",\"1610\":\"PPP2R5C\",\"1611\":\"PLD1\",\"1612\":\"UBE2V1\",\"1613\":\"MRPL49\",\"1614\":\"DYNC1I2\",\"1615\":\"ILK\",\"1616\":\"MSLN\",\"1617\":\"SNTB2\",\"1618\":\"TCOF1\",\"1619\":\"SLC39A6\",\"1620\":\"SF3B2\",\"1621\":\"PDAP1\",\"1622\":\"ADAM9\",\"1623\":\"ADAM15\",\"1624\":\"TMED1\",\"1625\":\"FKBP5\",\"1626\":\"SMAD4\",\"1627\":\"TCIRG1\",\"1628\":\"PICALM\",\"1629\":\"MTM1\",\"1630\":\"SQSTM1\",\"1631\":\"MTX1\",\"1632\":\"PRPF4B\",\"1633\":\"PIN1\",\"1634\":\"HDAC1\",\"1635\":\"CAMK2G\",\"1636\":\"CAMK2D\",\"1637\":\"DCTN2\",\"1638\":\"SNW1\",\"1639\":\"STIM1\",\"1640\":\"TRA2A\",\"1641\":\"SNX1\",\"1642\":\"KRR1\",\"1643\":\"PEX6\",\"1644\":\"PWP1\",\"1645\":\"MTMR2\",\"1646\":\"CUL1\",\"1647\":\"CUL2\",\"1648\":\"CUL3\",\"1649\":\"CUL4A\",\"1650\":\"CUL4B\",\"1651\":\"RAB31\",\"1652\":\"RAB32\",\"1653\":\"MOGS\",\"1654\":\"SPTAN1\",\"1655\":\"TNFAIP1\",\"1656\":\"DDX39B\",\"1657\":\"EXOSC2\",\"1658\":\"SNTB1\",\"1659\":\"TUBB2A\",\"1660\":\"GTF2H3\",\"1661\":\"BYSL\",\"1662\":\"IDI1\",\"1663\":\"CBFB\",\"1664\":\"CKAP5\",\"1665\":\"CIRBP\",\"1666\":\"COTL1\",\"1667\":\"COX17\",\"1668\":\"HNRNPD\",\"1669\":\"SCARB2\",\"1670\":\"LRP8\",\"1671\":\"IL18\",\"1672\":\"DAG1\",\"1673\":\"DSG2\",\"1674\":\"TRIM29\",\"1675\":\"UBE4A\",\"1676\":\"SEPT6\",\"1677\":\"KEAP1\",\"1678\":\"SAFB2\",\"1679\":\"EIF3A\",\"1680\":\"ARHGEF7\",\"1681\":\"EFR3A\",\"1682\":\"UBAP2L\",\"1683\":\"SCRIB\",\"1684\":\"MLEC\",\"1685\":\"TTLL12\",\"1686\":\"DOCK1\",\"1687\":\"FHL2\",\"1688\":\"MRPL58\",\"1689\":\"DCTN1\",\"1690\":\"DYNC1H1\",\"1691\":\"EIF2B1\",\"1692\":\"EIF4A2\",\"1693\":\"ELOA\",\"1694\":\"MAP7\",\"1695\":\"CTTN\",\"1696\":\"FLOT2\",\"1697\":\"RCN2\",\"1698\":\"TRIM25\",\"1699\":\"FKBP8\",\"1700\":\"FAM50A\",\"1701\":\"FRG1\",\"1702\":\"GNA13\",\"1703\":\"CAPRIN1\",\"1704\":\"RBM39\",\"1705\":\"FAT1\",\"1706\":\"HLTF\",\"1707\":\"SQLE\",\"1708\":\"PDIA5\",\"1709\":\"PRPSAP1\",\"1710\":\"DHX8\",\"1711\":\"MCM6\",\"1712\":\"ITPR2\",\"1713\":\"ITPR3\",\"1714\":\"ITPR1\",\"1715\":\"RASA3\",\"1716\":\"PLS1\",\"1717\":\"PUM1\",\"1718\":\"MDC1\",\"1719\":\"CLINT1\",\"1720\":\"MELK\",\"1721\":\"SMC1A\",\"1722\":\"RRP1B\",\"1723\":\"BMS1\",\"1724\":\"USP10\",\"1725\":\"MESD\",\"1726\":\"GANAB\",\"1727\":\"PPP2R5D\",\"1728\":\"LBR\",\"1729\":\"MVP\",\"1730\":\"GOLGB1\",\"1731\":\"NAA30\",\"1732\":\"CHD4\",\"1733\":\"LASP1\",\"1734\":\"PTGR1\",\"1735\":\"DRAP1\",\"1736\":\"KPNB1\",\"1737\":\"NOLC1\",\"1738\":\"NUMA1\",\"1739\":\"SLMAP\",\"1740\":\"GAPVD1\",\"1741\":\"NAA25\",\"1742\":\"NCAPH\",\"1743\":\"PCLAF\",\"1744\":\"SPCS2\",\"1745\":\"EMC2\",\"1746\":\"PSMD6\",\"1747\":\"HERPUD1\",\"1748\":\"MORF4L2\",\"1749\":\"SEPT2\",\"1750\":\"SART3\",\"1751\":\"NCAPD2\",\"1752\":\"EXOSC7\",\"1753\":\"EFTUD2\",\"1754\":\"LARS2\",\"1755\":\"R3HDM1\",\"1756\":\"RAB3GAP1\",\"1757\":\"SLC39A14\",\"1758\":\"KARS\",\"1759\":\"RRS1\",\"1760\":\"EIF4H\",\"1761\":\"ACAP2\",\"1762\":\"KIF14\",\"1763\":\"WDR43\",\"1764\":\"ACOX1\",\"1765\":\"OXA1L\",\"1766\":\"EEA1\",\"1767\":\"PDIA6\",\"1768\":\"PAFAH1B3\",\"1769\":\"PLEC\",\"1770\":\"PLEC\",\"1771\":\"PCM1\",\"1772\":\"PON2\",\"1773\":\"PPA1\",\"1774\":\"PTGES3\",\"1775\":\"NONO\",\"1776\":\"PTPRK\",\"1777\":\"RAB35\",\"1778\":\"RNPS1\",\"1779\":\"RBBP5\",\"1780\":\"RCN1\",\"1781\":\"LLGL1\",\"1782\":\"LRRC41\",\"1783\":\"TMED2\",\"1784\":\"PCBP1\",\"1785\":\"PCBP2\",\"1786\":\"PCBP2\",\"1787\":\"ELOC\",\"1788\":\"ELOB\",\"1789\":\"RHEB\",\"1790\":\"TOMM20\",\"1791\":\"MTFR1\",\"1792\":\"DHCR24\",\"1793\":\"SF3B3\",\"1794\":\"PUM3\",\"1795\":\"RSU1\",\"1796\":\"RPS6KA1\",\"1797\":\"SAFB\",\"1798\":\"SF3B4\",\"1799\":\"SF3A2\",\"1800\":\"RBMS2\",\"1801\":\"SEC23A\",\"1802\":\"SEC23B\",\"1803\":\"SF3A1\",\"1804\":\"SKIV2L\",\"1805\":\"SURF1\",\"1806\":\"SLC9A3R2\",\"1807\":\"TRAM1\",\"1808\":\"TSN\",\"1809\":\"TARBP2\",\"1810\":\"SF1\",\"1811\":\"TRIP10\",\"1812\":\"TRIP11\",\"1813\":\"TRIP13\",\"1814\":\"OASL\",\"1815\":\"MED1\",\"1816\":\"TRIP4\",\"1817\":\"HMGN3\",\"1818\":\"TRIP6\",\"1819\":\"MAPRE1\",\"1820\":\"ELAVL1\",\"1821\":\"NSDHL\",\"1822\":\"SLC1A5\",\"1823\":\"TOMM34\",\"1824\":\"SMAD2\",\"1825\":\"ITSN1\",\"1826\":\"TBCE\",\"1827\":\"NPTX1\",\"1828\":\"UBE2V2\",\"1829\":\"STXBP2\",\"1830\":\"VAMP3\",\"1831\":\"ATP6AP1\",\"1832\":\"RAB11B\",\"1833\":\"ZYX\",\"1834\":\"SEPT7\",\"1835\":\"ADRM1\",\"1836\":\"CCDC6\",\"1837\":\"UAP1\",\"1838\":\"IGFBP7\",\"1839\":\"PSMD5\",\"1840\":\"PKN2\",\"1841\":\"DDB1\",\"1842\":\"CDC37\",\"1843\":\"DPYSL2\",\"1844\":\"SYPL1\",\"1845\":\"RBBP7\",\"1846\":\"SRSF7\",\"1847\":\"CPSF6\",\"1848\":\"SMN2\",\"1849\":\"DBN1\",\"1850\":\"FSCN1\",\"1851\":\"DECR1\",\"1852\":\"MAN2A1\",\"1853\":\"NDUFA5\",\"1854\":\"KYNU\",\"1855\":\"CLPP\",\"1856\":\"TST\",\"1857\":\"UBE2S\",\"1858\":\"HAGH\",\"1859\":\"HIST2H2AC;HIST2H2AA4;HIST1H2AJ;HIST1H2AH;H2AFJ;HIST1H2AD;HIST1H2AM;HIST1H2AC;HIST3H2A;HIST1H2AE\",\"1860\":\"NDUFA9\",\"1861\":\"RTN1\",\"1862\":\"PCK2\",\"1863\":\"UPP1\",\"1864\":\"DDR2\",\"1865\":\"HADH\",\"1866\":\"CYP51A1\",\"1867\":\"UGP2\",\"1868\":\"UGT8\",\"1869\":\"TXNRD1\",\"1870\":\"TPD52L1\",\"1871\":\"IMMT\",\"1872\":\"TMEM132A\",\"1873\":\"INF2\",\"1874\":\"PDS5A\",\"1875\":\"AAK1\",\"1876\":\"WASHC4\",\"1877\":\"TSR1\",\"1878\":\"DPY19L1\",\"1879\":\"SMU1\",\"1880\":\"LRRFIP1\",\"1881\":\"P3H1\",\"1882\":\"EDRF1\",\"1883\":\"MAP7D1\",\"1884\":\"GRAMD1B\",\"1885\":\"TKFC\",\"1886\":\"LSM12\",\"1887\":\"HSDL1\",\"1888\":\"VMA21\",\"1889\":\"TUBB8\",\"1890\":\"TIMM50\",\"1891\":\"VPS26B\",\"1892\":\"NADK2\",\"1893\":\"GXYLT1\",\"1894\":\"ACSF3\",\"1895\":\"PREPL\",\"1896\":\"TBC1D10B\",\"1897\":\"ANO6\",\"1898\":\"CCDC58\",\"1899\":\"FLYWCH1\",\"1900\":\"TMEM259\",\"1901\":\"FAM98B\",\"1902\":\"PDCD4\",\"1903\":\"FNDC3B\",\"1904\":\"CEP55\",\"1905\":\"ORMDL2\",\"1906\":\"PHLDA2\",\"1907\":\"HSD17B12\",\"1908\":\"GLE1\",\"1909\":\"USP39\",\"1910\":\"AGK\",\"1911\":\"LACTB2\",\"1912\":\"EIPR1\",\"1913\":\"CCDC93\",\"1914\":\"HSP90AB2P\",\"1915\":\"ZNF326\",\"1916\":\"DNAJC21\",\"1917\":\"HERC4\",\"1918\":\"RABL3\",\"1919\":\"SH3D19\",\"1920\":\"EMC4\",\"1921\":\"NOMO2;NOMO3\",\"1922\":\"EARS2\",\"1923\":\"MIA3\",\"1924\":\"PRRC2B\",\"1925\":\"RRP12\",\"1926\":\"TOR1AIP1\",\"1927\":\"TEX30\",\"1928\":\"PCID2\",\"1929\":\"SPECC1\",\"1930\":\"WDR45B\",\"1931\":\"SAMD4B\",\"1932\":\"DNTTIP2\",\"1933\":\"HIST1H2BH;HIST2H2BF\",\"1934\":\"COX20\",\"1935\":\"NUP188\",\"1936\":\"HP1BP3\",\"1937\":\"CEP170\",\"1938\":\"ODR4\",\"1939\":\"FNBP1L\",\"1940\":\"FKBP15\",\"1941\":\"DDX59\",\"1942\":\"ARMH3\",\"1943\":\"MPP7\",\"1944\":\"TMEM63B\",\"1945\":\"GPATCH4\",\"1946\":\"ARHGAP21\",\"1947\":\"MRPL2\",\"1948\":\"UBAP2\",\"1949\":\"GORAB\",\"1950\":\"ACBD5\",\"1951\":\"RBM26\",\"1952\":\"WLS\",\"1953\":\"CCDC18\",\"1954\":\"RNASEH2B\",\"1955\":\"ATPAF1\",\"1956\":\"SH3PXD2A\",\"1957\":\"NT5DC1\",\"1958\":\"LYRM7\",\"1959\":\"EMC10\",\"1960\":\"RIF1\",\"1961\":\"VPS53\",\"1962\":\"CDC42BPA\",\"1963\":\"RPRD2\",\"1964\":\"MARC1\",\"1965\":\"PRPF38B\",\"1966\":\"RNF20\",\"1967\":\"CDKAL1\",\"1968\":\"BROX\",\"1969\":\"FOCAD\",\"1970\":\"ECPAS\",\"1971\":\"TUT7\",\"1972\":\"NAA35\",\"1973\":\"MBNL2\",\"1974\":\"CARMIL1\",\"1975\":\"SPRYD7\",\"1976\":\"CD276\",\"1977\":\"RNF213\",\"1978\":\"KANK2\",\"1979\":\"WASHC2A\",\"1980\":\"STEAP3\",\"1981\":\"FAM91A1\",\"1982\":\"ARL6IP4\",\"1983\":\"GLT8D1\",\"1984\":\"TNS3\",\"1985\":\"ARHGAP17\",\"1986\":\"CWF19L1\",\"1987\":\"VIRMA\",\"1988\":\"SPECC1L\",\"1989\":\"C12orf73\",\"1990\":\"ATL3\",\"1991\":\"RPL7L1\",\"1992\":\"VASN\",\"1993\":\"CIAPIN1\",\"1994\":\"PTRHD1\",\"1995\":\"ELP2\",\"1996\":\"LAMTOR1\",\"1997\":\"DHRS7B\",\"1998\":\"MRM1\",\"1999\":\"RAB12\",\"2000\":\"SDE2\",\"2001\":\"PDE12\",\"2002\":\"SLC25A24\",\"2003\":\"REEP3\",\"2004\":\"RETSAT\",\"2005\":\"RINT1\",\"2006\":\"TMEM214\",\"2007\":\"HIBCH\",\"2008\":\"PPP1R18\",\"2009\":\"MZT2B;MZT2A\",\"2010\":\"CAVIN1\",\"2011\":\"RPUSD3\",\"2012\":\"DHX57\",\"2013\":\"LPCAT3\",\"2014\":\"CDC73\",\"2015\":\"MRPL14\",\"2016\":\"SLC27A4\",\"2017\":\"LLGL2\",\"2018\":\"CC2D1A\",\"2019\":\"TATDN1\",\"2020\":\"EDC4\",\"2021\":\"PRPF8\",\"2022\":\"SCYL2\",\"2023\":\"CASC4\",\"2024\":\"FAHD1\",\"2025\":\"PDXDC1\",\"2026\":\"TTC37\",\"2027\":\"DARS2\",\"2028\":\"TMEM65\",\"2029\":\"NCEH1\",\"2030\":\"RHBDF2\",\"2031\":\"OGFOD3\",\"2032\":\"LARP1\",\"2033\":\"TRAF7\",\"2034\":\"POTEE;POTEF\",\"2035\":\"MTHFD1L\",\"2036\":\"CSPG4\",\"2037\":\"CYP20A1\",\"2038\":\"POGLUT2\",\"2039\":\"TMEM205\",\"2040\":\"LCLAT1\",\"2041\":\"CRELD2\",\"2042\":\"WDR82\",\"2043\":\"PACS1\",\"2044\":\"MPRIP\",\"2045\":\"RAB11FIP1\",\"2046\":\"NAPRT\",\"2047\":\"HACD2\",\"2048\":\"GIGYF2\",\"2049\":\"CD109\",\"2050\":\"HSDL2\",\"2051\":\"KYAT3\",\"2052\":\"NFXL1\",\"2053\":\"QSOX2\",\"2054\":\"FAM83H\",\"2055\":\"C1orf122\",\"2056\":\"ARHGEF18\",\"2057\":\"TMTC3\",\"2058\":\"VPS13C\",\"2059\":\"RAPH1\",\"2060\":\"USP43\",\"2061\":\"IKBIP\",\"2062\":\"IKBIP\",\"2063\":\"HIST2H3D\",\"2064\":\"LARP4\",\"2065\":\"TMUB2\",\"2066\":\"RPS27L\",\"2067\":\"SND1\",\"2068\":\"MARK2\",\"2069\":\"COX15\",\"2070\":\"DDX46\",\"2071\":\"TRMT10C\",\"2072\":\"BZW1\",\"2073\":\"LRRC8D\",\"2074\":\"DHX30\",\"2075\":\"EIF3M\",\"2076\":\"MEPCE\",\"2077\":\"RRAGA;RRAGB\",\"2078\":\"CYFIP1\",\"2079\":\"COPS6\",\"2080\":\"TAOK1\",\"2081\":\"MOB1A;MOB1B\",\"2082\":\"CHMP1B\",\"2083\":\"HS2ST1\",\"2084\":\"PHF5A\",\"2085\":\"ERMP1\",\"2086\":\"ZC3HAV1\",\"2087\":\"EFL1\",\"2088\":\"TRAPPC11\",\"2089\":\"NUP54\",\"2090\":\"ATG9A\",\"2091\":\"NUFIP2\",\"2092\":\"MAVS\",\"2093\":\"CLASP1\",\"2094\":\"DHX29\",\"2095\":\"POGLUT3\",\"2096\":\"KIF21A\",\"2097\":\"DCXR\",\"2098\":\"EMSY\",\"2099\":\"GOLGA7\",\"2100\":\"WAPL\",\"2101\":\"IRF2BP2\",\"2102\":\"SRGAP1\",\"2103\":\"ARPIN\",\"2104\":\"HUWE1\",\"2105\":\"YTHDF3\",\"2106\":\"MRPL55\",\"2107\":\"TMED4\",\"2108\":\"MRPL10\",\"2109\":\"GALNT7\",\"2110\":\"PHLDB2\",\"2111\":\"GLRX5\",\"2112\":\"TRAPPC6B\",\"2113\":\"MYPN\",\"2114\":\"PEG10\",\"2115\":\"SETD3\",\"2116\":\"PABPN1;BCL2L2\",\"2117\":\"MTDH\",\"2118\":\"ZNF598\",\"2119\":\"RTN4RL2\",\"2120\":\"KTN1\",\"2121\":\"PHLDB1\",\"2122\":\"TRABD2A\",\"2123\":\"LUZP1\",\"2124\":\"ALYREF\",\"2125\":\"GPR180\",\"2126\":\"VPS36\",\"2127\":\"CAND1\",\"2128\":\"RTTN\",\"2129\":\"THOC6\",\"2130\":\"PPFIBP1\",\"2131\":\"LONP2\",\"2132\":\"CHD1L\",\"2133\":\"CCDC25\",\"2134\":\"PROSER2\",\"2135\":\"LSR\",\"2136\":\"CARM1\",\"2137\":\"NCAPG2\",\"2138\":\"ANKLE2\",\"2139\":\"DDX42\",\"2140\":\"TICAM2;TMED7\",\"2141\":\"SPATS2\",\"2142\":\"VRK2\",\"2143\":\"STX12\",\"2144\":\"CPNE8\",\"2145\":\"MIB1\",\"2146\":\"ERC1\",\"2147\":\"RIOX2\",\"2148\":\"TRAPPC5\",\"2149\":\"PLD3\",\"2150\":\"ERI1\",\"2151\":\"AHNAK2\",\"2152\":\"P3H2\",\"2153\":\"CCDC50\",\"2154\":\"MCAT\",\"2155\":\"MISP\",\"2156\":\"WDR75\",\"2157\":\"MFN1\",\"2158\":\"SLC44A2\",\"2159\":\"ITPRIP\",\"2160\":\"WDFY1\",\"2161\":\"MAP7D3\",\"2162\":\"GCC2\",\"2163\":\"ZC3H7A\",\"2164\":\"PHF6\",\"2165\":\"LRRC8A\",\"2166\":\"ARHGAP12\",\"2167\":\"CHERP\",\"2168\":\"ANKHD1\",\"2169\":\"CCAR1\",\"2170\":\"DNAJC10\",\"2171\":\"NELFCD\",\"2172\":\"RHOT2\",\"2173\":\"RHOT1\",\"2174\":\"MRPL41\",\"2175\":\"PARP9\",\"2176\":\"RPAP2\",\"2177\":\"PNPLA6\",\"2178\":\"DDX60\",\"2179\":\"RAVER1\",\"2180\":\"FTSJ3\",\"2181\":\"SRRM1\",\"2182\":\"SMAP1\",\"2183\":\"SUPV3L1\",\"2184\":\"EXOC8\",\"2185\":\"KIAA2013\",\"2186\":\"MICU2\",\"2187\":\"ELMOD2\",\"2188\":\"KIAA0319L\",\"2189\":\"XRN1\",\"2190\":\"PELP1\",\"2191\":\"ABI1\",\"2192\":\"ADGRG2\",\"2193\":\"RDH10\",\"2194\":\"SPART\",\"2195\":\"RPTOR\",\"2196\":\"CNPY4\",\"2197\":\"CCAR2\",\"2198\":\"NDUFAF2\",\"2199\":\"VPS52\",\"2200\":\"NUP93\",\"2201\":\"LRRC47\",\"2202\":\"ARMC10\",\"2203\":\"ABHD12\",\"2204\":\"TMEM256\",\"2205\":\"ASCC3\",\"2206\":\"EHBP1L1\",\"2207\":\"PLCD3\",\"2208\":\"MICALL1\",\"2209\":\"MPP5\",\"2210\":\"STAG2\",\"2211\":\"SYNPO\",\"2212\":\"PNKD\",\"2213\":\"CHCHD4\",\"2214\":\"RAB42\",\"2215\":\"AFAP1\",\"2216\":\"MACO1\",\"2217\":\"DHRSX\",\"2218\":\"CISD2\",\"2219\":\"MRPL50\",\"2220\":\"CPSF7\",\"2221\":\"ARFGAP2\",\"2222\":\"OTUD6B\",\"2223\":\"EEF1AKNMT\",\"2224\":\"ARFGAP1\",\"2225\":\"EMC1\",\"2226\":\"CGAS\",\"2227\":\"ENAH\",\"2228\":\"MRPL43\",\"2229\":\"ASCC1\",\"2230\":\"LRRC57\",\"2231\":\"MLKL\",\"2232\":\"GATD1\",\"2233\":\"ATP11C\",\"2234\":\"SPATA5\",\"2235\":\"SLC43A3\",\"2236\":\"XXYLT1\",\"2237\":\"GOLM1\",\"2238\":\"COLGALT1\",\"2239\":\"SUMF2\",\"2240\":\"POGLUT1\",\"2241\":\"UBAC2\",\"2242\":\"TMEM87A\",\"2243\":\"RDH13\",\"2244\":\"PCSK9\",\"2245\":\"HSD17B11\",\"2246\":\"TXNDC5\",\"2247\":\"SPC24\",\"2248\":\"ATAD1\",\"2249\":\"SCCPDH\",\"2250\":\"RNF149\",\"2251\":\"SERBP1\",\"2252\":\"LEMD2\",\"2253\":\"NECAP1\",\"2254\":\"FAM98A\",\"2255\":\"DAGLB\",\"2256\":\"GALNT6\",\"2257\":\"NAXE\",\"2258\":\"SMG8\",\"2259\":\"RNF214\",\"2260\":\"LSM14A\",\"2261\":\"NPEPL1\",\"2262\":\"CNNM3\",\"2263\":\"ABCF1\",\"2264\":\"MCU\",\"2265\":\"PIK3C3\",\"2266\":\"NGDN\",\"2267\":\"PDZD8\",\"2268\":\"SLC30A7\",\"2269\":\"NAV1\",\"2270\":\"LPCAT1\",\"2271\":\"NUP43\",\"2272\":\"NUP37\",\"2273\":\"NUP35\",\"2274\":\"GPRC5A\",\"2275\":\"TOR1AIP2\",\"2276\":\"ATL2\",\"2277\":\"MOSPD2\",\"2278\":\"PLBD2\",\"2279\":\"DDX55\",\"2280\":\"NEDD1\",\"2281\":\"MCFD2\",\"2282\":\"THOC2\",\"2283\":\"WDR36\",\"2284\":\"VANGL1\",\"2285\":\"GADD45GIP1\",\"2286\":\"WDR48\",\"2287\":\"EXOC6\",\"2288\":\"SMARCC2\",\"2289\":\"NPLOC4\",\"2290\":\"SLC35B2\",\"2291\":\"PUM2\",\"2292\":\"ITFG1\",\"2293\":\"KLHDC4\",\"2294\":\"DNAJB14\",\"2295\":\"PIP4K2C\",\"2296\":\"RDH11\",\"2297\":\"MRPL30\",\"2298\":\"STT3B\",\"2299\":\"PNPT1\",\"2300\":\"HM13\",\"2301\":\"CD99L2\",\"2302\":\"BICD2\",\"2303\":\"GPT2\",\"2304\":\"DTX3L\",\"2305\":\"DDX54\",\"2306\":\"BLOC1S5\",\"2307\":\"DLG5\",\"2308\":\"BRIX1\",\"2309\":\"NEK7\",\"2310\":\"DTD1\",\"2311\":\"GPX8\",\"2312\":\"NUP210\",\"2313\":\"GEMIN5\",\"2314\":\"PIGO\",\"2315\":\"PARD3\",\"2316\":\"IPO4\",\"2317\":\"USP33\",\"2318\":\"WIPF2\",\"2319\":\"SCARB1\",\"2320\":\"ZC3H15\",\"2321\":\"PPP1R13L\",\"2322\":\"TMEM263\",\"2323\":\"PTPMT1\",\"2324\":\"NUP133\",\"2325\":\"PDCD6IP\",\"2326\":\"C15orf40\",\"2327\":\"BRK1\",\"2328\":\"THEM6\",\"2329\":\"MITD1\",\"2330\":\"CHTF18\",\"2331\":\"DCAKD\",\"2332\":\"SNRNP27\",\"2333\":\"TFB1M\",\"2334\":\"SCFD1\",\"2335\":\"CANT1\",\"2336\":\"HNRNPLL\",\"2337\":\"FAR1\",\"2338\":\"UBLCP1\",\"2339\":\"PCNP\",\"2340\":\"SPRYD4\",\"2341\":\"MAIP1\",\"2342\":\"TRUB1\",\"2343\":\"LMO7\",\"2344\":\"SLC44A1\",\"2345\":\"CKAP2\",\"2346\":\"ATXN2L\",\"2347\":\"RTN4IP1\",\"2348\":\"NELFB\",\"2349\":\"PALLD\",\"2350\":\"GEMIN6\",\"2351\":\"CASKIN2\",\"2352\":\"PSPC1\",\"2353\":\"SYNE2\",\"2354\":\"DNAJC9\",\"2355\":\"BRI3BP\",\"2356\":\"CTNNBL1\",\"2357\":\"AHCTF1\",\"2358\":\"OVCA2\",\"2359\":\"DDX1\",\"2360\":\"PIEZO1\",\"2361\":\"FAM3C\",\"2362\":\"H1FX\",\"2363\":\"GBF1\",\"2364\":\"SMG7\",\"2365\":\"NCSTN\",\"2366\":\"TM9SF4\",\"2367\":\"TMEM131\",\"2368\":\"MRPS27\",\"2369\":\"AP3S1\",\"2370\":\"UBXN4\",\"2371\":\"HSPH1\",\"2372\":\"SEPT8\",\"2373\":\"CNOT9\",\"2374\":\"LPGAT1\",\"2375\":\"TBC1D5\",\"2376\":\"MYO18A\",\"2377\":\"LARP4B\",\"2378\":\"GCN1\",\"2379\":\"NUP205\",\"2380\":\"PXDN\",\"2381\":\"PIGK\",\"2382\":\"MRPS31\",\"2383\":\"AKAP1\",\"2384\":\"ANP32B\",\"2385\":\"NECTIN2\",\"2386\":\"PRCC\",\"2387\":\"TFG\",\"2388\":\"HTRA1\",\"2389\":\"HDAC2\",\"2390\":\"STAM\",\"2391\":\"P3H4\",\"2392\":\"CREBBP\",\"2393\":\"TAF15\",\"2394\":\"EVPL\",\"2395\":\"GGH\",\"2396\":\"DDX17\",\"2397\":\"RAD50\",\"2398\":\"CELF1\",\"2399\":\"ABCC2\",\"2400\":\"UFD1\",\"2401\":\"GLG1\",\"2402\":\"UPF1\",\"2403\":\"COPS5\",\"2404\":\"GPKOW\",\"2405\":\"SMARCC1\",\"2406\":\"RAB8B\",\"2407\":\"KHSRP\",\"2408\":\"GCDH\",\"2409\":\"TNPO1\",\"2410\":\"ARHGEF2\",\"2411\":\"EMG1\",\"2412\":\"USP9X\",\"2413\":\"USP7\",\"2414\":\"ATP6V0A1\",\"2415\":\"LPP\",\"2416\":\"PTP4A1\",\"2417\":\"SCAMP4\",\"2418\":\"HPS3\",\"2419\":\"SMARCE1\",\"2420\":\"CAVIN3\",\"2421\":\"MYDGF\",\"2422\":\"BORCS5\",\"2423\":\"YIPF5\",\"2424\":\"PIGT\",\"2425\":\"IGSF8\",\"2426\":\"RPL36AL\",\"2427\":\"ZNF622\",\"2428\":\"PSMG2\",\"2429\":\"NCLN\",\"2430\":\"ERGIC1\",\"2431\":\"UTP4\",\"2432\":\"TBRG4\",\"2433\":\"MARC2\",\"2434\":\"FAM162A\",\"2435\":\"CCDC47\",\"2436\":\"MRPL24\",\"2437\":\"SYAP1\",\"2438\":\"EXOC4\",\"2439\":\"MAGOHB\",\"2440\":\"RFT1\",\"2441\":\"FERMT2\",\"2442\":\"FUBP1\",\"2443\":\"TTC17\",\"2444\":\"LRRC59\",\"2445\":\"VPS33A\",\"2446\":\"FKBP10\",\"2447\":\"EXOSC8\",\"2448\":\"SH3KBP1\",\"2449\":\"SLCO4A1\",\"2450\":\"ARL8A\",\"2451\":\"COA7\",\"2452\":\"FAM136A\",\"2453\":\"EFHD2\",\"2454\":\"PYCR2\",\"2455\":\"ACSF2\",\"2456\":\"ISOC1\",\"2457\":\"FLYWCH2\",\"2458\":\"GRAMD1A\",\"2459\":\"HAUS1\",\"2460\":\"FAF2\",\"2461\":\"CCDC124\",\"2462\":\"AP2M1\",\"2463\":\"TUBGCP3\",\"2464\":\"RCN3\",\"2465\":\"NMD3\",\"2466\":\"DNAJC19\",\"2467\":\"RMDN1\",\"2468\":\"CMBL\",\"2469\":\"MSI2\",\"2470\":\"SNRNP40\",\"2471\":\"MRPL38\",\"2472\":\"ERLEC1\",\"2473\":\"OMA1\",\"2474\":\"SEH1L\",\"2475\":\"KIF1BP\",\"2476\":\"GNPNAT1\",\"2477\":\"MRPS24\",\"2478\":\"MRPL53\",\"2479\":\"DAZAP1\",\"2480\":\"CCDC51\",\"2481\":\"RRP36\",\"2482\":\"DNAJA3\",\"2483\":\"TMA16\",\"2484\":\"MVB12A\",\"2485\":\"PTCD3\",\"2486\":\"MMAB\",\"2487\":\"EDC3\",\"2488\":\"S100A16\",\"2489\":\"OTUB1\",\"2490\":\"HMCES\",\"2491\":\"CHMP6\",\"2492\":\"CERS2\",\"2493\":\"MRPL48\",\"2494\":\"AURKB\",\"2495\":\"FAHD2A;FAHD2B\",\"2496\":\"TOE1\",\"2497\":\"DDX27\",\"2498\":\"BORCS6\",\"2499\":\"ZC3HAV1L\",\"2500\":\"PDLIM5\",\"2501\":\"ERO1A\",\"2502\":\"GRAMD2B\",\"2503\":\"REEP6\",\"2504\":\"PGAM5\",\"2505\":\"DDRGK1\",\"2506\":\"DHTKD1\",\"2507\":\"FUBP3\",\"2508\":\"RBM17\",\"2509\":\"RCC1L\",\"2510\":\"NARS2\",\"2511\":\"SUCLG2\",\"2512\":\"LRCH3\",\"2513\":\"HPDL\",\"2514\":\"ATP5MD\",\"2515\":\"PAWR\",\"2516\":\"ITCH\",\"2517\":\"TXNDC15\",\"2518\":\"KIRREL1\",\"2519\":\"COG3\",\"2520\":\"CDK5RAP3\",\"2521\":\"VPS39\",\"2522\":\"VPS50\",\"2523\":\"ELMO2\",\"2524\":\"TMX3\",\"2525\":\"BTF3L4\",\"2526\":\"TMEM87B\",\"2527\":\"CLPTM1L\",\"2528\":\"PBK\",\"2529\":\"DNAJC1\",\"2530\":\"SCYL1\",\"2531\":\"EXOC2\",\"2532\":\"CNDP2\",\"2533\":\"ZFR\",\"2534\":\"SNX27\",\"2535\":\"TRIM47\",\"2536\":\"CNOT6L\",\"2537\":\"DHRS1\",\"2538\":\"PRRC1\",\"2539\":\"FBXL18\",\"2540\":\"CCDC43\",\"2541\":\"WDR92\",\"2542\":\"MBOAT7\",\"2543\":\"DOCK7\",\"2544\":\"ZMAT2\",\"2545\":\"FAM210A\",\"2546\":\"NSUN5\",\"2547\":\"IPO9\",\"2548\":\"MIA2\",\"2549\":\"RBM14\",\"2550\":\"SORCS2\",\"2551\":\"QKI\",\"2552\":\"FMNL2\",\"2553\":\"PUS7\",\"2554\":\"TRAPPC9\",\"2555\":\"PPP1R10\",\"2556\":\"SLC38A2\",\"2557\":\"VPS35\",\"2558\":\"PURB\",\"2559\":\"PANX1\",\"2560\":\"NACC1\",\"2561\":\"MED15\",\"2562\":\"GFM1\",\"2563\":\"ERGIC2\",\"2564\":\"NUDCD1\",\"2565\":\"ERBIN\",\"2566\":\"PIGS\",\"2567\":\"CLCC1\",\"2568\":\"SRPK1\",\"2569\":\"STRBP\",\"2570\":\"SIN3A\",\"2571\":\"OSBPL9\",\"2572\":\"INTS14\",\"2573\":\"RBM15\",\"2574\":\"MMS19\",\"2575\":\"FAM129B\",\"2576\":\"YME1L1\",\"2577\":\"RMDN3\",\"2578\":\"MYCBP\",\"2579\":\"PSMB7\",\"2580\":\"CNN2\",\"2581\":\"SEC62\",\"2582\":\"CDC5L\",\"2583\":\"PSMD1\",\"2584\":\"SDF2\",\"2585\":\"PFDN5\",\"2586\":\"PARK7\",\"2587\":\"NEU1\",\"2588\":\"SORT1\",\"2589\":\"VAT1\",\"2590\":\"LGMN\",\"2591\":\"DNAJC2\",\"2592\":\"NUP88\",\"2593\":\"PIK3R4\",\"2594\":\"SERPINI1\",\"2595\":\"POP1\",\"2596\":\"S100A13\",\"2597\":\"SCAF11\",\"2598\":\"TSNAX\",\"2599\":\"TTC1\",\"2600\":\"DNAJC7\",\"2601\":\"CDCA3\",\"2602\":\"C12orf57\",\"2603\":\"PHB2\",\"2604\":\"PKMYT1\",\"2605\":\"CHP1\",\"2606\":\"KIF2C\",\"2607\":\"ATXN2\",\"2608\":\"HSD17B10\",\"2609\":\"COL12A1\",\"2610\":\"HNRNPAB\",\"2611\":\"NAP1L4\",\"2612\":\"NAPG\",\"2613\":\"PIP5K1A\",\"2614\":\"TXN2\",\"2615\":\"MIPEP\",\"2616\":\"ACO2\",\"2617\":\"TM9SF2\",\"2618\":\"SLC29A1\",\"2619\":\"TSG101\",\"2620\":\"CPNE1\",\"2621\":\"CCT7\",\"2622\":\"EBNA1BP2\",\"2623\":\"PRMT1\",\"2624\":\"BAG1\",\"2625\":\"ATF6B\",\"2626\":\"PKP2\",\"2627\":\"SH3GL1\",\"2628\":\"SEMA3C\",\"2629\":\"VRK1\",\"2630\":\"NIPSNAP1\",\"2631\":\"NCAPG\",\"2632\":\"ARPC5L\",\"2633\":\"MICU1\",\"2634\":\"ELAC2\",\"2635\":\"TRIR\",\"2636\":\"GRWD1\",\"2637\":\"MACROD1\",\"2638\":\"TCF25\",\"2639\":\"CMSS1\",\"2640\":\"WDR77\",\"2641\":\"CYBC1\",\"2642\":\"VKORC1\",\"2643\":\"TUBA1C\",\"2644\":\"APOL2\",\"2645\":\"MYBBP1A\",\"2646\":\"FERMT1\",\"2647\":\"CORO1B\",\"2648\":\"TXNDC17\",\"2649\":\"MRPL45\",\"2650\":\"C7orf50\",\"2651\":\"NUDT16L1\",\"2652\":\"SDF4\",\"2653\":\"PYM1\",\"2654\":\"AIFM2\",\"2655\":\"ADPGK\",\"2656\":\"UQCC2\",\"2657\":\"LLPH\",\"2658\":\"UTP23\",\"2659\":\"PELO\",\"2660\":\"ERP44\",\"2661\":\"NTPCR\",\"2662\":\"TACO1\",\"2663\":\"TUBGCP2\",\"2664\":\"ESYT1\",\"2665\":\"CNPY3\",\"2666\":\"NDFIP1\",\"2667\":\"PSMG3\",\"2668\":\"COPS4\",\"2669\":\"WAC\",\"2670\":\"MCMBP\",\"2671\":\"DCUN1D5\",\"2672\":\"ANP32E\",\"2673\":\"LRRC1\",\"2674\":\"PI4K2A\",\"2675\":\"TMEM43\",\"2676\":\"NDC1\",\"2677\":\"HGH1\",\"2678\":\"DHRS4\",\"2679\":\"NDUFAF3\",\"2680\":\"MMTAG2\",\"2681\":\"TMEM70\",\"2682\":\"TUBB6\",\"2683\":\"HNRNPUL1\",\"2684\":\"PDCD10\",\"2685\":\"HTATIP2\",\"2686\":\"DDX23\",\"2687\":\"TRAF4\",\"2688\":\"ABHD6\",\"2689\":\"WDR18\",\"2690\":\"VAMP8\",\"2691\":\"MLST8\",\"2692\":\"TMEM109\",\"2693\":\"KIFC3\",\"2694\":\"NOC4L\",\"2695\":\"ALG8\",\"2696\":\"TMED9\",\"2697\":\"GNL3\",\"2698\":\"TMUB1\",\"2699\":\"TIMM21\",\"2700\":\"NUP85\",\"2701\":\"ELOVL1\",\"2702\":\"NUDT9\",\"2703\":\"TARS2\",\"2704\":\"ACAT2\",\"2705\":\"RBM4\",\"2706\":\"SF3B5\",\"2707\":\"SFXN3\",\"2708\":\"CHID1\",\"2709\":\"GTPBP2\",\"2710\":\"LSM14B\",\"2711\":\"HINT2\",\"2712\":\"SGPP1\",\"2713\":\"OSBPL11\",\"2714\":\"OSBPL10\",\"2715\":\"RAB11FIP5\",\"2716\":\"C1QTNF6\",\"2717\":\"NAA15\",\"2718\":\"BCL2L13\",\"2719\":\"SRRT\",\"2720\":\"AP1M1\",\"2721\":\"NUSAP1\",\"2722\":\"HDHD5\",\"2723\":\"ITPA\",\"2724\":\"RTF2\",\"2725\":\"EIF2A\",\"2726\":\"CADM1\",\"2727\":\"POLDIP3\",\"2728\":\"KIAA1671\",\"2729\":\"MRPL32\",\"2730\":\"MRPL20\",\"2731\":\"MRPL13\",\"2732\":\"MRPL9\",\"2733\":\"MRPL4\",\"2734\":\"MRPL1\",\"2735\":\"NIFK\",\"2736\":\"YTHDF1\",\"2737\":\"MRPS26\",\"2738\":\"NLN\",\"2739\":\"DOCK9\",\"2740\":\"FRMD8\",\"2741\":\"NUF2\",\"2742\":\"MRPL37\",\"2743\":\"GTPBP4\",\"2744\":\"OSBPL8\",\"2745\":\"UACA\",\"2746\":\"RAB34\",\"2747\":\"WDR11\",\"2748\":\"UPF3B\",\"2749\":\"CRNKL1\",\"2750\":\"NACA4P\",\"2751\":\"TBL1XR1\",\"2752\":\"UBL5\",\"2753\":\"UCK2\",\"2754\":\"API5\",\"2755\":\"DPY30\",\"2756\":\"UNK\",\"2757\":\"ZDHHC5\",\"2758\":\"TNKS1BP1\",\"2759\":\"TANC1\",\"2760\":\"LNPK\",\"2761\":\"WDR12\",\"2762\":\"YIPF3\",\"2763\":\"C20orf27\",\"2764\":\"DDX24\",\"2765\":\"POLR1E\",\"2766\":\"WDR61\",\"2767\":\"SLIRP\",\"2768\":\"EGLN1\",\"2769\":\"MFF\",\"2770\":\"NAA50\",\"2771\":\"UBA5\",\"2772\":\"TMEM126A\",\"2773\":\"PAIP1\",\"2774\":\"CLPB\",\"2775\":\"LSG1\",\"2776\":\"FAM107B\",\"2777\":\"NAT10\",\"2778\":\"KLC2\",\"2779\":\"ILKAP\",\"2780\":\"XRN2\",\"2781\":\"NSRP1\",\"2782\":\"RACGAP1\",\"2783\":\"PARP12\",\"2784\":\"NT5C3A\",\"2785\":\"DDX47\",\"2786\":\"MAGT1\",\"2787\":\"RAB1B\",\"2788\":\"MRPL18\",\"2789\":\"TSPYL1\",\"2790\":\"LMAN2L\",\"2791\":\"FAM234A\",\"2792\":\"OSBPL5\",\"2793\":\"GLT8D2\",\"2794\":\"NUCKS1\",\"2795\":\"ASCC2\",\"2796\":\"ISCU\",\"2797\":\"EHD4\",\"2798\":\"VPS16\",\"2799\":\"VPS11\",\"2800\":\"SLC25A32\",\"2801\":\"TRIOBP\",\"2802\":\"SLK\",\"2803\":\"SLC38A1\",\"2804\":\"TAOK3\",\"2805\":\"RAB3GAP2\",\"2806\":\"DPH5\",\"2807\":\"DHX36\",\"2808\":\"PPA2\",\"2809\":\"MRPL46\",\"2810\":\"PNN\",\"2811\":\"TMEM245\",\"2812\":\"GGNBP2\",\"2813\":\"GHITM\",\"2814\":\"BOLA2B\",\"2815\":\"TMX1\",\"2816\":\"NELFA\",\"2817\":\"ACBD3\",\"2818\":\"CDC42EP4\",\"2819\":\"UNC45A\",\"2820\":\"DNAJC5\",\"2821\":\"CHMP4B\",\"2822\":\"RWDD1\",\"2823\":\"POFUT1\",\"2824\":\"TOR3A\",\"2825\":\"WNK1\",\"2826\":\"RNPEP\",\"2827\":\"GOLPH3\",\"2828\":\"SMOC1\",\"2829\":\"EPB41L1\",\"2830\":\"FAM83D\",\"2831\":\"TRABD\",\"2832\":\"EHD1\",\"2833\":\"ALG2\",\"2834\":\"HEATR1\",\"2835\":\"TFB2M\",\"2836\":\"CLMP\",\"2837\":\"CCDC134\",\"2838\":\"CCDC86\",\"2839\":\"REEP4\",\"2840\":\"NOL6\",\"2841\":\"YTHDC2\",\"2842\":\"EPS8L2\",\"2843\":\"ESRP2\",\"2844\":\"RPAP3\",\"2845\":\"ALG9\",\"2846\":\"ANTXR1\",\"2847\":\"WDR55\",\"2848\":\"DCTPP1\",\"2849\":\"SH2D4A\",\"2850\":\"RPF2\",\"2851\":\"DOCK5\",\"2852\":\"TDRD3\",\"2853\":\"C8orf33\",\"2854\":\"PTGES2\",\"2855\":\"ACAD9\",\"2856\":\"NT5DC2\",\"2857\":\"NOL11\",\"2858\":\"METTL7A\",\"2859\":\"ECT2\",\"2860\":\"GORASP2\",\"2861\":\"JPT2\",\"2862\":\"SLC25A22\",\"2863\":\"CNOT10\",\"2864\":\"LRRC40\",\"2865\":\"SFXN1\",\"2866\":\"COG4\",\"2867\":\"MRPL44\",\"2868\":\"NHEJ1\",\"2869\":\"ELP3\",\"2870\":\"POLR1B\",\"2871\":\"CARS2\",\"2872\":\"C17orf75\",\"2873\":\"GNB4\",\"2874\":\"XPO5\",\"2875\":\"GRPEL1\",\"2876\":\"CACYBP\",\"2877\":\"RRAGC;RRAGD\",\"2878\":\"RHOF\",\"2879\":\"RDH14\",\"2880\":\"TNS1\",\"2881\":\"VEZT\",\"2882\":\"TMEM165\",\"2883\":\"EML4\",\"2884\":\"GLOD4\",\"2885\":\"MCCC2\",\"2886\":\"MOV10\",\"2887\":\"RAVER2\",\"2888\":\"EPB41L5\",\"2889\":\"SDF2L1\",\"2890\":\"XAB2\",\"2891\":\"PREB\",\"2892\":\"ATP13A1\",\"2893\":\"MRPL47\",\"2894\":\"CHMP1A\",\"2895\":\"TM9SF3\",\"2896\":\"APMAP\",\"2897\":\"TXNRD2\",\"2898\":\"ABCB6\",\"2899\":\"ARFGAP3\",\"2900\":\"RAB18\",\"2901\":\"PALMD\",\"2902\":\"VTA1\",\"2903\":\"SARS2\",\"2904\":\"MRPS30\",\"2905\":\"DYNLRB1\",\"2906\":\"EMC7\",\"2907\":\"ENY2\",\"2908\":\"EXOSC4\",\"2909\":\"UBE2T\",\"2910\":\"DCP1A\",\"2911\":\"ACOT13\",\"2912\":\"TIMMDC1\",\"2913\":\"LUC7L\",\"2914\":\"MRPL40\",\"2915\":\"TIGAR\",\"2916\":\"RTN4\",\"2917\":\"HINT3\",\"2918\":\"NIT2\",\"2919\":\"AVEN\",\"2920\":\"ANLN\",\"2921\":\"MYO5C\",\"2922\":\"PDLIM7\",\"2923\":\"DIABLO\",\"2924\":\"DDX21\",\"2925\":\"SAR1A\",\"2926\":\"NANS\",\"2927\":\"SH3GLB2\",\"2928\":\"EIF2B3\",\"2929\":\"MBNL1\",\"2930\":\"CTPS2\",\"2931\":\"AAAS\",\"2932\":\"ABCB10\",\"2933\":\"CMC2\",\"2934\":\"UBQLN4\",\"2935\":\"HEBP1\",\"2936\":\"APOBEC3C\",\"2937\":\"VPS45\",\"2938\":\"PNO1\",\"2939\":\"MRPL17\",\"2940\":\"SERINC1\",\"2941\":\"ARHGAP35\",\"2942\":\"FAM114A2\",\"2943\":\"AGPAT3\",\"2944\":\"TOMM22\",\"2945\":\"LANCL2\",\"2946\":\"HOMER3\",\"2947\":\"FARSB\",\"2948\":\"IARS2\",\"2949\":\"TREX1\",\"2950\":\"DIAPH3\",\"2951\":\"PDS5B\",\"2952\":\"SMC4\",\"2953\":\"SACM1L\",\"2954\":\"OLA1\",\"2955\":\"CUTC\",\"2956\":\"ECHDC1\",\"2957\":\"RBM12\",\"2958\":\"DECR2\",\"2959\":\"ABHD10\",\"2960\":\"STAU2\",\"2961\":\"TMEM106B\",\"2962\":\"LIN7C\",\"2963\":\"AGPAT5\",\"2964\":\"TXLNG\",\"2965\":\"SPATS2L\",\"2966\":\"UFSP2\",\"2967\":\"ABCF3\",\"2968\":\"FAM49B\",\"2969\":\"DDX19A\",\"2970\":\"TBC1D23\",\"2971\":\"DCAF13\",\"2972\":\"EXOC1\",\"2973\":\"TMEM30A\",\"2974\":\"UQCC1\",\"2975\":\"SEPT11\",\"2976\":\"PARVA\",\"2977\":\"DNAJC11\",\"2978\":\"FANCI\",\"2979\":\"ATAD3A\",\"2980\":\"ARL8B\",\"2981\":\"GNL3L\",\"2982\":\"DDX18\",\"2983\":\"ARMC1\",\"2984\":\"MTPAP\",\"2985\":\"NLE1\",\"2986\":\"POLR3B\",\"2987\":\"RBM28\",\"2988\":\"WDR70\",\"2989\":\"ARGLU1\",\"2990\":\"SLTM\",\"2991\":\"PIH1D1\",\"2992\":\"RMND1\",\"2993\":\"PAK1IP1\",\"2994\":\"MRPL22\",\"2995\":\"NDUFB11\",\"2996\":\"SDHAF2\",\"2997\":\"MRPL16\",\"2998\":\"OCIAD1\",\"2999\":\"MARCH5\",\"3000\":\"HYPK\",\"3001\":\"RAB20\",\"3002\":\"LYAR\",\"3003\":\"IMPAD1\",\"3004\":\"CHCHD3\",\"3005\":\"DUS2\",\"3006\":\"MIOS\",\"3007\":\"SMPD4\",\"3008\":\"TRMT1\",\"3009\":\"GDAP2\",\"3010\":\"QPCTL\",\"3011\":\"DNAJB12\",\"3012\":\"GAR1\",\"3013\":\"DPP3\",\"3014\":\"DDX56\",\"3015\":\"BCLAF1\",\"3016\":\"MRPL39\",\"3017\":\"MAP3K20\",\"3018\":\"TMOD3\",\"3019\":\"ELOVL5\",\"3020\":\"UGGT1\",\"3021\":\"CDK12\",\"3022\":\"FASTKD2\",\"3023\":\"TECR\",\"3024\":\"ERAP1\",\"3025\":\"ACTR10\",\"3026\":\"CISD1\",\"3027\":\"C9orf78\",\"3028\":\"FAM120A\",\"3029\":\"GDE1\",\"3030\":\"SMARCAL1\",\"3031\":\"SPG21\",\"3032\":\"IGF2BP1\",\"3033\":\"MTCH1\",\"3034\":\"HSPBP1\",\"3035\":\"MAT2B\",\"3036\":\"MYOF\",\"3037\":\"EHD2\",\"3038\":\"CNOT2\",\"3039\":\"CRIM1\",\"3040\":\"MPP6\",\"3041\":\"CHMP5\",\"3042\":\"COMMD9\",\"3043\":\"CNIH4\",\"3044\":\"MRPL15\",\"3045\":\"THYN1\",\"3046\":\"NDUFAF4\",\"3047\":\"HACD3\",\"3048\":\"EMC3\",\"3049\":\"NDUFA13\",\"3050\":\"RAI14\",\"3051\":\"VAPA\",\"3052\":\"MRPL27\",\"3053\":\"TMEM14C\",\"3054\":\"SEPT10\",\"3055\":\"KIAA1522\",\"3056\":\"VPS18\",\"3057\":\"RCC2\",\"3058\":\"DIP2B\",\"3059\":\"SLAIN2\",\"3060\":\"BCCIP\",\"3061\":\"STK26\",\"3062\":\"PTGFRN\",\"3063\":\"HEATR5B\",\"3064\":\"RRBP1\",\"3065\":\"LARS\",\"3066\":\"EIF2AK4\",\"3067\":\"RBM27\",\"3068\":\"KLHL13;KLHL9\",\"3069\":\"ANKFY1\",\"3070\":\"SUCLA2\",\"3071\":\"STX18\",\"3072\":\"DPM3\",\"3073\":\"ATXN10\",\"3074\":\"TFIP11\",\"3075\":\"EPS15L1\",\"3076\":\"ORC3\",\"3077\":\"SAE1\",\"3078\":\"COPG2\",\"3079\":\"MRC2\",\"3080\":\"COMMD3\",\"3081\":\"GNG12\",\"3082\":\"MTRR\",\"3083\":\"UXT\",\"3084\":\"DHCR7\",\"3085\":\"SPAST\",\"3086\":\"VPS29\",\"3087\":\"EIF3K\",\"3088\":\"GRHPR\",\"3089\":\"CTSZ\",\"3090\":\"DNAJB11\",\"3091\":\"UBA2\",\"3092\":\"CTNNAL1\",\"3093\":\"MORF4L1\",\"3094\":\"NXF1\",\"3095\":\"SEL1L\",\"3096\":\"SLC25A10\",\"3097\":\"UQCR10\",\"3098\":\"TJP2\",\"3099\":\"DNAJB4\",\"3100\":\"VTI1B\",\"3101\":\"ADD3\",\"3102\":\"CNOT8\",\"3103\":\"PISD\",\"3104\":\"ABCF2\",\"3105\":\"TES\",\"3106\":\"TUBGCP4\",\"3107\":\"WARS2\",\"3108\":\"PARP2\",\"3109\":\"SEC63\",\"3110\":\"ZC3H7B\",\"3111\":\"NOL12\",\"3112\":\"SWAP70\",\"3113\":\"SUN2\",\"3114\":\"LAMTOR3\",\"3115\":\"LIMA1\",\"3116\":\"SRP68\",\"3117\":\"CHORDC1\",\"3118\":\"SEPT9\",\"3119\":\"PCYOX1\",\"3120\":\"DDX20\",\"3121\":\"AMACR\",\"3122\":\"CEMIP2\",\"3123\":\"BCAP29\",\"3124\":\"CYB5R1\",\"3125\":\"BAIAP2L1\",\"3126\":\"PFDN2\",\"3127\":\"SLC12A6\",\"3128\":\"PUF60\",\"3129\":\"NDUFA12\",\"3130\":\"ATP6V1H\",\"3131\":\"IPO11\",\"3132\":\"TRMT112\",\"3133\":\"CPA4\",\"3134\":\"XPO7\",\"3135\":\"VPS51\",\"3136\":\"BAZ1B\",\"3137\":\"ATP5IF1\",\"3138\":\"HERC5\",\"3139\":\"LNPEP\",\"3140\":\"CNOT7\",\"3141\":\"PLXNA1\",\"3142\":\"HACL1\",\"3143\":\"TRMT6\",\"3144\":\"RASAL2\",\"3145\":\"SLC25A13\",\"3146\":\"DBNL\",\"3147\":\"DCTN4\",\"3148\":\"ANAPC7\",\"3149\":\"ANAPC5\",\"3150\":\"STOML2\",\"3151\":\"VPS28\",\"3152\":\"DBR1\",\"3153\":\"JPT1\",\"3154\":\"MRTO4\",\"3155\":\"NUDT5\",\"3156\":\"RCOR1\",\"3157\":\"MAN1B1\",\"3158\":\"RALY\",\"3159\":\"GTF3C4\",\"3160\":\"PACSIN3\",\"3161\":\"ACIN1\",\"3162\":\"AMFR\",\"3163\":\"AGO2\",\"3164\":\"NUP50\",\"3165\":\"CDV3\",\"3166\":\"CNOT11\",\"3167\":\"RAB21\",\"3168\":\"TRAPPC2L\",\"3169\":\"PSME2\",\"3170\":\"RAB23\",\"3171\":\"MCTS1\",\"3172\":\"SLC39A10\",\"3173\":\"CCPG1\",\"3174\":\"KIDINS220\",\"3175\":\"ISY1\",\"3176\":\"CORO1C\",\"3177\":\"TPX2\",\"3178\":\"NOB1\",\"3179\":\"TMCO1\",\"3180\":\"PRPF19\",\"3181\":\"UBQLN1\",\"3182\":\"NENF\",\"3183\":\"NOL7\",\"3184\":\"SNX12\",\"3185\":\"VPS4A\",\"3186\":\"G3BP2\",\"3187\":\"STUB1\",\"3188\":\"PACSIN2\",\"3189\":\"MAGED2\",\"3190\":\"SNX6\",\"3191\":\"DUSP12\",\"3192\":\"SSR3\",\"3193\":\"PSMD13\",\"3194\":\"FAF1\",\"3195\":\"PROCR\",\"3196\":\"PPIE\",\"3197\":\"ABCG2\",\"3198\":\"DIMT1\",\"3199\":\"COPS3\",\"3200\":\"MINPP1\",\"3201\":\"WDR3\",\"3202\":\"TTF2\",\"3203\":\"NSFL1C\",\"3204\":\"C19orf53\",\"3205\":\"SLC12A4\",\"3206\":\"MACF1\",\"3207\":\"LIMCH1\",\"3208\":\"TNRC6B\",\"3209\":\"EXOC7\",\"3210\":\"ZC3H4\",\"3211\":\"SHOC2\",\"3212\":\"SRRM2\",\"3213\":\"PA2G4\",\"3214\":\"SPG7\",\"3215\":\"BAIAP2\",\"3216\":\"SMC3\",\"3217\":\"NIP7\",\"3218\":\"GNE\",\"3219\":\"RTRAF\",\"3220\":\"RUVBL2\",\"3221\":\"PIN4\",\"3222\":\"EIF3L\",\"3223\":\"PLAA\",\"3224\":\"RUVBL1\",\"3225\":\"NUDC\",\"3226\":\"BCS1L\",\"3227\":\"VDAC3\",\"3228\":\"ERGIC3\",\"3229\":\"FARSA\",\"3230\":\"SLC5A6\",\"3231\":\"DRG1\",\"3232\":\"NCKAP1\",\"3233\":\"CNPY2\",\"3234\":\"FNDC3A\",\"3235\":\"DIS3\",\"3236\":\"TRAPPC8\",\"3237\":\"GSTK1\",\"3238\":\"LAMTOR2\",\"3239\":\"MRPS28\",\"3240\":\"COA3\",\"3241\":\"MRPS17\",\"3242\":\"MRPS7\",\"3243\":\"POLDIP2\",\"3244\":\"AP3M1\",\"3245\":\"LEMD3\",\"3246\":\"CARHSP1\",\"3247\":\"THRAP3\",\"3248\":\"WBP11\",\"3249\":\"NOP58\",\"3250\":\"GIT1\",\"3251\":\"SUGT1\",\"3252\":\"YARS2\",\"3253\":\"ACOT9\",\"3254\":\"NOSIP\",\"3255\":\"DERA\",\"3256\":\"MEMO1\",\"3257\":\"TMX2\",\"3258\":\"LSM2\",\"3259\":\"SH3GLB1\",\"3260\":\"NDUFAF1\",\"3261\":\"CAB39\",\"3262\":\"LUC7L2\",\"3263\":\"DHRS7\",\"3264\":\"MRPS2\",\"3265\":\"MOB4\",\"3266\":\"RRP7A\",\"3267\":\"SBDS\",\"3268\":\"TMED5\",\"3269\":\"SF3B6\",\"3270\":\"MRPL11\",\"3271\":\"RRP15\",\"3272\":\"NOP16\",\"3273\":\"PPIL1\",\"3274\":\"UFC1\",\"3275\":\"CIAO2B\",\"3276\":\"MRPS16\",\"3277\":\"FIS1\",\"3278\":\"MRPS23\",\"3279\":\"PTRH2\",\"3280\":\"STRAP\",\"3281\":\"RTCB\",\"3282\":\"RAP2C\",\"3283\":\"TMED3\",\"3284\":\"RPL36\",\"3285\":\"PKP3\",\"3286\":\"KNSTRN\",\"3287\":\"HBS1L\",\"3288\":\"ATP6V0A2\",\"3289\":\"TLN1\",\"3290\":\"TCAF1\",\"3291\":\"PLXND1\",\"3292\":\"FARP1\",\"3293\":\"TLN2\",\"3294\":\"MYO5A\",\"3295\":\"HYOU1\",\"3296\":\"TBL2\",\"3297\":\"TELO2\",\"3298\":\"AFG3L2\",\"3299\":\"LSM4\",\"3300\":\"RNF114\",\"3301\":\"SAMM50\",\"3302\":\"PRRC2C\",\"3303\":\"OARD1\",\"3304\":\"HSPB11\",\"3305\":\"PPME1\",\"3306\":\"KCTD3\",\"3307\":\"YTHDF2\",\"3308\":\"NME7\",\"3309\":\"SUPT16H\",\"3310\":\"UTP18\",\"3311\":\"PHLDA3\",\"3312\":\"TIMM9\",\"3313\":\"TIMM8B\",\"3314\":\"UCHL5\",\"3315\":\"CD2AP\",\"3316\":\"ATP6V1D\",\"3317\":\"TNPO3\",\"3318\":\"TIMM13\",\"3319\":\"SRPRB\",\"3320\":\"GTF3C5\",\"3321\":\"TRAPPC1\",\"3322\":\"CDC42BPB\",\"3323\":\"RBM8A\",\"3324\":\"DNAJC15\",\"3325\":\"ZNF706\",\"3326\":\"SNX9\",\"3327\":\"SNX8\",\"3328\":\"SNX5\",\"3329\":\"FLVCR1\",\"3330\":\"PUS1\",\"3331\":\"PSAT1\",\"3332\":\"NCOR2\",\"3333\":\"SLC25A15\",\"3334\":\"F11R\",\"3335\":\"NPTN\",\"3336\":\"ALG5\",\"3337\":\"MRPS18B\",\"3338\":\"COPG1\",\"3339\":\"AUP1\",\"3340\":\"CLIC4\",\"3341\":\"NFS1\",\"3342\":\"CFAP20\",\"3343\":\"SPCS1\",\"3344\":\"MTCH2\",\"3345\":\"SELENOK\",\"3346\":\"ARFGEF2\",\"3347\":\"STK24\",\"3348\":\"BZW2\",\"3349\":\"MRPL42\",\"3350\":\"DYNC1LI1\",\"3351\":\"CHCHD2;CHCHD2P9\",\"3352\":\"TEX264\",\"3353\":\"CEPT1\",\"3354\":\"OAS3\",\"3355\":\"PRSS21\",\"3356\":\"IGF2BP2\",\"3357\":\"CSNK1G3\",\"3358\":\"SLC30A1\",\"3359\":\"SLC4A7\",\"3360\":\"NDUFB9\",\"3361\":\"SQOR\",\"3362\":\"ROBO1\",\"3363\":\"CDH10\",\"3364\":\"WASF2\",\"3365\":\"SEC23IP\"},\"Compartment\":{\"0\":\"undefined\",\"1\":\"undefined\",\"2\":\"undefined\",\"3\":\"undefined\",\"4\":\"undefined\",\"5\":\"ER\",\"6\":\"undefined\",\"7\":\"undefined\",\"8\":\"Large Protein Complex\",\"9\":\"undefined\",\"10\":\"undefined\",\"11\":\"undefined\",\"12\":\"undefined\",\"13\":\"undefined\",\"14\":\"undefined\",\"15\":\"undefined\",\"16\":\"undefined\",\"17\":\"Peroxisome\",\"18\":\"undefined\",\"19\":\"undefined\",\"20\":\"undefined\",\"21\":\"undefined\",\"22\":\"undefined\",\"23\":\"Plasma membrane\",\"24\":\"undefined\",\"25\":\"undefined\",\"26\":\"undefined\",\"27\":\"Plasma membrane\",\"28\":\"undefined\",\"29\":\"Endosome\",\"30\":\"undefined\",\"31\":\"undefined\",\"32\":\"Large Protein Complex\",\"33\":\"Large Protein Complex\",\"34\":\"undefined\",\"35\":\"ER\",\"36\":\"undefined\",\"37\":\"undefined\",\"38\":\"undefined\",\"39\":\"Large Protein Complex\",\"40\":\"undefined\",\"41\":\"Mitochondrion\",\"42\":\"undefined\",\"43\":\"undefined\",\"44\":\"undefined\",\"45\":\"Mitochondrion\",\"46\":\"undefined\",\"47\":\"undefined\",\"48\":\"undefined\",\"49\":\"undefined\",\"50\":\"undefined\",\"51\":\"Golgi\",\"52\":\"undefined\",\"53\":\"undefined\",\"54\":\"undefined\",\"55\":\"Large Protein Complex\",\"56\":\"Large Protein Complex\",\"57\":\"undefined\",\"58\":\"undefined\",\"59\":\"undefined\",\"60\":\"undefined\",\"61\":\"undefined\",\"62\":\"undefined\",\"63\":\"undefined\",\"64\":\"undefined\",\"65\":\"undefined\",\"66\":\"undefined\",\"67\":\"undefined\",\"68\":\"undefined\",\"69\":\"undefined\",\"70\":\"Lysosome\",\"71\":\"undefined\",\"72\":\"undefined\",\"73\":\"ER\",\"74\":\"undefined\",\"75\":\"undefined\",\"76\":\"Large Protein Complex\",\"77\":\"Endosome\",\"78\":\"Actin binding proteins\",\"79\":\"Ergic\\/cisGolgi\",\"80\":\"undefined\",\"81\":\"ER\",\"82\":\"Endosome\",\"83\":\"undefined\",\"84\":\"undefined\",\"85\":\"undefined\",\"86\":\"undefined\",\"87\":\"undefined\",\"88\":\"undefined\",\"89\":\"undefined\",\"90\":\"Lysosome\",\"91\":\"undefined\",\"92\":\"undefined\",\"93\":\"Large Protein Complex\",\"94\":\"Endosome\",\"95\":\"undefined\",\"96\":\"undefined\",\"97\":\"undefined\",\"98\":\"Plasma membrane\",\"99\":\"undefined\",\"100\":\"undefined\",\"101\":\"undefined\",\"102\":\"Mitochondrion\",\"103\":\"undefined\",\"104\":\"Endosome\",\"105\":\"undefined\",\"106\":\"undefined\",\"107\":\"ER\",\"108\":\"undefined\",\"109\":\"Large Protein Complex\",\"110\":\"undefined\",\"111\":\"undefined\",\"112\":\"Actin binding proteins\",\"113\":\"undefined\",\"114\":\"Plasma membrane\",\"115\":\"undefined\",\"116\":\"undefined\",\"117\":\"Lysosome\",\"118\":\"Endosome\",\"119\":\"Endosome\",\"120\":\"Large Protein Complex\",\"121\":\"Large Protein Complex\",\"122\":\"Large Protein Complex\",\"123\":\"Ergic\\/cisGolgi\",\"124\":\"undefined\",\"125\":\"undefined\",\"126\":\"Large Protein Complex\",\"127\":\"undefined\",\"128\":\"Peroxisome\",\"129\":\"undefined\",\"130\":\"undefined\",\"131\":\"Mitochondrion\",\"132\":\"Ergic\\/cisGolgi\",\"133\":\"Ergic\\/cisGolgi\",\"134\":\"ER\",\"135\":\"ER\",\"136\":\"undefined\",\"137\":\"undefined\",\"138\":\"undefined\",\"139\":\"undefined\",\"140\":\"undefined\",\"141\":\"undefined\",\"142\":\"undefined\",\"143\":\"Large Protein Complex\",\"144\":\"Large Protein Complex\",\"145\":\"undefined\",\"146\":\"undefined\",\"147\":\"Endosome\",\"148\":\"Plasma membrane\",\"149\":\"undefined\",\"150\":\"undefined\",\"151\":\"undefined\",\"152\":\"undefined\",\"153\":\"ER\",\"154\":\"undefined\",\"155\":\"Large Protein Complex\",\"156\":\"ER\",\"157\":\"undefined\",\"158\":\"undefined\",\"159\":\"undefined\",\"160\":\"undefined\",\"161\":\"undefined\",\"162\":\"undefined\",\"163\":\"Large Protein Complex\",\"164\":\"Large Protein Complex\",\"165\":\"undefined\",\"166\":\"undefined\",\"167\":\"undefined\",\"168\":\"undefined\",\"169\":\"undefined\",\"170\":\"undefined\",\"171\":\"Large Protein Complex\",\"172\":\"undefined\",\"173\":\"undefined\",\"174\":\"undefined\",\"175\":\"undefined\",\"176\":\"undefined\",\"177\":\"Large Protein Complex\",\"178\":\"undefined\",\"179\":\"undefined\",\"180\":\"undefined\",\"181\":\"Lysosome\",\"182\":\"undefined\",\"183\":\"undefined\",\"184\":\"undefined\",\"185\":\"undefined\",\"186\":\"Large Protein Complex\",\"187\":\"undefined\",\"188\":\"undefined\",\"189\":\"undefined\",\"190\":\"undefined\",\"191\":\"Mitochondrion\",\"192\":\"undefined\",\"193\":\"undefined\",\"194\":\"undefined\",\"195\":\"undefined\",\"196\":\"Actin binding proteins\",\"197\":\"Large Protein Complex\",\"198\":\"Endosome\",\"199\":\"undefined\",\"200\":\"undefined\",\"201\":\"undefined\",\"202\":\"undefined\",\"203\":\"Peroxisome\",\"204\":\"undefined\",\"205\":\"undefined\",\"206\":\"undefined\",\"207\":\"undefined\",\"208\":\"undefined\",\"209\":\"Mitochondrion\",\"210\":\"undefined\",\"211\":\"undefined\",\"212\":\"undefined\",\"213\":\"undefined\",\"214\":\"undefined\",\"215\":\"Peroxisome\",\"216\":\"undefined\",\"217\":\"undefined\",\"218\":\"undefined\",\"219\":\"Plasma membrane\",\"220\":\"undefined\",\"221\":\"undefined\",\"222\":\"undefined\",\"223\":\"undefined\",\"224\":\"undefined\",\"225\":\"undefined\",\"226\":\"undefined\",\"227\":\"undefined\",\"228\":\"undefined\",\"229\":\"Endosome\",\"230\":\"Endosome\",\"231\":\"undefined\",\"232\":\"undefined\",\"233\":\"undefined\",\"234\":\"undefined\",\"235\":\"ER\",\"236\":\"Large Protein Complex\",\"237\":\"undefined\",\"238\":\"Large Protein Complex\",\"239\":\"undefined\",\"240\":\"undefined\",\"241\":\"undefined\",\"242\":\"undefined\",\"243\":\"Endosome\",\"244\":\"undefined\",\"245\":\"undefined\",\"246\":\"undefined\",\"247\":\"undefined\",\"248\":\"undefined\",\"249\":\"undefined\",\"250\":\"undefined\",\"251\":\"undefined\",\"252\":\"undefined\",\"253\":\"Large Protein Complex\",\"254\":\"undefined\",\"255\":\"undefined\",\"256\":\"undefined\",\"257\":\"Golgi\",\"258\":\"undefined\",\"259\":\"undefined\",\"260\":\"undefined\",\"261\":\"undefined\",\"262\":\"undefined\",\"263\":\"undefined\",\"264\":\"undefined\",\"265\":\"undefined\",\"266\":\"undefined\",\"267\":\"Endosome\",\"268\":\"Large Protein Complex\",\"269\":\"undefined\",\"270\":\"undefined\",\"271\":\"undefined\",\"272\":\"undefined\",\"273\":\"undefined\",\"274\":\"undefined\",\"275\":\"undefined\",\"276\":\"undefined\",\"277\":\"undefined\",\"278\":\"Endosome\",\"279\":\"undefined\",\"280\":\"Actin binding proteins\",\"281\":\"undefined\",\"282\":\"Peroxisome\",\"283\":\"Mitochondrion\",\"284\":\"undefined\",\"285\":\"ER_high_curvature\",\"286\":\"undefined\",\"287\":\"undefined\",\"288\":\"undefined\",\"289\":\"Endosome\",\"290\":\"Mitochondrion\",\"291\":\"undefined\",\"292\":\"ER\",\"293\":\"undefined\",\"294\":\"undefined\",\"295\":\"undefined\",\"296\":\"undefined\",\"297\":\"undefined\",\"298\":\"Large Protein Complex\",\"299\":\"undefined\",\"300\":\"undefined\",\"301\":\"undefined\",\"302\":\"undefined\",\"303\":\"undefined\",\"304\":\"undefined\",\"305\":\"undefined\",\"306\":\"undefined\",\"307\":\"Nuclear pore complex\",\"308\":\"undefined\",\"309\":\"undefined\",\"310\":\"undefined\",\"311\":\"Plasma membrane\",\"312\":\"undefined\",\"313\":\"undefined\",\"314\":\"undefined\",\"315\":\"Large Protein Complex\",\"316\":\"undefined\",\"317\":\"undefined\",\"318\":\"undefined\",\"319\":\"undefined\",\"320\":\"undefined\",\"321\":\"Endosome\",\"322\":\"undefined\",\"323\":\"undefined\",\"324\":\"undefined\",\"325\":\"undefined\",\"326\":\"undefined\",\"327\":\"undefined\",\"328\":\"Mitochondrion\",\"329\":\"undefined\",\"330\":\"undefined\",\"331\":\"Mitochondrion\",\"332\":\"undefined\",\"333\":\"undefined\",\"334\":\"undefined\",\"335\":\"undefined\",\"336\":\"Mitochondrion\",\"337\":\"undefined\",\"338\":\"ER\",\"339\":\"undefined\",\"340\":\"undefined\",\"341\":\"undefined\",\"342\":\"undefined\",\"343\":\"undefined\",\"344\":\"Mitochondrion\",\"345\":\"Large Protein Complex\",\"346\":\"undefined\",\"347\":\"Actin binding proteins\",\"348\":\"undefined\",\"349\":\"undefined\",\"350\":\"undefined\",\"351\":\"undefined\",\"352\":\"ER\",\"353\":\"undefined\",\"354\":\"undefined\",\"355\":\"undefined\",\"356\":\"undefined\",\"357\":\"Plasma membrane\",\"358\":\"Large Protein Complex\",\"359\":\"undefined\",\"360\":\"undefined\",\"361\":\"undefined\",\"362\":\"Mitochondrion\",\"363\":\"undefined\",\"364\":\"undefined\",\"365\":\"undefined\",\"366\":\"ER_high_curvature\",\"367\":\"Mitochondrion\",\"368\":\"undefined\",\"369\":\"undefined\",\"370\":\"Golgi\",\"371\":\"Plasma membrane\",\"372\":\"ER\",\"373\":\"Endosome\",\"374\":\"undefined\",\"375\":\"Mitochondrion\",\"376\":\"ER\",\"377\":\"undefined\",\"378\":\"undefined\",\"379\":\"Large Protein Complex\",\"380\":\"undefined\",\"381\":\"Mitochondrion\",\"382\":\"undefined\",\"383\":\"undefined\",\"384\":\"undefined\",\"385\":\"undefined\",\"386\":\"undefined\",\"387\":\"Plasma membrane\",\"388\":\"undefined\",\"389\":\"Large Protein Complex\",\"390\":\"Large Protein Complex\",\"391\":\"undefined\",\"392\":\"undefined\",\"393\":\"undefined\",\"394\":\"undefined\",\"395\":\"undefined\",\"396\":\"undefined\",\"397\":\"undefined\",\"398\":\"undefined\",\"399\":\"undefined\",\"400\":\"undefined\",\"401\":\"undefined\",\"402\":\"undefined\",\"403\":\"Plasma membrane\",\"404\":\"undefined\",\"405\":\"undefined\",\"406\":\"undefined\",\"407\":\"undefined\",\"408\":\"undefined\",\"409\":\"undefined\",\"410\":\"undefined\",\"411\":\"undefined\",\"412\":\"undefined\",\"413\":\"ER\",\"414\":\"undefined\",\"415\":\"undefined\",\"416\":\"undefined\",\"417\":\"undefined\",\"418\":\"undefined\",\"419\":\"Mitochondrion\",\"420\":\"Peroxisome\",\"421\":\"undefined\",\"422\":\"undefined\",\"423\":\"undefined\",\"424\":\"undefined\",\"425\":\"undefined\",\"426\":\"undefined\",\"427\":\"Mitochondrion\",\"428\":\"Mitochondrion\",\"429\":\"undefined\",\"430\":\"undefined\",\"431\":\"undefined\",\"432\":\"Mitochondrion\",\"433\":\"Plasma membrane\",\"434\":\"undefined\",\"435\":\"undefined\",\"436\":\"undefined\",\"437\":\"undefined\",\"438\":\"undefined\",\"439\":\"undefined\",\"440\":\"undefined\",\"441\":\"undefined\",\"442\":\"undefined\",\"443\":\"Endosome\",\"444\":\"undefined\",\"445\":\"undefined\",\"446\":\"undefined\",\"447\":\"Peroxisome\",\"448\":\"Lysosome\",\"449\":\"undefined\",\"450\":\"undefined\",\"451\":\"undefined\",\"452\":\"undefined\",\"453\":\"Mitochondrion\",\"454\":\"Mitochondrion\",\"455\":\"undefined\",\"456\":\"undefined\",\"457\":\"undefined\",\"458\":\"undefined\",\"459\":\"undefined\",\"460\":\"undefined\",\"461\":\"ER\",\"462\":\"ER\",\"463\":\"undefined\",\"464\":\"undefined\",\"465\":\"Plasma membrane\",\"466\":\"Plasma membrane\",\"467\":\"Endosome\",\"468\":\"undefined\",\"469\":\"Mitochondrion\",\"470\":\"undefined\",\"471\":\"undefined\",\"472\":\"undefined\",\"473\":\"Plasma membrane\",\"474\":\"undefined\",\"475\":\"Large Protein Complex\",\"476\":\"Large Protein Complex\",\"477\":\"undefined\",\"478\":\"undefined\",\"479\":\"undefined\",\"480\":\"undefined\",\"481\":\"Plasma membrane\",\"482\":\"Plasma membrane\",\"483\":\"undefined\",\"484\":\"undefined\",\"485\":\"Mitochondrion\",\"486\":\"undefined\",\"487\":\"Large Protein Complex\",\"488\":\"undefined\",\"489\":\"undefined\",\"490\":\"undefined\",\"491\":\"undefined\",\"492\":\"Plasma membrane\",\"493\":\"Lysosome\",\"494\":\"ER\",\"495\":\"undefined\",\"496\":\"undefined\",\"497\":\"ER\",\"498\":\"Lysosome\",\"499\":\"undefined\",\"500\":\"Large Protein Complex\",\"501\":\"Lysosome\",\"502\":\"Lysosome\",\"503\":\"Lysosome\",\"504\":\"undefined\",\"505\":\"undefined\",\"506\":\"Large Protein Complex\",\"507\":\"Lysosome\",\"508\":\"undefined\",\"509\":\"undefined\",\"510\":\"undefined\",\"511\":\"undefined\",\"512\":\"undefined\",\"513\":\"undefined\",\"514\":\"Mitochondrion\",\"515\":\"Plasma membrane\",\"516\":\"undefined\",\"517\":\"undefined\",\"518\":\"Plasma membrane\",\"519\":\"Plasma membrane\",\"520\":\"Plasma membrane\",\"521\":\"undefined\",\"522\":\"undefined\",\"523\":\"undefined\",\"524\":\"ER\",\"525\":\"undefined\",\"526\":\"Mitochondrion\",\"527\":\"undefined\",\"528\":\"undefined\",\"529\":\"Plasma membrane\",\"530\":\"Plasma membrane\",\"531\":\"undefined\",\"532\":\"undefined\",\"533\":\"undefined\",\"534\":\"undefined\",\"535\":\"Large Protein Complex\",\"536\":\"undefined\",\"537\":\"undefined\",\"538\":\"undefined\",\"539\":\"undefined\",\"540\":\"Mitochondrion\",\"541\":\"undefined\",\"542\":\"undefined\",\"543\":\"Peroxisome\",\"544\":\"undefined\",\"545\":\"undefined\",\"546\":\"undefined\",\"547\":\"undefined\",\"548\":\"undefined\",\"549\":\"Large Protein Complex\",\"550\":\"Large Protein Complex\",\"551\":\"undefined\",\"552\":\"undefined\",\"553\":\"undefined\",\"554\":\"Mitochondrion\",\"555\":\"undefined\",\"556\":\"undefined\",\"557\":\"undefined\",\"558\":\"undefined\",\"559\":\"undefined\",\"560\":\"undefined\",\"561\":\"undefined\",\"562\":\"undefined\",\"563\":\"undefined\",\"564\":\"undefined\",\"565\":\"undefined\",\"566\":\"undefined\",\"567\":\"undefined\",\"568\":\"undefined\",\"569\":\"undefined\",\"570\":\"undefined\",\"571\":\"undefined\",\"572\":\"Mitochondrion\",\"573\":\"undefined\",\"574\":\"undefined\",\"575\":\"undefined\",\"576\":\"Lysosome\",\"577\":\"undefined\",\"578\":\"undefined\",\"579\":\"Mitochondrion\",\"580\":\"undefined\",\"581\":\"ER\",\"582\":\"undefined\",\"583\":\"Lysosome\",\"584\":\"undefined\",\"585\":\"Plasma membrane\",\"586\":\"undefined\",\"587\":\"undefined\",\"588\":\"undefined\",\"589\":\"Mitochondrion\",\"590\":\"Mitochondrion\",\"591\":\"Large Protein Complex\",\"592\":\"undefined\",\"593\":\"undefined\",\"594\":\"Lysosome\",\"595\":\"Mitochondrion\",\"596\":\"undefined\",\"597\":\"undefined\",\"598\":\"undefined\",\"599\":\"undefined\",\"600\":\"Mitochondrion\",\"601\":\"Plasma membrane\",\"602\":\"undefined\",\"603\":\"Endosome\",\"604\":\"undefined\",\"605\":\"undefined\",\"606\":\"undefined\",\"607\":\"undefined\",\"608\":\"undefined\",\"609\":\"undefined\",\"610\":\"undefined\",\"611\":\"Mitochondrion\",\"612\":\"undefined\",\"613\":\"undefined\",\"614\":\"undefined\",\"615\":\"undefined\",\"616\":\"undefined\",\"617\":\"Mitochondrion\",\"618\":\"Actin binding proteins\",\"619\":\"undefined\",\"620\":\"undefined\",\"621\":\"undefined\",\"622\":\"Mitochondrion\",\"623\":\"Lysosome\",\"624\":\"Lysosome\",\"625\":\"undefined\",\"626\":\"Large Protein Complex\",\"627\":\"ER\",\"628\":\"undefined\",\"629\":\"undefined\",\"630\":\"Actin binding proteins\",\"631\":\"Mitochondrion\",\"632\":\"Large Protein Complex\",\"633\":\"undefined\",\"634\":\"undefined\",\"635\":\"Plasma membrane\",\"636\":\"undefined\",\"637\":\"undefined\",\"638\":\"Plasma membrane\",\"639\":\"undefined\",\"640\":\"undefined\",\"641\":\"undefined\",\"642\":\"undefined\",\"643\":\"undefined\",\"644\":\"ER\",\"645\":\"undefined\",\"646\":\"undefined\",\"647\":\"Large Protein Complex\",\"648\":\"Large Protein Complex\",\"649\":\"undefined\",\"650\":\"Mitochondrion\",\"651\":\"undefined\",\"652\":\"Plasma membrane\",\"653\":\"undefined\",\"654\":\"undefined\",\"655\":\"Golgi\",\"656\":\"undefined\",\"657\":\"undefined\",\"658\":\"undefined\",\"659\":\"undefined\",\"660\":\"Lysosome\",\"661\":\"Large Protein Complex\",\"662\":\"undefined\",\"663\":\"undefined\",\"664\":\"Plasma membrane\",\"665\":\"Plasma membrane\",\"666\":\"undefined\",\"667\":\"undefined\",\"668\":\"Lysosome\",\"669\":\"undefined\",\"670\":\"Large Protein Complex\",\"671\":\"Large Protein Complex\",\"672\":\"ER\",\"673\":\"ER\",\"674\":\"undefined\",\"675\":\"undefined\",\"676\":\"undefined\",\"677\":\"undefined\",\"678\":\"undefined\",\"679\":\"undefined\",\"680\":\"Plasma membrane\",\"681\":\"undefined\",\"682\":\"undefined\",\"683\":\"undefined\",\"684\":\"undefined\",\"685\":\"undefined\",\"686\":\"undefined\",\"687\":\"undefined\",\"688\":\"undefined\",\"689\":\"undefined\",\"690\":\"Large Protein Complex\",\"691\":\"undefined\",\"692\":\"undefined\",\"693\":\"Large Protein Complex\",\"694\":\"Plasma membrane\",\"695\":\"undefined\",\"696\":\"Large Protein Complex\",\"697\":\"undefined\",\"698\":\"undefined\",\"699\":\"Large Protein Complex\",\"700\":\"Large Protein Complex\",\"701\":\"undefined\",\"702\":\"undefined\",\"703\":\"undefined\",\"704\":\"undefined\",\"705\":\"undefined\",\"706\":\"undefined\",\"707\":\"Plasma membrane\",\"708\":\"undefined\",\"709\":\"undefined\",\"710\":\"Mitochondrion\",\"711\":\"Large Protein Complex\",\"712\":\"undefined\",\"713\":\"Large Protein Complex\",\"714\":\"Plasma membrane\",\"715\":\"undefined\",\"716\":\"undefined\",\"717\":\"undefined\",\"718\":\"Endosome\",\"719\":\"undefined\",\"720\":\"undefined\",\"721\":\"Large Protein Complex\",\"722\":\"Endosome\",\"723\":\"Mitochondrion\",\"724\":\"undefined\",\"725\":\"undefined\",\"726\":\"undefined\",\"727\":\"undefined\",\"728\":\"undefined\",\"729\":\"undefined\",\"730\":\"Endosome\",\"731\":\"Endosome\",\"732\":\"undefined\",\"733\":\"Actin binding proteins\",\"734\":\"undefined\",\"735\":\"undefined\",\"736\":\"Mitochondrion\",\"737\":\"Mitochondrion\",\"738\":\"Plasma membrane\",\"739\":\"Mitochondrion\",\"740\":\"undefined\",\"741\":\"Mitochondrion\",\"742\":\"undefined\",\"743\":\"undefined\",\"744\":\"undefined\",\"745\":\"undefined\",\"746\":\"undefined\",\"747\":\"undefined\",\"748\":\"undefined\",\"749\":\"undefined\",\"750\":\"Mitochondrion\",\"751\":\"Large Protein Complex\",\"752\":\"Mitochondrion\",\"753\":\"undefined\",\"754\":\"undefined\",\"755\":\"Plasma membrane\",\"756\":\"undefined\",\"757\":\"undefined\",\"758\":\"ER\",\"759\":\"Mitochondrion\",\"760\":\"undefined\",\"761\":\"Large Protein Complex\",\"762\":\"undefined\",\"763\":\"undefined\",\"764\":\"undefined\",\"765\":\"undefined\",\"766\":\"Large Protein Complex\",\"767\":\"Plasma membrane\",\"768\":\"undefined\",\"769\":\"Mitochondrion\",\"770\":\"undefined\",\"771\":\"Large Protein Complex\",\"772\":\"Mitochondrion\",\"773\":\"undefined\",\"774\":\"Mitochondrion\",\"775\":\"undefined\",\"776\":\"undefined\",\"777\":\"undefined\",\"778\":\"undefined\",\"779\":\"Large Protein Complex\",\"780\":\"Plasma membrane\",\"781\":\"undefined\",\"782\":\"undefined\",\"783\":\"Mitochondrion\",\"784\":\"Large Protein Complex\",\"785\":\"Large Protein Complex\",\"786\":\"Large Protein Complex\",\"787\":\"Large Protein Complex\",\"788\":\"Plasma membrane\",\"789\":\"undefined\",\"790\":\"undefined\",\"791\":\"undefined\",\"792\":\"undefined\",\"793\":\"Large Protein Complex\",\"794\":\"Mitochondrion\",\"795\":\"undefined\",\"796\":\"undefined\",\"797\":\"undefined\",\"798\":\"undefined\",\"799\":\"undefined\",\"800\":\"Large Protein Complex\",\"801\":\"undefined\",\"802\":\"undefined\",\"803\":\"Mitochondrion\",\"804\":\"Large Protein Complex\",\"805\":\"undefined\",\"806\":\"undefined\",\"807\":\"undefined\",\"808\":\"undefined\",\"809\":\"ER\",\"810\":\"undefined\",\"811\":\"undefined\",\"812\":\"ER\",\"813\":\"Large Protein Complex\",\"814\":\"undefined\",\"815\":\"Large Protein Complex\",\"816\":\"Large Protein Complex\",\"817\":\"Peroxisome\",\"818\":\"undefined\",\"819\":\"Mitochondrion\",\"820\":\"undefined\",\"821\":\"undefined\",\"822\":\"undefined\",\"823\":\"undefined\",\"824\":\"undefined\",\"825\":\"undefined\",\"826\":\"Plasma membrane\",\"827\":\"undefined\",\"828\":\"undefined\",\"829\":\"undefined\",\"830\":\"undefined\",\"831\":\"undefined\",\"832\":\"undefined\",\"833\":\"undefined\",\"834\":\"undefined\",\"835\":\"ER\",\"836\":\"undefined\",\"837\":\"undefined\",\"838\":\"undefined\",\"839\":\"undefined\",\"840\":\"undefined\",\"841\":\"Large Protein Complex\",\"842\":\"Mitochondrion\",\"843\":\"undefined\",\"844\":\"undefined\",\"845\":\"ER\",\"846\":\"Large Protein Complex\",\"847\":\"Large Protein Complex\",\"848\":\"undefined\",\"849\":\"Mitochondrion\",\"850\":\"undefined\",\"851\":\"undefined\",\"852\":\"undefined\",\"853\":\"undefined\",\"854\":\"undefined\",\"855\":\"Plasma membrane\",\"856\":\"ER\",\"857\":\"undefined\",\"858\":\"undefined\",\"859\":\"undefined\",\"860\":\"undefined\",\"861\":\"Plasma membrane\",\"862\":\"Mitochondrion\",\"863\":\"undefined\",\"864\":\"undefined\",\"865\":\"undefined\",\"866\":\"Mitochondrion\",\"867\":\"undefined\",\"868\":\"undefined\",\"869\":\"undefined\",\"870\":\"Mitochondrion\",\"871\":\"undefined\",\"872\":\"undefined\",\"873\":\"Large Protein Complex\",\"874\":\"Large Protein Complex\",\"875\":\"Large Protein Complex\",\"876\":\"undefined\",\"877\":\"undefined\",\"878\":\"undefined\",\"879\":\"Plasma membrane\",\"880\":\"undefined\",\"881\":\"undefined\",\"882\":\"Mitochondrion\",\"883\":\"undefined\",\"884\":\"undefined\",\"885\":\"undefined\",\"886\":\"Large Protein Complex\",\"887\":\"undefined\",\"888\":\"undefined\",\"889\":\"undefined\",\"890\":\"undefined\",\"891\":\"Peroxisome\",\"892\":\"undefined\",\"893\":\"undefined\",\"894\":\"undefined\",\"895\":\"undefined\",\"896\":\"undefined\",\"897\":\"undefined\",\"898\":\"undefined\",\"899\":\"Mitochondrion\",\"900\":\"undefined\",\"901\":\"undefined\",\"902\":\"undefined\",\"903\":\"undefined\",\"904\":\"Mitochondrion\",\"905\":\"undefined\",\"906\":\"undefined\",\"907\":\"undefined\",\"908\":\"undefined\",\"909\":\"Large Protein Complex\",\"910\":\"Large Protein Complex\",\"911\":\"undefined\",\"912\":\"undefined\",\"913\":\"undefined\",\"914\":\"undefined\",\"915\":\"Large Protein Complex\",\"916\":\"Actin binding proteins\",\"917\":\"Actin binding proteins\",\"918\":\"Large Protein Complex\",\"919\":\"ER\",\"920\":\"undefined\",\"921\":\"Plasma membrane\",\"922\":\"undefined\",\"923\":\"Nuclear pore complex\",\"924\":\"undefined\",\"925\":\"undefined\",\"926\":\"Large Protein Complex\",\"927\":\"undefined\",\"928\":\"Mitochondrion\",\"929\":\"Endosome\",\"930\":\"undefined\",\"931\":\"Large Protein Complex\",\"932\":\"Mitochondrion\",\"933\":\"undefined\",\"934\":\"undefined\",\"935\":\"undefined\",\"936\":\"undefined\",\"937\":\"Mitochondrion\",\"938\":\"undefined\",\"939\":\"Nuclear pore complex\",\"940\":\"undefined\",\"941\":\"ER\",\"942\":\"undefined\",\"943\":\"undefined\",\"944\":\"Mitochondrion\",\"945\":\"undefined\",\"946\":\"undefined\",\"947\":\"Endosome\",\"948\":\"Mitochondrion\",\"949\":\"Large Protein Complex\",\"950\":\"Large Protein Complex\",\"951\":\"Large Protein Complex\",\"952\":\"ER\",\"953\":\"undefined\",\"954\":\"undefined\",\"955\":\"undefined\",\"956\":\"undefined\",\"957\":\"Plasma membrane\",\"958\":\"undefined\",\"959\":\"Large Protein Complex\",\"960\":\"undefined\",\"961\":\"undefined\",\"962\":\"Golgi\",\"963\":\"undefined\",\"964\":\"undefined\",\"965\":\"undefined\",\"966\":\"undefined\",\"967\":\"undefined\",\"968\":\"Mitochondrion\",\"969\":\"Large Protein Complex\",\"970\":\"Large Protein Complex\",\"971\":\"undefined\",\"972\":\"undefined\",\"973\":\"undefined\",\"974\":\"undefined\",\"975\":\"undefined\",\"976\":\"undefined\",\"977\":\"undefined\",\"978\":\"Large Protein Complex\",\"979\":\"undefined\",\"980\":\"undefined\",\"981\":\"undefined\",\"982\":\"undefined\",\"983\":\"undefined\",\"984\":\"Mitochondrion\",\"985\":\"undefined\",\"986\":\"undefined\",\"987\":\"undefined\",\"988\":\"undefined\",\"989\":\"undefined\",\"990\":\"undefined\",\"991\":\"undefined\",\"992\":\"undefined\",\"993\":\"undefined\",\"994\":\"undefined\",\"995\":\"undefined\",\"996\":\"undefined\",\"997\":\"undefined\",\"998\":\"Large Protein Complex\",\"999\":\"undefined\",\"1000\":\"Lysosome\",\"1001\":\"undefined\",\"1002\":\"undefined\",\"1003\":\"undefined\",\"1004\":\"undefined\",\"1005\":\"Plasma membrane\",\"1006\":\"undefined\",\"1007\":\"undefined\",\"1008\":\"undefined\",\"1009\":\"undefined\",\"1010\":\"undefined\",\"1011\":\"undefined\",\"1012\":\"undefined\",\"1013\":\"undefined\",\"1014\":\"undefined\",\"1015\":\"Large Protein Complex\",\"1016\":\"undefined\",\"1017\":\"undefined\",\"1018\":\"Mitochondrion\",\"1019\":\"Mitochondrion\",\"1020\":\"undefined\",\"1021\":\"undefined\",\"1022\":\"undefined\",\"1023\":\"undefined\",\"1024\":\"undefined\",\"1025\":\"undefined\",\"1026\":\"undefined\",\"1027\":\"undefined\",\"1028\":\"undefined\",\"1029\":\"undefined\",\"1030\":\"undefined\",\"1031\":\"undefined\",\"1032\":\"Large Protein Complex\",\"1033\":\"Large Protein Complex\",\"1034\":\"Large Protein Complex\",\"1035\":\"Large Protein Complex\",\"1036\":\"Large Protein Complex\",\"1037\":\"Large Protein Complex\",\"1038\":\"undefined\",\"1039\":\"Actin binding proteins\",\"1040\":\"Plasma membrane\",\"1041\":\"ER\",\"1042\":\"undefined\",\"1043\":\"undefined\",\"1044\":\"undefined\",\"1045\":\"undefined\",\"1046\":\"Large Protein Complex\",\"1047\":\"undefined\",\"1048\":\"Mitochondrion\",\"1049\":\"undefined\",\"1050\":\"undefined\",\"1051\":\"undefined\",\"1052\":\"Large Protein Complex\",\"1053\":\"ER\",\"1054\":\"undefined\",\"1055\":\"undefined\",\"1056\":\"Large Protein Complex\",\"1057\":\"undefined\",\"1058\":\"undefined\",\"1059\":\"Large Protein Complex\",\"1060\":\"undefined\",\"1061\":\"undefined\",\"1062\":\"undefined\",\"1063\":\"undefined\",\"1064\":\"undefined\",\"1065\":\"Plasma membrane\",\"1066\":\"undefined\",\"1067\":\"undefined\",\"1068\":\"undefined\",\"1069\":\"undefined\",\"1070\":\"undefined\",\"1071\":\"Ergic\\/cisGolgi\",\"1072\":\"undefined\",\"1073\":\"undefined\",\"1074\":\"Large Protein Complex\",\"1075\":\"Mitochondrion\",\"1076\":\"undefined\",\"1077\":\"undefined\",\"1078\":\"Mitochondrion\",\"1079\":\"undefined\",\"1080\":\"undefined\",\"1081\":\"undefined\",\"1082\":\"undefined\",\"1083\":\"undefined\",\"1084\":\"Mitochondrion\",\"1085\":\"undefined\",\"1086\":\"undefined\",\"1087\":\"undefined\",\"1088\":\"Large Protein Complex\",\"1089\":\"undefined\",\"1090\":\"undefined\",\"1091\":\"undefined\",\"1092\":\"undefined\",\"1093\":\"Endosome\",\"1094\":\"Ergic\\/cisGolgi\",\"1095\":\"undefined\",\"1096\":\"undefined\",\"1097\":\"Large Protein Complex\",\"1098\":\"undefined\",\"1099\":\"Nuclear pore complex\",\"1100\":\"undefined\",\"1101\":\"undefined\",\"1102\":\"undefined\",\"1103\":\"undefined\",\"1104\":\"undefined\",\"1105\":\"undefined\",\"1106\":\"undefined\",\"1107\":\"undefined\",\"1108\":\"undefined\",\"1109\":\"undefined\",\"1110\":\"undefined\",\"1111\":\"undefined\",\"1112\":\"undefined\",\"1113\":\"Mitochondrion\",\"1114\":\"undefined\",\"1115\":\"ER\",\"1116\":\"undefined\",\"1117\":\"undefined\",\"1118\":\"undefined\",\"1119\":\"undefined\",\"1120\":\"undefined\",\"1121\":\"Plasma membrane\",\"1122\":\"Lysosome\",\"1123\":\"Large Protein Complex\",\"1124\":\"Large Protein Complex\",\"1125\":\"Large Protein Complex\",\"1126\":\"undefined\",\"1127\":\"undefined\",\"1128\":\"undefined\",\"1129\":\"undefined\",\"1130\":\"undefined\",\"1131\":\"Endosome\",\"1132\":\"undefined\",\"1133\":\"undefined\",\"1134\":\"undefined\",\"1135\":\"Mitochondrion\",\"1136\":\"undefined\",\"1137\":\"undefined\",\"1138\":\"undefined\",\"1139\":\"ER\",\"1140\":\"undefined\",\"1141\":\"undefined\",\"1142\":\"undefined\",\"1143\":\"ER\",\"1144\":\"Peroxisome\",\"1145\":\"undefined\",\"1146\":\"Endosome\",\"1147\":\"Lysosome\",\"1148\":\"Large Protein Complex\",\"1149\":\"Endosome\",\"1150\":\"undefined\",\"1151\":\"undefined\",\"1152\":\"undefined\",\"1153\":\"Large Protein Complex\",\"1154\":\"undefined\",\"1155\":\"Large Protein Complex\",\"1156\":\"undefined\",\"1157\":\"undefined\",\"1158\":\"undefined\",\"1159\":\"undefined\",\"1160\":\"undefined\",\"1161\":\"undefined\",\"1162\":\"undefined\",\"1163\":\"Large Protein Complex\",\"1164\":\"undefined\",\"1165\":\"undefined\",\"1166\":\"undefined\",\"1167\":\"undefined\",\"1168\":\"undefined\",\"1169\":\"undefined\",\"1170\":\"undefined\",\"1171\":\"undefined\",\"1172\":\"undefined\",\"1173\":\"Nuclear pore complex\",\"1174\":\"undefined\",\"1175\":\"Mitochondrion\",\"1176\":\"undefined\",\"1177\":\"undefined\",\"1178\":\"undefined\",\"1179\":\"undefined\",\"1180\":\"undefined\",\"1181\":\"undefined\",\"1182\":\"Mitochondrion\",\"1183\":\"undefined\",\"1184\":\"Large Protein Complex\",\"1185\":\"Large Protein Complex\",\"1186\":\"Lysosome\",\"1187\":\"Plasma membrane\",\"1188\":\"Mitochondrion\",\"1189\":\"undefined\",\"1190\":\"Plasma membrane\",\"1191\":\"undefined\",\"1192\":\"Large Protein Complex\",\"1193\":\"undefined\",\"1194\":\"undefined\",\"1195\":\"Large Protein Complex\",\"1196\":\"undefined\",\"1197\":\"undefined\",\"1198\":\"undefined\",\"1199\":\"undefined\",\"1200\":\"Plasma membrane\",\"1201\":\"undefined\",\"1202\":\"Plasma membrane\",\"1203\":\"Mitochondrion\",\"1204\":\"Plasma membrane\",\"1205\":\"undefined\",\"1206\":\"undefined\",\"1207\":\"undefined\",\"1208\":\"undefined\",\"1209\":\"Large Protein Complex\",\"1210\":\"undefined\",\"1211\":\"undefined\",\"1212\":\"ER\",\"1213\":\"undefined\",\"1214\":\"undefined\",\"1215\":\"undefined\",\"1216\":\"undefined\",\"1217\":\"undefined\",\"1218\":\"undefined\",\"1219\":\"undefined\",\"1220\":\"Large Protein Complex\",\"1221\":\"undefined\",\"1222\":\"undefined\",\"1223\":\"Large Protein Complex\",\"1224\":\"Mitochondrion\",\"1225\":\"Large Protein Complex\",\"1226\":\"undefined\",\"1227\":\"undefined\",\"1228\":\"Large Protein Complex\",\"1229\":\"undefined\",\"1230\":\"undefined\",\"1231\":\"undefined\",\"1232\":\"Mitochondrion\",\"1233\":\"undefined\",\"1234\":\"undefined\",\"1235\":\"undefined\",\"1236\":\"Peroxisome\",\"1237\":\"undefined\",\"1238\":\"undefined\",\"1239\":\"ER\",\"1240\":\"undefined\",\"1241\":\"undefined\",\"1242\":\"undefined\",\"1243\":\"Nuclear pore complex\",\"1244\":\"undefined\",\"1245\":\"undefined\",\"1246\":\"undefined\",\"1247\":\"undefined\",\"1248\":\"Large Protein Complex\",\"1249\":\"undefined\",\"1250\":\"ER\",\"1251\":\"undefined\",\"1252\":\"Large Protein Complex\",\"1253\":\"ER\",\"1254\":\"undefined\",\"1255\":\"Actin binding proteins\",\"1256\":\"Actin binding proteins\",\"1257\":\"Large Protein Complex\",\"1258\":\"Large Protein Complex\",\"1259\":\"undefined\",\"1260\":\"Large Protein Complex\",\"1261\":\"undefined\",\"1262\":\"undefined\",\"1263\":\"undefined\",\"1264\":\"undefined\",\"1265\":\"undefined\",\"1266\":\"undefined\",\"1267\":\"ER\",\"1268\":\"Ergic\\/cisGolgi\",\"1269\":\"undefined\",\"1270\":\"undefined\",\"1271\":\"undefined\",\"1272\":\"undefined\",\"1273\":\"undefined\",\"1274\":\"undefined\",\"1275\":\"undefined\",\"1276\":\"Endosome\",\"1277\":\"undefined\",\"1278\":\"undefined\",\"1279\":\"undefined\",\"1280\":\"Large Protein Complex\",\"1281\":\"undefined\",\"1282\":\"undefined\",\"1283\":\"undefined\",\"1284\":\"Large Protein Complex\",\"1285\":\"undefined\",\"1286\":\"undefined\",\"1287\":\"Large Protein Complex\",\"1288\":\"Large Protein Complex\",\"1289\":\"Endosome\",\"1290\":\"Large Protein Complex\",\"1291\":\"undefined\",\"1292\":\"undefined\",\"1293\":\"Mitochondrion\",\"1294\":\"ER\",\"1295\":\"undefined\",\"1296\":\"undefined\",\"1297\":\"undefined\",\"1298\":\"undefined\",\"1299\":\"Lysosome\",\"1300\":\"Large Protein Complex\",\"1301\":\"undefined\",\"1302\":\"undefined\",\"1303\":\"undefined\",\"1304\":\"undefined\",\"1305\":\"undefined\",\"1306\":\"Large Protein Complex\",\"1307\":\"Large Protein Complex\",\"1308\":\"undefined\",\"1309\":\"undefined\",\"1310\":\"Large Protein Complex\",\"1311\":\"undefined\",\"1312\":\"undefined\",\"1313\":\"undefined\",\"1314\":\"Large Protein Complex\",\"1315\":\"Large Protein Complex\",\"1316\":\"Large Protein Complex\",\"1317\":\"undefined\",\"1318\":\"Large Protein Complex\",\"1319\":\"Large Protein Complex\",\"1320\":\"Large Protein Complex\",\"1321\":\"Large Protein Complex\",\"1322\":\"Large Protein Complex\",\"1323\":\"Large Protein Complex\",\"1324\":\"Large Protein Complex\",\"1325\":\"undefined\",\"1326\":\"undefined\",\"1327\":\"undefined\",\"1328\":\"undefined\",\"1329\":\"undefined\",\"1330\":\"undefined\",\"1331\":\"undefined\",\"1332\":\"Large Protein Complex\",\"1333\":\"Large Protein Complex\",\"1334\":\"undefined\",\"1335\":\"undefined\",\"1336\":\"undefined\",\"1337\":\"undefined\",\"1338\":\"Large Protein Complex\",\"1339\":\"Large Protein Complex\",\"1340\":\"Large Protein Complex\",\"1341\":\"undefined\",\"1342\":\"undefined\",\"1343\":\"Large Protein Complex\",\"1344\":\"undefined\",\"1345\":\"Large Protein Complex\",\"1346\":\"Large Protein Complex\",\"1347\":\"Large Protein Complex\",\"1348\":\"undefined\",\"1349\":\"Large Protein Complex\",\"1350\":\"undefined\",\"1351\":\"undefined\",\"1352\":\"undefined\",\"1353\":\"undefined\",\"1354\":\"undefined\",\"1355\":\"Large Protein Complex\",\"1356\":\"Large Protein Complex\",\"1357\":\"Large Protein Complex\",\"1358\":\"Large Protein Complex\",\"1359\":\"Large Protein Complex\",\"1360\":\"Large Protein Complex\",\"1361\":\"undefined\",\"1362\":\"undefined\",\"1363\":\"undefined\",\"1364\":\"undefined\",\"1365\":\"undefined\",\"1366\":\"undefined\",\"1367\":\"undefined\",\"1368\":\"undefined\",\"1369\":\"Large Protein Complex\",\"1370\":\"undefined\",\"1371\":\"undefined\",\"1372\":\"undefined\",\"1373\":\"undefined\",\"1374\":\"undefined\",\"1375\":\"undefined\",\"1376\":\"undefined\",\"1377\":\"Large Protein Complex\",\"1378\":\"undefined\",\"1379\":\"undefined\",\"1380\":\"Actin binding proteins\",\"1381\":\"undefined\",\"1382\":\"undefined\",\"1383\":\"undefined\",\"1384\":\"undefined\",\"1385\":\"ER\",\"1386\":\"Large Protein Complex\",\"1387\":\"undefined\",\"1388\":\"undefined\",\"1389\":\"undefined\",\"1390\":\"Large Protein Complex\",\"1391\":\"undefined\",\"1392\":\"Large Protein Complex\",\"1393\":\"Large Protein Complex\",\"1394\":\"undefined\",\"1395\":\"undefined\",\"1396\":\"Plasma membrane\",\"1397\":\"Large Protein Complex\",\"1398\":\"undefined\",\"1399\":\"undefined\",\"1400\":\"undefined\",\"1401\":\"Large Protein Complex\",\"1402\":\"undefined\",\"1403\":\"undefined\",\"1404\":\"undefined\",\"1405\":\"Plasma membrane\",\"1406\":\"undefined\",\"1407\":\"Plasma membrane\",\"1408\":\"Mitochondrion\",\"1409\":\"Mitochondrion\",\"1410\":\"Mitochondrion\",\"1411\":\"Mitochondrion\",\"1412\":\"Mitochondrion\",\"1413\":\"Mitochondrion\",\"1414\":\"Mitochondrion\",\"1415\":\"Mitochondrion\",\"1416\":\"undefined\",\"1417\":\"Mitochondrion\",\"1418\":\"Mitochondrion\",\"1419\":\"Mitochondrion\",\"1420\":\"undefined\",\"1421\":\"Mitochondrion\",\"1422\":\"Large Protein Complex\",\"1423\":\"Golgi\",\"1424\":\"undefined\",\"1425\":\"undefined\",\"1426\":\"undefined\",\"1427\":\"Large Protein Complex\",\"1428\":\"undefined\",\"1429\":\"Large Protein Complex\",\"1430\":\"undefined\",\"1431\":\"undefined\",\"1432\":\"undefined\",\"1433\":\"undefined\",\"1434\":\"Plasma membrane\",\"1435\":\"undefined\",\"1436\":\"Plasma membrane\",\"1437\":\"undefined\",\"1438\":\"Golgi\",\"1439\":\"undefined\",\"1440\":\"Mitochondrion\",\"1441\":\"Mitochondrion\",\"1442\":\"Mitochondrion\",\"1443\":\"undefined\",\"1444\":\"undefined\",\"1445\":\"undefined\",\"1446\":\"undefined\",\"1447\":\"undefined\",\"1448\":\"undefined\",\"1449\":\"Large Protein Complex\",\"1450\":\"undefined\",\"1451\":\"undefined\",\"1452\":\"ER_high_curvature\",\"1453\":\"undefined\",\"1454\":\"Large Protein Complex\",\"1455\":\"Actin binding proteins\",\"1456\":\"undefined\",\"1457\":\"undefined\",\"1458\":\"Large Protein Complex\",\"1459\":\"undefined\",\"1460\":\"undefined\",\"1461\":\"undefined\",\"1462\":\"Plasma membrane\",\"1463\":\"Large Protein Complex\",\"1464\":\"undefined\",\"1465\":\"undefined\",\"1466\":\"Endosome\",\"1467\":\"undefined\",\"1468\":\"Plasma membrane\",\"1469\":\"undefined\",\"1470\":\"undefined\",\"1471\":\"Mitochondrion\",\"1472\":\"undefined\",\"1473\":\"Large Protein Complex\",\"1474\":\"undefined\",\"1475\":\"undefined\",\"1476\":\"ER\",\"1477\":\"undefined\",\"1478\":\"Large Protein Complex\",\"1479\":\"undefined\",\"1480\":\"Mitochondrion\",\"1481\":\"undefined\",\"1482\":\"undefined\",\"1483\":\"Plasma membrane\",\"1484\":\"undefined\",\"1485\":\"undefined\",\"1486\":\"undefined\",\"1487\":\"ER\",\"1488\":\"ER\",\"1489\":\"undefined\",\"1490\":\"undefined\",\"1491\":\"Large Protein Complex\",\"1492\":\"Plasma membrane\",\"1493\":\"undefined\",\"1494\":\"Mitochondrion\",\"1495\":\"Large Protein Complex\",\"1496\":\"undefined\",\"1497\":\"undefined\",\"1498\":\"Large Protein Complex\",\"1499\":\"undefined\",\"1500\":\"Actin binding proteins\",\"1501\":\"undefined\",\"1502\":\"undefined\",\"1503\":\"undefined\",\"1504\":\"undefined\",\"1505\":\"undefined\",\"1506\":\"Large Protein Complex\",\"1507\":\"undefined\",\"1508\":\"undefined\",\"1509\":\"undefined\",\"1510\":\"undefined\",\"1511\":\"Large Protein Complex\",\"1512\":\"undefined\",\"1513\":\"undefined\",\"1514\":\"undefined\",\"1515\":\"undefined\",\"1516\":\"undefined\",\"1517\":\"undefined\",\"1518\":\"undefined\",\"1519\":\"undefined\",\"1520\":\"Large Protein Complex\",\"1521\":\"undefined\",\"1522\":\"Large Protein Complex\",\"1523\":\"undefined\",\"1524\":\"undefined\",\"1525\":\"undefined\",\"1526\":\"Plasma membrane\",\"1527\":\"Golgi\",\"1528\":\"ER\",\"1529\":\"Plasma membrane\",\"1530\":\"undefined\",\"1531\":\"undefined\",\"1532\":\"Endosome\",\"1533\":\"undefined\",\"1534\":\"undefined\",\"1535\":\"undefined\",\"1536\":\"undefined\",\"1537\":\"Plasma membrane\",\"1538\":\"undefined\",\"1539\":\"Golgi\",\"1540\":\"Golgi\",\"1541\":\"undefined\",\"1542\":\"undefined\",\"1543\":\"undefined\",\"1544\":\"Mitochondrion\",\"1545\":\"Endosome\",\"1546\":\"Nuclear pore complex\",\"1547\":\"undefined\",\"1548\":\"undefined\",\"1549\":\"undefined\",\"1550\":\"ER\",\"1551\":\"undefined\",\"1552\":\"undefined\",\"1553\":\"undefined\",\"1554\":\"undefined\",\"1555\":\"Plasma membrane\",\"1556\":\"undefined\",\"1557\":\"undefined\",\"1558\":\"Large Protein Complex\",\"1559\":\"undefined\",\"1560\":\"undefined\",\"1561\":\"Large Protein Complex\",\"1562\":\"undefined\",\"1563\":\"undefined\",\"1564\":\"Ergic\\/cisGolgi\",\"1565\":\"Plasma membrane\",\"1566\":\"undefined\",\"1567\":\"Mitochondrion\",\"1568\":\"undefined\",\"1569\":\"undefined\",\"1570\":\"undefined\",\"1571\":\"undefined\",\"1572\":\"undefined\",\"1573\":\"undefined\",\"1574\":\"undefined\",\"1575\":\"undefined\",\"1576\":\"undefined\",\"1577\":\"undefined\",\"1578\":\"undefined\",\"1579\":\"Mitochondrion\",\"1580\":\"undefined\",\"1581\":\"undefined\",\"1582\":\"undefined\",\"1583\":\"undefined\",\"1584\":\"undefined\",\"1585\":\"undefined\",\"1586\":\"Large Protein Complex\",\"1587\":\"undefined\",\"1588\":\"Large Protein Complex\",\"1589\":\"Large Protein Complex\",\"1590\":\"undefined\",\"1591\":\"undefined\",\"1592\":\"undefined\",\"1593\":\"undefined\",\"1594\":\"Ergic\\/cisGolgi\",\"1595\":\"Large Protein Complex\",\"1596\":\"undefined\",\"1597\":\"undefined\",\"1598\":\"undefined\",\"1599\":\"undefined\",\"1600\":\"Large Protein Complex\",\"1601\":\"Large Protein Complex\",\"1602\":\"Large Protein Complex\",\"1603\":\"undefined\",\"1604\":\"undefined\",\"1605\":\"undefined\",\"1606\":\"undefined\",\"1607\":\"undefined\",\"1608\":\"Large Protein Complex\",\"1609\":\"undefined\",\"1610\":\"undefined\",\"1611\":\"undefined\",\"1612\":\"undefined\",\"1613\":\"Mitochondrion\",\"1614\":\"Large Protein Complex\",\"1615\":\"undefined\",\"1616\":\"undefined\",\"1617\":\"undefined\",\"1618\":\"undefined\",\"1619\":\"Plasma membrane\",\"1620\":\"Large Protein Complex\",\"1621\":\"undefined\",\"1622\":\"Plasma membrane\",\"1623\":\"undefined\",\"1624\":\"Ergic\\/cisGolgi\",\"1625\":\"undefined\",\"1626\":\"undefined\",\"1627\":\"undefined\",\"1628\":\"undefined\",\"1629\":\"undefined\",\"1630\":\"undefined\",\"1631\":\"undefined\",\"1632\":\"undefined\",\"1633\":\"undefined\",\"1634\":\"undefined\",\"1635\":\"undefined\",\"1636\":\"undefined\",\"1637\":\"undefined\",\"1638\":\"undefined\",\"1639\":\"undefined\",\"1640\":\"undefined\",\"1641\":\"Endosome\",\"1642\":\"undefined\",\"1643\":\"Peroxisome\",\"1644\":\"undefined\",\"1645\":\"undefined\",\"1646\":\"undefined\",\"1647\":\"undefined\",\"1648\":\"undefined\",\"1649\":\"undefined\",\"1650\":\"undefined\",\"1651\":\"undefined\",\"1652\":\"undefined\",\"1653\":\"ER\",\"1654\":\"Actin binding proteins\",\"1655\":\"undefined\",\"1656\":\"undefined\",\"1657\":\"Large Protein Complex\",\"1658\":\"undefined\",\"1659\":\"undefined\",\"1660\":\"undefined\",\"1661\":\"undefined\",\"1662\":\"undefined\",\"1663\":\"undefined\",\"1664\":\"undefined\",\"1665\":\"undefined\",\"1666\":\"undefined\",\"1667\":\"undefined\",\"1668\":\"Large Protein Complex\",\"1669\":\"Lysosome\",\"1670\":\"undefined\",\"1671\":\"undefined\",\"1672\":\"Plasma membrane\",\"1673\":\"Plasma membrane\",\"1674\":\"undefined\",\"1675\":\"undefined\",\"1676\":\"Large Protein Complex\",\"1677\":\"undefined\",\"1678\":\"undefined\",\"1679\":\"Large Protein Complex\",\"1680\":\"undefined\",\"1681\":\"Plasma membrane\",\"1682\":\"undefined\",\"1683\":\"undefined\",\"1684\":\"ER\",\"1685\":\"undefined\",\"1686\":\"undefined\",\"1687\":\"undefined\",\"1688\":\"undefined\",\"1689\":\"undefined\",\"1690\":\"Large Protein Complex\",\"1691\":\"Large Protein Complex\",\"1692\":\"Large Protein Complex\",\"1693\":\"undefined\",\"1694\":\"undefined\",\"1695\":\"Actin binding proteins\",\"1696\":\"undefined\",\"1697\":\"ER\",\"1698\":\"undefined\",\"1699\":\"undefined\",\"1700\":\"undefined\",\"1701\":\"undefined\",\"1702\":\"undefined\",\"1703\":\"undefined\",\"1704\":\"undefined\",\"1705\":\"undefined\",\"1706\":\"undefined\",\"1707\":\"undefined\",\"1708\":\"ER\",\"1709\":\"undefined\",\"1710\":\"undefined\",\"1711\":\"undefined\",\"1712\":\"ER\",\"1713\":\"ER\",\"1714\":\"ER\",\"1715\":\"undefined\",\"1716\":\"Actin binding proteins\",\"1717\":\"undefined\",\"1718\":\"undefined\",\"1719\":\"undefined\",\"1720\":\"undefined\",\"1721\":\"Large Protein Complex\",\"1722\":\"undefined\",\"1723\":\"undefined\",\"1724\":\"undefined\",\"1725\":\"undefined\",\"1726\":\"ER\",\"1727\":\"Large Protein Complex\",\"1728\":\"undefined\",\"1729\":\"undefined\",\"1730\":\"Golgi\",\"1731\":\"undefined\",\"1732\":\"undefined\",\"1733\":\"undefined\",\"1734\":\"undefined\",\"1735\":\"undefined\",\"1736\":\"undefined\",\"1737\":\"undefined\",\"1738\":\"undefined\",\"1739\":\"ER\",\"1740\":\"undefined\",\"1741\":\"undefined\",\"1742\":\"undefined\",\"1743\":\"undefined\",\"1744\":\"ER\",\"1745\":\"undefined\",\"1746\":\"Large Protein Complex\",\"1747\":\"undefined\",\"1748\":\"undefined\",\"1749\":\"Large Protein Complex\",\"1750\":\"undefined\",\"1751\":\"undefined\",\"1752\":\"Large Protein Complex\",\"1753\":\"undefined\",\"1754\":\"Mitochondrion\",\"1755\":\"undefined\",\"1756\":\"undefined\",\"1757\":\"Plasma membrane\",\"1758\":\"Large Protein Complex\",\"1759\":\"undefined\",\"1760\":\"Large Protein Complex\",\"1761\":\"undefined\",\"1762\":\"undefined\",\"1763\":\"undefined\",\"1764\":\"Peroxisome\",\"1765\":\"Mitochondrion\",\"1766\":\"Endosome\",\"1767\":\"ER\",\"1768\":\"undefined\",\"1769\":\"undefined\",\"1770\":\"undefined\",\"1771\":\"undefined\",\"1772\":\"undefined\",\"1773\":\"undefined\",\"1774\":\"undefined\",\"1775\":\"undefined\",\"1776\":\"Plasma membrane\",\"1777\":\"undefined\",\"1778\":\"undefined\",\"1779\":\"undefined\",\"1780\":\"undefined\",\"1781\":\"undefined\",\"1782\":\"undefined\",\"1783\":\"Ergic\\/cisGolgi\",\"1784\":\"undefined\",\"1785\":\"undefined\",\"1786\":\"undefined\",\"1787\":\"undefined\",\"1788\":\"undefined\",\"1789\":\"undefined\",\"1790\":\"undefined\",\"1791\":\"undefined\",\"1792\":\"undefined\",\"1793\":\"Large Protein Complex\",\"1794\":\"undefined\",\"1795\":\"undefined\",\"1796\":\"undefined\",\"1797\":\"undefined\",\"1798\":\"Large Protein Complex\",\"1799\":\"Large Protein Complex\",\"1800\":\"undefined\",\"1801\":\"Large Protein Complex\",\"1802\":\"Large Protein Complex\",\"1803\":\"Large Protein Complex\",\"1804\":\"undefined\",\"1805\":\"undefined\",\"1806\":\"undefined\",\"1807\":\"ER\",\"1808\":\"undefined\",\"1809\":\"undefined\",\"1810\":\"undefined\",\"1811\":\"undefined\",\"1812\":\"Golgi\",\"1813\":\"undefined\",\"1814\":\"undefined\",\"1815\":\"undefined\",\"1816\":\"undefined\",\"1817\":\"undefined\",\"1818\":\"undefined\",\"1819\":\"undefined\",\"1820\":\"undefined\",\"1821\":\"undefined\",\"1822\":\"Plasma membrane\",\"1823\":\"undefined\",\"1824\":\"undefined\",\"1825\":\"Plasma membrane\",\"1826\":\"undefined\",\"1827\":\"undefined\",\"1828\":\"undefined\",\"1829\":\"undefined\",\"1830\":\"undefined\",\"1831\":\"Endosome\",\"1832\":\"Endosome\",\"1833\":\"undefined\",\"1834\":\"Large Protein Complex\",\"1835\":\"undefined\",\"1836\":\"undefined\",\"1837\":\"undefined\",\"1838\":\"undefined\",\"1839\":\"undefined\",\"1840\":\"undefined\",\"1841\":\"undefined\",\"1842\":\"undefined\",\"1843\":\"undefined\",\"1844\":\"undefined\",\"1845\":\"undefined\",\"1846\":\"Large Protein Complex\",\"1847\":\"undefined\",\"1848\":\"undefined\",\"1849\":\"Actin binding proteins\",\"1850\":\"undefined\",\"1851\":\"undefined\",\"1852\":\"Golgi\",\"1853\":\"undefined\",\"1854\":\"undefined\",\"1855\":\"Mitochondrion\",\"1856\":\"Mitochondrion\",\"1857\":\"undefined\",\"1858\":\"Mitochondrion\",\"1859\":\"undefined\",\"1860\":\"Mitochondrion\",\"1861\":\"ER_high_curvature\",\"1862\":\"undefined\",\"1863\":\"undefined\",\"1864\":\"Plasma membrane\",\"1865\":\"Mitochondrion\",\"1866\":\"undefined\",\"1867\":\"undefined\",\"1868\":\"undefined\",\"1869\":\"undefined\",\"1870\":\"undefined\",\"1871\":\"undefined\",\"1872\":\"undefined\",\"1873\":\"undefined\",\"1874\":\"undefined\",\"1875\":\"undefined\",\"1876\":\"Endosome\",\"1877\":\"undefined\",\"1878\":\"undefined\",\"1879\":\"undefined\",\"1880\":\"undefined\",\"1881\":\"ER\",\"1882\":\"undefined\",\"1883\":\"undefined\",\"1884\":\"undefined\",\"1885\":\"undefined\",\"1886\":\"undefined\",\"1887\":\"undefined\",\"1888\":\"undefined\",\"1889\":\"Large Protein Complex\",\"1890\":\"Mitochondrion\",\"1891\":\"Endosome\",\"1892\":\"undefined\",\"1893\":\"undefined\",\"1894\":\"undefined\",\"1895\":\"undefined\",\"1896\":\"undefined\",\"1897\":\"Plasma membrane\",\"1898\":\"undefined\",\"1899\":\"undefined\",\"1900\":\"undefined\",\"1901\":\"undefined\",\"1902\":\"undefined\",\"1903\":\"undefined\",\"1904\":\"undefined\",\"1905\":\"undefined\",\"1906\":\"undefined\",\"1907\":\"ER\",\"1908\":\"undefined\",\"1909\":\"undefined\",\"1910\":\"undefined\",\"1911\":\"undefined\",\"1912\":\"undefined\",\"1913\":\"undefined\",\"1914\":\"undefined\",\"1915\":\"undefined\",\"1916\":\"undefined\",\"1917\":\"undefined\",\"1918\":\"undefined\",\"1919\":\"undefined\",\"1920\":\"undefined\",\"1921\":\"undefined\",\"1922\":\"Mitochondrion\",\"1923\":\"ER\",\"1924\":\"undefined\",\"1925\":\"undefined\",\"1926\":\"undefined\",\"1927\":\"undefined\",\"1928\":\"undefined\",\"1929\":\"undefined\",\"1930\":\"undefined\",\"1931\":\"undefined\",\"1932\":\"undefined\",\"1933\":\"undefined\",\"1934\":\"undefined\",\"1935\":\"Nuclear pore complex\",\"1936\":\"undefined\",\"1937\":\"undefined\",\"1938\":\"undefined\",\"1939\":\"undefined\",\"1940\":\"undefined\",\"1941\":\"undefined\",\"1942\":\"undefined\",\"1943\":\"undefined\",\"1944\":\"undefined\",\"1945\":\"undefined\",\"1946\":\"undefined\",\"1947\":\"Mitochondrion\",\"1948\":\"undefined\",\"1949\":\"undefined\",\"1950\":\"Peroxisome\",\"1951\":\"undefined\",\"1952\":\"undefined\",\"1953\":\"undefined\",\"1954\":\"undefined\",\"1955\":\"undefined\",\"1956\":\"undefined\",\"1957\":\"undefined\",\"1958\":\"Mitochondrion\",\"1959\":\"undefined\",\"1960\":\"undefined\",\"1961\":\"undefined\",\"1962\":\"undefined\",\"1963\":\"undefined\",\"1964\":\"Mitochondrion\",\"1965\":\"undefined\",\"1966\":\"undefined\",\"1967\":\"undefined\",\"1968\":\"undefined\",\"1969\":\"undefined\",\"1970\":\"undefined\",\"1971\":\"undefined\",\"1972\":\"undefined\",\"1973\":\"undefined\",\"1974\":\"undefined\",\"1975\":\"undefined\",\"1976\":\"undefined\",\"1977\":\"undefined\",\"1978\":\"undefined\",\"1979\":\"Endosome\",\"1980\":\"undefined\",\"1981\":\"undefined\",\"1982\":\"undefined\",\"1983\":\"undefined\",\"1984\":\"undefined\",\"1985\":\"undefined\",\"1986\":\"undefined\",\"1987\":\"undefined\",\"1988\":\"undefined\",\"1989\":\"undefined\",\"1990\":\"ER_high_curvature\",\"1991\":\"undefined\",\"1992\":\"undefined\",\"1993\":\"undefined\",\"1994\":\"undefined\",\"1995\":\"undefined\",\"1996\":\"Lysosome\",\"1997\":\"undefined\",\"1998\":\"undefined\",\"1999\":\"undefined\",\"2000\":\"undefined\",\"2001\":\"Mitochondrion\",\"2002\":\"Mitochondrion\",\"2003\":\"ER_high_curvature\",\"2004\":\"ER\",\"2005\":\"undefined\",\"2006\":\"undefined\",\"2007\":\"undefined\",\"2008\":\"Actin binding proteins\",\"2009\":\"undefined\",\"2010\":\"undefined\",\"2011\":\"undefined\",\"2012\":\"undefined\",\"2013\":\"undefined\",\"2014\":\"undefined\",\"2015\":\"Mitochondrion\",\"2016\":\"undefined\",\"2017\":\"undefined\",\"2018\":\"undefined\",\"2019\":\"undefined\",\"2020\":\"undefined\",\"2021\":\"undefined\",\"2022\":\"Endosome\",\"2023\":\"undefined\",\"2024\":\"undefined\",\"2025\":\"undefined\",\"2026\":\"undefined\",\"2027\":\"Mitochondrion\",\"2028\":\"undefined\",\"2029\":\"undefined\",\"2030\":\"undefined\",\"2031\":\"undefined\",\"2032\":\"undefined\",\"2033\":\"undefined\",\"2034\":\"undefined\",\"2035\":\"Mitochondrion\",\"2036\":\"Plasma membrane\",\"2037\":\"undefined\",\"2038\":\"ER\",\"2039\":\"undefined\",\"2040\":\"ER\",\"2041\":\"undefined\",\"2042\":\"undefined\",\"2043\":\"undefined\",\"2044\":\"Actin binding proteins\",\"2045\":\"Endosome\",\"2046\":\"undefined\",\"2047\":\"ER\",\"2048\":\"undefined\",\"2049\":\"Plasma membrane\",\"2050\":\"undefined\",\"2051\":\"undefined\",\"2052\":\"undefined\",\"2053\":\"undefined\",\"2054\":\"undefined\",\"2055\":\"undefined\",\"2056\":\"undefined\",\"2057\":\"undefined\",\"2058\":\"undefined\",\"2059\":\"undefined\",\"2060\":\"undefined\",\"2061\":\"undefined\",\"2062\":\"undefined\",\"2063\":\"Large Protein Complex\",\"2064\":\"undefined\",\"2065\":\"undefined\",\"2066\":\"Large Protein Complex\",\"2067\":\"undefined\",\"2068\":\"undefined\",\"2069\":\"undefined\",\"2070\":\"undefined\",\"2071\":\"Mitochondrion\",\"2072\":\"undefined\",\"2073\":\"undefined\",\"2074\":\"undefined\",\"2075\":\"Large Protein Complex\",\"2076\":\"undefined\",\"2077\":\"undefined\",\"2078\":\"undefined\",\"2079\":\"Large Protein Complex\",\"2080\":\"undefined\",\"2081\":\"undefined\",\"2082\":\"undefined\",\"2083\":\"Golgi\",\"2084\":\"undefined\",\"2085\":\"ER\",\"2086\":\"undefined\",\"2087\":\"undefined\",\"2088\":\"Large Protein Complex\",\"2089\":\"Nuclear pore complex\",\"2090\":\"Endosome\",\"2091\":\"undefined\",\"2092\":\"Mitochondrion\",\"2093\":\"undefined\",\"2094\":\"undefined\",\"2095\":\"ER\",\"2096\":\"undefined\",\"2097\":\"undefined\",\"2098\":\"undefined\",\"2099\":\"undefined\",\"2100\":\"undefined\",\"2101\":\"undefined\",\"2102\":\"undefined\",\"2103\":\"undefined\",\"2104\":\"undefined\",\"2105\":\"Large Protein Complex\",\"2106\":\"Mitochondrion\",\"2107\":\"Ergic\\/cisGolgi\",\"2108\":\"Mitochondrion\",\"2109\":\"Golgi\",\"2110\":\"undefined\",\"2111\":\"undefined\",\"2112\":\"undefined\",\"2113\":\"undefined\",\"2114\":\"undefined\",\"2115\":\"undefined\",\"2116\":\"undefined\",\"2117\":\"undefined\",\"2118\":\"undefined\",\"2119\":\"Plasma membrane\",\"2120\":\"undefined\",\"2121\":\"undefined\",\"2122\":\"undefined\",\"2123\":\"undefined\",\"2124\":\"undefined\",\"2125\":\"undefined\",\"2126\":\"undefined\",\"2127\":\"undefined\",\"2128\":\"undefined\",\"2129\":\"undefined\",\"2130\":\"undefined\",\"2131\":\"undefined\",\"2132\":\"undefined\",\"2133\":\"undefined\",\"2134\":\"undefined\",\"2135\":\"Plasma membrane\",\"2136\":\"undefined\",\"2137\":\"undefined\",\"2138\":\"undefined\",\"2139\":\"undefined\",\"2140\":\"undefined\",\"2141\":\"undefined\",\"2142\":\"undefined\",\"2143\":\"Endosome\",\"2144\":\"undefined\",\"2145\":\"undefined\",\"2146\":\"undefined\",\"2147\":\"undefined\",\"2148\":\"Large Protein Complex\",\"2149\":\"undefined\",\"2150\":\"undefined\",\"2151\":\"undefined\",\"2152\":\"ER\",\"2153\":\"undefined\",\"2154\":\"Mitochondrion\",\"2155\":\"undefined\",\"2156\":\"undefined\",\"2157\":\"Mitochondrion\",\"2158\":\"undefined\",\"2159\":\"undefined\",\"2160\":\"Endosome\",\"2161\":\"undefined\",\"2162\":\"Golgi\",\"2163\":\"undefined\",\"2164\":\"undefined\",\"2165\":\"Plasma membrane\",\"2166\":\"undefined\",\"2167\":\"undefined\",\"2168\":\"undefined\",\"2169\":\"undefined\",\"2170\":\"ER\",\"2171\":\"Large Protein Complex\",\"2172\":\"Mitochondrion\",\"2173\":\"Mitochondrion\",\"2174\":\"Mitochondrion\",\"2175\":\"undefined\",\"2176\":\"undefined\",\"2177\":\"undefined\",\"2178\":\"undefined\",\"2179\":\"undefined\",\"2180\":\"undefined\",\"2181\":\"undefined\",\"2182\":\"undefined\",\"2183\":\"Mitochondrion\",\"2184\":\"Large Protein Complex\",\"2185\":\"undefined\",\"2186\":\"Mitochondrion\",\"2187\":\"undefined\",\"2188\":\"undefined\",\"2189\":\"undefined\",\"2190\":\"undefined\",\"2191\":\"undefined\",\"2192\":\"Plasma membrane\",\"2193\":\"undefined\",\"2194\":\"undefined\",\"2195\":\"undefined\",\"2196\":\"undefined\",\"2197\":\"undefined\",\"2198\":\"undefined\",\"2199\":\"undefined\",\"2200\":\"Nuclear pore complex\",\"2201\":\"undefined\",\"2202\":\"undefined\",\"2203\":\"undefined\",\"2204\":\"undefined\",\"2205\":\"undefined\",\"2206\":\"undefined\",\"2207\":\"undefined\",\"2208\":\"undefined\",\"2209\":\"undefined\",\"2210\":\"undefined\",\"2211\":\"undefined\",\"2212\":\"undefined\",\"2213\":\"undefined\",\"2214\":\"undefined\",\"2215\":\"undefined\",\"2216\":\"undefined\",\"2217\":\"undefined\",\"2218\":\"undefined\",\"2219\":\"Mitochondrion\",\"2220\":\"undefined\",\"2221\":\"undefined\",\"2222\":\"undefined\",\"2223\":\"undefined\",\"2224\":\"undefined\",\"2225\":\"undefined\",\"2226\":\"undefined\",\"2227\":\"undefined\",\"2228\":\"Mitochondrion\",\"2229\":\"undefined\",\"2230\":\"undefined\",\"2231\":\"undefined\",\"2232\":\"undefined\",\"2233\":\"undefined\",\"2234\":\"undefined\",\"2235\":\"undefined\",\"2236\":\"undefined\",\"2237\":\"Golgi\",\"2238\":\"ER\",\"2239\":\"ER\",\"2240\":\"ER\",\"2241\":\"undefined\",\"2242\":\"undefined\",\"2243\":\"undefined\",\"2244\":\"undefined\",\"2245\":\"undefined\",\"2246\":\"ER\",\"2247\":\"undefined\",\"2248\":\"undefined\",\"2249\":\"undefined\",\"2250\":\"undefined\",\"2251\":\"undefined\",\"2252\":\"undefined\",\"2253\":\"undefined\",\"2254\":\"undefined\",\"2255\":\"undefined\",\"2256\":\"Golgi\",\"2257\":\"Mitochondrion\",\"2258\":\"undefined\",\"2259\":\"undefined\",\"2260\":\"undefined\",\"2261\":\"undefined\",\"2262\":\"Plasma membrane\",\"2263\":\"undefined\",\"2264\":\"undefined\",\"2265\":\"undefined\",\"2266\":\"undefined\",\"2267\":\"undefined\",\"2268\":\"undefined\",\"2269\":\"undefined\",\"2270\":\"undefined\",\"2271\":\"undefined\",\"2272\":\"Nuclear pore complex\",\"2273\":\"Nuclear pore complex\",\"2274\":\"undefined\",\"2275\":\"ER\",\"2276\":\"ER_high_curvature\",\"2277\":\"undefined\",\"2278\":\"Lysosome\",\"2279\":\"undefined\",\"2280\":\"undefined\",\"2281\":\"Ergic\\/cisGolgi\",\"2282\":\"undefined\",\"2283\":\"undefined\",\"2284\":\"Plasma membrane\",\"2285\":\"undefined\",\"2286\":\"undefined\",\"2287\":\"Large Protein Complex\",\"2288\":\"undefined\",\"2289\":\"undefined\",\"2290\":\"Golgi\",\"2291\":\"undefined\",\"2292\":\"undefined\",\"2293\":\"undefined\",\"2294\":\"undefined\",\"2295\":\"undefined\",\"2296\":\"ER\",\"2297\":\"Mitochondrion\",\"2298\":\"ER\",\"2299\":\"Mitochondrion\",\"2300\":\"ER\",\"2301\":\"undefined\",\"2302\":\"undefined\",\"2303\":\"undefined\",\"2304\":\"undefined\",\"2305\":\"undefined\",\"2306\":\"undefined\",\"2307\":\"undefined\",\"2308\":\"undefined\",\"2309\":\"undefined\",\"2310\":\"undefined\",\"2311\":\"ER\",\"2312\":\"Nuclear pore complex\",\"2313\":\"undefined\",\"2314\":\"ER\",\"2315\":\"undefined\",\"2316\":\"undefined\",\"2317\":\"undefined\",\"2318\":\"undefined\",\"2319\":\"undefined\",\"2320\":\"undefined\",\"2321\":\"undefined\",\"2322\":\"undefined\",\"2323\":\"undefined\",\"2324\":\"Nuclear pore complex\",\"2325\":\"undefined\",\"2326\":\"undefined\",\"2327\":\"undefined\",\"2328\":\"undefined\",\"2329\":\"undefined\",\"2330\":\"undefined\",\"2331\":\"undefined\",\"2332\":\"undefined\",\"2333\":\"undefined\",\"2334\":\"undefined\",\"2335\":\"undefined\",\"2336\":\"Large Protein Complex\",\"2337\":\"Peroxisome\",\"2338\":\"undefined\",\"2339\":\"undefined\",\"2340\":\"undefined\",\"2341\":\"undefined\",\"2342\":\"undefined\",\"2343\":\"Actin binding proteins\",\"2344\":\"undefined\",\"2345\":\"undefined\",\"2346\":\"undefined\",\"2347\":\"undefined\",\"2348\":\"Large Protein Complex\",\"2349\":\"Actin binding proteins\",\"2350\":\"undefined\",\"2351\":\"undefined\",\"2352\":\"undefined\",\"2353\":\"undefined\",\"2354\":\"undefined\",\"2355\":\"undefined\",\"2356\":\"undefined\",\"2357\":\"undefined\",\"2358\":\"undefined\",\"2359\":\"undefined\",\"2360\":\"undefined\",\"2361\":\"undefined\",\"2362\":\"undefined\",\"2363\":\"undefined\",\"2364\":\"undefined\",\"2365\":\"undefined\",\"2366\":\"undefined\",\"2367\":\"undefined\",\"2368\":\"Mitochondrion\",\"2369\":\"undefined\",\"2370\":\"ER\",\"2371\":\"undefined\",\"2372\":\"Large Protein Complex\",\"2373\":\"undefined\",\"2374\":\"undefined\",\"2375\":\"Endosome\",\"2376\":\"undefined\",\"2377\":\"undefined\",\"2378\":\"undefined\",\"2379\":\"Nuclear pore complex\",\"2380\":\"ER\",\"2381\":\"ER\",\"2382\":\"Mitochondrion\",\"2383\":\"Mitochondrion\",\"2384\":\"undefined\",\"2385\":\"Plasma membrane\",\"2386\":\"undefined\",\"2387\":\"undefined\",\"2388\":\"undefined\",\"2389\":\"undefined\",\"2390\":\"Endosome\",\"2391\":\"undefined\",\"2392\":\"undefined\",\"2393\":\"undefined\",\"2394\":\"undefined\",\"2395\":\"Lysosome\",\"2396\":\"undefined\",\"2397\":\"undefined\",\"2398\":\"undefined\",\"2399\":\"Plasma membrane\",\"2400\":\"undefined\",\"2401\":\"Golgi\",\"2402\":\"undefined\",\"2403\":\"Large Protein Complex\",\"2404\":\"undefined\",\"2405\":\"undefined\",\"2406\":\"undefined\",\"2407\":\"undefined\",\"2408\":\"Mitochondrion\",\"2409\":\"undefined\",\"2410\":\"undefined\",\"2411\":\"undefined\",\"2412\":\"undefined\",\"2413\":\"undefined\",\"2414\":\"Endosome\",\"2415\":\"undefined\",\"2416\":\"undefined\",\"2417\":\"undefined\",\"2418\":\"undefined\",\"2419\":\"undefined\",\"2420\":\"undefined\",\"2421\":\"undefined\",\"2422\":\"undefined\",\"2423\":\"Ergic\\/cisGolgi\",\"2424\":\"ER\",\"2425\":\"Plasma membrane\",\"2426\":\"undefined\",\"2427\":\"undefined\",\"2428\":\"undefined\",\"2429\":\"ER\",\"2430\":\"Ergic\\/cisGolgi\",\"2431\":\"undefined\",\"2432\":\"undefined\",\"2433\":\"Mitochondrion\",\"2434\":\"undefined\",\"2435\":\"undefined\",\"2436\":\"Mitochondrion\",\"2437\":\"undefined\",\"2438\":\"Large Protein Complex\",\"2439\":\"undefined\",\"2440\":\"undefined\",\"2441\":\"undefined\",\"2442\":\"undefined\",\"2443\":\"undefined\",\"2444\":\"undefined\",\"2445\":\"Endosome\",\"2446\":\"ER\",\"2447\":\"Large Protein Complex\",\"2448\":\"undefined\",\"2449\":\"Plasma membrane\",\"2450\":\"Endosome\",\"2451\":\"Mitochondrion\",\"2452\":\"undefined\",\"2453\":\"undefined\",\"2454\":\"undefined\",\"2455\":\"undefined\",\"2456\":\"undefined\",\"2457\":\"undefined\",\"2458\":\"undefined\",\"2459\":\"undefined\",\"2460\":\"undefined\",\"2461\":\"undefined\",\"2462\":\"Plasma membrane\",\"2463\":\"undefined\",\"2464\":\"ER\",\"2465\":\"undefined\",\"2466\":\"undefined\",\"2467\":\"undefined\",\"2468\":\"undefined\",\"2469\":\"undefined\",\"2470\":\"undefined\",\"2471\":\"Mitochondrion\",\"2472\":\"ER\",\"2473\":\"undefined\",\"2474\":\"undefined\",\"2475\":\"undefined\",\"2476\":\"undefined\",\"2477\":\"Mitochondrion\",\"2478\":\"Mitochondrion\",\"2479\":\"undefined\",\"2480\":\"undefined\",\"2481\":\"undefined\",\"2482\":\"Mitochondrion\",\"2483\":\"undefined\",\"2484\":\"undefined\",\"2485\":\"undefined\",\"2486\":\"Mitochondrion\",\"2487\":\"undefined\",\"2488\":\"undefined\",\"2489\":\"undefined\",\"2490\":\"undefined\",\"2491\":\"undefined\",\"2492\":\"undefined\",\"2493\":\"Mitochondrion\",\"2494\":\"undefined\",\"2495\":\"undefined\",\"2496\":\"undefined\",\"2497\":\"undefined\",\"2498\":\"undefined\",\"2499\":\"undefined\",\"2500\":\"undefined\",\"2501\":\"undefined\",\"2502\":\"undefined\",\"2503\":\"ER_high_curvature\",\"2504\":\"undefined\",\"2505\":\"undefined\",\"2506\":\"undefined\",\"2507\":\"undefined\",\"2508\":\"undefined\",\"2509\":\"undefined\",\"2510\":\"Mitochondrion\",\"2511\":\"Mitochondrion\",\"2512\":\"undefined\",\"2513\":\"undefined\",\"2514\":\"undefined\",\"2515\":\"undefined\",\"2516\":\"undefined\",\"2517\":\"undefined\",\"2518\":\"Plasma membrane\",\"2519\":\"undefined\",\"2520\":\"undefined\",\"2521\":\"Endosome\",\"2522\":\"undefined\",\"2523\":\"undefined\",\"2524\":\"ER\",\"2525\":\"undefined\",\"2526\":\"undefined\",\"2527\":\"undefined\",\"2528\":\"undefined\",\"2529\":\"undefined\",\"2530\":\"undefined\",\"2531\":\"Large Protein Complex\",\"2532\":\"undefined\",\"2533\":\"undefined\",\"2534\":\"Endosome\",\"2535\":\"undefined\",\"2536\":\"Large Protein Complex\",\"2537\":\"undefined\",\"2538\":\"undefined\",\"2539\":\"undefined\",\"2540\":\"undefined\",\"2541\":\"undefined\",\"2542\":\"undefined\",\"2543\":\"undefined\",\"2544\":\"undefined\",\"2545\":\"undefined\",\"2546\":\"undefined\",\"2547\":\"undefined\",\"2548\":\"undefined\",\"2549\":\"undefined\",\"2550\":\"undefined\",\"2551\":\"undefined\",\"2552\":\"undefined\",\"2553\":\"undefined\",\"2554\":\"Large Protein Complex\",\"2555\":\"undefined\",\"2556\":\"undefined\",\"2557\":\"Endosome\",\"2558\":\"undefined\",\"2559\":\"undefined\",\"2560\":\"undefined\",\"2561\":\"undefined\",\"2562\":\"undefined\",\"2563\":\"Ergic\\/cisGolgi\",\"2564\":\"undefined\",\"2565\":\"undefined\",\"2566\":\"ER\",\"2567\":\"undefined\",\"2568\":\"undefined\",\"2569\":\"undefined\",\"2570\":\"undefined\",\"2571\":\"undefined\",\"2572\":\"undefined\",\"2573\":\"undefined\",\"2574\":\"undefined\",\"2575\":\"undefined\",\"2576\":\"Mitochondrion\",\"2577\":\"undefined\",\"2578\":\"undefined\",\"2579\":\"undefined\",\"2580\":\"undefined\",\"2581\":\"ER\",\"2582\":\"undefined\",\"2583\":\"Large Protein Complex\",\"2584\":\"undefined\",\"2585\":\"Large Protein Complex\",\"2586\":\"undefined\",\"2587\":\"Lysosome\",\"2588\":\"Endosome\",\"2589\":\"undefined\",\"2590\":\"undefined\",\"2591\":\"undefined\",\"2592\":\"Nuclear pore complex\",\"2593\":\"undefined\",\"2594\":\"undefined\",\"2595\":\"undefined\",\"2596\":\"undefined\",\"2597\":\"undefined\",\"2598\":\"undefined\",\"2599\":\"undefined\",\"2600\":\"undefined\",\"2601\":\"undefined\",\"2602\":\"undefined\",\"2603\":\"undefined\",\"2604\":\"undefined\",\"2605\":\"undefined\",\"2606\":\"undefined\",\"2607\":\"undefined\",\"2608\":\"undefined\",\"2609\":\"ER\",\"2610\":\"Large Protein Complex\",\"2611\":\"undefined\",\"2612\":\"undefined\",\"2613\":\"undefined\",\"2614\":\"undefined\",\"2615\":\"Mitochondrion\",\"2616\":\"undefined\",\"2617\":\"undefined\",\"2618\":\"Plasma membrane\",\"2619\":\"undefined\",\"2620\":\"undefined\",\"2621\":\"Large Protein Complex\",\"2622\":\"undefined\",\"2623\":\"undefined\",\"2624\":\"undefined\",\"2625\":\"undefined\",\"2626\":\"undefined\",\"2627\":\"undefined\",\"2628\":\"undefined\",\"2629\":\"undefined\",\"2630\":\"undefined\",\"2631\":\"undefined\",\"2632\":\"Large Protein Complex\",\"2633\":\"undefined\",\"2634\":\"Mitochondrion\",\"2635\":\"undefined\",\"2636\":\"undefined\",\"2637\":\"undefined\",\"2638\":\"undefined\",\"2639\":\"undefined\",\"2640\":\"undefined\",\"2641\":\"undefined\",\"2642\":\"undefined\",\"2643\":\"Large Protein Complex\",\"2644\":\"undefined\",\"2645\":\"undefined\",\"2646\":\"undefined\",\"2647\":\"Actin binding proteins\",\"2648\":\"undefined\",\"2649\":\"Mitochondrion\",\"2650\":\"undefined\",\"2651\":\"undefined\",\"2652\":\"Golgi\",\"2653\":\"undefined\",\"2654\":\"undefined\",\"2655\":\"undefined\",\"2656\":\"undefined\",\"2657\":\"undefined\",\"2658\":\"undefined\",\"2659\":\"undefined\",\"2660\":\"Ergic\\/cisGolgi\",\"2661\":\"undefined\",\"2662\":\"undefined\",\"2663\":\"undefined\",\"2664\":\"undefined\",\"2665\":\"undefined\",\"2666\":\"undefined\",\"2667\":\"undefined\",\"2668\":\"Large Protein Complex\",\"2669\":\"undefined\",\"2670\":\"undefined\",\"2671\":\"undefined\",\"2672\":\"undefined\",\"2673\":\"undefined\",\"2674\":\"undefined\",\"2675\":\"undefined\",\"2676\":\"undefined\",\"2677\":\"undefined\",\"2678\":\"undefined\",\"2679\":\"Mitochondrion\",\"2680\":\"undefined\",\"2681\":\"Mitochondrion\",\"2682\":\"Large Protein Complex\",\"2683\":\"Large Protein Complex\",\"2684\":\"undefined\",\"2685\":\"undefined\",\"2686\":\"undefined\",\"2687\":\"undefined\",\"2688\":\"undefined\",\"2689\":\"undefined\",\"2690\":\"Endosome\",\"2691\":\"undefined\",\"2692\":\"undefined\",\"2693\":\"undefined\",\"2694\":\"undefined\",\"2695\":\"undefined\",\"2696\":\"Ergic\\/cisGolgi\",\"2697\":\"undefined\",\"2698\":\"undefined\",\"2699\":\"Mitochondrion\",\"2700\":\"Nuclear pore complex\",\"2701\":\"undefined\",\"2702\":\"undefined\",\"2703\":\"Mitochondrion\",\"2704\":\"undefined\",\"2705\":\"undefined\",\"2706\":\"Large Protein Complex\",\"2707\":\"undefined\",\"2708\":\"undefined\",\"2709\":\"undefined\",\"2710\":\"undefined\",\"2711\":\"undefined\",\"2712\":\"undefined\",\"2713\":\"undefined\",\"2714\":\"undefined\",\"2715\":\"Endosome\",\"2716\":\"undefined\",\"2717\":\"undefined\",\"2718\":\"undefined\",\"2719\":\"undefined\",\"2720\":\"Large Protein Complex\",\"2721\":\"undefined\",\"2722\":\"undefined\",\"2723\":\"undefined\",\"2724\":\"undefined\",\"2725\":\"Large Protein Complex\",\"2726\":\"Plasma membrane\",\"2727\":\"undefined\",\"2728\":\"undefined\",\"2729\":\"Mitochondrion\",\"2730\":\"Mitochondrion\",\"2731\":\"Mitochondrion\",\"2732\":\"Mitochondrion\",\"2733\":\"Mitochondrion\",\"2734\":\"Mitochondrion\",\"2735\":\"undefined\",\"2736\":\"Large Protein Complex\",\"2737\":\"Mitochondrion\",\"2738\":\"Mitochondrion\",\"2739\":\"undefined\",\"2740\":\"undefined\",\"2741\":\"undefined\",\"2742\":\"Mitochondrion\",\"2743\":\"undefined\",\"2744\":\"undefined\",\"2745\":\"undefined\",\"2746\":\"undefined\",\"2747\":\"undefined\",\"2748\":\"undefined\",\"2749\":\"undefined\",\"2750\":\"undefined\",\"2751\":\"undefined\",\"2752\":\"undefined\",\"2753\":\"undefined\",\"2754\":\"undefined\",\"2755\":\"undefined\",\"2756\":\"undefined\",\"2757\":\"Plasma membrane\",\"2758\":\"undefined\",\"2759\":\"undefined\",\"2760\":\"undefined\",\"2761\":\"undefined\",\"2762\":\"undefined\",\"2763\":\"undefined\",\"2764\":\"undefined\",\"2765\":\"undefined\",\"2766\":\"undefined\",\"2767\":\"undefined\",\"2768\":\"undefined\",\"2769\":\"undefined\",\"2770\":\"undefined\",\"2771\":\"undefined\",\"2772\":\"undefined\",\"2773\":\"undefined\",\"2774\":\"undefined\",\"2775\":\"undefined\",\"2776\":\"undefined\",\"2777\":\"undefined\",\"2778\":\"undefined\",\"2779\":\"undefined\",\"2780\":\"undefined\",\"2781\":\"undefined\",\"2782\":\"undefined\",\"2783\":\"undefined\",\"2784\":\"undefined\",\"2785\":\"undefined\",\"2786\":\"undefined\",\"2787\":\"undefined\",\"2788\":\"Mitochondrion\",\"2789\":\"undefined\",\"2790\":\"Ergic\\/cisGolgi\",\"2791\":\"undefined\",\"2792\":\"undefined\",\"2793\":\"undefined\",\"2794\":\"undefined\",\"2795\":\"undefined\",\"2796\":\"undefined\",\"2797\":\"Endosome\",\"2798\":\"Endosome\",\"2799\":\"Endosome\",\"2800\":\"undefined\",\"2801\":\"undefined\",\"2802\":\"undefined\",\"2803\":\"undefined\",\"2804\":\"undefined\",\"2805\":\"undefined\",\"2806\":\"undefined\",\"2807\":\"undefined\",\"2808\":\"Mitochondrion\",\"2809\":\"Mitochondrion\",\"2810\":\"undefined\",\"2811\":\"undefined\",\"2812\":\"undefined\",\"2813\":\"undefined\",\"2814\":\"undefined\",\"2815\":\"undefined\",\"2816\":\"Large Protein Complex\",\"2817\":\"undefined\",\"2818\":\"undefined\",\"2819\":\"undefined\",\"2820\":\"undefined\",\"2821\":\"undefined\",\"2822\":\"undefined\",\"2823\":\"ER\",\"2824\":\"ER\",\"2825\":\"undefined\",\"2826\":\"undefined\",\"2827\":\"undefined\",\"2828\":\"undefined\",\"2829\":\"undefined\",\"2830\":\"undefined\",\"2831\":\"undefined\",\"2832\":\"Endosome\",\"2833\":\"undefined\",\"2834\":\"undefined\",\"2835\":\"Mitochondrion\",\"2836\":\"Plasma membrane\",\"2837\":\"undefined\",\"2838\":\"undefined\",\"2839\":\"ER_high_curvature\",\"2840\":\"undefined\",\"2841\":\"undefined\",\"2842\":\"undefined\",\"2843\":\"undefined\",\"2844\":\"undefined\",\"2845\":\"undefined\",\"2846\":\"Plasma membrane\",\"2847\":\"undefined\",\"2848\":\"undefined\",\"2849\":\"undefined\",\"2850\":\"undefined\",\"2851\":\"undefined\",\"2852\":\"undefined\",\"2853\":\"undefined\",\"2854\":\"undefined\",\"2855\":\"undefined\",\"2856\":\"undefined\",\"2857\":\"undefined\",\"2858\":\"undefined\",\"2859\":\"undefined\",\"2860\":\"Golgi\",\"2861\":\"undefined\",\"2862\":\"Mitochondrion\",\"2863\":\"Large Protein Complex\",\"2864\":\"undefined\",\"2865\":\"undefined\",\"2866\":\"Golgi\",\"2867\":\"Mitochondrion\",\"2868\":\"undefined\",\"2869\":\"undefined\",\"2870\":\"undefined\",\"2871\":\"Mitochondrion\",\"2872\":\"undefined\",\"2873\":\"undefined\",\"2874\":\"undefined\",\"2875\":\"Mitochondrion\",\"2876\":\"undefined\",\"2877\":\"undefined\",\"2878\":\"undefined\",\"2879\":\"undefined\",\"2880\":\"Actin binding proteins\",\"2881\":\"undefined\",\"2882\":\"undefined\",\"2883\":\"undefined\",\"2884\":\"undefined\",\"2885\":\"Mitochondrion\",\"2886\":\"undefined\",\"2887\":\"undefined\",\"2888\":\"undefined\",\"2889\":\"ER\",\"2890\":\"undefined\",\"2891\":\"undefined\",\"2892\":\"ER\",\"2893\":\"Mitochondrion\",\"2894\":\"undefined\",\"2895\":\"undefined\",\"2896\":\"undefined\",\"2897\":\"undefined\",\"2898\":\"undefined\",\"2899\":\"undefined\",\"2900\":\"undefined\",\"2901\":\"undefined\",\"2902\":\"undefined\",\"2903\":\"Mitochondrion\",\"2904\":\"Mitochondrion\",\"2905\":\"undefined\",\"2906\":\"undefined\",\"2907\":\"undefined\",\"2908\":\"Large Protein Complex\",\"2909\":\"undefined\",\"2910\":\"undefined\",\"2911\":\"Mitochondrion\",\"2912\":\"undefined\",\"2913\":\"undefined\",\"2914\":\"undefined\",\"2915\":\"undefined\",\"2916\":\"ER_high_curvature\",\"2917\":\"undefined\",\"2918\":\"undefined\",\"2919\":\"undefined\",\"2920\":\"undefined\",\"2921\":\"undefined\",\"2922\":\"Actin binding proteins\",\"2923\":\"undefined\",\"2924\":\"undefined\",\"2925\":\"undefined\",\"2926\":\"undefined\",\"2927\":\"undefined\",\"2928\":\"Large Protein Complex\",\"2929\":\"undefined\",\"2930\":\"undefined\",\"2931\":\"undefined\",\"2932\":\"undefined\",\"2933\":\"undefined\",\"2934\":\"undefined\",\"2935\":\"undefined\",\"2936\":\"undefined\",\"2937\":\"Endosome\",\"2938\":\"undefined\",\"2939\":\"Mitochondrion\",\"2940\":\"undefined\",\"2941\":\"undefined\",\"2942\":\"undefined\",\"2943\":\"undefined\",\"2944\":\"Mitochondrion\",\"2945\":\"undefined\",\"2946\":\"undefined\",\"2947\":\"undefined\",\"2948\":\"Mitochondrion\",\"2949\":\"undefined\",\"2950\":\"undefined\",\"2951\":\"undefined\",\"2952\":\"Large Protein Complex\",\"2953\":\"ER\",\"2954\":\"undefined\",\"2955\":\"undefined\",\"2956\":\"undefined\",\"2957\":\"undefined\",\"2958\":\"Peroxisome\",\"2959\":\"undefined\",\"2960\":\"undefined\",\"2961\":\"undefined\",\"2962\":\"Plasma membrane\",\"2963\":\"undefined\",\"2964\":\"undefined\",\"2965\":\"undefined\",\"2966\":\"undefined\",\"2967\":\"undefined\",\"2968\":\"undefined\",\"2969\":\"undefined\",\"2970\":\"undefined\",\"2971\":\"undefined\",\"2972\":\"Large Protein Complex\",\"2973\":\"undefined\",\"2974\":\"undefined\",\"2975\":\"Large Protein Complex\",\"2976\":\"undefined\",\"2977\":\"undefined\",\"2978\":\"undefined\",\"2979\":\"undefined\",\"2980\":\"Endosome\",\"2981\":\"undefined\",\"2982\":\"undefined\",\"2983\":\"undefined\",\"2984\":\"undefined\",\"2985\":\"undefined\",\"2986\":\"undefined\",\"2987\":\"undefined\",\"2988\":\"undefined\",\"2989\":\"undefined\",\"2990\":\"undefined\",\"2991\":\"undefined\",\"2992\":\"undefined\",\"2993\":\"undefined\",\"2994\":\"Mitochondrion\",\"2995\":\"Mitochondrion\",\"2996\":\"Mitochondrion\",\"2997\":\"Mitochondrion\",\"2998\":\"undefined\",\"2999\":\"undefined\",\"3000\":\"undefined\",\"3001\":\"undefined\",\"3002\":\"undefined\",\"3003\":\"undefined\",\"3004\":\"Mitochondrion\",\"3005\":\"undefined\",\"3006\":\"undefined\",\"3007\":\"undefined\",\"3008\":\"undefined\",\"3009\":\"undefined\",\"3010\":\"undefined\",\"3011\":\"undefined\",\"3012\":\"undefined\",\"3013\":\"undefined\",\"3014\":\"undefined\",\"3015\":\"undefined\",\"3016\":\"Mitochondrion\",\"3017\":\"undefined\",\"3018\":\"undefined\",\"3019\":\"undefined\",\"3020\":\"ER\",\"3021\":\"undefined\",\"3022\":\"undefined\",\"3023\":\"ER\",\"3024\":\"undefined\",\"3025\":\"undefined\",\"3026\":\"Mitochondrion\",\"3027\":\"undefined\",\"3028\":\"undefined\",\"3029\":\"undefined\",\"3030\":\"undefined\",\"3031\":\"undefined\",\"3032\":\"undefined\",\"3033\":\"Mitochondrion\",\"3034\":\"undefined\",\"3035\":\"undefined\",\"3036\":\"undefined\",\"3037\":\"undefined\",\"3038\":\"Large Protein Complex\",\"3039\":\"undefined\",\"3040\":\"undefined\",\"3041\":\"undefined\",\"3042\":\"undefined\",\"3043\":\"undefined\",\"3044\":\"Mitochondrion\",\"3045\":\"undefined\",\"3046\":\"undefined\",\"3047\":\"ER\",\"3048\":\"undefined\",\"3049\":\"undefined\",\"3050\":\"Actin binding proteins\",\"3051\":\"ER\",\"3052\":\"Mitochondrion\",\"3053\":\"undefined\",\"3054\":\"Large Protein Complex\",\"3055\":\"undefined\",\"3056\":\"Endosome\",\"3057\":\"undefined\",\"3058\":\"undefined\",\"3059\":\"undefined\",\"3060\":\"undefined\",\"3061\":\"undefined\",\"3062\":\"undefined\",\"3063\":\"undefined\",\"3064\":\"ER\",\"3065\":\"Large Protein Complex\",\"3066\":\"Large Protein Complex\",\"3067\":\"undefined\",\"3068\":\"undefined\",\"3069\":\"Endosome\",\"3070\":\"Mitochondrion\",\"3071\":\"undefined\",\"3072\":\"undefined\",\"3073\":\"undefined\",\"3074\":\"undefined\",\"3075\":\"Plasma membrane\",\"3076\":\"undefined\",\"3077\":\"undefined\",\"3078\":\"Large Protein Complex\",\"3079\":\"undefined\",\"3080\":\"undefined\",\"3081\":\"undefined\",\"3082\":\"undefined\",\"3083\":\"undefined\",\"3084\":\"undefined\",\"3085\":\"undefined\",\"3086\":\"Endosome\",\"3087\":\"Large Protein Complex\",\"3088\":\"undefined\",\"3089\":\"Lysosome\",\"3090\":\"ER\",\"3091\":\"undefined\",\"3092\":\"undefined\",\"3093\":\"undefined\",\"3094\":\"undefined\",\"3095\":\"ER\",\"3096\":\"Mitochondrion\",\"3097\":\"undefined\",\"3098\":\"undefined\",\"3099\":\"undefined\",\"3100\":\"Endosome\",\"3101\":\"undefined\",\"3102\":\"Large Protein Complex\",\"3103\":\"undefined\",\"3104\":\"undefined\",\"3105\":\"undefined\",\"3106\":\"undefined\",\"3107\":\"Mitochondrion\",\"3108\":\"undefined\",\"3109\":\"ER\",\"3110\":\"undefined\",\"3111\":\"undefined\",\"3112\":\"undefined\",\"3113\":\"undefined\",\"3114\":\"Lysosome\",\"3115\":\"undefined\",\"3116\":\"ER\",\"3117\":\"undefined\",\"3118\":\"Large Protein Complex\",\"3119\":\"undefined\",\"3120\":\"undefined\",\"3121\":\"undefined\",\"3122\":\"undefined\",\"3123\":\"ER\",\"3124\":\"undefined\",\"3125\":\"undefined\",\"3126\":\"Large Protein Complex\",\"3127\":\"undefined\",\"3128\":\"undefined\",\"3129\":\"undefined\",\"3130\":\"Endosome\",\"3131\":\"undefined\",\"3132\":\"undefined\",\"3133\":\"undefined\",\"3134\":\"undefined\",\"3135\":\"undefined\",\"3136\":\"undefined\",\"3137\":\"Mitochondrion\",\"3138\":\"undefined\",\"3139\":\"undefined\",\"3140\":\"Large Protein Complex\",\"3141\":\"Plasma membrane\",\"3142\":\"Peroxisome\",\"3143\":\"undefined\",\"3144\":\"undefined\",\"3145\":\"Mitochondrion\",\"3146\":\"undefined\",\"3147\":\"undefined\",\"3148\":\"undefined\",\"3149\":\"undefined\",\"3150\":\"undefined\",\"3151\":\"undefined\",\"3152\":\"undefined\",\"3153\":\"undefined\",\"3154\":\"undefined\",\"3155\":\"undefined\",\"3156\":\"undefined\",\"3157\":\"undefined\",\"3158\":\"undefined\",\"3159\":\"undefined\",\"3160\":\"undefined\",\"3161\":\"undefined\",\"3162\":\"undefined\",\"3163\":\"undefined\",\"3164\":\"undefined\",\"3165\":\"undefined\",\"3166\":\"Large Protein Complex\",\"3167\":\"undefined\",\"3168\":\"Large Protein Complex\",\"3169\":\"undefined\",\"3170\":\"undefined\",\"3171\":\"undefined\",\"3172\":\"undefined\",\"3173\":\"undefined\",\"3174\":\"undefined\",\"3175\":\"undefined\",\"3176\":\"Actin binding proteins\",\"3177\":\"undefined\",\"3178\":\"undefined\",\"3179\":\"undefined\",\"3180\":\"undefined\",\"3181\":\"undefined\",\"3182\":\"undefined\",\"3183\":\"undefined\",\"3184\":\"undefined\",\"3185\":\"undefined\",\"3186\":\"undefined\",\"3187\":\"undefined\",\"3188\":\"undefined\",\"3189\":\"undefined\",\"3190\":\"Endosome\",\"3191\":\"undefined\",\"3192\":\"undefined\",\"3193\":\"Large Protein Complex\",\"3194\":\"undefined\",\"3195\":\"undefined\",\"3196\":\"undefined\",\"3197\":\"undefined\",\"3198\":\"undefined\",\"3199\":\"Large Protein Complex\",\"3200\":\"ER\",\"3201\":\"undefined\",\"3202\":\"undefined\",\"3203\":\"undefined\",\"3204\":\"undefined\",\"3205\":\"undefined\",\"3206\":\"undefined\",\"3207\":\"Actin binding proteins\",\"3208\":\"undefined\",\"3209\":\"Large Protein Complex\",\"3210\":\"undefined\",\"3211\":\"undefined\",\"3212\":\"undefined\",\"3213\":\"undefined\",\"3214\":\"undefined\",\"3215\":\"undefined\",\"3216\":\"Large Protein Complex\",\"3217\":\"undefined\",\"3218\":\"undefined\",\"3219\":\"undefined\",\"3220\":\"undefined\",\"3221\":\"undefined\",\"3222\":\"Large Protein Complex\",\"3223\":\"undefined\",\"3224\":\"undefined\",\"3225\":\"undefined\",\"3226\":\"undefined\",\"3227\":\"Mitochondrion\",\"3228\":\"Ergic\\/cisGolgi\",\"3229\":\"undefined\",\"3230\":\"undefined\",\"3231\":\"undefined\",\"3232\":\"undefined\",\"3233\":\"undefined\",\"3234\":\"undefined\",\"3235\":\"undefined\",\"3236\":\"Large Protein Complex\",\"3237\":\"undefined\",\"3238\":\"Lysosome\",\"3239\":\"Mitochondrion\",\"3240\":\"Mitochondrion\",\"3241\":\"Mitochondrion\",\"3242\":\"Mitochondrion\",\"3243\":\"undefined\",\"3244\":\"Endosome\",\"3245\":\"undefined\",\"3246\":\"undefined\",\"3247\":\"undefined\",\"3248\":\"undefined\",\"3249\":\"undefined\",\"3250\":\"undefined\",\"3251\":\"undefined\",\"3252\":\"Mitochondrion\",\"3253\":\"undefined\",\"3254\":\"undefined\",\"3255\":\"undefined\",\"3256\":\"undefined\",\"3257\":\"undefined\",\"3258\":\"undefined\",\"3259\":\"undefined\",\"3260\":\"undefined\",\"3261\":\"undefined\",\"3262\":\"undefined\",\"3263\":\"undefined\",\"3264\":\"Mitochondrion\",\"3265\":\"undefined\",\"3266\":\"undefined\",\"3267\":\"undefined\",\"3268\":\"Ergic\\/cisGolgi\",\"3269\":\"Large Protein Complex\",\"3270\":\"Mitochondrion\",\"3271\":\"undefined\",\"3272\":\"undefined\",\"3273\":\"undefined\",\"3274\":\"undefined\",\"3275\":\"undefined\",\"3276\":\"Mitochondrion\",\"3277\":\"undefined\",\"3278\":\"Mitochondrion\",\"3279\":\"undefined\",\"3280\":\"undefined\",\"3281\":\"undefined\",\"3282\":\"undefined\",\"3283\":\"Ergic\\/cisGolgi\",\"3284\":\"Large Protein Complex\",\"3285\":\"undefined\",\"3286\":\"undefined\",\"3287\":\"undefined\",\"3288\":\"Endosome\",\"3289\":\"Actin binding proteins\",\"3290\":\"undefined\",\"3291\":\"Plasma membrane\",\"3292\":\"Plasma membrane\",\"3293\":\"undefined\",\"3294\":\"undefined\",\"3295\":\"ER\",\"3296\":\"undefined\",\"3297\":\"undefined\",\"3298\":\"undefined\",\"3299\":\"undefined\",\"3300\":\"undefined\",\"3301\":\"undefined\",\"3302\":\"undefined\",\"3303\":\"undefined\",\"3304\":\"undefined\",\"3305\":\"undefined\",\"3306\":\"undefined\",\"3307\":\"Large Protein Complex\",\"3308\":\"undefined\",\"3309\":\"undefined\",\"3310\":\"undefined\",\"3311\":\"undefined\",\"3312\":\"undefined\",\"3313\":\"undefined\",\"3314\":\"undefined\",\"3315\":\"undefined\",\"3316\":\"undefined\",\"3317\":\"undefined\",\"3318\":\"undefined\",\"3319\":\"ER\",\"3320\":\"undefined\",\"3321\":\"Large Protein Complex\",\"3322\":\"undefined\",\"3323\":\"undefined\",\"3324\":\"Mitochondrion\",\"3325\":\"undefined\",\"3326\":\"undefined\",\"3327\":\"Endosome\",\"3328\":\"Endosome\",\"3329\":\"undefined\",\"3330\":\"undefined\",\"3331\":\"undefined\",\"3332\":\"undefined\",\"3333\":\"undefined\",\"3334\":\"Plasma membrane\",\"3335\":\"Plasma membrane\",\"3336\":\"undefined\",\"3337\":\"Mitochondrion\",\"3338\":\"Large Protein Complex\",\"3339\":\"undefined\",\"3340\":\"undefined\",\"3341\":\"undefined\",\"3342\":\"undefined\",\"3343\":\"undefined\",\"3344\":\"Mitochondrion\",\"3345\":\"undefined\",\"3346\":\"undefined\",\"3347\":\"undefined\",\"3348\":\"undefined\",\"3349\":\"undefined\",\"3350\":\"Large Protein Complex\",\"3351\":\"undefined\",\"3352\":\"undefined\",\"3353\":\"undefined\",\"3354\":\"undefined\",\"3355\":\"undefined\",\"3356\":\"undefined\",\"3357\":\"undefined\",\"3358\":\"Plasma membrane\",\"3359\":\"Plasma membrane\",\"3360\":\"undefined\",\"3361\":\"undefined\",\"3362\":\"undefined\",\"3363\":\"Plasma membrane\",\"3364\":\"undefined\",\"3365\":\"undefined\"},\"normalized profile?Map1?12K\":{\"0\":0.0380363236,\"1\":0.1494351935,\"2\":0.222637773,\"3\":0.2715096488,\"4\":0.1422522066,\"5\":0.2233813271,\"6\":0.0181565429,\"7\":0.0118237847,\"8\":0.1844691254,\"9\":0.1682525237,\"10\":null,\"11\":null,\"12\":null,\"13\":0.1570690829,\"14\":0.2284408834,\"15\":0.1409321451,\"16\":null,\"17\":0.3142010555,\"18\":0.1527682133,\"19\":0.0608369663,\"20\":0.1193237456,\"21\":0.1949473248,\"22\":0.1457564953,\"23\":0.181655991,\"24\":0.0168678202,\"25\":0.1378972696,\"26\":0.1610294255,\"27\":0.1705915347,\"28\":0.2177460373,\"29\":0.2185467766,\"30\":null,\"31\":0.2280391717,\"32\":0.1538919004,\"33\":0.1500245663,\"34\":null,\"35\":0.2513473989,\"36\":null,\"37\":0.1799568008,\"38\":0.1955735722,\"39\":0.1588424219,\"40\":0.227798246,\"41\":0.0030576868,\"42\":0.2186271504,\"43\":0.192148619,\"44\":0.1644152371,\"45\":0.0041009443,\"46\":0.0396531463,\"47\":0.1702645394,\"48\":0.1417263964,\"49\":0.1828149583,\"50\":0.1779366039,\"51\":0.0514266836,\"52\":0.238500227,\"53\":0.3063382039,\"54\":0.2809730279,\"55\":0.1528570004,\"56\":0.1309655563,\"57\":0.1108649168,\"58\":0.1607225425,\"59\":0.0338802826,\"60\":0.2630232926,\"61\":0.0330228636,\"62\":0.0229483677,\"63\":0.1699520239,\"64\":0.2130355112,\"65\":0.1506866412,\"66\":0.1534394082,\"67\":0.1328333566,\"68\":null,\"69\":0.1001688706,\"70\":0.405816715,\"71\":0.1392080776,\"72\":0.1717107714,\"73\":0.2416501371,\"74\":0.1571324462,\"75\":0.046080367,\"76\":0.1746671924,\"77\":0.2249373109,\"78\":0.1097743527,\"79\":0.1817568441,\"80\":0.2663625634,\"81\":0.267014728,\"82\":0.1796487613,\"83\":0.2718116,\"84\":0.3253564963,\"85\":null,\"86\":0.1243661452,\"87\":0.1356665008,\"88\":0.2215499152,\"89\":0.1869844316,\"90\":0.3699484187,\"91\":0.07365232,\"92\":0.1498229601,\"93\":0.1652595659,\"94\":0.2080581863,\"95\":0.0380636399,\"96\":null,\"97\":0.1780868926,\"98\":0.2273177774,\"99\":0.0513191507,\"100\":0.1773417905,\"101\":0.1616797146,\"102\":0.0640970303,\"103\":0.1056966032,\"104\":0.3791024452,\"105\":0.1676312337,\"106\":0.129752505,\"107\":0.2476121102,\"108\":null,\"109\":0.0805534786,\"110\":0.1109623504,\"111\":0.0179293708,\"112\":0.0398293254,\"113\":null,\"114\":0.2268918219,\"115\":0.0741704734,\"116\":0.1628154112,\"117\":0.3336811516,\"118\":0.2727088021,\"119\":0.2238486045,\"120\":0.1611285385,\"121\":0.1499054425,\"122\":0.1487882437,\"123\":0.2267591609,\"124\":0.1172347444,\"125\":0.2318173342,\"126\":0.18267804,\"127\":0.0154445015,\"128\":0.3148536431,\"129\":0.2735154194,\"130\":null,\"131\":0.0384852079,\"132\":0.1518529193,\"133\":0.2334579259,\"134\":0.2803898291,\"135\":0.2748557306,\"136\":0.0962934966,\"137\":0.1412796983,\"138\":0.0206037374,\"139\":0.1541229074,\"140\":0.1016851067,\"141\":0.1702372629,\"142\":0.1710150025,\"143\":0.1494592932,\"144\":0.1672552376,\"145\":0.0118587161,\"146\":0.1677337366,\"147\":0.2730432315,\"148\":0.1822110856,\"149\":0.2390034197,\"150\":0.1670121326,\"151\":null,\"152\":0.0916489812,\"153\":0.2192966265,\"154\":0.1847168637,\"155\":0.1401272055,\"156\":0.2673189368,\"157\":0.0428037975,\"158\":null,\"159\":0.1550407919,\"160\":0.254494119,\"161\":0.0988398143,\"162\":0.1785302261,\"163\":0.188000601,\"164\":0.1508812094,\"165\":0.0372947243,\"166\":0.2410438227,\"167\":0.0822576012,\"168\":0.2755534165,\"169\":0.1112423605,\"170\":0.2277354383,\"171\":0.0842708859,\"172\":0.0930679817,\"173\":0.1605604384,\"174\":0.1907727988,\"175\":0.2510717411,\"176\":0.1831204892,\"177\":0.1415839051,\"178\":0.1064865055,\"179\":0.1782082446,\"180\":0.1776187326,\"181\":0.3503861462,\"182\":null,\"183\":0.1244882502,\"184\":0.189107514,\"185\":0.0416560931,\"186\":0.1454965358,\"187\":0.2112159287,\"188\":0.0800460292,\"189\":0.153642651,\"190\":0.1180397335,\"191\":0.0446838834,\"192\":0.0541883014,\"193\":0.2116288972,\"194\":0.1074041214,\"195\":0.251471998,\"196\":0.0884651625,\"197\":0.1895256986,\"198\":0.2197574406,\"199\":0.2487690615,\"200\":0.1865660917,\"201\":0.1572418345,\"202\":0.1782198251,\"203\":0.2819621046,\"204\":0.0966218634,\"205\":0.1898169996,\"206\":0.1802505163,\"207\":0.0566006671,\"208\":0.0624406325,\"209\":0.0272845634,\"210\":0.2124589693,\"211\":0.2539232742,\"212\":0.2099818669,\"213\":null,\"214\":null,\"215\":null,\"216\":0.0112310037,\"217\":0.0903919834,\"218\":0.1344487236,\"219\":0.2370871597,\"220\":0.144480251,\"221\":0.0128897078,\"222\":0.1371367873,\"223\":0.0564750491,\"224\":0.0598914503,\"225\":0.3029553695,\"226\":0.2695481842,\"227\":0.2304421061,\"228\":0.132408712,\"229\":0.330312217,\"230\":0.1869992956,\"231\":null,\"232\":0.1660851424,\"233\":0.1658376036,\"234\":0.1907884593,\"235\":0.2342457497,\"236\":0.2337194012,\"237\":0.1485964669,\"238\":0.1723603202,\"239\":0.1611169854,\"240\":0.1409864257,\"241\":0.1517110154,\"242\":0.187116319,\"243\":0.2242744688,\"244\":0.256189299,\"245\":0.1547377128,\"246\":null,\"247\":0.1421301755,\"248\":0.0509002428,\"249\":0.141261374,\"250\":0.2170643499,\"251\":0.182740561,\"252\":null,\"253\":0.2569306313,\"254\":0.0225762859,\"255\":0.1782148849,\"256\":0.2794984237,\"257\":0.0922987576,\"258\":0.1266813127,\"259\":0.4020942076,\"260\":0.1557613988,\"261\":0.2351660114,\"262\":0.0722105178,\"263\":0.1716145605,\"264\":0.1765910828,\"265\":0.1219672025,\"266\":0.1647129573,\"267\":0.3041137041,\"268\":0.1857171609,\"269\":0.173975763,\"270\":0.1896517279,\"271\":0.0152080405,\"272\":0.1735309913,\"273\":0.0269357126,\"274\":0.0414037615,\"275\":0.0496239346,\"276\":0.2003800715,\"277\":0.177862829,\"278\":0.2330938259,\"279\":0.0087948094,\"280\":0.1027381588,\"281\":0.0397879302,\"282\":0.3328523387,\"283\":0.0341359866,\"284\":null,\"285\":0.2205188125,\"286\":0.0398777302,\"287\":null,\"288\":0.0305642911,\"289\":0.3365940627,\"290\":0.0466436718,\"291\":0.0096898563,\"292\":0.3162973693,\"293\":0.0485458371,\"294\":0.0407650686,\"295\":null,\"296\":0.2070728836,\"297\":0.1356785451,\"298\":0.0498883672,\"299\":0.1757936165,\"300\":0.1947377279,\"301\":0.0594790208,\"302\":0.0269010166,\"303\":0.1198329601,\"304\":0.0227149301,\"305\":0.0879409574,\"306\":0.0183621867,\"307\":0.1450022878,\"308\":0.2134957312,\"309\":0.2635972355,\"310\":0.0074783588,\"311\":0.1833477682,\"312\":0.2885826365,\"313\":0.088765192,\"314\":0.1614232099,\"315\":0.1665191869,\"316\":0.1476549313,\"317\":null,\"318\":0.2595856921,\"319\":0.190278874,\"320\":0.0541418106,\"321\":0.3455118657,\"322\":null,\"323\":null,\"324\":0.0865861626,\"325\":0.1945891512,\"326\":0.1408153431,\"327\":0.0693137749,\"328\":0.0395446714,\"329\":0.2167948372,\"330\":0.1287215808,\"331\":0.041368511,\"332\":0.1262393942,\"333\":0.1914227563,\"334\":0.1755820143,\"335\":0.0298600553,\"336\":0.0460286849,\"337\":0.1775424752,\"338\":0.2711168907,\"339\":0.1726506171,\"340\":0.1710583577,\"341\":0.0019377615,\"342\":0.2131833982,\"343\":0.113842191,\"344\":0.0441100595,\"345\":0.147558456,\"346\":0.309264798,\"347\":0.064397275,\"348\":null,\"349\":0.1876560803,\"350\":null,\"351\":0.0228640456,\"352\":0.2876774288,\"353\":0.0748095142,\"354\":null,\"355\":0.2585454554,\"356\":0.0266943755,\"357\":0.1665978486,\"358\":0.1825103032,\"359\":0.1900428145,\"360\":0.1511124457,\"361\":0.0364477446,\"362\":0.0083687115,\"363\":0.0885006367,\"364\":0.1798553266,\"365\":0.0410849115,\"366\":0.2237967367,\"367\":0.0587716815,\"368\":0.4539048592,\"369\":0.1046694648,\"370\":0.097571893,\"371\":0.2076885003,\"372\":0.2381981457,\"373\":0.2544941982,\"374\":0.2262949807,\"375\":0.0278255413,\"376\":0.2837921625,\"377\":0.2400658266,\"378\":0.1736505362,\"379\":0.1655233747,\"380\":0.1501699899,\"381\":0.0135214885,\"382\":null,\"383\":0.1605286753,\"384\":0.0256314398,\"385\":0.2145795288,\"386\":null,\"387\":0.0576667632,\"388\":0.2646196975,\"389\":0.1774001061,\"390\":0.171231837,\"391\":0.025361508,\"392\":0.2553285163,\"393\":0.0464449775,\"394\":0.1533405456,\"395\":0.2679130804,\"396\":0.0215948415,\"397\":0.220793622,\"398\":0.2075786501,\"399\":0.1407769283,\"400\":0.1899394884,\"401\":0.1537113074,\"402\":0.0841514503,\"403\":0.1677093991,\"404\":null,\"405\":0.2271157727,\"406\":0.1701312572,\"407\":0.2072251885,\"408\":0.0484597062,\"409\":null,\"410\":null,\"411\":0.1309161722,\"412\":0.2537980454,\"413\":0.3002854421,\"414\":null,\"415\":0.1947340865,\"416\":0.2673091313,\"417\":0.0511593127,\"418\":0.308038239,\"419\":0.0377609257,\"420\":null,\"421\":0.1690415294,\"422\":0.0299882977,\"423\":0.1998828087,\"424\":0.0531818248,\"425\":0.2438694539,\"426\":0.215113065,\"427\":0.0926998611,\"428\":0.0537816195,\"429\":0.1841935077,\"430\":0.1762343954,\"431\":0.1650924885,\"432\":0.0346859445,\"433\":0.223373365,\"434\":0.1626461309,\"435\":0.1904314259,\"436\":0.1717274586,\"437\":0.1983307282,\"438\":0.1865529342,\"439\":0.1678675436,\"440\":0.3102383375,\"441\":0.2039620383,\"442\":0.0451927171,\"443\":0.2564228509,\"444\":0.3605119956,\"445\":0.0359353487,\"446\":0.0440379134,\"447\":0.3025749834,\"448\":0.3636519245,\"449\":0.2380870033,\"450\":0.1739691127,\"451\":0.1860854755,\"452\":0.4691022984,\"453\":0.0398875555,\"454\":0.0434514621,\"455\":0.160538583,\"456\":0.1697841678,\"457\":0.2120410703,\"458\":0.1624859938,\"459\":0.1822529495,\"460\":0.1564408593,\"461\":0.2602084864,\"462\":0.2701957134,\"463\":0.221634218,\"464\":0.215689524,\"465\":0.201318824,\"466\":0.2149090212,\"467\":0.3707557486,\"468\":0.0207553608,\"469\":0.0404338569,\"470\":null,\"471\":0.2232614481,\"472\":0.1714920676,\"473\":0.1769361352,\"474\":0.2559247882,\"475\":0.205170434,\"476\":0.196529234,\"477\":0.1430148689,\"478\":null,\"479\":0.2535206173,\"480\":0.158835122,\"481\":null,\"482\":0.2003320551,\"483\":0.1801136123,\"484\":0.159858054,\"485\":0.0430057388,\"486\":0.163701369,\"487\":0.1461326534,\"488\":0.1724477334,\"489\":0.171179313,\"490\":0.1300077636,\"491\":0.1446356444,\"492\":0.2343610573,\"493\":0.4085469835,\"494\":0.2728899157,\"495\":0.1824495955,\"496\":0.2076756278,\"497\":0.2752275402,\"498\":0.3837741952,\"499\":0.184555476,\"500\":0.1573347107,\"501\":0.3230790981,\"502\":0.4120969449,\"503\":0.3363247746,\"504\":0.1804376634,\"505\":0.1985755246,\"506\":0.2087213196,\"507\":0.3369965171,\"508\":0.1781648494,\"509\":0.0590691964,\"510\":0.0557160837,\"511\":0.2434026906,\"512\":0.2134121075,\"513\":0.2057986816,\"514\":0.0343885633,\"515\":0.2196017062,\"516\":0.1840298067,\"517\":0.1674543655,\"518\":0.2132546008,\"519\":0.1895740073,\"520\":0.1724869284,\"521\":0.3687796073,\"522\":0.1763414662,\"523\":0.1770090111,\"524\":0.2828909771,\"525\":0.1660170117,\"526\":0.0404535536,\"527\":0.0517750012,\"528\":0.0597292918,\"529\":0.1848916541,\"530\":0.2447161444,\"531\":0.0789075102,\"532\":0.286003674,\"533\":0.0176704772,\"534\":0.1651469669,\"535\":0.1788407747,\"536\":0.2020083975,\"537\":0.1864949578,\"538\":0.1907432799,\"539\":0.3090774964,\"540\":0.052971706,\"541\":0.0512563874,\"542\":null,\"543\":0.3919732588,\"544\":0.2504484822,\"545\":0.0775314101,\"546\":0.1607998909,\"547\":0.1028496363,\"548\":null,\"549\":0.1857296813,\"550\":0.1760775576,\"551\":0.0802159702,\"552\":0.1943112852,\"553\":0.2845719502,\"554\":0.040162519,\"555\":0.0686581484,\"556\":0.0853930091,\"557\":0.0499895046,\"558\":null,\"559\":0.1720161558,\"560\":0.2609613825,\"561\":0.0108707001,\"562\":0.2160470489,\"563\":0.1656677453,\"564\":0.0799057599,\"565\":0.1772646178,\"566\":0.1804784205,\"567\":0.0976112096,\"568\":0.1759542307,\"569\":null,\"570\":0.166913724,\"571\":0.0247865592,\"572\":0.0294851287,\"573\":0.2167085257,\"574\":0.1837496995,\"575\":0.0512683224,\"576\":0.3551191563,\"577\":0.1959977819,\"578\":0.1991669586,\"579\":0.0463753509,\"580\":0.2301969278,\"581\":0.2771080453,\"582\":0.2823127742,\"583\":0.3031636998,\"584\":0.1895031156,\"585\":0.2198152288,\"586\":0.1911634854,\"587\":0.1609239676,\"588\":0.1381888448,\"589\":0.0416495619,\"590\":0.0207711999,\"591\":0.225033224,\"592\":0.1831663833,\"593\":0.198506419,\"594\":0.3573946142,\"595\":0.0396105914,\"596\":0.0052768824,\"597\":0.0553085067,\"598\":0.196403591,\"599\":0.2409222476,\"600\":0.0316801333,\"601\":0.2552438468,\"602\":0.1871871798,\"603\":0.2364677665,\"604\":0.1700363176,\"605\":0.1443560236,\"606\":0.1641759635,\"607\":0.1643097809,\"608\":0.0744672135,\"609\":0.1446503895,\"610\":0.0711674215,\"611\":0.0610276206,\"612\":0.1701404133,\"613\":0.0184914062,\"614\":0.1731792577,\"615\":0.1904579083,\"616\":null,\"617\":null,\"618\":0.083477997,\"619\":0.1649970598,\"620\":0.1544610611,\"621\":0.10274577,\"622\":0.0544920293,\"623\":null,\"624\":0.3354806923,\"625\":0.1755149936,\"626\":0.1886332222,\"627\":0.2872849823,\"628\":0.2711261118,\"629\":0.1785268732,\"630\":0.1153157439,\"631\":0.0433417277,\"632\":0.2362717835,\"633\":0.1322736067,\"634\":0.1390676322,\"635\":0.2056436167,\"636\":0.0297679874,\"637\":0.1988894645,\"638\":0.2123279448,\"639\":0.2701109701,\"640\":0.1875212819,\"641\":0.1027027207,\"642\":0.179807428,\"643\":0.1677162342,\"644\":0.2770693909,\"645\":0.133102282,\"646\":0.1524686485,\"647\":0.0581855102,\"648\":0.2108144281,\"649\":0.1894194735,\"650\":0.0461638235,\"651\":0.1558662196,\"652\":0.2199123,\"653\":0.1558707858,\"654\":null,\"655\":0.1311186545,\"656\":0.1922682779,\"657\":0.1947165492,\"658\":0.1453385976,\"659\":0.1715629858,\"660\":0.3523827702,\"661\":0.1858529881,\"662\":0.1614053077,\"663\":0.1858875289,\"664\":0.2100292931,\"665\":0.1836058624,\"666\":0.1762711667,\"667\":0.1618401642,\"668\":0.4042815463,\"669\":0.170479511,\"670\":0.0181712252,\"671\":0.0303067251,\"672\":0.2520709048,\"673\":0.2579657784,\"674\":0.2036259464,\"675\":0.1783284156,\"676\":null,\"677\":null,\"678\":0.1807347282,\"679\":0.2523004829,\"680\":0.207543326,\"681\":0.0418184404,\"682\":0.0425144664,\"683\":0.1865835825,\"684\":0.2857922549,\"685\":0.185988616,\"686\":0.0838401104,\"687\":0.2109426351,\"688\":0.1753410727,\"689\":0.1375107725,\"690\":0.1369155498,\"691\":0.2193470819,\"692\":0.0962268011,\"693\":0.1861176984,\"694\":0.2367008907,\"695\":0.2103741395,\"696\":0.1901163035,\"697\":0.1654988857,\"698\":null,\"699\":0.1324351959,\"700\":0.1981217391,\"701\":0.1882330346,\"702\":0.0045489613,\"703\":0.154551546,\"704\":null,\"705\":0.0428579742,\"706\":null,\"707\":null,\"708\":0.1447583367,\"709\":0.1225599997,\"710\":0.0246096018,\"711\":0.1764776906,\"712\":0.1721562467,\"713\":0.1315232335,\"714\":0.1930308773,\"715\":0.17263864,\"716\":0.194315446,\"717\":0.1838347288,\"718\":0.2966623517,\"719\":0.1798996584,\"720\":0.0878483966,\"721\":0.1375161638,\"722\":0.220668489,\"723\":0.0471889129,\"724\":0.0186905452,\"725\":0.162606017,\"726\":0.2171543814,\"727\":0.2868147393,\"728\":0.2542926818,\"729\":0.1679736269,\"730\":0.2821714276,\"731\":0.1932198895,\"732\":0.1039890058,\"733\":0.0813579964,\"734\":0.1473954698,\"735\":0.1728297653,\"736\":0.0595010686,\"737\":0.0389929051,\"738\":0.2412348244,\"739\":0.005132899,\"740\":0.2540930552,\"741\":0.0160674276,\"742\":0.2115143791,\"743\":0.1531700789,\"744\":0.0202407839,\"745\":0.1709077366,\"746\":0.1767818446,\"747\":0.3265214449,\"748\":0.1698274059,\"749\":0.145824241,\"750\":0.0136901294,\"751\":0.0556770972,\"752\":0.0470474477,\"753\":null,\"754\":0.1622357103,\"755\":0.3180184037,\"756\":0.0620013584,\"757\":0.1763198892,\"758\":0.2529628356,\"759\":0.0395345952,\"760\":0.1558640999,\"761\":0.1983284165,\"762\":0.0278987176,\"763\":0.2111300411,\"764\":0.1788123921,\"765\":0.1437671627,\"766\":0.144308876,\"767\":0.2144202465,\"768\":0.0161340712,\"769\":0.090791685,\"770\":0.1333873608,\"771\":0.1585427867,\"772\":0.0400589683,\"773\":null,\"774\":0.0343817231,\"775\":0.0698059048,\"776\":0.1554569999,\"777\":0.0635300069,\"778\":0.2531597181,\"779\":0.1993266969,\"780\":0.2262540619,\"781\":null,\"782\":0.1625943588,\"783\":0.0383147656,\"784\":0.1556823013,\"785\":0.1444065952,\"786\":0.1457822304,\"787\":0.1471489115,\"788\":0.2351954127,\"789\":0.2100245498,\"790\":0.1662892694,\"791\":0.0639315318,\"792\":0.0836608061,\"793\":0.1907804934,\"794\":0.0317305622,\"795\":0.2004535558,\"796\":0.1115684564,\"797\":0.105476914,\"798\":0.1642220852,\"799\":0.1522466849,\"800\":0.1568001837,\"801\":0.26010362,\"802\":0.2660275016,\"803\":0.0452042681,\"804\":0.1735848951,\"805\":0.1820553626,\"806\":0.1668097933,\"807\":0.1495496397,\"808\":0.1830958375,\"809\":0.2522208363,\"810\":0.1586260361,\"811\":0.2557497318,\"812\":0.2800462626,\"813\":0.1500364866,\"814\":0.1729950193,\"815\":0.1536919846,\"816\":0.1403154004,\"817\":0.2732733448,\"818\":0.2248181385,\"819\":0.0314970865,\"820\":0.1234343376,\"821\":0.1673438479,\"822\":null,\"823\":0.0645142744,\"824\":0.1562010713,\"825\":0.0821752203,\"826\":0.3240041127,\"827\":0.1464660858,\"828\":0.081679444,\"829\":0.1836938386,\"830\":0.1734066236,\"831\":0.1668385632,\"832\":0.1752688692,\"833\":0.2083065592,\"834\":0.1888407741,\"835\":0.2796026494,\"836\":0.1873484391,\"837\":0.1537593666,\"838\":0.084790412,\"839\":0.0420339804,\"840\":0.0570895195,\"841\":0.1925343486,\"842\":0.0394917345,\"843\":0.1425528291,\"844\":0.2030213732,\"845\":0.2669709569,\"846\":0.1531573741,\"847\":0.1888338806,\"848\":0.0295636515,\"849\":0.0429085669,\"850\":0.2003731694,\"851\":0.2257652454,\"852\":0.2542044647,\"853\":0.2689904634,\"854\":0.2040058295,\"855\":0.1991376354,\"856\":0.2493507195,\"857\":0.1767613016,\"858\":0.1482835651,\"859\":0.0930109047,\"860\":0.2006773177,\"861\":0.2567381893,\"862\":0.0161043329,\"863\":0.0207617563,\"864\":0.0424493463,\"865\":0.1777995584,\"866\":0.0382140039,\"867\":null,\"868\":0.130696749,\"869\":0.180958823,\"870\":0.0437120018,\"871\":0.0167435722,\"872\":0.1687614767,\"873\":0.061099734,\"874\":0.0759768223,\"875\":0.1946356588,\"876\":0.1808211287,\"877\":0.1855561096,\"878\":0.1738135023,\"879\":0.2224796011,\"880\":0.1809041516,\"881\":0.1678985256,\"882\":0.0382259679,\"883\":0.1805453404,\"884\":null,\"885\":null,\"886\":0.2046631586,\"887\":null,\"888\":0.1609973763,\"889\":0.122119211,\"890\":0.1754509952,\"891\":0.3235570024,\"892\":0.1885931705,\"893\":0.0683617924,\"894\":0.0461053337,\"895\":0.0272657358,\"896\":null,\"897\":0.1752036645,\"898\":0.1333098649,\"899\":0.0359082304,\"900\":0.1682162448,\"901\":0.2152713941,\"902\":0.1678373855,\"903\":0.1950460881,\"904\":0.0435442294,\"905\":0.176400207,\"906\":0.1788370458,\"907\":0.1932001046,\"908\":0.1600884049,\"909\":0.104670584,\"910\":0.1087664176,\"911\":null,\"912\":0.2091335181,\"913\":0.1075353464,\"914\":0.0838631102,\"915\":0.1893694274,\"916\":0.0876589016,\"917\":0.0075749569,\"918\":0.1829509849,\"919\":0.2783898005,\"920\":0.1268504509,\"921\":0.2024067895,\"922\":0.1203007812,\"923\":0.0978316448,\"924\":0.0130213958,\"925\":null,\"926\":0.1331130478,\"927\":0.1906009315,\"928\":0.0460945535,\"929\":0.2982299442,\"930\":0.0231344009,\"931\":0.1769856147,\"932\":0.0377066294,\"933\":0.1804395322,\"934\":0.2873074086,\"935\":null,\"936\":0.1717800416,\"937\":0.0381102683,\"938\":0.1830245976,\"939\":0.0849100729,\"940\":0.1664174332,\"941\":0.2372068994,\"942\":0.1562133095,\"943\":0.1769812531,\"944\":0.0460871378,\"945\":0.0517157563,\"946\":0.2760435743,\"947\":0.2824402946,\"948\":0.0416140101,\"949\":0.130780898,\"950\":0.1981347626,\"951\":0.1814509168,\"952\":0.2721865216,\"953\":0.1551784287,\"954\":0.1172039489,\"955\":0.0132858127,\"956\":0.1709866827,\"957\":0.3277943644,\"958\":0.1931756414,\"959\":0.1336860257,\"960\":0.1983065874,\"961\":0.1864075983,\"962\":null,\"963\":0.1467154562,\"964\":0.1669818649,\"965\":0.1970342534,\"966\":null,\"967\":0.2024528744,\"968\":0.0501582765,\"969\":0.0994497454,\"970\":0.1146413476,\"971\":0.0331226621,\"972\":0.1627169663,\"973\":0.1472247797,\"974\":0.1254660989,\"975\":0.1830078061,\"976\":null,\"977\":0.1101960502,\"978\":0.1986900382,\"979\":0.3817054887,\"980\":null,\"981\":0.1318275782,\"982\":null,\"983\":0.1772385535,\"984\":0.0434658728,\"985\":0.0436076018,\"986\":0.0800530352,\"987\":0.1898245055,\"988\":0.1281451082,\"989\":0.0407227447,\"990\":0.2395485989,\"991\":0.1715355596,\"992\":0.1980022352,\"993\":0.086476882,\"994\":0.094941122,\"995\":0.3380648757,\"996\":0.0355591844,\"997\":0.0434532885,\"998\":0.2004880857,\"999\":0.1701217541,\"1000\":0.3659746733,\"1001\":0.2837384767,\"1002\":0.1524730775,\"1003\":0.1878159267,\"1004\":0.1796399079,\"1005\":0.2052888992,\"1006\":0.0843739523,\"1007\":0.0679762305,\"1008\":0.0760315367,\"1009\":0.0418349865,\"1010\":0.3045227561,\"1011\":0.2119492763,\"1012\":0.1120354134,\"1013\":0.158103025,\"1014\":0.1458071332,\"1015\":0.1411362594,\"1016\":0.0288755516,\"1017\":0.2740511363,\"1018\":0.0606857775,\"1019\":0.0176999385,\"1020\":0.1692821333,\"1021\":0.0063958722,\"1022\":0.1300418156,\"1023\":0.1478611645,\"1024\":0.035316145,\"1025\":null,\"1026\":null,\"1027\":null,\"1028\":0.1553456656,\"1029\":0.1954196131,\"1030\":0.1535201054,\"1031\":0.0887819434,\"1032\":0.1870547651,\"1033\":0.1830198246,\"1034\":0.2045950498,\"1035\":0.1897203432,\"1036\":0.2039793072,\"1037\":0.1787757052,\"1038\":0.1884745818,\"1039\":0.0962102344,\"1040\":0.1651389133,\"1041\":0.2992234163,\"1042\":0.187142456,\"1043\":0.1831377547,\"1044\":0.1450371485,\"1045\":0.2376179593,\"1046\":0.2091203071,\"1047\":0.0642112746,\"1048\":0.0410575261,\"1049\":0.1754281553,\"1050\":null,\"1051\":0.2186208062,\"1052\":0.1728224096,\"1053\":0.2588102115,\"1054\":0.2159360146,\"1055\":null,\"1056\":0.1382717108,\"1057\":0.2057724115,\"1058\":0.171759085,\"1059\":0.1417375314,\"1060\":0.1979060432,\"1061\":0.3155119033,\"1062\":0.1661210256,\"1063\":0.0356307402,\"1064\":0.1477148438,\"1065\":0.2101580135,\"1066\":null,\"1067\":0.2449207579,\"1068\":null,\"1069\":0.0852828952,\"1070\":0.1887409277,\"1071\":0.2265888543,\"1072\":0.1723938883,\"1073\":0.1816308117,\"1074\":0.1421570242,\"1075\":0.0207845236,\"1076\":null,\"1077\":0.0406270992,\"1078\":0.0342331733,\"1079\":0.1068925541,\"1080\":0.1894130957,\"1081\":0.1330568218,\"1082\":0.177122535,\"1083\":0.1713936501,\"1084\":0.0993057867,\"1085\":0.1633931328,\"1086\":0.0848127483,\"1087\":0.1490905185,\"1088\":0.1306200167,\"1089\":0.136485281,\"1090\":0.0373713249,\"1091\":0.0493453133,\"1092\":0.0214041767,\"1093\":0.3847391792,\"1094\":0.1871452495,\"1095\":0.0153855651,\"1096\":0.2175663894,\"1097\":0.1684696521,\"1098\":0.1858084919,\"1099\":0.1209606235,\"1100\":0.046543729,\"1101\":0.1610452553,\"1102\":0.1739457574,\"1103\":0.1774319342,\"1104\":0.0678434202,\"1105\":0.1325354129,\"1106\":null,\"1107\":0.0411839274,\"1108\":0.2565308709,\"1109\":0.0338385238,\"1110\":0.1846386499,\"1111\":0.1760741744,\"1112\":0.2157711776,\"1113\":0.0817983555,\"1114\":0.1120949308,\"1115\":0.2521036506,\"1116\":0.1771839693,\"1117\":0.124270744,\"1118\":0.1595416789,\"1119\":0.1588739736,\"1120\":0.1160807312,\"1121\":0.229292794,\"1122\":0.2583106764,\"1123\":0.1703851461,\"1124\":0.1341245689,\"1125\":0.1403223681,\"1126\":0.1708052573,\"1127\":0.2195108804,\"1128\":0.2076541467,\"1129\":0.1955166778,\"1130\":0.2473793476,\"1131\":0.3087575568,\"1132\":0.1989451884,\"1133\":0.2433085455,\"1134\":null,\"1135\":0.0435854862,\"1136\":0.2673158451,\"1137\":0.0052981091,\"1138\":0.0258573131,\"1139\":0.2693572187,\"1140\":0.2717830263,\"1141\":0.0681101317,\"1142\":null,\"1143\":0.2759720823,\"1144\":0.3198437929,\"1145\":0.1376614747,\"1146\":0.3290129824,\"1147\":0.3625431558,\"1148\":null,\"1149\":0.3075686756,\"1150\":0.1424748588,\"1151\":null,\"1152\":0.0526892673,\"1153\":0.0623861791,\"1154\":0.1621668648,\"1155\":0.0696009196,\"1156\":0.1266328843,\"1157\":0.1046850336,\"1158\":null,\"1159\":0.0823313904,\"1160\":null,\"1161\":0.1788254741,\"1162\":0.1932749667,\"1163\":0.0792655616,\"1164\":0.0856691739,\"1165\":0.1550667496,\"1166\":null,\"1167\":0.1678610602,\"1168\":0.0516601668,\"1169\":0.0356682902,\"1170\":0.1700073318,\"1171\":0.1829852378,\"1172\":0.1377105461,\"1173\":0.0678320743,\"1174\":null,\"1175\":0.0590080002,\"1176\":0.198772897,\"1177\":0.1660408682,\"1178\":0.0530715993,\"1179\":0.1343109742,\"1180\":0.133459641,\"1181\":0.1663655882,\"1182\":0.0383200688,\"1183\":0.1955438407,\"1184\":0.1731887708,\"1185\":0.1822557751,\"1186\":0.3432608681,\"1187\":0.1264942981,\"1188\":0.0732770289,\"1189\":null,\"1190\":0.2113383907,\"1191\":0.2818919477,\"1192\":0.1423613501,\"1193\":0.1366400937,\"1194\":null,\"1195\":0.2150355712,\"1196\":null,\"1197\":0.1551316508,\"1198\":0.1538834465,\"1199\":0.1922243064,\"1200\":0.1911326745,\"1201\":0.160310722,\"1202\":0.212073872,\"1203\":0.0523485228,\"1204\":null,\"1205\":0.0132475515,\"1206\":0.191337769,\"1207\":0.1587035491,\"1208\":0.2308468249,\"1209\":0.1232059955,\"1210\":0.2048154275,\"1211\":0.1347190084,\"1212\":0.2564038402,\"1213\":0.2336322189,\"1214\":0.0408056654,\"1215\":0.2698519096,\"1216\":0.1588975875,\"1217\":0.201651414,\"1218\":0.0672971595,\"1219\":0.1727775519,\"1220\":0.1468597579,\"1221\":0.0512625664,\"1222\":0.1563074808,\"1223\":0.0479794617,\"1224\":0.0428268679,\"1225\":0.154215503,\"1226\":0.0221318581,\"1227\":null,\"1228\":0.2057278088,\"1229\":0.2384977802,\"1230\":0.1536140927,\"1231\":0.0826825578,\"1232\":0.0443698585,\"1233\":0.0930568709,\"1234\":null,\"1235\":0.0469521437,\"1236\":null,\"1237\":null,\"1238\":0.1422653588,\"1239\":0.2739876,\"1240\":null,\"1241\":0.1531352204,\"1242\":0.0722152445,\"1243\":0.0729896041,\"1244\":0.1727673848,\"1245\":0.2012421177,\"1246\":0.165868071,\"1247\":null,\"1248\":0.1496066018,\"1249\":0.2752281389,\"1250\":0.2055464394,\"1251\":0.1884290713,\"1252\":0.1599720749,\"1253\":0.2936060723,\"1254\":0.303253234,\"1255\":0.1105938763,\"1256\":0.1531110794,\"1257\":0.1658975763,\"1258\":0.1937094935,\"1259\":0.1510146553,\"1260\":0.1480754203,\"1261\":0.1925175813,\"1262\":0.2063398434,\"1263\":0.1675318245,\"1264\":0.1431675878,\"1265\":0.1838574156,\"1266\":0.2953548088,\"1267\":0.2715522068,\"1268\":0.194761047,\"1269\":0.1883645596,\"1270\":0.2046838964,\"1271\":0.2450747372,\"1272\":null,\"1273\":0.1374869362,\"1274\":0.2261830404,\"1275\":0.1774293854,\"1276\":0.2593661992,\"1277\":0.1478956541,\"1278\":0.1392479891,\"1279\":0.1818090175,\"1280\":0.1430497235,\"1281\":0.1779662164,\"1282\":0.2063730664,\"1283\":0.2175125414,\"1284\":0.1962327096,\"1285\":0.1980703387,\"1286\":0.1423312883,\"1287\":0.164145914,\"1288\":0.1816220232,\"1289\":0.3384761972,\"1290\":0.1955919163,\"1291\":0.1978628685,\"1292\":0.1960682614,\"1293\":0.0459740271,\"1294\":0.3040208204,\"1295\":0.1749943179,\"1296\":0.1678551297,\"1297\":0.2254482325,\"1298\":0.2777857316,\"1299\":0.3757503891,\"1300\":0.1826558112,\"1301\":0.0502980709,\"1302\":0.230283461,\"1303\":0.1506739446,\"1304\":0.0553849407,\"1305\":0.1634138013,\"1306\":0.1063776188,\"1307\":0.1739928589,\"1308\":0.1839591626,\"1309\":0.0599335131,\"1310\":0.1960955022,\"1311\":0.1117484467,\"1312\":0.1486644521,\"1313\":0.2161257474,\"1314\":0.1416326849,\"1315\":0.1366473999,\"1316\":0.1880096126,\"1317\":0.2222545609,\"1318\":0.1942745413,\"1319\":0.1740258554,\"1320\":0.1971220376,\"1321\":0.2159561338,\"1322\":0.1879000568,\"1323\":0.2013590235,\"1324\":0.1867466789,\"1325\":0.0786013812,\"1326\":0.06827367,\"1327\":null,\"1328\":0.0662285794,\"1329\":0.0629090134,\"1330\":0.0699109248,\"1331\":0.1849104141,\"1332\":0.1472482255,\"1333\":0.1796739153,\"1334\":0.1647728968,\"1335\":0.2205173022,\"1336\":0.1934962698,\"1337\":0.2068895026,\"1338\":0.1987573352,\"1339\":0.1941822626,\"1340\":0.0208279681,\"1341\":0.1793108058,\"1342\":0.1331259789,\"1343\":0.1930391869,\"1344\":null,\"1345\":0.2188766152,\"1346\":0.1978793988,\"1347\":0.2077073217,\"1348\":0.1679704167,\"1349\":0.1736111296,\"1350\":0.2167364362,\"1351\":0.1993803056,\"1352\":null,\"1353\":0.1331863029,\"1354\":0.2092036523,\"1355\":0.1886074884,\"1356\":0.1820040552,\"1357\":0.1751589772,\"1358\":0.1913012388,\"1359\":0.1735122338,\"1360\":0.1901668811,\"1361\":0.139887072,\"1362\":0.1529933129,\"1363\":0.1741460688,\"1364\":0.0564283941,\"1365\":0.2021589382,\"1366\":0.1710834557,\"1367\":0.2013693075,\"1368\":0.1883240587,\"1369\":0.1947992839,\"1370\":0.1334732274,\"1371\":0.0732096145,\"1372\":0.0950497459,\"1373\":0.1149470575,\"1374\":0.2060393411,\"1375\":0.1960524617,\"1376\":0.1500919122,\"1377\":0.193569669,\"1378\":0.1694252879,\"1379\":0.1794641302,\"1380\":0.1186925507,\"1381\":0.1296505891,\"1382\":0.156568017,\"1383\":0.1474198285,\"1384\":0.1650595502,\"1385\":0.2327133346,\"1386\":0.1351451579,\"1387\":0.1463509657,\"1388\":0.0644781645,\"1389\":null,\"1390\":0.1847241148,\"1391\":0.1562914421,\"1392\":0.1391820678,\"1393\":0.1497417954,\"1394\":0.1383124825,\"1395\":0.0129851464,\"1396\":0.3303369873,\"1397\":0.1752770578,\"1398\":0.0834155922,\"1399\":0.031085668,\"1400\":null,\"1401\":0.1326859317,\"1402\":0.1117455935,\"1403\":0.165211624,\"1404\":0.1244146783,\"1405\":0.2627526706,\"1406\":0.1929696891,\"1407\":0.203718839,\"1408\":0.0458472478,\"1409\":0.0315598803,\"1410\":0.0380083477,\"1411\":0.0454070512,\"1412\":0.0310675518,\"1413\":0.0089519617,\"1414\":0.0605451352,\"1415\":0.0424833641,\"1416\":0.0385551613,\"1417\":0.0207511521,\"1418\":0.0185680506,\"1419\":0.0518178374,\"1420\":0.0675006114,\"1421\":0.044227692,\"1422\":0.1896868898,\"1423\":0.1643689429,\"1424\":null,\"1425\":0.0526316226,\"1426\":0.2041000924,\"1427\":0.1941972593,\"1428\":null,\"1429\":0.0933385052,\"1430\":0.2488562253,\"1431\":0.0294985308,\"1432\":0.1043441478,\"1433\":0.3979050065,\"1434\":0.1948085393,\"1435\":0.2632023183,\"1436\":0.1758031665,\"1437\":0.1208320556,\"1438\":0.1718797446,\"1439\":null,\"1440\":0.078922161,\"1441\":0.0221572137,\"1442\":0.0439154103,\"1443\":0.2265453881,\"1444\":0.1784050922,\"1445\":null,\"1446\":0.2371764486,\"1447\":0.1614990799,\"1448\":0.1571428571,\"1449\":0.1885084005,\"1450\":null,\"1451\":0.2053117483,\"1452\":0.1945843964,\"1453\":0.2036737388,\"1454\":0.1111748009,\"1455\":0.0773695087,\"1456\":0.1436877105,\"1457\":0.1468192023,\"1458\":0.1190745513,\"1459\":0.1656491025,\"1460\":null,\"1461\":0.4042264925,\"1462\":0.181270668,\"1463\":0.0130955763,\"1464\":0.1897495632,\"1465\":null,\"1466\":0.1997865104,\"1467\":0.1680144207,\"1468\":0.2031428118,\"1469\":0.0994370388,\"1470\":0.0502075378,\"1471\":0.0539068881,\"1472\":null,\"1473\":0.1835589183,\"1474\":0.1588681737,\"1475\":0.1842555689,\"1476\":0.2451692411,\"1477\":0.1373836959,\"1478\":0.1871314811,\"1479\":0.0027101836,\"1480\":0.0571440572,\"1481\":0.2343818884,\"1482\":0.1127054319,\"1483\":0.2255955589,\"1484\":0.2350362959,\"1485\":0.0055989955,\"1486\":0.1528806401,\"1487\":0.3051827595,\"1488\":0.2763321989,\"1489\":0.0091032855,\"1490\":0.2058893859,\"1491\":0.1512727023,\"1492\":0.2867019384,\"1493\":0.1814410021,\"1494\":0.0359404099,\"1495\":0.1722334285,\"1496\":0.0450163587,\"1497\":0.1756613916,\"1498\":0.0875211963,\"1499\":null,\"1500\":0.1069375527,\"1501\":0.0884217859,\"1502\":0.1537836463,\"1503\":0.2707290454,\"1504\":0.137411647,\"1505\":0.1645907367,\"1506\":0.0544710066,\"1507\":0.1612983004,\"1508\":0.4429554921,\"1509\":0.2282898656,\"1510\":0.1749970994,\"1511\":0.1910955682,\"1512\":0.052047235,\"1513\":0.2911577801,\"1514\":0.067214585,\"1515\":0.0621459116,\"1516\":0.0639869436,\"1517\":null,\"1518\":null,\"1519\":0.4701226938,\"1520\":0.0717006407,\"1521\":0.1357172755,\"1522\":0.0707805973,\"1523\":0.1782212614,\"1524\":0.0988661514,\"1525\":0.0600697391,\"1526\":0.2759734698,\"1527\":0.1314596597,\"1528\":0.2506572707,\"1529\":0.1951393287,\"1530\":0.1827593583,\"1531\":0.07217451,\"1532\":0.2553184138,\"1533\":0.1633919338,\"1534\":0.0448458154,\"1535\":0.071168576,\"1536\":0.174215064,\"1537\":0.1533161155,\"1538\":0.1662221145,\"1539\":0.0545146745,\"1540\":0.0286706744,\"1541\":0.2036256985,\"1542\":0.0215370835,\"1543\":0.2324582408,\"1544\":0.0406607971,\"1545\":0.5271532324,\"1546\":0.0644297612,\"1547\":null,\"1548\":0.0037528391,\"1549\":0.1660338315,\"1550\":0.2618227838,\"1551\":0.1209823775,\"1552\":0.122051611,\"1553\":0.360231101,\"1554\":null,\"1555\":0.2140688104,\"1556\":0.0321195949,\"1557\":null,\"1558\":0.0661469769,\"1559\":null,\"1560\":0.1770735735,\"1561\":0.2244318634,\"1562\":0.1186617395,\"1563\":0.1244901077,\"1564\":0.1909765908,\"1565\":0.3360563406,\"1566\":0.136647933,\"1567\":0.0383968237,\"1568\":0.2339281545,\"1569\":0.1674596239,\"1570\":0.1864647972,\"1571\":0.2070002052,\"1572\":0.2455019356,\"1573\":0.064559659,\"1574\":null,\"1575\":null,\"1576\":0.1779915109,\"1577\":0.2248868049,\"1578\":0.1342347203,\"1579\":null,\"1580\":0.1570930522,\"1581\":0.1321799334,\"1582\":0.0648344656,\"1583\":0.2527548456,\"1584\":0.1965485385,\"1585\":0.149595663,\"1586\":0.1390188101,\"1587\":0.0895996171,\"1588\":0.0718706303,\"1589\":0.1993986318,\"1590\":0.2841020268,\"1591\":0.1563856369,\"1592\":0.0337513316,\"1593\":0.1944183094,\"1594\":0.1430042506,\"1595\":0.1445984387,\"1596\":0.2993105313,\"1597\":0.3249111813,\"1598\":0.1464762491,\"1599\":0.0201519485,\"1600\":0.0610340565,\"1601\":0.1460524057,\"1602\":0.0834635174,\"1603\":0.080360051,\"1604\":0.2059790234,\"1605\":null,\"1606\":0.1775633947,\"1607\":0.264571338,\"1608\":0.1505434107,\"1609\":0.1702824099,\"1610\":null,\"1611\":0.3454697894,\"1612\":0.1774814611,\"1613\":0.0447244681,\"1614\":0.1720055341,\"1615\":0.1658522731,\"1616\":0.2288779691,\"1617\":0.1762938962,\"1618\":0.0867557413,\"1619\":0.1999742999,\"1620\":0.0845173154,\"1621\":0.1331734617,\"1622\":0.2284535039,\"1623\":0.2634386797,\"1624\":0.1830631329,\"1625\":0.1887111146,\"1626\":0.0342311636,\"1627\":0.4568437031,\"1628\":0.1780436518,\"1629\":null,\"1630\":0.2436719683,\"1631\":null,\"1632\":0.0602006858,\"1633\":0.1115205439,\"1634\":0.0168033546,\"1635\":0.1615174079,\"1636\":0.1210923135,\"1637\":0.1792243105,\"1638\":0.0597064276,\"1639\":0.3019791033,\"1640\":null,\"1641\":0.2302227785,\"1642\":0.0855890514,\"1643\":0.3776563126,\"1644\":0.051252218,\"1645\":0.1303123147,\"1646\":0.1217730198,\"1647\":0.1175366177,\"1648\":0.1567000834,\"1649\":0.0814368374,\"1650\":0.0211102475,\"1651\":0.1831602469,\"1652\":0.2142679552,\"1653\":0.2407501663,\"1654\":0.0815263376,\"1655\":0.1141809376,\"1656\":0.0577387389,\"1657\":0.0231376443,\"1658\":null,\"1659\":null,\"1660\":null,\"1661\":0.0772222852,\"1662\":0.1194791261,\"1663\":null,\"1664\":0.1697357054,\"1665\":0.1285163315,\"1666\":0.1608289228,\"1667\":0.0371931683,\"1668\":0.0968531723,\"1669\":0.378107534,\"1670\":0.3095929169,\"1671\":0.1644469535,\"1672\":0.1971760112,\"1673\":0.1916735846,\"1674\":0.1656415714,\"1675\":0.2733951992,\"1676\":0.2525537019,\"1677\":0.1831799621,\"1678\":0.0396087313,\"1679\":0.1556969021,\"1680\":0.1557415674,\"1681\":null,\"1682\":0.2025082568,\"1683\":0.1461055246,\"1684\":0.2832400068,\"1685\":0.1580977376,\"1686\":0.1924579515,\"1687\":0.1527745982,\"1688\":null,\"1689\":0.204825446,\"1690\":0.1705151561,\"1691\":0.1629048295,\"1692\":0.1705121599,\"1693\":null,\"1694\":0.1686177435,\"1695\":0.1103355405,\"1696\":0.2241590769,\"1697\":0.2796290664,\"1698\":0.1593983224,\"1699\":0.1563267994,\"1700\":0.1575799529,\"1701\":0.1338066023,\"1702\":0.2044780087,\"1703\":0.2053016936,\"1704\":0.0989818222,\"1705\":null,\"1706\":0.1130942685,\"1707\":0.2530105745,\"1708\":0.2743300583,\"1709\":0.1660511015,\"1710\":0.0974112155,\"1711\":0.0534649275,\"1712\":0.4383325598,\"1713\":0.267991725,\"1714\":0.2666371623,\"1715\":null,\"1716\":null,\"1717\":0.2033938924,\"1718\":0.0016929268,\"1719\":0.1736399481,\"1720\":null,\"1721\":0.0522995077,\"1722\":null,\"1723\":0.0188658287,\"1724\":0.1982395659,\"1725\":0.2849979728,\"1726\":0.2554771437,\"1727\":0.171358008,\"1728\":0.1679338147,\"1729\":0.1242305533,\"1730\":0.0006484853,\"1731\":null,\"1732\":0.0005562567,\"1733\":0.1224755581,\"1734\":null,\"1735\":null,\"1736\":0.1325414259,\"1737\":0.0414462403,\"1738\":null,\"1739\":null,\"1740\":0.1949654018,\"1741\":0.1756444206,\"1742\":0.1452960672,\"1743\":null,\"1744\":0.2508766361,\"1745\":0.2900286388,\"1746\":0.1359760333,\"1747\":null,\"1748\":0.1301532949,\"1749\":0.225799091,\"1750\":0.0755007473,\"1751\":0.1572815281,\"1752\":0.0572137105,\"1753\":0.0878557777,\"1754\":0.0162128748,\"1755\":null,\"1756\":0.2155505856,\"1757\":0.2640793643,\"1758\":0.1935973094,\"1759\":null,\"1760\":0.1535963317,\"1761\":null,\"1762\":0.147232762,\"1763\":0.0089918651,\"1764\":0.315881717,\"1765\":0.0659198409,\"1766\":0.5247636465,\"1767\":0.2649753685,\"1768\":0.1361132816,\"1769\":0.1803714523,\"1770\":null,\"1771\":null,\"1772\":0.2664017299,\"1773\":0.1913537827,\"1774\":0.164336022,\"1775\":0.0643242433,\"1776\":0.2928314695,\"1777\":0.2031168853,\"1778\":0.0608297025,\"1779\":0.0188224346,\"1780\":0.2572809925,\"1781\":0.1525860891,\"1782\":0.1422736541,\"1783\":0.1889022282,\"1784\":0.1401186247,\"1785\":0.155940856,\"1786\":0.1505508668,\"1787\":0.1465419489,\"1788\":0.1540439196,\"1789\":0.1722357788,\"1790\":null,\"1791\":0.027691576,\"1792\":0.2493083074,\"1793\":0.0665839681,\"1794\":0.0218239723,\"1795\":0.1824749946,\"1796\":0.16224844,\"1797\":0.0547608336,\"1798\":0.1010953722,\"1799\":0.0585125802,\"1800\":0.1924644395,\"1801\":0.1555048781,\"1802\":0.1641576928,\"1803\":0.0583864013,\"1804\":0.1068852875,\"1805\":0.0234100456,\"1806\":0.147366894,\"1807\":0.2676803561,\"1808\":0.174714633,\"1809\":0.1574509591,\"1810\":0.096389197,\"1811\":0.1658765626,\"1812\":0.0361573196,\"1813\":0.1694623017,\"1814\":0.1294462885,\"1815\":0.1078726213,\"1816\":0.1961614864,\"1817\":0.0314068343,\"1818\":0.1733523864,\"1819\":0.1609653134,\"1820\":0.0984688514,\"1821\":0.2697332075,\"1822\":0.1906632753,\"1823\":0.173066026,\"1824\":0.142599932,\"1825\":0.1658404912,\"1826\":null,\"1827\":0.2599844443,\"1828\":null,\"1829\":null,\"1830\":0.1724529124,\"1831\":0.2965292809,\"1832\":0.1919913844,\"1833\":0.1186745811,\"1834\":0.2393470681,\"1835\":0.1595818149,\"1836\":null,\"1837\":null,\"1838\":0.2642482801,\"1839\":0.1796920008,\"1840\":0.1751405748,\"1841\":0.0992395538,\"1842\":0.1581446753,\"1843\":0.1614935011,\"1844\":0.1892713451,\"1845\":0.0711132719,\"1846\":0.0599732808,\"1847\":0.0935946551,\"1848\":0.1400060095,\"1849\":0.0472957244,\"1850\":0.1573300857,\"1851\":0.0442395926,\"1852\":0.0202537202,\"1853\":0.0468167791,\"1854\":0.1839451901,\"1855\":0.0264928192,\"1856\":0.0340443103,\"1857\":0.1548377501,\"1858\":0.0608292932,\"1859\":0.0343892109,\"1860\":0.0533881905,\"1861\":0.2049158025,\"1862\":0.0117258461,\"1863\":0.204498018,\"1864\":0.272303307,\"1865\":0.0258248392,\"1866\":0.307788792,\"1867\":0.177014652,\"1868\":0.3290243086,\"1869\":0.1756787709,\"1870\":0.1862083527,\"1871\":0.0325486217,\"1872\":0.264852755,\"1873\":0.1998449084,\"1874\":0.0397015365,\"1875\":null,\"1876\":0.5436841145,\"1877\":0.1429190213,\"1878\":null,\"1879\":0.0708556837,\"1880\":0.1485998676,\"1881\":0.2524152114,\"1882\":null,\"1883\":0.1556968219,\"1884\":0.2579876511,\"1885\":0.161261066,\"1886\":0.2094501589,\"1887\":0.0380170453,\"1888\":0.2502927985,\"1889\":0.1417508197,\"1890\":0.0530712519,\"1891\":0.4072764767,\"1892\":0.0751176031,\"1893\":0.1724314004,\"1894\":0.0054449406,\"1895\":null,\"1896\":0.2859235891,\"1897\":0.2227125912,\"1898\":0.0608528304,\"1899\":0.0733327985,\"1900\":0.2636795736,\"1901\":0.1477192982,\"1902\":0.1148198813,\"1903\":0.2582041347,\"1904\":0.1729408376,\"1905\":0.2579885798,\"1906\":0.1927043505,\"1907\":0.2682146396,\"1908\":0.1005603194,\"1909\":0.1105303848,\"1910\":null,\"1911\":0.2083007792,\"1912\":0.1499708836,\"1913\":0.4819294366,\"1914\":0.1783729428,\"1915\":null,\"1916\":0.0975166804,\"1917\":0.2000675568,\"1918\":0.2501279131,\"1919\":null,\"1920\":0.3203167489,\"1921\":0.279512854,\"1922\":null,\"1923\":0.3212862106,\"1924\":0.2017373017,\"1925\":0.0379171719,\"1926\":0.1203670489,\"1927\":null,\"1928\":0.0852052736,\"1929\":0.1440526455,\"1930\":0.2986308067,\"1931\":null,\"1932\":null,\"1933\":0.0267202246,\"1934\":0.0574344651,\"1935\":0.0858238337,\"1936\":null,\"1937\":0.124581851,\"1938\":0.3159822928,\"1939\":0.1766647412,\"1940\":0.505139523,\"1941\":0.0811515261,\"1942\":null,\"1943\":0.1893938223,\"1944\":0.1725095294,\"1945\":0.154790424,\"1946\":0.1253023606,\"1947\":0.0288567953,\"1948\":0.2018289985,\"1949\":0.1709833691,\"1950\":0.342596222,\"1951\":0.1013463338,\"1952\":0.2547665614,\"1953\":null,\"1954\":null,\"1955\":0.0356128098,\"1956\":0.1251677261,\"1957\":null,\"1958\":0.0367858714,\"1959\":null,\"1960\":0.0042534425,\"1961\":0.147149883,\"1962\":0.1515995749,\"1963\":null,\"1964\":0.1024813294,\"1965\":null,\"1966\":0.12343996,\"1967\":0.306771183,\"1968\":null,\"1969\":0.0709948375,\"1970\":0.1285068549,\"1971\":0.0863651259,\"1972\":0.196956346,\"1973\":0.1869515535,\"1974\":0.1590772636,\"1975\":0.1972167038,\"1976\":0.2597480082,\"1977\":0.1437616192,\"1978\":0.1675561651,\"1979\":0.5125030587,\"1980\":0.2092670964,\"1981\":0.1450791455,\"1982\":null,\"1983\":null,\"1984\":0.1780644648,\"1985\":0.1743756997,\"1986\":0.1194694253,\"1987\":null,\"1988\":0.1208356618,\"1989\":null,\"1990\":0.2137635933,\"1991\":0.0239788216,\"1992\":0.2425951823,\"1993\":0.1724333043,\"1994\":0.1150425646,\"1995\":null,\"1996\":0.3281836349,\"1997\":0.3186669799,\"1998\":0.0072815835,\"1999\":0.1950127431,\"2000\":0.0470468132,\"2001\":0.0156152705,\"2002\":0.0743859922,\"2003\":0.2231379433,\"2004\":0.3209264462,\"2005\":null,\"2006\":0.2533722136,\"2007\":0.0321540938,\"2008\":0.0267395778,\"2009\":null,\"2010\":0.1078797399,\"2011\":null,\"2012\":0.2228262751,\"2013\":0.2335707358,\"2014\":0.0793303528,\"2015\":0.0379133012,\"2016\":0.3339293907,\"2017\":null,\"2018\":0.1815866508,\"2019\":0.1075866064,\"2020\":0.0844526446,\"2021\":0.08055452,\"2022\":0.1991215908,\"2023\":0.1054487826,\"2024\":0.0144767618,\"2025\":0.1774949766,\"2026\":0.1409097952,\"2027\":0.0223768135,\"2028\":0.0282789112,\"2029\":0.2748950737,\"2030\":null,\"2031\":null,\"2032\":0.1468329532,\"2033\":0.1890475013,\"2034\":0.1176247707,\"2035\":0.0322756695,\"2036\":0.2011978429,\"2037\":0.1964245847,\"2038\":0.3108335045,\"2039\":0.2668634249,\"2040\":0.2643840082,\"2041\":0.2946826571,\"2042\":0.1045584194,\"2043\":0.1402754702,\"2044\":0.0715999622,\"2045\":0.2346499659,\"2046\":null,\"2047\":0.2474059059,\"2048\":0.2077001412,\"2049\":0.1997950543,\"2050\":0.1366893489,\"2051\":0.0641398049,\"2052\":0.2984195439,\"2053\":0.0857342845,\"2054\":0.2275817585,\"2055\":null,\"2056\":0.0730636186,\"2057\":0.2835636411,\"2058\":0.2644613882,\"2059\":0.175364096,\"2060\":null,\"2061\":0.2784923567,\"2062\":0.2584877157,\"2063\":0.0307455414,\"2064\":0.1666784985,\"2065\":0.3131158677,\"2066\":0.1757212827,\"2067\":0.2129911646,\"2068\":0.2000282319,\"2069\":0.1359442988,\"2070\":0.1119181708,\"2071\":0.0453952258,\"2072\":0.166402938,\"2073\":0.2619524248,\"2074\":0.0916615503,\"2075\":0.1558542664,\"2076\":0.1446629174,\"2077\":null,\"2078\":0.1729369497,\"2079\":0.1185756721,\"2080\":0.1793943166,\"2081\":0.1715501719,\"2082\":0.1437114669,\"2083\":0.0591249588,\"2084\":null,\"2085\":0.2687848235,\"2086\":0.1957818673,\"2087\":null,\"2088\":0.1742813415,\"2089\":0.0589130007,\"2090\":0.1830809884,\"2091\":0.1907170571,\"2092\":0.0659688355,\"2093\":0.1452541793,\"2094\":0.1993741485,\"2095\":0.1205176432,\"2096\":0.1436602539,\"2097\":0.058437096,\"2098\":null,\"2099\":0.2462032782,\"2100\":null,\"2101\":0.1360830931,\"2102\":0.1036315816,\"2103\":0.208611584,\"2104\":0.2169725681,\"2105\":0.1911549947,\"2106\":0.0586843086,\"2107\":0.1652207227,\"2108\":0.0245000852,\"2109\":0.0588195531,\"2110\":null,\"2111\":0.0524413628,\"2112\":null,\"2113\":0.1336851456,\"2114\":0.2113705533,\"2115\":0.1976306189,\"2116\":null,\"2117\":0.2708789529,\"2118\":0.1903930407,\"2119\":0.237093059,\"2120\":0.2910548623,\"2121\":null,\"2122\":null,\"2123\":0.1922818981,\"2124\":0.0892292101,\"2125\":0.2355411301,\"2126\":0.1273370507,\"2127\":0.138212952,\"2128\":0.1830717867,\"2129\":null,\"2130\":0.1801212108,\"2131\":0.3634211331,\"2132\":0.1243472377,\"2133\":0.1838126612,\"2134\":0.1830849197,\"2135\":0.2844888588,\"2136\":null,\"2137\":null,\"2138\":0.2407752115,\"2139\":0.0672724269,\"2140\":0.1378642589,\"2141\":0.212681275,\"2142\":0.2253839465,\"2143\":0.2822167616,\"2144\":0.21378046,\"2145\":0.2791086826,\"2146\":0.1709105242,\"2147\":null,\"2148\":0.1668044017,\"2149\":0.3629237054,\"2150\":0.1424081603,\"2151\":0.2061959564,\"2152\":0.233313378,\"2153\":0.1765253589,\"2154\":0.0376171004,\"2155\":0.0432230972,\"2156\":0.0074170238,\"2157\":0.0103687295,\"2158\":0.247431151,\"2159\":0.191017316,\"2160\":0.3735829766,\"2161\":null,\"2162\":null,\"2163\":0.2221520635,\"2164\":0.0991707094,\"2165\":0.2026537174,\"2166\":0.1613817339,\"2167\":0.035819525,\"2168\":0.1871274057,\"2169\":0.0295553619,\"2170\":0.2991268978,\"2171\":0.219111099,\"2172\":0.0333830122,\"2173\":0.0259524087,\"2174\":null,\"2175\":null,\"2176\":null,\"2177\":0.3063838839,\"2178\":0.3781747472,\"2179\":0.087259646,\"2180\":0.0552797792,\"2181\":0.0793563008,\"2182\":null,\"2183\":0.0095461577,\"2184\":0.1751535929,\"2185\":0.0532057776,\"2186\":0.0175518826,\"2187\":0.2162881224,\"2188\":0.2262585832,\"2189\":0.1710070488,\"2190\":0.037447396,\"2191\":0.1715242283,\"2192\":0.2103019444,\"2193\":0.2892667237,\"2194\":0.1872758132,\"2195\":0.3057891708,\"2196\":0.2803122859,\"2197\":0.0498897009,\"2198\":0.0691350945,\"2199\":0.1695229537,\"2200\":0.1000169394,\"2201\":0.103986093,\"2202\":null,\"2203\":0.2377562273,\"2204\":0.0761816815,\"2205\":0.183851486,\"2206\":0.2775838176,\"2207\":0.1959184538,\"2208\":0.1845516286,\"2209\":null,\"2210\":0.0312124047,\"2211\":null,\"2212\":null,\"2213\":0.0487107578,\"2214\":0.1972811014,\"2215\":0.1177600078,\"2216\":null,\"2217\":0.2743181668,\"2218\":0.2483193689,\"2219\":0.0397678467,\"2220\":0.0809349658,\"2221\":0.1761141463,\"2222\":0.1846853039,\"2223\":0.1915205556,\"2224\":0.1729632621,\"2225\":0.2687332343,\"2226\":0.1172625098,\"2227\":0.126947422,\"2228\":0.0105800846,\"2229\":0.2090078123,\"2230\":0.2015143668,\"2231\":0.1708181226,\"2232\":null,\"2233\":0.2691119157,\"2234\":0.059922882,\"2235\":0.2058645468,\"2236\":0.285522298,\"2237\":0.1479313537,\"2238\":0.2512609871,\"2239\":0.287888827,\"2240\":0.3459535334,\"2241\":0.2816109962,\"2242\":0.1670359373,\"2243\":0.0360250647,\"2244\":0.287434432,\"2245\":0.2767455593,\"2246\":0.2624522857,\"2247\":null,\"2248\":0.0821031302,\"2249\":null,\"2250\":0.4089057043,\"2251\":0.1783678422,\"2252\":0.1863865421,\"2253\":0.1901750397,\"2254\":0.1825971151,\"2255\":0.1748226783,\"2256\":0.0705312276,\"2257\":0.1053099672,\"2258\":0.2700651865,\"2259\":0.202894705,\"2260\":0.1332044676,\"2261\":0.1662941137,\"2262\":0.2373032048,\"2263\":0.1229674682,\"2264\":0.0471078646,\"2265\":0.2038695738,\"2266\":0.0417294314,\"2267\":0.3742268871,\"2268\":0.1755454795,\"2269\":0.203288391,\"2270\":0.2614773249,\"2271\":0.069125671,\"2272\":0.0484542442,\"2273\":0.1060895457,\"2274\":0.3658365156,\"2275\":0.2731735326,\"2276\":0.1814340059,\"2277\":0.2855068836,\"2278\":0.3767483245,\"2279\":0.080535086,\"2280\":0.2145609534,\"2281\":0.2459758708,\"2282\":0.0809204139,\"2283\":null,\"2284\":0.2035561493,\"2285\":0.0531961017,\"2286\":null,\"2287\":0.2168807736,\"2288\":0.0051855276,\"2289\":0.1874754475,\"2290\":0.0611586989,\"2291\":0.197421508,\"2292\":null,\"2293\":0.1425493064,\"2294\":null,\"2295\":0.1754551397,\"2296\":0.247265995,\"2297\":null,\"2298\":0.2596340961,\"2299\":0.0411720065,\"2300\":0.2596161538,\"2301\":null,\"2302\":0.2754949159,\"2303\":0.0102226272,\"2304\":0.1984915209,\"2305\":0.0557804154,\"2306\":null,\"2307\":null,\"2308\":0.0725898226,\"2309\":0.1615304583,\"2310\":0.1285912791,\"2311\":0.2527284939,\"2312\":0.1488772342,\"2313\":0.1560033638,\"2314\":0.3296150298,\"2315\":0.1351208236,\"2316\":0.193515185,\"2317\":0.196937238,\"2318\":0.187518755,\"2319\":0.2660523856,\"2320\":0.2186138603,\"2321\":0.1453105815,\"2322\":0.2271912309,\"2323\":0.0307142857,\"2324\":0.0596910413,\"2325\":0.2010575109,\"2326\":0.1283958029,\"2327\":0.1471445692,\"2328\":0.2669678655,\"2329\":0.3492524002,\"2330\":0.1450915415,\"2331\":0.0997111804,\"2332\":null,\"2333\":0.0181494441,\"2334\":0.2093155721,\"2335\":null,\"2336\":0.1132837932,\"2337\":0.3110835529,\"2338\":0.1502258192,\"2339\":0.120329145,\"2340\":null,\"2341\":0.0496173511,\"2342\":0.100197748,\"2343\":0.0867754202,\"2344\":null,\"2345\":0.1743206392,\"2346\":0.1869262646,\"2347\":null,\"2348\":0.1331838687,\"2349\":0.090651259,\"2350\":0.1533285799,\"2351\":0.1986206781,\"2352\":0.04322856,\"2353\":0.0089891773,\"2354\":0.150339148,\"2355\":0.2145675875,\"2356\":0.0178559054,\"2357\":0.021434051,\"2358\":0.116284595,\"2359\":0.1640676934,\"2360\":0.20521354,\"2361\":0.0686691065,\"2362\":0.0571188842,\"2363\":0.1305717645,\"2364\":0.1431054826,\"2365\":0.2805203163,\"2366\":0.0705818858,\"2367\":null,\"2368\":0.0548333806,\"2369\":0.2373064262,\"2370\":0.2670835636,\"2371\":0.1698971353,\"2372\":0.2494140361,\"2373\":0.1747706794,\"2374\":0.3091699036,\"2375\":0.3632338204,\"2376\":0.1742860706,\"2377\":0.2165662725,\"2378\":0.2058641793,\"2379\":0.0674696317,\"2380\":0.2955167383,\"2381\":0.2546824623,\"2382\":0.0407205814,\"2383\":0.0788461194,\"2384\":0.1607316299,\"2385\":0.2539825328,\"2386\":0.0823906979,\"2387\":0.172702455,\"2388\":0.1711438224,\"2389\":0.0340067854,\"2390\":0.3273554311,\"2391\":0.2228575074,\"2392\":0.1201857873,\"2393\":0.064348818,\"2394\":null,\"2395\":0.3661005264,\"2396\":0.0771070606,\"2397\":0.0453600721,\"2398\":0.1220149106,\"2399\":0.2563931161,\"2400\":0.184352346,\"2401\":0.1224816941,\"2402\":0.1713681564,\"2403\":0.1489486191,\"2404\":0.1356869474,\"2405\":0.0064999527,\"2406\":null,\"2407\":0.0968110975,\"2408\":0.0165533011,\"2409\":0.1414525601,\"2410\":0.1494557403,\"2411\":0.1223069801,\"2412\":0.1356338216,\"2413\":0.0825802541,\"2414\":0.314249245,\"2415\":0.1647961636,\"2416\":0.1989735152,\"2417\":0.1822246343,\"2418\":null,\"2419\":null,\"2420\":0.0978849486,\"2421\":0.2842883179,\"2422\":0.3332243794,\"2423\":null,\"2424\":0.2454076741,\"2425\":0.2439061485,\"2426\":0.1791025884,\"2427\":0.156566642,\"2428\":null,\"2429\":0.2877116606,\"2430\":0.2197676918,\"2431\":null,\"2432\":0.0388455636,\"2433\":0.0243064709,\"2434\":null,\"2435\":0.2827991213,\"2436\":0.0181923566,\"2437\":0.1917714061,\"2438\":0.1471864633,\"2439\":0.0959146472,\"2440\":0.2624134744,\"2441\":0.1913666117,\"2442\":0.1082585666,\"2443\":0.2767092913,\"2444\":0.2606591146,\"2445\":0.2642365402,\"2446\":0.3138952991,\"2447\":null,\"2448\":0.1802029576,\"2449\":null,\"2450\":0.3344870112,\"2451\":null,\"2452\":0.0241344317,\"2453\":0.1377368485,\"2454\":0.0277102223,\"2455\":0.014572429,\"2456\":0.2778798933,\"2457\":0.149008067,\"2458\":null,\"2459\":null,\"2460\":0.2083472895,\"2461\":0.1354669895,\"2462\":0.1974608517,\"2463\":0.1650356204,\"2464\":0.2923952887,\"2465\":0.1541750638,\"2466\":0.006440659,\"2467\":0.0871516269,\"2468\":0.198020469,\"2469\":0.1690491493,\"2470\":0.0704977824,\"2471\":0.0114596604,\"2472\":0.3456872159,\"2473\":0.0352644151,\"2474\":0.1296955937,\"2475\":0.09607926,\"2476\":0.1049096142,\"2477\":0.0416412016,\"2478\":0.0058163098,\"2479\":0.1138871443,\"2480\":0.0090735585,\"2481\":0.0343352641,\"2482\":0.0322788867,\"2483\":0.1140968147,\"2484\":null,\"2485\":0.041938916,\"2486\":0.0074498157,\"2487\":0.129162181,\"2488\":0.1627977922,\"2489\":0.1894129243,\"2490\":0.1749103911,\"2491\":0.2221409497,\"2492\":0.2499787014,\"2493\":0.0529248149,\"2494\":0.0642751406,\"2495\":0.0458483196,\"2496\":0.1408037767,\"2497\":null,\"2498\":0.3058979475,\"2499\":null,\"2500\":0.1364268769,\"2501\":0.2759745507,\"2502\":0.3201873543,\"2503\":null,\"2504\":0.0529376027,\"2505\":0.282428124,\"2506\":null,\"2507\":0.1441564744,\"2508\":0.0858868711,\"2509\":null,\"2510\":0.0128688139,\"2511\":0.0357550877,\"2512\":0.1706781413,\"2513\":0.0348732894,\"2514\":0.0610476321,\"2515\":0.1173801945,\"2516\":0.2321048638,\"2517\":0.3036428114,\"2518\":null,\"2519\":null,\"2520\":0.2799037119,\"2521\":0.3422117835,\"2522\":0.1944607575,\"2523\":null,\"2524\":0.2608683774,\"2525\":0.2167203174,\"2526\":null,\"2527\":0.2593656382,\"2528\":0.2129817283,\"2529\":0.3426911256,\"2530\":0.1724259653,\"2531\":0.1619279126,\"2532\":0.1464718388,\"2533\":0.0614478348,\"2534\":0.4959284624,\"2535\":null,\"2536\":0.1340264012,\"2537\":0.2332118514,\"2538\":0.1336755367,\"2539\":0.1274731145,\"2540\":null,\"2541\":0.2184048472,\"2542\":0.2809719556,\"2543\":0.1887788836,\"2544\":0.1052639258,\"2545\":null,\"2546\":0.1063738168,\"2547\":0.1826025299,\"2548\":0.3501249064,\"2549\":0.051453797,\"2550\":null,\"2551\":0.1089069961,\"2552\":0.2601402559,\"2553\":0.1450518636,\"2554\":0.0602731975,\"2555\":0.0710495033,\"2556\":0.2627283731,\"2557\":0.3503084519,\"2558\":0.1327589807,\"2559\":null,\"2560\":null,\"2561\":0.1588487695,\"2562\":0.032098561,\"2563\":0.1863923221,\"2564\":0.1800104022,\"2565\":0.1180849359,\"2566\":0.2901811396,\"2567\":0.2638377904,\"2568\":0.1715592333,\"2569\":0.0753351939,\"2570\":null,\"2571\":0.1673194816,\"2572\":null,\"2573\":0.0404548443,\"2574\":null,\"2575\":0.1666078349,\"2576\":0.0468364237,\"2577\":0.0526246857,\"2578\":0.145219146,\"2579\":0.1429778272,\"2580\":0.1294675152,\"2581\":0.2728456265,\"2582\":0.091302159,\"2583\":0.145859946,\"2584\":0.2656573693,\"2585\":0.1978636575,\"2586\":0.1473499145,\"2587\":0.4240715401,\"2588\":0.2784986745,\"2589\":0.1457660572,\"2590\":null,\"2591\":0.1818929711,\"2592\":0.1298241439,\"2593\":0.2145008074,\"2594\":0.3044929277,\"2595\":0.1025607788,\"2596\":0.1724920376,\"2597\":0.0151377504,\"2598\":0.1622470577,\"2599\":0.2148114276,\"2600\":0.1681399946,\"2601\":0.2382028309,\"2602\":0.1928761865,\"2603\":0.0459020398,\"2604\":0.2534777345,\"2605\":0.2565729763,\"2606\":0.1410352301,\"2607\":0.1833653645,\"2608\":0.0411553722,\"2609\":0.3059151885,\"2610\":0.0806040862,\"2611\":0.1570252024,\"2612\":0.2205932117,\"2613\":0.155043886,\"2614\":0.0515123881,\"2615\":0.0044843433,\"2616\":0.0440523191,\"2617\":0.1394311658,\"2618\":0.1758017184,\"2619\":0.1873589849,\"2620\":null,\"2621\":0.1406696081,\"2622\":0.0640226078,\"2623\":0.1617600034,\"2624\":0.1593121069,\"2625\":null,\"2626\":0.1199255486,\"2627\":0.1139910852,\"2628\":0.2127734537,\"2629\":0.0409581438,\"2630\":0.0347359941,\"2631\":0.1564922575,\"2632\":0.1584230218,\"2633\":0.0271905916,\"2634\":0.0600772824,\"2635\":0.073626336,\"2636\":0.1385763634,\"2637\":0.0451815104,\"2638\":0.2366086403,\"2639\":0.1127562045,\"2640\":0.1493902817,\"2641\":0.3053773793,\"2642\":0.1632738205,\"2643\":0.129041204,\"2644\":0.1843100796,\"2645\":0.0258596088,\"2646\":0.2585382819,\"2647\":0.0550548294,\"2648\":0.1694982058,\"2649\":0.0384921589,\"2650\":0.1743162132,\"2651\":0.0566522272,\"2652\":0.1517964375,\"2653\":0.1858459805,\"2654\":0.1270843575,\"2655\":0.2536331498,\"2656\":0.040277121,\"2657\":null,\"2658\":null,\"2659\":0.148973665,\"2660\":0.2246031851,\"2661\":0.1675232229,\"2662\":0.0262351249,\"2663\":0.1644323138,\"2664\":0.2311456696,\"2665\":0.3278579861,\"2666\":0.3754718429,\"2667\":null,\"2668\":0.1422416108,\"2669\":null,\"2670\":0.1822069539,\"2671\":null,\"2672\":0.1920420512,\"2673\":null,\"2674\":0.3169514842,\"2675\":0.249328502,\"2676\":0.2041491616,\"2677\":0.1654322755,\"2678\":0.1961590914,\"2679\":null,\"2680\":0.1993120116,\"2681\":0.0543945588,\"2682\":0.150492036,\"2683\":0.1207717167,\"2684\":0.166866485,\"2685\":0.152842674,\"2686\":0.1233623301,\"2687\":0.245904591,\"2688\":0.3008095957,\"2689\":null,\"2690\":0.2635482465,\"2691\":null,\"2692\":0.220956259,\"2693\":0.1431584109,\"2694\":0.0442090982,\"2695\":0.2266705944,\"2696\":0.1731111789,\"2697\":0.0866411431,\"2698\":0.2808391255,\"2699\":0.0243975367,\"2700\":0.0753190751,\"2701\":0.284855518,\"2702\":0.0882692334,\"2703\":0.0082603181,\"2704\":0.1611456222,\"2705\":0.0900201071,\"2706\":0.071062833,\"2707\":0.0138505287,\"2708\":null,\"2709\":null,\"2710\":0.1575137177,\"2711\":0.0317314334,\"2712\":null,\"2713\":0.2287809867,\"2714\":0.2009218206,\"2715\":0.2069970399,\"2716\":0.3040840153,\"2717\":0.1912384547,\"2718\":0.0350899505,\"2719\":null,\"2720\":0.1776063965,\"2721\":null,\"2722\":0.029969449,\"2723\":0.16895802,\"2724\":0.1467014703,\"2725\":0.1872133559,\"2726\":null,\"2727\":0.0745745939,\"2728\":0.140052651,\"2729\":null,\"2730\":null,\"2731\":0.0408351488,\"2732\":0.0379926428,\"2733\":0.0433988193,\"2734\":0.0136721676,\"2735\":null,\"2736\":0.1883881436,\"2737\":0.0479143933,\"2738\":0.0266034615,\"2739\":0.2175341963,\"2740\":null,\"2741\":null,\"2742\":0.0497731173,\"2743\":0.0516643219,\"2744\":0.301130778,\"2745\":0.1223901651,\"2746\":0.1787336168,\"2747\":0.1269806961,\"2748\":0.1677636202,\"2749\":null,\"2750\":0.2233439688,\"2751\":0.1518010299,\"2752\":0.096086654,\"2753\":0.1220470667,\"2754\":0.0889095484,\"2755\":0.0566391466,\"2756\":null,\"2757\":0.1781324208,\"2758\":0.1503665962,\"2759\":0.1935248888,\"2760\":0.3218524394,\"2761\":null,\"2762\":0.0849832932,\"2763\":0.1634551639,\"2764\":0.0791043941,\"2765\":0.0931050057,\"2766\":0.1324552879,\"2767\":0.0253026091,\"2768\":0.2260270433,\"2769\":0.0670600364,\"2770\":0.1875079001,\"2771\":0.1635424799,\"2772\":null,\"2773\":0.1650108244,\"2774\":0.0557972667,\"2775\":0.2487113232,\"2776\":0.1545308384,\"2777\":0.0647607623,\"2778\":0.1653989999,\"2779\":0.0697871515,\"2780\":0.0355004216,\"2781\":0.122714452,\"2782\":0.0444767449,\"2783\":0.0786093571,\"2784\":0.0617288383,\"2785\":0.0799178132,\"2786\":null,\"2787\":0.2034298138,\"2788\":0.0588170847,\"2789\":null,\"2790\":0.1829928056,\"2791\":0.26694787,\"2792\":null,\"2793\":0.0973096508,\"2794\":0.0871594878,\"2795\":0.1406159777,\"2796\":null,\"2797\":0.1838241829,\"2798\":0.3114402823,\"2799\":0.3028379185,\"2800\":0.0635330409,\"2801\":0.1721337393,\"2802\":0.1379896211,\"2803\":0.2024476314,\"2804\":0.1565423284,\"2805\":0.1714014255,\"2806\":0.2079037114,\"2807\":0.1584031872,\"2808\":0.0457302806,\"2809\":0.0542318049,\"2810\":0.0425135549,\"2811\":null,\"2812\":null,\"2813\":0.056985694,\"2814\":0.1804027754,\"2815\":0.2826481849,\"2816\":0.132290528,\"2817\":0.1408578278,\"2818\":0.1687018977,\"2819\":0.14903253,\"2820\":0.2339779173,\"2821\":0.2441258999,\"2822\":0.1580040938,\"2823\":0.2674802126,\"2824\":0.2829981103,\"2825\":0.0958933801,\"2826\":0.2210405701,\"2827\":0.111084264,\"2828\":0.2243776711,\"2829\":0.1754779142,\"2830\":0.1187362402,\"2831\":0.0239886858,\"2832\":0.1941375929,\"2833\":0.3419039488,\"2834\":0.0403184476,\"2835\":0.029722485,\"2836\":0.2031383555,\"2837\":0.2644855585,\"2838\":0.0130489137,\"2839\":0.2022377663,\"2840\":0.011982104,\"2841\":0.1696142421,\"2842\":0.1215838055,\"2843\":0.1167778264,\"2844\":0.2209540797,\"2845\":null,\"2846\":0.2799036699,\"2847\":null,\"2848\":0.1867257667,\"2849\":0.1572810717,\"2850\":0.0289355901,\"2851\":0.1151778441,\"2852\":0.1887063295,\"2853\":0.1558749518,\"2854\":0.0610294716,\"2855\":0.0474831597,\"2856\":0.0216399147,\"2857\":0.0283953206,\"2858\":0.2489059443,\"2859\":0.2115999982,\"2860\":0.1196464048,\"2861\":0.1834325348,\"2862\":0.1202073588,\"2863\":0.1721294907,\"2864\":0.145415213,\"2865\":0.0663302597,\"2866\":null,\"2867\":0.0491429356,\"2868\":null,\"2869\":0.1252425119,\"2870\":0.0351764945,\"2871\":0.0186063845,\"2872\":0.1237536539,\"2873\":0.2203669939,\"2874\":0.1100117714,\"2875\":0.0388605119,\"2876\":0.1691830377,\"2877\":0.428558172,\"2878\":0.1580896053,\"2879\":null,\"2880\":0.1619619416,\"2881\":null,\"2882\":0.066481803,\"2883\":0.1288650675,\"2884\":0.1420763297,\"2885\":0.0110023904,\"2886\":0.1759957492,\"2887\":null,\"2888\":null,\"2889\":0.2495067809,\"2890\":0.115483578,\"2891\":0.28607958,\"2892\":0.2857162262,\"2893\":0.0255865458,\"2894\":0.2275319847,\"2895\":0.0551172437,\"2896\":0.2619532497,\"2897\":0.0404485798,\"2898\":0.3852762628,\"2899\":0.2400873982,\"2900\":0.1857045737,\"2901\":null,\"2902\":null,\"2903\":0.0199077715,\"2904\":0.0187699868,\"2905\":0.1513740017,\"2906\":0.2809122039,\"2907\":0.0382066915,\"2908\":null,\"2909\":0.1624869008,\"2910\":0.1017262723,\"2911\":0.064836281,\"2912\":0.0652613726,\"2913\":0.1372778794,\"2914\":null,\"2915\":0.1780997224,\"2916\":0.2242101994,\"2917\":0.1596076457,\"2918\":0.1095700388,\"2919\":null,\"2920\":0.1635827239,\"2921\":0.1038380133,\"2922\":0.0889595591,\"2923\":0.033347292,\"2924\":0.0303606701,\"2925\":0.188481396,\"2926\":0.156074002,\"2927\":null,\"2928\":0.1365343971,\"2929\":0.1421271798,\"2930\":0.1253527115,\"2931\":0.1606985108,\"2932\":0.0966720486,\"2933\":0.0400070313,\"2934\":0.1553735889,\"2935\":0.0929528591,\"2936\":0.1312560582,\"2937\":0.2264665376,\"2938\":0.0668195115,\"2939\":0.0504149812,\"2940\":null,\"2941\":0.1644858009,\"2942\":0.1595457542,\"2943\":null,\"2944\":0.0484504781,\"2945\":0.1235222308,\"2946\":null,\"2947\":0.1892279584,\"2948\":0.0415870433,\"2949\":null,\"2950\":0.1895446888,\"2951\":0.0123881889,\"2952\":0.1527892352,\"2953\":0.2437375545,\"2954\":0.1862432739,\"2955\":0.1025571719,\"2956\":0.0551230348,\"2957\":0.1479714118,\"2958\":0.3001021823,\"2959\":0.0427360721,\"2960\":0.1937048879,\"2961\":0.3110684625,\"2962\":0.1824152719,\"2963\":0.0374332354,\"2964\":0.2033522687,\"2965\":0.1761958778,\"2966\":0.2685673365,\"2967\":0.1837918133,\"2968\":0.203009566,\"2969\":0.1795366906,\"2970\":0.1561806928,\"2971\":null,\"2972\":0.1454641803,\"2973\":0.2277338659,\"2974\":0.045864523,\"2975\":0.2540186285,\"2976\":0.1591843512,\"2977\":0.0184405658,\"2978\":0.169321742,\"2979\":0.0350559039,\"2980\":0.3339892976,\"2981\":0.0528339792,\"2982\":0.0220636789,\"2983\":0.0660796006,\"2984\":0.0173979263,\"2985\":null,\"2986\":0.1729421959,\"2987\":0.0690035144,\"2988\":0.1301046869,\"2989\":0.0656904628,\"2990\":0.0813992645,\"2991\":null,\"2992\":0.0291765418,\"2993\":0.0922819505,\"2994\":0.0474839266,\"2995\":0.0577992717,\"2996\":0.0431137638,\"2997\":0.0486971968,\"2998\":0.0614003485,\"2999\":0.1275857486,\"3000\":0.2084318915,\"3001\":0.2226467155,\"3002\":0.0268369026,\"3003\":0.1056636739,\"3004\":0.0312820176,\"3005\":0.1101976591,\"3006\":0.1819400055,\"3007\":0.114298257,\"3008\":0.0859210629,\"3009\":0.2841206953,\"3010\":0.2406570806,\"3011\":0.280172273,\"3012\":0.0454715505,\"3013\":0.2703241895,\"3014\":0.0532035042,\"3015\":0.0549359815,\"3016\":0.0252864848,\"3017\":null,\"3018\":0.1312342425,\"3019\":0.2552272754,\"3020\":0.269029316,\"3021\":0.1343311029,\"3022\":0.0131631206,\"3023\":0.2339512035,\"3024\":0.2966366409,\"3025\":0.2101248889,\"3026\":0.0708820596,\"3027\":0.1438716172,\"3028\":0.1628839877,\"3029\":0.2722760993,\"3030\":0.1854862913,\"3031\":0.2882201555,\"3032\":0.1744877597,\"3033\":0.0446519458,\"3034\":0.1933925044,\"3035\":0.1771057374,\"3036\":0.213772714,\"3037\":0.1645965157,\"3038\":0.2211370661,\"3039\":0.2657804043,\"3040\":0.1688943802,\"3041\":0.2979027008,\"3042\":null,\"3043\":0.1978186776,\"3044\":0.0331498789,\"3045\":0.1797804026,\"3046\":0.022048294,\"3047\":0.2953991772,\"3048\":0.2775364573,\"3049\":0.0422533674,\"3050\":0.1572224386,\"3051\":0.2395512809,\"3052\":0.0433808829,\"3053\":0.0886031534,\"3054\":0.2487477251,\"3055\":0.1719514758,\"3056\":0.2603534407,\"3057\":0.1196107985,\"3058\":0.1782430657,\"3059\":null,\"3060\":0.1472378669,\"3061\":0.1699750507,\"3062\":0.242334521,\"3063\":0.0826679587,\"3064\":0.2676448765,\"3065\":0.1948497132,\"3066\":null,\"3067\":0.1279591213,\"3068\":null,\"3069\":0.474654078,\"3070\":0.0391896036,\"3071\":0.3156072375,\"3072\":0.2191775593,\"3073\":0.1691303576,\"3074\":null,\"3075\":0.1861063895,\"3076\":null,\"3077\":0.1731517159,\"3078\":0.203436821,\"3079\":0.2734067775,\"3080\":0.2734408291,\"3081\":0.2287838648,\"3082\":0.1774767842,\"3083\":null,\"3084\":0.2567379967,\"3085\":0.2372568893,\"3086\":0.348620952,\"3087\":0.157372896,\"3088\":0.0615478516,\"3089\":0.3714074232,\"3090\":0.2714764415,\"3091\":0.1738018122,\"3092\":0.1816971512,\"3093\":0.0722013374,\"3094\":0.1370176514,\"3095\":0.3212651043,\"3096\":0.038723092,\"3097\":0.04673613,\"3098\":0.1405294024,\"3099\":0.1388958266,\"3100\":0.3315152903,\"3101\":0.1280206632,\"3102\":null,\"3103\":null,\"3104\":0.1719484087,\"3105\":0.1565136388,\"3106\":0.1730691459,\"3107\":0.010656212,\"3108\":0.1538572263,\"3109\":0.2840432052,\"3110\":0.1875738926,\"3111\":null,\"3112\":0.1349409192,\"3113\":0.1266123675,\"3114\":0.322647108,\"3115\":0.054161673,\"3116\":0.2632121418,\"3117\":0.169037836,\"3118\":0.2345718866,\"3119\":0.2654184316,\"3120\":0.1578526124,\"3121\":null,\"3122\":0.2565973415,\"3123\":0.3044657408,\"3124\":0.0977477352,\"3125\":0.2569978778,\"3126\":0.1757240045,\"3127\":0.1788766546,\"3128\":0.0945973951,\"3129\":null,\"3130\":0.2838649317,\"3131\":0.2420066266,\"3132\":0.1531942237,\"3133\":0.2819144457,\"3134\":0.2077656053,\"3135\":0.0912265463,\"3136\":0.0026420459,\"3137\":0.0493774508,\"3138\":0.238736681,\"3139\":0.3074913131,\"3140\":0.1958831131,\"3141\":0.3529038296,\"3142\":0.3417278245,\"3143\":0.2267326597,\"3144\":0.1234156765,\"3145\":0.0526923837,\"3146\":0.0460157701,\"3147\":0.1561412796,\"3148\":0.0954562748,\"3149\":null,\"3150\":0.0283442341,\"3151\":0.1756227388,\"3152\":0.1333965625,\"3153\":0.1777579638,\"3154\":0.077425557,\"3155\":0.1827237684,\"3156\":0.0892102214,\"3157\":0.056967108,\"3158\":0.0562889704,\"3159\":0.0126631765,\"3160\":0.1789738074,\"3161\":0.0436515038,\"3162\":null,\"3163\":0.1956545417,\"3164\":null,\"3165\":0.1575395085,\"3166\":0.2032451293,\"3167\":0.2417376765,\"3168\":null,\"3169\":0.1761625788,\"3170\":0.1837287526,\"3171\":0.1422388826,\"3172\":0.2207875993,\"3173\":null,\"3174\":null,\"3175\":0.0842121433,\"3176\":0.0976771122,\"3177\":0.028396357,\"3178\":0.1491481647,\"3179\":null,\"3180\":0.0868845909,\"3181\":0.1675086301,\"3182\":0.2932573121,\"3183\":0.0734347516,\"3184\":0.4004539386,\"3185\":0.2652984523,\"3186\":0.2025186375,\"3187\":0.1855815263,\"3188\":0.1790048632,\"3189\":0.1670555523,\"3190\":0.2139726125,\"3191\":0.1581302955,\"3192\":0.2905955163,\"3193\":0.1517699986,\"3194\":null,\"3195\":0.2085857252,\"3196\":0.133621153,\"3197\":0.176426703,\"3198\":0.1291679183,\"3199\":0.1686671069,\"3200\":0.3376132477,\"3201\":0.0251609239,\"3202\":0.1784247445,\"3203\":0.2271597036,\"3204\":0.1518824939,\"3205\":0.2300149002,\"3206\":0.1333862443,\"3207\":0.0239017124,\"3208\":0.1828154778,\"3209\":0.1571304795,\"3210\":null,\"3211\":0.1762748041,\"3212\":0.0620252973,\"3213\":0.1734512501,\"3214\":0.0032177642,\"3215\":0.1908841173,\"3216\":0.0499337606,\"3217\":0.0275942596,\"3218\":null,\"3219\":0.1659427815,\"3220\":0.141731371,\"3221\":0.1694101667,\"3222\":0.1450463957,\"3223\":0.2007289967,\"3224\":0.1474655499,\"3225\":0.1705024653,\"3226\":0.0302416272,\"3227\":0.0541250504,\"3228\":0.1860612101,\"3229\":0.1679872382,\"3230\":null,\"3231\":0.1802035063,\"3232\":0.165328919,\"3233\":0.2802866042,\"3234\":null,\"3235\":0.0875670105,\"3236\":0.1754414787,\"3237\":0.1957951369,\"3238\":0.342060847,\"3239\":0.0536500712,\"3240\":null,\"3241\":0.0258853396,\"3242\":0.0199314165,\"3243\":0.0398962473,\"3244\":0.224094484,\"3245\":null,\"3246\":0.1720933232,\"3247\":0.0550666734,\"3248\":0.1208963179,\"3249\":0.0324028908,\"3250\":0.0908400831,\"3251\":0.176033009,\"3252\":0.0144316246,\"3253\":0.0315268157,\"3254\":0.1530102572,\"3255\":0.1614926685,\"3256\":0.1380944984,\"3257\":0.3052406433,\"3258\":0.0880751446,\"3259\":0.1572202415,\"3260\":0.0523665919,\"3261\":0.1619397941,\"3262\":0.1275318247,\"3263\":0.2597892067,\"3264\":0.0436179293,\"3265\":0.2146337087,\"3266\":0.0355246111,\"3267\":0.1430174468,\"3268\":0.2143864795,\"3269\":0.0669430212,\"3270\":0.0250230099,\"3271\":null,\"3272\":0.0730716748,\"3273\":0.0893606241,\"3274\":0.25173096,\"3275\":null,\"3276\":0.0416780842,\"3277\":0.1168266417,\"3278\":0.0254619792,\"3279\":0.1686701412,\"3280\":0.1750940209,\"3281\":0.1613199731,\"3282\":0.1996672344,\"3283\":0.2183472328,\"3284\":0.178915924,\"3285\":0.1810850878,\"3286\":0.1216402258,\"3287\":0.1426648967,\"3288\":0.3898122157,\"3289\":0.1638851483,\"3290\":0.2034264818,\"3291\":0.226352793,\"3292\":0.202232345,\"3293\":0.1257038667,\"3294\":0.0740092108,\"3295\":0.2905316915,\"3296\":0.273894606,\"3297\":0.1895963978,\"3298\":0.0317409834,\"3299\":0.104577598,\"3300\":0.2277487762,\"3301\":0.0424185896,\"3302\":0.1803882346,\"3303\":0.1803050546,\"3304\":null,\"3305\":0.1797584126,\"3306\":0.1352473817,\"3307\":0.1999921195,\"3308\":0.1864720829,\"3309\":0.0466824942,\"3310\":0.0350989754,\"3311\":null,\"3312\":0.0556494486,\"3313\":0.0972107526,\"3314\":0.1433991716,\"3315\":0.1811373199,\"3316\":null,\"3317\":null,\"3318\":0.078709559,\"3319\":0.2751774333,\"3320\":null,\"3321\":null,\"3322\":0.1486847752,\"3323\":0.1174527526,\"3324\":0.0527486336,\"3325\":0.1926241722,\"3326\":0.1304387383,\"3327\":null,\"3328\":0.2441086686,\"3329\":0.2034671774,\"3330\":0.0860382403,\"3331\":0.1886581713,\"3332\":0.1955208355,\"3333\":0.0318171369,\"3334\":0.2094885641,\"3335\":0.2205357715,\"3336\":0.2306484136,\"3337\":0.0621065134,\"3338\":0.1772375704,\"3339\":0.294028704,\"3340\":0.1670320636,\"3341\":0.0192584552,\"3342\":0.1280692163,\"3343\":0.2631926451,\"3344\":0.0561955278,\"3345\":null,\"3346\":0.0719368844,\"3347\":0.1510928119,\"3348\":0.1599025334,\"3349\":0.026543417,\"3350\":0.1774450308,\"3351\":0.0900941846,\"3352\":0.3236800648,\"3353\":0.2366174158,\"3354\":0.1730149446,\"3355\":0.2673373662,\"3356\":0.1816889972,\"3357\":0.1699577083,\"3358\":0.2110174006,\"3359\":0.1523872716,\"3360\":0.0457352286,\"3361\":0.0056729987,\"3362\":0.2083114623,\"3363\":0.1727027464,\"3364\":null,\"3365\":0.1497691542},\"normalized profile?Map1?1K\":{\"0\":0.0651967747,\"1\":0.0430533183,\"2\":0.1046531742,\"3\":0.0592975602,\"4\":0.1307304707,\"5\":0.1420777148,\"6\":0.0268814771,\"7\":0.0354782489,\"8\":0.0108937473,\"9\":0.1834774855,\"10\":null,\"11\":null,\"12\":null,\"13\":0.0304904345,\"14\":0.0301132434,\"15\":0.1680421113,\"16\":null,\"17\":0.05982741,\"18\":0.1453925613,\"19\":0.5701433329,\"20\":0.2262429489,\"21\":0.1624828514,\"22\":0.1475925034,\"23\":0.106980507,\"24\":0.0663880264,\"25\":0.1968843336,\"26\":0.0143762522,\"27\":0.1453165395,\"28\":0.1426380147,\"29\":0.0508218547,\"30\":null,\"31\":0.1081145153,\"32\":0.1247786945,\"33\":0.1374957481,\"34\":null,\"35\":0.1328693735,\"36\":null,\"37\":0.1523214878,\"38\":0.1663396515,\"39\":0.0394154986,\"40\":0.0,\"41\":0.0301940492,\"42\":0.1353858342,\"43\":0.0855868323,\"44\":0.1656465953,\"45\":0.0275954238,\"46\":0.5736608315,\"47\":0.0282704518,\"48\":0.1551964904,\"49\":0.0899017322,\"50\":0.0767233221,\"51\":0.0720683242,\"52\":0.0,\"53\":0.0063393086,\"54\":0.0545442836,\"55\":0.1565503019,\"56\":0.1220694957,\"57\":0.2944794864,\"58\":0.2681406245,\"59\":0.7335678348,\"60\":0.0801030206,\"61\":0.7630503722,\"62\":0.835028096,\"63\":0.0835438894,\"64\":0.102657099,\"65\":0.1706745414,\"66\":0.1720185695,\"67\":0.3279310656,\"68\":null,\"69\":0.0484731951,\"70\":0.0,\"71\":0.1982314139,\"72\":0.15244052,\"73\":0.110629334,\"74\":0.0916828712,\"75\":0.0710694214,\"76\":0.0901575327,\"77\":0.0584729788,\"78\":0.2009850123,\"79\":0.0794520788,\"80\":0.1188990533,\"81\":0.0936544868,\"82\":0.0,\"83\":0.1189925106,\"84\":0.1114328187,\"85\":null,\"86\":0.2112618704,\"87\":0.1766122603,\"88\":0.109431142,\"89\":0.1101114982,\"90\":0.0,\"91\":0.550086811,\"92\":0.3012247987,\"93\":0.126957787,\"94\":0.0311496602,\"95\":0.0558250464,\"96\":null,\"97\":0.1372669817,\"98\":0.0362780921,\"99\":0.0893063759,\"100\":0.1755477123,\"101\":0.2567930175,\"102\":0.098790145,\"103\":0.2772246498,\"104\":0.0396370005,\"105\":0.2319871485,\"106\":0.1818367502,\"107\":0.1199811307,\"108\":null,\"109\":0.5577430302,\"110\":0.4456179244,\"111\":0.9286878745,\"112\":0.2105039001,\"113\":null,\"114\":0.0773723309,\"115\":0.4627732996,\"116\":0.1744960251,\"117\":0.0269592828,\"118\":0.0,\"119\":0.0,\"120\":0.1602366657,\"121\":0.1520966305,\"122\":0.1488718262,\"123\":0.0508736697,\"124\":0.4483126824,\"125\":0.1301457764,\"126\":0.063428773,\"127\":0.6631702667,\"128\":0.0260487075,\"129\":0.0091979061,\"130\":null,\"131\":0.0763278723,\"132\":0.055201157,\"133\":0.0585626875,\"134\":0.0898726024,\"135\":0.1024955419,\"136\":0.5217059641,\"137\":0.184472583,\"138\":0.1042698185,\"139\":0.0687522096,\"140\":0.4393022947,\"141\":0.210710811,\"142\":0.0204735936,\"143\":0.0346107164,\"144\":0.0336267762,\"145\":0.0325919765,\"146\":0.2013437574,\"147\":0.0,\"148\":0.1267892653,\"149\":0.0988277523,\"150\":0.1605223633,\"151\":null,\"152\":0.4954980984,\"153\":0.0179104294,\"154\":0.1478318073,\"155\":0.1557884251,\"156\":0.092664357,\"157\":0.7306065883,\"158\":null,\"159\":0.0101556001,\"160\":0.1041699181,\"161\":0.4062117448,\"162\":0.1591139825,\"163\":0.0920412385,\"164\":0.1336369378,\"165\":0.7442438198,\"166\":0.1033328681,\"167\":0.4860274726,\"168\":0.1285924005,\"169\":0.0923954677,\"170\":0.0708707488,\"171\":0.4869117153,\"172\":0.4299711141,\"173\":0.1333082998,\"174\":0.0501402184,\"175\":0.0777057946,\"176\":0.183556906,\"177\":0.0,\"178\":0.3917535118,\"179\":0.1562339361,\"180\":0.0181686744,\"181\":0.0267878029,\"182\":null,\"183\":0.2712487305,\"184\":0.2087921262,\"185\":0.0884631244,\"186\":0.067021352,\"187\":0.1489253743,\"188\":0.5182721033,\"189\":0.1798374636,\"190\":0.3631026909,\"191\":0.1135871698,\"192\":0.0933277189,\"193\":0.1340991476,\"194\":0.3635379525,\"195\":0.0573020265,\"196\":0.292596753,\"197\":0.0543828514,\"198\":0.0278435431,\"199\":0.0,\"200\":0.1966053106,\"201\":0.1704668269,\"202\":0.1509935355,\"203\":0.0458414505,\"204\":0.4104263078,\"205\":0.1274081065,\"206\":0.0781645185,\"207\":0.0841613427,\"208\":0.6747685832,\"209\":0.0649536834,\"210\":0.1256343293,\"211\":0.0518499919,\"212\":0.1419186599,\"213\":null,\"214\":null,\"215\":null,\"216\":0.9137143256,\"217\":0.1425852392,\"218\":0.2462453181,\"219\":0.0718865797,\"220\":0.0,\"221\":0.8921934973,\"222\":0.3644120768,\"223\":0.0855392759,\"224\":0.6285490657,\"225\":0.1090897833,\"226\":0.1139262161,\"227\":0.0,\"228\":0.0919006065,\"229\":0.0173791307,\"230\":0.0,\"231\":null,\"232\":0.1079661228,\"233\":0.0,\"234\":0.1338754031,\"235\":0.0463136524,\"236\":0.0,\"237\":0.1662525164,\"238\":0.121878347,\"239\":0.1818750965,\"240\":0.2902541477,\"241\":0.1699666277,\"242\":0.1103987882,\"243\":0.0545412767,\"244\":0.1264018062,\"245\":0.0728201099,\"246\":null,\"247\":0.224697948,\"248\":0.7030878623,\"249\":0.0558681566,\"250\":0.0312540493,\"251\":0.1458420774,\"252\":null,\"253\":0.0546596889,\"254\":0.0766970015,\"255\":0.0390928378,\"256\":0.0,\"257\":0.0792576691,\"258\":0.2267387454,\"259\":0.0,\"260\":0.116971339,\"261\":0.0,\"262\":0.160594647,\"263\":0.1810238297,\"264\":0.0786844829,\"265\":0.3022180358,\"266\":0.033889202,\"267\":0.0,\"268\":0.0051890526,\"269\":0.0023790518,\"270\":0.1596798994,\"271\":0.0363616823,\"272\":0.1840342722,\"273\":0.0060740205,\"274\":0.0672888466,\"275\":0.0881072124,\"276\":0.1694501133,\"277\":0.1628547421,\"278\":0.0982215266,\"279\":0.9156100537,\"280\":0.2836881079,\"281\":0.0964569863,\"282\":0.0321773158,\"283\":0.0741328649,\"284\":null,\"285\":0.1198318526,\"286\":0.6875848673,\"287\":null,\"288\":0.0977356241,\"289\":0.0336034825,\"290\":0.0849582008,\"291\":0.92150381,\"292\":0.0988965789,\"293\":0.1158748002,\"294\":0.6303594648,\"295\":null,\"296\":0.0804794692,\"297\":0.4510587436,\"298\":0.6544569547,\"299\":0.0571953352,\"300\":0.0042247059,\"301\":0.0,\"302\":0.0313241316,\"303\":0.2771893724,\"304\":0.048198344,\"305\":0.4625295171,\"306\":0.8557667807,\"307\":0.3894628727,\"308\":0.1265079559,\"309\":0.0509081595,\"310\":0.0082125648,\"311\":0.1459623816,\"312\":0.074543663,\"313\":0.260043753,\"314\":0.1115893357,\"315\":0.0376296512,\"316\":0.0455549468,\"317\":null,\"318\":0.1178332543,\"319\":0.1743181619,\"320\":0.0747737872,\"321\":0.0,\"322\":null,\"323\":null,\"324\":0.3977912947,\"325\":0.0217169859,\"326\":0.2869590497,\"327\":0.511865697,\"328\":0.088890772,\"329\":0.1357012945,\"330\":0.0795059842,\"331\":0.1068491525,\"332\":0.1333853917,\"333\":0.0,\"334\":0.1842218798,\"335\":0.7927602098,\"336\":0.0876128686,\"337\":0.1662129877,\"338\":0.0852816283,\"339\":0.1477295416,\"340\":0.0,\"341\":0.97272419,\"342\":0.0540691913,\"343\":0.01735104,\"344\":0.0970615317,\"345\":0.0668293092,\"346\":0.0836154362,\"347\":0.2141310822,\"348\":null,\"349\":0.0832612741,\"350\":null,\"351\":0.9098032903,\"352\":0.0987559684,\"353\":0.4721658171,\"354\":null,\"355\":0.0839327692,\"356\":0.0794527569,\"357\":0.1526355893,\"358\":0.0492841705,\"359\":0.0585396789,\"360\":0.1019355191,\"361\":0.0442215382,\"362\":0.0162056913,\"363\":0.0831114246,\"364\":0.13512244,\"365\":0.1043819898,\"366\":0.0560820254,\"367\":0.0817309609,\"368\":0.0,\"369\":0.3761588473,\"370\":0.0240765457,\"371\":0.1107050476,\"372\":0.1139164373,\"373\":0.0,\"374\":0.098648295,\"375\":0.0502589128,\"376\":0.0510749727,\"377\":0.1441379733,\"378\":0.1342930522,\"379\":0.1054311561,\"380\":0.0837851605,\"381\":0.0403761528,\"382\":null,\"383\":0.1960615017,\"384\":0.2252288878,\"385\":0.1653452547,\"386\":null,\"387\":0.049827703,\"388\":0.0868578618,\"389\":0.0,\"390\":0.0028433396,\"391\":0.0844566114,\"392\":0.0932971979,\"393\":0.7462330335,\"394\":0.0435611197,\"395\":0.0926786367,\"396\":0.0,\"397\":0.1186620765,\"398\":0.0,\"399\":0.1406824753,\"400\":0.2176979441,\"401\":0.1500646056,\"402\":0.5171764676,\"403\":0.1696998161,\"404\":null,\"405\":0.1239951226,\"406\":0.0986912652,\"407\":0.1264222247,\"408\":0.0756775117,\"409\":null,\"410\":null,\"411\":0.1239061428,\"412\":0.0135695459,\"413\":0.057932916,\"414\":null,\"415\":0.0,\"416\":0.0779343411,\"417\":0.0842867953,\"418\":0.0925999834,\"419\":0.0741724046,\"420\":null,\"421\":0.0889439462,\"422\":0.8333822853,\"423\":0.1537264164,\"424\":0.0683840404,\"425\":0.1550893807,\"426\":0.120134261,\"427\":0.0994693513,\"428\":0.1084340587,\"429\":0.2134885959,\"430\":0.1770821688,\"431\":0.1505819824,\"432\":0.0812235488,\"433\":0.1147760092,\"434\":0.1625560222,\"435\":0.2199131948,\"436\":0.1427799419,\"437\":0.1321132891,\"438\":0.1523958061,\"439\":0.0089042015,\"440\":0.0,\"441\":0.1137819637,\"442\":0.7848537498,\"443\":0.0538731123,\"444\":0.0,\"445\":0.0752730803,\"446\":0.0869056442,\"447\":0.0641628898,\"448\":0.0053634977,\"449\":0.0655503036,\"450\":0.1538441376,\"451\":0.1672791452,\"452\":0.020343504,\"453\":0.0800880363,\"454\":0.0736857902,\"455\":0.1355000464,\"456\":0.1612944539,\"457\":0.1356198982,\"458\":0.1364127899,\"459\":0.1822325553,\"460\":0.1711334266,\"461\":0.1065081861,\"462\":0.1073166331,\"463\":0.1252407504,\"464\":0.1180046706,\"465\":0.1339735598,\"466\":0.1350893429,\"467\":0.0135129391,\"468\":0.8776683913,\"469\":0.0901048522,\"470\":null,\"471\":0.1162306871,\"472\":0.058451471,\"473\":0.1661637474,\"474\":0.0334896032,\"475\":0.0278425599,\"476\":0.0272746366,\"477\":0.3278038715,\"478\":null,\"479\":0.1254159633,\"480\":0.0811270108,\"481\":null,\"482\":0.1300618891,\"483\":0.1584483318,\"484\":0.2323127935,\"485\":0.0935557327,\"486\":0.2225728897,\"487\":0.0271728569,\"488\":0.1797801719,\"489\":0.1579578373,\"490\":0.3312359711,\"491\":0.1968542229,\"492\":0.1087472755,\"493\":0.0098613778,\"494\":0.0888338581,\"495\":0.1653778863,\"496\":0.1540587483,\"497\":0.0689993911,\"498\":0.011305188,\"499\":0.149582246,\"500\":0.1797865014,\"501\":0.0205614868,\"502\":0.0088838187,\"503\":0.0,\"504\":0.1800932852,\"505\":0.1874411112,\"506\":0.0702161182,\"507\":0.0114992377,\"508\":0.1728238773,\"509\":0.6081442265,\"510\":0.0655837539,\"511\":0.0451399022,\"512\":0.1125729054,\"513\":0.1101941903,\"514\":0.0676735196,\"515\":0.0231033968,\"516\":0.1853057067,\"517\":0.1331731896,\"518\":0.1282083907,\"519\":0.1098968031,\"520\":0.1496791824,\"521\":0.0231542294,\"522\":0.0518728595,\"523\":0.1823282356,\"524\":0.0906293569,\"525\":0.2001159889,\"526\":0.0705735896,\"527\":0.0866876217,\"528\":0.587691315,\"529\":0.1219522383,\"530\":0.1160068562,\"531\":0.5205590953,\"532\":0.0,\"533\":0.8639568925,\"534\":0.1058993965,\"535\":0.0326015192,\"536\":0.1228119235,\"537\":0.1858885255,\"538\":0.0257219303,\"539\":0.0320763005,\"540\":0.0599706554,\"541\":0.645582075,\"542\":null,\"543\":0.0339821233,\"544\":0.1024788732,\"545\":0.5374218512,\"546\":0.1757192733,\"547\":0.4074877524,\"548\":null,\"549\":0.101654922,\"550\":0.1011245792,\"551\":0.1770268675,\"552\":0.1143301328,\"553\":0.1067335001,\"554\":0.0517682504,\"555\":0.625147211,\"556\":0.4956847051,\"557\":0.7131519097,\"558\":null,\"559\":0.1831627232,\"560\":0.0350686978,\"561\":0.8561194489,\"562\":0.0802730519,\"563\":0.1867829828,\"564\":0.4982984428,\"565\":0.1803584708,\"566\":0.1750541253,\"567\":0.5957183801,\"568\":0.1920037462,\"569\":null,\"570\":0.1510512818,\"571\":0.8141804316,\"572\":0.0613182097,\"573\":0.1162506403,\"574\":0.1625214963,\"575\":0.0857782382,\"576\":0.0216540897,\"577\":0.140948002,\"578\":0.1252849184,\"579\":0.0926632866,\"580\":0.071578497,\"581\":0.0796304987,\"582\":0.0232537033,\"583\":0.0184256194,\"584\":0.1765091004,\"585\":0.1133678487,\"586\":0.1166045725,\"587\":0.1274365619,\"588\":0.1499037134,\"589\":0.0641198574,\"590\":0.0674198146,\"591\":0.0081959563,\"592\":0.1232711483,\"593\":0.0572690133,\"594\":0.022057091,\"595\":0.0749866947,\"596\":0.9447022019,\"597\":0.6697207571,\"598\":0.1617215794,\"599\":0.0,\"600\":0.0699869549,\"601\":0.132937748,\"602\":0.024041925,\"603\":0.0063018677,\"604\":0.1857173566,\"605\":0.1670463174,\"606\":0.0973514606,\"607\":0.035832862,\"608\":0.5524738065,\"609\":0.1463347345,\"610\":0.1096224854,\"611\":0.0884240887,\"612\":0.1735558714,\"613\":0.9007943996,\"614\":0.1773020432,\"615\":0.1887393811,\"616\":null,\"617\":null,\"618\":0.2411241156,\"619\":0.2220031529,\"620\":0.1955859461,\"621\":0.2107660455,\"622\":0.0880736658,\"623\":null,\"624\":0.0144585014,\"625\":0.1767781697,\"626\":0.0470502387,\"627\":0.0599627533,\"628\":0.0585882173,\"629\":0.0855411564,\"630\":0.2087999947,\"631\":0.0689146181,\"632\":0.0085475931,\"633\":0.0830152889,\"634\":0.1367400459,\"635\":0.1263484304,\"636\":0.0843244894,\"637\":0.1743195421,\"638\":0.1054248938,\"639\":0.0727744145,\"640\":0.1674211317,\"641\":0.3169139189,\"642\":0.2076696037,\"643\":0.1642365687,\"644\":0.0632549419,\"645\":0.2122203226,\"646\":0.1677271692,\"647\":0.6101892813,\"648\":0.0618572984,\"649\":0.1346171774,\"650\":0.0661929894,\"651\":0.1464408679,\"652\":0.1234634179,\"653\":0.148384289,\"654\":null,\"655\":0.0507641266,\"656\":0.1470085243,\"657\":0.1217438009,\"658\":0.1346769823,\"659\":0.1780835227,\"660\":0.0106548675,\"661\":0.0254097781,\"662\":0.0759295881,\"663\":0.2034181285,\"664\":0.0916855256,\"665\":0.143459796,\"666\":0.1902374086,\"667\":0.1582162786,\"668\":0.0,\"669\":0.1294963094,\"670\":0.8643312102,\"671\":0.7795233768,\"672\":0.1023603824,\"673\":0.1016900154,\"674\":0.1480312614,\"675\":0.0330146866,\"676\":null,\"677\":null,\"678\":0.1425784494,\"679\":0.0,\"680\":0.1098810533,\"681\":0.6797902766,\"682\":0.0940526289,\"683\":0.157304976,\"684\":0.0866314378,\"685\":0.1255507895,\"686\":0.5222752274,\"687\":0.0615149763,\"688\":0.1470914669,\"689\":0.1185589423,\"690\":0.1657267756,\"691\":0.0919241792,\"692\":0.4914394813,\"693\":0.0547868186,\"694\":0.1248081964,\"695\":0.0890781203,\"696\":0.0446893675,\"697\":0.1687505011,\"698\":null,\"699\":0.110447509,\"700\":0.0429464236,\"701\":0.167181851,\"702\":0.9834523866,\"703\":0.148337278,\"704\":null,\"705\":0.0552963883,\"706\":null,\"707\":null,\"708\":0.2334100081,\"709\":0.3403696623,\"710\":0.1031834799,\"711\":0.0383115966,\"712\":0.1881490308,\"713\":0.2891077771,\"714\":0.1350176449,\"715\":0.0542679172,\"716\":0.1833997026,\"717\":0.0264369531,\"718\":0.0546726131,\"719\":0.0712567606,\"720\":0.3245461213,\"721\":0.1113918469,\"722\":0.0193263621,\"723\":0.0773541188,\"724\":0.8877005814,\"725\":0.1322778311,\"726\":0.1587221028,\"727\":0.0551745958,\"728\":0.0368269112,\"729\":0.1833760325,\"730\":0.0509967903,\"731\":0.073889594,\"732\":0.2349496233,\"733\":0.3076318856,\"734\":0.0780185447,\"735\":0.1359874807,\"736\":0.0904717704,\"737\":0.0754985136,\"738\":0.105578097,\"739\":0.0198027133,\"740\":0.1189749566,\"741\":0.0452173585,\"742\":0.1111759006,\"743\":0.1203163001,\"744\":0.8590001992,\"745\":0.1614022373,\"746\":0.1737206416,\"747\":0.0520093323,\"748\":0.1788565577,\"749\":0.1690782332,\"750\":0.0742584681,\"751\":0.6169290005,\"752\":0.0780832375,\"753\":null,\"754\":0.1945420556,\"755\":0.0,\"756\":0.6497462521,\"757\":0.0744138634,\"758\":0.0809667597,\"759\":0.0859742717,\"760\":0.1345163209,\"761\":0.0230652082,\"762\":0.0854325934,\"763\":0.1077500875,\"764\":0.1702391952,\"765\":0.1810931584,\"766\":0.0451707542,\"767\":0.1488696332,\"768\":0.030921567,\"769\":0.1098885985,\"770\":0.1939418552,\"771\":0.1156365312,\"772\":0.0946994321,\"773\":null,\"774\":0.0884719426,\"775\":0.6627634083,\"776\":0.2329386952,\"777\":0.6555234296,\"778\":0.0,\"779\":0.0256396243,\"780\":0.1109338874,\"781\":null,\"782\":0.0738557388,\"783\":0.0919384368,\"784\":0.1356737991,\"785\":0.1024193647,\"786\":0.1200392471,\"787\":0.1152472424,\"788\":0.0984976611,\"789\":0.1219177038,\"790\":0.0267819861,\"791\":0.6560262185,\"792\":0.5219764711,\"793\":0.050830569,\"794\":0.0695502461,\"795\":0.2107258919,\"796\":0.3800708677,\"797\":0.399911065,\"798\":0.1903173887,\"799\":0.1012438558,\"800\":0.1003500381,\"801\":0.0764328583,\"802\":0.0968006375,\"803\":0.0833893376,\"804\":0.1460545964,\"805\":0.0241891349,\"806\":0.2258813977,\"807\":0.1736985114,\"808\":0.1117737638,\"809\":0.0760896286,\"810\":0.0240726024,\"811\":0.1144084962,\"812\":0.1093236997,\"813\":0.1554970188,\"814\":0.1058586241,\"815\":0.0966225169,\"816\":0.1283675178,\"817\":0.0557305125,\"818\":0.0914722392,\"819\":0.0775788218,\"820\":0.2548592813,\"821\":0.1658386545,\"822\":null,\"823\":0.0854119893,\"824\":0.109213478,\"825\":0.0276572176,\"826\":0.0286974481,\"827\":0.1524422162,\"828\":0.5124971754,\"829\":0.1875521392,\"830\":0.1427649876,\"831\":0.0417871797,\"832\":0.0913494252,\"833\":0.0756104493,\"834\":0.1176649128,\"835\":0.0711495042,\"836\":0.1871614309,\"837\":0.1976526581,\"838\":0.1019104216,\"839\":0.0848100338,\"840\":0.0323248933,\"841\":0.0460885356,\"842\":0.0850464982,\"843\":0.2089713917,\"844\":0.1593177809,\"845\":0.0761867958,\"846\":0.2010307668,\"847\":0.2390564078,\"848\":0.5535968079,\"849\":0.0922145747,\"850\":0.0213147671,\"851\":0.1006720195,\"852\":0.1037325734,\"853\":0.0962967503,\"854\":0.1741775971,\"855\":0.0598363467,\"856\":0.0647813151,\"857\":0.1658539964,\"858\":0.0480647367,\"859\":0.0959712814,\"860\":0.1588866225,\"861\":0.0675086343,\"862\":0.0472518636,\"863\":0.8433884147,\"864\":0.0819942291,\"865\":0.1733939232,\"866\":0.0837759546,\"867\":null,\"868\":0.3007157695,\"869\":0.1312640568,\"870\":0.0766764306,\"871\":0.072893634,\"872\":0.1863444656,\"873\":0.6458765074,\"874\":0.5233453873,\"875\":0.165389807,\"876\":0.1564819533,\"877\":0.1499612145,\"878\":0.1797053015,\"879\":0.1210288841,\"880\":0.1720896891,\"881\":0.1945567233,\"882\":0.0874790241,\"883\":0.1673180819,\"884\":null,\"885\":null,\"886\":0.0410725529,\"887\":null,\"888\":0.1187225158,\"889\":0.1335278628,\"890\":0.1466718153,\"891\":0.0432547893,\"892\":0.0804663339,\"893\":0.6409305638,\"894\":0.714704812,\"895\":0.8662578251,\"896\":null,\"897\":0.1551803885,\"898\":0.2401906361,\"899\":0.0842546256,\"900\":0.1811307936,\"901\":0.140970409,\"902\":0.1200687591,\"903\":0.0,\"904\":0.0960450557,\"905\":0.145776743,\"906\":0.1979001351,\"907\":0.1190132304,\"908\":0.2309940458,\"909\":0.3689663675,\"910\":0.340999708,\"911\":null,\"912\":0.0450831079,\"913\":0.142853103,\"914\":0.0541457778,\"915\":0.0015250419,\"916\":0.2961572739,\"917\":0.2913957496,\"918\":0.0748878147,\"919\":0.1165687227,\"920\":0.2039466642,\"921\":0.1512422662,\"922\":0.3742203134,\"923\":0.6054568147,\"924\":0.9271048162,\"925\":null,\"926\":0.1312527904,\"927\":0.1473258906,\"928\":0.1013546325,\"929\":0.0,\"930\":0.1103099209,\"931\":0.047400835,\"932\":0.0819048553,\"933\":0.1760185066,\"934\":0.0976141998,\"935\":null,\"936\":0.1900878101,\"937\":0.128606
[truncated: 22,561,858 more chars]
