# Supplementary material for: Deep and fast label-free Dynamic Organellar Mapping
Source: Nat Commun. 2023 Aug 29;14:5252. doi: 10.1038/s41467-023-41000-7 (PMC10465578; doi:10.1038/s41467-023-41000-7)
Supplement: Supplementary file 8 — Supplementary Data 5 [file 41467_2023_41000_MOESM8_ESM.zip › AnalysedDatasets_comparative_split_Figure45.json]

{
    "Nt": {
        "0/1 normalized data": "{\"Original Protein IDs\":{\"0\":\"P0DPI2;A0A0B4J2D5;P0DPI2-2;A0A0B4J2D5-2\",\"1\":\"A0A0U1RRE5\",\"2\":\"A0AV96;A0AV96-2\",\"3\":\"A0AVF1-2;A0AVF1;A0AVF1-3\",\"4\":\"A0AVT1;A0AVT1-2\",\"5\":\"A0FGR8-6;A0FGR8\",\"6\":\"A0JLT2;A0JLT2-2\",\"7\":\"A0JNW5\",\"8\":\"A0MZ66;A0MZ66-3;A0MZ66-5;A0MZ66-6;A0MZ66-4;A0MZ66-8;A0MZ66-2\",\"9\":\"A0PJW6\",\"10\":\"A0PK00\",\"11\":\"A1A4S6\",\"12\":\"A1L0T0\",\"13\":\"A1L170;A1L170-2\",\"14\":\"A1L390;A1L390-3;A1L390-2\",\"15\":\"A1X283\",\"16\":\"A2RRP1;A2RRP1-2\",\"17\":\"A2RTX5-2;A2RTX5\",\"18\":\"A2RU67\",\"19\":\"A2RUS2-2;A2RUS2\",\"20\":\"A3KMH1;A3KMH1-3;A3KMH1-2\",\"21\":\"A3KN83-2;A3KN83;A3KN83-3;A3KN83-4\",\"22\":\"A4D1E9;A4D1E9-2\",\"23\":\"A4D1P6;A4D1P6-2;A4D1P6-3\",\"24\":\"A4FU49-6;A4FU49;A4FU49-3\",\"25\":\"A5PLL7-2;A5PLL7\",\"26\":\"A5PLN9-2;A5PLN9-4;A5PLN9;A5PLN9-5;A5PLN9-7\",\"27\":\"A5YKK6;A5YKK6-4\",\"28\":\"A6H8Y1-2;A6H8Y1-7;A6H8Y1-6;A6H8Y1;A6H8Y1-4;A6H8Y1-3;A6H8Y1-5\",\"29\":\"A6NDG6\",\"30\":\"A6NDU8\",\"31\":\"A6NFI3\",\"32\":\"A6NHR9;A6NHR9-2\",\"33\":\"A6NIH7\",\"34\":\"A6NJ78\",\"35\":\"A6NKD9\",\"36\":\"A6NKF1;A6NKF1-2\",\"37\":\"A6NKT7\",\"38\":\"A8CG34;A8CG34-2\",\"39\":\"A8MPP1\",\"40\":\"A8MW92;A8MW92-4\",\"41\":\"P62308;A8MWD9\",\"42\":\"A8MXV4\",\"43\":\"B7ZAQ6-2;B7ZAQ6-3;P0CG08;B7ZAQ6\",\"44\":\"C4AMC7;Q6VEQ5;A8K0Z3\",\"45\":\"C9J7I0\",\"46\":\"C9JLW8\",\"47\":\"E9PAV3;Q13765;E9PAV3-2\",\"48\":\"E9PRG8\",\"49\":\"L0R6Q1\",\"50\":\"L0R819\",\"51\":\"L0R8F8\",\"52\":\"O00115-2;O00115\",\"53\":\"O00116\",\"54\":\"O00124;O00124-3;O00124-2\",\"55\":\"O00139;O00139-4;O00139-1;O00139-5;O00139-2\",\"56\":\"O00141-3;O00141-4;O00141;O00141-5;O00141-2\",\"57\":\"O00142-4;O00142;O00142-6;O00142-2;O00142-3;O00142-5\",\"58\":\"O00148;O00148-2;O00148-3\",\"59\":\"O00151\",\"60\":\"O00154-4;O00154-6;O00154-7;O00154;O00154-5;O00154-2;O00154-3\",\"61\":\"O00159-2\",\"62\":\"O00159-3;O00159\",\"63\":\"O00161;O00161-2\",\"64\":\"O00165;O00165-2;O00165-5;O00165-3\",\"65\":\"O00170\",\"66\":\"O00178\",\"67\":\"O00186\",\"68\":\"O00194\",\"69\":\"O00203;O00203-3\",\"70\":\"O00217\",\"71\":\"O00220\",\"72\":\"O00231;O00231-2\",\"73\":\"O00232;O00232-2\",\"74\":\"O00233;O00233-2\",\"75\":\"O00244\",\"76\":\"O00255;O00255-2;O00255-3\",\"77\":\"O00257\",\"78\":\"O00264;O00264-2\",\"79\":\"O00267;O00267-2\",\"80\":\"O00268\",\"81\":\"O00273;O00273-2\",\"82\":\"O00287\",\"83\":\"O00291-3;O00291;O00291-4\",\"84\":\"O00299\",\"85\":\"O00303\",\"86\":\"O00308;O00308-2\",\"87\":\"O00311\",\"88\":\"O00327-4;O00327-9;O00327-1;O00327-7;O00327-8;O00327;O00327-3;O00327-5;O00327-6\",\"89\":\"O00329\",\"90\":\"O00330;O00330-3\",\"91\":\"O00399\",\"92\":\"O00400\",\"93\":\"O00401\",\"94\":\"O00410;O00410-3;O00410-2\",\"95\":\"O00411\",\"96\":\"O00422-2;O00422\",\"97\":\"O00423;O00423-3\",\"98\":\"O00425\",\"99\":\"O00429;O00429-3;O00429-6;O00429-5;O00429-7\",\"100\":\"O00429-2;O00429-4;O00429-8\",\"101\":\"O00442;O00442-2\",\"102\":\"O00443\",\"103\":\"O00458;O00458-2\",\"104\":\"O00459\",\"105\":\"O00461\",\"106\":\"O00462\",\"107\":\"O00468-6;O00468-3;O00468-7;O00468-5;O00468-4;O00468;O00468-2\",\"108\":\"O00469-2;O00469-3\",\"109\":\"O00471\",\"110\":\"O00472;O00472-2\",\"111\":\"O00479\",\"112\":\"O00483\",\"113\":\"O00487\",\"114\":\"O00488\",\"115\":\"O00499-6;O00499-2;O00499;O00499-9;O00499-7;O00499-4;O00499-11;O00499-3;O00499-5;O00499-10;O00499-8\",\"116\":\"O00505\",\"117\":\"O00512\",\"118\":\"O00522;O00522-3;O00522-2\",\"119\":\"O00541-2\",\"120\":\"O00560;O00560-3\",\"121\":\"O00566\",\"122\":\"O00567\",\"123\":\"O00571;O00571-2\",\"124\":\"O00584\",\"125\":\"O00592-2;O00592\",\"126\":\"O00622\",\"127\":\"O00623\",\"128\":\"O00625\",\"129\":\"O00629\",\"130\":\"O00712-5;O00712;O00712-4;O00712-2\",\"131\":\"O00743-3;O00743;O00743-2\",\"132\":\"O00746;O00746-2\",\"133\":\"O00750\",\"134\":\"O00754;O00754-2\",\"135\":\"O00762;O00762-3;O00762-4\",\"136\":\"O00764;O00764-3;O00764-2\",\"137\":\"O00767\",\"138\":\"O14495\",\"139\":\"O14497;O14497-2;O14497-3\",\"140\":\"O14519-2;O14519;O75956\",\"141\":\"O14523;O14523-2\",\"142\":\"O14524-2;O14524\",\"143\":\"O14530;O14530-2\",\"144\":\"O14545\",\"145\":\"O14548\",\"146\":\"O14561\",\"147\":\"O14562\",\"148\":\"O14569\",\"149\":\"O14578-4;O14578;O14578-3\",\"150\":\"O14579;O14579-2;O14579-3\",\"151\":\"O14617-5;O14617;O14617-4;O14617-2;O14617-3\",\"152\":\"O14618\",\"153\":\"O14639-4;O14639-3;O14639-5;O14639-2;O14639;O14639-6\",\"154\":\"O14640-2;P54792-2;P54792;O14640\",\"155\":\"O14641\",\"156\":\"O14646-2;O14646\",\"157\":\"O14647;O14647-2\",\"158\":\"O14653-3;O14653;O14653-2\",\"159\":\"O14656\",\"160\":\"O14657\",\"161\":\"O14662-5;O14662;O14662-2;O14662-4;O14662-6\",\"162\":\"O14672;O14672-2\",\"163\":\"O14681;O14681-3\",\"164\":\"O14686;O14686-3\",\"165\":\"O14713-2;O14713\",\"166\":\"O14715\",\"167\":\"O14732-2;O14732\",\"168\":\"O14733;O14733-3;O14733-4;O14733-2\",\"169\":\"O14734\",\"170\":\"O14735-3;O14735\",\"171\":\"O14737;O14737-2\",\"172\":\"O14744;O14744-2;O14744-5;O14744-3;O14744-4\",\"173\":\"O14745\",\"174\":\"O14757;O14757-3;O14757-2\",\"175\":\"O14763-2;O14763\",\"176\":\"O14773;O14773-2\",\"177\":\"O14776;O14776-2\",\"178\":\"O14777\",\"179\":\"O14786;O14786-3;O14786-2\",\"180\":\"O14795;O14795-2\",\"181\":\"O14802\",\"182\":\"O14807;O14807-2\",\"183\":\"O14818;O14818-4;O14818-2\",\"184\":\"O14828;O14828-2\",\"185\":\"O14832;O14832-2\",\"186\":\"O14874;O14874-2;O14874-3\",\"187\":\"O14880\",\"188\":\"O14893;O14893-3;O14893-2\",\"189\":\"O14907\",\"190\":\"O14908\",\"191\":\"O14917;O14917-2\",\"192\":\"O14920-4;O14920-2;O14920\",\"193\":\"O14925;Q5SRD1\",\"194\":\"O14929;O14929-2\",\"195\":\"O14936-3;O14936;O14936-4;O14936-6;O14936-2;O14936-5\",\"196\":\"O14939;O14939-4\",\"197\":\"O14949\",\"198\":\"O14950;P19105\",\"199\":\"O14964;O14964-2\",\"200\":\"O14965\",\"201\":\"O14966;O14966-2\",\"202\":\"O14974;O14974-4;O14974-3;O14974-2;O14974-5\",\"203\":\"O14975;O14975-2\",\"204\":\"O14976;O14976-2\",\"205\":\"O14979\",\"206\":\"O14979-3;O14979-2\",\"207\":\"O14980\",\"208\":\"O14981\",\"209\":\"O15013-7;O15013-4;O15013-5;O15013-6;O15013\",\"210\":\"O15014\",\"211\":\"O15020;O15020-2\",\"212\":\"O15027-5\",\"213\":\"O15031\",\"214\":\"O15037\",\"215\":\"O15042;O15042-2;O15042-3\",\"216\":\"O15047\",\"217\":\"O15056;O15056-2;O15056-3\",\"218\":\"O15066;O15066-2;O14782\",\"219\":\"O15067\",\"220\":\"O15078;O15078-2\",\"221\":\"O15084;O15084-4;O15084-1;O15084-2\",\"222\":\"O15091;O15091-2;O15091-4\",\"223\":\"O15116\",\"224\":\"O15118;O15118-2\",\"225\":\"O15120\",\"226\":\"O15121\",\"227\":\"O15126;O15126-2\",\"228\":\"O15127\",\"229\":\"O15143\",\"230\":\"O15144\",\"231\":\"O15145\",\"232\":\"O15155;O15155-2\",\"233\":\"O15156;O15156-2\",\"234\":\"O15160;O15160-2\",\"235\":\"O15164-2;O15164\",\"236\":\"O15169-2;O15169\",\"237\":\"O15173;O15173-2\",\"238\":\"O15182\",\"239\":\"O15194;O15194-2\",\"240\":\"O15212\",\"241\":\"O15213\",\"242\":\"O15226;O15226-2\",\"243\":\"O15228;O15228-2\",\"244\":\"O15230\",\"245\":\"O15234\",\"246\":\"O15235\",\"247\":\"O15254;O15254-2\",\"248\":\"O15258\",\"249\":\"O15260;O15260-2;O15260-3\",\"250\":\"O15269\",\"251\":\"O15270\",\"252\":\"O15287\",\"253\":\"O15294;O15294-2;O15294-4\",\"254\":\"O15305\",\"255\":\"O15321-2;O15321\",\"256\":\"O15344;O15344-2\",\"257\":\"O15347\",\"258\":\"O15354\",\"259\":\"O15355\",\"260\":\"O15357;O15357-2\",\"261\":\"O15360;O15360-3\",\"262\":\"O15371;O15371-3;O15371-2\",\"263\":\"O15372\",\"264\":\"O15379;O15379-2\",\"265\":\"O15381;O15381-2;O15381-5;O15381-3;O15381-4\",\"266\":\"O15382;O15382-2\",\"267\":\"O15392-5;O15392-4;O15392;O15392-2;O15392-7;O15392-6;O15392-3\",\"268\":\"O15397;O15397-2\",\"269\":\"O15400-2;O15400\",\"270\":\"O15403\",\"271\":\"O15417;O15417-2\",\"272\":\"O15427\",\"273\":\"O15431\",\"274\":\"O15438;O15438-4;O15438-2\",\"275\":\"O15439;O15439-2;O15439-3;O15439-4\",\"276\":\"O15440-5;O15440\",\"277\":\"O15446;O15446-2\",\"278\":\"O15460-2;O15460\",\"279\":\"O15479\",\"280\":\"O15498;O15498-2\",\"281\":\"O15504;O15504-2\",\"282\":\"O15511;O15511-2\",\"283\":\"O15514\",\"284\":\"O15516\",\"285\":\"O15530-3;O15530;O15530-2;Q6A1A2;O15530-5;O15530-4\",\"286\":\"O15533;O15533-3;O15533-2;O15533-4\",\"287\":\"O15541\",\"288\":\"O15554\",\"289\":\"O43143\",\"290\":\"O43148;O43148-2\",\"291\":\"O43150;O43150-2\",\"292\":\"O43156\",\"293\":\"O43157;O43157-2\",\"294\":\"O43159\",\"295\":\"O43166-3;O43166-2;O43166\",\"296\":\"O43169\",\"297\":\"O43172-2;O43172\",\"298\":\"O43175\",\"299\":\"O43181\",\"300\":\"O43237;O43237-2\",\"301\":\"O43242;O43242-2\",\"302\":\"O43251-6;O43251-8;O43251-5;O43251-10;O43251-2;O43251;O43251-9;O43251-4;O43251-7\",\"303\":\"O43252\",\"304\":\"O43264;O43264-2\",\"305\":\"O43286\",\"306\":\"O43290\",\"307\":\"O43292-2;O43292\",\"308\":\"O43293\",\"309\":\"O43298\",\"310\":\"O43299;O43299-2\",\"311\":\"O43301\",\"312\":\"O43306-2;O43306\",\"313\":\"O43314-2;O43314\",\"314\":\"O43318-2;O43318;O43318-4;O43318-3\",\"315\":\"O43324;O43324-2\",\"316\":\"O43353-2;O43353\",\"317\":\"O43390;O43390-3\",\"318\":\"O43395\",\"319\":\"O43396\",\"320\":\"O43399;O43399-5;O43399-7\",\"321\":\"O43402\",\"322\":\"O43414;O43414-3;O43414-2\",\"323\":\"O43426;O43426-4;O43426-2\",\"324\":\"O43427-2;O43427\",\"325\":\"O43432;O43432-3;O43432-4\",\"326\":\"O43435-3;O43435-2;O43435\",\"327\":\"O43447;O43447-2\",\"328\":\"O43463;O43463-2\",\"329\":\"O43464;O43464-4\",\"330\":\"O43474-4;O43474-1;O43474\",\"331\":\"O43488\",\"332\":\"O43491;O43491-3;O43491-2\",\"333\":\"O43493-2;O43493-5;O43493-3;O43493;O43493-4;O43493-6\",\"334\":\"O43504\",\"335\":\"O43505\",\"336\":\"O43513\",\"337\":\"O43516;O43516-3;O43516-2;O43516-4\",\"338\":\"O43556;O43556-3;O43556-4\",\"339\":\"O43567;O43567-2\",\"340\":\"O43572\",\"341\":\"O43583\",\"342\":\"O43592\",\"343\":\"O43598;O43598-2\",\"344\":\"O43615\",\"345\":\"O43617;O43617-2\",\"346\":\"O43633\",\"347\":\"O43660;O43660-2\",\"348\":\"O43663\",\"349\":\"O43670-4;O43670;O43670-3\",\"350\":\"O43670-2\",\"351\":\"O43674-2;O43674\",\"352\":\"O43676\",\"353\":\"O43677\",\"354\":\"O43678;O43678-2\",\"355\":\"O43681\",\"356\":\"O43683-2;O43683;O43683-3\",\"357\":\"O43684-2;O43684\",\"358\":\"O43688-2;O43688;O43688-3\",\"359\":\"O43707;O43707-2;O43707-3\",\"360\":\"O43708;O43708-3;O43708-2\",\"361\":\"O43709;O43709-3\",\"362\":\"O43715\",\"363\":\"O43716\",\"364\":\"O43719\",\"365\":\"O43747;O43747-2\",\"366\":\"O43752\",\"367\":\"O43760;O43760-2\",\"368\":\"O43765\",\"369\":\"O43766;O43766-2;O43766-3\",\"370\":\"O43768-2;O43768;O43768-9;O43768-3;O43768-4;O43768-6;O43768-5;O43768-7;O43768-8\",\"371\":\"O43772\",\"372\":\"O43776\",\"373\":\"O43795-2\",\"374\":\"O43808\",\"375\":\"O43809\",\"376\":\"O43813\",\"377\":\"O43815;O43815-2\",\"378\":\"O43818\",\"379\":\"O43819\",\"380\":\"O43823\",\"381\":\"O43824\",\"382\":\"O43826;O43826-2\",\"383\":\"O43837;O43837-2\",\"384\":\"O43847;O43847-2\",\"385\":\"O43852;O43852-3;O43852-6;O43852-5;O43852-10;O43852-9\",\"386\":\"O43852-2;O43852-4;O43852-15;O43852-8\",\"387\":\"O43861-2;O43861\",\"388\":\"O43865;O43865-2\",\"389\":\"O43896\",\"390\":\"O43900-2;O43900\",\"391\":\"O43909\",\"392\":\"O43913;O43913-2\",\"393\":\"O43920\",\"394\":\"O43924\",\"395\":\"O43929;O43929-2;O43929-3\",\"396\":\"O43933;O43933-2\",\"397\":\"O60216\",\"398\":\"O60220\",\"399\":\"O60231\",\"400\":\"O60232\",\"401\":\"O60239;O60239-2\",\"402\":\"O60244\",\"403\":\"O60245;O60245-2\",\"404\":\"O60256;O60256-3;O60256-2;O60256-4\",\"405\":\"O60264\",\"406\":\"O60271-4;O60271-2;O60271-9;O60271-5\",\"407\":\"O60287\",\"408\":\"O60292\",\"409\":\"O60293;O60293-2\",\"410\":\"O60294\",\"411\":\"O60306\",\"412\":\"O60313-2;O60313;O60313-10;O60313-9;O60313-11;O60313-13\",\"413\":\"O60318\",\"414\":\"O60331-4;O60331;O60331-2;O60331-3\",\"415\":\"O60333-3\",\"416\":\"O60337;O60337-5;O60337-6\",\"417\":\"O60341;O60341-2\",\"418\":\"O60343-2;O60343-3;O60343\",\"419\":\"O60353-2;O60353\",\"420\":\"O60427;O60427-2\",\"421\":\"O60437\",\"422\":\"O60443;O60443-3\",\"423\":\"O60447;O60447-2\",\"424\":\"O60476\",\"425\":\"O60487\",\"426\":\"O60488-2;O60488\",\"427\":\"O60493;O60493-2;O60493-4;O60493-3\",\"428\":\"O60499;O60499-2\",\"429\":\"O60502-4;O60502;O60502-2;O60502-3\",\"430\":\"O60503\",\"431\":\"O60504-2;O60504\",\"432\":\"O60506;O60506-2\",\"433\":\"O60506-3;O60506-4;O60506-5\",\"434\":\"O60508\",\"435\":\"O60513\",\"436\":\"O60524-4;O60524;O60524-5;O60524-3\",\"437\":\"O60547;O60547-2\",\"438\":\"O60563\",\"439\":\"O60566-3;O60566;O60566-2\",\"440\":\"O60568\",\"441\":\"O60573;O60573-2\",\"442\":\"O60583-2;O60583\",\"443\":\"O60610;O60610-2;O60610-3\",\"444\":\"O60613\",\"445\":\"O60645\",\"446\":\"O60658-6;O60658-2;O60658\",\"447\":\"O60664-4;O60664;O60664-3\",\"448\":\"O60684\",\"449\":\"O60701;O60701-2;O60701-3\",\"450\":\"O60716-3;O60716-5;O60716;O60716-2;O60716-7;O60716-8;O60716-4;O60716-6;O60716-11;O60716-13;O60716-16;O60716-9;O60716-10;O60716-15;O60716-21;O60716-19;O60716-14;O60716-12;O60716-23;O60716-24;O60716-17;O60716-18;O60716-20;O60716-22;O60716-27;O60716-29;O60716-31;O60716-25;O60716-26;O60716-32;O60716-28;O60716-30\",\"451\":\"O60749;O60749-2\",\"452\":\"O60762\",\"453\":\"O60763-2;O60763\",\"454\":\"O60783\",\"455\":\"O60784-3;O60784;O60784-2;O60784-4\",\"456\":\"O60825;O60825-2\",\"457\":\"O60826\",\"458\":\"O60828-2;O60828;O60828-5;O60828-4;O60828-3\",\"459\":\"O60830;O60830-2\",\"460\":\"O60832;O60832-2\",\"461\":\"O60841\",\"462\":\"O60869;O60869-2;O60869-3\",\"463\":\"O60870;O60870-2\",\"464\":\"O60884\",\"465\":\"O60885;O60885-2;O60885-3\",\"466\":\"O60888-3;O60888;O60888-2\",\"467\":\"O60890\",\"468\":\"O60906\",\"469\":\"O60907;O60907-2\",\"470\":\"O60911\",\"471\":\"O60921;O60921-2\",\"472\":\"O60925\",\"473\":\"O60930\",\"474\":\"O60934\",\"475\":\"O60936;O60936-1;O60936-3\",\"476\":\"O60941-3;O60941-4;O60941-7;O60941;O60941-6;O60941-5;O60941-2\",\"477\":\"O60942-4;O60942;O60942-3;O60942-2\",\"478\":\"O75027-2;O75027;O75027-3\",\"479\":\"O75030-12;O75030-4;O75030-8;O75030-6;O75030-2;O75030-10;O75030-3;O75030-7;O75030-5;O75030;O75030-11;O75030-9\",\"480\":\"O75044\",\"481\":\"O75054;O75054-2\",\"482\":\"O75061-4;O75061;O75061-2;O75061-3\",\"483\":\"O75063\",\"484\":\"O75071\",\"485\":\"O75083;O75083-3\",\"486\":\"O75110;O75110-2\",\"487\":\"O75116\",\"488\":\"O75122-3\",\"489\":\"O75127\",\"490\":\"O75128;O75128-2;O75128-3;O75128-7;O75128-6\",\"491\":\"O75131\",\"492\":\"O75140-2;O75140-6;O75140-8;O75140-5;O75140-1;O75140-4;O75140-9;O75140\",\"493\":\"O75143-3;O75143-2;O75143;O75143-5\",\"494\":\"O75144-3;O75144;O75144-2\",\"495\":\"O75146;O75146-2\",\"496\":\"O75147-4;O75147;O75147-2;O75147-1\",\"497\":\"O75150;O75150-4;O75150-3\",\"498\":\"O75151\",\"499\":\"O75152\",\"500\":\"O75153\",\"501\":\"O75164\",\"502\":\"O75165\",\"503\":\"O75175\",\"504\":\"O75179-2;O75179;O75179-7;O75179-6;O75179-4\",\"505\":\"O75182;O75182-2\",\"506\":\"O75190;O75190-3;O75190-2;O75190-4\",\"507\":\"O75197\",\"508\":\"O75208\",\"509\":\"O75223;O75223-3\",\"510\":\"O75251-2;O75251\",\"511\":\"O75306;O75306-2\",\"512\":\"O75312\",\"513\":\"O75319;O75319-2\",\"514\":\"O75323;O75323-2\",\"515\":\"O75330-2;O75330;O75330-3;O75330-4\",\"516\":\"O75340;O75340-2\",\"517\":\"O75347;O75347-2\",\"518\":\"O75348\",\"519\":\"O75351\",\"520\":\"O75352-2;O75352\",\"521\":\"O75354-2;O75354-3;O75354\",\"522\":\"O75362\",\"523\":\"O75367;O75367-3;O75367-2\",\"524\":\"O75369-8;O75369-2;O75369-9;O75369;O75369-6;O75369-3;O75369-7;O75369-5;O75369-4\",\"525\":\"O75376;O75376-2\",\"526\":\"O75379-2;O75379\",\"527\":\"O75380\",\"528\":\"O75381-2;O75381\",\"529\":\"O75382;O75382-2;O75382-4;O75382-3\",\"530\":\"O75386;O75386-2\",\"531\":\"O75387;O75387-2\",\"532\":\"O75390\",\"533\":\"O75391\",\"534\":\"O75396\",\"535\":\"O75400;O75400-2\",\"536\":\"O75410-7;O75410;O75410-2;O75410-3;O75410-5;O75410-4;O75410-6\",\"537\":\"O75414\",\"538\":\"O75419-2;O75419;O75419-3\",\"539\":\"O75427\",\"540\":\"O75431;O75431-2\",\"541\":\"O75436;O75436-2\",\"542\":\"O75438;O75438-2\",\"543\":\"O75439\",\"544\":\"O75446\",\"545\":\"O75448-2;O75448\",\"546\":\"O75449\",\"547\":\"O75462\",\"548\":\"O75475;O75475-2\",\"549\":\"O75477\",\"550\":\"O75489\",\"551\":\"O75494-5;O75494-4;O75494-6;O75494-3;O75494-2;O75494\",\"552\":\"O75496\",\"553\":\"O75503\",\"554\":\"O75506\",\"555\":\"O75521-2;O75521\",\"556\":\"O75528-2;O75528\",\"557\":\"O75529;O75529-2\",\"558\":\"O75530-3;O75530;O75530-2\",\"559\":\"O75531\",\"560\":\"O75533\",\"561\":\"O75534;O75534-4\",\"562\":\"O75554-2;O75554\",\"563\":\"O75558\",\"564\":\"O75569;O75569-3;O75569-2\",\"565\":\"O75570;O75570-2\",\"566\":\"O75581\",\"567\":\"O75586;O75586-2\",\"568\":\"O75592;O75592-2\",\"569\":\"O75600;O75600-2\",\"570\":\"O75607\",\"571\":\"O75608-2;O75608\",\"572\":\"O75616;O75616-2\",\"573\":\"O75638;O75638-2\",\"574\":\"O75643\",\"575\":\"O75648;O75648-2;O75648-4\",\"576\":\"O75663;O75663-2\",\"577\":\"O75665;O75665-3\",\"578\":\"O75674-2;O75674-3;O75674\",\"579\":\"O75676;O75676-2\",\"580\":\"O75683\",\"581\":\"O75691\",\"582\":\"O75694-2;O75694\",\"583\":\"O75695\",\"584\":\"O75717;O75717-2\",\"585\":\"O75718\",\"586\":\"O75746;O75746-2\",\"587\":\"O75781\",\"588\":\"O75787-2;O75787\",\"589\":\"O75792\",\"590\":\"O75794\",\"591\":\"O75815;O75815-3;O75815-2\",\"592\":\"O75817\",\"593\":\"O75818;O75818-2\",\"594\":\"O75821\",\"595\":\"O75822;O75822-2;O75822-3\",\"596\":\"O75832;O75832-2\",\"597\":\"O75843\",\"598\":\"O75844\",\"599\":\"O75864\",\"600\":\"O75874\",\"601\":\"O75879\",\"602\":\"O75880\",\"603\":\"O75882;O75882-3;O75882-2\",\"604\":\"O75886;O75886-2\",\"605\":\"O75909;O75909-4;O75909-1;O75909-2\",\"606\":\"O75911\",\"607\":\"O75915\",\"608\":\"O75925;O75925-2;O75925-3\",\"609\":\"O75934\",\"610\":\"O75935-3;O75935;O75935-2\",\"611\":\"O75937\",\"612\":\"O75940\",\"613\":\"O75947;O75947-2\",\"614\":\"O75955;O75955-2\",\"615\":\"O75962;O75962-4;O75962-5;O75962-2\",\"616\":\"O75964\",\"617\":\"O75970-5;O75970-3;O75970-2;O75970\",\"618\":\"O75976;O75976-2\",\"619\":\"O76003\",\"620\":\"O76021\",\"621\":\"O76024\",\"622\":\"O76031\",\"623\":\"O76070\",\"624\":\"O76071\",\"625\":\"O76080\",\"626\":\"O76094;O76094-2\",\"627\":\"O77932\",\"628\":\"O94760;O94760-2\",\"629\":\"O94761\",\"630\":\"O94762;O94762-4\",\"631\":\"O94763;O94763-3;O94763-2\",\"632\":\"O94763-4\",\"633\":\"O94766-2;O94766\",\"634\":\"O94776;O94776-2\",\"635\":\"O94782\",\"636\":\"O94804\",\"637\":\"O94806;O94806-2\",\"638\":\"O94822-3;O94822\",\"639\":\"O94826\",\"640\":\"O94842-3;O94842-2;O94842\",\"641\":\"O94851-5;O94851-6;O94851-4;O94851-3;O94851\",\"642\":\"O94854;O94854-2\",\"643\":\"O94855;O94855-2\",\"644\":\"O94864;O94864-2\",\"645\":\"O94868;O94868-2;O94868-3\",\"646\":\"O94874;O94874-2;O94874-3\",\"647\":\"O94875-8;O94875-12;O94875-9;O94875-3;O94875-10;O94875-11;O94875;O94875-7\",\"648\":\"O94880\",\"649\":\"O94880-2\",\"650\":\"O94886\",\"651\":\"O94887-3;O94887-2;O94887\",\"652\":\"O94888\",\"653\":\"O94898\",\"654\":\"O94901-9;O94901-5;O94901-8;O94901;O94901-6\",\"655\":\"O94903\",\"656\":\"O94905\",\"657\":\"O94906;O94906-2\",\"658\":\"O94913\",\"659\":\"O94915\",\"660\":\"O94916-2;O94916;O94916-5;O94916-4\",\"661\":\"O94919\",\"662\":\"O94923\",\"663\":\"O94925-3\",\"664\":\"O94927\",\"665\":\"O94953\",\"666\":\"O94955\",\"667\":\"O94964-2;O94964;O94964-4\",\"668\":\"O94966-5;O94966\",\"669\":\"O94973-2;O94973-3\",\"670\":\"O94979;O94979-3;O94979-9;O94979-2;O94979-8;O94979-4;O94979-6;O94979-10\",\"671\":\"O94985-2;O94985\",\"672\":\"O94986-3;O94986;O94986-2\",\"673\":\"O94992\",\"674\":\"O95049-5;O95049;O95049-4;O95049-3\",\"675\":\"O95059\",\"676\":\"O95067\",\"677\":\"O95070\",\"678\":\"O95071-2;O95071\",\"679\":\"O95081;O95081-2\",\"680\":\"O95084;O95084-2\",\"681\":\"O95104;O95104-2;O95104-3\",\"682\":\"O95139;O95139-2\",\"683\":\"O95140;O95140-2\",\"684\":\"O95149\",\"685\":\"O95155-2;O95155;O95155-4;O95155-3\",\"686\":\"O95159\",\"687\":\"O95163\",\"688\":\"O95164\",\"689\":\"O95168-2;O95168\",\"690\":\"O95169-3;O95169;O95169-2\",\"691\":\"O95182\",\"692\":\"O95197-7;O95197-2;O95197\",\"693\":\"O95202\",\"694\":\"O95208-2;O95208;O95208-3;O95208-5\",\"695\":\"O95210\",\"696\":\"O95214;O95214-2\",\"697\":\"O95218-2;O95218\",\"698\":\"O95219;O95219-2\",\"699\":\"O95229;O95229-2\",\"700\":\"O95232\",\"701\":\"O95235-2;O95235\",\"702\":\"O95239;O95239-2\",\"703\":\"O95243-2;O95243-5;O95243;O95243-3\",\"704\":\"O95248;O95248-5;O95248-4\",\"705\":\"O95249;O95249-2\",\"706\":\"O95251-4;O95251;O95251-2;O95251-3;O95251-5\",\"707\":\"O95274\",\"708\":\"O95292\",\"709\":\"O95295\",\"710\":\"O95297-2;O95297;O95297-4\",\"711\":\"O95298-2;O95298\",\"712\":\"O95299;O95299-2\",\"713\":\"O95302;O95302-3;O95302-2\",\"714\":\"O95336\",\"715\":\"O95340;O95340-2\",\"716\":\"O95347;O95347-2\",\"717\":\"O95359-3;O95359\",\"718\":\"O95361\",\"719\":\"O95363\",\"720\":\"O95365\",\"721\":\"O95372\",\"722\":\"O95373\",\"723\":\"O95391\",\"724\":\"O95394;O95394-3;O95394-4\",\"725\":\"O95400\",\"726\":\"O95402\",\"727\":\"O95425-2;O95425-4;O95425-3;O95425\",\"728\":\"O95433;O95433-2\",\"729\":\"O95453-2;O95453;O95453-3;O95453-4\",\"730\":\"O95456-2;O95456\",\"731\":\"O95466;O95466-2;O95466-3\",\"732\":\"O95470\",\"733\":\"O95476\",\"734\":\"O95478\",\"735\":\"O95479\",\"736\":\"O95486\",\"737\":\"O95487-2;O95487;O95487-3\",\"738\":\"O95503\",\"739\":\"O95551-2;O95551\",\"740\":\"O95563\",\"741\":\"O95571\",\"742\":\"O95573\",\"743\":\"O95602\",\"744\":\"O95613\",\"745\":\"O95619\",\"746\":\"O95625\",\"747\":\"O95628-8;O95628-9\",\"748\":\"O95630;O95630-2\",\"749\":\"O95633-2;O95633\",\"750\":\"O95639;O95639-3;O95639-2\",\"751\":\"O95672;O95672-2\",\"752\":\"O95674\",\"753\":\"O95684;O95684-2\",\"754\":\"O95696\",\"755\":\"O95707\",\"756\":\"O95714\",\"757\":\"O95716\",\"758\":\"O95721\",\"759\":\"O95747\",\"760\":\"O95757\",\"761\":\"O95758;O95758-5;O95758-1;O95758-4;O95758-7\",\"762\":\"O95777\",\"763\":\"O95782-2;O95782\",\"764\":\"O95785-3\",\"765\":\"O95793;O95793-2;O95793-3\",\"766\":\"O95801\",\"767\":\"O95816;O95816-2\",\"768\":\"O95817\",\"769\":\"O95819-3;O95819-5;O95819-4\",\"770\":\"O95822-2;O95822\",\"771\":\"O95825;O95825-2\",\"772\":\"O95831;O95831-3;O95831-2;O95831-5\",\"773\":\"O95833\",\"774\":\"O95834-3;O95834-2;O95834\",\"775\":\"O95835;O95835-2\",\"776\":\"O95857\",\"777\":\"O95861;O95861-4;O95861-2;O95861-3\",\"778\":\"O95865\",\"779\":\"O95870;O95870-2\",\"780\":\"O95872\",\"781\":\"O95881\",\"782\":\"O95900;O95900-2\",\"783\":\"O95905-3;O95905;O95905-2\",\"784\":\"O95926;O95926-2\",\"785\":\"O95980\",\"786\":\"O95983-2;O95983\",\"787\":\"O95985;O95985-3;O95985-2\",\"788\":\"O95989\",\"789\":\"O95994\",\"790\":\"O95997\",\"791\":\"O95999\",\"792\":\"O96000;O96000-2\",\"793\":\"O96005;O96005-4;O96005-3\",\"794\":\"O96006\",\"795\":\"O96007\",\"796\":\"O96008;O96008-2\",\"797\":\"O96011;O96011-2\",\"798\":\"O96013;O96013-4;O96013-3;O96013-2\",\"799\":\"O96019;O96019-2\",\"800\":\"O96020;O96020-2\",\"801\":\"O96028;O96028-5;O96028-3\",\"802\":\"O96033\",\"803\":\"P00338;P00338-3;P00338-4;P00338-5;P00338-2\",\"804\":\"P00367;P00367-3;P00367-2;P49448\",\"805\":\"P00374;P00374-2\",\"806\":\"P00387-2;P00387;P00387-3\",\"807\":\"P00390-2;P00390;P00390-3;P00390-4;P00390-5\",\"808\":\"P00403\",\"809\":\"P00441\",\"810\":\"P00491\",\"811\":\"P00492\",\"812\":\"P00505;P00505-2\",\"813\":\"P00519;P00519-2\",\"814\":\"P00533;P00533-4;P00533-3\",\"815\":\"P00558;P00558-2\",\"816\":\"P00568\",\"817\":\"P00966\",\"818\":\"P00973-2;P00973-4;P00973;P00973-3\",\"819\":\"P01024\",\"820\":\"P01033\",\"821\":\"P01106;P01106-2\",\"822\":\"P01111\",\"823\":\"P01112;P01112-2\",\"824\":\"P01116-2\",\"825\":\"P01130;P01130-5;P01130-4;P01130-3;P01130-6;P01130-2\",\"826\":\"P01137\",\"827\":\"P01891;P16190\",\"828\":\"P02462\",\"829\":\"P02545;P02545-3;P02545-6;P02545-2;P02545-5;P02545-4\",\"830\":\"P02786\",\"831\":\"P02794\",\"832\":\"P03905\",\"833\":\"P03915\",\"834\":\"P03928\",\"835\":\"P04004\",\"836\":\"P04040\",\"837\":\"P04062-4;P04062-2;P04062;P04062-5;P04062-3\",\"838\":\"P04075\",\"839\":\"P04080\",\"840\":\"P04083\",\"841\":\"P04114\",\"842\":\"P04150-10;P04150;P04150-3;P04150-2;P04150-6;P04150-8;P04150-13;P04150-12;P04150-11;P04150-9;P04150-5;P04150-7\",\"843\":\"P04156\",\"844\":\"P04179;P04179-4;P04179-2;P04179-3\",\"845\":\"P04181;P04181-2\",\"846\":\"P04183\",\"847\":\"P04406;P04406-2\",\"848\":\"P04626-5;P04626-4;P04626;P04626-6;P04626-3;P04626-2\",\"849\":\"P04632\",\"850\":\"P04792\",\"851\":\"P04818;P04818-2\",\"852\":\"P04843\",\"853\":\"P04844;P04844-2\",\"854\":\"P04899;P04899-4;P04899-6;P04899-3;P04899-5;P04899-2\",\"855\":\"P04920;P04920-2;P04920-3\",\"856\":\"P05023-4;P05023;P05023-3;P05023-2\",\"857\":\"P05026-2;P05026\",\"858\":\"P05067-9;P05067;P05067-7;P05067-11;P05067-8;P05067-5;P05067-6;P05067-3;P05067-4;P05067-10\",\"859\":\"P05114\",\"860\":\"P05141\",\"861\":\"P05161\",\"862\":\"P05165;P05165-2;P05165-3\",\"863\":\"P05166;P05166-2\",\"864\":\"P05186;P05186-3;P05186-2\",\"865\":\"P05187\",\"866\":\"P05198\",\"867\":\"P05362\",\"868\":\"P05386\",\"869\":\"P05387\",\"870\":\"P05388;P05388-2;Q8NHW5\",\"871\":\"P05423\",\"872\":\"P05455\",\"873\":\"P05549;P05549-5;P05549-6;P05549-2\",\"874\":\"P05556;P05556-2;P05556-5;P05556-4;P05556-3\",\"875\":\"P05783\",\"876\":\"P06132\",\"877\":\"P06213-2;P06213\",\"878\":\"P06241;P06241-3\",\"879\":\"P06280\",\"880\":\"P06396-2;P06396-4;P06396-3;P06396\",\"881\":\"P06400\",\"882\":\"P06454-2;P06454\",\"883\":\"P06493;P06493-2\",\"884\":\"P06576\",\"885\":\"P06703\",\"886\":\"P06730;P06730-2;P06730-3\",\"887\":\"P06733;P06733-2\",\"888\":\"P06737-2;P06737\",\"889\":\"P06744;P06744-2\",\"890\":\"P06746\",\"891\":\"P06748;P06748-2;P06748-3\",\"892\":\"P06753-2;P06753-3;P06753-6\",\"893\":\"P06756-3;P06756;P06756-2\",\"894\":\"P06858\",\"895\":\"P06865\",\"896\":\"P07093-2;P07093-3;P07093\",\"897\":\"P07099\",\"898\":\"P07108;P07108-3;P07108-2;P07108-4;P07108-5\",\"899\":\"P07195\",\"900\":\"P07199\",\"901\":\"P07203\",\"902\":\"P07237\",\"903\":\"P07305;P07305-2\",\"904\":\"P07339\",\"905\":\"P07355;P07355-2;A6NMY6\",\"906\":\"P07384\",\"907\":\"P07437\",\"908\":\"P07602;P07602-2;P07602-3\",\"909\":\"P07686\",\"910\":\"P07711\",\"911\":\"P07737\",\"912\":\"P07741;P07741-2\",\"913\":\"P07814\",\"914\":\"P07858\",\"915\":\"P07900-2;P07900\",\"916\":\"P07910;P07910-3;P0DMR1;O60812;B7ZW38;B2RXH8\",\"917\":\"P07910-2;P07910-4\",\"918\":\"P07919\",\"919\":\"P07942\",\"920\":\"P07947\",\"921\":\"P07948-2;P07948\",\"922\":\"P07951-2\",\"923\":\"P07954-2;P07954\",\"924\":\"P07992;P07992-4;P07992-2;P07992-3\",\"925\":\"P07996;P07996-2\",\"926\":\"P08047;P08047-3;P08047-2\",\"927\":\"P08069\",\"928\":\"P08133;P08133-2\",\"929\":\"P08134\",\"930\":\"P08174-4;P08174;P08174-3;P08174-5;P08174-2;P08174-6;P08174-7\",\"931\":\"P08183;P08183-2\",\"932\":\"P08195;P08195-4\",\"933\":\"P08236-3;P08236;P08236-2\",\"934\":\"P08237-3;P08237;P08237-2\",\"935\":\"P08238\",\"936\":\"P08240;P08240-2\",\"937\":\"P08243;P08243-2;P08243-3\",\"938\":\"P08397;P08397-3;P08397-2;P08397-4\",\"939\":\"P08559;P08559-4;P08559-3;P08559-2\",\"940\":\"P08572\",\"941\":\"P08574\",\"942\":\"P08579\",\"943\":\"P08581;P08581-2\",\"944\":\"P08582\",\"945\":\"P08621;P08621-2;P08621-3\",\"946\":\"P08648\",\"947\":\"P08651-2;P08651;P08651-4;P08651-5;P08651-3;P08651-6\",\"948\":\"P08670\",\"949\":\"P08708\",\"950\":\"P08754\",\"951\":\"P08758\",\"952\":\"P08865\",\"953\":\"P08962-3;P08962-2;P08962\",\"954\":\"P09001\",\"955\":\"P09012\",\"956\":\"P09038-2;P09038-3;P09038-1;P09038\",\"957\":\"P09110;P09110-2\",\"958\":\"P09132\",\"959\":\"P09234\",\"960\":\"P09382\",\"961\":\"P09417;P09417-2\",\"962\":\"P09429;B2RPK0\",\"963\":\"P09493-3\",\"964\":\"P09493-5\",\"965\":\"P09496-2;P09496-4;P09496-3;P09496;P09496-5\",\"966\":\"P09497-2;P09497\",\"967\":\"P09525;P09525-2\",\"968\":\"P09543-2;P09543\",\"969\":\"P09601\",\"970\":\"P09622;P09622-2;P09622-3\",\"971\":\"P09651;P09651-3;Q32P51\",\"972\":\"P09651-2\",\"973\":\"P09661\",\"974\":\"P09669\",\"975\":\"P09874\",\"976\":\"P09884\",\"977\":\"P09914;P09914-2\",\"978\":\"P09923\",\"979\":\"P09960;P09960-2\",\"980\":\"P09972\",\"981\":\"Q71UI9;P0C0S5;Q71UI9-3;Q71UI9-4;Q71UI9-2\",\"982\":\"Q99878;Q96KK5;Q9BTM1;P20671;P0C0S8;Q93077;Q7L7L0;P04908;Q9BTM1-2\",\"983\":\"P0C2W1\",\"984\":\"P0C7P0\",\"985\":\"P0CAP2;P0CAP2-3;Q9BZD3;P0CAP2-2\",\"986\":\"P0CG12\",\"987\":\"P0CG13\",\"988\":\"P0CW18\",\"989\":\"P0DI83\",\"990\":\"P0DJ93\",\"991\":\"P0DMV8;P0DMV9;P0DMV8-2\",\"992\":\"P0DN76;Q01081;Q01081-2;Q01081-4\",\"993\":\"P0DN79;P35520;P35520-2\",\"994\":\"P0DP25;P0DP24;P0DP23\",\"995\":\"P0DP91;Q8N328\",\"996\":\"P0DPB6\",\"997\":\"P10109\",\"998\":\"P10155-3;P10155-5;P10155-4;P10155;P10155-2\",\"999\":\"P10244-2;P10244\",\"1000\":\"P10253\",\"1001\":\"P10301\",\"1002\":\"P10316;P01892\",\"1003\":\"P10398\",\"1004\":\"P10412\",\"1005\":\"P10515\",\"1006\":\"P10586-2;P10586\",\"1007\":\"P10588\",\"1008\":\"P10599;P10599-2\",\"1009\":\"P10606\",\"1010\":\"P10619-2;P10619\",\"1011\":\"P10620;P10620-2\",\"1012\":\"P10644;P10644-2\",\"1013\":\"P10768\",\"1014\":\"P10809\",\"1015\":\"P10909-4;P10909-6;P10909;P10909-5;P10909-2;P10909-3\",\"1016\":\"P11021\",\"1017\":\"P11047\",\"1018\":\"P11117\",\"1019\":\"P11142;P11142-2\",\"1020\":\"P11166\",\"1021\":\"P11169;Q8TDB8-4;Q8TDB8-2;Q8TDB8;Q8TDB8-5\",\"1022\":\"P11171;P11171-2;P11171-5;P11171-3;P11171-4;P11171-7;P11171-6\",\"1023\":\"P11172;P11172-3;P11172-2;P11172-4\",\"1024\":\"P11177;P11177-2;P11177-3\",\"1025\":\"P11182\",\"1026\":\"P11216\",\"1027\":\"P11233\",\"1028\":\"P11234;P11234-2;P11234-3\",\"1029\":\"P11274-2;P11274\",\"1030\":\"P11277-3;P11277;P11277-2\",\"1031\":\"P11279;P11279-2\",\"1032\":\"P11310;P11310-2\",\"1033\":\"P11387\",\"1034\":\"P11388;P11388-2;P11388-3;P11388-4\",\"1035\":\"P11413;P11413-2;P11413-3\",\"1036\":\"P11441\",\"1037\":\"P11498\",\"1038\":\"P11532-4;P11532;P11532-3;P11532-2\",\"1039\":\"P11586\",\"1040\":\"P11717\",\"1041\":\"P11766\",\"1042\":\"P11802\",\"1043\":\"P11908;P11908-2\",\"1044\":\"P11940;P11940-2;Q9H361\",\"1045\":\"P12004\",\"1046\":\"P12074\",\"1047\":\"P12081-4;P12081;P12081-3;P12081-2\",\"1048\":\"P12235\",\"1049\":\"P12236\",\"1050\":\"P12268\",\"1051\":\"P12270\",\"1052\":\"P12277\",\"1053\":\"P12429\",\"1054\":\"P12532;P12532-2\",\"1055\":\"P12694;P12694-2\",\"1056\":\"P12814;P12814-3;P12814-2;P12814-4\",\"1057\":\"P12931-2;P12931\",\"1058\":\"P12955-3;P12955;P12955-2\",\"1059\":\"P12956;P12956-2\",\"1060\":\"P13010\",\"1061\":\"P13051\",\"1062\":\"P13056;P13056-2;P13056-3\",\"1063\":\"P13073\",\"1064\":\"P13196\",\"1065\":\"P13284\",\"1066\":\"P13473;P13473-3\",\"1067\":\"P13489\",\"1068\":\"P13498\",\"1069\":\"P13631-3;P13631-4;P13631-2;P13631\",\"1070\":\"P13639\",\"1071\":\"P13667\",\"1072\":\"P13674-2;P13674-3\",\"1073\":\"P13693;P13693-2\",\"1074\":\"P13726;P13726-2\",\"1075\":\"P13747\",\"1076\":\"P13797;P13797-2;P13797-3\",\"1077\":\"P13798\",\"1078\":\"P13804;P13804-2\",\"1079\":\"P13807-2;P13807\",\"1080\":\"P13861-2;P13861\",\"1081\":\"P13929-3;P13929;P13929-2\",\"1082\":\"P13984\",\"1083\":\"P13987;P13987-2\",\"1084\":\"P13995;P13995-2\",\"1085\":\"P14174\",\"1086\":\"P14209;P14209-3;P14209-2\",\"1087\":\"P14314-2;P14314\",\"1088\":\"P14324-2;P14324\",\"1089\":\"P14373;P14373-2\",\"1090\":\"P14384\",\"1091\":\"P14406\",\"1092\":\"P14550\",\"1093\":\"P14618;P14618-3;P14618-2\",\"1094\":\"P14625\",\"1095\":\"P14635;P14635-2\",\"1096\":\"P14649\",\"1097\":\"P14678-2;P63162;P14678;P63162-2;P14678-3\",\"1098\":\"P14735\",\"1099\":\"P14854\",\"1100\":\"P14859-5;P14859-6;P14859-4;P14859;P14859-2;P14859-3\",\"1101\":\"P14866;P14866-2\",\"1102\":\"P14868;P14868-2\",\"1103\":\"P14923\",\"1104\":\"P14927;P14927-2\",\"1105\":\"P15121\",\"1106\":\"P15151-3;P15151-2;P15151;P15151-4\",\"1107\":\"P15170-2;P15170-3;P15170;Q8IYD1\",\"1108\":\"P15260\",\"1109\":\"P15289-2;P15289\",\"1110\":\"P15291-2;P15291\",\"1111\":\"P15311\",\"1112\":\"P15328\",\"1113\":\"P15336-5;P15336;P15336-3;P15336-7;P15336-4\",\"1114\":\"P15374\",\"1115\":\"P15408;P15408-3;P15408-2\",\"1116\":\"P15529-15;P15529-12;P15529-14;P15529-11;P15529-13;P15529-10;P15529;P15529-9;P15529-8\",\"1117\":\"P15529-7;P15529-4;P15529-6;P15529-3;P15529-5;P15529-2;P15529-16\",\"1118\":\"P15531;P15531-2\",\"1119\":\"P15559-2;P15559\",\"1120\":\"P15586;P15586-2\",\"1121\":\"P15822\",\"1122\":\"P15848;P15848-2\",\"1123\":\"P15880\",\"1124\":\"P15923-2\",\"1125\":\"P15924;P15924-3;P15924-2\",\"1126\":\"P15927;P15927-2;P15927-3\",\"1127\":\"P15954\",\"1128\":\"P16066\",\"1129\":\"P16070;P16070-16;P16070-5;P16070-7;P16070-3;P16070-4;P16070-6;P16070-17;P16070-8;P16070-10;P16070-11;P16070-13;P16070-14;P16070-12;P16070-18\",\"1130\":\"P16083\",\"1131\":\"P16104\",\"1132\":\"P16152\",\"1133\":\"P16219\",\"1134\":\"P16220;P16220-2;P16220-3\",\"1135\":\"P16260\",\"1136\":\"P16278-3;P16278;P16278-2\",\"1137\":\"P16333;P16333-2\",\"1138\":\"P16383-2;P16383\",\"1139\":\"P16401\",\"1140\":\"P16403;P16402\",\"1141\":\"P16435\",\"1142\":\"P16591;P16591-2;P16591-3\",\"1143\":\"P16615;P16615-5;P16615-2;P16615-3;P16615-4\",\"1144\":\"P16930;P16930-2\",\"1145\":\"P16949;P16949-2\",\"1146\":\"P16989;P16989-3\",\"1147\":\"P17010-2;P17010;P17010-3;P08048-2;P08048-3;P08048\",\"1148\":\"P17028\",\"1149\":\"P17029\",\"1150\":\"P17050\",\"1151\":\"P17066;P48741\",\"1152\":\"P17096;P17096-3\",\"1153\":\"P17096-2\",\"1154\":\"P17152\",\"1155\":\"P17174;P17174-2\",\"1156\":\"P17252\",\"1157\":\"P17275\",\"1158\":\"P17301\",\"1159\":\"P17342;P17342-2\",\"1160\":\"P17480\",\"1161\":\"P17535\",\"1162\":\"P17544-4;P17544-2;P17544-6;P17544-3;P17544\",\"1163\":\"P17568\",\"1164\":\"P17655;P17655-2\",\"1165\":\"P17676\",\"1166\":\"P17706-2;P17706;P17706-3;P17706-4\",\"1167\":\"P17707;P17707-2\",\"1168\":\"P17812;P17812-2\",\"1169\":\"P17813-2;P17813\",\"1170\":\"P17844;P17844-2\",\"1171\":\"P17858;P17858-2\",\"1172\":\"P17931\",\"1173\":\"P17980\",\"1174\":\"P17987\",\"1175\":\"P18031\",\"1176\":\"P18074\",\"1177\":\"P18077\",\"1178\":\"P18084\",\"1179\":\"P18085\",\"1180\":\"P18124\",\"1181\":\"P18206;P18206-2\",\"1182\":\"P18433-6;P18433\",\"1183\":\"P18583-5;P18583-7;P18583;P18583-9;P18583-2;P18583-10;P18583-4\",\"1184\":\"P18615;P18615-3;P18615-4\",\"1185\":\"P18621-3;P18621;P18621-2\",\"1186\":\"P18669\",\"1187\":\"P18754-2;P18754\",\"1188\":\"P18827\",\"1189\":\"P18850\",\"1190\":\"P18858;P18858-2\",\"1191\":\"P18859;P18859-2\",\"1192\":\"P18887\",\"1193\":\"P19021-2;P19021-4;P19021-3;P19021-6;P19021;P19021-5\",\"1194\":\"P19174-2;P19174\",\"1195\":\"P19256-2;P19256-3;P19256\",\"1196\":\"P19338\",\"1197\":\"P19387\",\"1198\":\"P19388\",\"1199\":\"P19404\",\"1200\":\"P19438;P19438-2;P19438-3\",\"1201\":\"P19440;P19440-2\",\"1202\":\"P19447\",\"1203\":\"P19525;P19525-2\",\"1204\":\"P19623\",\"1205\":\"P19634\",\"1206\":\"P19784\",\"1207\":\"P19793\",\"1208\":\"P19838;P19838-2\",\"1209\":\"P19971;P19971-2\",\"1210\":\"P20020-6;P20020;P20020-4;P20020-1;P20020-5;P20020-2\",\"1211\":\"P20042\",\"1212\":\"P20073-2;P20073\",\"1213\":\"P20226-2;P20226\",\"1214\":\"P20248\",\"1215\":\"P20290;P20290-2\",\"1216\":\"P20336\",\"1217\":\"P20338\",\"1218\":\"P20339-2;P20339\",\"1219\":\"P20340-2;P20340-4\",\"1220\":\"P20585\",\"1221\":\"P20618\",\"1222\":\"P20645\",\"1223\":\"P20674\",\"1224\":\"P20700\",\"1225\":\"P20810-9;P20810-10;P20810-7;P20810-6;P20810-5;P20810-4;P20810-8;P20810;P20810-2;P20810-3\",\"1226\":\"P20827-2;P20827\",\"1227\":\"P20839-7;P20839-6;P20839;P20839-3;P20839-5;P20839-2;P20839-4\",\"1228\":\"P20851-2;P20851\",\"1229\":\"P20908\",\"1230\":\"P20933\",\"1231\":\"P21127-8;P21127-3;P21127-2;P21127;P21127-6;P21127-9;P21127-12;P21127-4;P21127-5;P21127-10;Q9UQ88-9\",\"1232\":\"P21266\",\"1233\":\"P21281\",\"1234\":\"P21283\",\"1235\":\"P21291\",\"1236\":\"P21333;P21333-2\",\"1237\":\"P21359-2;P21359-6;P21359;P21359-4\",\"1238\":\"P21399\",\"1239\":\"P21589-2;P21589\",\"1240\":\"P21675-2;P21675-12\",\"1241\":\"P21796\",\"1242\":\"P21912\",\"1243\":\"P21926\",\"1244\":\"P21953\",\"1245\":\"P21964-2;P21964\",\"1246\":\"P22033\",\"1247\":\"P22059\",\"1248\":\"P22061;P22061-2\",\"1249\":\"P22087\",\"1250\":\"P22102\",\"1251\":\"P22234;P22234-2\",\"1252\":\"P22307-7;P22307;P22307-8;P22307-4;P22307-2\",\"1253\":\"P22314;P22314-2\",\"1254\":\"P22392-2;P22392;O60361\",\"1255\":\"P22455-3;P22455-2;P22455\",\"1256\":\"P22570;P22570-7;P22570-5;P22570-2;P22570-3;P22570-4\",\"1257\":\"P22626;P22626-2\",\"1258\":\"P22670\",\"1259\":\"P22681\",\"1260\":\"P22694;P22694-8;P22694-4;P22694-3;P22694-5;P22694-7;P22694-6;P22694-9;P22694-2;P22694-10\",\"1261\":\"P22695\",\"1262\":\"P22830;P22830-2\",\"1263\":\"P23142-4\",\"1264\":\"P23193;P23193-2\",\"1265\":\"P23219-4;P23219-3;P23219-2;P23219;P23219-6;P23219-5\",\"1266\":\"P23229-4;P23229-2;P23229-9;P23229-6;P23229-5;P23229-3;P23229;P23229-7\",\"1267\":\"P23246;P23246-2\",\"1268\":\"P23258;Q9NRH3\",\"1269\":\"P23284\",\"1270\":\"P23368;P23368-2\",\"1271\":\"P23381;P23381-2\",\"1272\":\"P23396;P23396-2\",\"1273\":\"P23434\",\"1274\":\"P23458\",\"1275\":\"P23497;P23497-3;P23497-4;P23497-7;P23497-6;P23497-5;P23497-2\",\"1276\":\"P23511-2;P23511\",\"1277\":\"P23526;P23526-2\",\"1278\":\"P23528\",\"1279\":\"P23588;P23588-2\",\"1280\":\"P23634-7;P23634-6;P23634-8;P23634;P23634-5;P23634-4;P23634-3;P23634-2\",\"1281\":\"P23769-2;P23769\",\"1282\":\"P23786\",\"1283\":\"P23919;P23919-2\",\"1284\":\"P23921\",\"1285\":\"P24390;P24390-2;P33947-2;P33947\",\"1286\":\"P24468;P24468-3;P24468-2\",\"1287\":\"P24534\",\"1288\":\"P24539\",\"1289\":\"P24666;P24666-4;P24666-3;P24666-2\",\"1290\":\"P24752\",\"1291\":\"P24863-2;P24863\",\"1292\":\"P24928\",\"1293\":\"P24941;P24941-2\",\"1294\":\"P25054;P25054-2;P25054-3\",\"1295\":\"P25098;P35626\",\"1296\":\"P25205;P25205-2\",\"1297\":\"P25208\",\"1298\":\"P25325-2;P25325\",\"1299\":\"P25391\",\"1300\":\"P25398\",\"1301\":\"P25440;P25440-2;P25440-3;P25440-4\",\"1302\":\"P25445-6;P25445\",\"1303\":\"P25490\",\"1304\":\"P25685\",\"1305\":\"P25705;P25705-2;P25705-3\",\"1306\":\"P25786;P25786-2\",\"1307\":\"P25787\",\"1308\":\"P25788-2;P25788\",\"1309\":\"P25789;P25789-2\",\"1310\":\"P25815\",\"1311\":\"P26006;P26006-1\",\"1312\":\"P26038\",\"1313\":\"P26045;P26045-3;P26045-2\",\"1314\":\"P26196\",\"1315\":\"P26358;P26358-3\",\"1316\":\"P26368-2;P26368\",\"1317\":\"P26373;P26373-2\",\"1318\":\"P26374\",\"1319\":\"P26440;P26440-2\",\"1320\":\"P26447\",\"1321\":\"P26572\",\"1322\":\"P26583\",\"1323\":\"P26599;P26599-2;P26599-3\",\"1324\":\"P26639;P26639-2\",\"1325\":\"P26640\",\"1326\":\"P26641;P26641-2\",\"1327\":\"P26885\",\"1328\":\"P27105\",\"1329\":\"P27144\",\"1330\":\"P27348\",\"1331\":\"P27361;P27361-2;P27361-3\",\"1332\":\"P27448-3;P27448-4;P27448;P27448-6;P27448-2;P27448-8;P27448-7\",\"1333\":\"P27449\",\"1334\":\"P27540-2;P27540-3;P27540-4;P27540\",\"1335\":\"P27635\",\"1336\":\"P27694\",\"1337\":\"P27695\",\"1338\":\"P27708\",\"1339\":\"P27797\",\"1340\":\"P27816;P27816-6;P27816-2\",\"1341\":\"P27816-4\",\"1342\":\"P27824-2;P27824;P27824-3\",\"1343\":\"P28066\",\"1344\":\"P28070\",\"1345\":\"P28072\",\"1346\":\"P28074;P28074-3\",\"1347\":\"P28288;P28288-2\",\"1348\":\"P28290;P28290-2;P28290-3\",\"1349\":\"P28328\",\"1350\":\"P28331;P28331-2;P28331-4;P28331-5;P28331-3\",\"1351\":\"P28340\",\"1352\":\"P28347\",\"1353\":\"P28370\",\"1354\":\"P28370-2\",\"1355\":\"P28482;P28482-2\",\"1356\":\"P28702;P28702-3\",\"1357\":\"P28715\",\"1358\":\"P28799;P28799-2;P28799-3\",\"1359\":\"P28838-2;P28838\",\"1360\":\"P29083\",\"1361\":\"P29084\",\"1362\":\"P29144\",\"1363\":\"P29218-3;P29218;P29218-2\",\"1364\":\"P29317\",\"1365\":\"P29350;P29350-3;P29350-4;P29350-2\",\"1366\":\"P29353-2;P29353-7;P29353;P29353-6;P29353-3;P29353-5\",\"1367\":\"P29372-5;P29372-4;P29372-2;P29372\",\"1368\":\"P29373\",\"1369\":\"P29374-3;P29374-2;P29374\",\"1370\":\"P29375-2;P29375\",\"1371\":\"P29401;P29401-2\",\"1372\":\"P29558-2;P29558\",\"1373\":\"P29597\",\"1374\":\"P29692-2\",\"1375\":\"P29692-3\",\"1376\":\"P29966\",\"1377\":\"P29992\",\"1378\":\"P30038;P30038-3;P30038-2\",\"1379\":\"P30040\",\"1380\":\"P30041\",\"1381\":\"P30043\",\"1382\":\"P30044-2;P30044;P30044-3;P30044-4\",\"1383\":\"P30046;P30046-2;A6NHG4\",\"1384\":\"P30048-2;P30048\",\"1385\":\"P30049\",\"1386\":\"P30050;P30050-2\",\"1387\":\"P30084\",\"1388\":\"P30085-3;P30085;P30085-2\",\"1389\":\"P30086\",\"1390\":\"P30101\",\"1391\":\"P30153\",\"1392\":\"P30154;P30154-2;P30154-4;P30154-3;P30154-5\",\"1393\":\"P30260;P30260-2\",\"1394\":\"P30281;P30281-2;P30281-3\",\"1395\":\"P30291-2;P30291\",\"1396\":\"P30405;P30405-2\",\"1397\":\"P30408\",\"1398\":\"P30414\",\"1399\":\"P30419;P30419-2\",\"1400\":\"P30464;P30484;P30481;P30488;P30487;P18465;P30485;P30461\",\"1401\":\"Q29940;P30493\",\"1402\":\"P30508;Q29960-2;Q29960;P30510;Q07000;P30505;Q9TNN7;P30504;Q95604;P30501\",\"1403\":\"P30519\",\"1404\":\"P30520\",\"1405\":\"P30530-2;P30530\",\"1406\":\"P30533\",\"1407\":\"P30536\",\"1408\":\"P30566;P30566-2\",\"1409\":\"P30622-2;P30622-1;P30622\",\"1410\":\"P30626;P30626-2;P30626-3\",\"1411\":\"P30740;P30740-2\",\"1412\":\"P30825\",\"1413\":\"P30837\",\"1414\":\"P30876\",\"1415\":\"P31040;P31040-2;P31040-3\",\"1416\":\"P31150\",\"1417\":\"P31153;P31153-2\",\"1418\":\"P31321\",\"1419\":\"P31327-3;P31327;P31327-2\",\"1420\":\"P31350;P31350-2\",\"1421\":\"P31431;P31431-2\",\"1422\":\"P31483;P31483-3\",\"1423\":\"P31689;P31689-2\",\"1424\":\"P31749;P31749-2\",\"1425\":\"P31930\",\"1426\":\"P31937\",\"1427\":\"P31939;P31939-2\",\"1428\":\"P31942-2;P31942;P31942-3;P31942-4\",\"1429\":\"P31943\",\"1430\":\"P31946-2;P31946\",\"1431\":\"P31947;P31947-2\",\"1432\":\"P31948;P31948-2;P31948-3\",\"1433\":\"P31949\",\"1434\":\"P32004-3;P32004-2;P32004\",\"1435\":\"P32119\",\"1436\":\"P32121;P32121-3;P32121-4;P32121-5;P32121-2\",\"1437\":\"P32189-1;P32189-4;P32189-2;P32189;Q14409\",\"1438\":\"P32322;P32322-2;P32322-3\",\"1439\":\"P32519-2;P32519\",\"1440\":\"P32754;P32754-2\",\"1441\":\"P32780;P32780-2\",\"1442\":\"P32856-3;P32856-2;P32856\",\"1443\":\"P32929;P32929-3;P32929-2\",\"1444\":\"P32969\",\"1445\":\"P32970;P32970-2\",\"1446\":\"P33176\",\"1447\":\"P33240-2;P33240\",\"1448\":\"P33316\",\"1449\":\"P33527-2;P33527;P33527-9;P33527-5;P33527-3;P33527-6;P33527-4;P33527-8;P33527-7\",\"1450\":\"P33552\",\"1451\":\"P33897\",\"1452\":\"P33908;P33908-2\",\"1453\":\"P33981-2;P33981\",\"1454\":\"P33991\",\"1455\":\"P33992\",\"1456\":\"P33993;P33993-3\",\"1457\":\"P34059\",\"1458\":\"P34741\",\"1459\":\"P34896-2;P34896;P34896-3;P34896-4\",\"1460\":\"P34897-3;P34897;P34897-2\",\"1461\":\"P34932\",\"1462\":\"P34947\",\"1463\":\"P35052;P35052-2\",\"1464\":\"P35221;P35221-2;P35221-3\",\"1465\":\"P35222\",\"1466\":\"P35226\",\"1467\":\"P35232\",\"1468\":\"P35237\",\"1469\":\"P35240-5;P35240-8;P35240-3;P35240;P35240-2;P35240-4;P35240-6\",\"1470\":\"P35241;P35241-5;P35241-4\",\"1471\":\"P35244\",\"1472\":\"P35249;P35249-2\",\"1473\":\"P35250;P35250-2\",\"1474\":\"P35251-2;P35251\",\"1475\":\"P35268\",\"1476\":\"P35269\",\"1477\":\"P35270\",\"1478\":\"P35555\",\"1479\":\"P35573;P35573-2;P35573-3\",\"1480\":\"P35579;P35579-2\",\"1481\":\"P35580;P35580-5;P35580-3\",\"1482\":\"P35606-2;P35606\",\"1483\":\"P35610;P35610-3;P35610-2\",\"1484\":\"P35611-2;P35611-6;P35611;P35611-3;P35611-4;P35611-5\",\"1485\":\"P35613-2;P35613;P35613-4;P35613-3\",\"1486\":\"P35625\",\"1487\":\"P35637-2;P35637\",\"1488\":\"P35658-4;P35658-3\",\"1489\":\"P35659;P35659-2\",\"1490\":\"P35670-2;P35670-4;P35670;P35670-3\",\"1491\":\"P35754\",\"1492\":\"P35790-2;P35790\",\"1493\":\"P35914;P35914-3;P35914-2\",\"1494\":\"P35998;P35998-2\",\"1495\":\"P36404\",\"1496\":\"P36405\",\"1497\":\"P36507\",\"1498\":\"P36542;P36542-2\",\"1499\":\"P36543;P36543-2;P36543-3\",\"1500\":\"P36551\",\"1501\":\"P36578\",\"1502\":\"P36639-4;P36639-3;P36639-2;P36639\",\"1503\":\"P36776;P36776-2;P36776-3\",\"1504\":\"P36871;P36871-2;P36871-3\",\"1505\":\"P36873-2;P36873\",\"1506\":\"P36894\",\"1507\":\"P36897;P36897-3\",\"1508\":\"P36915;P36915-2\",\"1509\":\"P36941-2;P36941\",\"1510\":\"P36952\",\"1511\":\"P36954\",\"1512\":\"P36956-3;P36956-2;P36956;P36956-4\",\"1513\":\"P36957;P36957-2\",\"1514\":\"P36969-2;P36969\",\"1515\":\"P37108\",\"1516\":\"P37173;P37173-2\",\"1517\":\"P37198\",\"1518\":\"P37235\",\"1519\":\"P37268;P37268-2;P37268-5;P37268-4\",\"1520\":\"P37275-3;P37275-4;P37275-5;P37275;P37275-2\",\"1521\":\"P37287;P37287-3;P37287-2\",\"1522\":\"P37802;P37802-2\",\"1523\":\"P37837\",\"1524\":\"P37840-2;P37840;P37840-3\",\"1525\":\"P38117;P38117-2\",\"1526\":\"P38159;P38159-2\",\"1527\":\"P38398-8;P38398-4;P38398;P38398-7\",\"1528\":\"P38432\",\"1529\":\"P38435;P38435-2\",\"1530\":\"P38571-2;P38571\",\"1531\":\"P38606-2;P38606\",\"1532\":\"P38646\",\"1533\":\"P38919\",\"1534\":\"P38935\",\"1535\":\"P39019\",\"1536\":\"P39023\",\"1537\":\"P39656;P39656-3;P39656-2\",\"1538\":\"P39687\",\"1539\":\"P39748;P39748-2\",\"1540\":\"P39880-3;P39880;P39880-4;P39880-2;P39880-5;P39880-6\",\"1541\":\"P40121;P40121-2\",\"1542\":\"P40123;P40123-2\",\"1543\":\"P40189;P40189-3\",\"1544\":\"P40222\",\"1545\":\"P40227;P40227-2\",\"1546\":\"P40261\",\"1547\":\"P40424-2;P40424-3;P40424\",\"1548\":\"P40425\",\"1549\":\"P40429\",\"1550\":\"P40616-2;P40616\",\"1551\":\"P40692;P40692-3;P40692-2\",\"1552\":\"P40763-3;P40763\",\"1553\":\"P40818;P40818-2\",\"1554\":\"P40855;P40855-5\",\"1555\":\"P40925-3;P40925;P40925-2\",\"1556\":\"P40926;P40926-2\",\"1557\":\"P40937;P40937-2\",\"1558\":\"P40938;P40938-2\",\"1559\":\"P40939\",\"1560\":\"P41091;Q2VIR3;Q2VIR3-2\",\"1561\":\"P41134-2;P41134\",\"1562\":\"P41182-2;P41182\",\"1563\":\"P41212\",\"1564\":\"P41214;P41214-2\",\"1565\":\"P41221;P41221-2\",\"1566\":\"P41223;P41223-2\",\"1567\":\"P41227;P41227-2\",\"1568\":\"P41229-2;P41229-5;P41229;P41229-4;P41229-3\",\"1569\":\"P41236;Q6NXS1\",\"1570\":\"P41240\",\"1571\":\"P41247;P41247-2\",\"1572\":\"P41250\",\"1573\":\"P41252\",\"1574\":\"P41273\",\"1575\":\"P41440;P41440-2;P41440-3\",\"1576\":\"P41567;O60739\",\"1577\":\"P41743\",\"1578\":\"P42025\",\"1579\":\"P42126;P42126-2\",\"1580\":\"P42166\",\"1581\":\"P42167\",\"1582\":\"P42224\",\"1583\":\"P42226;P42226-3;P42226-2\",\"1584\":\"P42285\",\"1585\":\"P42338\",\"1586\":\"P42345\",\"1587\":\"P42356\",\"1588\":\"P42566;P42566-2\",\"1589\":\"P42568-2;P42568\",\"1590\":\"P42677\",\"1591\":\"P42679;P42679-3;P42679-2\",\"1592\":\"P42680\",\"1593\":\"P42684-7;P42684-5;P42684-6;P42684;P42684-4;P42684-10;P42684-2;P42684-3\",\"1594\":\"P42694\",\"1595\":\"P42695\",\"1596\":\"P42696;P42696-2\",\"1597\":\"P42702\",\"1598\":\"P42704\",\"1599\":\"P42765\",\"1600\":\"P42766\",\"1601\":\"P42771;P42771-4;P42771-2\",\"1602\":\"P42785;P42785-2\",\"1603\":\"P42892-3;P42892-4;P42892;P42892-2\",\"1604\":\"P43003-2;P43003\",\"1605\":\"P43007;P43007-2\",\"1606\":\"P43034\",\"1607\":\"P43121;P43121-2\",\"1608\":\"P43155-3;P43155-2;P43155\",\"1609\":\"P43243\",\"1610\":\"P43246;P43246-2\",\"1611\":\"P43251-3;P43251-4;P43251;P43251-2\",\"1612\":\"P43304;P43304-2\",\"1613\":\"P43307;P43307-2\",\"1614\":\"P43353;P43353-2\",\"1615\":\"P43360\",\"1616\":\"P43378\",\"1617\":\"P43487-2;P43487\",\"1618\":\"P43490\",\"1619\":\"P43686;P43686-2\",\"1620\":\"P43897;P43897-2\",\"1621\":\"P45877\",\"1622\":\"P45880;P45880-1\",\"1623\":\"P45954;P45954-2\",\"1624\":\"P45973\",\"1625\":\"P45974-2;P45974\",\"1626\":\"P45985;P45985-2\",\"1627\":\"P46013\",\"1628\":\"P46019\",\"1629\":\"P46060\",\"1630\":\"P46063\",\"1631\":\"P46087;P46087-4\",\"1632\":\"P46100;P46100-3;P46100-4;P46100-5;P46100-2\",\"1633\":\"P46108;P46108-2\",\"1634\":\"P46109\",\"1635\":\"P46199\",\"1636\":\"P46379-2;P46379;P46379-3;P46379-5;P46379-4\",\"1637\":\"P46459;P46459-2\",\"1638\":\"P46531\",\"1639\":\"P46734;P46734-2;P46734-3\",\"1640\":\"P46736-2;P46736-3;P46736;P46736-4;P46736-5\",\"1641\":\"P46776\",\"1642\":\"P46777\",\"1643\":\"P46778\",\"1644\":\"P46779;P46779-2;P46779-3;P46779-4;P46779-5\",\"1645\":\"P46781\",\"1646\":\"P46782\",\"1647\":\"P46783\",\"1648\":\"P46926;P46926-2\",\"1649\":\"P46934-4;P46934-2;P46934;P46934-3\",\"1650\":\"P46937;P46937-9;P46937-6;P46937-7;P46937-2;P46937-8;P46937-5;P46937-3;P46937-4\",\"1651\":\"P46939;P46939-2\",\"1652\":\"P46940\",\"1653\":\"P46976-2;P46976;P46976-3\",\"1654\":\"P46977;P46977-2\",\"1655\":\"P47712\",\"1656\":\"P47755;P47755-2\",\"1657\":\"P47756-2;P47756\",\"1658\":\"P47813;O14602\",\"1659\":\"P47895\",\"1660\":\"P47897;P47897-2\",\"1661\":\"P47914\",\"1662\":\"P47974\",\"1663\":\"P47985;P0C7P4\",\"1664\":\"P48047\",\"1665\":\"P48059;P48059-4;P48059-2;P48059-5;P48059-3\",\"1666\":\"P48067-2;P48067-3;P48067\",\"1667\":\"P48147\",\"1668\":\"P48163;P48163-2\",\"1669\":\"P48200;P48200-2\",\"1670\":\"P48382;P48382-2\",\"1671\":\"P48426;P48426-2\",\"1672\":\"P48444;P48444-2\",\"1673\":\"P48449;P48449-3;P48449-2\",\"1674\":\"P48454-2;P48454;P48454-3\",\"1675\":\"P48506\",\"1676\":\"P48507;P48507-2\",\"1677\":\"P48509\",\"1678\":\"P48553\",\"1679\":\"P48556\",\"1680\":\"P48634;P48634-3;P48634-2;P48634-4\",\"1681\":\"P48637;P48637-2\",\"1682\":\"P48643;P48643-2\",\"1683\":\"P48651;P48651-3;P48651-2\",\"1684\":\"P48681\",\"1685\":\"P48723\",\"1686\":\"P48729;P48729-2\",\"1687\":\"P48729-3\",\"1688\":\"P48730-2;P48730\",\"1689\":\"P48735;P48735-2\",\"1690\":\"P48739;P48739-3;P48739-2\",\"1691\":\"P48960-2;P48960-3;P48960\",\"1692\":\"P49005\",\"1693\":\"P49006\",\"1694\":\"P49023-2;P49023;P49023-3;P49023-4\",\"1695\":\"P49069\",\"1696\":\"P49116;P49116-2\",\"1697\":\"P49189;P49189-3;P49189-2\",\"1698\":\"P49207\",\"1699\":\"P49247\",\"1700\":\"P49257\",\"1701\":\"P49281-3;P49281-5;P49281-4\",\"1702\":\"P49321;P49321-3;P49321-4\",\"1703\":\"P49327\",\"1704\":\"P49336-2;P49336\",\"1705\":\"P49354;P49354-2\",\"1706\":\"P49366-2;P49366;P49366-3\",\"1707\":\"P49368\",\"1708\":\"P49406\",\"1709\":\"P49407-2\",\"1710\":\"P49411\",\"1711\":\"P49419-2;P49419;P49419-4\",\"1712\":\"P49447\",\"1713\":\"P49454\",\"1714\":\"P49458;P49458-2\",\"1715\":\"P49585;Q9Y5K3-2;Q9Y5K3-4;Q9Y5K3-3;Q9Y5K3\",\"1716\":\"P49588;P49588-2\",\"1717\":\"P49589-3;P49589;P49589-2\",\"1718\":\"P49590-2;P49590\",\"1719\":\"P49591\",\"1720\":\"P49593\",\"1721\":\"P49642\",\"1722\":\"P49643\",\"1723\":\"P49674\",\"1724\":\"P49711;P49711-2\",\"1725\":\"P49720\",\"1726\":\"P49721\",\"1727\":\"P49736\",\"1728\":\"P49748-3;P49748;P49748-2\",\"1729\":\"P49750;P49750-1;P49750-3\",\"1730\":\"P49754;P49754-3;P49754-2\",\"1731\":\"P49755\",\"1732\":\"P49756\",\"1733\":\"P49757-3;P49757;P49757-4;P49757-2;P49757-8;P49757-7;P49757-6;P49757-5\",\"1734\":\"P49760-3;P49760\",\"1735\":\"P49761;P49761-1;P49761-3\",\"1736\":\"P49768-2;P49768;P49768-7;P49768-6;P49768-3;P49768-5\",\"1737\":\"P49770\",\"1738\":\"P49773\",\"1739\":\"P49790;P49790-3;P49790-2\",\"1740\":\"P49792\",\"1741\":\"P49795\",\"1742\":\"P49815-4;P49815;P49815-7;P49815-5;P49815-3;P49815-2;P49815-6\",\"1743\":\"P49821-2;P49821\",\"1744\":\"P49840\",\"1745\":\"P49841;P49841-2\",\"1746\":\"P49848;P49848-3;P49848-2;P49848-4\",\"1747\":\"P49902;P49902-2\",\"1748\":\"P49903;P49903-2;P49903-4;P49903-3\",\"1749\":\"P49914;P49914-2\",\"1750\":\"P49915;P49915-2\",\"1751\":\"P49916-3;P49916;P49916-4;P49916-2\",\"1752\":\"P49959;P49959-3;P49959-2\",\"1753\":\"P50148\",\"1754\":\"P50213;P50213-2\",\"1755\":\"P50238\",\"1756\":\"P50336\",\"1757\":\"P50395;P50395-2\",\"1758\":\"P50402\",\"1759\":\"P50416;P50416-2\",\"1760\":\"P50443\",\"1761\":\"P50452;P50452-2\",\"1762\":\"P50454\",\"1763\":\"P50502;Q8IZP2;Q8NFI4\",\"1764\":\"P50542;P50542-2;P50542-4;P50542-3\",\"1765\":\"P50548-2;P50548\",\"1766\":\"P50552\",\"1767\":\"P50570;P50570-2;P50570-5;P50570-4;P50570-3\",\"1768\":\"P50579;P50579-3\",\"1769\":\"P50613\",\"1770\":\"P50616\",\"1771\":\"P50748\",\"1772\":\"P50750;P50750-2\",\"1773\":\"P50851;P50851-2\",\"1774\":\"P50895\",\"1775\":\"P50897;P50897-2\",\"1776\":\"P50914\",\"1777\":\"P50990;P50990-2;P50990-3\",\"1778\":\"P50991;P50991-2\",\"1779\":\"P50995-2;P50995\",\"1780\":\"P51003;P51003-2\",\"1781\":\"P51114;P51114-3\",\"1782\":\"P51116\",\"1783\":\"P51148;P51148-2\",\"1784\":\"P51149\",\"1785\":\"P51151\",\"1786\":\"P51153\",\"1787\":\"P51159;P51159-2\",\"1788\":\"P51397\",\"1789\":\"P51398;P51398-2;P51398-3\",\"1790\":\"P51452;P51452-2\",\"1791\":\"P51511\",\"1792\":\"P51531;P51531-2\",\"1793\":\"P51532;P51532-5;P51532-2;P51532-3;P51532-4\",\"1794\":\"P51553;P51553-2\",\"1795\":\"P51570;P51570-2\",\"1796\":\"P51571\",\"1797\":\"P51572;P51572-2\",\"1798\":\"P51580\",\"1799\":\"P51608-2;P51608\",\"1800\":\"P51610-4\",\"1801\":\"P51636;P51636-2;P51636-3\",\"1802\":\"P51648-2;P51648\",\"1803\":\"P51649;P51649-2\",\"1804\":\"P51659;P51659-3;P51659-2\",\"1805\":\"P51665\",\"1806\":\"P51688\",\"1807\":\"P51692\",\"1808\":\"P51790-2;P51790-4;P51790;P51790-5\",\"1809\":\"P51798-2;P51798\",\"1810\":\"P51808\",\"1811\":\"P51809;P51809-2;P51809-3\",\"1812\":\"P51812\",\"1813\":\"P51825-2;P51825-3;P51825\",\"1814\":\"P51858;P51858-2;P51858-3\",\"1815\":\"P51946\",\"1816\":\"P51948;P51948-2\",\"1817\":\"P51955-4;P51955;P51955-3;P51955-2\",\"1818\":\"P51965;P51965-2;P51965-3\",\"1819\":\"P51970\",\"1820\":\"P51991\",\"1821\":\"P51991-2\",\"1822\":\"P52209-2;P52209\",\"1823\":\"P52272-2;P52272\",\"1824\":\"P52292\",\"1825\":\"P52294\",\"1826\":\"P52298;P52298-3;P52298-2\",\"1827\":\"P52306-6;P52306-2;P52306-3;P52306-4;P52306;P52306-5\",\"1828\":\"P52434;P52434-3;P52434-4\",\"1829\":\"P52435;Q9H1A7;Q9GZM3\",\"1830\":\"P52564;P52564-2\",\"1831\":\"P52565;P52565-2\",\"1832\":\"P52569;P52569-3;P52569-2\",\"1833\":\"P52594-2;P52594-3;P52594;P52594-4\",\"1834\":\"P52597\",\"1835\":\"P52630-4;P52630\",\"1836\":\"P52701;P52701-3;P52701-4;P52701-2\",\"1837\":\"P52732\",\"1838\":\"P52735-3;P52735-2;P52735\",\"1839\":\"P52747-2;P52747;P52747-3\",\"1840\":\"P52756\",\"1841\":\"P52758\",\"1842\":\"P52788;P52788-2\",\"1843\":\"P52789\",\"1844\":\"P52815\",\"1845\":\"P52848\",\"1846\":\"P52888\",\"1847\":\"P52907\",\"1848\":\"P52943;P52943-2\",\"1849\":\"P52948-5;P52948;P52948-6;P52948-2\",\"1850\":\"P53004\",\"1851\":\"P53007\",\"1852\":\"P53041\",\"1853\":\"P53350\",\"1854\":\"P53365;P53365-3;P53365-2\",\"1855\":\"P53367;P53367-3\",\"1856\":\"P53384-2;P53384\",\"1857\":\"P53396;P53396-2;P53396-3\",\"1858\":\"P53582\",\"1859\":\"P53597\",\"1860\":\"P53602\",\"1861\":\"P53611\",\"1862\":\"P53618\",\"1863\":\"P53621;P53621-2\",\"1864\":\"P53634\",\"1865\":\"P53675;P53675-2\",\"1866\":\"P53680;P53680-2\",\"1867\":\"P53701\",\"1868\":\"P53794\",\"1869\":\"P53801\",\"1870\":\"P53804-3;P53804-2;P53804\",\"1871\":\"P53814-5;P53814;P53814-6;P53814-2\",\"1872\":\"P53816\",\"1873\":\"P53985\",\"1874\":\"P53990-2;P53990;P53990-4;P53990-3;P53990-5\",\"1875\":\"P53992\",\"1876\":\"P53999\",\"1877\":\"P54098\",\"1878\":\"P54105\",\"1879\":\"P54132\",\"1880\":\"P54136;P54136-2\",\"1881\":\"P54198;P54198-2\",\"1882\":\"P54259\",\"1883\":\"P54274-2;P54274\",\"1884\":\"P54277-3;P54277;P54277-4;P54277-2\",\"1885\":\"P54278;P54278-3\",\"1886\":\"P54577\",\"1887\":\"P54578;P54578-2;P54578-3\",\"1888\":\"P54619-3;P54619;P54619-2\",\"1889\":\"P54652\",\"1890\":\"P54709;P54709-2\",\"1891\":\"P54725-2;P54725-3;P54725\",\"1892\":\"P54727;P54727-2\",\"1893\":\"P54750-2;P54750-6;P54750;P54750-7;P54750-4;P54750-5;P54750-3;P54750-8;P54750-9\",\"1894\":\"P54756-3;P54756-2;P54756\",\"1895\":\"P54760\",\"1896\":\"P54802\",\"1897\":\"P54819-2;P54819;P54819-5;P54819-6;P54819-3;P54819-4\",\"1898\":\"P54826\",\"1899\":\"P54852\",\"1900\":\"P54886;P54886-2\",\"1901\":\"P54920\",\"1902\":\"P55010\",\"1903\":\"P55011;P55011-3\",\"1904\":\"P55017;P55017-3;P55017-2\",\"1905\":\"P55036;P55036-2\",\"1906\":\"P55039\",\"1907\":\"P55060-3;P55060;P55060-4\",\"1908\":\"P55061;P55061-2\",\"1909\":\"P55072\",\"1910\":\"P55081\",\"1911\":\"P55084;P55084-2\",\"1912\":\"P55145\",\"1913\":\"P55197-1;P55197\",\"1914\":\"P55199\",\"1915\":\"P55209;P55209-2;P55209-3\",\"1916\":\"P55263-3;P55263;P55263-2;P55263-4\",\"1917\":\"P55265;P55265-4;P55265-5\",\"1918\":\"P55268\",\"1919\":\"P55317;P55317-2\",\"1920\":\"P55327-2;P55327-4;P55327;P55327-7;P55327-5;P55327-6;P55327-3\",\"1921\":\"P55735;P55735-2;P55735-4;P55735-3\",\"1922\":\"P55769\",\"1923\":\"P55786;P55786-2\",\"1924\":\"P55789;P55789-2\",\"1925\":\"P55795\",\"1926\":\"P55809\",\"1927\":\"P55884;P55884-2\",\"1928\":\"P55957-2;P55957\",\"1929\":\"P56134-3;P56134\",\"1930\":\"P56181-2\",\"1931\":\"P56182\",\"1932\":\"P56192;P56192-2\",\"1933\":\"P56199\",\"1934\":\"P56211;P56211-2\",\"1935\":\"P56270-2;P56270-3;P56270\",\"1936\":\"P56277\",\"1937\":\"P56282-2;P56282-3;P56282\",\"1938\":\"P56385\",\"1939\":\"P56524;P56524-2\",\"1940\":\"P56537;P56537-2\",\"1941\":\"P56545;P56545-3;P56545-2\",\"1942\":\"P56556\",\"1943\":\"P56589\",\"1944\":\"P56937-3;P56937;P56937-2\",\"1945\":\"P56945-5;P56945;P56945-7;P56945-3;P56945-2;P56945-6;P56945-4\",\"1946\":\"P56962\",\"1947\":\"P57076\",\"1948\":\"P57088\",\"1949\":\"P57105\",\"1950\":\"P57678\",\"1951\":\"P57682-2;P57682\",\"1952\":\"P57737-3\",\"1953\":\"P57740;P57740-2;P57740-3\",\"1954\":\"P57772;P57772-2\",\"1955\":\"P58005;P58005-4\",\"1956\":\"P58107\",\"1957\":\"P58317\",\"1958\":\"P58546\",\"1959\":\"P58557;P58557-2;P58557-4;P58557-3\",\"1960\":\"P59998-3;P59998;P59998-4\",\"1961\":\"P60033\",\"1962\":\"P60059\",\"1963\":\"P60174;P60174-1;P60174-4\",\"1964\":\"P60228\",\"1965\":\"P60468\",\"1966\":\"P60484-2;P60484\",\"1967\":\"P60520\",\"1968\":\"P60602;P60602-2\",\"1969\":\"P60604-2;P60604\",\"1970\":\"P60660-2;P60660\",\"1971\":\"P60709\",\"1972\":\"P60842;P60842-2\",\"1973\":\"P60866;P60866-2\",\"1974\":\"P60880-2;P60880\",\"1975\":\"P60891;P60891-2\",\"1976\":\"P60900;P60900-2\",\"1977\":\"P60903\",\"1978\":\"P60953;P60953-1\",\"1979\":\"P60981;P60981-2\",\"1980\":\"P60983\",\"1981\":\"P61006;P61006-2\",\"1982\":\"P61009\",\"1983\":\"P61011;P61011-2\",\"1984\":\"P61019;P61019-2\",\"1985\":\"P61020;P61020-2\",\"1986\":\"P61024\",\"1987\":\"P61026\",\"1988\":\"P61073;P61073-2\",\"1989\":\"P62837-2;P61077;P61077-2;P61077-3\",\"1990\":\"P61081\",\"1991\":\"P61086;P61086-2;P61086-3\",\"1992\":\"P61088;Q5JXB2\",\"1993\":\"P61106\",\"1994\":\"P61158\",\"1995\":\"P61160;P61160-2\",\"1996\":\"P61163\",\"1997\":\"P61201;P61201-2\",\"1998\":\"P61204;P61204-2\",\"1999\":\"P61221\",\"2000\":\"P61224;P61224-3;P61224-2;A6NIZ1;P61224-4\",\"2001\":\"P61225\",\"2002\":\"P61244-2;P61244;P61244-3;P61244-4\",\"2003\":\"P61247\",\"2004\":\"P61254\",\"2005\":\"P61289;P61289-3;P61289-2\",\"2006\":\"P61313\",\"2007\":\"P61326\",\"2008\":\"P61353\",\"2009\":\"P61421\",\"2010\":\"P61457\",\"2011\":\"P61513\",\"2012\":\"P61586\",\"2013\":\"P61587\",\"2014\":\"P61599\",\"2015\":\"P61604\",\"2016\":\"P61619;P61619-3\",\"2017\":\"P61758;P61758-2\",\"2018\":\"P61764;P61764-2\",\"2019\":\"P61769\",\"2020\":\"P61803\",\"2021\":\"P61916;P61916-2\",\"2022\":\"P61923;P61923-4;P61923-5;P61923-3\",\"2023\":\"P61956-2;P61956;Q6EEV6\",\"2024\":\"P61960\",\"2025\":\"P61962\",\"2026\":\"P61964\",\"2027\":\"P61966;P61966-2\",\"2028\":\"P61968\",\"2029\":\"P61970\",\"2030\":\"P61978-2;P61978\",\"2031\":\"P61978-3\",\"2032\":\"P61981\",\"2033\":\"P62068-2;P62068-4;P62068-3;P62068;O75317\",\"2034\":\"P62070;P62070-4;P62070-3;P62070-2\",\"2035\":\"P62072\",\"2036\":\"P62081\",\"2037\":\"P62136;P62136-2;P62136-3\",\"2038\":\"P62140\",\"2039\":\"P62166\",\"2040\":\"P62191;P62191-2\",\"2041\":\"P62195;P62195-2\",\"2042\":\"P62241\",\"2043\":\"P62244\",\"2044\":\"P62249\",\"2045\":\"P62258;P62258-2\",\"2046\":\"P62263\",\"2047\":\"P62266\",\"2048\":\"P62269\",\"2049\":\"P62273;P62273-2\",\"2050\":\"P62277\",\"2051\":\"P62280\",\"2052\":\"P62304\",\"2053\":\"P62306\",\"2054\":\"P62310\",\"2055\":\"P62312\",\"2056\":\"P62314\",\"2057\":\"P62316\",\"2058\":\"P62318-2;P62318\",\"2059\":\"P62328\",\"2060\":\"P62330\",\"2061\":\"P62333\",\"2062\":\"P62424\",\"2063\":\"P62487\",\"2064\":\"P62495;P62495-2\",\"2065\":\"P62633-2;P62633;P62633-7;P62633-3;P62633-5;P62633-6\",\"2066\":\"P62701\",\"2067\":\"P62714\",\"2068\":\"P62745\",\"2069\":\"P62750\",\"2070\":\"P62753\",\"2071\":\"P62805\",\"2072\":\"P62807;P57053;O60814\",\"2073\":\"P62820;P62820-2\",\"2074\":\"P62826\",\"2075\":\"P62829\",\"2076\":\"P62834\",\"2077\":\"P62841\",\"2078\":\"P62847-2;P62847-3;P62847;P62847-4\",\"2079\":\"P62851\",\"2080\":\"P62854;Q5JNZ5\",\"2081\":\"P62857\",\"2082\":\"P62861\",\"2083\":\"P62873;P62873-2\",\"2084\":\"P62877\",\"2085\":\"P62879\",\"2086\":\"P62888\",\"2087\":\"P62899;P62899-3;P62899-2\",\"2088\":\"P62906\",\"2089\":\"P62910\",\"2090\":\"P62913;P62913-2\",\"2091\":\"P62917\",\"2092\":\"P62937;P62937-2\",\"2093\":\"P62942\",\"2094\":\"P62979\",\"2095\":\"P62993;P62993-2\",\"2096\":\"P62995;P62995-3\",\"2097\":\"P63000;P63000-2\",\"2098\":\"P63010-2;P63010;P63010-3\",\"2099\":\"P63027\",\"2100\":\"P63092;P63092-4;Q5JWF2\",\"2101\":\"P63092-2;Q5JWF2-2\",\"2102\":\"P63096;P63096-2\",\"2103\":\"P63098\",\"2104\":\"P63104;P63104-2\",\"2105\":\"P63146\",\"2106\":\"P63151;P63151-2\",\"2107\":\"P63165\",\"2108\":\"P63167\",\"2109\":\"P63172\",\"2110\":\"P63173\",\"2111\":\"P63208;P63208-2\",\"2112\":\"P63218\",\"2113\":\"P63220\",\"2114\":\"P63241;P63241-2;Q6IS14\",\"2115\":\"P63244\",\"2116\":\"P63261\",\"2117\":\"P63272\",\"2118\":\"P63279\",\"2119\":\"P63313\",\"2120\":\"P67809\",\"2121\":\"P67812;P67812-4;P67812-3;P67812-2\",\"2122\":\"P67870\",\"2123\":\"P67936\",\"2124\":\"P68032;P63267;P68133;P62736;P63267-2\",\"2125\":\"P68036;P68036-3;P68036-2;A0A1B0GUS4\",\"2126\":\"P68104;P68104-2\",\"2127\":\"P68363;P68363-2\",\"2128\":\"P68366-2;P68366\",\"2129\":\"P68371\",\"2130\":\"P68400;Q8NEV1;P68400-2\",\"2131\":\"P68431;Q16695\",\"2132\":\"P78310;P78310-7;P78310-2;P78310-6;P78310-5\",\"2133\":\"P78312-2;P78312-5;P78312-6;P78312;P78312-4;P78312-3\",\"2134\":\"P78316;P78316-2\",\"2135\":\"P78318\",\"2136\":\"P78330\",\"2137\":\"P78332;P78332-3\",\"2138\":\"P78337\",\"2139\":\"P78344;P78344-2\",\"2140\":\"P78345\",\"2141\":\"P78346;P78346-2\",\"2142\":\"P78347-2;P78347-4;P78347-3;P78347\",\"2143\":\"P78356;P78356-2\",\"2144\":\"P78362;P78362-2\",\"2145\":\"P78371;P78371-2\",\"2146\":\"P78380;P78380-2;P78380-3\",\"2147\":\"P78381-2;P78381;P78381-3;P78381-5;P78381-4\",\"2148\":\"P78406\",\"2149\":\"P78417;P78417-2\",\"2150\":\"P78524;P78524-2\",\"2151\":\"P78527;P78527-2\",\"2152\":\"P78536;P78536-2\",\"2153\":\"P78537-2;P78537\",\"2154\":\"P78549-3;P78549-2;P78549\",\"2155\":\"P78552;P78552-2\",\"2156\":\"P78563;P78563-5;P78563-2;P78563-3;P78563-4;P78563-6\",\"2157\":\"P80217;P80217-2\",\"2158\":\"P80303-2;P80303\",\"2159\":\"P80723;P80723-2\",\"2160\":\"P81605;P81605-2\",\"2161\":\"P82094;P82094-2\",\"2162\":\"P82650\",\"2163\":\"P82663;P82663-2;P82663-3\",\"2164\":\"P82664\",\"2165\":\"P82673;P82673-2\",\"2166\":\"P82675\",\"2167\":\"P82909\",\"2168\":\"P82912;P82912-2\",\"2169\":\"P82914\",\"2170\":\"P82930\",\"2171\":\"P82932\",\"2172\":\"P82933\",\"2173\":\"P82979\",\"2174\":\"P83111;P83111-2\",\"2175\":\"P83369\",\"2176\":\"P83436\",\"2177\":\"P83731\",\"2178\":\"P83876\",\"2179\":\"P83881\",\"2180\":\"P83916\",\"2181\":\"P84022;P84022-2;P84022-3\",\"2182\":\"P84077\",\"2183\":\"P84085\",\"2184\":\"P84090\",\"2185\":\"P84095\",\"2186\":\"P84098\",\"2187\":\"P84101-4;P84101\",\"2188\":\"P84103-2;P84103\",\"2189\":\"P84157-2\",\"2190\":\"P84243\",\"2191\":\"P85037;P85037-2\",\"2192\":\"P86791;P86790\",\"2193\":\"P98082;P98082-3;P98082-2\",\"2194\":\"P98155-2;P98155\",\"2195\":\"P98160\",\"2196\":\"P98169;P98168\",\"2197\":\"P98172\",\"2198\":\"P98173-3;P98173;P98173-2\",\"2199\":\"P98174\",\"2200\":\"P98175-5;P98175-2;P98175;P98175-4;P98175-3\",\"2201\":\"P98179\",\"2202\":\"P98194;P98194-2\",\"2203\":\"P98196\",\"2204\":\"P99999\",\"2205\":\"Q00059;Q00059-2\",\"2206\":\"Q00169\",\"2207\":\"Q00325-2;Q00325\",\"2208\":\"Q00341;Q00341-2\",\"2209\":\"Q00403\",\"2210\":\"Q00535;Q00535-2\",\"2211\":\"Q00536;Q00536-3;Q00536-2\",\"2212\":\"Q00537-2;Q00537\",\"2213\":\"Q00577\",\"2214\":\"Q00587-2;Q00587\",\"2215\":\"Q00610-2;Q00610\",\"2216\":\"Q00653;Q00653-4;Q00653-3\",\"2217\":\"Q00688\",\"2218\":\"Q00765\",\"2219\":\"Q00796\",\"2220\":\"Q00839\",\"2221\":\"Q00839-2\",\"2222\":\"Q01082\",\"2223\":\"Q01082-3\",\"2224\":\"Q01085-2\",\"2225\":\"Q01105-2;Q01105-3;Q01105-4;P0DME0\",\"2226\":\"Q01130;Q01130-2\",\"2227\":\"Q01167;Q01167-2\",\"2228\":\"Q01433-2;Q01433;Q01433-5;Q01433-3;Q01433-4\",\"2229\":\"Q01518\",\"2230\":\"Q01581\",\"2231\":\"Q01628\",\"2232\":\"Q01629\",\"2233\":\"Q01650\",\"2234\":\"Q01658\",\"2235\":\"Q01664\",\"2236\":\"Q01780;Q01780-2\",\"2237\":\"Q01804;Q01804-5;Q01804-3\",\"2238\":\"Q01813;Q01813-2\",\"2239\":\"Q01831;Q01831-2\",\"2240\":\"Q01844-6;Q01844-3;Q01844;Q01844-5;Q01844-2\",\"2241\":\"Q01968;Q01968-2\",\"2242\":\"Q01970;Q01970-2\",\"2243\":\"Q01973;Q01973-3\",\"2244\":\"Q01974\",\"2245\":\"Q02040;Q02040-2;Q02040-3\",\"2246\":\"Q02086-2;Q02086\",\"2247\":\"Q02127\",\"2248\":\"Q02218;Q02218-2\",\"2249\":\"Q02224;Q02224-3\",\"2250\":\"Q02241;Q02241-2\",\"2251\":\"Q02252-2;Q02252\",\"2252\":\"Q02447-3;Q02447-4;Q02447-5;Q02447-6;Q02447-2;Q02447\",\"2253\":\"Q02487;Q02487-2\",\"2254\":\"Q02543\",\"2255\":\"Q02750;Q02750-2\",\"2256\":\"Q02790\",\"2257\":\"Q02809;Q02809-2\",\"2258\":\"Q02818\",\"2259\":\"Q02878\",\"2260\":\"Q02880-2;Q02880\",\"2261\":\"Q02978;Q02978-2\",\"2262\":\"Q03001;Q03001-14\",\"2263\":\"Q03111\",\"2264\":\"Q03135\",\"2265\":\"Q03164-2;Q03164;Q03164-3\",\"2266\":\"Q03167-2;Q03167\",\"2267\":\"Q03169\",\"2268\":\"Q03188;Q03188-2\",\"2269\":\"Q03252\",\"2270\":\"Q03393\",\"2271\":\"Q03405;Q03405-2;Q03405-3\",\"2272\":\"Q03426\",\"2273\":\"Q03468\",\"2274\":\"Q03518\",\"2275\":\"Q03519;Q03519-2\",\"2276\":\"Q03701\",\"2277\":\"Q04206-3;Q04206;Q04206-2;Q04206-4\",\"2278\":\"Q04323;Q04323-2\",\"2279\":\"Q04446\",\"2280\":\"Q04637-3\",\"2281\":\"Q04637-8;Q04637-7\",\"2282\":\"Q04656-5;Q04656;Q04656-2;Q04656-3;Q04656-4\",\"2283\":\"Q04721\",\"2284\":\"Q04726-2;Q04726-7;Q04726-3;Q04726-6;Q04726-5;Q04726-4;Q04726\",\"2285\":\"Q04760;Q04760-2\",\"2286\":\"Q04837\",\"2287\":\"Q04864-2;Q04864\",\"2288\":\"Q04912-7;Q04912-2;Q04912;Q04912-5\",\"2289\":\"Q04917\",\"2290\":\"Q05048\",\"2291\":\"Q05086-2;Q05086-3;Q05086\",\"2292\":\"Q05397-7;Q05397;Q05397-5;Q05397-2\",\"2293\":\"Q05519-2;Q05519\",\"2294\":\"Q05639\",\"2295\":\"Q05655;Q05655-2\",\"2296\":\"Q05682-3;Q05682-6;Q05682-2;Q05682\",\"2297\":\"Q05932-4;Q05932;Q05932-3;Q05932-2\",\"2298\":\"Q05BQ5;Q05BQ5-3\",\"2299\":\"Q05D32;Q05D32-2\",\"2300\":\"Q06124\",\"2301\":\"Q06136;Q06136-2\",\"2302\":\"Q06203\",\"2303\":\"Q06210-2;Q06210\",\"2304\":\"Q06265;Q06265-2;Q06265-3;Q06265-4\",\"2305\":\"Q06323-3;Q06323;Q06323-2\",\"2306\":\"Q06330-5;Q06330-4;Q06330-6;Q06330-7;Q06330;Q06330-3;Q06330-2\",\"2307\":\"Q06481;Q06481-3;Q06481-6;Q06481-2;Q06481-4;Q06481-5\",\"2308\":\"Q06546\",\"2309\":\"Q06547-4;Q06547-3;Q8TAK5\",\"2310\":\"Q06587;Q06587-2\",\"2311\":\"Q06787-6;Q06787-4;Q06787-7\",\"2312\":\"Q06787-8;Q06787-9;Q06787-5;Q06787-3;Q06787;Q06787-11;Q06787-10\",\"2313\":\"Q06830\",\"2314\":\"Q07020;Q07020-2\",\"2315\":\"Q07021\",\"2316\":\"Q07065\",\"2317\":\"Q07157;Q07157-2\",\"2318\":\"Q07617\",\"2319\":\"Q07666;Q07666-2;Q07666-3\",\"2320\":\"Q07812-5;Q07812-8;Q07812;Q07812-2;Q07812-7\",\"2321\":\"Q07864\",\"2322\":\"Q07866-6;Q07866-7;Q07866-4;Q07866-8;Q07866-2;Q07866-3;Q07866;Q07866-5;Q07866-10;Q07866-9\",\"2323\":\"Q07889\",\"2324\":\"Q07954\",\"2325\":\"Q07955;Q07955-3;Q07955-2\",\"2326\":\"Q07960\",\"2327\":\"Q08117;Q08117-2\",\"2328\":\"Q08170\",\"2329\":\"Q08209-2;Q08209;Q08209-3;Q08209-5\",\"2330\":\"Q08211\",\"2331\":\"Q08257;Q08257-3;Q08257-2\",\"2332\":\"Q08345;Q08345-5;Q08345-2;Q08345-6\",\"2333\":\"Q08378;Q08378-2;Q08378-4\",\"2334\":\"Q08379;Q08379-2\",\"2335\":\"Q08380\",\"2336\":\"Q08722;Q08722-2;Q08722-3;Q08722-4\",\"2337\":\"Q08752\",\"2338\":\"Q08945\",\"2339\":\"Q08AD1-2;Q08AD1-3;Q08AD1\",\"2340\":\"Q08AF3;Q08AF3-2\",\"2341\":\"Q08AG7\",\"2342\":\"Q08AM6\",\"2343\":\"Q08AN1\",\"2344\":\"Q08J23;Q08J23-3\",\"2345\":\"Q09028;Q09028-3;Q09028-4\",\"2346\":\"Q09161\",\"2347\":\"Q09472\",\"2348\":\"Q09666\",\"2349\":\"Q0JRZ9;Q0JRZ9-3\",\"2350\":\"Q0P6H9\",\"2351\":\"Q0PNE2;Q0PNE2-2\",\"2352\":\"Q0VDF9\",\"2353\":\"Q0ZGT2-4;Q0ZGT2;Q0ZGT2-3\",\"2354\":\"Q10469\",\"2355\":\"Q10471\",\"2356\":\"Q10472\",\"2357\":\"Q10567-3;Q10567-4\",\"2358\":\"Q10570\",\"2359\":\"Q10589;Q10589-2\",\"2360\":\"Q10713;Q10713-2\",\"2361\":\"Q11206-7;Q11206-3;Q11206-6;Q11206-5;Q11206-2;Q11206;Q11206-4\",\"2362\":\"Q12768\",\"2363\":\"Q12769\",\"2364\":\"Q12770;Q12770-3;Q12770-4;Q12770-2\",\"2365\":\"Q12772;Q12772-2\",\"2366\":\"Q12774\",\"2367\":\"Q12788\",\"2368\":\"Q12789;Q12789-3\",\"2369\":\"Q12792;Q12792-3;Q12792-4\",\"2370\":\"Q12797;Q12797-10\",\"2371\":\"Q12800;Q12800-3;Q12800-4;Q12800-2\",\"2372\":\"Q12802-4;Q12802;Q12802-2\",\"2373\":\"Q12805-2;Q12805-4;Q12805-3;Q12805;Q12805-5\",\"2374\":\"Q12824\",\"2375\":\"Q12830-4;Q12830;Q12830-2\",\"2376\":\"Q12834\",\"2377\":\"Q12846;Q12846-2\",\"2378\":\"Q12849;Q12849-5\",\"2379\":\"Q12857-2;Q12857-3;Q12857;Q12857-4\",\"2380\":\"Q12872;Q12872-2\",\"2381\":\"Q12873-3;Q12873;Q12873-2\",\"2382\":\"Q12874\",\"2383\":\"Q12888;Q12888-2;Q12888-3\",\"2384\":\"Q12893\",\"2385\":\"Q12894;Q12894-2\",\"2386\":\"Q12899\",\"2387\":\"Q12904;Q12904-2\",\"2388\":\"Q12905\",\"2389\":\"Q12906-7;Q12906-4;Q12906-6\",\"2390\":\"Q12907\",\"2391\":\"Q12913\",\"2392\":\"Q12926-2;Q12926;P26378-4;P26378-2;P26378-5;P26378;P26378-3\",\"2393\":\"Q12931;Q12931-2\",\"2394\":\"Q12933-3;Q12933;Q12933-2;Q12933-4\",\"2395\":\"Q12947\",\"2396\":\"Q12948\",\"2397\":\"Q12959-4;Q12959-2;Q12959-5;Q12959-3;Q12959-6;Q12959;Q12959-7;Q12959-8;Q12959-9\",\"2398\":\"Q12962\",\"2399\":\"Q12965\",\"2400\":\"Q12972;Q12972-2\",\"2401\":\"Q12974;Q12974-2;Q12974-3;Q12974-4\",\"2402\":\"Q12979-2;Q12979-4;Q12979\",\"2403\":\"Q12980\",\"2404\":\"Q12981;Q12981-1;Q12981-2;Q12981-3\",\"2405\":\"Q12982;Q12982-2\",\"2406\":\"Q12986;Q12986-2;Q12986-3\",\"2407\":\"Q12996\",\"2408\":\"Q13011\",\"2409\":\"Q13017-2;Q13017\",\"2410\":\"Q13033-2;Q13033\",\"2411\":\"Q13042-3;Q13042-2;Q13042;Q13042-4\",\"2412\":\"Q13045;Q13045-3\",\"2413\":\"Q13049\",\"2414\":\"Q13057;Q13057-2\",\"2415\":\"Q13084\",\"2416\":\"Q13085-3;Q13085-2;Q13085;Q13085-4\",\"2417\":\"Q13098-7;Q13098-5;Q13098;Q13098-6\",\"2418\":\"Q13111;Q13111-2;Q13111-3\",\"2419\":\"Q13112\",\"2420\":\"Q13123\",\"2421\":\"Q13126;Q13126-4;Q13126-3;Q13126-2;Q13126-7;Q13126-6;Q13126-5\",\"2422\":\"Q13129\",\"2423\":\"Q13131-2;Q13131\",\"2424\":\"Q13136;Q13136-2\",\"2425\":\"Q13137-4;Q13137;Q13137-3;Q13137-5;Q13137-2\",\"2426\":\"Q13144\",\"2427\":\"Q13148;Q13148-4\",\"2428\":\"Q13151\",\"2429\":\"Q13155\",\"2430\":\"Q13162\",\"2431\":\"Q13177\",\"2432\":\"Q13185\",\"2433\":\"Q13188-2\",\"2434\":\"Q13190;Q13190-2;Q13190-4;Q13190-3\",\"2435\":\"Q13200;Q13200-3;Q13200-2\",\"2436\":\"Q13206\",\"2437\":\"Q13214-2;Q13214\",\"2438\":\"Q13217\",\"2439\":\"Q13219\",\"2440\":\"Q13227-2;Q13227\",\"2441\":\"Q13228;Q13228-4;Q13228-3;Q13228-2\",\"2442\":\"Q13232\",\"2443\":\"Q13242\",\"2444\":\"Q13243-3;Q13243\",\"2445\":\"Q13247;Q13247-3\",\"2446\":\"Q13257\",\"2447\":\"Q13263;Q13263-2\",\"2448\":\"Q13275-2;Q13275\",\"2449\":\"Q13283\",\"2450\":\"Q13286-4;Q13286-2;Q13286-3;Q13286;Q13286-5;Q13286-7;Q13286-6\",\"2451\":\"Q13287\",\"2452\":\"Q13303-4;Q13303-2;Q13303;Q13303-3;Q13303-5\",\"2453\":\"Q13309;Q13309-2\",\"2454\":\"Q13310-3;Q13310-2;Q13310\",\"2455\":\"Q13315\",\"2456\":\"Q13322-2;Q13322;Q13322-3;Q13322-4\",\"2457\":\"Q13330-3\",\"2458\":\"Q13332-6;Q13332-3;Q13332-2;Q13332-4;Q13332;Q13332-7;Q13332-5\",\"2459\":\"Q13347\",\"2460\":\"Q13356;Q13356-2\",\"2461\":\"Q13362-3;Q13362;Q13362-4;Q13362-5;Q13362-2\",\"2462\":\"Q13363-2;Q13363\",\"2463\":\"Q13370-2;Q13370\",\"2464\":\"Q13371-2;Q13371\",\"2465\":\"Q13393-2\",\"2466\":\"Q13395\",\"2467\":\"Q13404;Q13404-7;Q13404-2;Q13404-1;Q13404-8;Q13404-6\",\"2468\":\"Q13405\",\"2469\":\"Q13409-3;Q13409-2;Q13409-6;Q13409-7;Q13409;Q13409-5\",\"2470\":\"Q13415\",\"2471\":\"Q13416\",\"2472\":\"Q13418;Q13418-2;Q13418-3\",\"2473\":\"Q13421-4;Q13421-3;Q13421-2;Q13421\",\"2474\":\"Q13423\",\"2475\":\"Q13425\",\"2476\":\"Q13426-3;Q13426-2;Q13426\",\"2477\":\"Q13427;Q13427-2\",\"2478\":\"Q13428-3;Q13428;Q13428-4;Q13428-8;Q13428-2;Q13428-5\",\"2479\":\"Q13433;Q13433-2\",\"2480\":\"Q13435\",\"2481\":\"Q13438;Q13438-6;Q13438-5;Q13438-2;Q13438-7;Q13438-4;Q13438-3;Q13438-8\",\"2482\":\"Q13439-5;Q13439-3;Q13439-4;Q13439\",\"2483\":\"Q13442\",\"2484\":\"Q13443;Q13443-2\",\"2485\":\"Q13444-2;Q13444-12;Q13444-5;Q13444-4;Q13444-3;Q13444;Q13444-10;Q13444-9;Q13444-8;Q13444-7;Q13444-6;Q13444-13;Q13444-11\",\"2486\":\"Q13445\",\"2487\":\"Q13451\",\"2488\":\"Q13459-2;Q13459\",\"2489\":\"Q13464\",\"2490\":\"Q13470-2;Q13470\",\"2491\":\"Q13472;Q13472-2;Q13472-3\",\"2492\":\"Q13485\",\"2493\":\"Q13488;Q13488-2\",\"2494\":\"Q13492-2;Q13492-5;Q13492;Q13492-3;Q13492-4\",\"2495\":\"Q13496;Q13496-2\",\"2496\":\"Q13501;Q13501-2\",\"2497\":\"Q13503\",\"2498\":\"Q13505-3;Q13505;Q13505-2\",\"2499\":\"Q13509;Q13509-2\",\"2500\":\"Q13510-2;Q13510;Q13510-3\",\"2501\":\"Q13523\",\"2502\":\"Q13526\",\"2503\":\"Q13530-2;Q13530\",\"2504\":\"Q13535;Q13535-2;Q13535-3\",\"2505\":\"Q13541\",\"2506\":\"Q13546;Q13546-2\",\"2507\":\"Q13547\",\"2508\":\"Q13555-6;Q13555-7;Q13555;Q13555-10;Q13555-3\",\"2509\":\"Q13557-8;Q13557-12;Q13557-10;Q13557;Q13557-6;Q13557-11;Q13557-9;Q13557-5;Q13557-3;Q13557-4\",\"2510\":\"Q13561;Q13561-3;Q13561-2\",\"2511\":\"Q13563-5;Q13563-3;Q13563;Q13563-4;Q13563-2\",\"2512\":\"Q13564-3;Q13564-2;Q13564;Q13564-4\",\"2513\":\"Q13572\",\"2514\":\"Q13573\",\"2515\":\"Q13586;Q13586-2\",\"2516\":\"Q13595;Q13595-4;Q13595-3;Q13595-2\",\"2517\":\"Q13596;Q13596-2;Q13596-3\",\"2518\":\"Q13601;Q13601-2\",\"2519\":\"Q13608;Q13608-3;Q13608-2\",\"2520\":\"Q13610\",\"2521\":\"Q13613;Q13613-2\",\"2522\":\"Q13614\",\"2523\":\"Q13616\",\"2524\":\"Q13617;Q13617-2\",\"2525\":\"Q13618;Q13618-2;Q13618-3\",\"2526\":\"Q13619;Q13619-2\",\"2527\":\"Q13620;Q13620-1;Q13620-3\",\"2528\":\"Q13625-3;Q13625;Q13625-2\",\"2529\":\"Q13627-2;Q13627;Q13627-4;Q13627-3;Q13627-5\",\"2530\":\"Q13630\",\"2531\":\"Q13636\",\"2532\":\"Q13637\",\"2533\":\"Q13671-2;Q13671\",\"2534\":\"Q13685\",\"2535\":\"Q13686\",\"2536\":\"Q13724;Q13724-2\",\"2537\":\"Q13740-2;Q13740\",\"2538\":\"Q13751\",\"2539\":\"Q13769\",\"2540\":\"Q13772;Q13772-3;Q13772-4\",\"2541\":\"Q13795;Q13795-2;Q13795-4;Q13795-3\",\"2542\":\"Q13813\",\"2543\":\"Q13823\",\"2544\":\"Q13825;Q13825-2\",\"2545\":\"Q13829;Q13829-2\",\"2546\":\"Q13838;Q13838-2\",\"2547\":\"Q13868;Q13868-3;Q13868-2\",\"2548\":\"Q13884;Q13884-2\",\"2549\":\"Q13885\",\"2550\":\"Q13887;Q13887-3;Q13887-2\",\"2551\":\"Q13888;Q6P1K8\",\"2552\":\"Q13889;Q13889-2\",\"2553\":\"Q13895\",\"2554\":\"Q13907;Q13907-2\",\"2555\":\"Q13948;Q13948-10;P39880-9\",\"2556\":\"Q13951-2\",\"2557\":\"Q13952-3;Q13952;Q13952-6;Q13952-7;Q13952-2;Q13952-5\",\"2558\":\"Q14004-2\",\"2559\":\"Q14008;Q14008-3;Q14008-2\",\"2560\":\"Q14011\",\"2561\":\"Q14019\",\"2562\":\"Q14061\",\"2563\":\"Q14103-3;Q14103;Q14103-4;Q14103-2\",\"2564\":\"Q14108;Q14108-2\",\"2565\":\"Q14114-4;Q14114;Q14114-2;Q14114-3\",\"2566\":\"Q14116;Q14116-2\",\"2567\":\"Q14118\",\"2568\":\"Q14119\",\"2569\":\"Q14126\",\"2570\":\"Q14134-2;Q14134\",\"2571\":\"Q14137;Q14137-2\",\"2572\":\"Q14139;Q14139-2\",\"2573\":\"Q14141-2;Q14141-4;Q14141;Q14141-3\",\"2574\":\"Q14142;Q14142-3;Q14142-2\",\"2575\":\"Q14145\",\"2576\":\"Q14146\",\"2577\":\"Q14147\",\"2578\":\"Q14149\",\"2579\":\"Q14151\",\"2580\":\"Q14152;Q14152-2\",\"2581\":\"Q14155-1;Q14155-5;Q14155-6;Q14155-2;Q14155-3;Q14155\",\"2582\":\"Q14156;Q14156-2;Q14156-3\",\"2583\":\"Q14157-5;Q14157;Q14157-3;Q14157-1;Q14157-4\",\"2584\":\"Q14160-3\",\"2585\":\"Q14161;Q14161-5;Q14161-3;Q14161-8;Q14161-4;Q14161-7;Q14161-11;Q14161-9;Q14161-6;Q14161-10;Q14161-2\",\"2586\":\"Q14165\",\"2587\":\"Q14166\",\"2588\":\"Q14181\",\"2589\":\"Q14185\",\"2590\":\"Q14186;Q14186-2\",\"2591\":\"Q14191\",\"2592\":\"Q14192\",\"2593\":\"Q14197\",\"2594\":\"Q14202\",\"2595\":\"Q14203-3;Q14203-4;Q14203-6;Q14203;Q14203-5;Q14203-2\",\"2596\":\"Q14204\",\"2597\":\"Q14207\",\"2598\":\"Q14232;Q14232-2\",\"2599\":\"Q14240-2\",\"2600\":\"Q14241\",\"2601\":\"Q14244;Q14244-2;Q14244-3;Q14244-6;Q14244-7;Q14244-4;Q14244-5\",\"2602\":\"Q14247;Q14247-3;Q14247-2\",\"2603\":\"Q14249\",\"2604\":\"Q14254\",\"2605\":\"Q14257;Q14257-2\",\"2606\":\"Q14258\",\"2607\":\"Q14318-2\",\"2608\":\"Q14320\",\"2609\":\"Q14331\",\"2610\":\"Q14332\",\"2611\":\"Q14344;Q14344-2\",\"2612\":\"Q14353;Q14353-2\",\"2613\":\"Q14432\",\"2614\":\"Q14444;Q14444-2\",\"2615\":\"Q14457\",\"2616\":\"Q14493;Q14493-2\",\"2617\":\"Q14498-2;Q14498;Q14498-3\",\"2618\":\"Q14517\",\"2619\":\"Q14527;Q14527-2\",\"2620\":\"Q14534\",\"2621\":\"Q14542-3;Q14542\",\"2622\":\"Q14554;Q14554-2\",\"2623\":\"Q14558-2;Q14558\",\"2624\":\"Q14562\",\"2625\":\"Q14566\",\"2626\":\"Q14571\",\"2627\":\"Q14573\",\"2628\":\"Q14596-2;Q14596\",\"2629\":\"Q14642\",\"2630\":\"Q14643-4;Q14643-8;Q14643-7;Q14643-5;Q14643-2;Q14643-3;Q14643-6;Q14643\",\"2631\":\"Q14644;Q14644-2\",\"2632\":\"Q14651\",\"2633\":\"Q14657\",\"2634\":\"Q14667;Q14667-2\",\"2635\":\"Q14669-3\",\"2636\":\"Q14671;Q14671-4\",\"2637\":\"Q14674;Q14674-2\",\"2638\":\"Q14676;Q14676-2;Q14676-3;Q14676-4\",\"2639\":\"Q14677-3;Q14677-2\",\"2640\":\"Q14678;Q14678-2\",\"2641\":\"Q14680-7;Q14680;Q14680-8;Q14680-2;Q14680-5;Q14680-6;Q14680-4;Q14680-3\",\"2642\":\"Q14683\",\"2643\":\"Q14684;Q14684-2\",\"2644\":\"Q14686\",\"2645\":\"Q14687;Q14687-3;Q14687-2\",\"2646\":\"Q14689-6;Q14689;Q14689-5;Q14689-2;Q14689-4\",\"2647\":\"Q14690\",\"2648\":\"Q14691\",\"2649\":\"Q14692\",\"2650\":\"Q14694;Q14694-3;Q14694-2\",\"2651\":\"Q14696\",\"2652\":\"Q14697\",\"2653\":\"Q14728\",\"2654\":\"Q14738;Q14738-2;Q14738-3\",\"2655\":\"Q14739\",\"2656\":\"Q14746-2;Q14746\",\"2657\":\"Q14764\",\"2658\":\"Q14765\",\"2659\":\"Q14781\",\"2660\":\"Q14789-2\",\"2661\":\"Q14790-8;Q14790-7;Q14790-2;Q14790;Q14790-4;Q14790-9;Q14790-6;Q14790-5;Q14790-3\",\"2662\":\"Q147X3;Q147X3-2\",\"2663\":\"Q14807;Q14807-2\",\"2664\":\"Q14814-4;Q14814;Q14814-6;Q14814-3;Q14814-5;Q14814-2\",\"2665\":\"Q14839;Q14839-2\",\"2666\":\"Q14847;Q14847-2;Q14847-3\",\"2667\":\"Q14849-2;Q14849-3;Q14849\",\"2668\":\"Q14865;Q14865-2\",\"2669\":\"Q14914-2;Q14914\",\"2670\":\"Q14919;Q14919-2\",\"2671\":\"Q14966-3;Q14966;Q14966-4;Q14966-5\",\"2672\":\"Q14966-6\",\"2673\":\"Q14974;Q14974-2\",\"2674\":\"Q14978-2;Q14978\",\"2675\":\"Q14980;Q14980-4;Q14980-3\",\"2676\":\"Q14997;Q14997-2;Q14997-3\",\"2677\":\"Q149N8-4;Q149N8;Q149N8-2\",\"2678\":\"Q14BN4-2;Q14BN4-3;Q14BN4;Q14BN4-4;Q14BN4-5\",\"2679\":\"Q14C86-4;Q14C86-5;Q14C86-2;Q14C86;Q14C86-6;Q14C86-3\",\"2680\":\"Q14CX7;Q14CX7-2\",\"2681\":\"Q14CZ7\",\"2682\":\"Q15003;Q15003-2\",\"2683\":\"Q15004;Q15004-2\",\"2684\":\"Q15005\",\"2685\":\"Q15006\",\"2686\":\"Q15007;Q15007-2\",\"2687\":\"Q15008;Q15008-4;Q15008-3;Q15008-2\",\"2688\":\"Q15011-3;Q15011-4;Q15011-2;Q15011\",\"2689\":\"Q15012\",\"2690\":\"Q15014\",\"2691\":\"Q15018\",\"2692\":\"Q15019;Q15019-2;Q15019-3\",\"2693\":\"Q15020;Q15020-4\",\"2694\":\"Q15021\",\"2695\":\"Q15022\",\"2696\":\"Q15024\",\"2697\":\"Q15025-7;Q15025-8;Q15025-5;Q15025-6;Q15025-4;Q15025-3;Q15025-2;Q15025\",\"2698\":\"Q15029-2;Q15029;Q15029-3\",\"2699\":\"Q15031\",\"2700\":\"Q15032;Q15032-3;Q15032-2;Q15032-4\",\"2701\":\"Q15035\",\"2702\":\"Q15036-2;Q15036\",\"2703\":\"Q15041;Q15041-3;Q15041-2\",\"2704\":\"Q15042;Q15042-3;Q15042-4\",\"2705\":\"Q15043-2;Q15043-3;Q15043\",\"2706\":\"Q15046;Q15046-2\",\"2707\":\"Q15047;Q15047-3\",\"2708\":\"Q15050\",\"2709\":\"Q15054;Q15054-3;Q15054-2\",\"2710\":\"Q15056\",\"2711\":\"Q15057\",\"2712\":\"Q15058\",\"2713\":\"Q15059;Q15059-2\",\"2714\":\"Q15061\",\"2715\":\"Q15067;Q15067-2;Q15067-3\",\"2716\":\"Q15070;Q15070-2\",\"2717\":\"Q15072\",\"2718\":\"Q15075\",\"2719\":\"Q15084-3;Q15084;Q15084-4;Q15084-5;Q15084-2\",\"2720\":\"Q15102\",\"2721\":\"Q15118;Q15118-2\",\"2722\":\"Q15119;Q15119-2\",\"2723\":\"Q15121;Q15121-2\",\"2724\":\"Q15125\",\"2725\":\"Q15126\",\"2726\":\"Q15131;Q15131-4;Q15131-2\",\"2727\":\"Q15149;Q15149-7;Q15149-5;Q15149-6\",\"2728\":\"Q15149-2\",\"2729\":\"Q15149-4\",\"2730\":\"Q15154;Q15154-2;Q15154-4\",\"2731\":\"Q15165;Q15165-1;Q15165-3\",\"2732\":\"Q15172;Q15172-2\",\"2733\":\"Q15181\",\"2734\":\"Q15185-4;Q15185;Q15185-3;Q15185-2\",\"2735\":\"Q15208\",\"2736\":\"Q15233;Q15233-2\",\"2737\":\"Q15257-3;Q15257-2;Q15257;Q15257-4\",\"2738\":\"Q15262-2;Q15262-3;Q15262-4;Q15262\",\"2739\":\"Q15269\",\"2740\":\"Q15276;Q15276-2\",\"2741\":\"Q15283-2;Q15283\",\"2742\":\"Q15286;Q15286-2\",\"2743\":\"Q15287;Q15287-3;Q15287-2\",\"2744\":\"Q15291;Q15291-2\",\"2745\":\"Q15293;Q15293-2\",\"2746\":\"Q15311\",\"2747\":\"Q15326-6;Q15326-3;Q15326;Q15326-4;Q15326-2;Q15326-5\",\"2748\":\"Q15334\",\"2749\":\"Q15345;Q15345-3\",\"2750\":\"Q15361\",\"2751\":\"Q15363\",\"2752\":\"Q15365\",\"2753\":\"Q15366\",\"2754\":\"Q15366-5;Q15366-8\",\"2755\":\"Q15366-6\",\"2756\":\"Q15369;Q15369-2\",\"2757\":\"Q15370;Q15370-2\",\"2758\":\"Q15382\",\"2759\":\"Q15386\",\"2760\":\"Q15388\",\"2761\":\"Q15390;Q15390-2\",\"2762\":\"Q15392-2;Q15392\",\"2763\":\"Q15393\",\"2764\":\"Q15397\",\"2765\":\"Q15398-3;Q15398;Q15398-1\",\"2766\":\"Q15404;Q15404-2\",\"2767\":\"Q15418-4;Q15418;Q15418-2;Q15418-3\",\"2768\":\"Q15424;Q15424-4;Q15424-3;Q15424-2\",\"2769\":\"Q15427\",\"2770\":\"Q15428\",\"2771\":\"Q15434\",\"2772\":\"Q15435;Q15435-2;Q15435-3\",\"2773\":\"Q15436;Q15436-2\",\"2774\":\"Q15437\",\"2775\":\"Q15438;Q15438-2;Q15438-3\",\"2776\":\"Q15459;Q15459-2\",\"2777\":\"Q15464;Q15464-2\",\"2778\":\"Q15477\",\"2779\":\"Q15526-2;Q15526\",\"2780\":\"Q15528-2;Q15528\",\"2781\":\"Q15532-2;Q15532\",\"2782\":\"Q15542;Q15542-2\",\"2783\":\"Q15545\",\"2784\":\"Q15554\",\"2785\":\"Q15555-4;Q15555-5;Q15555-3;Q15555\",\"2786\":\"Q15572-6;Q15572;Q15572-2;Q15572-4\",\"2787\":\"Q15573;Q15573-2\",\"2788\":\"Q15583-4;Q15583-2;Q15583-3;Q15583\",\"2789\":\"Q15596\",\"2790\":\"Q15599;Q15599-3\",\"2791\":\"Q155Q3\",\"2792\":\"Q15629-2;Q15629\",\"2793\":\"Q15631\",\"2794\":\"Q15633-2;Q15633\",\"2795\":\"Q15637-5\",\"2796\":\"Q15637-6;Q15637-3;Q15637-2;Q15637\",\"2797\":\"Q15642;Q15642-2;Q15642-4;Q15642-3;Q15642-5\",\"2798\":\"Q15643\",\"2799\":\"Q15645\",\"2800\":\"Q15646;Q15646-3\",\"2801\":\"Q15648\",\"2802\":\"Q15649;Q15649-2\",\"2803\":\"Q15650\",\"2804\":\"Q15651;Q15651-2\",\"2805\":\"Q15652;Q15652-3;Q15652-2\",\"2806\":\"Q15654\",\"2807\":\"Q15691\",\"2808\":\"Q15695;Q15696\",\"2809\":\"Q15714-2;Q15714-3\",\"2810\":\"Q15717;Q15717-2\",\"2811\":\"Q15723-2;Q15723-3;Q15723-4;Q15723-1;Q15723\",\"2812\":\"Q15738\",\"2813\":\"Q15750-2;Q15750\",\"2814\":\"Q15758;Q15758-3;Q15758-2\",\"2815\":\"Q15771\",\"2816\":\"Q15773\",\"2817\":\"Q15785\",\"2818\":\"Q15796-2;Q15796\",\"2819\":\"Q15813;Q15813-2\",\"2820\":\"Q15814\",\"2821\":\"Q15818\",\"2822\":\"Q15819\",\"2823\":\"Q15833-2;Q15833;Q15833-3\",\"2824\":\"Q15836\",\"2825\":\"Q15843\",\"2826\":\"Q15853-2;Q15853;Q15853-4;Q15853-3\",\"2827\":\"Q15904\",\"2828\":\"Q15906;Q15906-2\",\"2829\":\"Q15907;Q15907-2;P62491-2;P62491\",\"2830\":\"Q15910-3;Q15910;Q15910-2;Q15910-4;Q15910-5\",\"2831\":\"Q15911;Q15911-2\",\"2832\":\"Q15942;Q15942-2\",\"2833\":\"Q16134;Q16134-3\",\"2834\":\"Q16181-2\",\"2835\":\"Q16186\",\"2836\":\"Q16204\",\"2837\":\"Q16222;Q16222-3;Q16222-2\",\"2838\":\"Q16270-2;Q16270\",\"2839\":\"Q16342-3;Q16342;Q16342-5;Q16342-2;Q16342-4\",\"2840\":\"Q16401-2;Q16401\",\"2841\":\"Q16512;Q16512-2;Q16512-3\",\"2842\":\"Q16513;Q16513-2;Q16513-3;Q16513-4;Q16513-5\",\"2843\":\"Q16514-2;Q16514\",\"2844\":\"Q16527\",\"2845\":\"Q16531\",\"2846\":\"Q16537;Q16537-2;Q16537-3\",\"2847\":\"Q16539;Q16539-3;Q16539-5;Q16539-4\",\"2848\":\"Q16540\",\"2849\":\"Q16543\",\"2850\":\"Q16555-2;Q16555\",\"2851\":\"Q16563-2;Q16563\",\"2852\":\"Q16576\",\"2853\":\"Q16594\",\"2854\":\"Q16595;Q16595-2;Q16595-3\",\"2855\":\"Q16611-2;Q16611\",\"2856\":\"Q16629-3;Q16629-2;Q16629-4;Q16629\",\"2857\":\"Q16630-2;Q16630;Q16630-3\",\"2858\":\"Q16635-9;Q16635-8;Q16635-7;Q16635-6;Q16635-3;Q16635-4;Q16635-2;Q16635-5;Q16635\",\"2859\":\"Q16637-4;Q16637-2;Q16637-3;Q16637\",\"2860\":\"Q16643;Q16643-3\",\"2861\":\"Q16649\",\"2862\":\"Q16658\",\"2863\":\"Q16666-2;Q16666;Q16666-3;Q16666-6\",\"2864\":\"Q16678\",\"2865\":\"Q16698-2;Q16698\",\"2866\":\"Q16706\",\"2867\":\"Q16718;Q16718-2\",\"2868\":\"Q16719;Q16719-2\",\"2869\":\"Q16740\",\"2870\":\"Q16762\",\"2871\":\"Q16763\",\"2872\":\"Q16773;Q16773-2;Q16773-3\",\"2873\":\"Q16774;Q16774-2;Q16774-3\",\"2874\":\"Q16775;Q16775-2\",\"2875\":\"Q16778;Q8N257\",\"2876\":\"Q16795\",\"2877\":\"Q16799;Q16799-3;Q16799-2\",\"2878\":\"Q16822;Q16822-3\",\"2879\":\"Q16831\",\"2880\":\"Q16832\",\"2881\":\"Q16836-2;Q16836;Q16836-3\",\"2882\":\"Q16850;Q16850-2\",\"2883\":\"Q16851\",\"2884\":\"Q16864;Q16864-2\",\"2885\":\"Q16875-3;Q16875-2;Q16875;Q16875-4\",\"2886\":\"Q16880\",\"2887\":\"Q16881-5;Q16881-2;Q16881-4;Q16881-3;Q16881-6;Q16881;Q16881-7\",\"2888\":\"Q16890-5;Q16890;Q16890-2;Q16890-4;Q16890-3\",\"2889\":\"Q16891-2\",\"2890\":\"Q16891-4\",\"2891\":\"Q17RN3\",\"2892\":\"Q17RY0;Q17RY0-2;Q17RY0-3\",\"2893\":\"Q17RY6;Q17RY6-2\",\"2894\":\"Q1ED39\",\"2895\":\"Q1KMD3\",\"2896\":\"Q1MSJ5;Q1MSJ5-1;Q1MSJ5-2\",\"2897\":\"Q24JP5;Q24JP5-2;Q24JP5-4\",\"2898\":\"Q27J81;Q27J81-2\",\"2899\":\"Q29RF7\",\"2900\":\"Q2KHR2;Q2KHR2-2\",\"2901\":\"Q2KHR3;Q2KHR3-2\",\"2902\":\"Q2KHT3-2;Q2KHT3\",\"2903\":\"Q2M1P5\",\"2904\":\"Q2M296-4;Q2M296-3;Q2M296-2;Q2M296\",\"2905\":\"Q2M2I8-2;Q2M2I8\",\"2906\":\"Q2M389;Q2M389-2\",\"2907\":\"Q2NKX8\",\"2908\":\"Q2NL82\",\"2909\":\"Q2PZI1;Q2PZI1-2\",\"2910\":\"Q2T9J0-2;Q2T9J0\",\"2911\":\"Q2TAK8-2;Q2TAK8\",\"2912\":\"Q2TAL8\",\"2913\":\"Q2TAY7\",\"2914\":\"Q2TB10\",\"2915\":\"Q2TB18;Q2TB18-2\",\"2916\":\"Q2TBE0;Q2TBE0-2;Q2TBE0-3\",\"2917\":\"Q32MK0;Q32MK0-4\",\"2918\":\"Q32MZ4-3;Q32MZ4-2;Q32MZ4\",\"2919\":\"Q32NB8;Q32NB8-2;Q32NB8-3\",\"2920\":\"Q32NC0;Q32NC0-2\",\"2921\":\"Q32P28;Q32P28-4;Q32P28-3\",\"2922\":\"Q32P41\",\"2923\":\"Q32P44;Q32P44-2\",\"2924\":\"Q330K2-2;Q330K2\",\"2925\":\"Q3B726\",\"2926\":\"Q3B7T1;Q3B7T1-5\",\"2927\":\"Q3KQU3;Q3KQU3-2\",\"2928\":\"Q3KQZ1-3;Q3KQZ1-2;Q3KQZ1;Q3KQZ1-4\",\"2929\":\"Q3KR37-2;Q3KR37;Q3KR37-4;Q3KR37-3\",\"2930\":\"Q3L8U1-2;Q3L8U1-3;Q3L8U1\",\"2931\":\"Q3LXA3;Q3LXA3-2\",\"2932\":\"Q3MHD2;Q3MHD2-2\",\"2933\":\"Q3MIP1\",\"2934\":\"Q3MIX3\",\"2935\":\"Q3SXM5;Q3SXM5-2\",\"2936\":\"Q3SY69;Q3SY69-3\",\"2937\":\"Q3V6T2-4;Q3V6T2-2;Q3V6T2-3;Q3V6T2;Q3V6T2-5\",\"2938\":\"Q3ZAQ7;Q3ZAQ7-2\",\"2939\":\"Q3ZCQ8-2;Q3ZCQ8;Q3ZCQ8-3\",\"2940\":\"Q3ZCW2\",\"2941\":\"Q495W5-2;Q495W5\",\"2942\":\"Q49A26-5;Q49A26;Q49A26-3;Q49A26-4\",\"2943\":\"Q49A88;Q49A88-2;Q49A88-3;Q49A88-6;Q49A88-5\",\"2944\":\"Q49B96\",\"2945\":\"Q4AC94;Q4AC94-2;Q4AC94-4;Q4AC94-1;Q4AC94-3\",\"2946\":\"Q4G0A6\",\"2947\":\"Q4G0F5\",\"2948\":\"Q4G0I0\",\"2949\":\"Q4G0J3-3;Q4G0J3\",\"2950\":\"Q4G0N4;Q4G0N4-2;Q4G0N4-3\",\"2951\":\"Q4G0X9-2;Q4G0X9;Q4G0X9-5;Q4G0X9-4;Q4G0X9-3\",\"2952\":\"Q4G148-2;Q4G148\",\"2953\":\"Q4G176\",\"2954\":\"Q4J6C6-4;Q4J6C6;Q4J6C6-2;Q4J6C6-3\",\"2955\":\"Q4KMP7\",\"2956\":\"Q4KMQ1;Q4KMQ1-2;Q4KMQ1-3\",\"2957\":\"Q4KMQ2-3;Q4KMQ2;Q4KMQ2-2;Q4KMQ2-4\",\"2958\":\"Q4LDE5;Q4LDE5-4\",\"2959\":\"Q4LE39-3;Q4LE39-2;Q4LE39;Q4LE39-4\",\"2960\":\"Q4V328;Q4V328-4;Q4V328-2;Q4V328-3\",\"2961\":\"Q4VC05-2\",\"2962\":\"Q4VC31\",\"2963\":\"Q4VC44;Q4VC44-3;Q4VC44-2;Q4VC44-4\",\"2964\":\"Q4W5G0\",\"2965\":\"Q4ZIN3-2;Q4ZIN3\",\"2966\":\"Q504Q3-2;Q504Q3-3;Q504Q3\",\"2967\":\"Q52LJ0;Q52LJ0-1\",\"2968\":\"Q52LR7\",\"2969\":\"Q52LW3\",\"2970\":\"Q53EL6-2;Q53EL6\",\"2971\":\"Q53EP0;Q53EP0-2\",\"2972\":\"Q53EZ4;Q53EZ4-2\",\"2973\":\"Q53F19;Q53F19-2\",\"2974\":\"Q53FT3\",\"2975\":\"Q53FV1\",\"2976\":\"Q53G59;Q53G59-2\",\"2977\":\"Q53GA4\",\"2978\":\"Q53GQ0\",\"2979\":\"Q53GS7;Q53GS7-2\",\"2980\":\"Q53GS9;Q53GS9-3\",\"2981\":\"Q53H12\",\"2982\":\"Q53H47-3;Q53H47\",\"2983\":\"Q53H82\",\"2984\":\"Q53H96;Q53H96-2\",\"2985\":\"Q53HC9\",\"2986\":\"Q53HL2\",\"2987\":\"Q53LP3\",\"2988\":\"Q53R41-2;Q53R41\",\"2989\":\"Q53SF7-4;Q53SF7-3;Q53SF7-2;Q53SF7\",\"2990\":\"Q53TN4-3;Q53TN4\",\"2991\":\"Q562E7;Q562E7-3;Q562E7-4;Q562E7-2;Q562E7-6;Q562E7-5\",\"2992\":\"Q562F6;Q562F6-2\",\"2993\":\"Q562R1\",\"2994\":\"Q567U6\",\"2995\":\"Q56NI9\",\"2996\":\"Q56VL3\",\"2997\":\"Q587I9\",\"2998\":\"Q58A45-3;Q58A45;Q58A45-2\",\"2999\":\"Q58WW2;Q58WW2-2;Q58WW2-3;Q58WW2-4\",\"3000\":\"Q5BJD5;Q5BJD5-3;Q5BJD5-2\",\"3001\":\"Q5BJF2\",\"3002\":\"Q5BJF6-2;Q5BJF6-3;Q5BJF6-4;Q5BJF6;Q5BJF6-8;Q5BJF6-5;Q5BJF6-6;Q5BJF6-10;Q5BJF6-7;Q5BJF6-9\",\"3003\":\"Q5BJH7-2\",\"3004\":\"Q5I7T1;Q5BKT4\",\"3005\":\"Q5BKU9\",\"3006\":\"Q5BKY9;Q5BKY9-2;Q8N9E0\",\"3007\":\"Q5BKZ1;Q5BKZ1-3\",\"3008\":\"Q5C9Z4\",\"3009\":\"Q5F1R6;Q5F1R6-3\",\"3010\":\"Q5GLZ8-2;Q5GLZ8;Q5GLZ8-3;Q5GLZ8-6\",\"3011\":\"Q5H8A4-2;Q5H8A4;Q5H8A4-4;Q5H8A4-3;Q5H8A4-6;Q5H8A4-5\",\"3012\":\"Q5H9F3-3;Q5H9F3-2;Q5H9F3\",\"3013\":\"Q5H9R7-6;Q5H9R7-2;Q5H9R7;Q5H9R7-5;Q5H9R7-4;Q5H9R7-3\",\"3014\":\"Q5H9U9;Q5H9U9-2\",\"3015\":\"Q5HYI7;Q5HYI7-4;Q5HYI7-5\",\"3016\":\"Q5HYI8\",\"3017\":\"Q5HYJ3;Q5HYJ3-3;Q5HYJ3-2\",\"3018\":\"Q5HYK3\",\"3019\":\"Q5HYK7-2;Q5HYK7;Q5HYK7-3;Q5HYK7-5;Q5HYK7-4\",\"3020\":\"Q5J8M3;Q5J8M3-2;Q5J8M3-3\",\"3021\":\"Q5JPE7-2;Q5JPE7;P69849;Q5JPE7-3\",\"3022\":\"Q5JPH6;Q5JPH6-2\",\"3023\":\"Q5JRA6;Q5JRA6-2\",\"3024\":\"Q5JRX3;Q5JRX3-2;Q5JRX3-3\",\"3025\":\"Q5JS54-2;Q5JS54;Q5JS54-3\",\"3026\":\"Q5JSH3;Q5JSH3-2;Q5JSH3-4\",\"3027\":\"Q5JSL3\",\"3028\":\"Q5JSZ5;Q5JSZ5-5\",\"3029\":\"Q5JTH9;Q5JTH9-2;Q5JTH9-3\",\"3030\":\"Q5JTJ3-3;Q5JTJ3;Q5JTJ3-2\",\"3031\":\"Q5JTV8\",\"3032\":\"Q5JTW2;Q5JTW2-3;Q5JTW2-5;Q5JTW2-2\",\"3033\":\"Q5JTZ9\",\"3034\":\"Q5JUR7\",\"3035\":\"Q5JVF3-3;Q5JVF3;Q5JVF3-2;Q5JVF3-4\",\"3036\":\"Q5JVS0;Q5JVS0-2\",\"3037\":\"Q5K651\",\"3038\":\"Q5M775-4;Q5M775;Q5M775-5;Q5M775-3;Q5M775-2\",\"3039\":\"Q5MNZ6\",\"3040\":\"Q5NDL2;Q5NDL2-3;Q5NDL2-2\",\"3041\":\"Q5PRF9\",\"3042\":\"Q5PSV4-2;Q5PSV4\",\"3043\":\"Q5QJE6\",\"3044\":\"Q5R372-7;Q5R372-8;Q5R372-6;Q5R372-5;B7ZAP0\",\"3045\":\"Q5R3I4\",\"3046\":\"Q5RI15;Q5RI15-2\",\"3047\":\"Q5RKV6\",\"3048\":\"Q5SGD2;Q5SGD2-2;Q5SGD2-3\",\"3049\":\"Q5SNT2;Q5SNT2-2\",\"3050\":\"Q5SQN1;Q5SQN1-2;Q5SQN1-4\",\"3051\":\"Q5SRE5\",\"3052\":\"Q5SSJ5;Q5SSJ5-2;Q5SSJ5-3\",\"3053\":\"Q5ST30;Q5ST30-4;Q5ST30-3\",\"3054\":\"Q5SVZ6\",\"3055\":\"Q5SW79\",\"3056\":\"Q5SW96\",\"3057\":\"Q5SWA1\",\"3058\":\"Q5SWX8;Q5SWX8-3;Q5SWX8-4;Q5SWX8-2\",\"3059\":\"Q5SXM2\",\"3060\":\"Q5SY16\",\"3061\":\"Q5SYE7-2;Q5SYE7\",\"3062\":\"Q5T011;Q5T011-5\",\"3063\":\"Q5T0D9;Q5T0D9-2\",\"3064\":\"Q5T0N5-3;Q5T0N5-4;Q5T0N5-2;Q5T0N5-5;Q5T0N5\",\"3065\":\"Q5T0W9\",\"3066\":\"Q5T160\",\"3067\":\"Q5T1C6\",\"3068\":\"Q5T1M5;Q5T1M5-2\",\"3069\":\"Q5T1V6;Q5T1V6-2\",\"3070\":\"Q5T200\",\"3071\":\"Q5T200-2\",\"3072\":\"Q5T280\",\"3073\":\"Q5T2E6;Q5T2E6-2\",\"3074\":\"Q5T2R2;Q5T2R2-3;Q5T2R2-2\",\"3075\":\"Q5T2T1;Q5T2T1-2\",\"3076\":\"Q5T3F8;Q5T3F8-3;Q5T3F8-2\",\"3077\":\"Q5T3I0;Q5T3I0-3\",\"3078\":\"Q5T3J3\",\"3079\":\"Q5T440\",\"3080\":\"Q5T4F4-5;Q5T4F4-8;Q5T4F4-2;Q5T4F4;Q5T4F4-3;Q5T4F4-6;Q5T4F4-7;Q5T4F4-4\",\"3081\":\"Q5T4S7-3;Q5T4S7;Q5T4S7-2;Q5T4S7-4\",\"3082\":\"Q5T5C0;Q5T5C0-2;Q5T5C0-3\",\"3083\":\"Q5T5P2-3;Q5T5P2\",\"3084\":\"Q5T5U3\",\"3085\":\"Q5T5X7\",\"3086\":\"Q5T5Y3-3;Q5T5Y3;Q5T5Y3-2\",\"3087\":\"Q5T653\",\"3088\":\"Q5T6F2\",\"3089\":\"Q5T6S3;Q5T6S3-3;Q5T6S3-2\",\"3090\":\"Q5T6V5\",\"3091\":\"Q5T7V8;Q5T7V8-3;Q5T7V8-4;Q5T7V8-2\",\"3092\":\"Q5T8D3-3;Q5T8D3-2;Q5T8D3-4\",\"3093\":\"Q5T8I3-2;Q5T8I3\",\"3094\":\"Q5T8P6\",\"3095\":\"Q5T8P6-3;Q5T8P6-5\",\"3096\":\"Q5T9A4\",\"3097\":\"Q5T9L3;Q5T9L3-3\",\"3098\":\"Q5T9S5-2;Q5T9S5\",\"3099\":\"Q5TA45-2;Q5TA45-3;Q5TA45;Q5TA45-5;Q5TA45-4\",\"3100\":\"Q5TAQ9;Q5TAQ9-2\",\"3101\":\"Q5TAX3\",\"3102\":\"Q5TB30;Q5TB30-2\",\"3103\":\"Q5TBB1;Q5TBB1-2\",\"3104\":\"Q5TC12-3;Q5TC12-2\",\"3105\":\"Q5TC82-2;Q5TC82\",\"3106\":\"Q5TCX8;Q5TCX8-2\",\"3107\":\"Q5TCZ1;Q5TCZ1-3;Q5TCZ1-2\",\"3108\":\"Q5TDH0-3;Q5TDH0;Q5TDH0-2\",\"3109\":\"Q5TEU4;Q5TEU4-2\",\"3110\":\"Q5TF39\",\"3111\":\"Q5TFE4;Q5TFE4-2\",\"3112\":\"Q5TGY3\",\"3113\":\"Q5TGZ0-2;Q5TGZ0\",\"3114\":\"Q5THJ4-2;Q5THJ4\",\"3115\":\"Q5THK1;Q5THK1-4;Q5THK1-3\",\"3116\":\"Q5TKA1;Q5TKA1-3;Q5TKA1-2\",\"3117\":\"Q5U3C3\",\"3118\":\"Q5U5X0\",\"3119\":\"Q5UIP0;Q5UIP0-2\",\"3120\":\"Q5VIR6-4;Q5VIR6;Q5VIR6-2;Q5VIR6-3\",\"3121\":\"Q5VSL9;Q5VSL9-2\",\"3122\":\"Q5VST6;Q5VST6-2\",\"3123\":\"Q5VSY0-2;Q5VSY0\",\"3124\":\"Q5VT06\",\"3125\":\"Q5VT25-4;Q5VT25-5;Q5VT25;Q5VT25-2;Q5VT25-6;Q5VT25-3\",\"3126\":\"Q5VT52-3;Q5VT52-5\",\"3127\":\"Q5VT66-2;Q5VT66;Q5VT66-3\",\"3128\":\"Q5VT79;P13928;P13928-3\",\"3129\":\"Q5VTE6-2;Q5VTE6\",\"3130\":\"Q5VTL8;Q5VTL8-2\",\"3131\":\"Q5VTR2\",\"3132\":\"Q5VUA4\",\"3133\":\"Q5VUE5\",\"3134\":\"Q5VUM1\",\"3135\":\"Q5VV41;Q5VV41-2\",\"3136\":\"Q5VV42;Q5VV42-2\",\"3137\":\"Q5VW32;Q5VW32-2\",\"3138\":\"Q5VW36\",\"3139\":\"Q5VW38;Q5VW38-2;Q5VW38-3\",\"3140\":\"Q5VWG9\",\"3141\":\"Q5VWJ9\",\"3142\":\"Q5VWN6;Q5VWN6-2\",\"3143\":\"Q5VWQ0\",\"3144\":\"Q5VWQ8-2;Q5VWQ8;Q5VWQ8-3;Q5VWQ8-4;Q5VWQ8-5\",\"3145\":\"Q5VWZ2;Q5VWZ2-2\",\"3146\":\"Q5VYK3\",\"3147\":\"Q5VYS8;Q5VYS8-6;Q5VYS8-4\",\"3148\":\"Q5VZ89-7;Q5VZ89;Q5VZ89-3;Q5VZ89-5\",\"3149\":\"Q5VZE5\",\"3150\":\"Q5VZF2-3;Q5VZF2;Q5VZF2-2\",\"3151\":\"Q5VZK9;Q5VZK9-2\",\"3152\":\"Q5VZL5-4;Q5VZL5;Q5VZL5-2;Q5VZL5-3\",\"3153\":\"Q7L523;Q5VZM2-2;Q5VZM2\",\"3154\":\"Q5W0B1\",\"3155\":\"Q5W0V3;Q5W0V3-2\",\"3156\":\"Q5W111;Q5W111-2\",\"3157\":\"Q5XG87;Q5XG87-2\",\"3158\":\"Q5XKP0\",\"3159\":\"Q5ZPR3-3;Q5ZPR3-4;Q5ZPR3;Q5ZPR3-2\",\"3160\":\"Q63HN8-4;Q63HN8\",\"3161\":\"Q63HQ0;Q63HQ0-2\",\"3162\":\"Q63HR2-5;Q63HR2-2;Q63HR2-6;Q63HR2;Q63HR2-4\",\"3163\":\"Q63ZY3-3;Q63ZY3;Q63ZY3-2\",\"3164\":\"Q641Q2;Q641Q2-2\",\"3165\":\"Q643R3\",\"3166\":\"Q64LD2\",\"3167\":\"Q658P3-3;Q658P3;Q658P3-2;Q658P3-4\",\"3168\":\"Q658Y4\",\"3169\":\"Q659A1\",\"3170\":\"Q659C4;Q659C4-9;Q659C4-2;Q659C4-3\",\"3171\":\"Q66K14-2;Q66K14\",\"3172\":\"Q66K74-2;Q66K74\",\"3173\":\"Q66PJ3-2;Q66PJ3-5\",\"3174\":\"Q676U5-2;Q676U5;Q676U5-5;Q676U5-4;Q676U5-3\",\"3175\":\"Q684P5-3;Q684P5;Q684P5-2\",\"3176\":\"Q687X5;Q687X5-2\",\"3177\":\"Q68CP9;Q68CP9-3\",\"3178\":\"Q68CQ4\",\"3179\":\"Q68CQ7;Q68CQ7-2\",\"3180\":\"Q68CR1-3;Q68CR1-2;Q68CR1\",\"3181\":\"Q68CZ2;Q68CZ2-2\",\"3182\":\"Q68CZ6;Q68CZ6-2\",\"3183\":\"Q68D10;Q68D10-2;Q68D10-3\",\"3184\":\"Q68D91;Q68D91-2\",\"3185\":\"Q68DH5\",\"3186\":\"Q68DK2-2;Q68DK2;Q68DK2-5\",\"3187\":\"Q68DK7\",\"3188\":\"Q68E01-2;Q68E01;Q68E01-3\",\"3189\":\"Q68EM7;Q68EM7-6;Q68EM7-5;Q68EM7-2\",\"3190\":\"Q69YH5\",\"3191\":\"Q69YN2;Q69YN2-3\",\"3192\":\"Q69YN4;Q69YN4-2;Q69YN4-4\",\"3193\":\"Q69YQ0-2;Q69YQ0\",\"3194\":\"Q69YU5\",\"3195\":\"Q6AI08\",\"3196\":\"Q6AZY7-2;Q6AZY7\",\"3197\":\"Q6BDS2\",\"3198\":\"Q6DCA0\",\"3199\":\"Q6DD87\",\"3200\":\"Q6DD88\",\"3201\":\"Q6DHV7-2;Q6DHV7-3;Q6DHV7\",\"3202\":\"Q6DKI1;Q6DKI1-2\",\"3203\":\"Q6DKJ4;Q6DKJ4-3\",\"3204\":\"Q6DKK2\",\"3205\":\"Q6DN12-2;Q6DN12;Q6DN12-3;Q6DN12-4\",\"3206\":\"Q6EMK4\",\"3207\":\"Q6FI81;Q6FI81-3\",\"3208\":\"Q6FIF0-2;Q6FIF0\",\"3209\":\"Q6GQQ9-2;Q6GQQ9\",\"3210\":\"Q6GYQ0;Q6GYQ0-7;Q6GYQ0-5;Q6GYQ0-2;Q6GYQ0-6;Q6GYQ0-4\",\"3211\":\"Q6I9Y2\",\"3212\":\"Q6IA86-2;Q6IA86-3;Q6IA86-5;Q6IA86;Q6IA86-6;Q6IA86-4;Q6IA86-7\",\"3213\":\"Q6IAA8\",\"3214\":\"Q6IAN0\",\"3215\":\"Q6IBS0\",\"3216\":\"Q6IBW4;Q6IBW4-4;Q6IBW4-2\",\"3217\":\"Q6ICG6-3;Q6ICG6;Q6ICG6-2\",\"3218\":\"Q6IEG0;Q6IEG0-2\",\"3219\":\"Q6IN84\",\"3220\":\"Q6IPR1\",\"3221\":\"Q6IPR3;Q6IPR3-2\",\"3222\":\"Q6IQ21\",\"3223\":\"Q6IQ22\",\"3224\":\"Q6IQ32\",\"3225\":\"Q6IQ49;Q6IQ49-2;Q6IQ49-3\",\"3226\":\"Q6JQN1-2;Q6JQN1;Q6JQN1-5;Q6JQN1-4\",\"3227\":\"Q6KC79;Q6KC79-2\",\"3228\":\"Q6L8Q7-2;Q6L8Q7\",\"3229\":\"Q6MZP7;Q6MZP7-2;Q6MZP7-3\",\"3230\":\"Q6MZQ0;Q6MZQ0-4;Q6MZQ0-3\",\"3231\":\"Q6N021\",\"3232\":\"Q6N043-2;Q6N043\",\"3233\":\"Q6N069;Q6N069-3;Q6N069-2;Q6N069-4\",\"3234\":\"Q6NS38;Q6NS38-2\",\"3235\":\"Q6NSJ0\",\"3236\":\"Q6NSJ5\",\"3237\":\"Q6NTF9-2;Q6NTF9;Q6NTF9-3\",\"3238\":\"Q6NUK1;Q6NUK1-2\",\"3239\":\"Q6NUK4\",\"3240\":\"Q6NUM9;Q6NUM9-2\",\"3241\":\"Q6NUN9;Q6NUN9-3;Q6NUN9-2\",\"3242\":\"Q6NUQ1\",\"3243\":\"Q6NUQ4;Q6NUQ4-2\",\"3244\":\"Q6NUS6-2;Q6NUS6;Q6NUS6-3\",\"3245\":\"Q6NUT3-2;Q6NUT3-4;Q6NUT3;Q6NUT3-3\",\"3246\":\"Q6NVY1;Q6NVY1-2\",\"3247\":\"Q6NW29;Q6NW29-2\",\"3248\":\"Q6NW34-2;Q6NW34\",\"3249\":\"Q6NXR4\",\"3250\":\"Q6NXT4;Q6NXT4-2;Q6NXT4-4;Q6NXT4-3\",\"3251\":\"Q6NXT6-2;Q6NXT6\",\"3252\":\"Q6NYC8;Q6NYC8-2\",\"3253\":\"Q6NZ67\",\"3254\":\"Q6NZI2;Q6NZI2-2\",\"3255\":\"Q6NZY4;Q6NZY4-2\",\"3256\":\"Q6P087;Q6P087-2\",\"3257\":\"Q6P0N0\",\"3258\":\"Q6P158\",\"3259\":\"Q6P161\",\"3260\":\"Q6P1A2;Q6P1A2-2\",\"3261\":\"Q6P1J9\",\"3262\":\"Q6P1K2;Q6P1K2-4;Q6P1K2-2;Q6P1K2-3;Q6P1K2-6;Q6P1K2-5\",\"3263\":\"Q6P1L5\",\"3264\":\"Q6P1L8\",\"3265\":\"Q6P1M0\",\"3266\":\"Q6P1M3;Q6P1M3-2\",\"3267\":\"Q6P1N0;Q6P1N0-2\",\"3268\":\"Q6P1N9;Q6P1N9-2\",\"3269\":\"Q6P1Q0-2;Q6P1Q0;Q6P1Q0-7;Q6P1Q0-4\",\"3270\":\"Q6P1Q9;Q6P1Q9-2\",\"3271\":\"Q6P1S2;Q6P1S2-2\",\"3272\":\"Q6P1X5\",\"3273\":\"Q6P1X6;Q6P1X6-2\",\"3274\":\"Q6P2C8;Q6P2C8-2\",\"3275\":\"Q6P2E9;Q6P2E9-2\",\"3276\":\"Q6P2H3-2\",\"3277\":\"Q6P2Q9\",\"3278\":\"Q6P3W7\",\"3279\":\"Q6P3X3\",\"3280\":\"Q6P444\",\"3281\":\"Q6P4A7;Q6P4A7-2;Q6P4A7-3\",\"3282\":\"Q6P4E1-5;Q6P4E1;Q6P4E1-2\",\"3283\":\"Q6P4F2\",\"3284\":\"Q6P4F7;Q6P4F7-3;Q6P4F7-2\",\"3285\":\"Q6P4H8-2;Q6P4H8\",\"3286\":\"Q6P4Q7\",\"3287\":\"Q6P4R8-3;Q6P4R8;Q6P4R8-2\",\"3288\":\"Q6P587;Q6P587-2;Q6P587-3\",\"3289\":\"Q6P5Z2\",\"3290\":\"Q6P6C2;Q6P6C2-1;Q6P6C2-3\",\"3291\":\"Q6P996-4;Q6P996-5;Q6P996;Q6P996-3\",\"3292\":\"Q6P9B9\",\"3293\":\"Q6PCB5;Q6PCB5-2\",\"3294\":\"Q6PD62\",\"3295\":\"Q6PGN9-2;Q6PGN9;Q6PGN9-3\",\"3296\":\"Q6PGP7\",\"3297\":\"Q6PI48\",\"3298\":\"Q6PI78\",\"3299\":\"Q6PID6\",\"3300\":\"Q6PIU2-2;Q6PIU2;Q6PIU2-3\",\"3301\":\"Q6PIW4-2;Q6PIW4\",\"3302\":\"Q6PJ69\",\"3303\":\"Q6PJF5-2;Q6PJF5\",\"3304\":\"Q6PJG2\",\"3305\":\"Q6PJI9;Q6PJI9-2;Q6PJI9-3\",\"3306\":\"Q6PJT7;Q6PJT7-5;Q6PJT7-4\",\"3307\":\"Q6PK04\",\"3308\":\"Q6PK18;Q6PK18-2\",\"3309\":\"Q6PKC3;Q6PKC3-2\",\"3310\":\"Q6PKG0;Q6PKG0-3\",\"3311\":\"Q6PL18\",\"3312\":\"Q6PML9\",\"3313\":\"Q6Q0C0-2;Q6Q0C0\",\"3314\":\"Q6QNY0\",\"3315\":\"Q6QNY1\",\"3316\":\"Q6R327-3;Q6R327\",\"3317\":\"Q6RFH5;Q6RFH5-2\",\"3318\":\"Q6RW13-2\",\"3319\":\"Q6S8J3\",\"3320\":\"Q6SJ93;Q6SJ93-2\",\"3321\":\"Q6SPF0\",\"3322\":\"Q6STE5;Q6STE5-2\",\"3323\":\"Q6T4R5-2;Q6T4R5;Q6T4R5-4;Q6T4R5-3\",\"3324\":\"Q6UB28\",\"3325\":\"Q6UB35\",\"3326\":\"Q6UB99\",\"3327\":\"Q6ULP2-8;Q6ULP2-6;Q6ULP2;Q6ULP2-9;Q6ULP2-7\",\"3328\":\"Q6UN15;Q6UN15-5;Q6UN15-4\",\"3329\":\"Q6UVJ0\",\"3330\":\"Q6UVK1\",\"3331\":\"Q6UW02;Q6UW02-2\",\"3332\":\"Q6UW63\",\"3333\":\"Q6UW68\",\"3334\":\"Q6UW78\",\"3335\":\"Q6UWB1\",\"3336\":\"Q6UWE0;Q6UWE0-2\",\"3337\":\"Q6UWP7;Q6UWP7-3\",\"3338\":\"Q6UWU4;Q6UWU4-3;Q6UWU4-2\",\"3339\":\"Q6UWW8\",\"3340\":\"Q6UWY5\",\"3341\":\"Q6UX04;Q6UX04-2\",\"3342\":\"Q6UX07;Q6UX07-2\",\"3343\":\"Q6UX65\",\"3344\":\"Q6UXD5-6;Q6UXD5-3;Q6UXD5-5;Q6UXD5-2;Q6UXD5\",\"3345\":\"Q6UXH1-4;Q6UXH1;Q6UXH1-6;Q6UXH1-5;Q6UXH1-3;Q6UXH1-2\",\"3346\":\"Q6UXN9\",\"3347\":\"Q6UXV4\",\"3348\":\"Q6UY14-2;Q6UY14;Q6UY14-3\",\"3349\":\"Q6VMQ6-5;Q6VMQ6;Q6VMQ6-4;Q6VMQ6-2\",\"3350\":\"Q6VN20;Q6VN20-3;Q6VN20-2\",\"3351\":\"Q6VY07;Q6VY07-2\",\"3352\":\"Q6W2J9;Q6W2J9-4;Q6W2J9-2;Q6W2J9-3\",\"3353\":\"Q6WCQ1-2;Q6WCQ1;Q6WCQ1-3\",\"3354\":\"Q6WKZ4;Q6WKZ4-3\",\"3355\":\"Q6XQN6;Q6XQN6-2;Q6XQN6-3\",\"3356\":\"Q6XZF7;Q6XZF7-2\",\"3357\":\"Q6Y1H2\",\"3358\":\"Q6Y288\",\"3359\":\"Q6Y2X3\",\"3360\":\"Q6Y7W6-4;Q6Y7W6-5;Q6Y7W6;Q6Y7W6-3\",\"3361\":\"Q6YHK3;Q6YHK3-4;Q6YHK3-2\",\"3362\":\"Q6YN16;Q6YN16-2\",\"3363\":\"Q6YP21;Q6YP21-3\",\"3364\":\"Q6ZMI0;Q6ZMI0-2;Q6ZMI0-3;Q6ZMI0-5\",\"3365\":\"Q6ZMZ3;Q6ZMZ3-2;Q6ZMZ3-3\",\"3366\":\"Q6ZN18;Q6ZN18-2;Q6ZN18-3\",\"3367\":\"Q6ZNB6;Q6ZNB6-2\",\"3368\":\"Q6ZNC8;Q6ZNC8-3;Q6ZNC8-2\",\"3369\":\"Q6ZRI6-2;Q6ZRI6\",\"3370\":\"Q6ZRP7\",\"3371\":\"Q6ZRQ5\",\"3372\":\"Q6ZRS2;Q6ZRS2-2;Q6ZRS2-3\",\"3373\":\"Q6ZRV2\",\"3374\":\"Q6ZRY4\",\"3375\":\"Q6ZS17-2;Q6ZS17;Q6ZS17-3;Q6ZS17-4\",\"3376\":\"Q6ZSJ8\",\"3377\":\"Q6ZSR9\",\"3378\":\"Q6ZSZ5-2;Q6ZSZ5-1;Q6ZSZ5-6;Q6ZSZ5-5;Q6ZSZ5\",\"3379\":\"Q6ZT21-2;Q6ZT21\",\"3380\":\"Q6ZTW0;Q6ZTW0-2\",\"3381\":\"Q6ZU35\",\"3382\":\"Q6ZU65;Q6ZU65-2\",\"3383\":\"Q6ZUT6-4;Q6ZUT6;Q6ZUT6-2\",\"3384\":\"Q6ZUT9;Q6ZUT9-2\",\"3385\":\"Q6ZW31-2;Q6ZW31\",\"3386\":\"Q6ZW49;Q6ZW49-1;Q6ZW49-2\",\"3387\":\"Q6ZWT7\",\"3388\":\"Q6ZXV5-2;Q6ZXV5\",\"3389\":\"Q709C8-3;Q709C8;Q709C8-4;Q709C8-2\",\"3390\":\"Q709F0;Q709F0-2;Q709F0-3\",\"3391\":\"Q70CQ2;Q70CQ2-3;Q70CQ2-2\",\"3392\":\"Q70CQ3\",\"3393\":\"Q70E73;Q70E73-5;Q70E73-2\",\"3394\":\"Q70EL1;Q70EL1-7;Q70EL1-10;Q70EL1-8;Q70EL1-6\",\"3395\":\"Q70EL4-4;Q70EL4;Q70EL4-3;Q70EL4-2\",\"3396\":\"Q70UQ0;Q70UQ0-2\",\"3397\":\"Q70UQ0-4\",\"3398\":\"Q70Z53-2;Q70Z53-4;Q70Z53-5;Q70Z53-3;Q70Z53\",\"3399\":\"Q712K3\",\"3400\":\"Q71DI3\",\"3401\":\"Q71F23;Q71F23-3\",\"3402\":\"Q71RC2;Q71RC2-4;Q71RC2-5;Q71RC2-3;Q71RC2-6;Q71RC2-2;Q71RC2-7\",\"3403\":\"Q71RG4-3;Q71RG4-2;Q71RG4\",\"3404\":\"Q71SY5-5;Q71SY5;Q71SY5-2;Q71SY5-4;Q71SY5-3\",\"3405\":\"Q71UM5\",\"3406\":\"Q75QN2-2;Q75QN2\",\"3407\":\"Q765P7\",\"3408\":\"Q76FK4;Q76FK4-4;Q76FK4-2\",\"3409\":\"Q76L83;Q76L83-2\",\"3410\":\"Q7KYR7;Q7KYR7-1;Q7KYR7-6;Q7KYR7-4;Q7KYR7-5;Q7KYR7-3\",\"3411\":\"Q7KZ85\",\"3412\":\"Q7KZ85-2\",\"3413\":\"Q7KZF4\",\"3414\":\"Q7KZI7-15;Q7KZI7-16\",\"3415\":\"Q7KZN9-2;Q7KZN9\",\"3416\":\"Q7L014\",\"3417\":\"Q7L0Y3\",\"3418\":\"Q7L1Q6;Q7L1Q6-4;Q7L1Q6-3;Q7L1Q6-2\",\"3419\":\"Q7L1V2;Q7L1V2-2\",\"3420\":\"Q7L1W4\",\"3421\":\"Q7L2E3-2\",\"3422\":\"Q7L2H7;Q7L2H7-2\",\"3423\":\"Q7L2J0\",\"3424\":\"Q7L3T8\",\"3425\":\"Q7L4I2;Q7L4I2-2\",\"3426\":\"Q7L576;Q7L576-2\",\"3427\":\"Q7L590-2;Q7L590\",\"3428\":\"Q7L592;Q7L592-2\",\"3429\":\"Q7L5D6;Q7L5D6-2\",\"3430\":\"Q7L5N1\",\"3431\":\"Q7L5N7\",\"3432\":\"Q7L5Y9;Q7L5Y9-3;Q7L5Y9-2\",\"3433\":\"Q7L7X3;Q7L7X3-3\",\"3434\":\"Q7L8L6\",\"3435\":\"Q7LBC6;Q7LBC6-2\",\"3436\":\"Q7LBR1\",\"3437\":\"Q7LG56;Q7LG56-6;Q7LG56-2;Q7LG56-3\",\"3438\":\"Q7LGA3-3;Q7LGA3-2;Q7LGA3\",\"3439\":\"Q7LGC8\",\"3440\":\"Q7RTP0;Q7RTP0-2\",\"3441\":\"Q7RTP6;Q7RTP6-2;Q7RTP6-4;Q7RTP6-3;Q7RTP6-5\",\"3442\":\"Q7RTV0\",\"3443\":\"Q7Z2E3-7;Q7Z2E3;Q7Z2E3-5;Q7Z2E3-10;Q7Z2E3-8;Q7Z2E3-4;Q7Z2E3-9;Q7Z2E3-11;Q7Z2E3-3;Q7Z2E3-13\",\"3444\":\"Q7Z2K6\",\"3445\":\"Q7Z2K8;Q7Z2K8-2\",\"3446\":\"Q7Z2T5\",\"3447\":\"Q7Z2W4;Q7Z2W4-2\",\"3448\":\"Q7Z2W4-3\",\"3449\":\"Q7Z2W9;Q7Z2W9-2\",\"3450\":\"Q7Z2Z1-2;Q7Z2Z1\",\"3451\":\"Q7Z2Z2;Q7Z2Z2-2\",\"3452\":\"Q7Z304\",\"3453\":\"Q7Z333-3;Q7Z333;Q7Z333-4\",\"3454\":\"Q7Z388\",\"3455\":\"Q7Z392;Q7Z392-4;Q7Z392-3\",\"3456\":\"Q7Z3B3\",\"3457\":\"Q7Z3B4;Q7Z3B4-3;Q7Z3B4-2\",\"3458\":\"Q7Z3C6;Q7Z3C6-2\",\"3459\":\"Q7Z3E2\",\"3460\":\"Q7Z3K3-5;Q7Z3K3-7;Q7Z3K3-2;Q7Z3K3-3;Q7Z3K3-6;Q7Z3K3\",\"3461\":\"Q7Z3T8;Q7Z3T8-3\",\"3462\":\"Q7Z3U7-2;Q7Z3U7-6;Q7Z3U7-5;Q7Z3U7\",\"3463\":\"Q7Z403;Q7Z403-3;Q7Z403-2\",\"3464\":\"Q7Z406;Q7Z406-6;Q7Z406-2;Q7Z406-5;Q7Z406-4\",\"3465\":\"Q7Z412;Q7Z412-2\",\"3466\":\"Q7Z417\",\"3467\":\"Q7Z422-2;Q7Z422-4;Q7Z422-3;Q7Z422-5;Q7Z422\",\"3468\":\"Q7Z434\",\"3469\":\"Q7Z460-4;Q7Z460-2;Q7Z460-5;Q7Z460-3\",\"3470\":\"Q7Z478\",\"3471\":\"Q7Z4F1\",\"3472\":\"Q7Z4G1;Q7Z4G1-2\",\"3473\":\"Q7Z4G4;Q7Z4G4-2;Q7Z4G4-3\",\"3474\":\"Q7Z4H7;Q7Z4H7-3;Q7Z4H7-2\",\"3475\":\"Q7Z4H8;Q7Z4H8-2;Q7Z4H8-3\",\"3476\":\"Q7Z4L5;Q7Z4L5-2\",\"3477\":\"Q7Z4Q2;Q7Z4Q2-2\",\"3478\":\"Q7Z4S6-6;Q7Z4S6-5;Q7Z4S6-2;Q7Z4S6;Q7Z4S6-4;Q7Z4S6-3\",\"3479\":\"Q7Z4V5;Q7Z4V5-3\",\"3480\":\"Q7Z4W1\",\"3481\":\"Q7Z569;Q7Z569-2\",\"3482\":\"Q7Z589;Q7Z589-5;Q7Z589-4;Q7Z589-7;Q7Z589-6;Q7Z589-2\",\"3483\":\"Q7Z5G4;Q7Z5G4-3\",\"3484\":\"Q7Z5J4;Q7Z5J4-2;Q7Z5J4-3\",\"3485\":\"Q7Z5K2;Q7Z5K2-2;Q7Z5K2-3\",\"3486\":\"Q7Z5L9\",\"3487\":\"Q7Z6B7;Q7Z6B7-2\",\"3488\":\"Q7Z6E9;Q7Z6E9-2;Q7Z6E9-4\",\"3489\":\"Q7Z6I8;Q7Z6I8-2\",\"3490\":\"Q7Z6J0\",\"3491\":\"Q7Z6J9\",\"3492\":\"Q7Z6K5-2\",\"3493\":\"Q7Z6M4\",\"3494\":\"Q7Z6Z7-2;Q7Z6Z7-3;Q7Z6Z7\",\"3495\":\"Q7Z736;Q7Z736-3;Q7Z736-2;Q7Z736-4\",\"3496\":\"Q7Z739\",\"3497\":\"Q7Z7C8;Q7Z7C8-2;Q7Z7C8-4\",\"3498\":\"Q7Z7E8;Q7Z7E8-2\",\"3499\":\"Q7Z7F0;Q7Z7F0-2;Q7Z7F0-3\",\"3500\":\"Q7Z7F7;Q7Z7F7-2\",\"3501\":\"Q7Z7H5;Q7Z7H5-3\",\"3502\":\"Q7Z7H8;Q7Z7H8-2\",\"3503\":\"Q7Z7K0\",\"3504\":\"Q7Z7K6;Q7Z7K6-3\",\"3505\":\"Q86SF2\",\"3506\":\"Q86SQ0;Q86SQ0-2;Q86SQ0-3\",\"3507\":\"Q86SQ4-2;Q86SQ4;Q86SQ4-4;Q86SQ4-3\",\"3508\":\"Q86SQ9-3;Q86SQ9;Q86SQ9-2;Q86SQ9-4\",\"3509\":\"Q86SX3-2;Q86SX3-6;Q86SX3;Q86SX3-5;Q86SX3-3\",\"3510\":\"Q86SX6\",\"3511\":\"Q86SZ2;Q86SZ2-2\",\"3512\":\"Q86T03-2;Q86T03\",\"3513\":\"Q86T24\",\"3514\":\"Q86TB3\",\"3515\":\"Q86TB9-4;Q86TB9;Q86TB9-2\",\"3516\":\"Q86TC9;Q86TC9-2\",\"3517\":\"Q86TG7\",\"3518\":\"Q86TI2;Q86TI2-4;Q86TI2-2\",\"3519\":\"Q86TJ2;Q86TJ2-3;Q86TJ2-2\",\"3520\":\"Q86TM6-2;Q86TM6-3;Q86TM6\",\"3521\":\"Q86TS9;Q86TS9-3;Q86TS9-2\",\"3522\":\"Q86TU7;Q86TU7-3;Q86TU7-2\",\"3523\":\"Q86TW2;Q86TW2-2;Q86TW2-3\",\"3524\":\"Q86TX2\",\"3525\":\"Q86U28\",\"3526\":\"Q86U38;Q86U38-2\",\"3527\":\"Q86U42;Q86U42-2;Q92843-2\",\"3528\":\"Q86U44\",\"3529\":\"Q86U70;Q86U70-2;Q86U70-3\",\"3530\":\"Q86U86-8;Q86U86;Q86U86-5;Q86U86-7;Q86U86-2;Q86U86-4;Q86U86-9;Q86U86-3;Q86U86-6\",\"3531\":\"Q86U90\",\"3532\":\"Q86UD0\",\"3533\":\"Q86UE4\",\"3534\":\"Q86UE8;Q86UE8-2;Q86UE8-3\",\"3535\":\"Q86UK7-3;Q86UK7-2\",\"3536\":\"Q86UL3\",\"3537\":\"Q86UN3;Q86UN3-2\",\"3538\":\"Q86UP2;Q86UP2-4;Q86UP2-2;Q86UP2-3\",\"3539\":\"Q86UR5-11;Q86UR5-10;Q86UR5-13;Q86UR5-9;Q86UR5-12;Q86UR5-8;Q86UR5-7;Q86UR5-6;Q86UR5-5;Q86UR5-3;Q86UR5-4;Q86UR5\",\"3540\":\"Q86US8\",\"3541\":\"Q86UT6-2;Q86UT6\",\"3542\":\"Q86UU0-4;Q86UU0-2;Q86UU0;Q86UU0-3\",\"3543\":\"Q86UU1-2;Q86UU1;Q86UU1-3\",\"3544\":\"Q86UV5;Q86UV5-8;Q86UV5-2;Q86UV5-3;Q86UV5-7\",\"3545\":\"Q86UW9;Q86UW9-2\",\"3546\":\"Q86UY8-2;Q86UY8\",\"3547\":\"Q86V21;Q86V21-2;Q86V21-3\",\"3548\":\"Q86V40;Q86V40-2\",\"3549\":\"Q86V48;Q86V48-2;Q86V48-3\",\"3550\":\"Q86V81\",\"3551\":\"Q86V85\",\"3552\":\"Q86V97\",\"3553\":\"Q86VI3\",\"3554\":\"Q86VM9\",\"3555\":\"Q86VN1;Q86VN1-2\",\"3556\":\"Q86VP1-2;Q86VP1;Q86VP1-3;Q86VP1-4\",\"3557\":\"Q86VP6;Q86VP6-2\",\"3558\":\"Q86VQ1\",\"3559\":\"Q86VR2\",\"3560\":\"Q86VS8\",\"3561\":\"Q86VU5\",\"3562\":\"Q86VV8-3;Q86VV8;Q86VV8-4\",\"3563\":\"Q86VX2-2;Q86VX2\",\"3564\":\"Q86VX9-5;Q86VX9;Q86VX9-3;Q86VX9-2;Q86VX9-4\",\"3565\":\"Q86VZ4\",\"3566\":\"Q86VZ5\",\"3567\":\"Q86W34;Q86W34-5\",\"3568\":\"Q86W42;Q86W42-2;Q86W42-3\",\"3569\":\"Q86W50\",\"3570\":\"Q86W56;Q86W56-2;Q86W56-3\",\"3571\":\"Q86W92-2\",\"3572\":\"Q86WA6;Q86WA6-2\",\"3573\":\"Q86WA8;Q86WA8-2\",\"3574\":\"Q86WA9\",\"3575\":\"Q86WB0;Q86WB0-2;Q86WB0-3\",\"3576\":\"Q86WC4\",\"3577\":\"Q86WG5;Q86WG5-3\",\"3578\":\"Q86WJ1-2;Q86WJ1;Q86WJ1-4;Q86WJ1-3;Q86WJ1-5\",\"3579\":\"Q86WP2-3;Q86WP2;Q86WP2-2;Q86WP2-4\",\"3580\":\"Q86WR0\",\"3581\":\"Q86WR7;Q86WR7-2\",\"3582\":\"Q86WX3\",\"3583\":\"Q86X10-3\",\"3584\":\"Q86X29-5;Q86X29-4;Q86X29;Q86X29-6;Q86X29-3;Q86X29-2\",\"3585\":\"Q86X52\",\"3586\":\"Q86X55;Q86X55-1;Q86X55-2\",\"3587\":\"Q86X76-2;Q86X76-4;Q86X76;Q86X76-3;Q86X76-5\",\"3588\":\"Q86X95;Q86X95-2\",\"3589\":\"Q86XA9;Q86XA9-2\",\"3590\":\"Q86XI2;Q86XI2-2\",\"3591\":\"Q86XJ1\",\"3592\":\"Q86XK2-6;Q86XK2;Q86XK2-5;Q86XK2-3\",\"3593\":\"Q86XL3;Q86XL3-2\",\"3594\":\"Q86XN7;Q86XN7-2\",\"3595\":\"Q86XP3;Q86XP3-2\",\"3596\":\"Q86XR7-2;Q9Y3B3-2;Q9Y3B3\",\"3597\":\"Q86XZ4\",\"3598\":\"Q86Y07;Q86Y07-3;Q86Y07-4;Q86Y07-5;Q86Y07-2\",\"3599\":\"Q86Y39;Q86Y39-2\",\"3600\":\"Q86Y56;Q86Y56-2\",\"3601\":\"Q86Y82\",\"3602\":\"Q86Y91-6;Q86Y91\",\"3603\":\"Q86YH6\",\"3604\":\"Q86YM7;Q86YM7-2\",\"3605\":\"Q86YP4-3;Q86YP4;Q86YP4-2\",\"3606\":\"Q86YQ8\",\"3607\":\"Q86YS6;Q86YS6-2\",\"3608\":\"Q86YS7-2;Q86YS7-3;Q86YS7-4;Q86YS7;Q86YS7-5\",\"3609\":\"Q86YT6\",\"3610\":\"Q86YV5\",\"3611\":\"Q86YV9\",\"3612\":\"Q8IU60;Q8IU60-2\",\"3613\":\"Q8IU81\",\"3614\":\"Q8IU85-2;Q8IU85\",\"3615\":\"Q8IUD2;Q8IUD2-3;Q8IUD2-2;Q8IUD2-4;Q8IUD2-5\",\"3616\":\"Q8IUF8;Q8IUF8-4;Q8IUF8-3\",\"3617\":\"Q8IUH3;Q8IUH3-3;Q8IUH3-2\",\"3618\":\"Q8IUH4\",\"3619\":\"Q8IUH5;Q8IUH5-3;Q8IUH5-2\",\"3620\":\"Q8IUI8-2\",\"3621\":\"Q8IUR0\",\"3622\":\"Q8IUR7-7;Q8IUR7;Q8IUR7-8;Q8IUR7-2;Q8IUR7-3;Q8IUR7-6\",\"3623\":\"Q8IUX1;Q8IUX1-4;Q8IUX1-2\",\"3624\":\"Q8IV08\",\"3625\":\"Q8IV32\",\"3626\":\"Q8IV38\",\"3627\":\"Q8IV48\",\"3628\":\"Q8IV50;Q8IV50-2\",\"3629\":\"Q8IVB5\",\"3630\":\"Q8IVD9\",\"3631\":\"Q8IVF2;Q8IVF2-3\",\"3632\":\"Q8IVH2;Q8IVH2-2;Q8IVH2-3\",\"3633\":\"Q8IVH4\",\"3634\":\"Q8IVH8-3;Q8IVH8\",\"3635\":\"Q8IVL1-4;Q8IVL1-8;Q8IVL1-9;Q8IVL1-10;Q8IVL1-13;Q8IVL1-12;Q8IVL1-11;Q8IVL1-3;Q8IVL1-2;Q8IVL1;Q8IVL1-5\",\"3636\":\"Q8IVL5;Q8IVL5-2\",\"3637\":\"Q8IVM0;Q8IVM0-2\",\"3638\":\"Q8IVS2\",\"3639\":\"Q8IVT2\",\"3640\":\"Q8IVT5-2;Q8IVT5;Q8IVT5-4;Q8IVT5-3\",\"3641\":\"Q8IW45;Q8IW45-2;Q8IW45-4\",\"3642\":\"Q8IWA0\",\"3643\":\"Q8IWA4;Q8IWA4-3;Q8IWA4-2\",\"3644\":\"Q8IWA5-3\",\"3645\":\"Q8IWB1\",\"3646\":\"Q8IWB7\",\"3647\":\"Q8IWB9;Q8IWB9-2\",\"3648\":\"Q8IWC1-2;Q8IWC1;Q8IWC1-3;Q8IWC1-4\",\"3649\":\"Q8IWE2;Q8IWE2-2\",\"3650\":\"Q8IWF2;Q8IWF2-2\",\"3651\":\"Q8IWI9;Q8IWI9-3\",\"3652\":\"Q8IWJ2\",\"3653\":\"Q8IWL3\",\"3654\":\"Q8IWR0\",\"3655\":\"Q8IWS0;Q8IWS0-3;Q8IWS0-5;Q8IWS0-4;Q8IWS0-2\",\"3656\":\"Q8IWT6\",\"3657\":\"Q8IWU2\",\"3658\":\"Q8IWV7\",\"3659\":\"Q8IWV8-4;Q8IWV8\",\"3660\":\"Q8IWW6-3;Q8IWW6-4;Q8IWW6;Q8IWW6-2\",\"3661\":\"Q8IWX8\",\"3662\":\"Q8IWZ3-6;Q8IWZ3;Q8IWZ3-4\",\"3663\":\"Q8IWZ8\",\"3664\":\"Q8IX01;Q8IX01-4;Q8IX01-3\",\"3665\":\"Q8IX12-2;Q8IX12\",\"3666\":\"Q8IX18-3;Q8IX18;Q8IX18-4;Q8IX18-2\",\"3667\":\"Q8IX90\",\"3668\":\"Q8IXB1;Q8IXB1-2\",\"3669\":\"Q8IXH7;Q8IXH7-4\",\"3670\":\"Q8IXI1\",\"3671\":\"Q8IXI2-2;Q8IXI2-4;Q8IXI2;Q8IXI2-5;Q8IXI2-7;Q8IXI2-3\",\"3672\":\"Q8IXK0-2;Q8IXK0-4;Q8IXK0;Q8IXK0-5;Q8IXK0-3\",\"3673\":\"Q8IXL7-2;Q8IXL7\",\"3674\":\"Q8IXM2;Q8IXM2-3\",\"3675\":\"Q8IXM3\",\"3676\":\"Q8IXM6;Q8IXM6-2\",\"3677\":\"Q8IXQ3\",\"3678\":\"Q8IXQ5;Q8IXQ5-2;Q8IXQ5-5\",\"3679\":\"Q8IXQ6-3;Q8IXQ6-2;Q8IXQ6\",\"3680\":\"Q8IXT5\",\"3681\":\"Q8IXU6;Q8IXU6-3;Q8IXU6-2\",\"3682\":\"Q8IXW5-2;Q8IXW5\",\"3683\":\"Q8IXZ2\",\"3684\":\"Q8IY17-3;Q8IY17;Q8IY17-2;Q8IY17-5\",\"3685\":\"Q8IY18\",\"3686\":\"Q8IY21\",\"3687\":\"Q8IY22;Q8IY22-3;Q8IY22-2\",\"3688\":\"Q8IY33-4;Q8IY33;Q8IY33-2;Q8IY33-5\",\"3689\":\"Q8IY37\",\"3690\":\"Q8IY47\",\"3691\":\"Q8IY57;Q8IY57-5;Q8IY57-4;Q8IY57-3\",\"3692\":\"Q8IY67-2;Q8IY67\",\"3693\":\"Q8IY81\",\"3694\":\"Q8IY95-2;Q8IY95\",\"3695\":\"Q8IYA6;Q8IYA6-3\",\"3696\":\"Q8IYB3-2;Q8IYB3\",\"3697\":\"Q8IYB5-3;Q8IYB5-2;Q8IYB5\",\"3698\":\"Q8IYB7;Q8IYB7-3;Q8IYB7-2\",\"3699\":\"Q8IYB8\",\"3700\":\"Q8IYH5-2;Q8IYH5;Q8IYH5-4;Q8IYH5-3\",\"3701\":\"Q8IYI6\",\"3702\":\"Q8IYL3\",\"3703\":\"Q8IYQ7\",\"3704\":\"Q8IYS1\",\"3705\":\"Q8IYS2;Q8IYS2-2\",\"3706\":\"Q8IYT4-2;Q8IYT4\",\"3707\":\"Q8IYU8\",\"3708\":\"Q8IYW5\",\"3709\":\"Q8IZ21-3;Q8IZ21;Q8IZ21-2\",\"3710\":\"Q8IZ69;Q8IZ69-2\",\"3711\":\"Q8IZ73;Q8IZ73-2\",\"3712\":\"Q8IZ81\",\"3713\":\"Q8IZ83;Q8IZ83-3\",\"3714\":\"Q8IZA0;Q8IZA0-2;Q8IZA0-3\",\"3715\":\"Q8IZC4;Q8IZC4-2\",\"3716\":\"Q8IZE3-2;Q8IZE3\",\"3717\":\"Q8IZH2-2;Q8IZH2\",\"3718\":\"Q8IZL8\",\"3719\":\"Q8IZP0-10;Q8IZP0-8;Q8IZP0-7;Q8IZP0-2;Q8IZP0-4;Q8IZP0-3;Q8IZP0-5;Q8IZP0-6;Q8IZP0-9;Q8IZP0;Q8IZP0-12;Q8IZP0-11\",\"3720\":\"Q8IZP9-8;Q8IZP9-7;Q8IZP9-5;Q8IZP9-6;Q8IZP9-3;Q8IZP9-4;Q8IZP9-2;Q8IZP9;Q8IZP9-10;Q8IZP9-9\",\"3721\":\"Q8IZQ5\",\"3722\":\"Q8IZR5;Q8IZR5-2;Q8IZR5-3\",\"3723\":\"Q8IZT6;Q8IZT6-2\",\"3724\":\"Q8IZV5\",\"3725\":\"Q8IZW8\",\"3726\":\"Q8N0S6-2;Q8N0S6;Q8N0S6-3\",\"3727\":\"Q8N0T1\",\"3728\":\"Q8N0U4;Q8N0U4-3\",\"3729\":\"Q8N0U8;Q8N0U8-2\",\"3730\":\"Q8N0X7\",\"3731\":\"Q8N0Z6\",\"3732\":\"Q8N0Z8\",\"3733\":\"Q8N108-17;Q8N108;Q8N108-13;Q8N108-12;Q8N108-18;Q8N108-16;Q8N108-14;Q8N108-15;Q8N108-19\",\"3734\":\"Q8N122;Q8N122-3\",\"3735\":\"Q8N128;Q8N128-2\",\"3736\":\"Q8N129\",\"3737\":\"Q8N157;Q8N157-2;Q8N157-3\",\"3738\":\"Q8N163-2;Q8N163\",\"3739\":\"Q8N183\",\"3740\":\"Q8N1B4;Q8N1B4-2\",\"3741\":\"Q8N1F7;Q8N1F7-2\",\"3742\":\"Q8N1F8\",\"3743\":\"Q8N1G0;Q8N1G0-2\",\"3744\":\"Q8N1G2\",\"3745\":\"Q8N1G4\",\"3746\":\"Q8N1W1-4;Q8N1W1-3;Q8N1W1;Q8N1W1-6;Q8N1W1-5\",\"3747\":\"Q8N201\",\"3748\":\"Q8N2F6-3;Q8N2F6\",\"3749\":\"Q8N2G8;Q8N2G8-3;Q8N2G8-2\",\"3750\":\"Q8N2K0-2;Q8N2K0;Q8N2K0-3\",\"3751\":\"Q8N2M8-3;Q8N2M8;Q8N2M8-4\",\"3752\":\"Q8N2U0\",\"3753\":\"Q8N2W9\",\"3754\":\"Q8N335\",\"3755\":\"Q8N357\",\"3756\":\"Q8N370-4;Q8N370-2;Q8N370;Q8N370-3\",\"3757\":\"Q8N392;Q8N392-2\",\"3758\":\"Q8N3C0\",\"3759\":\"Q8N3D4\",\"3760\":\"Q8N3E9\",\"3761\":\"Q8N3F8\",\"3762\":\"Q8N3P4-2;Q8N3P4-3;Q8N3P4\",\"3763\":\"Q8N3R9-2;Q8N3R9\",\"3764\":\"Q8N3U4;Q8N3U4-2\",\"3765\":\"Q8N3V7-2;Q8N3V7-3\",\"3766\":\"Q8N3X1;Q8N3X1-2\",\"3767\":\"Q8N3Y7;Q8N3Y7-2\",\"3768\":\"Q8N3Z3;Q8N3Z3-2;Q8N3Z3-3\",\"3769\":\"Q8N442\",\"3770\":\"Q8N488\",\"3771\":\"Q8N490;Q8N490-4;Q8N490-3\",\"3772\":\"Q8N4C8-2;Q8N4C8-3;Q8N4C8;Q8N4C8-5;Q8N4C8-4\",\"3773\":\"Q8N4Q0;Q8N4Q0-2\",\"3774\":\"Q8N4Q1;Q8N4Q1-2\",\"3775\":\"Q8N4T8-2;Q8N4T8\",\"3776\":\"Q8N4V1;Q8N4V1-2\",\"3777\":\"Q8N4Z0\",\"3778\":\"Q8N511\",\"3779\":\"Q8N531;Q8N531-2\",\"3780\":\"Q8N543;Q8N543-2\",\"3781\":\"Q8N556;Q8N556-2\",\"3782\":\"Q8N567\",\"3783\":\"Q8N573-2;Q8N573-5;Q8N573-8;Q8N573;Q8N573-3\",\"3784\":\"Q8N584;Q8N584-2\",\"3785\":\"Q8N5A5-3;Q8N5A5-2;Q8N5A5;Q8N5A5-4\",\"3786\":\"Q8N5B7-2;Q8N5B7\",\"3787\":\"Q8N5C6;Q8N5C6-2\",\"3788\":\"Q8N5F7\",\"3789\":\"Q8N5G0;Q8N5G0-2\",\"3790\":\"Q8N5G2;Q8N5G2-2;Q8N5G2-3\",\"3791\":\"Q8N5I2\",\"3792\":\"Q8N5I4\",\"3793\":\"Q8N5I9\",\"3794\":\"Q8N5K1\",\"3795\":\"Q8N5L8\",\"3796\":\"Q8N5M1\",\"3797\":\"Q8N5M4\",\"3798\":\"Q8N5M9\",\"3799\":\"Q8N5N7;Q8N5N7-2\",\"3800\":\"Q8N5P1\",\"3801\":\"Q8N5U6;Q8N5U6-2\",\"3802\":\"Q8N5Y2-2;Q8N5Y2-3;Q8N5Y2;Q8N5Y2-4;Q8N5Y2-6;Q8N5Y2-5\",\"3803\":\"Q8N612;Q8N612-2\",\"3804\":\"Q8N653\",\"3805\":\"Q8N668;Q8N668-2\",\"3806\":\"Q8N680\",\"3807\":\"Q8N684-2;Q8N684;Q8N684-3\",\"3808\":\"Q8N697\",\"3809\":\"Q8N6H7;Q8N6H7-2;Q8N6H7-3\",\"3810\":\"Q8N6M0;Q8N6M0-2\",\"3811\":\"Q8N6N3;Q8N6N3-2\",\"3812\":\"Q8N6R0;Q8N6R0-3;Q8N6R0-4;Q8N6R0-1;Q8N6R0-2\",\"3813\":\"Q8N6T3;Q8N6T3-2;Q8N6T3-5;Q8N6T3-4;Q8N6T3-3\",\"3814\":\"Q8N6T7-2;Q8N6T7\",\"3815\":\"Q8N766-3;Q8N766-2;Q8N766;Q8N766-4\",\"3816\":\"Q8N7H5;Q8N7H5-3;Q8N7H5-2\",\"3817\":\"Q8N884;Q8N884-2\",\"3818\":\"Q8N8A6\",\"3819\":\"Q8N8R3;Q8N8R3-3\",\"3820\":\"Q8N8R7\",\"3821\":\"Q8N8S7;Q8N8S7-3;Q8N8S7-2\",\"3822\":\"Q8N8U2\",\"3823\":\"Q8N8Z6;Q8N8Z6-2\",\"3824\":\"Q8N954;Q8N954-2\",\"3825\":\"Q8N961;Q8N961-2\",\"3826\":\"Q8N983-2;Q8N983;Q8N983-6;Q8N983-7\",\"3827\":\"Q8N999;Q8N999-3\",\"3828\":\"Q8N9M1;Q8N9M1-2;Q8N9M1-3\",\"3829\":\"Q8N9N2-2;Q8N9N2\",\"3830\":\"Q8N9N5;Q8N9N5-7;Q8N9N5-4;Q8N9N5-5;Q8N9N5-3;Q8N9N5-6;Q8N9N5-2\",\"3831\":\"Q8N9N7\",\"3832\":\"Q8N9N8\",\"3833\":\"Q8N9Q2\",\"3834\":\"Q8N9T8\",\"3835\":\"Q8N9V7\",\"3836\":\"Q8NAF0\",\"3837\":\"Q8NAN2\",\"3838\":\"Q8NAP3\",\"3839\":\"Q8NAT1\",\"3840\":\"Q8NAV1\",\"3841\":\"Q8NB16\",\"3842\":\"Q8NB37;Q8NB37-2;Q8NB37-3\",\"3843\":\"Q8NB46\",\"3844\":\"Q8NB49-2;Q8NB49-3;Q8NB49-4;Q8NB49\",\"3845\":\"Q8NB78;Q8NB78-2\",\"3846\":\"Q8NB90;Q8NB90-2;Q8NB90-3\",\"3847\":\"Q8NB91\",\"3848\":\"Q8NBF2;Q8NBF2-2\",\"3849\":\"Q8NBF6-2;Q8NBF6\",\"3850\":\"Q8NBI5\",\"3851\":\"Q8NBI6\",\"3852\":\"Q8NBJ4-2;Q8NBJ4\",\"3853\":\"Q8NBJ5\",\"3854\":\"Q8NBJ7;Q8NBJ7-3;Q8NBJ7-2;Q8NBJ7-5\",\"3855\":\"Q8NBJ9;Q8NBJ9-2\",\"3856\":\"Q8NBK3-4;Q8NBK3-5;Q8NBK3;Q8NBK3-2;Q8NBK3-3\",\"3857\":\"Q8NBL1\",\"3858\":\"Q8NBM4;Q8NBM4-3;Q8NBM4-2;Q8NBM4-4\",\"3859\":\"Q8NBM8\",\"3860\":\"Q8NBN3;Q8NBN3-3\",\"3861\":\"Q8NBN7;Q8NBN7-2\",\"3862\":\"Q8NBP0;Q8NBP0-2\",\"3863\":\"Q8NBP7\",\"3864\":\"Q8NBQ5\",\"3865\":\"Q8NBS9;Q8NBS9-2\",\"3866\":\"Q8NBT0-2;Q8NBT0;Q8NBT0-3\",\"3867\":\"Q8NBT2;Q8NBT2-2\",\"3868\":\"Q8NBU5;Q8NBU5-2\",\"3869\":\"Q8NBW4-2;Q8NBW4;Q8NBW4-4;Q8NBW4-3\",\"3870\":\"Q8NBX0\",\"3871\":\"Q8NBZ0;Q8NBZ0-2\",\"3872\":\"Q8NBZ7-2;Q8NBZ7;Q8NBZ7-3\",\"3873\":\"Q8NC42\",\"3874\":\"Q8NC44\",\"3875\":\"Q8NC51;Q8NC51-2\",\"3876\":\"Q8NC56\",\"3877\":\"Q8NC60\",\"3878\":\"Q8NC96\",\"3879\":\"Q8NCA5-2;Q8NCA5\",\"3880\":\"Q8NCC3\",\"3881\":\"Q8NCD3-3;Q8NCD3-2;Q8NCD3\",\"3882\":\"Q8NCF5\",\"3883\":\"Q8NCG7;Q8NCG7-4;Q8NCG7-2\",\"3884\":\"Q8NCH0\",\"3885\":\"Q8NCJ5\",\"3886\":\"Q8NCL4\",\"3887\":\"Q8NCM8-2;Q8NCM8\",\"3888\":\"Q8NCN4\",\"3889\":\"Q8NCN5\",\"3890\":\"Q8NCW5;Q8NCW5-2\",\"3891\":\"Q8ND04-2;Q8ND04;Q8ND04-3\",\"3892\":\"Q8ND24;Q8ND24-2\",\"3893\":\"Q8ND56;Q8ND56-2;Q8ND56-3\",\"3894\":\"Q8ND76;Q8ND76-3;Q8ND76-2\",\"3895\":\"Q8ND82\",\"3896\":\"Q8NDC0\",\"3897\":\"Q8NDD1-6;Q8NDD1;Q8NDD1-5\",\"3898\":\"Q8NDF8-3;Q8NDF8-5;Q8NDF8;Q8NDF8-2;Q8NDF8-4\",\"3899\":\"Q8NDH3-5;Q8NDH3-4;Q8NDH3;Q8NDH3-2;Q8NDH3-3\",\"3900\":\"Q8NDI1-3;Q8NDI1-2;Q8NDI1\",\"3901\":\"Q8NDT2;Q8NDT2-2\",\"3902\":\"Q8NDV7-6;Q8NDV7-5;Q8NDV7;Q8NDV7-2\",\"3903\":\"Q8NDX5-2;Q8NDX5;Q8NDX5-7\",\"3904\":\"Q8NDX6\",\"3905\":\"Q8NDZ4\",\"3906\":\"Q8NDZ6;Q8NDZ6-2\",\"3907\":\"Q8NE01;Q8NE01-2;Q8NE01-3\",\"3908\":\"Q8NE71;Q8NE71-2\",\"3909\":\"Q8NE86-3;Q8NE86;Q8NE86-2\",\"3910\":\"Q8NEB9\",\"3911\":\"Q8NEF9\",\"3912\":\"Q8NEJ9-2;Q8NEJ9\",\"3913\":\"Q8NEM2\",\"3914\":\"Q8NEM7-2;Q8NEM7;Q8NEM7-3\",\"3915\":\"Q8NEN9\",\"3916\":\"Q8NEW0\",\"3917\":\"Q8NEY1-3;Q8NEY1;Q8NEY1-2;Q8NEY1-7;Q8NEY1-4;Q8NEY1-5;Q8NEY1-6\",\"3918\":\"Q8NEY8-9;Q8NEY8-8;Q8NEY8-2\",\"3919\":\"Q8NEZ2;Q8NEZ2-2\",\"3920\":\"Q8NEZ3\",\"3921\":\"Q8NEZ4-3;Q8NEZ4;Q8NEZ4-2\",\"3922\":\"Q8NEZ5;Q8NEZ5-3\",\"3923\":\"Q8NF37\",\"3924\":\"Q8NF91-4;Q8NF91;Q8NF91-8;Q8NF91-2\",\"3925\":\"Q8NFC6\",\"3926\":\"Q8NFD5;Q8NFD5-2;Q8NFD5-3;Q8NFD5-4\",\"3927\":\"Q8NFF5-2;Q8NFF5;Q8NFF5-3;Q8NFF5-4;Q8NFF5-5\",\"3928\":\"Q8NFH3;Q8NFH3-2\",\"3929\":\"Q8NFH4\",\"3930\":\"Q8NFH5;Q8NFH5-2;Q8NFH5-3\",\"3931\":\"Q8NFI3;Q8NFI3-2;Q8NFI3-3\",\"3932\":\"Q8NFJ5\",\"3933\":\"Q8NFQ8\",\"3934\":\"Q8NFV4-4;Q8NFV4;Q8NFV4-6\",\"3935\":\"Q8NFW8\",\"3936\":\"Q8NFZ4\",\"3937\":\"Q8NFZ8\",\"3938\":\"Q8NG11-3;Q8NG11-2;Q8NG11\",\"3939\":\"Q8NG31-2;Q8NG31;Q8NG31-3;Q8NG31-4\",\"3940\":\"Q8NHH9-5;Q8NHH9;Q8NHH9-3;Q8NHH9-4;Q8NHH9-2\",\"3941\":\"Q8NHM5-4;Q8NHM5-3;Q8NHM5;Q8NHM5-2\",\"3942\":\"Q8NHP6;Q8NHP6-2\",\"3943\":\"Q8NHP8;Q8NHP8-2\",\"3944\":\"Q8NHQ8;Q8NHQ8-2\",\"3945\":\"Q8NHQ9\",\"3946\":\"Q8NHV4-3;Q8NHV4;Q8NHV4-2\",\"3947\":\"Q8NI08-2;Q8NI08;Q8NI08-7\",\"3948\":\"Q8NI22;Q8NI22-2;Q8NI22-3\",\"3949\":\"Q8NI27\",\"3950\":\"Q8NI35;Q8NI35-3;Q8NI35-4;Q8NI35-2\",\"3951\":\"Q8NI36\",\"3952\":\"Q8NI37\",\"3953\":\"Q8NI60;Q8NI60-3;Q8NI60-4\",\"3954\":\"Q8NI77\",\"3955\":\"Q8TA86\",\"3956\":\"Q8TAA5\",\"3957\":\"Q8TAA9-2;Q8TAA9\",\"3958\":\"Q8TAD4\",\"3959\":\"Q8TAD8\",\"3960\":\"Q8TAE8\",\"3961\":\"Q8TAF3;Q8TAF3-3;Q8TAF3-4;Q8TAF3-5\",\"3962\":\"Q8TAG9;Q8TAG9-2\",\"3963\":\"Q8TAP6-2;Q8TAP6\",\"3964\":\"Q8TAP8\",\"3965\":\"Q8TAP9\",\"3966\":\"Q8TAQ2;Q8TAQ2-2;Q8TAQ2-3\",\"3967\":\"Q8TAT6;Q8TAT6-2\",\"3968\":\"Q8TB03-3;Q8TB03\",\"3969\":\"Q8TB36;Q8TB36-2\",\"3970\":\"Q8TB37;Q8TB37-2\",\"3971\":\"Q8TB61-3;Q8TB61-2;Q8TB61;Q8TB61-5;Q8TB61-4\",\"3972\":\"Q8TB72-3;Q8TB72;Q8TB72-2;Q8TB72-4\",\"3973\":\"Q8TB96\",\"3974\":\"Q8TBA6-2;Q8TBA6\",\"3975\":\"Q8TBB5;Q8TBB5-3;Q8TBB5-2\",\"3976\":\"Q8TBC3\",\"3977\":\"Q8TBC4;Q8TBC4-2\",\"3978\":\"Q8TBE0-3;Q8TBE0-2;Q8TBE0\",\"3979\":\"Q8TBF4\",\"3980\":\"Q8TBM8;Q8TBM8-2\",\"3981\":\"Q8TBN0;Q8TBN0-2\",\"3982\":\"Q8TBP6\",\"3983\":\"Q8TBR7-1;Q8TBR7\",\"3984\":\"Q8TBX8;Q8TBX8-3;Q8TBX8-2\",\"3985\":\"Q8TBZ3-4;Q8TBZ3-5;Q8TBZ3-6;Q8TBZ3;Q8TBZ3-2;Q8TBZ3-7\",\"3986\":\"Q8TC07-2;Q8TC07;Q8TC07-3\",\"3987\":\"Q8TC12;Q8TC12-2;Q8TC12-3\",\"3988\":\"Q8TCC3-2;Q8TCC3;Q8TCC3-3\",\"3989\":\"Q8TCD5\",\"3990\":\"Q8TCE6-2;Q8TCE6;Q6NSW5\",\"3991\":\"Q8TCG1;Q8TCG1-2\",\"3992\":\"Q8TCG2\",\"3993\":\"Q8TCJ2\",\"3994\":\"Q8TCS8\",\"3995\":\"Q8TCT7;Q8TCT7-2;Q8TCT7-4\",\"3996\":\"Q8TCT8\",\"3997\":\"Q8TCT9-5;Q8TCT9\",\"3998\":\"Q8TCT9-2;Q8TCT9-4\",\"3999\":\"Q8TCY9-3;Q8TCY9-4;Q8TCY9-2;Q8TCY9\",\"4000\":\"Q8TCZ2-3;Q8TCZ2-2;Q8TCZ2;Q8TCZ2-6;Q8TCZ2-5\",\"4001\":\"Q8TD16;Q8TD16-2\",\"4002\":\"Q8TD19\",\"4003\":\"Q8TD26\",\"4004\":\"Q8TD30;Q8TD30-2\",\"4005\":\"Q8TDB6\",\"4006\":\"Q8TDD1;Q8TDD1-2\",\"4007\":\"Q8TDH9;Q8TDH9-3;Q8TDH9-2\",\"4008\":\"Q8TDI0\",\"4009\":\"Q8TDJ6-3;Q8TDJ6;Q8TDJ6-2\",\"4010\":\"Q8TDM6-4;Q8TDM6;Q8TDM6-2\",\"4011\":\"Q8TDN4;Q8TDN4-2;Q8TDN4-4\",\"4012\":\"Q8TDN6\",\"4013\":\"Q8TDP1\",\"4014\":\"Q8TDR0-2;Q8TDR0\",\"4015\":\"Q8TDX7\",\"4016\":\"Q8TDY2-2;Q8TDY2\",\"4017\":\"Q8TEA1\",\"4018\":\"Q8TEA7-3;Q8TEA7-2;Q8TEA7\",\"4019\":\"Q8TEA8\",\"4020\":\"Q8TED0;Q8TED0-3\",\"4021\":\"Q8TED1\",\"4022\":\"Q8TEK3;Q8TEK3-1\",\"4023\":\"Q8TEL6-2;Q8TEL6-3;Q8TEL6\",\"4024\":\"Q8TEM1;Q8TEM1-2\",\"4025\":\"Q8TEQ6\",\"4026\":\"Q8TEQ8;Q8TEQ8-2\",\"4027\":\"Q8TER5-4;Q8TER5-3;Q8TER5;Q8TER5-2\",\"4028\":\"Q8TEU7-5;Q8TEU7-3;Q8TEU7;Q8TEU7-4;Q8TEU7-2\",\"4029\":\"Q8TEW0-4;Q8TEW0-2;Q8TEW0;Q8TEW0-5;Q8TEW0-11;Q8TEW0-8;Q8TEW0-3;Q8TEW0-7;Q8TEW0-6;Q8TEW0-10;Q8TEW0-9\",\"4030\":\"Q8TEX9;Q8TEX9-2\",\"4031\":\"Q8TEY7;Q8TEY7-2;Q8TEY7-3\",\"4032\":\"Q8TF01\",\"4033\":\"Q8TF05-2;Q8TF05\",\"4034\":\"Q8TF42\",\"4035\":\"Q8TF46;Q8TF46-2;Q8TF46-4;Q8TF46-3\",\"4036\":\"Q8TF64\",\"4037\":\"Q8TF68-3;Q8TF68-2;Q8TF68\",\"4038\":\"Q8TF72\",\"4039\":\"Q8TF74;Q8TF74-2\",\"4040\":\"Q8TF76;Q8TF76-2\",\"4041\":\"Q8WTS6\",\"4042\":\"Q8WTT2\",\"4043\":\"Q8WTV0-4;Q8WTV0-2;Q8WTV0-3;Q8WTV0-5;Q8WTV0\",\"4044\":\"Q8WTW3\",\"4045\":\"Q8WTW4\",\"4046\":\"Q8WU10;Q8WU10-2\",\"4047\":\"Q8WU20\",\"4048\":\"Q8WU76;Q8WU76-2\",\"4049\":\"Q8WU79-3;Q8WU79-2;Q8WU79\",\"4050\":\"Q8WU90\",\"4051\":\"Q8WUA2\",\"4052\":\"Q8WUA4;Q8WUA4-2\",\"4053\":\"Q8WUA7;Q8WUA7-4;Q8WUA7-3;Q8WUA7-2\",\"4054\":\"Q8WUB8-3;Q8WUB8-2;Q8WUB8\",\"4055\":\"Q8WUD1;Q8WUD1-2\",\"4056\":\"Q8WUD4\",\"4057\":\"Q8WUD6;Q8WUD6-2\",\"4058\":\"Q8WUF5\",\"4059\":\"Q8WUH2\",\"4060\":\"Q8WUH6\",\"4061\":\"Q8WUK0;Q8WUK0-2\",\"4062\":\"Q8WUM0\",\"4063\":\"Q8WUM4;Q8WUM4-2\",\"4064\":\"Q8WUM9\",\"4065\":\"Q8WUN7\",\"4066\":\"Q8WUQ7;Q8WUQ7-2\",\"4067\":\"Q8WUR7;Q8WUR7-2;Q8WUR7-3\",\"4068\":\"Q8WUW1;Q8WUW1-2\",\"4069\":\"Q8WUX9\",\"4070\":\"Q8WUY1\",\"4071\":\"Q8WUZ0;Q8WUZ0-2\",\"4072\":\"Q8WV41\",\"4073\":\"Q8WV60;Q8WV60-3;Q8WV60-2\",\"4074\":\"Q8WV92\",\"4075\":\"Q8WV93\",\"4076\":\"Q8WVB6;Q8WVB6-2\",\"4077\":\"Q8WVC0;Q8WVC0-2\",\"4078\":\"Q8WVC6;Q8WVC6-2\",\"4079\":\"Q8WVJ2\",\"4080\":\"Q8WVK2\",\"4081\":\"Q8WVM0\",\"4082\":\"Q8WVM7-2;Q8WVM7\",\"4083\":\"Q8WVM8;Q8WVM8-2;Q8WVM8-3\",\"4084\":\"Q8WVP7-3;Q8WVP7;Q8WVP7-2\",\"4085\":\"Q8WVQ1;Q8WVQ1-3;Q8WVQ1-2\",\"4086\":\"Q8WVS4\",\"4087\":\"Q8WVT3\",\"4088\":\"Q8WVV9-4;Q8WVV9;Q8WVV9-5\",\"4089\":\"Q8WVX3;Q8WVX3-2\",\"4090\":\"Q8WVX9\",\"4091\":\"Q8WVY7\",\"4092\":\"Q8WW12;Q8WW12-2\",\"4093\":\"Q8WW59\",\"4094\":\"Q8WWB7-2;Q8WWB7\",\"4095\":\"Q8WWC4\",\"4096\":\"Q8WWH5\",\"4097\":\"Q8WWI1-3;Q8WWI1;Q8WWI1-4;Q8WWI1-2;Q8WWI1-5\",\"4098\":\"Q8WWI5-3;Q8WWI5-2;Q8WWI5\",\"4099\":\"Q8WWK9-6;Q8WWK9-5;Q8WWK9;Q8WWK9-4\",\"4100\":\"Q8WWM7;Q8WWM7-6;Q8WWM7-8;Q8WWM7-5;Q8WWM7-4;Q8WWM7-3;Q8WWM7-7\",\"4101\":\"Q8WWN8-2;Q8WWN8\",\"4102\":\"Q8WWQ0\",\"4103\":\"Q8WWV3;Q8WWV3-2;Q8WWV3-3\",\"4104\":\"Q8WWX9\",\"4105\":\"Q8WWY3;Q8WWY3-4;Q8WWY3-3;Q8WWY3-2\",\"4106\":\"Q8WX92-2;Q8WX92\",\"4107\":\"Q8WX93;Q8WX93-3;Q8WX93-5;Q8WX93-8;Q8WX93-2;Q8WX93-9;Q8WX93-4;Q8WX93-7\",\"4108\":\"Q8WXA3;Q8WXA3-3;Q8WXA3-1;Q8WXA3-4;Q8WXA3-5\",\"4109\":\"Q8WXA9-2;Q8WXA9\",\"4110\":\"Q8WXD5\",\"4111\":\"Q8WXE0;Q8WXE0-2\",\"4112\":\"Q8WXE1-2;Q8WXE1;Q8WXE1-3;Q8WXE1-5\",\"4113\":\"Q8WXE9;Q8WXE9-3\",\"4114\":\"Q8WXF1;Q8WXF1-2\",\"4115\":\"Q8WXG6-6;Q8WXG6-8;Q8WXG6-5;Q8WXG6-4;Q8WXG6-3;Q8WXG6-2;Q8WXG6-7;Q8WXG6\",\"4116\":\"Q8WXH0;Q8WXH0-2\",\"4117\":\"Q8WXI9\",\"4118\":\"Q8WXW3\",\"4119\":\"Q8WXX5\",\"4120\":\"Q8WY22\",\"4121\":\"Q8WY36;Q8WY36-2\",\"4122\":\"Q8WY91\",\"4123\":\"Q8WYA0\",\"4124\":\"Q8WYA6;Q8WYA6-4;Q8WYA6-3;Q8WYA6-2\",\"4125\":\"Q8WYP5;Q8WYP5-3;Q8WYP5-2\",\"4126\":\"Q8WYQ3\",\"4127\":\"Q8WYQ5;Q8WYQ5-3\",\"4128\":\"Q8WYQ9;Q8WYQ9-2\",\"4129\":\"Q8WZ42-12;Q8WZ42-5;Q8WZ42-2;Q8WZ42;Q8WZ42-8;Q8WZ42-13;Q8WZ42-11;Q8WZ42-4;Q8WZ42-7;Q8WZ42-3;Q8WZ42-10;Q8WZ42-9\",\"4130\":\"Q8WZ82\",\"4131\":\"Q8WZA0;Q8WZA0-2\",\"4132\":\"Q8WZA1;Q8WZA1-2\",\"4133\":\"Q92466;Q92466-4;Q92466-2\",\"4134\":\"Q92499;Q92499-3;Q92499-2\",\"4135\":\"Q92503-3;Q92503;Q92503-2\",\"4136\":\"Q92504\",\"4137\":\"Q92506\",\"4138\":\"Q92508\",\"4139\":\"Q92520\",\"4140\":\"Q92522\",\"4141\":\"Q92530\",\"4142\":\"Q92536\",\"4143\":\"Q92538-3;Q92538;Q92538-2\",\"4144\":\"Q92540-2;Q92540;Q92540-4;Q92540-5\",\"4145\":\"Q92541\",\"4146\":\"Q92542-2;Q92542\",\"4147\":\"Q92544\",\"4148\":\"Q92545\",\"4149\":\"Q92547\",\"4150\":\"Q92552;Q92552-2\",\"4151\":\"Q92560\",\"4152\":\"Q92562\",\"4153\":\"Q92564-3;Q92564;Q92564-2\",\"4154\":\"Q92567;Q92567-2;Q92567-3\",\"4155\":\"Q92570;Q92570-3\",\"4156\":\"Q92572\",\"4157\":\"Q92574;Q92574-2\",\"4158\":\"Q92575\",\"4159\":\"Q92576-2;Q92576\",\"4160\":\"Q92581-2;Q92581-3;Q92581\",\"4161\":\"Q92597;Q92597-3;Q92597-2\",\"4162\":\"Q92598;Q92598-2;Q92598-3\",\"4163\":\"Q92599-2;Q92599-4;Q92599;Q92599-3\",\"4164\":\"Q92600;Q92600-2;Q92600-3\",\"4165\":\"Q92604\",\"4166\":\"Q92609;Q92609-2\",\"4167\":\"Q92610\",\"4168\":\"Q92614-4;Q92614;Q92614-3;Q92614-2;Q92614-5\",\"4169\":\"Q92615\",\"4170\":\"Q92616\",\"4171\":\"Q92620\",\"4172\":\"Q92621\",\"4173\":\"Q92625;Q92625-2\",\"4174\":\"Q92626;Q92626-2\",\"4175\":\"Q92643;Q92643-2\",\"4176\":\"Q92665\",\"4177\":\"Q92667;Q92667-2\",\"4178\":\"Q92685;Q92685-2\",\"4179\":\"Q92688;Q92688-2\",\"4180\":\"Q92692\",\"4181\":\"Q92696\",\"4182\":\"Q92698\",\"4183\":\"Q92733\",\"4184\":\"Q92734-4;Q92734-3;Q92734-2;Q92734\",\"4185\":\"Q92738;Q92738-2\",\"4186\":\"Q92743\",\"4187\":\"Q92747;Q92747-2\",\"4188\":\"Q92759;Q92759-2\",\"4189\":\"Q92766;Q92766-2;Q92766-5;Q92766-3\",\"4190\":\"Q92769;Q92769-3\",\"4191\":\"Q92783-2;Q92783\",\"4192\":\"Q92785;Q92785-2\",\"4193\":\"Q92791\",\"4194\":\"Q92793;Q92793-2\",\"4195\":\"Q92796-3;Q92796-2;Q92796\",\"4196\":\"Q92797;Q92797-2\",\"4197\":\"Q92800-4;Q92800-3;Q92800;Q92800-2;Q92800-5\",\"4198\":\"Q92802;Q92802-2\",\"4199\":\"Q92804-2;Q92804\",\"4200\":\"Q92805\",\"4201\":\"Q92817\",\"4202\":\"Q92820\",\"4203\":\"Q92828\",\"4204\":\"Q92830;Q92830-2\",\"4205\":\"Q92833;Q92833-2;Q92833-3\",\"4206\":\"Q92841;Q92841-1;Q92841-3;Q92841-2\",\"4207\":\"Q92878;Q92878-2\",\"4208\":\"Q92879-2;Q92879-3;Q92879;Q92879-6;Q92879-5\",\"4209\":\"Q92887\",\"4210\":\"Q92888-2;Q92888;Q92888-3;Q92888-4\",\"4211\":\"Q92889\",\"4212\":\"Q92890-1;Q92890;Q92890-3\",\"4213\":\"Q92896;Q92896-3;Q92896-2\",\"4214\":\"Q92900-2;Q92900\",\"4215\":\"Q92905\",\"4216\":\"Q92917\",\"4217\":\"Q92922\",\"4218\":\"Q92925-3;Q92925-2;Q92925\",\"4219\":\"Q92930\",\"4220\":\"Q92934\",\"4221\":\"Q92945\",\"4222\":\"Q92947;Q92947-2\",\"4223\":\"Q92966\",\"4224\":\"Q92968\",\"4225\":\"Q92973;Q92973-2;Q92973-3\",\"4226\":\"Q92974-3;Q92974-2;Q92974\",\"4227\":\"Q92979\",\"4228\":\"Q92989;Q92989-2\",\"4229\":\"Q92990;Q92990-2\",\"4230\":\"Q92993-2;Q92993;Q92993-4;Q92993-3\",\"4231\":\"Q92995-2;Q92995\",\"4232\":\"Q92997-2;Q92997\",\"4233\":\"Q93008-1;Q93008\",\"4234\":\"Q93009;Q93009-3\",\"4235\":\"Q93034\",\"4236\":\"Q93050-1;Q93050;Q93050-3\",\"4237\":\"Q93052\",\"4238\":\"Q93062-3;Q93062-4;Q93062-5;Q93062;Q93062-2\",\"4239\":\"Q93063;Q93063-3;Q93063-2\",\"4240\":\"Q93073-2;Q93073\",\"4241\":\"Q93074-3;Q93074;Q93074-2\",\"4242\":\"Q93096\",\"4243\":\"Q969E2;Q969E2-2;Q969E2-3\",\"4244\":\"Q969E8\",\"4245\":\"Q969F1\",\"4246\":\"Q969F9;Q969F9-2\",\"4247\":\"Q969G3;Q969G3-3;Q969G3-2;Q969G3-4;Q969G3-6;Q969G3-5\",\"4248\":\"Q969G5\",\"4249\":\"Q969H8\",\"4250\":\"Q969J3\",\"4251\":\"Q969K3;Q969K3-2\",\"4252\":\"Q969L2\",\"4253\":\"Q969M3-3;Q969M3;Q969M3-2\",\"4254\":\"Q969N2-5;Q969N2;Q969N2-4;Q969N2-6;Q969N2-2;Q969N2-3\",\"4255\":\"Q969P0-3;Q969P0\",\"4256\":\"Q969Q5\",\"4257\":\"Q969R5;Q969R5-2;Q969R5-3\",\"4258\":\"Q969S3\",\"4259\":\"Q969S9-3;Q969S9;Q969S9-2;Q969S9-4;Q969S9-5\",\"4260\":\"Q969T9;Q969T9-2\",\"4261\":\"Q969U7-2;Q969U7\",\"4262\":\"Q969V3-2;Q969V3\",\"4263\":\"Q969V5\",\"4264\":\"Q969V6\",\"4265\":\"Q969X5;Q969X5-2\",\"4266\":\"Q969X6;Q969X6-3;Q969X6-2\",\"4267\":\"Q969Y2-2;Q969Y2-3;Q969Y2;Q969Y2-4\",\"4268\":\"Q969Z0;Q969Z0-2\",\"4269\":\"Q969Z3;Q969Z3-2\",\"4270\":\"Q96A26\",\"4271\":\"Q96A33;Q96A33-2\",\"4272\":\"Q96A35\",\"4273\":\"Q96A49\",\"4274\":\"Q96A57;Q96A57-2\",\"4275\":\"Q96A65\",\"4276\":\"Q96AA3\",\"4277\":\"Q96AB3;Q96AB3-2;Q96AB3-3\",\"4278\":\"Q96AC1-3;Q96AC1;Q96AC1-2\",\"4279\":\"Q96AE4\",\"4280\":\"Q96AE7;Q96AE7-2\",\"4281\":\"Q96AG3;Q96AG3-3;Q96AG3-2\",\"4282\":\"Q96AG4\",\"4283\":\"Q96AJ9-1;Q96AJ9\",\"4284\":\"Q96AQ6;Q96AQ6-2;Q96AQ6-3\",\"4285\":\"Q96AQ8\",\"4286\":\"Q96AT1\",\"4287\":\"Q96AX1\",\"4288\":\"Q96AY2;Q96AY2-2\",\"4289\":\"Q96AY3\",\"4290\":\"Q96AY4\",\"4291\":\"Q96B01;Q96B01-2;Q96B01-3\",\"4292\":\"Q96B26\",\"4293\":\"Q96B36-3;Q96B36;Q96B36-2\",\"4294\":\"Q96B45\",\"4295\":\"Q96B49\",\"4296\":\"Q96B70\",\"4297\":\"Q96B77\",\"4298\":\"Q96B97;Q96B97-2\",\"4299\":\"Q96B97-3\",\"4300\":\"Q96BD0-4;Q96BD0;Q96BD0-3;Q96BD0-2\",\"4301\":\"Q96BD5-2;Q96BD5-3;Q96BD5\",\"4302\":\"Q96BD8;Q96BD8-2\",\"4303\":\"Q96BF6\",\"4304\":\"Q96BH1\",\"4305\":\"Q96BI3;Q96BI3-2\",\"4306\":\"Q96BJ3;Q96BJ3-3\",\"4307\":\"Q96BK5\",\"4308\":\"Q96BM9\",\"4309\":\"Q96BN2\",\"4310\":\"Q96BN8\",\"4311\":\"Q96BP2\",\"4312\":\"Q96BP3;Q96BP3-2\",\"4313\":\"Q96BQ5\",\"4314\":\"Q96BR5\",\"4315\":\"Q96BS2;Q96BS2-3;Q96BS2-2\",\"4316\":\"Q96BW9-3;Q96BW9-2;Q96BW9\",\"4317\":\"Q96BY6;Q96BY6-3\",\"4318\":\"Q96BY9\",\"4319\":\"Q96BZ8\",\"4320\":\"Q96BZ9;Q96BZ9-3\",\"4321\":\"Q96C01\",\"4322\":\"Q96C19\",\"4323\":\"Q96C34-2;Q96C34\",\"4324\":\"Q96C36\",\"4325\":\"Q96C57\",\"4326\":\"Q96C86\",\"4327\":\"Q96C90\",\"4328\":\"Q96C92-4;Q96C92-3;Q96C92-2;Q96C92\",\"4329\":\"Q96CB8\",\"4330\":\"Q96CB9-4;Q96CB9\",\"4331\":\"Q96CM3;Q96CM3-2\",\"4332\":\"Q96CM8-3;Q96CM8;Q96CM8-2;Q96CM8-4\",\"4333\":\"Q96CN7\",\"4334\":\"Q96CN9\",\"4335\":\"Q96CP2\",\"4336\":\"Q96CP6-2;Q96CP6-3;Q96CP6\",\"4337\":\"Q96CS2;Q96CS2-2\",\"4338\":\"Q96CS3\",\"4339\":\"Q96CT7\",\"4340\":\"Q96CU9;Q96CU9-3;Q96CU9-2\",\"4341\":\"Q96CW1-2;Q96CW1\",\"4342\":\"Q96CW5;Q96CW5-2;Q96CW5-3\",\"4343\":\"Q96D15\",\"4344\":\"Q96D31-2;Q96D31\",\"4345\":\"Q96D46\",\"4346\":\"Q96D53;Q96D53-2\",\"4347\":\"Q96D71-3;Q96D71;Q96D71-2;Q96D71-4\",\"4348\":\"Q96DA6;Q96DA6-2\",\"4349\":\"Q96DB5;Q96DB5-2;Q96DB5-3\",\"4350\":\"Q96DF8\",\"4351\":\"Q96DG6\",\"4352\":\"Q96DH6;Q96DH6-3\",\"4353\":\"Q96DI7;Q96DI7-2\",\"4354\":\"Q96DM3\",\"4355\":\"Q96DN5-3;Q96DN5-2;Q96DN5\",\"4356\":\"Q96DP5\",\"4357\":\"Q96DT7;Q96DT7-3;Q96DT7-2\",\"4358\":\"Q96DV4;Q96DV4-2\",\"4359\":\"Q96DX4\",\"4360\":\"Q96DY7\",\"4361\":\"Q96DZ1;Q96DZ1-3;Q96DZ1-2\",\"4362\":\"Q96E11-3;Q96E11;Q96E11-8;Q96E11-2\",\"4363\":\"Q96E29-3;Q96E29-2;Q96E29\",\"4364\":\"Q96E39\",\"4365\":\"Q96E52;Q96E52-2\",\"4366\":\"Q96EA4;Q96EA4-3;Q96EA4-2\",\"4367\":\"Q96EB1\",\"4368\":\"Q96EC8\",\"4369\":\"Q96ED9-2;Q96ED9\",\"4370\":\"Q96EE3;Q96EE3-1\",\"4371\":\"Q96EH3\",\"4372\":\"Q96EI5;Q96EI5-2\",\"4373\":\"Q96EK4\",\"4374\":\"Q96EK5\",\"4375\":\"Q96EK6\",\"4376\":\"Q96EK7;Q96EK7-2\",\"4377\":\"Q96EK9\",\"4378\":\"Q96EL2\",\"4379\":\"Q96EL3\",\"4380\":\"Q96EN8\",\"4381\":\"Q96EP5-2;Q96EP5\",\"4382\":\"Q96ER3\",\"4383\":\"Q96ER9;Q96ER9-2\",\"4384\":\"Q96ES6\",\"4385\":\"Q96ES7\",\"4386\":\"Q96ET8;Q96ET8-2\",\"4387\":\"Q96ET8-3;Q9NYZ1\",\"4388\":\"Q96EU6-2;Q96EU6\",\"4389\":\"Q96EU7\",\"4390\":\"Q96EV2\",\"4391\":\"Q96EV8;Q96EV8-2\",\"4392\":\"Q96EX1\",\"4393\":\"Q96EX3\",\"4394\":\"Q96EY1-2;Q96EY1-3\",\"4395\":\"Q96EY4\",\"4396\":\"Q96EY5;Q96EY5-2;Q96EY5-3\",\"4397\":\"Q96EY7\",\"4398\":\"Q96EY8\",\"4399\":\"Q96EZ8-3;Q96EZ8;Q96EZ8-2;Q96EZ8-4\",\"4400\":\"Q96F24;Q96F24-2;Q96F24-3\",\"4401\":\"Q96F44;Q96F44-3\",\"4402\":\"Q96F86\",\"4403\":\"Q96FH0-2;Q96FH0\",\"4404\":\"Q96FJ0;Q96FJ0-2\",\"4405\":\"Q96FK6\",\"4406\":\"Q96FN4;Q96FN4-2\",\"4407\":\"Q96FQ6\",\"4408\":\"Q96FS4\",\"4409\":\"Q96FV9\",\"4410\":\"Q96FW1\",\"4411\":\"Q96FX7\",\"4412\":\"Q96FZ2\",\"4413\":\"Q96FZ7\",\"4414\":\"Q96G01-4;Q96G01-3;Q96G01\",\"4415\":\"Q96G03\",\"4416\":\"Q96G21\",\"4417\":\"Q96G23\",\"4418\":\"Q96G25-2;Q96G25;Q96G25-3\",\"4419\":\"Q96G46;Q96G46-2;Q96G46-3\",\"4420\":\"Q96GA3\",\"4421\":\"Q96GC5;Q96GC5-3\",\"4422\":\"Q96GC9;Q96GC9-2\",\"4423\":\"Q96GD4;Q96GD4-5;Q96GD4-2;Q96GD4-4;Q96GD4-3\",\"4424\":\"Q96GE9-2;Q96GE9\",\"4425\":\"Q96GF1;Q96GF1-2\",\"4426\":\"Q96GG9\",\"4427\":\"Q96GK7;Q6P2I3\",\"4428\":\"Q96GM5;Q96GM5-2\",\"4429\":\"Q96GM8;Q96GM8-2\",\"4430\":\"Q96GN5-5;Q96GN5-4;Q96GN5-2;Q96GN5\",\"4431\":\"Q96GQ5\",\"4432\":\"Q96GQ7\",\"4433\":\"Q96GS4\",\"4434\":\"Q96GS6;Q96GS6-2;Q96GS6-4;Q96GS6-3\",\"4435\":\"Q96GW9\",\"4436\":\"Q96GX5-2;Q96GX5-3;Q96GX5\",\"4437\":\"Q96H20-2;Q96H20\",\"4438\":\"Q96H22-4;Q96H22;Q96H22-3;Q96H22-5\",\"4439\":\"Q96H35\",\"4440\":\"Q96H55;Q96H55-3;Q96H55-4;Q96H55-2\",\"4441\":\"Q96H78\",\"4442\":\"Q96H79\",\"4443\":\"Q96H96-3;Q96H96\",\"4444\":\"Q96HA1;Q96HA1-2;Q96HA1-3\",\"4445\":\"Q96HA7-2;Q96HA7\",\"4446\":\"Q96HC4;Q96HC4-7;Q96HC4-4;Q96HC4-6\",\"4447\":\"Q96HD1;Q96HD1-2\",\"4448\":\"Q96HE7\",\"4449\":\"Q96HE9\",\"4450\":\"Q96HH9;Q96HH9-4;Q96HH9-3;Q96HH9-5;Q96HH9-2\",\"4451\":\"Q96HJ9-2;Q9Y383-3;Q9Y383-2\",\"4452\":\"Q96HP0\",\"4453\":\"Q96HP4\",\"4454\":\"Q96HR8;Q96HR8-2\",\"4455\":\"Q96HR9-2;Q96HR9\",\"4456\":\"Q96HS1;Q96HS1-2\",\"4457\":\"Q96HV5\",\"4458\":\"Q96HW7;Q96HW7-2\",\"4459\":\"Q96HY6;Q96HY6-2\",\"4460\":\"Q96HY7\",\"4461\":\"Q96I23\",\"4462\":\"Q96I24\",\"4463\":\"Q96I25\",\"4464\":\"Q96I51;Q96I51-3;Q96I51-2\",\"4465\":\"Q96I59;Q96I59-2\",\"4466\":\"Q96I99;Q96I99-2\",\"4467\":\"Q96IF1\",\"4468\":\"Q96IG2;Q96IG2-2\",\"4469\":\"Q96II8-4;Q96II8;Q96II8-2;Q96II8-3\",\"4470\":\"Q96IJ6;Q96IJ6-2\",\"4471\":\"Q96IR7\",\"4472\":\"Q96IU4\",\"4473\":\"Q96IW7\",\"4474\":\"Q96IX5\",\"4475\":\"Q96IY1;Q96IY1-2\",\"4476\":\"Q96IZ0\",\"4477\":\"Q96IZ7-2;Q96IZ7\",\"4478\":\"Q96J01;Q96J01-2\",\"4479\":\"Q96J02;Q96J02-2;Q96J02-3\",\"4480\":\"Q96J42-2;Q96J42\",\"4481\":\"Q96J84-2;Q96J84;Q96J84-3\",\"4482\":\"Q96JB2\",\"4483\":\"Q96JB5;Q96JB5-4;Q96JB5-2\",\"4484\":\"Q96JC1-2;Q96JC1\",\"4485\":\"Q96JG6;Q96JG6-3\",\"4486\":\"Q96JH7\",\"4487\":\"Q96JI7;Q96JI7-3;Q96JI7-2\",\"4488\":\"Q96JJ3;Q96JJ3-3\",\"4489\":\"Q96JJ7\",\"4490\":\"Q96JM3\",\"4491\":\"Q96JN0-3\",\"4492\":\"Q96JN8-2;Q96JN8\",\"4493\":\"Q96JP5;Q96JP5-2\",\"4494\":\"Q96JY6;Q96JY6-5;Q96JY6-3\",\"4495\":\"Q96K17;Q96K17-2\",\"4496\":\"Q96K19-2;Q96K19;Q96K19-5;Q96K19-3\",\"4497\":\"Q96K21-3;Q96K21;Q96K21-2;Q96K21-4\",\"4498\":\"Q96K37;Q96K37-2\",\"4499\":\"Q96K49-2;Q96K49\",\"4500\":\"Q96K58;Q96K58-2\",\"4501\":\"Q96K76-4;Q96K76;Q96K76-2\",\"4502\":\"Q96KA5-2;Q96KA5\",\"4503\":\"Q96KB5;Q96KB5-2\",\"4504\":\"Q96KC2\",\"4505\":\"Q96KC8\",\"4506\":\"Q96KG9-3;Q96KG9-4;Q96KG9-2;Q96KG9;Q96KG9-5;Q96KG9-6\",\"4507\":\"Q96KM6\",\"4508\":\"Q96KP1\",\"4509\":\"Q96KP4;Q96KP4-2\",\"4510\":\"Q96KQ7;Q96KQ7-2\",\"4511\":\"Q96KR1\",\"4512\":\"Q96L33\",\"4513\":\"Q96L58\",\"4514\":\"Q96L73-2;Q96L73;Q96L73-3\",\"4515\":\"Q96L91-3;Q96L91-5;Q96L91-2;Q96L91;Q96L91-4\",\"4516\":\"Q96L92;Q96L92-3;Q96L92-2\",\"4517\":\"Q96LB3;Q96LB3-2\",\"4518\":\"Q96LD4;Q96LD4-2\",\"4519\":\"Q96LI5;Q96LI5-2\",\"4520\":\"Q96LJ7\",\"4521\":\"Q96LL9\",\"4522\":\"Q96LT9-2;Q96LT9\",\"4523\":\"Q96LW7-2;Q96LW7\",\"4524\":\"Q96LZ7;Q96LZ7-4;Q96LZ7-2;Q96LZ7-3\",\"4525\":\"Q96M27;Q96M27-3;Q96M27-2;Q96M27-5;Q96M27-4\",\"4526\":\"Q96M94\",\"4527\":\"Q96M96;Q96M96-2\",\"4528\":\"Q96ME1-2;Q96ME1-4;Q96ME1;Q96ME1-3\",\"4529\":\"Q96ME7;Q96ME7-3;Q96ME7-2\",\"4530\":\"Q96MF7\",\"4531\":\"Q96MG7\",\"4532\":\"Q96MU7-2;Q96MU7\",\"4533\":\"Q96MW1;Q96MW1-2\",\"4534\":\"Q96MW5\",\"4535\":\"Q96MX3\",\"4536\":\"Q96MX6-2;Q96MX6\",\"4537\":\"Q96MY1;Q96MY1-2\",\"4538\":\"Q96N11;Q96N11-2\",\"4539\":\"Q96N46;Q96N46-2;Q96N46-3\",\"4540\":\"Q96N64;Q96N64-3;Q96N64-2\",\"4541\":\"Q96N66;Q96N66-3;Q96N66-2\",\"4542\":\"Q96N67-2;Q96N67-6;Q96N67;Q96N67-4;Q96N67-3;Q96N67-5\",\"4543\":\"Q96NB2\",\"4544\":\"Q96NB3\",\"4545\":\"Q96ND0\",\"4546\":\"Q96NL6;Q96NL6-2;Q96NL6-3\",\"4547\":\"Q96NT0\",\"4548\":\"Q96NT5-2;Q96NT5\",\"4549\":\"Q96NU0-2;Q9BZ76-2;Q9BZ76;Q96NU0\",\"4550\":\"Q96NW4\",\"4551\":\"Q96NY9\",\"4552\":\"Q96P11-2;Q96P11;Q96P11-4;Q96P11-5\",\"4553\":\"Q96P16;Q96P16-3\",\"4554\":\"Q96P47;Q96P47-2;Q96P47-4;Q96P47-3;Q96P47-6;Q96P47-5\",\"4555\":\"Q96P48-3;Q96P48;Q96P48-7;Q96P48-2;Q96P48-4;Q96P48-1\",\"4556\":\"Q96P70\",\"4557\":\"Q96PC5-11;Q96PC5-13\",\"4558\":\"Q96PD2;Q96PD2-2\",\"4559\":\"Q96PE2\",\"4560\":\"Q96PE7\",\"4561\":\"Q96PK6\",\"4562\":\"Q96PQ0\",\"4563\":\"Q96PU4;Q96PU4-2\",\"4564\":\"Q96PU8-9;Q96PU8-8;Q96PU8-6;Q96PU8;Q96PU8-5;Q96PU8-3\",\"4565\":\"Q96PV6;Q96PV6-1\",\"4566\":\"Q96PY5;Q96PY5-3\",\"4567\":\"Q96PZ0;Q96PZ0-2\",\"4568\":\"Q96Q05-3;Q96Q05;Q96Q05-2\",\"4569\":\"Q96Q11;Q96Q11-2\",\"4570\":\"Q96Q15;Q96Q15-2;Q96Q15-3;Q96Q15-4\",\"4571\":\"Q96Q45-2;Q96Q45;Q96Q45-5;Q96Q45-3\",\"4572\":\"Q96Q83;Q96Q83-2\",\"4573\":\"Q96QC0\",\"4574\":\"Q96QD5-2;Q96QD5\",\"4575\":\"Q96QD8;Q96QD8-2\",\"4576\":\"Q96QD9;Q96QD9-3;Q96QD9-2\",\"4577\":\"Q96QE3;Q96QE3-2\",\"4578\":\"Q96QE5\",\"4579\":\"Q96QG7;Q96QG7-2\",\"4580\":\"Q96QK1\",\"4581\":\"Q96QR8\",\"4582\":\"Q96QT4\",\"4583\":\"Q96QT6;Q96QT6-4;Q96QT6-2;Q96QT6-5;Q96QT6-3\",\"4584\":\"Q96R06\",\"4585\":\"Q96RD7-2;Q96RD7\",\"4586\":\"Q96RE7\",\"4587\":\"Q96RK0\",\"4588\":\"Q96RL1;Q96RL1-3;Q96RL1-2\",\"4589\":\"Q96RL7-4;Q96RL7-2;Q96RL7-3;Q96RL7\",\"4590\":\"Q96RN5-3;Q96RN5-2;Q96RN5\",\"4591\":\"Q96RP9;Q96RP9-2\",\"4592\":\"Q96RQ1\",\"4593\":\"Q96RQ3\",\"4594\":\"Q96RR1;Q96RR1-2\",\"4595\":\"Q96RS6;Q96RS6-3;Q96RS6-2\",\"4596\":\"Q96RT1-5;Q96RT1-3;Q96RT1-2;Q96RT1;Q96RT1-8;Q96RT1-7;Q96RT1-6;Q96RT1-9;Q96RT1-4\",\"4597\":\"Q96RT7-2;Q96RT7-3;Q96RT7\",\"4598\":\"Q96RT8-2;Q96RT8\",\"4599\":\"Q96RY7\",\"4600\":\"Q96S15\",\"4601\":\"Q96S44\",\"4602\":\"Q96S52;Q96S52-2\",\"4603\":\"Q96S55-2;Q96S55;Q96S55-3\",\"4604\":\"Q96S59;Q96S59-2;Q96S59-3\",\"4605\":\"Q96S66;Q96S66-2;Q96S66-3;Q96S66-4\",\"4606\":\"Q96S90;Q96S90-2\",\"4607\":\"Q96S97\",\"4608\":\"Q96S99\",\"4609\":\"Q96SB3\",\"4610\":\"Q96SB4-4;Q96SB4;Q96SB4-3\",\"4611\":\"Q96SB8;Q96SB8-2\",\"4612\":\"Q96SI1;Q96SI1-2\",\"4613\":\"Q96SI9-2;Q96SI9\",\"4614\":\"Q96SK2-2;Q96SK2;Q96SK2-3\",\"4615\":\"Q96SL8\",\"4616\":\"Q96SN8;Q96SN8-4;Q96SN8-3;Q96SN8-2\",\"4617\":\"Q96SQ9;Q96SQ9-2\",\"4618\":\"Q96ST2-2;Q96ST2-3;Q96ST2\",\"4619\":\"Q96ST3\",\"4620\":\"Q96SU4-7;Q96SU4-2;Q96SU4;Q96SU4-6;Q96SU4-5;Q96SU4-4\",\"4621\":\"Q96SY0-3;Q96SY0-4;Q96SY0\",\"4622\":\"Q96SZ6-2\",\"4623\":\"Q96T21;Q96T21-2;Q96T21-3\",\"4624\":\"Q96T23;Q96T23-2;Q96T23-3\",\"4625\":\"Q96T37-3;Q96T37-4;Q96T37-2;Q96T37\",\"4626\":\"Q96T51;Q96T51-2\",\"4627\":\"Q96T52;Q96T52-2\",\"4628\":\"Q96T58\",\"4629\":\"Q96T60;Q96T60-2\",\"4630\":\"Q96T76;Q96T76-9;Q96T76-8;Q96T76-5\",\"4631\":\"Q96T88;Q96T88-2\",\"4632\":\"Q96TA1-2;Q96TA1\",\"4633\":\"Q96TA2-3;Q96TA2-2;Q96TA2\",\"4634\":\"Q96TC7;Q96TC7-2\",\"4635\":\"Q99081;Q99081-3;Q99081-4;Q99081-2\",\"4636\":\"Q99417\",\"4637\":\"Q99426\",\"4638\":\"Q99436;Q99436-2\",\"4639\":\"Q99439;Q99439-2\",\"4640\":\"Q99442\",\"4641\":\"Q99447;Q99447-3;Q99447-4;Q99447-2\",\"4642\":\"Q99459\",\"4643\":\"Q99460;Q99460-2\",\"4644\":\"Q99470\",\"4645\":\"Q99471;Q99471-3\",\"4646\":\"Q99487\",\"4647\":\"Q99496;Q99496-2\",\"4648\":\"Q99497\",\"4649\":\"Q99501;Q99501-3;Q99501-2;Q99501-4\",\"4650\":\"Q99504-5;Q99504;Q99504-4;Q99504-3;Q99504-2\",\"4651\":\"Q99519\",\"4652\":\"Q99523;Q99523-2\",\"4653\":\"Q99536;Q99536-3\",\"4654\":\"Q99538;Q99538-3\",\"4655\":\"Q99541\",\"4656\":\"Q99543;Q99543-2\",\"4657\":\"Q99547\",\"4658\":\"Q99549;Q99549-2\",\"4659\":\"Q99551\",\"4660\":\"Q99567\",\"4661\":\"Q99569-2;Q99569\",\"4662\":\"Q99570\",\"4663\":\"Q99574\",\"4664\":\"Q99575\",\"4665\":\"Q99583\",\"4666\":\"Q99584\",\"4667\":\"Q99590;Q99590-2\",\"4668\":\"Q99598\",\"4669\":\"Q99611\",\"4670\":\"Q99613;Q99613-2;B5ME19\",\"4671\":\"Q99614\",\"4672\":\"Q99615;Q99615-2\",\"4673\":\"Q99618\",\"4674\":\"Q99622\",\"4675\":\"Q99623;Q99623-2\",\"4676\":\"Q99627-2;Q99627\",\"4677\":\"Q99640-3;Q99640;Q99640-4;Q99640-2\",\"4678\":\"Q99650;Q99650-2\",\"4679\":\"Q99653\",\"4680\":\"Q99661;Q99661-2\",\"4681\":\"Q99700-4;Q99700;Q99700-2;Q99700-5\",\"4682\":\"Q99707;Q99707-2\",\"4683\":\"Q99714;Q99714-2\",\"4684\":\"Q99715;Q99715-4;Q99715-2\",\"4685\":\"Q99717\",\"4686\":\"Q99720;Q99720-4;Q99720-3\",\"4687\":\"Q99728-3;Q99728-2;Q99728\",\"4688\":\"Q99729-3;Q99729-4;Q99729-2;Q99729\",\"4689\":\"Q99733;Q99733-2\",\"4690\":\"Q99741\",\"4691\":\"Q99747;Q99747-2\",\"4692\":\"Q99755-4;Q99755-3;Q99755-2;Q99755\",\"4693\":\"Q99757\",\"4694\":\"Q99766\",\"4695\":\"Q99797\",\"4696\":\"Q99798\",\"4697\":\"Q99805\",\"4698\":\"Q99807-2;Q99807\",\"4699\":\"Q99808;Q99808-2\",\"4700\":\"Q99816;Q99816-2\",\"4701\":\"Q99828;Q99828-2\",\"4702\":\"Q99829\",\"4703\":\"Q99832;Q99832-3;Q99832-4;Q99832-2\",\"4704\":\"Q99848\",\"4705\":\"Q99865;Q9BPZ2\",\"4706\":\"Q99871-3;Q99871;Q99871-2\",\"4707\":\"Q99873-3;Q99873-5\",\"4708\":\"Q99933;Q99933-4;Q99933-3;Q99933-2\",\"4709\":\"Q99941-2;Q99941\",\"4710\":\"Q99942\",\"4711\":\"Q99943\",\"4712\":\"Q99959-2\",\"4713\":\"Q99961;Q99961-3;Q99961-2\",\"4714\":\"Q99985\",\"4715\":\"Q99986\",\"4716\":\"Q99996-3;Q99996;Q99996-6;Q99996-5;Q99996-1\",\"4717\":\"Q9BPW8\",\"4718\":\"Q9BPX3\",\"4719\":\"Q9BPX5\",\"4720\":\"Q9BPX6;Q9BPX6-3;Q9BPX6-2;Q9BPX6-5;Q9BPX6-4\",\"4721\":\"Q9BPZ7-3;Q9BPZ7-2;Q9BPZ7;Q9BPZ7-4;Q9BPZ7-5;Q9BPZ7-6\",\"4722\":\"Q9BQ04\",\"4723\":\"Q9BQ15\",\"4724\":\"Q9BQ24;Q9BQ24-2\",\"4725\":\"Q9BQ39\",\"4726\":\"Q9BQ52;Q9BQ52-4;Q9BQ52-3\",\"4727\":\"Q9BQ61\",\"4728\":\"Q9BQ67\",\"4729\":\"Q9BQ69\",\"4730\":\"Q9BQ70\",\"4731\":\"Q9BQ75-2;Q9BQ75\",\"4732\":\"Q9BQ95;Q9BQ95-4;Q9BQ95-2\",\"4733\":\"Q9BQA1;Q9BQA1-2\",\"4734\":\"Q9BQA9-2;Q9BQA9\",\"4735\":\"Q9BQB6-3;Q9BQB6-2;Q9BQB6\",\"4736\":\"Q9BQC3-2;Q9BQC3;Q9BQC3-3\",\"4737\":\"Q9BQC6\",\"4738\":\"Q9BQD3\",\"4739\":\"Q9BQD7\",\"4740\":\"Q9BQE3\",\"4741\":\"Q9BQE4\",\"4742\":\"Q9BQE5\",\"4743\":\"Q9BQF6-2;Q9BQF6;Q9BQF6-4;Q9BQF6-5\",\"4744\":\"Q9BQG0;Q9BQG0-2\",\"4745\":\"Q9BQG2\",\"4746\":\"Q9BQI6\",\"4747\":\"Q9BQL6;Q9BQL6-4;Q9BQL6-2\",\"4748\":\"Q9BQP7\",\"4749\":\"Q9BQS8;Q9BQS8-4\",\"4750\":\"Q9BR61\",\"4751\":\"Q9BR76\",\"4752\":\"Q9BR77-2\",\"4753\":\"Q9BRA0-2\",\"4754\":\"Q9BRA2\",\"4755\":\"Q9BRD0;Q9BRD0-2\",\"4756\":\"Q9BRG1\",\"4757\":\"Q9BRJ2\",\"4758\":\"Q9BRJ6\",\"4759\":\"Q9BRJ7;Q9BRJ7-2\",\"4760\":\"Q9BRK5;Q9BRK5-6;Q9BRK5-2;Q9BRK5-4;Q9BRK5-3\",\"4761\":\"Q9BRN9-2;Q9BRN9\",\"4762\":\"Q9BRP1\",\"4763\":\"Q9BRP4;Q9BRP4-2\",\"4764\":\"Q9BRP8\",\"4765\":\"Q9BRQ0\",\"4766\":\"Q9BRQ6\",\"4767\":\"Q9BRQ8;Q9BRQ8-2\",\"4768\":\"Q9BRR6-2;Q9BRR6\",\"4769\":\"Q9BRR8\",\"4770\":\"Q9BRS2\",\"4771\":\"Q9BRT2\",\"4772\":\"Q9BRT3\",\"4773\":\"Q9BRT6\",\"4774\":\"Q9BRT9\",\"4775\":\"Q9BRU9\",\"4776\":\"Q9BRX2\",\"4777\":\"Q9BRX5;Q9BRX5-3;Q9BRX5-2\",\"4778\":\"Q9BRZ2\",\"4779\":\"Q9BS26\",\"4780\":\"Q9BSC4;Q9BSC4-2;Q9BSC4-4\",\"4781\":\"Q9BSD7\",\"4782\":\"Q9BSE4\",\"4783\":\"Q9BSF4\",\"4784\":\"Q9BSH4\",\"4785\":\"Q9BSH5\",\"4786\":\"Q9BSI4-2;Q9BSI4\",\"4787\":\"Q9BSJ2-4;Q9BSJ2;Q9BSJ2-3\",\"4788\":\"Q9BSJ5-2;Q9BSJ5-3;Q9BSJ5\",\"4789\":\"Q9BSJ8-2;Q9BSJ8\",\"4790\":\"Q9BSK2\",\"4791\":\"Q9BSM1-3;Q9BSM1\",\"4792\":\"Q9BSR8\",\"4793\":\"Q9BST9-3;Q9BST9-2;Q9BST9\",\"4794\":\"Q9BSV6\",\"4795\":\"Q9BSY4;Q9BSY4-2\",\"4796\":\"Q9BT09\",\"4797\":\"Q9BT17;Q9BT17-2\",\"4798\":\"Q9BT22;Q9BT22-2\",\"4799\":\"Q9BT25;Q9BT25-3;Q9BT25-2\",\"4800\":\"Q9BT30\",\"4801\":\"Q9BT40-2;Q9BT40\",\"4802\":\"Q9BT67\",\"4803\":\"Q9BT73\",\"4804\":\"Q9BT78;Q9BT78-2\",\"4805\":\"Q9BTA9;Q9BTA9-2;Q9BTA9-3\",\"4806\":\"Q9BTC0;Q9BTC0-1\",\"4807\":\"Q9BTC8-2;Q9BTC8\",\"4808\":\"Q9BTD8-4;Q9BTD8-2;Q9BTD8-3;Q9BTD8\",\"4809\":\"Q9BTE1;Q9BTE1-2;Q9BTE1-3\",\"4810\":\"Q9BTE3;Q9BTE3-2;Q9BTE3-3\",\"4811\":\"Q9BTE6;Q9BTE6-2;Q9BTE6-3\",\"4812\":\"Q9BTE7\",\"4813\":\"Q9BTK6\",\"4814\":\"Q9BTT0;Q9BTT0-3;Q9BTT0-2\",\"4815\":\"Q9BTT4\",\"4816\":\"Q9BTT6;Q9BTT6-2\",\"4817\":\"Q9BTU6\",\"4818\":\"Q9BTV4\",\"4819\":\"Q9BTW9;Q9BTW9-4;Q9BTW9-5\",\"4820\":\"Q9BTX1-5;Q9BTX1-2;Q9BTX1;Q9BTX1-6;Q9BTX1-4\",\"4821\":\"Q9BTY2\",\"4822\":\"Q9BTY7\",\"4823\":\"Q9BTZ2-8;Q9BTZ2-4;Q9BTZ2;Q9BTZ2-3;Q9BTZ2-7;Q9BTZ2-2;Q9BTZ2-5\",\"4824\":\"Q9BU23;Q9BU23-2;Q9BU23-3\",\"4825\":\"Q9BU61;Q9BU61-2\",\"4826\":\"Q9BU76-4;Q9BU76;Q9BU76-3;Q9BU76-2\",\"4827\":\"Q9BUB7;Q9BUB7-2\",\"4828\":\"Q9BUE0\",\"4829\":\"Q9BUE6;Q9BUE6-2\",\"4830\":\"Q9BUF5\",\"4831\":\"Q9BUH6\",\"4832\":\"Q9BUI4\",\"4833\":\"Q9BUJ2-2;Q9BUJ2;Q9BUJ2-4;Q9BUJ2-3\",\"4834\":\"Q9BUL5-4;Q9BUL5;Q9BUL5-2;Q9BUL5-3\",\"4835\":\"Q9BUL8\",\"4836\":\"Q9BUL9\",\"4837\":\"Q9BUM1\",\"4838\":\"Q9BUN8-2;Q9BUN8\",\"4839\":\"Q9BUP3-3\",\"4840\":\"Q9BUQ8\",\"4841\":\"Q9BUR4\",\"4842\":\"Q9BUR5;Q9BUR5-2\",\"4843\":\"Q9BUT9\",\"4844\":\"Q9BUV8-4;Q9BUV8-3;Q9BUV8-2;Q9BUV8;Q9BUV8-5\",\"4845\":\"Q9BUZ4\",\"4846\":\"Q9BV10\",\"4847\":\"Q9BV20;Q9BV20-2\",\"4848\":\"Q9BV23\",\"4849\":\"Q9BV38\",\"4850\":\"Q9BV40\",\"4851\":\"Q9BV44\",\"4852\":\"Q9BV57;Q9BV57-2\",\"4853\":\"Q9BV68\",\"4854\":\"Q9BV79;Q9BV79-2\",\"4855\":\"Q9BV81\",\"4856\":\"Q9BV86;Q9BV86-2\",\"4857\":\"Q9BV94-2;Q9BV94\",\"4858\":\"Q9BVA0\",\"4859\":\"Q9BVC3\",\"4860\":\"Q9BVC4;Q9BVC4-5;Q9BVC4-3;Q9BVC4-4\",\"4861\":\"Q9BVC5;Q9BVC5-2\",\"4862\":\"Q9BVC6\",\"4863\":\"Q9BVG4\",\"4864\":\"Q9BVG8-2;Q9BVG8;Q9BVG8-6;Q9BVG8-5;Q9BVG8-4\",\"4865\":\"Q9BVG9\",\"4866\":\"Q9BVI0\",\"4867\":\"Q9BVI4\",\"4868\":\"Q9BVJ6;Q9BVJ6-3;Q9BVJ6-2\",\"4869\":\"Q9BVJ7\",\"4870\":\"Q9BVK2-2;Q9BVK2\",\"4871\":\"Q9BVK6\",\"4872\":\"Q9BVL2-2;Q9BVL2-3;Q9BVL2\",\"4873\":\"Q9BVL4\",\"4874\":\"Q9BVM2\",\"4875\":\"Q9BVN2-2;Q9BVN2-3;Q9BVN2-4;Q9BVN2\",\"4876\":\"Q9BVP2-2;Q9BVP2\",\"4877\":\"Q9BVQ7;Q9BVQ7-2\",\"4878\":\"Q9BVS4;Q9BVS4-2\",\"4879\":\"Q9BVS5\",\"4880\":\"Q9BVT8\",\"4881\":\"Q9BVV7\",\"4882\":\"Q9BW19\",\"4883\":\"Q9BW27;Q9BW27-3;Q9BW27-2\",\"4884\":\"Q9BW60;Q9BW60-2\",\"4885\":\"Q9BW62\",\"4886\":\"Q9BW66-3;Q9BW66;Q9BW66-2\",\"4887\":\"Q9BW83-2;Q9BW83\",\"4888\":\"Q9BW85\",\"4889\":\"Q9BW91-2;Q9BW91\",\"4890\":\"Q9BW92;Q9BW92-2\",\"4891\":\"Q9BWD1;Q9BWD1-2\",\"4892\":\"Q9BWE0;Q9BWE0-4\",\"4893\":\"Q9BWF3;Q9BWF3-4;Q9BWF3-3;Q9BWF3-2\",\"4894\":\"Q9BWH2\",\"4895\":\"Q9BWH6;Q9BWH6-2\",\"4896\":\"Q9BWJ5\",\"4897\":\"Q9BWL3-4;Q9BWL3-2;Q9BWL3;Q9BWL3-3\",\"4898\":\"Q9BWM7\",\"4899\":\"Q9BWN1\",\"4900\":\"Q9BWS9-3;Q9BWS9;Q9BWS9-2\",\"4901\":\"Q9BWT3-2;Q9BWT3\",\"4902\":\"Q9BWT6\",\"4903\":\"Q9BWU0\",\"4904\":\"Q9BWW4-2;Q9BWW4-3;Q9BWW4\",\"4905\":\"Q9BX10-4;Q9BX10;Q9BX10-2\",\"4906\":\"Q9BX40\",\"4907\":\"Q9BX63;Q9BX63-2\",\"4908\":\"Q9BX66-12\",\"4909\":\"Q9BX68\",\"4910\":\"Q9BX70\",\"4911\":\"Q9BX95\",\"4912\":\"Q9BXB1;Q9BXB1-2\",\"4913\":\"Q9BXB4\",\"4914\":\"Q9BXB5;Q9BXB5-2\",\"4915\":\"Q9BXF6\",\"4916\":\"Q9BXI6;Q9BXI6-2\",\"4917\":\"Q9BXI9;Q9BXI9-1;Q9BXI9-3\",\"4918\":\"Q9BXJ9;Q9BXJ9-4\",\"4919\":\"Q9BXK1\",\"4920\":\"Q9BXK5;Q9BXK5-4\",\"4921\":\"Q9BXP2;Q9BXP2-2;Q9BXP2-3;Q9BXP2-4\",\"4922\":\"Q9BXP5-2;Q9BXP5;Q9BXP5-4;Q9BXP5-3;Q9BXP5-5\",\"4923\":\"Q9BXR0\",\"4924\":\"Q9BXS4\",\"4925\":\"Q9BXS5;Q9BXS5-2\",\"4926\":\"Q9BXS6-2;Q9BXS6;Q9BXS6-3;Q9BXS6-5;Q9BXS6-4;Q9BXS6-6\",\"4927\":\"Q9BXS9-7;Q9BXS9-3;Q9BXS9;Q9BXS9-4;Q9BXS9-2;Q9BXS9-6;Q9BXS9-5\",\"4928\":\"Q9BXW6-2;Q9BXW6-4;Q9BXW6\",\"4929\":\"Q9BXW7-2;Q9BXW7\",\"4930\":\"Q9BXW9;Q9BXW9-1;Q9BXW9-3\",\"4931\":\"Q9BXY0\",\"4932\":\"Q9BY12;Q9BY12-3;Q9BY12-2\",\"4933\":\"Q9BY32;Q9BY32-3;Q9BY32-2\",\"4934\":\"Q9BY42\",\"4935\":\"Q9BY43;Q9BY43-2\",\"4936\":\"Q9BY44;Q9BY44-3;Q9BY44-4;Q9BY44-2\",\"4937\":\"Q9BY49;Q9BY49-2\",\"4938\":\"Q9BY50\",\"4939\":\"Q9BY67-5;Q9BY67;Q9BY67-4;Q9BY67-3;Q9BY67-2\",\"4940\":\"Q9BY77;Q9BY77-2\",\"4941\":\"Q9BY89\",\"4942\":\"Q9BYB4;Q9BYB4-2\",\"4943\":\"Q9BYC8\",\"4944\":\"Q9BYC9\",\"4945\":\"Q9BYD1\",\"4946\":\"Q9BYD2\",\"4947\":\"Q9BYD3;Q9BYD3-2\",\"4948\":\"Q9BYD6\",\"4949\":\"Q9BYE7;Q9BYE7-3\",\"4950\":\"Q9BYG3\",\"4951\":\"Q9BYG5;Q9NPB6-2;Q9NPB6\",\"4952\":\"Q9BYI3;Q9BYI3-3\",\"4953\":\"Q9BYJ9\",\"4954\":\"Q9BYK8;Q9BYK8-2;Q9BYK8-4\",\"4955\":\"Q9BYN0\",\"4956\":\"Q9BYN8\",\"4957\":\"Q9BYT8\",\"4958\":\"Q9BYV8;Q9BYV8-3;Q9BYV8-5;Q9BYV8-2\",\"4959\":\"Q9BYW2;Q9BYW2-2;Q9BYW2-3\",\"4960\":\"Q9BZ29-3;Q9BZ29;Q9BZ29-4;Q9BZ29-5;Q9BZ29-6\",\"4961\":\"Q9BZ67-2;Q9BZ67;Q9BZ67-3\",\"4962\":\"Q9BZ95-2;Q9BZ95;Q9BZ95-5;Q9BZ95-4;Q9BZ95-3\",\"4963\":\"Q9BZC7-3;Q9BZC7;Q9BZC7-2\",\"4964\":\"Q9BZD4\",\"4965\":\"Q9BZE1\",\"4966\":\"Q9BZE4;Q9BZE4-2;Q9BZE4-3\",\"4967\":\"Q9BZE9;Q9BZE9-2;Q9BZE9-3\",\"4968\":\"Q9BZF1;Q9BZF1-3;Q9BZF1-2\",\"4969\":\"Q9BZF9-2;Q9BZF9\",\"4970\":\"Q9BZG1;Q9BZG1-4;Q9BZG1-2\",\"4971\":\"Q9BZG8;Q9BZG8-3;Q9BZG8-2\",\"4972\":\"Q9BZH6\",\"4973\":\"Q9BZI7-2;Q9BZI7\",\"4974\":\"Q9BZJ0-2;Q9BZJ0-3;Q9BZJ0\",\"4975\":\"Q9BZJ4-2;Q9BZJ4\",\"4976\":\"Q9BZK3\",\"4977\":\"Q9BZK7\",\"4978\":\"Q9BZL1\",\"4979\":\"Q9BZL4-3;Q9BZL4-4;Q9BZL4;Q9BZL4-5\",\"4980\":\"Q9BZL6-3;Q9BZL6;Q9BZL6-2\",\"4981\":\"Q9BZM4\",\"4982\":\"Q9BZM5;Q6H3X3-3;Q6H3X3-2;Q5VY80;Q6H3X3\",\"4983\":\"Q9BZQ6-2;Q9BZQ6\",\"4984\":\"Q9BZQ8\",\"4985\":\"Q9BZV1-2;Q9BZV1\",\"4986\":\"Q9BZX2\",\"4987\":\"Q9BZZ5;Q9BZZ5-6;Q9BZZ5-3;Q9BZZ5-1\",\"4988\":\"Q9C005\",\"4989\":\"Q9C035-2;Q9C035;Q9C035-6;Q9C035-5;Q9C035-4;Q9C035-3\",\"4990\":\"Q9C086\",\"4991\":\"Q9C0B0\",\"4992\":\"Q9C0B1\",\"4993\":\"Q9C0B5-2;Q9C0B5\",\"4994\":\"Q9C0B7\",\"4995\":\"Q9C0B9;Q9C0B9-2\",\"4996\":\"Q9C0C2\",\"4997\":\"Q9C0C4\",\"4998\":\"Q9C0C9\",\"4999\":\"Q9C0D2;Q9C0D2-3\",\"5000\":\"Q9C0D5;Q9C0D5-2\",\"5001\":\"Q9C0E2\",\"5002\":\"Q9C0E8-2;Q9C0E8;Q9C0E8-4;Q9C0E8-3\",\"5003\":\"Q9C0F1;Q9C0F1-2\",\"5004\":\"Q9C0H2-2;Q9C0H2;Q9C0H2-3;Q9C0H2-4\",\"5005\":\"Q9C0I1-3;Q9C0I1-2;Q9C0I1\",\"5006\":\"Q9C0J8\",\"5007\":\"Q9C0K1-2;Q9C0K1-3;Q9C0K1\",\"5008\":\"Q9GZL7\",\"5009\":\"Q9GZM5\",\"5010\":\"Q9GZN1;Q9GZN1-2\",\"5011\":\"Q9GZN7\",\"5012\":\"Q9GZN8;Q9GZN8-2\",\"5013\":\"Q9GZP4-2;Q9GZP4\",\"5014\":\"Q9GZP8-2\",\"5015\":\"Q9GZP9\",\"5016\":\"Q9GZQ3\",\"5017\":\"Q9GZR1-2;Q9GZR1\",\"5018\":\"Q9GZR2\",\"5019\":\"Q9GZR7;Q9GZR7-2\",\"5020\":\"Q9GZS1;Q9GZS1-1\",\"5021\":\"Q9GZS3\",\"5022\":\"Q9GZT3-2;Q9GZT3\",\"5023\":\"Q9GZT6;Q9GZT6-2;Q9GZT6-3\",\"5024\":\"Q9GZT8-3;Q9GZT8-2;Q9GZT8\",\"5025\":\"Q9GZT9;Q9GZT9-2;Q9GZT9-3\",\"5026\":\"Q9GZU7\",\"5027\":\"Q9GZU8\",\"5028\":\"Q9GZY4\",\"5029\":\"Q9GZY8-2;Q9GZY8-4;Q9GZY8-3\",\"5030\":\"Q9GZZ1;Q9GZZ1-2\",\"5031\":\"Q9GZZ9;Q9GZZ9-2\",\"5032\":\"Q9H000;Q9H000-2\",\"5033\":\"Q9H061;Q9H061-2\",\"5034\":\"Q9H074;Q9H074-2;Q9H074-3\",\"5035\":\"Q9H078-2;Q9H078;Q9H078-3;Q9H078-5;Q9H078-4\",\"5036\":\"Q9H081\",\"5037\":\"Q9H082\",\"5038\":\"Q9H089\",\"5039\":\"Q9H098;Q9H098-2\",\"5040\":\"Q9H0A0;Q9H0A0-2\",\"5041\":\"Q9H0A8;Q9H0A8-2\",\"5042\":\"Q9H0B6;Q9H0B6-2\",\"5043\":\"Q9H0C5;Q9H0C5-2\",\"5044\":\"Q9H0C8\",\"5045\":\"Q9H0D6;Q9H0D6-2\",\"5046\":\"Q9H0E2\",\"5047\":\"Q9H0E3-3;Q9H0E3-2\",\"5048\":\"Q9H0E9-2;Q9H0E9-4;Q9H0E9;Q9H0E9-3\",\"5049\":\"Q9H0G5\",\"5050\":\"Q9H0H0\",\"5051\":\"Q9H0H5\",\"5052\":\"Q9H0J9\",\"5053\":\"Q9H0K6\",\"5054\":\"Q9H0L4\",\"5055\":\"Q9H0P0;Q9H0P0-3;Q9H0P0-2;Q9H0P0-1\",\"5056\":\"Q9H0R6;Q9H0R6-2\",\"5057\":\"Q9H0S4;Q9H0S4-2\",\"5058\":\"Q9H0U3\",\"5059\":\"Q9H0U4\",\"5060\":\"Q9H0U6\",\"5061\":\"Q9H0U9\",\"5062\":\"Q9H0V9-2;Q9H0V9;Q9H0V9-3\",\"5063\":\"Q9H0W8;Q9H0W8-2\",\"5064\":\"Q9H0X4;Q9H0X4-2\",\"5065\":\"Q9H0X9;Q9H0X9-2\",\"5066\":\"Q9H147\",\"5067\":\"Q9H173\",\"5068\":\"Q9H1A3-2;Q9H1A3\",\"5069\":\"Q9H1A4\",\"5070\":\"Q9H1B5;Q9H1B5-2\",\"5071\":\"Q9H1B7\",\"5072\":\"Q9H1C3\",\"5073\":\"Q9H1C7\",\"5074\":\"Q9H1E3;Q9H1E3-2\",\"5075\":\"Q9H1E5\",\"5076\":\"Q9H1H9-3;Q9H1H9-4;Q9H1H9-2;Q9H1H9\",\"5077\":\"Q9H1I8;Q9H1I8-3\",\"5078\":\"Q9H1K0\",\"5079\":\"Q9H1K1;Q9H1K1-2\",\"5080\":\"Q9H1P3-2;Q9H1P3\",\"5081\":\"Q9H1U4\",\"5082\":\"Q9H1X3;Q9H1X3-2\",\"5083\":\"Q9H1Y0;Q9H1Y0-2\",\"5084\":\"Q9H1Z4;Q9H1Z4-2\",\"5085\":\"Q9H1Z9\",\"5086\":\"Q9H211\",\"5087\":\"Q9H223\",\"5088\":\"Q9H267;Q9H267-2\",\"5089\":\"Q9H269;Q9H269-2\",\"5090\":\"Q9H270\",\"5091\":\"Q9H2C2\",\"5092\":\"Q9H2D1\",\"5093\":\"Q9H2D6-5;Q9H2D6-7;Q9H2D6-3;Q9H2D6-2;Q9H2D6;Q9H2D6-6\",\"5094\":\"Q9H2F5-3;Q9H2F5-2;Q9H2F5\",\"5095\":\"Q9H2G2\",\"5096\":\"Q9H2G9\",\"5097\":\"Q9H2H8\",\"5098\":\"Q9H2H9\",\"5099\":\"Q9H2J4\",\"5100\":\"Q9H2K8\",\"5101\":\"Q9H2M9\",\"5102\":\"Q9H2P0\",\"5103\":\"Q9H2P9-4;Q9H2P9;Q9H2P9-5;Q9H2P9-3;Q9H2P9-2;Q9H2P9-6\",\"5104\":\"Q9H2U1;Q9H2U1-2;Q9H2U1-3\",\"5105\":\"Q9H2U2;Q9H2U2-2;Q9H2U2-3;Q9H2U2-6\",\"5106\":\"Q9H2V7-3;Q9H2V7-2;Q9H2V7;Q9H2V7-4;Q9H2V7-5\",\"5107\":\"Q9H2W6\",\"5108\":\"Q9H2Y7;Q9H2Y7-2\",\"5109\":\"Q9H300;Q9H300-2\",\"5110\":\"Q9H307\",\"5111\":\"Q9H329-2;Q9H329\",\"5112\":\"Q9H330;Q9H330-3\",\"5113\":\"Q9H334-6;Q9H334-3;Q9H334-7;Q9H334;Q9H334-4;Q9H334-8\",\"5114\":\"Q9H3C7;Q9H3C7-3;Q9H3C7-2\",\"5115\":\"Q9H3F6;Q9H3F6-2\",\"5116\":\"Q9H3H1-4;Q9H3H1;Q9H3H1-5;Q9H3H1-3;Q9H3H1-2\",\"5117\":\"Q9H3H5;Q9H3H5-2;Q9H3H5-3\",\"5118\":\"Q9H3J6;Q9H3J6-2\",\"5119\":\"Q9H3K2\",\"5120\":\"Q9H3K6;Q9H3K6-2\",\"5121\":\"Q9H3N1\",\"5122\":\"Q9H3P2\",\"5123\":\"Q9H3P7\",\"5124\":\"Q9H3Q1;Q9H3Q1-2\",\"5125\":\"Q9H3R5\",\"5126\":\"Q9H3S7\",\"5127\":\"Q9H3U1-2;Q9H3U1\",\"5128\":\"Q9H3Z4;Q9H3Z4-2\",\"5129\":\"Q9H410-4;Q9H410;Q9H410-2;Q9H410-3\",\"5130\":\"Q9H425;Q9H425-3;Q9H425-2\",\"5131\":\"Q9H444\",\"5132\":\"Q9H446-2;Q9H446\",\"5133\":\"Q9H488\",\"5134\":\"Q9H490-2;Q9H490\",\"5135\":\"Q9H497;Q9H497-2;Q9H497-3\",\"5136\":\"Q9H4A3-2;Q9H4A3;Q9H4A3-5;Q9H4A3-6;Q9H4A3-7;Q9H4A3-4\",\"5137\":\"Q9H4A4\",\"5138\":\"Q9H4A5;Q9H4A5-2\",\"5139\":\"Q9H4A6\",\"5140\":\"Q9H4B0\",\"5141\":\"Q9H4B6\",\"5142\":\"Q9H4F8;Q9H4F8-2\",\"5143\":\"Q9H4G0\",\"5144\":\"Q9H4G0-2\",\"5145\":\"Q9H4H8;Q9H4H8-2\",\"5146\":\"Q9H4I2;Q9H4I2-2\",\"5147\":\"Q9H4I3;Q9H4I3-2\",\"5148\":\"Q9H4K7\",\"5149\":\"Q9H4L4\",\"5150\":\"Q9H4L5;Q9H4L5-3;Q9H4L5-5;Q9H4L5-7\",\"5151\":\"Q9H4L7-2;Q9H4L7;Q9H4L7-3\",\"5152\":\"Q9H4M9\",\"5153\":\"Q9H4P4-2;Q9H4P4\",\"5154\":\"Q9H4Z3\",\"5155\":\"Q9H501\",\"5156\":\"Q9H553;Q9H553-2\",\"5157\":\"Q9H568\",\"5158\":\"Q9H582;Q9H582-2\",\"5159\":\"Q9H583\",\"5160\":\"Q9H5H4\",\"5161\":\"Q9H5I1;Q9H5I1-2\",\"5162\":\"Q9H5I5-2;Q9H5I5;Q9H5I5-4\",\"5163\":\"Q9H5K3\",\"5164\":\"Q9H5Q4\",\"5165\":\"Q9H5V9;Q9H5V9-3;Q9H5V9-2\",\"5166\":\"Q9H5X1\",\"5167\":\"Q9H5Z1-2;Q9H5Z1\",\"5168\":\"Q9H694;Q9H694-2\",\"5169\":\"Q9H6A9;Q9H6A9-3\",\"5170\":\"Q9H6B4\",\"5171\":\"Q9H6D7;Q9H6D7-4;Q9H6D7-3;Q9H6D7-2\",\"5172\":\"Q9H6E4\",\"5173\":\"Q9H6E5\",\"5174\":\"Q9H6F5\",\"5175\":\"Q9H6H4;Q9H6H4-2\",\"5176\":\"Q9H6K4\",\"5177\":\"Q9H6R0;Q9H6R0-2\",\"5178\":\"Q9H6R4-4;Q9H6R4;Q9H6R4-2;Q9H6R4-3\",\"5179\":\"Q9H6R6-2;Q9H6R6\",\"5180\":\"Q9H6S0\",\"5181\":\"Q9H6S3-3;Q9H6S3\",\"5182\":\"Q9H6T0-2;Q9H6T0\",\"5183\":\"Q9H6T3;Q9H6T3-2;Q9H6T3-3\",\"5184\":\"Q9H6U6-2;Q9H6U6-7;Q9H6U6;Q9H6U6-3;Q9H6U6-8;Q9H6U6-6\",\"5185\":\"Q9H6U8;Q9H6U8-3;Q9H6U8-2;Q9H6U8-4\",\"5186\":\"Q9H6V9;Q9H6V9-2;Q9H6V9-3\",\"5187\":\"Q9H6W3;Q9H6W3-2\",\"5188\":\"Q9H6X2-5;Q9H6X2;Q9H6X2-4;Q9H6X2-6;Q9H6X2-2;Q9H6X2-3\",\"5189\":\"Q9H6Y2;Q9H6Y2-2\",\"5190\":\"Q9H6Y7\",\"5191\":\"Q9H6Z4-3;Q9H6Z4\",\"5192\":\"Q9H773\",\"5193\":\"Q9H788;Q9H788-2\",\"5194\":\"Q9H7B2\",\"5195\":\"Q9H7B4;Q9H7B4-3\",\"5196\":\"Q9H7D0\",\"5197\":\"Q9H7D7-2;Q9H7D7\",\"5198\":\"Q9H7E2-3;Q9H7E2;Q9H7E2-2\",\"5199\":\"Q9H7E9;Q9H7E9-2\",\"5200\":\"Q9H7F0;Q9H7F0-2\",\"5201\":\"Q9H7L9\",\"5202\":\"Q9H7N4\",\"5203\":\"Q9H7Z3\",\"5204\":\"Q9H7Z6;Q9H7Z6-2\",\"5205\":\"Q9H7Z7\",\"5206\":\"Q9H813;Q9H813-2\",\"5207\":\"Q9H814\",\"5208\":\"Q9H840\",\"5209\":\"Q9H845\",\"5210\":\"Q9H857-2;Q9H857;Q9H857-3;Q9H857-4\",\"5211\":\"Q9H869-9;Q9H869-3;Q9H869-2;Q9H869-8;Q9H869-5;Q9H869-6;Q9H869-4;Q9H869;Q9H869-7\",\"5212\":\"Q9H871\",\"5213\":\"Q9H875;Q9H875-2\",\"5214\":\"Q9H8G2\",\"5215\":\"Q9H8H0\",\"5216\":\"Q9H8H2;Q9H8H2-2;Q9H8H2-4\",\"5217\":\"Q9H8H3\",\"5218\":\"Q9H8M5;Q9H8M5-2;Q9H8M5-3\",\"5219\":\"Q9H8S9;Q7L9L4-2;Q9H8S9-2\",\"5220\":\"Q9H8V3;Q9H8V3-3;Q9H8V3-2;Q9H8V3-4\",\"5221\":\"Q9H8X2\",\"5222\":\"Q9H8Y5\",\"5223\":\"Q9H8Y8;Q9H8Y8-3;Q9H8Y8-2\",\"5224\":\"Q9H900;Q9H900-2\",\"5225\":\"Q9H910-3;Q9H910;Q9H910-2\",\"5226\":\"Q9H936\",\"5227\":\"Q9H944;Q9H944-2\",\"5228\":\"Q9H967\",\"5229\":\"Q9H974-2;Q9H974-3;Q9H974;Q9H974-4\",\"5230\":\"Q9H981;Q9H981-2;Q9H981-3\",\"5231\":\"Q9H9A5;Q9H9A5-6;Q9H9A5-3;Q9H9A5-4;Q9H9A5-5\",\"5232\":\"Q9H9A6\",\"5233\":\"Q9H9A7\",\"5234\":\"Q9H9B1;Q9H9B1-3;Q9H9B1-4\",\"5235\":\"Q9H9B4\",\"5236\":\"Q9H9C1-2;Q9H9C1\",\"5237\":\"Q9H9E3;Q9H9E3-3;Q9H9E3-2\",\"5238\":\"Q9H9F9\",\"5239\":\"Q9H9G7;Q9H9G7-2\",\"5240\":\"Q9H9H4\",\"5241\":\"Q9H9J2\",\"5242\":\"Q9H9J4-2;Q9H9J4\",\"5243\":\"Q9H9L3\",\"5244\":\"Q9H9L4\",\"5245\":\"Q9H9P8;Q9H9P8-2\",\"5246\":\"Q9H9Q2;Q9H9Q2-2;Q9H9Q2-3\",\"5247\":\"Q9H9Q4;Q9H9Q4-2\",\"5248\":\"Q9H9T3-2;Q9H9T3;Q9H9T3-4;Q9H9T3-5\",\"5249\":\"Q9H9Y2\",\"5250\":\"Q9H9Y6;Q9H9Y6-3;Q9H9Y6-2;Q9H9Y6-5;Q9H9Y6-4\",\"5251\":\"Q9HA38-2;Q9HA38\",\"5252\":\"Q9HA64\",\"5253\":\"Q9HA77\",\"5254\":\"Q9HAB8;Q9HAB8-2\",\"5255\":\"Q9HAD4;Q9HAD4-2\",\"5256\":\"Q9HAF1-2;Q9HAF1;Q9HAF1-4;Q9HAF1-3\",\"5257\":\"Q9HAN9\",\"5258\":\"Q9HAS0\",\"5259\":\"Q9HAT2;Q9HAT2-2\",\"5260\":\"Q9HAU0;Q9HAU0-2;Q9HAU0-4;Q9HAU0-6;Q9HAU0-8;Q9HAU0-5;Q9HAU0-3\",\"5261\":\"Q9HAU5\",\"5262\":\"Q9HAV0\",\"5263\":\"Q9HAV4\",\"5264\":\"Q9HAV7\",\"5265\":\"Q9HAW4-2;Q9HAW4;Q9HAW4-3\",\"5266\":\"Q9HB07\",\"5267\":\"Q9HB09;Q9HB09-3\",\"5268\":\"Q9HB19\",\"5269\":\"Q9HB21-2;Q9HB21\",\"5270\":\"Q9HB71;Q9HB71-3\",\"5271\":\"Q9HB90\",\"5272\":\"Q9HBD1-4;Q9HBD1;Q9HBD1-6;Q9HBD1-2;Q9HBD1-3\",\"5273\":\"Q9HBE1-4\",\"5274\":\"Q9HBG4\",\"5275\":\"Q9HBG6-10;Q9HBG6-4;Q9HBG6-3;Q9HBG6-6;Q9HBG6;Q9HBG6-5;Q9HBG6-9;Q9HBG6-7;Q9HBG6-8;Q9HBG6-11\",\"5276\":\"Q9HBH0;Q9HBH0-2\",\"5277\":\"Q9HBH1\",\"5278\":\"Q9HBH5\",\"5279\":\"Q9HBI1;Q9HBI1-3\",\"5280\":\"Q9HBL0\",\"5281\":\"Q9HBL7\",\"5282\":\"Q9HBM0;Q9HBM0-2\",\"5283\":\"Q9HBM1\",\"5284\":\"Q9HBM6\",\"5285\":\"Q9HBR0;Q9HBR0-3\",\"5286\":\"Q9HC07;Q9HC07-2\",\"5287\":\"Q9HC21;Q9HC21-2\",\"5288\":\"Q9HC35;Q9HC35-2\",\"5289\":\"Q9HC36\",\"5290\":\"Q9HC38-2;Q9HC38;Q9HC38-3\",\"5291\":\"Q9HC44\",\"5292\":\"Q9HC52\",\"5293\":\"Q9HCC0;Q9HCC0-2\",\"5294\":\"Q9HCD5\",\"5295\":\"Q9HCD6;Q9HCD6-2;Q9HCD6-3;Q9HCD6-4\",\"5296\":\"Q9HCE1;Q9HCE1-2\",\"5297\":\"Q9HCE3\",\"5298\":\"Q9HCG8\",\"5299\":\"Q9HCH0-2;Q9HCH0-3;Q9HCH0\",\"5300\":\"Q9HCI7-2;Q9HCI7\",\"5301\":\"Q9HCJ1;Q9HCJ1-2\",\"5302\":\"Q9HCJ3-2;Q9HCJ3\",\"5303\":\"Q9HCK8;Q9HCK8-2\",\"5304\":\"Q9HCL2\",\"5305\":\"Q9HCM4-2;Q9HCM4-4;Q9HCM4-3;Q9HCM4\",\"5306\":\"Q9HCN4;Q9HCN4-3;Q9HCN4-2;Q9HCN4-4;Q9HCN4-5\",\"5307\":\"Q9HCN8\",\"5308\":\"Q9HCS7\",\"5309\":\"Q9HCU4\",\"5310\":\"Q9HCU5\",\"5311\":\"Q9HCU9\",\"5312\":\"Q9HCY8\",\"5313\":\"Q9HD15\",\"5314\":\"Q9HD20;Q9HD20-2\",\"5315\":\"Q9HD23;Q9HD23-4;Q9HD23-2\",\"5316\":\"Q9HD26;Q9HD26-2;Q9HD26-3\",\"5317\":\"Q9HD33;Q9HD33-2;Q9HD33-3\",\"5318\":\"Q9HD34\",\"5319\":\"Q9HD42\",\"5320\":\"Q9HD45\",\"5321\":\"Q9HD47-2;Q9HD47;Q9HD47-4;Q9HD47-3\",\"5322\":\"Q9HD67;Q9HD67-3\",\"5323\":\"Q9HDC5\",\"5324\":\"Q9HDC9;Q9HDC9-2\",\"5325\":\"Q9NNW5\",\"5326\":\"Q9NNW7-2;Q9NNW7;Q9NNW7-3;Q9NNW7-4\",\"5327\":\"Q9NP50;Q9NP50-2\",\"5328\":\"Q9NP58-4;Q9NP58\",\"5329\":\"Q9NP61-2;Q9NP61\",\"5330\":\"Q9NP64-2;Q9NP64-3;Q9NP64\",\"5331\":\"Q9NP66\",\"5332\":\"Q9NP72;Q9NP72-2;Q9NP72-3\",\"5333\":\"Q9NP73-2;Q9NP73\",\"5334\":\"Q9NP74;Q9NP74-2\",\"5335\":\"Q9NP77;Q9NP77-2\",\"5336\":\"Q9NP79;Q9NP79-2\",\"5337\":\"Q9NP81;Q9NP81-2\",\"5338\":\"Q9NP92\",\"5339\":\"Q9NP97\",\"5340\":\"Q9NPA0\",\"5341\":\"Q9NPA3\",\"5342\":\"Q9NPA8-2;Q9NPA8\",\"5343\":\"Q9NPD3\",\"5344\":\"Q9NPD8\",\"5345\":\"Q9NPE2\",\"5346\":\"Q9NPE3\",\"5347\":\"Q9NPF0;Q9NPF0-2\",\"5348\":\"Q9NPF4\",\"5349\":\"Q9NPF5\",\"5350\":\"Q9NPG3-2;Q9NPG3\",\"5351\":\"Q9NPH3;Q9NPH3-5;Q9NPH3-3;Q9NPH3-2\",\"5352\":\"Q9NPI1-2\",\"5353\":\"Q9NPI6-2;Q9NPI6\",\"5354\":\"Q9NPJ3;Q9NPJ3-2\",\"5355\":\"Q9NPJ6;Q9NPJ6-2\",\"5356\":\"Q9NPL8\",\"5357\":\"Q9NPQ8-4;Q9NPQ8;Q9NPQ8-3;Q9NPQ8-2\",\"5358\":\"Q9NPR9\",\"5359\":\"Q9NQ11;Q9NQ11-3;Q9NQ11-2\",\"5360\":\"Q9NQ29;Q9NQ29-2;Q9NQ29-3\",\"5361\":\"Q9NQ34;Q9NQ34-2\",\"5362\":\"Q9NQ50\",\"5363\":\"Q9NQ55-2;Q9NQ55;Q9NQ55-3\",\"5364\":\"Q9NQ88\",\"5365\":\"Q9NQC1;Q9NQC1-2;Q9NQC1-3\",\"5366\":\"Q9NQC3;Q9NQC3-6;Q9NQC3-4;Q9NQC3-2;Q9NQC3-5\",\"5367\":\"Q9NQE9\",\"5368\":\"Q9NQG1\",\"5369\":\"Q9NQG5\",\"5370\":\"Q9NQG6\",\"5371\":\"Q9NQH7-2;Q9NQH7-4;Q9NQH7\",\"5372\":\"Q9NQP4\",\"5373\":\"Q9NQR4\",\"5374\":\"Q9NQS1\",\"5375\":\"Q9NQS7-2;Q9NQS7\",\"5376\":\"Q9NQT4\",\"5377\":\"Q9NQT5;Q9NQT5-2\",\"5378\":\"Q9NQT8\",\"5379\":\"Q9NQW6;Q9NQW6-2\",\"5380\":\"Q9NQW7-3;Q9NQW7;Q9NQW7-4;Q9NQW7-2\",\"5381\":\"Q9NQX3;Q9NQX3-2\",\"5382\":\"Q9NQX4\",\"5383\":\"Q9NQZ2\",\"5384\":\"Q9NQZ5\",\"5385\":\"Q9NQZ7\",\"5386\":\"Q9NR09\",\"5387\":\"Q9NR12;Q9NR12-2\",\"5388\":\"Q9NR19;Q9NR19-2\",\"5389\":\"Q9NR28-2;Q9NR28;Q9NR28-3\",\"5390\":\"Q9NR30;Q9NR30-2\",\"5391\":\"Q9NR31;Q9NR31-2\",\"5392\":\"Q9NR33\",\"5393\":\"Q9NR45\",\"5394\":\"Q9NR46;Q9NR46-2\",\"5395\":\"Q9NR48-2;Q9NR48\",\"5396\":\"Q9NR50;Q9NR50-3;Q9NR50-2\",\"5397\":\"Q9NR56;Q9NR56-7;Q9NR56-6;Q9NR56-2;Q9NR56-5;Q9NR56-3;Q9NR56-4\",\"5398\":\"Q9NR77\",\"5399\":\"Q9NRA2;Q9NRA2-2\",\"5400\":\"Q9NRA8-3;Q9NRA8;Q9NRA8-2\",\"5401\":\"Q9NRC1;Q9NRC1-7;Q8TDW4-4;Q8TDW4-6;Q8TDW4-2;Q8TDW4-7;Q8TDW4-5;Q8TDW4-3;Q8TDW4\",\"5402\":\"Q9NRC8;Q9NRC8-3\",\"5403\":\"Q9NRF8\",\"5404\":\"Q9NRF9\",\"5405\":\"Q9NRG0\",\"5406\":\"Q9NRG4;Q9NRG4-2\",\"5407\":\"Q9NRG9;Q9NRG9-2\",\"5408\":\"Q9NRK6\",\"5409\":\"Q9NRL2;Q9NRL2-2\",\"5410\":\"Q9NRL3-3;Q9NRL3\",\"5411\":\"Q9NRM2\",\"5412\":\"Q9NRM7\",\"5413\":\"Q9NRN7\",\"5414\":\"Q9NRN9\",\"5415\":\"Q9NRP0;Q9NRP0-2\",\"5416\":\"Q9NRP2\",\"5417\":\"Q9NRR4-2;Q9NRR4-4;Q9NRR4;Q9NRR4-3\",\"5418\":\"Q9NRR5\",\"5419\":\"Q9NRV9\",\"5420\":\"Q9NRW3\",\"5421\":\"Q9NRW7;Q9NRW7-2\",\"5422\":\"Q9NRX1\",\"5423\":\"Q9NRX2\",\"5424\":\"Q9NRX4;Q9NRX4-2\",\"5425\":\"Q9NRX5\",\"5426\":\"Q9NRY2;Q9NRY2-2\",\"5427\":\"Q9NRY4\",\"5428\":\"Q9NRY5\",\"5429\":\"Q9NRZ7-2;Q9NRZ7;Q9NRZ7-3\",\"5430\":\"Q9NRZ9-3;Q9NRZ9-2;Q9NRZ9;Q9NRZ9-6;Q9NRZ9-5;Q9NRZ9-4\",\"5431\":\"Q9NS00-2;Q9NS00\",\"5432\":\"Q9NS15-2;Q9NS15\",\"5433\":\"Q9NS18;Q9NS18-2\",\"5434\":\"Q9NS69\",\"5435\":\"Q9NS73-2;Q9NS73-5;Q9NS73;Q9NS73-3\",\"5436\":\"Q9NS86\",\"5437\":\"Q9NS91\",\"5438\":\"Q9NS93\",\"5439\":\"Q9NSC5-2;Q9NSC5;Q9NSC5-5\",\"5440\":\"Q9NSD9;Q9NSD9-2\",\"5441\":\"Q9NSE4\",\"5442\":\"Q9NSI2-2;Q9NSI2\",\"5443\":\"Q9NSI6-3;Q9NSI6-2;Q9NSI6\",\"5444\":\"Q9NSP4;Q9NSP4-4\",\"5445\":\"Q9NSU2;Q9NSU2-2;Q9NSU2-1\",\"5446\":\"Q9NSV4-4;Q9NSV4;Q9NSV4-6;Q9NSV4-5;Q9NSV4-7;Q9NSV4-1\",\"5447\":\"Q9NSY1;Q9NSY1-2;Q9NSY1-3\",\"5448\":\"Q9NT62;Q9NT62-2\",\"5449\":\"Q9NTG7-2;Q9NTG7\",\"5450\":\"Q9NTI5-2;Q9NTI5\",\"5451\":\"Q9NTJ3;Q9NTJ3-2\",\"5452\":\"Q9NTJ5;Q9NTJ5-2\",\"5453\":\"Q9NTK5;Q9NTK5-3\",\"5454\":\"Q9NTM9\",\"5455\":\"Q9NTW7-6;Q9NTW7-4;Q9NTW7-5\",\"5456\":\"Q9NTX5-6;Q9NTX5-2;Q9NTX5;Q9NTX5-3\",\"5457\":\"Q9NTZ6\",\"5458\":\"Q9NU22\",\"5459\":\"Q9NU23\",\"5460\":\"Q9NU53\",\"5461\":\"Q9NUA8\",\"5462\":\"Q9NUD5;Q9NUD5-2\",\"5463\":\"Q9NUG6\",\"5464\":\"Q9NUI1;Q9NUI1-3\",\"5465\":\"Q9NUJ1;Q9NUJ1-2\",\"5466\":\"Q9NUL3-2;Q9NUL3;Q9NUL3-8;Q9NUL3-3;Q9NUL3-6;Q9NUL3-4\",\"5467\":\"Q9NUL7\",\"5468\":\"Q9NUM4\",\"5469\":\"Q9NUN5-3;Q9NUN5;Q9NUN5-4;Q9NUN5-2\",\"5470\":\"Q9NUP9\",\"5471\":\"Q9NUQ2\",\"5472\":\"Q9NUQ3;Q9NUQ3-2\",\"5473\":\"Q9NUQ6;Q9NUQ6-4;Q9NUQ6-3\",\"5474\":\"Q9NUQ7\",\"5475\":\"Q9NUQ8;Q9NUQ8-2\",\"5476\":\"Q9NUQ9;Q9NUQ9-2\",\"5477\":\"Q9NUT2-5;Q9NUT2-4;Q9NUT2-2;Q9NUT2;Q9NUT2-3\",\"5478\":\"Q9NUU7;Q9NUU7-2\",\"5479\":\"Q9NUW8\",\"5480\":\"Q9NUX5-2;Q9NUX5\",\"5481\":\"Q9NUY8-2;Q9NUY8\",\"5482\":\"Q9NV06\",\"5483\":\"Q9NV31\",\"5484\":\"Q9NV56\",\"5485\":\"Q9NV66;Q9NV66-2\",\"5486\":\"Q9NV70;Q9NV70-2\",\"5487\":\"Q9NV88;Q9NV88-2;Q9NV88-3\",\"5488\":\"Q9NV92\",\"5489\":\"Q9NV96;Q9NV96-2;Q9NV96-3\",\"5490\":\"Q9NVA1;Q9NVA1-2;Q9NVA1-5;Q9NVA1-4\",\"5491\":\"Q9NVA2;Q9NVA2-2\",\"5492\":\"Q9NVC3;Q9NVC3-2\",\"5493\":\"Q9NVC6\",\"5494\":\"Q9NVD7\",\"5495\":\"Q9NVE7\",\"5496\":\"Q9NVF7\",\"5497\":\"Q9NVH0;Q9NVH0-2\",\"5498\":\"Q9NVH1-3;Q9NVH1;Q9NVH1-2\",\"5499\":\"Q9NVH2-3;Q9NVH2-2;Q9NVH2;Q9NVH2-4\",\"5500\":\"Q9NVI1;Q9NVI1-1;Q9NVI1-2\",\"5501\":\"Q9NVI7-2;Q9NVI7;Q9NVI7-3\",\"5502\":\"Q9NVJ2\",\"5503\":\"Q9NVK5-2;Q9NVK5\",\"5504\":\"Q9NVM4-3;Q9NVM4;Q9NVM4-4;Q9NVM4-2\",\"5505\":\"Q9NVM6\",\"5506\":\"Q9NVM9;Q9NVM9-2\",\"5507\":\"Q9NVN8\",\"5508\":\"Q9NVP1\",\"5509\":\"Q9NVQ4;Q9NVQ4-3;Q9NVQ4-2\",\"5510\":\"Q9NVR2\",\"5511\":\"Q9NVR5;Q9NVR5-2\",\"5512\":\"Q9NVS2-2;Q9NVS2\",\"5513\":\"Q9NVS9;Q9NVS9-3;Q9NVS9-4\",\"5514\":\"Q9NVT9\",\"5515\":\"Q9NVU0-5;Q9NVU0;Q9NVU0-4;Q9NVU0-2;Q9NVU0-3\",\"5516\":\"Q9NVU7;Q9NVU7-2\",\"5517\":\"Q9NVV0\",\"5518\":\"Q9NVV4\",\"5519\":\"Q9NVW2;Q9NVW2-2\",\"5520\":\"Q9NVX0;Q9NVX0-3\",\"5521\":\"Q9NVX2\",\"5522\":\"Q9NVZ3;Q9NVZ3-2;Q9NVZ3-3;Q9NVZ3-4\",\"5523\":\"Q9NW08;Q9NW08-2\",\"5524\":\"Q9NW13;Q9NW13-2\",\"5525\":\"Q9NW15;Q9NW15-2;Q9NW15-5;Q9NW15-4;Q9NW15-3\",\"5526\":\"Q9NW38;Q9NW38-2\",\"5527\":\"Q9NW61\",\"5528\":\"Q9NW64;Q9NW64-2\",\"5529\":\"Q9NW68;Q9NW68-8;Q9NW68-2;Q9NW68-7;Q9NW68-3;Q9NW68-9;Q9NW68-5\",\"5530\":\"Q9NW81;Q9NW81-4;Q9NW81-5\",\"5531\":\"Q9NW82\",\"5532\":\"Q9NWA0\",\"5533\":\"Q9NWB6;Q9NWB6-2;Q9NWB6-3\",\"5534\":\"Q9NWD8\",\"5535\":\"Q9NWH9\",\"5536\":\"Q9NWK9;Q9NWK9-2\",\"5537\":\"Q9NWM8\",\"5538\":\"Q9NWQ9\",\"5539\":\"Q9NWS0\",\"5540\":\"Q9NWS8;Q9NWS8-2\",\"5541\":\"Q9NWT1\",\"5542\":\"Q9NWU1;Q9NWU1-2\",\"5543\":\"Q9NWU2\",\"5544\":\"Q9NWU5;Q9NWU5-2;Q9NWU5-3\",\"5545\":\"Q9NWV4\",\"5546\":\"Q9NWV8;Q9NWV8-3\",\"5547\":\"Q9NWW5-2\",\"5548\":\"Q9NWX6\",\"5549\":\"Q9NWY4\",\"5550\":\"Q9NWZ5-3;Q9NWZ5-2;Q9NWZ5;Q9NWZ5-4\",\"5551\":\"Q9NWZ8\",\"5552\":\"Q9NX00\",\"5553\":\"Q9NX04;Q9NX04-2\",\"5554\":\"Q9NX05\",\"5555\":\"Q9NX08\",\"5556\":\"Q9NX14;Q9NX14-2\",\"5557\":\"Q9NX18\",\"5558\":\"Q9NX20\",\"5559\":\"Q9NX24\",\"5560\":\"Q9NX40;Q9NX40-3;Q9NX40-2;Q9NX40-4\",\"5561\":\"Q9NX46\",\"5562\":\"Q9NX47\",\"5563\":\"Q9NX55\",\"5564\":\"Q9NX57\",\"5565\":\"Q9NX58\",\"5566\":\"Q9NX61-2;Q9NX61\",\"5567\":\"Q9NX62\",\"5568\":\"Q9NX63\",\"5569\":\"Q9NX70\",\"5570\":\"Q9NX74\",\"5571\":\"Q9NX76\",\"5572\":\"Q9NXA8;Q9NXA8-3;Q9NXA8-2;Q9NXA8-4\",\"5573\":\"Q9NXC5;Q9NXC5-2\",\"5574\":\"Q9NXD2\",\"5575\":\"Q9NXE4-2;Q9NXE4-6;Q9NXE4;Q9NXE4-4;Q9NXE4-8;Q9NXE4-3;Q9NXE4-10;Q9NXE4-9;Q9NXE4-7\",\"5576\":\"Q9NXE8\",\"5577\":\"Q9NXF1-2;Q9NXF1\",\"5578\":\"Q9NXG2\",\"5579\":\"Q9NXG6-3;Q9NXG6;Q9NXG6-2\",\"5580\":\"Q9NXH8\",\"5581\":\"Q9NXH9;Q9NXH9-2\",\"5582\":\"Q9NXN4-2;Q9NXN4\",\"5583\":\"Q9NXR1;Q9NXR1-1\",\"5584\":\"Q9NXR7;Q9NXR7-4;Q9NXR7-3;Q9NXR7-1\",\"5585\":\"Q9NXR8\",\"5586\":\"Q9NXS2;Q9NXS2-3\",\"5587\":\"Q9NXV6\",\"5588\":\"Q9NXW2;Q9NXW2-2\",\"5589\":\"Q9NXW9\",\"5590\":\"Q9NXX6;Q9NXX6-2\",\"5591\":\"Q9NY12-2;Q9NY12\",\"5592\":\"Q9NY27-2;Q9NY27;Q9NY27-3\",\"5593\":\"Q9NY33;Q9NY33-4\",\"5594\":\"Q9NY35-2;Q9NY35\",\"5595\":\"Q9NY61\",\"5596\":\"Q9NY93-2;Q9NY93\",\"5597\":\"Q9NYA1-2\",\"5598\":\"Q9NYB0\",\"5599\":\"Q9NYB9-2;Q9NYB9-4;Q9NYB9;Q9NYB9-3\",\"5600\":\"Q9NYD6\",\"5601\":\"Q9NYF8;Q9NYF8-2;Q9NYF8-4\",\"5602\":\"Q9NYG2-2;Q9NYG2\",\"5603\":\"Q9NYH9\",\"5604\":\"Q9NYI0;Q9NYI0-2;Q9NYI0-3\",\"5605\":\"Q9NYJ1;Q9NYJ1-2\",\"5606\":\"Q9NYJ8;Q9NYJ8-2\",\"5607\":\"Q9NYK5;Q9NYK5-2\",\"5608\":\"Q9NYL2\",\"5609\":\"Q9NYL9\",\"5610\":\"Q9NYP3-2;Q9NYP3-3;Q9NYP3\",\"5611\":\"Q9NYP7-2;Q9NYP7\",\"5612\":\"Q9NYP9\",\"5613\":\"Q9NYQ6;Q9NYQ6-2\",\"5614\":\"Q9NYR9-2;Q9NYR9;Q9NYR9-3\",\"5615\":\"Q9NYU1\",\"5616\":\"Q9NYU2-2;Q9NYU2\",\"5617\":\"Q9NYV4;Q9NYV4-2;Q9NYV4-3\",\"5618\":\"Q9NYV6;Q9NYV6-3;Q9NYV6-2\",\"5619\":\"Q9NYY8;Q9NYY8-2\",\"5620\":\"Q9NYZ3\",\"5621\":\"Q9NZ01\",\"5622\":\"Q9NZ08;Q9NZ08-2\",\"5623\":\"Q9NZ32\",\"5624\":\"Q9NZ43;Q9NZ43-2\",\"5625\":\"Q9NZ45\",\"5626\":\"Q9NZ53;Q9NZ53-2\",\"5627\":\"Q9NZ63\",\"5628\":\"Q9NZB2-6\",\"5629\":\"Q9NZC3\",\"5630\":\"Q9NZC9\",\"5631\":\"Q9NZD2\",\"5632\":\"Q9NZD8;Q9NZD8-2\",\"5633\":\"Q9NZI7;Q9NZI7-4\",\"5634\":\"Q9NZI8;Q9NZI8-2\",\"5635\":\"Q9NZJ0;Q9NZJ0-2\",\"5636\":\"Q9NZJ4;Q9NZJ4-2\",\"5637\":\"Q9NZJ5\",\"5638\":\"Q9NZJ6\",\"5639\":\"Q9NZJ7;Q9NZJ7-2\",\"5640\":\"Q9NZL4-3;Q9NZL4;Q9NZL4-2\",\"5641\":\"Q9NZL9;Q9NZL9-3;Q9NZL9-4;Q9NZL9-2\",\"5642\":\"Q9NZM1-6;Q9NZM1;Q9NZM1-2;Q9NZM1-5\",\"5643\":\"Q9NZM3-2;Q9NZM3;Q9NZM3-4;Q9NZM3-3\",\"5644\":\"Q9NZM5\",\"5645\":\"Q9NZN4;Q9NZN4-2\",\"5646\":\"Q9NZN5-2;Q9NZN5\",\"5647\":\"Q9NZN8;Q9NZN8-4;Q9NZN8-5;Q9NZN8-2\",\"5648\":\"Q9NZQ3-3;Q9NZQ3;Q9NZQ3-4;Q9NZQ3-2;Q9NZQ3-5\",\"5649\":\"Q9NZT2-2;Q9NZT2\",\"5650\":\"Q9NZV1\",\"5651\":\"Q9NZW5\",\"5652\":\"Q9NZZ3;Q9NZZ3-2\",\"5653\":\"Q9P000;Q9P000-2\",\"5654\":\"Q9P003\",\"5655\":\"Q9P013\",\"5656\":\"Q9P015\",\"5657\":\"Q9P016;Q9P016-2\",\"5658\":\"Q9P021\",\"5659\":\"Q9P031\",\"5660\":\"Q9P032\",\"5661\":\"Q9P035;Q9P035-2\",\"5662\":\"Q9P0B6\",\"5663\":\"Q9P0I2;Q9P0I2-2\",\"5664\":\"Q9P0J0;Q9P0J0-2\",\"5665\":\"Q9P0J1;Q9P0J1-2\",\"5666\":\"Q9P0K7-3;Q9P0K7;Q9P0K7-2;Q9P0K7-4\",\"5667\":\"Q9P0L0\",\"5668\":\"Q9P0L2;Q9P0L2-3;Q9P0L2-2\",\"5669\":\"Q9P0M9\",\"5670\":\"Q9P0N9-4;Q9P0N9-2;Q9P0N9;Q9P0N9-3\",\"5671\":\"Q9P0S9\",\"5672\":\"Q9P0T7\",\"5673\":\"Q9P0U3-2;Q9P0U3\",\"5674\":\"Q9P0U4;Q9P0U4-2\",\"5675\":\"Q9P0V3;Q9P0V3-2\",\"5676\":\"Q9P0V9-2;Q9P0V9;Q9P0V9-3\",\"5677\":\"Q9P0W2;Q9P0W2-3;Q9P0W2-2\",\"5678\":\"Q9P1Q0-4;Q9P1Q0-2;Q9P1Q0;Q9P1Q0-3\",\"5679\":\"Q9P1U0\",\"5680\":\"Q9P1Y5;Q9P1Y5-2\",\"5681\":\"Q9P1Y6;Q9P1Y6-3;Q9P1Y6-2\",\"5682\":\"Q9P1Z0\",\"5683\":\"Q9P206-2;Q9P206;Q9P206-3\",\"5684\":\"Q9P209\",\"5685\":\"Q9P219\",\"5686\":\"Q9P227;Q9P227-2\",\"5687\":\"Q9P246-2;Q9P246;Q9P246-3\",\"5688\":\"Q9P253\",\"5689\":\"Q9P258\",\"5690\":\"Q9P265\",\"5691\":\"Q9P270\",\"5692\":\"Q9P273\",\"5693\":\"Q9P275\",\"5694\":\"Q9P281\",\"5695\":\"Q9P287;Q9P287-3;Q9P287-4\",\"5696\":\"Q9P289;Q9P289-2;Q9P289-3\",\"5697\":\"Q9P2B2\",\"5698\":\"Q9P2B4\",\"5699\":\"Q9P2B7;Q9P2B7-2\",\"5700\":\"Q9P2D0;Q9P2D0-2\",\"5701\":\"Q9P2D1\",\"5702\":\"Q9P2D3;Q9P2D3-3\",\"5703\":\"Q9P2E3;Q9P2E3-2\",\"5704\":\"Q9P2E5;Q9P2E5-2\",\"5705\":\"Q9P2E9\",\"5706\":\"Q9P2I0\",\"5707\":\"Q9P2J5;Q9P2J5-2\",\"5708\":\"Q9P2K1;Q9P2K1-2\",\"5709\":\"Q9P2K3;Q9P2K3-3;Q9P2K3-4;Q9P2K3-2\",\"5710\":\"Q9P2K8;Q9P2K8-2\",\"5711\":\"Q9P2L0-2;Q9P2L0\",\"5712\":\"Q9P2M7;Q9P2M7-2\",\"5713\":\"Q9P2N5\",\"5714\":\"Q9P2N6-3;Q9P2N6-5;Q9P2N6-4;Q9P2N6;Q9P2N6-6;Q9P2N6-2;Q9P2N6-8\",\"5715\":\"Q9P2N7-2;Q9P2N7-3;Q9P2N7-4;Q9P2N7;Q9P2N7-5;Q9P2J3\",\"5716\":\"Q9P2R3;Q9P2R3-2;Q9P2R3-4\",\"5717\":\"Q9P2R7-2;Q9P2R7\",\"5718\":\"Q9P2S5\",\"5719\":\"Q9P2T1;Q9P2T1-3;Q9P2T1-2\",\"5720\":\"Q9P2W1;Q9P2W1-2\",\"5721\":\"Q9P2W9\",\"5722\":\"Q9P2X0-2;Q9P2X0\",\"5723\":\"Q9P2Y5\",\"5724\":\"Q9UBB4;Q9UBB4-2\",\"5725\":\"Q9UBB5\",\"5726\":\"Q9UBB6-2;Q9UBB6;Q9UBB6-3\",\"5727\":\"Q9UBB9\",\"5728\":\"Q9UBC2;Q9UBC2-2;Q9UBC2-3;Q9UBC2-4\",\"5729\":\"Q9UBC3-3;Q9UBC3-2;Q9UBC3-6;Q9UBC3;Q9UBC3-7;Q9UBC3-4;Q9UBC3-8;Q9UBC3-5\",\"5730\":\"Q9UBC5\",\"5731\":\"Q9UBD5-2\",\"5732\":\"Q9UBE0;Q9UBE0-2;Q9UBE0-3\",\"5733\":\"Q9UBF2;Q9UBF2-2\",\"5734\":\"Q9UBF8-2;Q9UBF8\",\"5735\":\"Q9UBG0\",\"5736\":\"Q9UBH6-2;Q9UBH6\",\"5737\":\"Q9UBI1\",\"5738\":\"Q9UBI6\",\"5739\":\"Q9UBK8;Q9UBK8-1\",\"5740\":\"Q9UBK9;Q9UBK9-2\",\"5741\":\"Q9UBL3;Q9UBL3-3;Q9UBL3-2\",\"5742\":\"Q9UBM7\",\"5743\":\"Q9UBP0-3;Q9UBP0;Q9UBP0-4;Q9UBP0-2\",\"5744\":\"Q9UBP6\",\"5745\":\"Q9UBQ0;Q9UBQ0-2\",\"5746\":\"Q9UBQ5;Q9UBQ5-2\",\"5747\":\"Q9UBQ6\",\"5748\":\"Q9UBQ7\",\"5749\":\"Q9UBR2\",\"5750\":\"Q9UBS0\",\"5751\":\"Q9UBS4\",\"5752\":\"Q9UBS8;Q9UBS8-2\",\"5753\":\"Q9UBT2;Q9UBT2-2\",\"5754\":\"Q9UBT7;Q9UBT7-2;Q9UBT7-3\",\"5755\":\"Q9UBU6\",\"5756\":\"Q9UBU8-2;Q9UBU8;Q9UBU8-3\",\"5757\":\"Q9UBU9;Q9UBU9-2\",\"5758\":\"Q9UBV2\",\"5759\":\"Q9UBV8\",\"5760\":\"Q9UBW7\",\"5761\":\"Q9UBW8\",\"5762\":\"Q9UBX1\",\"5763\":\"Q9UBX3;Q9UBX3-2\",\"5764\":\"Q9UBZ4\",\"5765\":\"Q9UDT6-2;Q9UDT6\",\"5766\":\"Q9UDW1;Q9UDW1-2\",\"5767\":\"Q9UDX5\",\"5768\":\"Q9UDY2-3;Q9UDY2;Q9UDY2-7;Q9UDY2-6;Q9UDY2-4;Q9UDY2-2;Q9UDY2-5\",\"5769\":\"Q9UDY4\",\"5770\":\"Q9UDY8-2;Q9UDY8\",\"5771\":\"Q9UEE9;Q9UEE9-2\",\"5772\":\"Q9UEG4\",\"5773\":\"Q9UER7-4;Q9UER7-2;Q9UER7;Q9UER7-3;Q9UER7-5\",\"5774\":\"Q9UET6-2;Q9UET6\",\"5775\":\"Q9UEU0;Q9UEU0-2\",\"5776\":\"Q9UEY8;Q9UEY8-2\",\"5777\":\"Q9UFC0\",\"5778\":\"Q9UFF9;Q9UFF9-3;Q9UFF9-2\",\"5779\":\"Q9UFG5;Q9UFG5-2\",\"5780\":\"Q9UFN0\",\"5781\":\"Q9UFW8\",\"5782\":\"Q9UG56;Q9UG56-2\",\"5783\":\"Q9UG63;Q9UG63-2\",\"5784\":\"Q9UGI8-2;Q9UGI8\",\"5785\":\"Q9UGJ1-2;Q9UGJ1\",\"5786\":\"Q9UGL1;Q9UGL1-2\",\"5787\":\"Q9UGM6\",\"5788\":\"Q9UGN5-2;Q9UGN5\",\"5789\":\"Q9UGP4\",\"5790\":\"Q9UGP8\",\"5791\":\"Q9UGQ3-2;Q9UGQ3\",\"5792\":\"Q9UGR2\",\"5793\":\"Q9UGT4\",\"5794\":\"Q9UGU0-2;Q9UGU0\",\"5795\":\"Q9UGV2-3;Q9UGV2-2;Q9UGV2\",\"5796\":\"Q9UGY1\",\"5797\":\"Q9UH17;Q9UH17-3;Q9UH17-2\",\"5798\":\"Q9UH65\",\"5799\":\"Q9UH99;Q9UH99-3;Q9UH99-2\",\"5800\":\"Q9UHA2\",\"5801\":\"Q9UHA3\",\"5802\":\"Q9UHA4-2;Q9UHA4\",\"5803\":\"Q9UHB6;Q9UHB6-2;Q9UHB6-3\",\"5804\":\"Q9UHB7;Q9UHB7-2\",\"5805\":\"Q9UHB9;Q9UHB9-4;Q9UHB9-2\",\"5806\":\"Q9UHC7-3;Q9UHC7-2;Q9UHC7;Q9UHC7-4\",\"5807\":\"Q9UHD1;Q9UHD1-2\",\"5808\":\"Q9UHD2\",\"5809\":\"Q9UHD8;Q9UHD8-7;Q9UHD8-2;Q9UHD8-5;Q9UHD8-3\",\"5810\":\"Q9UHD9\",\"5811\":\"Q9UHF1\",\"5812\":\"Q9UHF7;Q9UHF7-3;Q9UHF7-2\",\"5813\":\"Q9UHG3;Q9UHG3-2\",\"5814\":\"Q9UHI6\",\"5815\":\"Q9UHI8\",\"5816\":\"Q9UHK0\",\"5817\":\"Q9UHK6;Q9UHK6-5\",\"5818\":\"Q9UHL4\",\"5819\":\"Q9UHL9-2;Q9UHL9;Q9UHL9-3\",\"5820\":\"Q9UHN1\",\"5821\":\"Q9UHN6;Q9UHN6-2\",\"5822\":\"Q9UHP3;Q9UHP3-1;Q9UHP3-3\",\"5823\":\"Q9UHQ1-4;Q9UHQ1-3;Q9UHQ1;Q9UHQ1-2\",\"5824\":\"Q9UHQ4;Q9UHQ4-2\",\"5825\":\"Q9UHQ9\",\"5826\":\"Q9UHR4\",\"5827\":\"Q9UHR5-2;Q9UHR5\",\"5828\":\"Q9UHR6\",\"5829\":\"Q9UHV7\",\"5830\":\"Q9UHV9\",\"5831\":\"Q9UHW5;Q9UHW5-2\",\"5832\":\"Q9UHW9-2;Q9UHW9-6;Q9UHW9-5;Q9UHW9-3;Q9UHW9-4;Q9UHW9\",\"5833\":\"Q9UHX1-2;Q9UHX1;Q9UHX1-4;Q9UHX1-3\",\"5834\":\"Q9UHX1-6;Q9UHX1-5\",\"5835\":\"Q9UHY7\",\"5836\":\"Q9UI08;Q9UI08-4;Q9UI08-5;Q9UI08-2;Q9UI08-3\",\"5837\":\"Q9UI09\",\"5838\":\"Q9UI10\",\"5839\":\"Q9UI12-2;Q9UI12\",\"5840\":\"Q9UI14\",\"5841\":\"Q9UI26;Q9UI26-2\",\"5842\":\"Q9UI30;Q9UI30-2\",\"5843\":\"Q9UI42-2;Q9UI42\",\"5844\":\"Q9UI43\",\"5845\":\"Q9UIA9\",\"5846\":\"Q9UID3;Q9UID3-2\",\"5847\":\"Q9UID6\",\"5848\":\"Q9UIF8-4;Q9UIF8-2;Q9UIF8-5;Q9UIF8-3;Q9UIF8\",\"5849\":\"Q9UIF9-2;Q9UIF9-3;Q9UIF9\",\"5850\":\"Q9UIG0-2;Q9UIG0\",\"5851\":\"Q9UII2;Q9UII2-3;Q9UII2-2\",\"5852\":\"Q9UII4\",\"5853\":\"Q9UIJ7;Q9UIJ7-3;Q9UIJ7-2\",\"5854\":\"Q9UIQ6;Q9UIQ6-3;Q9UIQ6-2\",\"5855\":\"Q9UIS9-7;Q9UIS9-5;Q9UIS9-10;Q9UIS9;Q9UIS9-9;Q9UIS9-12;Q9UIS9-4;Q9UIS9-11;Q9UIS9-8;Q9UIS9-6;Q9UIS9-2\",\"5856\":\"Q9UIV1;Q9UIV1-2\",\"5857\":\"Q9UIW2\",\"5858\":\"Q9UJ41;Q9UJ41-4;Q9UJ41-3\",\"5859\":\"Q9UJ70;Q9UJ70-2\",\"5860\":\"Q9UJ83-2;Q9UJ83;Q9UJ83-3;Q9UJ83-4\",\"5861\":\"Q9UJA5;Q9UJA5-4;Q9UJA5-3;Q9UJA5-2\",\"5862\":\"Q9UJC3-2;Q9UJC3\",\"5863\":\"Q9UJF2-2;Q9UJF2\",\"5864\":\"Q9UJG1;Q9UJG1-2;Q9UJG1-3\",\"5865\":\"Q9UJJ9\",\"5866\":\"Q9UJK0\",\"5867\":\"Q9UJS0;Q9UJS0-2\",\"5868\":\"Q9UJU6;Q9UJU6-5\",\"5869\":\"Q9UJV9\",\"5870\":\"Q9UJW0;Q9UJW0-3;Q9UJW0-2\",\"5871\":\"Q9UJX2;Q9UJX2-3\",\"5872\":\"Q9UJX3;Q9UJX3-2\",\"5873\":\"Q9UJX4;Q9UJX4-3\",\"5874\":\"Q9UJX5-3;Q9UJX5;Q9UJX5-2\",\"5875\":\"Q9UJX6-2;Q9UJX6\",\"5876\":\"Q9UJY1\",\"5877\":\"Q9UJZ1;Q9UJZ1-2\",\"5878\":\"Q9UK22\",\"5879\":\"Q9UK23;Q9UK23-2;Q9UK23-3\",\"5880\":\"Q9UK39\",\"5881\":\"Q9UK41;Q9UK41-2\",\"5882\":\"Q9UK53-4;Q9UK53-5;Q9UK53-2;Q9UK53;Q9UK53-3\",\"5883\":\"Q9UK59;Q9UK59-2\",\"5884\":\"Q9UK61-3;Q9UK61;Q9UK61-4;Q9UK61-2\",\"5885\":\"Q9UK76;Q9UK76-2\",\"5886\":\"Q9UKA9;Q9UKA9-2;Q9UKA9-4;Q9UKA9-3;Q9UKA9-5;Q9UKA9-6\",\"5887\":\"Q9UKB1-2;Q9UKB1-3;Q9UKB1\",\"5888\":\"Q9UKD1\",\"5889\":\"Q9UKD2\",\"5890\":\"Q9UKF6\",\"5891\":\"Q9UKG1\",\"5892\":\"Q9UKI8-5;Q9UKI8;Q9UKI8-2;Q9UKI8-4\",\"5893\":\"Q9UKJ3;Q9UKJ3-2\",\"5894\":\"Q9UKK3\",\"5895\":\"Q9UKK9\",\"5896\":\"Q9UKL0\",\"5897\":\"Q9UKM7\",\"5898\":\"Q9UKM9-2;Q9UKM9\",\"5899\":\"Q9UKN8\",\"5900\":\"Q9UKR5\",\"5901\":\"Q9UKS6\",\"5902\":\"Q9UKU7;Q9UKU7-3;Q9UKU7-2\",\"5903\":\"Q9UKV3;Q9UKV3-5\",\"5904\":\"Q9UKV5\",\"5905\":\"Q9UKV8;Q9UKV8-2\",\"5906\":\"Q9UKX7-2;Q9UKX7\",\"5907\":\"Q9UKY1\",\"5908\":\"Q9UKY7;Q9UKY7-2\",\"5909\":\"Q9UKZ1\",\"5910\":\"Q9UL03-3;Q9UL03\",\"5911\":\"Q9UL15;Q9UL15-2\",\"5912\":\"Q9UL18\",\"5913\":\"Q9UL25\",\"5914\":\"Q9UL26\",\"5915\":\"Q9UL33-2;Q9UL33\",\"5916\":\"Q9UL40-3;Q9UL40;Q9UL40-2\",\"5917\":\"Q9UL46\",\"5918\":\"Q9UL54;Q9UL54-2;Q9UL54-4;Q9UL54-3\",\"5919\":\"Q9UL63;Q9UL63-2\",\"5920\":\"Q9ULA0\",\"5921\":\"Q9ULC3\",\"5922\":\"Q9ULC4-3;Q9ULC4;Q9ULC4-2\",\"5923\":\"Q9ULD2-2;Q9ULD2;Q9ULD2-5\",\"5924\":\"Q9ULF5\",\"5925\":\"Q9ULG1\",\"5926\":\"Q9ULG6-2;Q9ULG6;Q9ULG6-5;Q9ULG6-4;Q9ULG6-3\",\"5927\":\"Q9ULH0-4;Q9ULH0;Q9ULH0-2;Q9ULH0-3\",\"5928\":\"Q9ULH1;Q9ULH1-2\",\"5929\":\"Q9ULH7-4;Q9ULH7;Q9ULH7-5\",\"5930\":\"Q9ULI0-2;Q9ULI0\",\"5931\":\"Q9ULJ3-2;Q9ULJ3\",\"5932\":\"Q9ULJ7-2;Q9ULJ7\",\"5933\":\"Q9ULJ8;Q9ULJ8-4;Q9ULJ8-5;Q9ULJ8-3\",\"5934\":\"Q9ULK4-4;Q9ULK4-5;Q9ULK4-3;Q9ULK4;Q9ULK4-2\",\"5935\":\"Q9ULL5-2;Q9ULL5\",\"5936\":\"Q9ULM3\",\"5937\":\"Q9ULM6\",\"5938\":\"Q9ULP9-2;Q9ULP9\",\"5939\":\"Q9ULQ1\",\"5940\":\"Q9ULR0;Q9ULR0-2;Q9ULR0-1\",\"5941\":\"Q9ULR3\",\"5942\":\"Q9ULT8\",\"5943\":\"Q9ULU4-13;Q9ULU4-16;Q9ULU4-9;Q9ULU4-7;Q9ULU4-19;Q9ULU4-8;Q9ULU4-22;Q9ULU4-11;Q9ULU4-23;Q9ULU4-6\",\"5944\":\"Q9ULV3-5;Q9ULV3;Q9ULV3-2;Q9ULV3-3;Q9ULV3-4\",\"5945\":\"Q9ULV4;Q9ULV4-2;Q9ULV4-3\",\"5946\":\"Q9ULW0;Q9ULW0-2\",\"5947\":\"Q9ULW3\",\"5948\":\"Q9ULW5-2;Q9ULW5\",\"5949\":\"Q9ULX3\",\"5950\":\"Q9ULX6;Q9ULX6-2\",\"5951\":\"Q9ULX9-2;Q9ULX9\",\"5952\":\"Q9UM00-1;Q9UM00-2;Q9UM00\",\"5953\":\"Q9UM11-3;Q9UM11-2;Q9UM11\",\"5954\":\"Q9UM13\",\"5955\":\"Q9UM22;Q9UM22-3\",\"5956\":\"Q9UM47\",\"5957\":\"Q9UMF0\",\"5958\":\"Q9UMN6\",\"5959\":\"Q9UMS0;Q9UMS0-3;Q9UMS0-2\",\"5960\":\"Q9UMS4\",\"5961\":\"Q9UMX0-2;Q9UMX0;Q9UMX0-4\",\"5962\":\"Q9UMX5\",\"5963\":\"Q9UMY1\",\"5964\":\"Q9UMY4-3;Q9UMY4-2;Q9UMY4\",\"5965\":\"Q9UMZ2-5;Q9UMZ2;Q9UMZ2-6;Q9UMZ2-9;Q9UMZ2-4;Q9UMZ2-8;Q9UMZ2-3;Q9UMZ2-7\",\"5966\":\"Q9UN37\",\"5967\":\"Q9UN81\",\"5968\":\"Q9UN86\",\"5969\":\"Q9UNA1-2;Q9UNA1\",\"5970\":\"Q9UNE7;Q9UNE7-2\",\"5971\":\"Q9UNF0;Q9UNF0-2\",\"5972\":\"Q9UNF1;Q9UNF1-2\",\"5973\":\"Q9UNH7;Q9UNH7-2\",\"5974\":\"Q9UNI6\",\"5975\":\"Q9UNK0\",\"5976\":\"Q9UNL2;Q9UNL2-2\",\"5977\":\"Q9UNL4-8;Q9UNL4-4;Q9UNL4-7;Q9UNL4-5;Q9UNL4-6;Q9UNL4-2;Q9UNL4;Q9UNL4-3\",\"5978\":\"Q9UNM6;Q9UNM6-2\",\"5979\":\"Q9UNN5;Q9UNN5-2\",\"5980\":\"Q9UNN8\",\"5981\":\"Q9UNP9;Q9UNP9-2;Q9UNP9-3\",\"5982\":\"Q9UNQ0;Q9UNQ0-2\",\"5983\":\"Q9UNQ2\",\"5984\":\"Q9UNS1-2;Q9UNS1\",\"5985\":\"Q9UNS2;Q9UNS2-2\",\"5986\":\"Q9UNW1;Q9UNW1-4\",\"5987\":\"Q9UNX4\",\"5988\":\"Q9UNY4;Q9UNY4-2\",\"5989\":\"Q9UNZ2;Q9UNZ2-5;Q9UNZ2-4;Q9UNZ2-6\",\"5990\":\"Q9UNZ5\",\"5991\":\"Q9UP83-3;Q9UP83;Q9UP83-2\",\"5992\":\"Q9UP95;Q9UP95-2;Q9UP95-5;Q9UP95-6;Q9UP95-3;Q9UP95-7;Q9UP95-4\",\"5993\":\"Q9UPM8;Q9UPM8-2\",\"5994\":\"Q9UPN3;Q9UPN3-4\",\"5995\":\"Q9UPN3-3;Q9UPN3-2\",\"5996\":\"Q9UPN4;Q9UPN4-2;Q9UPN4-3\",\"5997\":\"Q9UPN6;Q9UPN6-2\",\"5998\":\"Q9UPN7\",\"5999\":\"Q9UPN9\",\"6000\":\"Q9UPP1-2;Q9UPP1;Q9UPP1-5;Q9UPP1-4;Q9UPP1-3\",\"6001\":\"Q9UPQ0-10;Q9UPQ0-2;Q9UPQ0;Q9UPQ0-4;Q9UPQ0-8;Q9UPQ0-6;Q9UPQ0-3;Q9UPQ0-5\",\"6002\":\"Q9UPQ9;Q9UPQ9-1\",\"6003\":\"Q9UPR0;Q9UPR0-3;Q9UPR0-2\",\"6004\":\"Q9UPR3\",\"6005\":\"Q9UPS8;Q9UPS8-2\",\"6006\":\"Q9UPT5-6;Q9UPT5-5;Q9UPT5;Q9UPT5-2;Q9UPT5-1\",\"6007\":\"Q9UPT8\",\"6008\":\"Q9UPT9;Q9UPT9-2\",\"6009\":\"Q9UPU5\",\"6010\":\"Q9UPW0-2;Q9UPW0\",\"6011\":\"Q9UPY3;Q9UPY3-2\",\"6012\":\"Q9UPZ3;Q9UPZ3-2\",\"6013\":\"Q9UQ13-2;Q9UQ13\",\"6014\":\"Q9UQ35;Q9UQ35-2\",\"6015\":\"Q9UQ53-2;Q9UQ53;Q9UQ53-3\",\"6016\":\"Q9UQ80;Q9UQ80-2\",\"6017\":\"Q9UQ84-4;Q9UQ84\",\"6018\":\"Q9UQ90;Q9UQ90-2\",\"6019\":\"Q9UQB8-3;Q9UQB8-5;Q9UQB8-4;Q9UQB8-2;Q9UQB8;Q9UQB8-6\",\"6020\":\"Q9UQE7\",\"6021\":\"Q9UQN3;Q9UQN3-2\",\"6022\":\"Q9UQR0\",\"6023\":\"Q9UQR1\",\"6024\":\"Q9Y217;Q9Y217-2\",\"6025\":\"Q9Y221;Q9Y221-2\",\"6026\":\"Q9Y223;Q9Y223-2;Q9Y223-3;Q9Y223-5;Q9Y223-4\",\"6027\":\"Q9Y224\",\"6028\":\"Q9Y225;Q9Y225-2\",\"6029\":\"Q9Y230;Q9Y230-2\",\"6030\":\"Q9Y232-2;Q9Y232;Q9Y232-4\",\"6031\":\"Q9Y233;Q9Y233-2\",\"6032\":\"Q9Y237;Q9Y237-2\",\"6033\":\"Q9Y251-3;Q9Y251-2;Q9Y251;Q9Y251-4\",\"6034\":\"Q9Y253;Q9Y253-2\",\"6035\":\"Q9Y255;Q9Y255-2\",\"6036\":\"Q9Y256\",\"6037\":\"Q9Y262;Q9Y262-2\",\"6038\":\"Q9Y263\",\"6039\":\"Q9Y265;Q9Y265-2\",\"6040\":\"Q9Y266\",\"6041\":\"Q9Y276\",\"6042\":\"Q9Y277;Q9Y277-2\",\"6043\":\"Q9Y281;Q9Y281-3\",\"6044\":\"Q9Y282-3;Q9Y282;Q9Y282-2\",\"6045\":\"Q9Y284\",\"6046\":\"Q9Y285;Q9Y285-2\",\"6047\":\"Q9Y287;Q9Y287-2\",\"6048\":\"Q9Y289\",\"6049\":\"Q9Y294\",\"6050\":\"Q9Y295\",\"6051\":\"Q9Y296;Q9Y296-2\",\"6052\":\"Q9Y2A7;Q9Y2A7-2\",\"6053\":\"Q9Y2B0\",\"6054\":\"Q9Y2C4;Q9Y2C4-3;Q9Y2C4-4\",\"6055\":\"Q9Y2D4;Q9Y2D4-2\",\"6056\":\"Q9Y2D5;Q9Y2D5-5;Q9Y2D5-6;Q9Y2D5-7;Q9Y2D5-4\",\"6057\":\"Q9Y2D8;Q9Y2D8-3;Q9Y2D8-2\",\"6058\":\"Q9Y2F5\",\"6059\":\"Q9Y2F9-2;Q9Y2F9\",\"6060\":\"Q9Y2G0;Q9Y2G0-3;Q9Y2G0-2\",\"6061\":\"Q9Y2G3\",\"6062\":\"Q9Y2G5-2;Q9Y2G5-1;Q9Y2G5\",\"6063\":\"Q9Y2G8;Q9Y2G8-2\",\"6064\":\"Q9Y2H0-3;Q9Y2H0-1;Q9Y2H0\",\"6065\":\"Q9Y2H1;Q9Y2H1-2\",\"6066\":\"Q9Y2H6-2;Q9Y2H6\",\"6067\":\"Q9Y2I1;Q9Y2I1-4;Q9Y2I1-3\",\"6068\":\"Q9Y2I7\",\"6069\":\"Q9Y2I8-2;Q9Y2I8;Q9Y2I8-3\",\"6070\":\"Q9Y2J4-2;Q9Y2J4-3;Q9Y2J4;Q9Y2J4-4\",\"6071\":\"Q9Y2K1-2;Q9Y2K1\",\"6072\":\"Q9Y2K5;Q9Y2K5-2;Q9Y2K5-3\",\"6073\":\"Q9Y2K7;Q9Y2K7-2;Q9Y2K7-5;Q9Y2K7-3;Q9Y2K7-4\",\"6074\":\"Q9Y2L1;Q9Y2L1-2\",\"6075\":\"Q9Y2L5;Q9Y2L5-2\",\"6076\":\"Q9Y2L9-2;Q9Y2L9;Q9Y2L9-3\",\"6077\":\"Q9Y2P8\",\"6078\":\"Q9Y2Q3;Q9Y2Q3-3;Q9Y2Q3-2;Q9Y2Q3-4\",\"6079\":\"Q9Y2Q5;Q9Y2Q5-2\",\"6080\":\"Q9Y2Q9\",\"6081\":\"Q9Y2R0\",\"6082\":\"Q9Y2R4\",\"6083\":\"Q9Y2R5\",\"6084\":\"Q9Y2R9\",\"6085\":\"Q9Y2S7\",\"6086\":\"Q9Y2T2\",\"6087\":\"Q9Y2T3-3;Q9Y2T3;Q9Y2T3-2\",\"6088\":\"Q9Y2U8\",\"6089\":\"Q9Y2V2\",\"6090\":\"Q9Y2V7-2;Q9Y2V7\",\"6091\":\"Q9Y2W1\",\"6092\":\"Q9Y2W2\",\"6093\":\"Q9Y2X0-2;Q9Y2X0-3;Q9Y2X0;Q9Y2X0-5;Q9Y2X0-4\",\"6094\":\"Q9Y2X3\",\"6095\":\"Q9Y2X7;Q9Y2X7-3\",\"6096\":\"Q9Y2X9-2;Q9Y2X9\",\"6097\":\"Q9Y2Y9\",\"6098\":\"Q9Y2Z0\",\"6099\":\"Q9Y2Z2-4;Q9Y2Z2-6;Q9Y2Z2;Q9Y2Z2-2;Q9Y2Z2-5\",\"6100\":\"Q9Y2Z4\",\"6101\":\"Q9Y2Z9;Q9Y2Z9-3;Q9Y2Z9-2\",\"6102\":\"Q9Y305-4\",\"6103\":\"Q9Y312\",\"6104\":\"Q9Y314\",\"6105\":\"Q9Y315\",\"6106\":\"Q9Y316-3;Q9Y316;Q9Y316-2\",\"6107\":\"Q9Y320;Q9Y320-2\",\"6108\":\"Q9Y324\",\"6109\":\"Q9Y333\",\"6110\":\"Q9Y371;Q9Y371-2;Q9Y371-3\",\"6111\":\"Q9Y375\",\"6112\":\"Q9Y376\",\"6113\":\"Q9Y383\",\"6114\":\"Q9Y385\",\"6115\":\"Q9Y388\",\"6116\":\"Q9Y394-2;Q9Y394\",\"6117\":\"Q9Y399\",\"6118\":\"Q9Y3A2;Q9Y3A2-2\",\"6119\":\"Q9Y3A3;Q9Y3A3-3;Q9Y3A3-2\",\"6120\":\"Q9Y3A4\",\"6121\":\"Q9Y3A5\",\"6122\":\"Q9Y3A6\",\"6123\":\"Q9Y3B1;Q9Y3B1-2\",\"6124\":\"Q9Y3B2\",\"6125\":\"Q9Y3B4\",\"6126\":\"Q9Y3B6\",\"6127\":\"Q9Y3B7;Q9Y3B7-2;Q9Y3B7-3\",\"6128\":\"Q9Y3B8;Q9Y3B8-2;Q9Y3B8-3\",\"6129\":\"Q9Y3B9\",\"6130\":\"Q9Y3C0\",\"6131\":\"Q9Y3C1;Q9Y3C1-3;Q9Y3C1-2\",\"6132\":\"Q9Y3C6\",\"6133\":\"Q9Y3C7\",\"6134\":\"Q9Y3C8\",\"6135\":\"Q9Y3D0\",\"6136\":\"Q9Y3D2\",\"6137\":\"Q9Y3D3;Q9Y3D3-2\",\"6138\":\"Q9Y3D6\",\"6139\":\"Q9Y3D8;Q9Y3D8-2\",\"6140\":\"Q9Y3D9\",\"6141\":\"Q9Y3E0\",\"6142\":\"Q9Y3E2\",\"6143\":\"Q9Y3E5\",\"6144\":\"Q9Y3E7-4;Q9Y3E7;Q9Y3E7-3;Q9Y3E7-2\",\"6145\":\"Q9Y3F4;Q9Y3F4-2\",\"6146\":\"Q9Y3I0\",\"6147\":\"Q9Y3I1;Q9Y3I1-3;Q9Y3I1-2\",\"6148\":\"Q9Y3L5\",\"6149\":\"Q9Y3P9\",\"6150\":\"Q9Y3Q3;Q9Y3Q3-2\",\"6151\":\"Q9Y3S2\",\"6152\":\"Q9Y3T9\",\"6153\":\"Q9Y3U8\",\"6154\":\"Q9Y3X0\",\"6155\":\"Q9Y3Y2-4;Q9Y3Y2;Q9Y3Y2-3\",\"6156\":\"Q9Y3Z3;Q9Y3Z3-3;Q9Y3Z3-4\",\"6157\":\"Q9Y421;Q9Y421-2;Q9Y421-3\",\"6158\":\"Q9Y426-2;Q9Y426;Q9Y426-3\",\"6159\":\"Q9Y446;Q9Y446-2\",\"6160\":\"Q9Y448;Q9Y448-2;Q9Y448-3\",\"6161\":\"Q9Y450;Q9Y450-4\",\"6162\":\"Q9Y483;Q9Y483-4;Q9Y483-3;Q9Y483-2\",\"6163\":\"Q9Y484;Q9Y484-3;Q9Y484-2\",\"6164\":\"Q9Y485\",\"6165\":\"Q9Y487\",\"6166\":\"Q9Y490\",\"6167\":\"Q9Y496\",\"6168\":\"Q9Y4A5-2;Q9Y4A5\",\"6169\":\"Q9Y4B4\",\"6170\":\"Q9Y4B5;Q9Y4B5-2;Q9Y4B5-3\",\"6171\":\"Q9Y4B6;Q9Y4B6-2;Q9Y4B6-3\",\"6172\":\"Q9Y4C1\",\"6173\":\"Q9Y4C2;Q9Y4C2-2\",\"6174\":\"Q9Y4C4\",\"6175\":\"Q9Y4C8\",\"6176\":\"Q9Y4D7;Q9Y4D7-2\",\"6177\":\"Q9Y4D8-4;Q9Y4D8;Q9Y4D8-2\",\"6178\":\"Q9Y4D8-5\",\"6179\":\"Q9Y4E5-2;Q9Y4E5\",\"6180\":\"Q9Y4E6-2;Q9Y4E6\",\"6181\":\"Q9Y4E8-2;Q9Y4E8-3;Q9Y4E8\",\"6182\":\"Q9Y4F1-2;Q9Y4F1\",\"6183\":\"Q9Y4F3-3;Q9Y4F3-4;Q9Y4F3-5;Q9Y4F3\",\"6184\":\"Q9Y4F5-3;Q9Y4F5-2;Q9Y4F5\",\"6185\":\"Q9Y4G6\",\"6186\":\"Q9Y4H2\",\"6187\":\"Q9Y4I1-2;Q9Y4I1;Q9Y4I1-3\",\"6188\":\"Q9Y4K0\",\"6189\":\"Q9Y4L1\",\"6190\":\"Q9Y4P3\",\"6191\":\"Q9Y4P8-2;Q9Y4P8-4;Q9Y4P8-6;Q9Y4P8;Q9Y4P8-3;Q9Y4P8-5\",\"6192\":\"Q9Y4R8\",\"6193\":\"Q9Y4U1\",\"6194\":\"Q9Y4W2-2;Q9Y4W2;Q9Y4W2-3\",\"6195\":\"Q9Y4W6\",\"6196\":\"Q9Y4X5\",\"6197\":\"Q9Y4Y9;Q9Y4Y9-2\",\"6198\":\"Q9Y4Z0\",\"6199\":\"Q9Y508-2;Q9Y508\",\"6200\":\"Q9Y512\",\"6201\":\"Q9Y520-4;Q9Y520-5;Q9Y520;Q9Y520-7;Q9Y520-6;Q9Y520-3;Q9Y520-2\",\"6202\":\"Q9Y530\",\"6203\":\"Q9Y546\",\"6204\":\"Q9Y547\",\"6205\":\"Q9Y548\",\"6206\":\"Q9Y570;Q9Y570-4;Q9Y570-2;Q9Y570-3\",\"6207\":\"Q9Y580\",\"6208\":\"Q9Y597;Q9Y597-2\",\"6209\":\"Q9Y5A9;Q9Y5A9-2\",\"6210\":\"Q9Y5B6;Q9Y5B6-2\",\"6211\":\"Q9Y5B8-2;Q9Y5B8\",\"6212\":\"Q9Y5B9\",\"6213\":\"Q9Y5J1\",\"6214\":\"Q9Y5J5\",\"6215\":\"Q9Y5J6\",\"6216\":\"Q9Y5J7\",\"6217\":\"Q9Y5J9\",\"6218\":\"Q9Y5K5-2;Q9Y5K5-4;Q9Y5K5-3;Q9Y5K5\",\"6219\":\"Q9Y5K6\",\"6220\":\"Q9Y5K8\",\"6221\":\"Q9Y5L0;Q9Y5L0-1;Q9Y5L0-3;Q9Y5L0-5\",\"6222\":\"Q9Y5L4\",\"6223\":\"Q9Y5M8\",\"6224\":\"Q9Y5N6\",\"6225\":\"Q9Y5P6;Q9Y5P6-2\",\"6226\":\"Q9Y5Q0\",\"6227\":\"Q9Y5Q8-2;Q9Y5Q8;Q9Y5Q8-3\",\"6228\":\"Q9Y5Q9;Q9Y5Q9-2\",\"6229\":\"Q9Y5R8\",\"6230\":\"Q9Y5S2\",\"6231\":\"Q9Y5S9;Q9Y5S9-2\",\"6232\":\"Q9Y5T4\",\"6233\":\"Q9Y5T5-2;Q9Y5T5;Q9Y5T5-3;Q9Y5T5-4\",\"6234\":\"Q9Y5U9\",\"6235\":\"Q9Y5V0\",\"6236\":\"Q9Y5W7-3;Q9Y5W7-4;Q9Y5W7;Q9Y5W7-2\",\"6237\":\"Q9Y5W8-2;Q9Y5W8\",\"6238\":\"Q9Y5W9-2;Q9Y5W9\",\"6239\":\"Q9Y5X1\",\"6240\":\"Q9Y5X2\",\"6241\":\"Q9Y5X3\",\"6242\":\"Q9Y5Y0\",\"6243\":\"Q9Y5Y2\",\"6244\":\"Q9Y5Y5;Q9Y5Y5-2\",\"6245\":\"Q9Y5Z0-2;Q9Y5Z0;Q9Y5Z0-3;Q9Y5Z0-4;Q9Y5Z0-5\",\"6246\":\"Q9Y5Z7\",\"6247\":\"Q9Y5Z9-2;Q9Y5Z9\",\"6248\":\"Q9Y605\",\"6249\":\"Q9Y606-2;Q9Y606\",\"6250\":\"Q9Y608-4;Q9Y608;Q9Y608-2;Q9Y608-5\",\"6251\":\"Q9Y613\",\"6252\":\"Q9Y617;Q9Y617-2\",\"6253\":\"Q9Y618-4;Q9Y618;Q9Y618-5\",\"6254\":\"Q9Y619\",\"6255\":\"Q9Y620\",\"6256\":\"Q9Y624;Q9Y624-2\",\"6257\":\"Q9Y639-1;Q9Y639;Q9Y639-3;Q9Y639-4;Q9Y639-5\",\"6258\":\"Q9Y653-2;Q9Y653-3;Q9Y653\",\"6259\":\"Q9Y657\",\"6260\":\"Q9Y672\",\"6261\":\"Q9Y673;Q9Y673-2\",\"6262\":\"Q9Y676\",\"6263\":\"Q9Y678\",\"6264\":\"Q9Y679;Q9Y679-3\",\"6265\":\"Q9Y680;Q9Y680-3\",\"6266\":\"Q9Y692-2;Q9Y692\",\"6267\":\"Q9Y696\",\"6268\":\"Q9Y697-2;Q9Y697;Q9Y697-3\",\"6269\":\"Q9Y6A4\",\"6270\":\"Q9Y6A5\",\"6271\":\"Q9Y6A9\",\"6272\":\"Q9Y6B6\",\"6273\":\"Q9Y6C9\",\"6274\":\"Q9Y6D0\",\"6275\":\"Q9Y6D5\",\"6276\":\"Q9Y6D6\",\"6277\":\"Q9Y6D9;Q9Y6D9-3\",\"6278\":\"Q9Y6E0-2;Q9Y6E0\",\"6279\":\"Q9Y6E2\",\"6280\":\"Q9Y6G3\",\"6281\":\"Q9Y6G5\",\"6282\":\"Q9Y6G9\",\"6283\":\"Q9Y6H1;Q5T1J5\",\"6284\":\"Q9Y6I3-1;Q9Y6I3;Q9Y6I3-3\",\"6285\":\"Q9Y6I4;Q9Y6I4-2\",\"6286\":\"Q9Y6I9\",\"6287\":\"Q9Y6J0-2;Q9Y6J0\",\"6288\":\"Q9Y6J9\",\"6289\":\"Q9Y6K0\",\"6290\":\"Q9Y6K1\",\"6291\":\"Q9Y6K5\",\"6292\":\"Q9Y6K9-2;Q9Y6K9;Q9Y6K9-3\",\"6293\":\"Q9Y6M0-2;Q9Y6M0\",\"6294\":\"Q9Y6M1-1;Q9Y6M1;Q9Y6M1-5;Q9Y6M1-6;Q9Y6M1-3;Q9Y6M1-4\",\"6295\":\"Q9Y6M4-3;Q9Y6M4-4;Q9Y6M4-5;Q9Y6M4-6\",\"6296\":\"Q9Y6M5\",\"6297\":\"Q9Y6M7-6;Q9Y6M7-13;Q9Y6M7-7;Q9Y6M7-8;Q9Y6M7-9;Q9Y6M7-2;Q9Y6M7-3;Q9Y6M7-12;Q9Y6M7;Q9Y6M7-4;Q9Y6M7-5;Q9Y6M7-11;Q9Y6M7-14\",\"6298\":\"Q9Y6M9\",\"6299\":\"Q9Y6N5\",\"6300\":\"Q9Y6N6\",\"6301\":\"Q9Y6N7-5;Q9Y6N7-4;Q9Y6N7-3;Q9Y6N7;Q9Y6N7-2;Q9Y6N7-6\",\"6302\":\"Q9Y6N8\",\"6303\":\"Q9Y6Q9-5;Q9Y6Q9;Q9Y6Q9-2;Q9Y6Q9-3;Q9Y6Q9-4\",\"6304\":\"Q9Y6R0\",\"6305\":\"Q9Y6V7\",\"6306\":\"Q9Y6W3\",\"6307\":\"Q9Y6W5;Q9Y6W5-2\",\"6308\":\"Q9Y6X8\",\"6309\":\"Q9Y6X9;Q9Y6X9-2\",\"6310\":\"Q9Y6Y0\",\"6311\":\"Q9Y6Y8;Q9Y6Y8-2\"},\"Protein IDs\":{\"0\":\"P0DPI2;A0A0B4J2D5;P0DPI2-2;A0A0B4J2D5-2\",\"1\":\"A0A0U1RRE5\",\"2\":\"A0AV96\",\"3\":\"A0AVF1\",\"4\":\"A0AVT1\",\"5\":\"A0FGR8\",\"6\":\"A0JLT2\",\"7\":\"A0JNW5\",\"8\":\"A0MZ66\",\"9\":\"A0PJW6\",\"10\":\"A0PK00\",\"11\":\"A1A4S6\",\"12\":\"A1L0T0\",\"13\":\"A1L170\",\"14\":\"A1L390\",\"15\":\"A1X283\",\"16\":\"A2RRP1\",\"17\":\"A2RTX5\",\"18\":\"A2RU67\",\"19\":\"A2RUS2\",\"20\":\"A3KMH1\",\"21\":\"A3KN83\",\"22\":\"A4D1E9\",\"23\":\"A4D1P6\",\"24\":\"A4FU49\",\"25\":\"A5PLL7\",\"26\":\"A5PLN9\",\"27\":\"A5YKK6\",\"28\":\"A6H8Y1\",\"29\":\"A6NDG6\",\"30\":\"A6NDU8\",\"31\":\"A6NFI3\",\"32\":\"A6NHR9\",\"33\":\"A6NIH7\",\"34\":\"A6NJ78\",\"35\":\"A6NKD9\",\"36\":\"A6NKF1\",\"37\":\"A6NKT7\",\"38\":\"A8CG34\",\"39\":\"A8MPP1\",\"40\":\"A8MW92\",\"41\":\"P62308;A8MWD9\",\"42\":\"A8MXV4\",\"43\":\"B7ZAQ6-2;B7ZAQ6-3;P0CG08;B7ZAQ6\",\"44\":\"C4AMC7;Q6VEQ5;A8K0Z3\",\"45\":\"C9J7I0\",\"46\":\"C9JLW8\",\"47\":\"E9PAV3;Q13765;E9PAV3-2\",\"48\":\"E9PRG8\",\"49\":\"L0R6Q1\",\"50\":\"L0R819\",\"51\":\"L0R8F8\",\"52\":\"O00115\",\"53\":\"O00116\",\"54\":\"O00124\",\"55\":\"O00139\",\"56\":\"O00141\",\"57\":\"O00142\",\"58\":\"O00148\",\"59\":\"O00151\",\"60\":\"O00154\",\"61\":\"O00159-2\",\"62\":\"O00159\",\"63\":\"O00161\",\"64\":\"O00165\",\"65\":\"O00170\",\"66\":\"O00178\",\"67\":\"O00186\",\"68\":\"O00194\",\"69\":\"O00203\",\"70\":\"O00217\",\"71\":\"O00220\",\"72\":\"O00231\",\"73\":\"O00232\",\"74\":\"O00233\",\"75\":\"O00244\",\"76\":\"O00255\",\"77\":\"O00257\",\"78\":\"O00264\",\"79\":\"O00267\",\"80\":\"O00268\",\"81\":\"O00273\",\"82\":\"O00287\",\"83\":\"O00291\",\"84\":\"O00299\",\"85\":\"O00303\",\"86\":\"O00308\",\"87\":\"O00311\",\"88\":\"O00327\",\"89\":\"O00329\",\"90\":\"O00330\",\"91\":\"O00399\",\"92\":\"O00400\",\"93\":\"O00401\",\"94\":\"O00410\",\"95\":\"O00411\",\"96\":\"O00422\",\"97\":\"O00423\",\"98\":\"O00425\",\"99\":\"O00429\",\"100\":\"O00429-2\",\"101\":\"O00442\",\"102\":\"O00443\",\"103\":\"O00458\",\"104\":\"O00459\",\"105\":\"O00461\",\"106\":\"O00462\",\"107\":\"O00468\",\"108\":\"O00469-2\",\"109\":\"O00471\",\"110\":\"O00472\",\"111\":\"O00479\",\"112\":\"O00483\",\"113\":\"O00487\",\"114\":\"O00488\",\"115\":\"O00499\",\"116\":\"O00505\",\"117\":\"O00512\",\"118\":\"O00522\",\"119\":\"O00541-2\",\"120\":\"O00560\",\"121\":\"O00566\",\"122\":\"O00567\",\"123\":\"O00571\",\"124\":\"O00584\",\"125\":\"O00592\",\"126\":\"O00622\",\"127\":\"O00623\",\"128\":\"O00625\",\"129\":\"O00629\",\"130\":\"O00712\",\"131\":\"O00743\",\"132\":\"O00746\",\"133\":\"O00750\",\"134\":\"O00754\",\"135\":\"O00762\",\"136\":\"O00764\",\"137\":\"O00767\",\"138\":\"O14495\",\"139\":\"O14497\",\"140\":\"O14519-2;O14519;O75956\",\"141\":\"O14523\",\"142\":\"O14524\",\"143\":\"O14530\",\"144\":\"O14545\",\"145\":\"O14548\",\"146\":\"O14561\",\"147\":\"O14562\",\"148\":\"O14569\",\"149\":\"O14578\",\"150\":\"O14579\",\"151\":\"O14617\",\"152\":\"O14618\",\"153\":\"O14639\",\"154\":\"O14640-2;P54792-2;P54792;O14640\",\"155\":\"O14641\",\"156\":\"O14646\",\"157\":\"O14647\",\"158\":\"O14653\",\"159\":\"O14656\",\"160\":\"O14657\",\"161\":\"O14662\",\"162\":\"O14672\",\"163\":\"O14681\",\"164\":\"O14686\",\"165\":\"O14713\",\"166\":\"O14715\",\"167\":\"O14732\",\"168\":\"O14733\",\"169\":\"O14734\",\"170\":\"O14735\",\"171\":\"O14737\",\"172\":\"O14744\",\"173\":\"O14745\",\"174\":\"O14757\",\"175\":\"O14763\",\"176\":\"O14773\",\"177\":\"O14776\",\"178\":\"O14777\",\"179\":\"O14786\",\"180\":\"O14795\",\"181\":\"O14802\",\"182\":\"O14807\",\"183\":\"O14818\",\"184\":\"O14828\",\"185\":\"O14832\",\"186\":\"O14874\",\"187\":\"O14880\",\"188\":\"O14893\",\"189\":\"O14907\",\"190\":\"O14908\",\"191\":\"O14917\",\"192\":\"O14920\",\"193\":\"O14925;Q5SRD1\",\"194\":\"O14929\",\"195\":\"O14936\",\"196\":\"O14939\",\"197\":\"O14949\",\"198\":\"O14950;P19105\",\"199\":\"O14964\",\"200\":\"O14965\",\"201\":\"O14966\",\"202\":\"O14974\",\"203\":\"O14975\",\"204\":\"O14976\",\"205\":\"O14979\",\"206\":\"O14979-3\",\"207\":\"O14980\",\"208\":\"O14981\",\"209\":\"O15013\",\"210\":\"O15014\",\"211\":\"O15020\",\"212\":\"O15027-5\",\"213\":\"O15031\",\"214\":\"O15037\",\"215\":\"O15042\",\"216\":\"O15047\",\"217\":\"O15056\",\"218\":\"O15066;O15066-2;O14782\",\"219\":\"O15067\",\"220\":\"O15078\",\"221\":\"O15084\",\"222\":\"O15091\",\"223\":\"O15116\",\"224\":\"O15118\",\"225\":\"O15120\",\"226\":\"O15121\",\"227\":\"O15126\",\"228\":\"O15127\",\"229\":\"O15143\",\"230\":\"O15144\",\"231\":\"O15145\",\"232\":\"O15155\",\"233\":\"O15156\",\"234\":\"O15160\",\"235\":\"O15164\",\"236\":\"O15169\",\"237\":\"O15173\",\"238\":\"O15182\",\"239\":\"O15194\",\"240\":\"O15212\",\"241\":\"O15213\",\"242\":\"O15226\",\"243\":\"O15228\",\"244\":\"O15230\",\"245\":\"O15234\",\"246\":\"O15235\",\"247\":\"O15254\",\"248\":\"O15258\",\"249\":\"O15260\",\"250\":\"O15269\",\"251\":\"O15270\",\"252\":\"O15287\",\"253\":\"O15294\",\"254\":\"O15305\",\"255\":\"O15321\",\"256\":\"O15344\",\"257\":\"O15347\",\"258\":\"O15354\",\"259\":\"O15355\",\"260\":\"O15357\",\"261\":\"O15360\",\"262\":\"O15371\",\"263\":\"O15372\",\"264\":\"O15379\",\"265\":\"O15381\",\"266\":\"O15382\",\"267\":\"O15392\",\"268\":\"O15397\",\"269\":\"O15400\",\"270\":\"O15403\",\"271\":\"O15417\",\"272\":\"O15427\",\"273\":\"O15431\",\"274\":\"O15438\",\"275\":\"O15439\",\"276\":\"O15440\",\"277\":\"O15446\",\"278\":\"O15460\",\"279\":\"O15479\",\"280\":\"O15498\",\"281\":\"O15504\",\"282\":\"O15511\",\"283\":\"O15514\",\"284\":\"O15516\",\"285\":\"O15530-3;O15530;O15530-2;Q6A1A2;O15530-5;O15530-4\",\"286\":\"O15533\",\"287\":\"O15541\",\"288\":\"O15554\",\"289\":\"O43143\",\"290\":\"O43148\",\"291\":\"O43150\",\"292\":\"O43156\",\"293\":\"O43157\",\"294\":\"O43159\",\"295\":\"O43166\",\"296\":\"O43169\",\"297\":\"O43172\",\"298\":\"O43175\",\"299\":\"O43181\",\"300\":\"O43237\",\"301\":\"O43242\",\"302\":\"O43251\",\"303\":\"O43252\",\"304\":\"O43264\",\"305\":\"O43286\",\"306\":\"O43290\",\"307\":\"O43292\",\"308\":\"O43293\",\"309\":\"O43298\",\"310\":\"O43299\",\"311\":\"O43301\",\"312\":\"O43306\",\"313\":\"O43314\",\"314\":\"O43318\",\"315\":\"O43324\",\"316\":\"O43353\",\"317\":\"O43390\",\"318\":\"O43395\",\"319\":\"O43396\",\"320\":\"O43399\",\"321\":\"O43402\",\"322\":\"O43414\",\"323\":\"O43426\",\"324\":\"O43427\",\"325\":\"O43432\",\"326\":\"O43435\",\"327\":\"O43447\",\"328\":\"O43463\",\"329\":\"O43464\",\"330\":\"O43474\",\"331\":\"O43488\",\"332\":\"O43491\",\"333\":\"O43493\",\"334\":\"O43504\",\"335\":\"O43505\",\"336\":\"O43513\",\"337\":\"O43516\",\"338\":\"O43556\",\"339\":\"O43567\",\"340\":\"O43572\",\"341\":\"O43583\",\"342\":\"O43592\",\"343\":\"O43598\",\"344\":\"O43615\",\"345\":\"O43617\",\"346\":\"O43633\",\"347\":\"O43660\",\"348\":\"O43663\",\"349\":\"O43670\",\"350\":\"O43670-2\",\"351\":\"O43674\",\"352\":\"O43676\",\"353\":\"O43677\",\"354\":\"O43678\",\"355\":\"O43681\",\"356\":\"O43683\",\"357\":\"O43684\",\"358\":\"O43688\",\"359\":\"O43707\",\"360\":\"O43708\",\"361\":\"O43709\",\"362\":\"O43715\",\"363\":\"O43716\",\"364\":\"O43719\",\"365\":\"O43747\",\"366\":\"O43752\",\"367\":\"O43760\",\"368\":\"O43765\",\"369\":\"O43766\",\"370\":\"O43768\",\"371\":\"O43772\",\"372\":\"O43776\",\"373\":\"O43795-2\",\"374\":\"O43808\",\"375\":\"O43809\",\"376\":\"O43813\",\"377\":\"O43815\",\"378\":\"O43818\",\"379\":\"O43819\",\"380\":\"O43823\",\"381\":\"O43824\",\"382\":\"O43826\",\"383\":\"O43837\",\"384\":\"O43847\",\"385\":\"O43852\",\"386\":\"O43852-2\",\"387\":\"O43861\",\"388\":\"O43865\",\"389\":\"O43896\",\"390\":\"O43900\",\"391\":\"O43909\",\"392\":\"O43913\",\"393\":\"O43920\",\"394\":\"O43924\",\"395\":\"O43929\",\"396\":\"O43933\",\"397\":\"O60216\",\"398\":\"O60220\",\"399\":\"O60231\",\"400\":\"O60232\",\"401\":\"O60239\",\"402\":\"O60244\",\"403\":\"O60245\",\"404\":\"O60256\",\"405\":\"O60264\",\"406\":\"O60271-4\",\"407\":\"O60287\",\"408\":\"O60292\",\"409\":\"O60293\",\"410\":\"O60294\",\"411\":\"O60306\",\"412\":\"O60313\",\"413\":\"O60318\",\"414\":\"O60331\",\"415\":\"O60333-3\",\"416\":\"O60337\",\"417\":\"O60341\",\"418\":\"O60343\",\"419\":\"O60353\",\"420\":\"O60427\",\"421\":\"O60437\",\"422\":\"O60443\",\"423\":\"O60447\",\"424\":\"O60476\",\"425\":\"O60487\",\"426\":\"O60488\",\"427\":\"O60493\",\"428\":\"O60499\",\"429\":\"O60502\",\"430\":\"O60503\",\"431\":\"O60504\",\"432\":\"O60506\",\"433\":\"O60506-3\",\"434\":\"O60508\",\"435\":\"O60513\",\"436\":\"O60524\",\"437\":\"O60547\",\"438\":\"O60563\",\"439\":\"O60566\",\"440\":\"O60568\",\"441\":\"O60573\",\"442\":\"O60583\",\"443\":\"O60610\",\"444\":\"O60613\",\"445\":\"O60645\",\"446\":\"O60658\",\"447\":\"O60664\",\"448\":\"O60684\",\"449\":\"O60701\",\"450\":\"O60716\",\"451\":\"O60749\",\"452\":\"O60762\",\"453\":\"O60763\",\"454\":\"O60783\",\"455\":\"O60784\",\"456\":\"O60825\",\"457\":\"O60826\",\"458\":\"O60828\",\"459\":\"O60830\",\"460\":\"O60832\",\"461\":\"O60841\",\"462\":\"O60869\",\"463\":\"O60870\",\"464\":\"O60884\",\"465\":\"O60885\",\"466\":\"O60888\",\"467\":\"O60890\",\"468\":\"O60906\",\"469\":\"O60907\",\"470\":\"O60911\",\"471\":\"O60921\",\"472\":\"O60925\",\"473\":\"O60930\",\"474\":\"O60934\",\"475\":\"O60936\",\"476\":\"O60941\",\"477\":\"O60942\",\"478\":\"O75027\",\"479\":\"O75030\",\"480\":\"O75044\",\"481\":\"O75054\",\"482\":\"O75061\",\"483\":\"O75063\",\"484\":\"O75071\",\"485\":\"O75083\",\"486\":\"O75110\",\"487\":\"O75116\",\"488\":\"O75122-3\",\"489\":\"O75127\",\"490\":\"O75128\",\"491\":\"O75131\",\"492\":\"O75140\",\"493\":\"O75143\",\"494\":\"O75144\",\"495\":\"O75146\",\"496\":\"O75147\",\"497\":\"O75150\",\"498\":\"O75151\",\"499\":\"O75152\",\"500\":\"O75153\",\"501\":\"O75164\",\"502\":\"O75165\",\"503\":\"O75175\",\"504\":\"O75179\",\"505\":\"O75182\",\"506\":\"O75190\",\"507\":\"O75197\",\"508\":\"O75208\",\"509\":\"O75223\",\"510\":\"O75251\",\"511\":\"O75306\",\"512\":\"O75312\",\"513\":\"O75319\",\"514\":\"O75323\",\"515\":\"O75330\",\"516\":\"O75340\",\"517\":\"O75347\",\"518\":\"O75348\",\"519\":\"O75351\",\"520\":\"O75352\",\"521\":\"O75354\",\"522\":\"O75362\",\"523\":\"O75367\",\"524\":\"O75369\",\"525\":\"O75376\",\"526\":\"O75379\",\"527\":\"O75380\",\"528\":\"O75381\",\"529\":\"O75382\",\"530\":\"O75386\",\"531\":\"O75387\",\"532\":\"O75390\",\"533\":\"O75391\",\"534\":\"O75396\",\"535\":\"O75400\",\"536\":\"O75410\",\"537\":\"O75414\",\"538\":\"O75419\",\"539\":\"O75427\",\"540\":\"O75431\",\"541\":\"O75436\",\"542\":\"O75438\",\"543\":\"O75439\",\"544\":\"O75446\",\"545\":\"O75448\",\"546\":\"O75449\",\"547\":\"O75462\",\"548\":\"O75475\",\"549\":\"O75477\",\"550\":\"O75489\",\"551\":\"O75494\",\"552\":\"O75496\",\"553\":\"O75503\",\"554\":\"O75506\",\"555\":\"O75521\",\"556\":\"O75528\",\"557\":\"O75529\",\"558\":\"O75530\",\"559\":\"O75531\",\"560\":\"O75533\",\"561\":\"O75534\",\"562\":\"O75554\",\"563\":\"O75558\",\"564\":\"O75569\",\"565\":\"O75570\",\"566\":\"O75581\",\"567\":\"O75586\",\"568\":\"O75592\",\"569\":\"O75600\",\"570\":\"O75607\",\"571\":\"O75608\",\"572\":\"O75616\",\"573\":\"O75638\",\"574\":\"O75643\",\"575\":\"O75648\",\"576\":\"O75663\",\"577\":\"O75665\",\"578\":\"O75674\",\"579\":\"O75676\",\"580\":\"O75683\",\"581\":\"O75691\",\"582\":\"O75694\",\"583\":\"O75695\",\"584\":\"O75717\",\"585\":\"O75718\",\"586\":\"O75746\",\"587\":\"O75781\",\"588\":\"O75787\",\"589\":\"O75792\",\"590\":\"O75794\",\"591\":\"O75815\",\"592\":\"O75817\",\"593\":\"O75818\",\"594\":\"O75821\",\"595\":\"O75822\",\"596\":\"O75832\",\"597\":\"O75843\",\"598\":\"O75844\",\"599\":\"O75864\",\"600\":\"O75874\",\"601\":\"O75879\",\"602\":\"O75880\",\"603\":\"O75882\",\"604\":\"O75886\",\"605\":\"O75909\",\"606\":\"O75911\",\"607\":\"O75915\",\"608\":\"O75925\",\"609\":\"O75934\",\"610\":\"O75935\",\"611\":\"O75937\",\"612\":\"O75940\",\"613\":\"O75947\",\"614\":\"O75955\",\"615\":\"O75962\",\"616\":\"O75964\",\"617\":\"O75970\",\"618\":\"O75976\",\"619\":\"O76003\",\"620\":\"O76021\",\"621\":\"O76024\",\"622\":\"O76031\",\"623\":\"O76070\",\"624\":\"O76071\",\"625\":\"O76080\",\"626\":\"O76094\",\"627\":\"O77932\",\"628\":\"O94760\",\"629\":\"O94761\",\"630\":\"O94762\",\"631\":\"O94763\",\"632\":\"O94763-4\",\"633\":\"O94766\",\"634\":\"O94776\",\"635\":\"O94782\",\"636\":\"O94804\",\"637\":\"O94806\",\"638\":\"O94822\",\"639\":\"O94826\",\"640\":\"O94842\",\"641\":\"O94851\",\"642\":\"O94854\",\"643\":\"O94855\",\"644\":\"O94864\",\"645\":\"O94868\",\"646\":\"O94874\",\"647\":\"O94875\",\"648\":\"O94880\",\"649\":\"O94880-2\",\"650\":\"O94886\",\"651\":\"O94887\",\"652\":\"O94888\",\"653\":\"O94898\",\"654\":\"O94901\",\"655\":\"O94903\",\"656\":\"O94905\",\"657\":\"O94906\",\"658\":\"O94913\",\"659\":\"O94915\",\"660\":\"O94916\",\"661\":\"O94919\",\"662\":\"O94923\",\"663\":\"O94925-3\",\"664\":\"O94927\",\"665\":\"O94953\",\"666\":\"O94955\",\"667\":\"O94964\",\"668\":\"O94966\",\"669\":\"O94973-2\",\"670\":\"O94979\",\"671\":\"O94985\",\"672\":\"O94986\",\"673\":\"O94992\",\"674\":\"O95049\",\"675\":\"O95059\",\"676\":\"O95067\",\"677\":\"O95070\",\"678\":\"O95071\",\"679\":\"O95081\",\"680\":\"O95084\",\"681\":\"O95104\",\"682\":\"O95139\",\"683\":\"O95140\",\"684\":\"O95149\",\"685\":\"O95155\",\"686\":\"O95159\",\"687\":\"O95163\",\"688\":\"O95164\",\"689\":\"O95168\",\"690\":\"O95169\",\"691\":\"O95182\",\"692\":\"O95197\",\"693\":\"O95202\",\"694\":\"O95208\",\"695\":\"O95210\",\"696\":\"O95214\",\"697\":\"O95218\",\"698\":\"O95219\",\"699\":\"O95229\",\"700\":\"O95232\",\"701\":\"O95235\",\"702\":\"O95239\",\"703\":\"O95243\",\"704\":\"O95248\",\"705\":\"O95249\",\"706\":\"O95251\",\"707\":\"O95274\",\"708\":\"O95292\",\"709\":\"O95295\",\"710\":\"O95297\",\"711\":\"O95298\",\"712\":\"O95299\",\"713\":\"O95302\",\"714\":\"O95336\",\"715\":\"O95340\",\"716\":\"O95347\",\"717\":\"O95359\",\"718\":\"O95361\",\"719\":\"O95363\",\"720\":\"O95365\",\"721\":\"O95372\",\"722\":\"O95373\",\"723\":\"O95391\",\"724\":\"O95394\",\"725\":\"O95400\",\"726\":\"O95402\",\"727\":\"O95425\",\"728\":\"O95433\",\"729\":\"O95453\",\"730\":\"O95456\",\"731\":\"O95466\",\"732\":\"O95470\",\"733\":\"O95476\",\"734\":\"O95478\",\"735\":\"O95479\",\"736\":\"O95486\",\"737\":\"O95487\",\"738\":\"O95503\",\"739\":\"O95551\",\"740\":\"O95563\",\"741\":\"O95571\",\"742\":\"O95573\",\"743\":\"O95602\",\"744\":\"O95613\",\"745\":\"O95619\",\"746\":\"O95625\",\"747\":\"O95628-8\",\"748\":\"O95630\",\"749\":\"O95633\",\"750\":\"O95639\",\"751\":\"O95672\",\"752\":\"O95674\",\"753\":\"O95684\",\"754\":\"O95696\",\"755\":\"O95707\",\"756\":\"O95714\",\"757\":\"O95716\",\"758\":\"O95721\",\"759\":\"O95747\",\"760\":\"O95757\",\"761\":\"O95758\",\"762\":\"O95777\",\"763\":\"O95782\",\"764\":\"O95785-3\",\"765\":\"O95793\",\"766\":\"O95801\",\"767\":\"O95816\",\"768\":\"O95817\",\"769\":\"O95819-3\",\"770\":\"O95822\",\"771\":\"O95825\",\"772\":\"O95831\",\"773\":\"O95833\",\"774\":\"O95834\",\"775\":\"O95835\",\"776\":\"O95857\",\"777\":\"O95861\",\"778\":\"O95865\",\"779\":\"O95870\",\"780\":\"O95872\",\"781\":\"O95881\",\"782\":\"O95900\",\"783\":\"O95905\",\"784\":\"O95926\",\"785\":\"O95980\",\"786\":\"O95983\",\"787\":\"O95985\",\"788\":\"O95989\",\"789\":\"O95994\",\"790\":\"O95997\",\"791\":\"O95999\",\"792\":\"O96000\",\"793\":\"O96005\",\"794\":\"O96006\",\"795\":\"O96007\",\"796\":\"O96008\",\"797\":\"O96011\",\"798\":\"O96013\",\"799\":\"O96019\",\"800\":\"O96020\",\"801\":\"O96028\",\"802\":\"O96033\",\"803\":\"P00338\",\"804\":\"P00367;P00367-3;P00367-2;P49448\",\"805\":\"P00374\",\"806\":\"P00387\",\"807\":\"P00390\",\"808\":\"P00403\",\"809\":\"P00441\",\"810\":\"P00491\",\"811\":\"P00492\",\"812\":\"P00505\",\"813\":\"P00519\",\"814\":\"P00533\",\"815\":\"P00558\",\"816\":\"P00568\",\"817\":\"P00966\",\"818\":\"P00973\",\"819\":\"P01024\",\"820\":\"P01033\",\"821\":\"P01106\",\"822\":\"P01111\",\"823\":\"P01112\",\"824\":\"P01116-2\",\"825\":\"P01130\",\"826\":\"P01137\",\"827\":\"P01891;P16190\",\"828\":\"P02462\",\"829\":\"P02545\",\"830\":\"P02786\",\"831\":\"P02794\",\"832\":\"P03905\",\"833\":\"P03915\",\"834\":\"P03928\",\"835\":\"P04004\",\"836\":\"P04040\",\"837\":\"P04062\",\"838\":\"P04075\",\"839\":\"P04080\",\"840\":\"P04083\",\"841\":\"P04114\",\"842\":\"P04150\",\"843\":\"P04156\",\"844\":\"P04179\",\"845\":\"P04181\",\"846\":\"P04183\",\"847\":\"P04406\",\"848\":\"P04626\",\"849\":\"P04632\",\"850\":\"P04792\",\"851\":\"P04818\",\"852\":\"P04843\",\"853\":\"P04844\",\"854\":\"P04899\",\"855\":\"P04920\",\"856\":\"P05023\",\"857\":\"P05026\",\"858\":\"P05067\",\"859\":\"P05114\",\"860\":\"P05141\",\"861\":\"P05161\",\"862\":\"P05165\",\"863\":\"P05166\",\"864\":\"P05186\",\"865\":\"P05187\",\"866\":\"P05198\",\"867\":\"P05362\",\"868\":\"P05386\",\"869\":\"P05387\",\"870\":\"P05388;P05388-2;Q8NHW5\",\"871\":\"P05423\",\"872\":\"P05455\",\"873\":\"P05549\",\"874\":\"P05556\",\"875\":\"P05783\",\"876\":\"P06132\",\"877\":\"P06213\",\"878\":\"P06241\",\"879\":\"P06280\",\"880\":\"P06396\",\"881\":\"P06400\",\"882\":\"P06454\",\"883\":\"P06493\",\"884\":\"P06576\",\"885\":\"P06703\",\"886\":\"P06730\",\"887\":\"P06733\",\"888\":\"P06737\",\"889\":\"P06744\",\"890\":\"P06746\",\"891\":\"P06748\",\"892\":\"P06753-2\",\"893\":\"P06756\",\"894\":\"P06858\",\"895\":\"P06865\",\"896\":\"P07093\",\"897\":\"P07099\",\"898\":\"P07108\",\"899\":\"P07195\",\"900\":\"P07199\",\"901\":\"P07203\",\"902\":\"P07237\",\"903\":\"P07305\",\"904\":\"P07339\",\"905\":\"P07355;P07355-2;A6NMY6\",\"906\":\"P07384\",\"907\":\"P07437\",\"908\":\"P07602\",\"909\":\"P07686\",\"910\":\"P07711\",\"911\":\"P07737\",\"912\":\"P07741\",\"913\":\"P07814\",\"914\":\"P07858\",\"915\":\"P07900\",\"916\":\"P07910;P07910-3;P0DMR1;O60812;B7ZW38;B2RXH8\",\"917\":\"P07910-2\",\"918\":\"P07919\",\"919\":\"P07942\",\"920\":\"P07947\",\"921\":\"P07948\",\"922\":\"P07951-2\",\"923\":\"P07954\",\"924\":\"P07992\",\"925\":\"P07996\",\"926\":\"P08047\",\"927\":\"P08069\",\"928\":\"P08133\",\"929\":\"P08134\",\"930\":\"P08174\",\"931\":\"P08183\",\"932\":\"P08195\",\"933\":\"P08236\",\"934\":\"P08237\",\"935\":\"P08238\",\"936\":\"P08240\",\"937\":\"P08243\",\"938\":\"P08397\",\"939\":\"P08559\",\"940\":\"P08572\",\"941\":\"P08574\",\"942\":\"P08579\",\"943\":\"P08581\",\"944\":\"P08582\",\"945\":\"P08621\",\"946\":\"P08648\",\"947\":\"P08651\",\"948\":\"P08670\",\"949\":\"P08708\",\"950\":\"P08754\",\"951\":\"P08758\",\"952\":\"P08865\",\"953\":\"P08962\",\"954\":\"P09001\",\"955\":\"P09012\",\"956\":\"P09038\",\"957\":\"P09110\",\"958\":\"P09132\",\"959\":\"P09234\",\"960\":\"P09382\",\"961\":\"P09417\",\"962\":\"P09429;B2RPK0\",\"963\":\"P09493-3\",\"964\":\"P09493-5\",\"965\":\"P09496\",\"966\":\"P09497\",\"967\":\"P09525\",\"968\":\"P09543\",\"969\":\"P09601\",\"970\":\"P09622\",\"971\":\"P09651;P09651-3;Q32P51\",\"972\":\"P09651-2\",\"973\":\"P09661\",\"974\":\"P09669\",\"975\":\"P09874\",\"976\":\"P09884\",\"977\":\"P09914\",\"978\":\"P09923\",\"979\":\"P09960\",\"980\":\"P09972\",\"981\":\"Q71UI9;P0C0S5;Q71UI9-3;Q71UI9-4;Q71UI9-2\",\"982\":\"Q99878;Q96KK5;Q9BTM1;P20671;P0C0S8;Q93077;Q7L7L0;P04908;Q9BTM1-2\",\"983\":\"P0C2W1\",\"984\":\"P0C7P0\",\"985\":\"P0CAP2;P0CAP2-3;Q9BZD3;P0CAP2-2\",\"986\":\"P0CG12\",\"987\":\"P0CG13\",\"988\":\"P0CW18\",\"989\":\"P0DI83\",\"990\":\"P0DJ93\",\"991\":\"P0DMV8;P0DMV9;P0DMV8-2\",\"992\":\"P0DN76;Q01081;Q01081-2;Q01081-4\",\"993\":\"P0DN79;P35520;P35520-2\",\"994\":\"P0DP25;P0DP24;P0DP23\",\"995\":\"P0DP91;Q8N328\",\"996\":\"P0DPB6\",\"997\":\"P10109\",\"998\":\"P10155\",\"999\":\"P10244\",\"1000\":\"P10253\",\"1001\":\"P10301\",\"1002\":\"P10316;P01892\",\"1003\":\"P10398\",\"1004\":\"P10412\",\"1005\":\"P10515\",\"1006\":\"P10586\",\"1007\":\"P10588\",\"1008\":\"P10599\",\"1009\":\"P10606\",\"1010\":\"P10619\",\"1011\":\"P10620\",\"1012\":\"P10644\",\"1013\":\"P10768\",\"1014\":\"P10809\",\"1015\":\"P10909\",\"1016\":\"P11021\",\"1017\":\"P11047\",\"1018\":\"P11117\",\"1019\":\"P11142\",\"1020\":\"P11166\",\"1021\":\"P11169;Q8TDB8-4;Q8TDB8-2;Q8TDB8;Q8TDB8-5\",\"1022\":\"P11171\",\"1023\":\"P11172\",\"1024\":\"P11177\",\"1025\":\"P11182\",\"1026\":\"P11216\",\"1027\":\"P11233\",\"1028\":\"P11234\",\"1029\":\"P11274\",\"1030\":\"P11277\",\"1031\":\"P11279\",\"1032\":\"P11310\",\"1033\":\"P11387\",\"1034\":\"P11388\",\"1035\":\"P11413\",\"1036\":\"P11441\",\"1037\":\"P11498\",\"1038\":\"P11532\",\"1039\":\"P11586\",\"1040\":\"P11717\",\"1041\":\"P11766\",\"1042\":\"P11802\",\"1043\":\"P11908\",\"1044\":\"P11940;P11940-2;Q9H361\",\"1045\":\"P12004\",\"1046\":\"P12074\",\"1047\":\"P12081\",\"1048\":\"P12235\",\"1049\":\"P12236\",\"1050\":\"P12268\",\"1051\":\"P12270\",\"1052\":\"P12277\",\"1053\":\"P12429\",\"1054\":\"P12532\",\"1055\":\"P12694\",\"1056\":\"P12814\",\"1057\":\"P12931\",\"1058\":\"P12955\",\"1059\":\"P12956\",\"1060\":\"P13010\",\"1061\":\"P13051\",\"1062\":\"P13056\",\"1063\":\"P13073\",\"1064\":\"P13196\",\"1065\":\"P13284\",\"1066\":\"P13473\",\"1067\":\"P13489\",\"1068\":\"P13498\",\"1069\":\"P13631\",\"1070\":\"P13639\",\"1071\":\"P13667\",\"1072\":\"P13674-2\",\"1073\":\"P13693\",\"1074\":\"P13726\",\"1075\":\"P13747\",\"1076\":\"P13797\",\"1077\":\"P13798\",\"1078\":\"P13804\",\"1079\":\"P13807\",\"1080\":\"P13861\",\"1081\":\"P13929\",\"1082\":\"P13984\",\"1083\":\"P13987\",\"1084\":\"P13995\",\"1085\":\"P14174\",\"1086\":\"P14209\",\"1087\":\"P14314\",\"1088\":\"P14324\",\"1089\":\"P14373\",\"1090\":\"P14384\",\"1091\":\"P14406\",\"1092\":\"P14550\",\"1093\":\"P14618\",\"1094\":\"P14625\",\"1095\":\"P14635\",\"1096\":\"P14649\",\"1097\":\"P14678-2;P63162;P14678;P63162-2;P14678-3\",\"1098\":\"P14735\",\"1099\":\"P14854\",\"1100\":\"P14859\",\"1101\":\"P14866\",\"1102\":\"P14868\",\"1103\":\"P14923\",\"1104\":\"P14927\",\"1105\":\"P15121\",\"1106\":\"P15151\",\"1107\":\"P15170-2;P15170-3;P15170;Q8IYD1\",\"1108\":\"P15260\",\"1109\":\"P15289\",\"1110\":\"P15291\",\"1111\":\"P15311\",\"1112\":\"P15328\",\"1113\":\"P15336\",\"1114\":\"P15374\",\"1115\":\"P15408\",\"1116\":\"P15529\",\"1117\":\"P15529-7\",\"1118\":\"P15531\",\"1119\":\"P15559\",\"1120\":\"P15586\",\"1121\":\"P15822\",\"1122\":\"P15848\",\"1123\":\"P15880\",\"1124\":\"P15923-2\",\"1125\":\"P15924\",\"1126\":\"P15927\",\"1127\":\"P15954\",\"1128\":\"P16066\",\"1129\":\"P16070\",\"1130\":\"P16083\",\"1131\":\"P16104\",\"1132\":\"P16152\",\"1133\":\"P16219\",\"1134\":\"P16220\",\"1135\":\"P16260\",\"1136\":\"P16278\",\"1137\":\"P16333\",\"1138\":\"P16383\",\"1139\":\"P16401\",\"1140\":\"P16403;P16402\",\"1141\":\"P16435\",\"1142\":\"P16591\",\"1143\":\"P16615\",\"1144\":\"P16930\",\"1145\":\"P16949\",\"1146\":\"P16989\",\"1147\":\"P17010-2;P17010;P17010-3;P08048-2;P08048-3;P08048\",\"1148\":\"P17028\",\"1149\":\"P17029\",\"1150\":\"P17050\",\"1151\":\"P17066;P48741\",\"1152\":\"P17096\",\"1153\":\"P17096-2\",\"1154\":\"P17152\",\"1155\":\"P17174\",\"1156\":\"P17252\",\"1157\":\"P17275\",\"1158\":\"P17301\",\"1159\":\"P17342\",\"1160\":\"P17480\",\"1161\":\"P17535\",\"1162\":\"P17544\",\"1163\":\"P17568\",\"1164\":\"P17655\",\"1165\":\"P17676\",\"1166\":\"P17706\",\"1167\":\"P17707\",\"1168\":\"P17812\",\"1169\":\"P17813\",\"1170\":\"P17844\",\"1171\":\"P17858\",\"1172\":\"P17931\",\"1173\":\"P17980\",\"1174\":\"P17987\",\"1175\":\"P18031\",\"1176\":\"P18074\",\"1177\":\"P18077\",\"1178\":\"P18084\",\"1179\":\"P18085\",\"1180\":\"P18124\",\"1181\":\"P18206\",\"1182\":\"P18433\",\"1183\":\"P18583\",\"1184\":\"P18615\",\"1185\":\"P18621\",\"1186\":\"P18669\",\"1187\":\"P18754\",\"1188\":\"P18827\",\"1189\":\"P18850\",\"1190\":\"P18858\",\"1191\":\"P18859\",\"1192\":\"P18887\",\"1193\":\"P19021\",\"1194\":\"P19174\",\"1195\":\"P19256\",\"1196\":\"P19338\",\"1197\":\"P19387\",\"1198\":\"P19388\",\"1199\":\"P19404\",\"1200\":\"P19438\",\"1201\":\"P19440\",\"1202\":\"P19447\",\"1203\":\"P19525\",\"1204\":\"P19623\",\"1205\":\"P19634\",\"1206\":\"P19784\",\"1207\":\"P19793\",\"1208\":\"P19838\",\"1209\":\"P19971\",\"1210\":\"P20020\",\"1211\":\"P20042\",\"1212\":\"P20073\",\"1213\":\"P20226\",\"1214\":\"P20248\",\"1215\":\"P20290\",\"1216\":\"P20336\",\"1217\":\"P20338\",\"1218\":\"P20339\",\"1219\":\"P20340-2\",\"1220\":\"P20585\",\"1221\":\"P20618\",\"1222\":\"P20645\",\"1223\":\"P20674\",\"1224\":\"P20700\",\"1225\":\"P20810\",\"1226\":\"P20827\",\"1227\":\"P20839\",\"1228\":\"P20851\",\"1229\":\"P20908\",\"1230\":\"P20933\",\"1231\":\"P21127-8;P21127-3;P21127-2;P21127;P21127-6;P21127-9;P21127-12;P21127-4;P21127-5;P21127-10;Q9UQ88-9\",\"1232\":\"P21266\",\"1233\":\"P21281\",\"1234\":\"P21283\",\"1235\":\"P21291\",\"1236\":\"P21333\",\"1237\":\"P21359\",\"1238\":\"P21399\",\"1239\":\"P21589\",\"1240\":\"P21675-2\",\"1241\":\"P21796\",\"1242\":\"P21912\",\"1243\":\"P21926\",\"1244\":\"P21953\",\"1245\":\"P21964\",\"1246\":\"P22033\",\"1247\":\"P22059\",\"1248\":\"P22061\",\"1249\":\"P22087\",\"1250\":\"P22102\",\"1251\":\"P22234\",\"1252\":\"P22307\",\"1253\":\"P22314\",\"1254\":\"P22392-2;P22392;O60361\",\"1255\":\"P22455\",\"1256\":\"P22570\",\"1257\":\"P22626\",\"1258\":\"P22670\",\"1259\":\"P22681\",\"1260\":\"P22694\",\"1261\":\"P22695\",\"1262\":\"P22830\",\"1263\":\"P23142-4\",\"1264\":\"P23193\",\"1265\":\"P23219\",\"1266\":\"P23229\",\"1267\":\"P23246\",\"1268\":\"P23258;Q9NRH3\",\"1269\":\"P23284\",\"1270\":\"P23368\",\"1271\":\"P23381\",\"1272\":\"P23396\",\"1273\":\"P23434\",\"1274\":\"P23458\",\"1275\":\"P23497\",\"1276\":\"P23511\",\"1277\":\"P23526\",\"1278\":\"P23528\",\"1279\":\"P23588\",\"1280\":\"P23634\",\"1281\":\"P23769\",\"1282\":\"P23786\",\"1283\":\"P23919\",\"1284\":\"P23921\",\"1285\":\"P24390;P24390-2;P33947-2;P33947\",\"1286\":\"P24468\",\"1287\":\"P24534\",\"1288\":\"P24539\",\"1289\":\"P24666\",\"1290\":\"P24752\",\"1291\":\"P24863\",\"1292\":\"P24928\",\"1293\":\"P24941\",\"1294\":\"P25054\",\"1295\":\"P25098;P35626\",\"1296\":\"P25205\",\"1297\":\"P25208\",\"1298\":\"P25325\",\"1299\":\"P25391\",\"1300\":\"P25398\",\"1301\":\"P25440\",\"1302\":\"P25445\",\"1303\":\"P25490\",\"1304\":\"P25685\",\"1305\":\"P25705\",\"1306\":\"P25786\",\"1307\":\"P25787\",\"1308\":\"P25788\",\"1309\":\"P25789\",\"1310\":\"P25815\",\"1311\":\"P26006\",\"1312\":\"P26038\",\"1313\":\"P26045\",\"1314\":\"P26196\",\"1315\":\"P26358\",\"1316\":\"P26368\",\"1317\":\"P26373\",\"1318\":\"P26374\",\"1319\":\"P26440\",\"1320\":\"P26447\",\"1321\":\"P26572\",\"1322\":\"P26583\",\"1323\":\"P26599\",\"1324\":\"P26639\",\"1325\":\"P26640\",\"1326\":\"P26641\",\"1327\":\"P26885\",\"1328\":\"P27105\",\"1329\":\"P27144\",\"1330\":\"P27348\",\"1331\":\"P27361\",\"1332\":\"P27448\",\"1333\":\"P27449\",\"1334\":\"P27540\",\"1335\":\"P27635\",\"1336\":\"P27694\",\"1337\":\"P27695\",\"1338\":\"P27708\",\"1339\":\"P27797\",\"1340\":\"P27816\",\"1341\":\"P27816-4\",\"1342\":\"P27824\",\"1343\":\"P28066\",\"1344\":\"P28070\",\"1345\":\"P28072\",\"1346\":\"P28074\",\"1347\":\"P28288\",\"1348\":\"P28290\",\"1349\":\"P28328\",\"1350\":\"P28331\",\"1351\":\"P28340\",\"1352\":\"P28347\",\"1353\":\"P28370\",\"1354\":\"P28370-2\",\"1355\":\"P28482\",\"1356\":\"P28702\",\"1357\":\"P28715\",\"1358\":\"P28799\",\"1359\":\"P28838\",\"1360\":\"P29083\",\"1361\":\"P29084\",\"1362\":\"P29144\",\"1363\":\"P29218\",\"1364\":\"P29317\",\"1365\":\"P29350\",\"1366\":\"P29353\",\"1367\":\"P29372\",\"1368\":\"P29373\",\"1369\":\"P29374\",\"1370\":\"P29375\",\"1371\":\"P29401\",\"1372\":\"P29558\",\"1373\":\"P29597\",\"1374\":\"P29692-2\",\"1375\":\"P29692-3\",\"1376\":\"P29966\",\"1377\":\"P29992\",\"1378\":\"P30038\",\"1379\":\"P30040\",\"1380\":\"P30041\",\"1381\":\"P30043\",\"1382\":\"P30044\",\"1383\":\"P30046;P30046-2;A6NHG4\",\"1384\":\"P30048\",\"1385\":\"P30049\",\"1386\":\"P30050\",\"1387\":\"P30084\",\"1388\":\"P30085\",\"1389\":\"P30086\",\"1390\":\"P30101\",\"1391\":\"P30153\",\"1392\":\"P30154\",\"1393\":\"P30260\",\"1394\":\"P30281\",\"1395\":\"P30291\",\"1396\":\"P30405\",\"1397\":\"P30408\",\"1398\":\"P30414\",\"1399\":\"P30419\",\"1400\":\"P30464;P30484;P30481;P30488;P30487;P18465;P30485;P30461\",\"1401\":\"Q29940;P30493\",\"1402\":\"P30508;Q29960-2;Q29960;P30510;Q07000;P30505;Q9TNN7;P30504;Q95604;P30501\",\"1403\":\"P30519\",\"1404\":\"P30520\",\"1405\":\"P30530\",\"1406\":\"P30533\",\"1407\":\"P30536\",\"1408\":\"P30566\",\"1409\":\"P30622\",\"1410\":\"P30626\",\"1411\":\"P30740\",\"1412\":\"P30825\",\"1413\":\"P30837\",\"1414\":\"P30876\",\"1415\":\"P31040\",\"1416\":\"P31150\",\"1417\":\"P31153\",\"1418\":\"P31321\",\"1419\":\"P31327\",\"1420\":\"P31350\",\"1421\":\"P31431\",\"1422\":\"P31483\",\"1423\":\"P31689\",\"1424\":\"P31749\",\"1425\":\"P31930\",\"1426\":\"P31937\",\"1427\":\"P31939\",\"1428\":\"P31942\",\"1429\":\"P31943\",\"1430\":\"P31946\",\"1431\":\"P31947\",\"1432\":\"P31948\",\"1433\":\"P31949\",\"1434\":\"P32004\",\"1435\":\"P32119\",\"1436\":\"P32121\",\"1437\":\"P32189-1;P32189-4;P32189-2;P32189;Q14409\",\"1438\":\"P32322\",\"1439\":\"P32519\",\"1440\":\"P32754\",\"1441\":\"P32780\",\"1442\":\"P32856\",\"1443\":\"P32929\",\"1444\":\"P32969\",\"1445\":\"P32970\",\"1446\":\"P33176\",\"1447\":\"P33240\",\"1448\":\"P33316\",\"1449\":\"P33527\",\"1450\":\"P33552\",\"1451\":\"P33897\",\"1452\":\"P33908\",\"1453\":\"P33981\",\"1454\":\"P33991\",\"1455\":\"P33992\",\"1456\":\"P33993\",\"1457\":\"P34059\",\"1458\":\"P34741\",\"1459\":\"P34896\",\"1460\":\"P34897\",\"1461\":\"P34932\",\"1462\":\"P34947\",\"1463\":\"P35052\",\"1464\":\"P35221\",\"1465\":\"P35222\",\"1466\":\"P35226\",\"1467\":\"P35232\",\"1468\":\"P35237\",\"1469\":\"P35240\",\"1470\":\"P35241\",\"1471\":\"P35244\",\"1472\":\"P35249\",\"1473\":\"P35250\",\"1474\":\"P35251\",\"1475\":\"P35268\",\"1476\":\"P35269\",\"1477\":\"P35270\",\"1478\":\"P35555\",\"1479\":\"P35573\",\"1480\":\"P35579\",\"1481\":\"P35580\",\"1482\":\"P35606\",\"1483\":\"P35610\",\"1484\":\"P35611\",\"1485\":\"P35613\",\"1486\":\"P35625\",\"1487\":\"P35637\",\"1488\":\"P35658-4\",\"1489\":\"P35659\",\"1490\":\"P35670\",\"1491\":\"P35754\",\"1492\":\"P35790\",\"1493\":\"P35914\",\"1494\":\"P35998\",\"1495\":\"P36404\",\"1496\":\"P36405\",\"1497\":\"P36507\",\"1498\":\"P36542\",\"1499\":\"P36543\",\"1500\":\"P36551\",\"1501\":\"P36578\",\"1502\":\"P36639\",\"1503\":\"P36776\",\"1504\":\"P36871\",\"1505\":\"P36873\",\"1506\":\"P36894\",\"1507\":\"P36897\",\"1508\":\"P36915\",\"1509\":\"P36941\",\"1510\":\"P36952\",\"1511\":\"P36954\",\"1512\":\"P36956\",\"1513\":\"P36957\",\"1514\":\"P36969\",\"1515\":\"P37108\",\"1516\":\"P37173\",\"1517\":\"P37198\",\"1518\":\"P37235\",\"1519\":\"P37268\",\"1520\":\"P37275\",\"1521\":\"P37287\",\"1522\":\"P37802\",\"1523\":\"P37837\",\"1524\":\"P37840\",\"1525\":\"P38117\",\"1526\":\"P38159\",\"1527\":\"P38398\",\"1528\":\"P38432\",\"1529\":\"P38435\",\"1530\":\"P38571\",\"1531\":\"P38606\",\"1532\":\"P38646\",\"1533\":\"P38919\",\"1534\":\"P38935\",\"1535\":\"P39019\",\"1536\":\"P39023\",\"1537\":\"P39656\",\"1538\":\"P39687\",\"1539\":\"P39748\",\"1540\":\"P39880\",\"1541\":\"P40121\",\"1542\":\"P40123\",\"1543\":\"P40189\",\"1544\":\"P40222\",\"1545\":\"P40227\",\"1546\":\"P40261\",\"1547\":\"P40424\",\"1548\":\"P40425\",\"1549\":\"P40429\",\"1550\":\"P40616\",\"1551\":\"P40692\",\"1552\":\"P40763\",\"1553\":\"P40818\",\"1554\":\"P40855\",\"1555\":\"P40925\",\"1556\":\"P40926\",\"1557\":\"P40937\",\"1558\":\"P40938\",\"1559\":\"P40939\",\"1560\":\"P41091;Q2VIR3;Q2VIR3-2\",\"1561\":\"P41134\",\"1562\":\"P41182\",\"1563\":\"P41212\",\"1564\":\"P41214\",\"1565\":\"P41221\",\"1566\":\"P41223\",\"1567\":\"P41227\",\"1568\":\"P41229\",\"1569\":\"P41236;Q6NXS1\",\"1570\":\"P41240\",\"1571\":\"P41247\",\"1572\":\"P41250\",\"1573\":\"P41252\",\"1574\":\"P41273\",\"1575\":\"P41440\",\"1576\":\"P41567;O60739\",\"1577\":\"P41743\",\"1578\":\"P42025\",\"1579\":\"P42126\",\"1580\":\"P42166\",\"1581\":\"P42167\",\"1582\":\"P42224\",\"1583\":\"P42226\",\"1584\":\"P42285\",\"1585\":\"P42338\",\"1586\":\"P42345\",\"1587\":\"P42356\",\"1588\":\"P42566\",\"1589\":\"P42568\",\"1590\":\"P42677\",\"1591\":\"P42679\",\"1592\":\"P42680\",\"1593\":\"P42684\",\"1594\":\"P42694\",\"1595\":\"P42695\",\"1596\":\"P42696\",\"1597\":\"P42702\",\"1598\":\"P42704\",\"1599\":\"P42765\",\"1600\":\"P42766\",\"1601\":\"P42771\",\"1602\":\"P42785\",\"1603\":\"P42892\",\"1604\":\"P43003\",\"1605\":\"P43007\",\"1606\":\"P43034\",\"1607\":\"P43121\",\"1608\":\"P43155\",\"1609\":\"P43243\",\"1610\":\"P43246\",\"1611\":\"P43251\",\"1612\":\"P43304\",\"1613\":\"P43307\",\"1614\":\"P43353\",\"1615\":\"P43360\",\"1616\":\"P43378\",\"1617\":\"P43487\",\"1618\":\"P43490\",\"1619\":\"P43686\",\"1620\":\"P43897\",\"1621\":\"P45877\",\"1622\":\"P45880\",\"1623\":\"P45954\",\"1624\":\"P45973\",\"1625\":\"P45974\",\"1626\":\"P45985\",\"1627\":\"P46013\",\"1628\":\"P46019\",\"1629\":\"P46060\",\"1630\":\"P46063\",\"1631\":\"P46087\",\"1632\":\"P46100\",\"1633\":\"P46108\",\"1634\":\"P46109\",\"1635\":\"P46199\",\"1636\":\"P46379\",\"1637\":\"P46459\",\"1638\":\"P46531\",\"1639\":\"P46734\",\"1640\":\"P46736\",\"1641\":\"P46776\",\"1642\":\"P46777\",\"1643\":\"P46778\",\"1644\":\"P46779\",\"1645\":\"P46781\",\"1646\":\"P46782\",\"1647\":\"P46783\",\"1648\":\"P46926\",\"1649\":\"P46934\",\"1650\":\"P46937\",\"1651\":\"P46939\",\"1652\":\"P46940\",\"1653\":\"P46976\",\"1654\":\"P46977\",\"1655\":\"P47712\",\"1656\":\"P47755\",\"1657\":\"P47756\",\"1658\":\"P47813;O14602\",\"1659\":\"P47895\",\"1660\":\"P47897\",\"1661\":\"P47914\",\"1662\":\"P47974\",\"1663\":\"P47985;P0C7P4\",\"1664\":\"P48047\",\"1665\":\"P48059\",\"1666\":\"P48067\",\"1667\":\"P48147\",\"1668\":\"P48163\",\"1669\":\"P48200\",\"1670\":\"P48382\",\"1671\":\"P48426\",\"1672\":\"P48444\",\"1673\":\"P48449\",\"1674\":\"P48454\",\"1675\":\"P48506\",\"1676\":\"P48507\",\"1677\":\"P48509\",\"1678\":\"P48553\",\"1679\":\"P48556\",\"1680\":\"P48634\",\"1681\":\"P48637\",\"1682\":\"P48643\",\"1683\":\"P48651\",\"1684\":\"P48681\",\"1685\":\"P48723\",\"1686\":\"P48729\",\"1687\":\"P48729-3\",\"1688\":\"P48730\",\"1689\":\"P48735\",\"1690\":\"P48739\",\"1691\":\"P48960\",\"1692\":\"P49005\",\"1693\":\"P49006\",\"1694\":\"P49023\",\"1695\":\"P49069\",\"1696\":\"P49116\",\"1697\":\"P49189\",\"1698\":\"P49207\",\"1699\":\"P49247\",\"1700\":\"P49257\",\"1701\":\"P49281-3\",\"1702\":\"P49321\",\"1703\":\"P49327\",\"1704\":\"P49336\",\"1705\":\"P49354\",\"1706\":\"P49366\",\"1707\":\"P49368\",\"1708\":\"P49406\",\"1709\":\"P49407-2\",\"1710\":\"P49411\",\"1711\":\"P49419\",\"1712\":\"P49447\",\"1713\":\"P49454\",\"1714\":\"P49458\",\"1715\":\"P49585;Q9Y5K3-2;Q9Y5K3-4;Q9Y5K3-3;Q9Y5K3\",\"1716\":\"P49588\",\"1717\":\"P49589\",\"1718\":\"P49590\",\"1719\":\"P49591\",\"1720\":\"P49593\",\"1721\":\"P49642\",\"1722\":\"P49643\",\"1723\":\"P49674\",\"1724\":\"P49711\",\"1725\":\"P49720\",\"1726\":\"P49721\",\"1727\":\"P49736\",\"1728\":\"P49748\",\"1729\":\"P49750\",\"1730\":\"P49754\",\"1731\":\"P49755\",\"1732\":\"P49756\",\"1733\":\"P49757\",\"1734\":\"P49760\",\"1735\":\"P49761\",\"1736\":\"P49768\",\"1737\":\"P49770\",\"1738\":\"P49773\",\"1739\":\"P49790\",\"1740\":\"P49792\",\"1741\":\"P49795\",\"1742\":\"P49815\",\"1743\":\"P49821\",\"1744\":\"P49840\",\"1745\":\"P49841\",\"1746\":\"P49848\",\"1747\":\"P49902\",\"1748\":\"P49903\",\"1749\":\"P49914\",\"1750\":\"P49915\",\"1751\":\"P49916\",\"1752\":\"P49959\",\"1753\":\"P50148\",\"1754\":\"P50213\",\"1755\":\"P50238\",\"1756\":\"P50336\",\"1757\":\"P50395\",\"1758\":\"P50402\",\"1759\":\"P50416\",\"1760\":\"P50443\",\"1761\":\"P50452\",\"1762\":\"P50454\",\"1763\":\"P50502;Q8IZP2;Q8NFI4\",\"1764\":\"P50542\",\"1765\":\"P50548\",\"1766\":\"P50552\",\"1767\":\"P50570\",\"1768\":\"P50579\",\"1769\":\"P50613\",\"1770\":\"P50616\",\"1771\":\"P50748\",\"1772\":\"P50750\",\"1773\":\"P50851\",\"1774\":\"P50895\",\"1775\":\"P50897\",\"1776\":\"P50914\",\"1777\":\"P50990\",\"1778\":\"P50991\",\"1779\":\"P50995\",\"1780\":\"P51003\",\"1781\":\"P51114\",\"1782\":\"P51116\",\"1783\":\"P51148\",\"1784\":\"P51149\",\"1785\":\"P51151\",\"1786\":\"P51153\",\"1787\":\"P51159\",\"1788\":\"P51397\",\"1789\":\"P51398\",\"1790\":\"P51452\",\"1791\":\"P51511\",\"1792\":\"P51531\",\"1793\":\"P51532\",\"1794\":\"P51553\",\"1795\":\"P51570\",\"1796\":\"P51571\",\"1797\":\"P51572\",\"1798\":\"P51580\",\"1799\":\"P51608\",\"1800\":\"P51610-4\",\"1801\":\"P51636\",\"1802\":\"P51648\",\"1803\":\"P51649\",\"1804\":\"P51659\",\"1805\":\"P51665\",\"1806\":\"P51688\",\"1807\":\"P51692\",\"1808\":\"P51790\",\"1809\":\"P51798\",\"1810\":\"P51808\",\"1811\":\"P51809\",\"1812\":\"P51812\",\"1813\":\"P51825\",\"1814\":\"P51858\",\"1815\":\"P51946\",\"1816\":\"P51948\",\"1817\":\"P51955\",\"1818\":\"P51965\",\"1819\":\"P51970\",\"1820\":\"P51991\",\"1821\":\"P51991-2\",\"1822\":\"P52209\",\"1823\":\"P52272\",\"1824\":\"P52292\",\"1825\":\"P52294\",\"1826\":\"P52298\",\"1827\":\"P52306\",\"1828\":\"P52434\",\"1829\":\"P52435;Q9H1A7;Q9GZM3\",\"1830\":\"P52564\",\"1831\":\"P52565\",\"1832\":\"P52569\",\"1833\":\"P52594\",\"1834\":\"P52597\",\"1835\":\"P52630\",\"1836\":\"P52701\",\"1837\":\"P52732\",\"1838\":\"P52735\",\"1839\":\"P52747\",\"1840\":\"P52756\",\"1841\":\"P52758\",\"1842\":\"P52788\",\"1843\":\"P52789\",\"1844\":\"P52815\",\"1845\":\"P52848\",\"1846\":\"P52888\",\"1847\":\"P52907\",\"1848\":\"P52943\",\"1849\":\"P52948\",\"1850\":\"P53004\",\"1851\":\"P53007\",\"1852\":\"P53041\",\"1853\":\"P53350\",\"1854\":\"P53365\",\"1855\":\"P53367\",\"1856\":\"P53384\",\"1857\":\"P53396\",\"1858\":\"P53582\",\"1859\":\"P53597\",\"1860\":\"P53602\",\"1861\":\"P53611\",\"1862\":\"P53618\",\"1863\":\"P53621\",\"1864\":\"P53634\",\"1865\":\"P53675\",\"1866\":\"P53680\",\"1867\":\"P53701\",\"1868\":\"P53794\",\"1869\":\"P53801\",\"1870\":\"P53804\",\"1871\":\"P53814\",\"1872\":\"P53816\",\"1873\":\"P53985\",\"1874\":\"P53990\",\"1875\":\"P53992\",\"1876\":\"P53999\",\"1877\":\"P54098\",\"1878\":\"P54105\",\"1879\":\"P54132\",\"1880\":\"P54136\",\"1881\":\"P54198\",\"1882\":\"P54259\",\"1883\":\"P54274\",\"1884\":\"P54277\",\"1885\":\"P54278\",\"1886\":\"P54577\",\"1887\":\"P54578\",\"1888\":\"P54619\",\"1889\":\"P54652\",\"1890\":\"P54709\",\"1891\":\"P54725\",\"1892\":\"P54727\",\"1893\":\"P54750\",\"1894\":\"P54756\",\"1895\":\"P54760\",\"1896\":\"P54802\",\"1897\":\"P54819\",\"1898\":\"P54826\",\"1899\":\"P54852\",\"1900\":\"P54886\",\"1901\":\"P54920\",\"1902\":\"P55010\",\"1903\":\"P55011\",\"1904\":\"P55017\",\"1905\":\"P55036\",\"1906\":\"P55039\",\"1907\":\"P55060\",\"1908\":\"P55061\",\"1909\":\"P55072\",\"1910\":\"P55081\",\"1911\":\"P55084\",\"1912\":\"P55145\",\"1913\":\"P55197\",\"1914\":\"P55199\",\"1915\":\"P55209\",\"1916\":\"P55263\",\"1917\":\"P55265\",\"1918\":\"P55268\",\"1919\":\"P55317\",\"1920\":\"P55327\",\"1921\":\"P55735\",\"1922\":\"P55769\",\"1923\":\"P55786\",\"1924\":\"P55789\",\"1925\":\"P55795\",\"1926\":\"P55809\",\"1927\":\"P55884\",\"1928\":\"P55957\",\"1929\":\"P56134\",\"1930\":\"P56181-2\",\"1931\":\"P56182\",\"1932\":\"P56192\",\"1933\":\"P56199\",\"1934\":\"P56211\",\"1935\":\"P56270\",\"1936\":\"P56277\",\"1937\":\"P56282\",\"1938\":\"P56385\",\"1939\":\"P56524\",\"1940\":\"P56537\",\"1941\":\"P56545\",\"1942\":\"P56556\",\"1943\":\"P56589\",\"1944\":\"P56937\",\"1945\":\"P56945\",\"1946\":\"P56962\",\"1947\":\"P57076\",\"1948\":\"P57088\",\"1949\":\"P57105\",\"1950\":\"P57678\",\"1951\":\"P57682\",\"1952\":\"P57737-3\",\"1953\":\"P57740\",\"1954\":\"P57772\",\"1955\":\"P58005\",\"1956\":\"P58107\",\"1957\":\"P58317\",\"1958\":\"P58546\",\"1959\":\"P58557\",\"1960\":\"P59998\",\"1961\":\"P60033\",\"1962\":\"P60059\",\"1963\":\"P60174\",\"1964\":\"P60228\",\"1965\":\"P60468\",\"1966\":\"P60484\",\"1967\":\"P60520\",\"1968\":\"P60602\",\"1969\":\"P60604\",\"1970\":\"P60660\",\"1971\":\"P60709\",\"1972\":\"P60842\",\"1973\":\"P60866\",\"1974\":\"P60880\",\"1975\":\"P60891\",\"1976\":\"P60900\",\"1977\":\"P60903\",\"1978\":\"P60953\",\"1979\":\"P60981\",\"1980\":\"P60983\",\"1981\":\"P61006\",\"1982\":\"P61009\",\"1983\":\"P61011\",\"1984\":\"P61019\",\"1985\":\"P61020\",\"1986\":\"P61024\",\"1987\":\"P61026\",\"1988\":\"P61073\",\"1989\":\"P62837-2;P61077;P61077-2;P61077-3\",\"1990\":\"P61081\",\"1991\":\"P61086\",\"1992\":\"P61088;Q5JXB2\",\"1993\":\"P61106\",\"1994\":\"P61158\",\"1995\":\"P61160\",\"1996\":\"P61163\",\"1997\":\"P61201\",\"1998\":\"P61204\",\"1999\":\"P61221\",\"2000\":\"P61224;P61224-3;P61224-2;A6NIZ1;P61224-4\",\"2001\":\"P61225\",\"2002\":\"P61244\",\"2003\":\"P61247\",\"2004\":\"P61254\",\"2005\":\"P61289\",\"2006\":\"P61313\",\"2007\":\"P61326\",\"2008\":\"P61353\",\"2009\":\"P61421\",\"2010\":\"P61457\",\"2011\":\"P61513\",\"2012\":\"P61586\",\"2013\":\"P61587\",\"2014\":\"P61599\",\"2015\":\"P61604\",\"2016\":\"P61619\",\"2017\":\"P61758\",\"2018\":\"P61764\",\"2019\":\"P61769\",\"2020\":\"P61803\",\"2021\":\"P61916\",\"2022\":\"P61923\",\"2023\":\"P61956-2;P61956;Q6EEV6\",\"2024\":\"P61960\",\"2025\":\"P61962\",\"2026\":\"P61964\",\"2027\":\"P61966\",\"2028\":\"P61968\",\"2029\":\"P61970\",\"2030\":\"P61978\",\"2031\":\"P61978-3\",\"2032\":\"P61981\",\"2033\":\"P62068-2;P62068-4;P62068-3;P62068;O75317\",\"2034\":\"P62070\",\"2035\":\"P62072\",\"2036\":\"P62081\",\"2037\":\"P62136\",\"2038\":\"P62140\",\"2039\":\"P62166\",\"2040\":\"P62191\",\"2041\":\"P62195\",\"2042\":\"P62241\",\"2043\":\"P62244\",\"2044\":\"P62249\",\"2045\":\"P62258\",\"2046\":\"P62263\",\"2047\":\"P62266\",\"2048\":\"P62269\",\"2049\":\"P62273\",\"2050\":\"P62277\",\"2051\":\"P62280\",\"2052\":\"P62304\",\"2053\":\"P62306\",\"2054\":\"P62310\",\"2055\":\"P62312\",\"2056\":\"P62314\",\"2057\":\"P62316\",\"2058\":\"P62318\",\"2059\":\"P62328\",\"2060\":\"P62330\",\"2061\":\"P62333\",\"2062\":\"P62424\",\"2063\":\"P62487\",\"2064\":\"P62495\",\"2065\":\"P62633\",\"2066\":\"P62701\",\"2067\":\"P62714\",\"2068\":\"P62745\",\"2069\":\"P62750\",\"2070\":\"P62753\",\"2071\":\"P62805\",\"2072\":\"P62807;P57053;O60814\",\"2073\":\"P62820\",\"2074\":\"P62826\",\"2075\":\"P62829\",\"2076\":\"P62834\",\"2077\":\"P62841\",\"2078\":\"P62847\",\"2079\":\"P62851\",\"2080\":\"P62854;Q5JNZ5\",\"2081\":\"P62857\",\"2082\":\"P62861\",\"2083\":\"P62873\",\"2084\":\"P62877\",\"2085\":\"P62879\",\"2086\":\"P62888\",\"2087\":\"P62899\",\"2088\":\"P62906\",\"2089\":\"P62910\",\"2090\":\"P62913\",\"2091\":\"P62917\",\"2092\":\"P62937\",\"2093\":\"P62942\",\"2094\":\"P62979\",\"2095\":\"P62993\",\"2096\":\"P62995\",\"2097\":\"P63000\",\"2098\":\"P63010\",\"2099\":\"P63027\",\"2100\":\"P63092;P63092-4;Q5JWF2\",\"2101\":\"P63092-2;Q5JWF2-2\",\"2102\":\"P63096\",\"2103\":\"P63098\",\"2104\":\"P63104\",\"2105\":\"P63146\",\"2106\":\"P63151\",\"2107\":\"P63165\",\"2108\":\"P63167\",\"2109\":\"P63172\",\"2110\":\"P63173\",\"2111\":\"P63208\",\"2112\":\"P63218\",\"2113\":\"P63220\",\"2114\":\"P63241;P63241-2;Q6IS14\",\"2115\":\"P63244\",\"2116\":\"P63261\",\"2117\":\"P63272\",\"2118\":\"P63279\",\"2119\":\"P63313\",\"2120\":\"P67809\",\"2121\":\"P67812\",\"2122\":\"P67870\",\"2123\":\"P67936\",\"2124\":\"P68032;P63267;P68133;P62736;P63267-2\",\"2125\":\"P68036;P68036-3;P68036-2;A0A1B0GUS4\",\"2126\":\"P68104\",\"2127\":\"P68363\",\"2128\":\"P68366\",\"2129\":\"P68371\",\"2130\":\"P68400;Q8NEV1;P68400-2\",\"2131\":\"P68431;Q16695\",\"2132\":\"P78310\",\"2133\":\"P78312\",\"2134\":\"P78316\",\"2135\":\"P78318\",\"2136\":\"P78330\",\"2137\":\"P78332\",\"2138\":\"P78337\",\"2139\":\"P78344\",\"2140\":\"P78345\",\"2141\":\"P78346\",\"2142\":\"P78347\",\"2143\":\"P78356\",\"2144\":\"P78362\",\"2145\":\"P78371\",\"2146\":\"P78380\",\"2147\":\"P78381\",\"2148\":\"P78406\",\"2149\":\"P78417\",\"2150\":\"P78524\",\"2151\":\"P78527\",\"2152\":\"P78536\",\"2153\":\"P78537\",\"2154\":\"P78549\",\"2155\":\"P78552\",\"2156\":\"P78563\",\"2157\":\"P80217\",\"2158\":\"P80303\",\"2159\":\"P80723\",\"2160\":\"P81605\",\"2161\":\"P82094\",\"2162\":\"P82650\",\"2163\":\"P82663\",\"2164\":\"P82664\",\"2165\":\"P82673\",\"2166\":\"P82675\",\"2167\":\"P82909\",\"2168\":\"P82912\",\"2169\":\"P82914\",\"2170\":\"P82930\",\"2171\":\"P82932\",\"2172\":\"P82933\",\"2173\":\"P82979\",\"2174\":\"P83111\",\"2175\":\"P83369\",\"2176\":\"P83436\",\"2177\":\"P83731\",\"2178\":\"P83876\",\"2179\":\"P83881\",\"2180\":\"P83916\",\"2181\":\"P84022\",\"2182\":\"P84077\",\"2183\":\"P84085\",\"2184\":\"P84090\",\"2185\":\"P84095\",\"2186\":\"P84098\",\"2187\":\"P84101\",\"2188\":\"P84103\",\"2189\":\"P84157-2\",\"2190\":\"P84243\",\"2191\":\"P85037\",\"2192\":\"P86791;P86790\",\"2193\":\"P98082\",\"2194\":\"P98155\",\"2195\":\"P98160\",\"2196\":\"P98169;P98168\",\"2197\":\"P98172\",\"2198\":\"P98173\",\"2199\":\"P98174\",\"2200\":\"P98175\",\"2201\":\"P98179\",\"2202\":\"P98194\",\"2203\":\"P98196\",\"2204\":\"P99999\",\"2205\":\"Q00059\",\"2206\":\"Q00169\",\"2207\":\"Q00325\",\"2208\":\"Q00341\",\"2209\":\"Q00403\",\"2210\":\"Q00535\",\"2211\":\"Q00536\",\"2212\":\"Q00537\",\"2213\":\"Q00577\",\"2214\":\"Q00587\",\"2215\":\"Q00610\",\"2216\":\"Q00653\",\"2217\":\"Q00688\",\"2218\":\"Q00765\",\"2219\":\"Q00796\",\"2220\":\"Q00839\",\"2221\":\"Q00839-2\",\"2222\":\"Q01082\",\"2223\":\"Q01082-3\",\"2224\":\"Q01085-2\",\"2225\":\"Q01105-2;Q01105-3;Q01105-4;P0DME0\",\"2226\":\"Q01130\",\"2227\":\"Q01167\",\"2228\":\"Q01433\",\"2229\":\"Q01518\",\"2230\":\"Q01581\",\"2231\":\"Q01628\",\"2232\":\"Q01629\",\"2233\":\"Q01650\",\"2234\":\"Q01658\",\"2235\":\"Q01664\",\"2236\":\"Q01780\",\"2237\":\"Q01804\",\"2238\":\"Q01813\",\"2239\":\"Q01831\",\"2240\":\"Q01844\",\"2241\":\"Q01968\",\"2242\":\"Q01970\",\"2243\":\"Q01973\",\"2244\":\"Q01974\",\"2245\":\"Q02040\",\"2246\":\"Q02086\",\"2247\":\"Q02127\",\"2248\":\"Q02218\",\"2249\":\"Q02224\",\"2250\":\"Q02241\",\"2251\":\"Q02252\",\"2252\":\"Q02447\",\"2253\":\"Q02487\",\"2254\":\"Q02543\",\"2255\":\"Q02750\",\"2256\":\"Q02790\",\"2257\":\"Q02809\",\"2258\":\"Q02818\",\"2259\":\"Q02878\",\"2260\":\"Q02880\",\"2261\":\"Q02978\",\"2262\":\"Q03001\",\"2263\":\"Q03111\",\"2264\":\"Q03135\",\"2265\":\"Q03164\",\"2266\":\"Q03167\",\"2267\":\"Q03169\",\"2268\":\"Q03188\",\"2269\":\"Q03252\",\"2270\":\"Q03393\",\"2271\":\"Q03405\",\"2272\":\"Q03426\",\"2273\":\"Q03468\",\"2274\":\"Q03518\",\"2275\":\"Q03519\",\"2276\":\"Q03701\",\"2277\":\"Q04206\",\"2278\":\"Q04323\",\"2279\":\"Q04446\",\"2280\":\"Q04637-3\",\"2281\":\"Q04637-8\",\"2282\":\"Q04656\",\"2283\":\"Q04721\",\"2284\":\"Q04726\",\"2285\":\"Q04760\",\"2286\":\"Q04837\",\"2287\":\"Q04864\",\"2288\":\"Q04912\",\"2289\":\"Q04917\",\"2290\":\"Q05048\",\"2291\":\"Q05086\",\"2292\":\"Q05397\",\"2293\":\"Q05519\",\"2294\":\"Q05639\",\"2295\":\"Q05655\",\"2296\":\"Q05682\",\"2297\":\"Q05932\",\"2298\":\"Q05BQ5\",\"2299\":\"Q05D32\",\"2300\":\"Q06124\",\"2301\":\"Q06136\",\"2302\":\"Q06203\",\"2303\":\"Q06210\",\"2304\":\"Q06265\",\"2305\":\"Q06323\",\"2306\":\"Q06330\",\"2307\":\"Q06481\",\"2308\":\"Q06546\",\"2309\":\"Q06547-4;Q06547-3;Q8TAK5\",\"2310\":\"Q06587\",\"2311\":\"Q06787-6\",\"2312\":\"Q06787\",\"2313\":\"Q06830\",\"2314\":\"Q07020\",\"2315\":\"Q07021\",\"2316\":\"Q07065\",\"2317\":\"Q07157\",\"2318\":\"Q07617\",\"2319\":\"Q07666\",\"2320\":\"Q07812\",\"2321\":\"Q07864\",\"2322\":\"Q07866\",\"2323\":\"Q07889\",\"2324\":\"Q07954\",\"2325\":\"Q07955\",\"2326\":\"Q07960\",\"2327\":\"Q08117\",\"2328\":\"Q08170\",\"2329\":\"Q08209\",\"2330\":\"Q08211\",\"2331\":\"Q08257\",\"2332\":\"Q08345\",\"2333\":\"Q08378\",\"2334\":\"Q08379\",\"2335\":\"Q08380\",\"2336\":\"Q08722\",\"2337\":\"Q08752\",\"2338\":\"Q08945\",\"2339\":\"Q08AD1\",\"2340\":\"Q08AF3\",\"2341\":\"Q08AG7\",\"2342\":\"Q08AM6\",\"2343\":\"Q08AN1\",\"2344\":\"Q08J23\",\"2345\":\"Q09028\",\"2346\":\"Q09161\",\"2347\":\"Q09472\",\"2348\":\"Q09666\",\"2349\":\"Q0JRZ9\",\"2350\":\"Q0P6H9\",\"2351\":\"Q0PNE2\",\"2352\":\"Q0VDF9\",\"2353\":\"Q0ZGT2\",\"2354\":\"Q10469\",\"2355\":\"Q10471\",\"2356\":\"Q10472\",\"2357\":\"Q10567-3\",\"2358\":\"Q10570\",\"2359\":\"Q10589\",\"2360\":\"Q10713\",\"2361\":\"Q11206\",\"2362\":\"Q12768\",\"2363\":\"Q12769\",\"2364\":\"Q12770\",\"2365\":\"Q12772\",\"2366\":\"Q12774\",\"2367\":\"Q12788\",\"2368\":\"Q12789\",\"2369\":\"Q12792\",\"2370\":\"Q12797\",\"2371\":\"Q12800\",\"2372\":\"Q12802\",\"2373\":\"Q12805\",\"2374\":\"Q12824\",\"2375\":\"Q12830\",\"2376\":\"Q12834\",\"2377\":\"Q12846\",\"2378\":\"Q12849\",\"2379\":\"Q12857\",\"2380\":\"Q12872\",\"2381\":\"Q12873\",\"2382\":\"Q12874\",\"2383\":\"Q12888\",\"2384\":\"Q12893\",\"2385\":\"Q12894\",\"2386\":\"Q12899\",\"2387\":\"Q12904\",\"2388\":\"Q12905\",\"2389\":\"Q12906-7\",\"2390\":\"Q12907\",\"2391\":\"Q12913\",\"2392\":\"Q12926-2;Q12926;P26378-4;P26378-2;P26378-5;P26378;P26378-3\",\"2393\":\"Q12931\",\"2394\":\"Q12933\",\"2395\":\"Q12947\",\"2396\":\"Q12948\",\"2397\":\"Q12959\",\"2398\":\"Q12962\",\"2399\":\"Q12965\",\"2400\":\"Q12972\",\"2401\":\"Q12974\",\"2402\":\"Q12979\",\"2403\":\"Q12980\",\"2404\":\"Q12981\",\"2405\":\"Q12982\",\"2406\":\"Q12986\",\"2407\":\"Q12996\",\"2408\":\"Q13011\",\"2409\":\"Q13017\",\"2410\":\"Q13033\",\"2411\":\"Q13042\",\"2412\":\"Q13045\",\"2413\":\"Q13049\",\"2414\":\"Q13057\",\"2415\":\"Q13084\",\"2416\":\"Q13085\",\"2417\":\"Q13098\",\"2418\":\"Q13111\",\"2419\":\"Q13112\",\"2420\":\"Q13123\",\"2421\":\"Q13126\",\"2422\":\"Q13129\",\"2423\":\"Q13131\",\"2424\":\"Q13136\",\"2425\":\"Q13137\",\"2426\":\"Q13144\",\"2427\":\"Q13148\",\"2428\":\"Q13151\",\"2429\":\"Q13155\",\"2430\":\"Q13162\",\"2431\":\"Q13177\",\"2432\":\"Q13185\",\"2433\":\"Q13188-2\",\"2434\":\"Q13190\",\"2435\":\"Q13200\",\"2436\":\"Q13206\",\"2437\":\"Q13214\",\"2438\":\"Q13217\",\"2439\":\"Q13219\",\"2440\":\"Q13227\",\"2441\":\"Q13228\",\"2442\":\"Q13232\",\"2443\":\"Q13242\",\"2444\":\"Q13243\",\"2445\":\"Q13247\",\"2446\":\"Q13257\",\"2447\":\"Q13263\",\"2448\":\"Q13275\",\"2449\":\"Q13283\",\"2450\":\"Q13286\",\"2451\":\"Q13287\",\"2452\":\"Q13303\",\"2453\":\"Q13309\",\"2454\":\"Q13310\",\"2455\":\"Q13315\",\"2456\":\"Q13322\",\"2457\":\"Q13330-3\",\"2458\":\"Q13332\",\"2459\":\"Q13347\",\"2460\":\"Q13356\",\"2461\":\"Q13362\",\"2462\":\"Q13363\",\"2463\":\"Q13370\",\"2464\":\"Q13371\",\"2465\":\"Q13393-2\",\"2466\":\"Q13395\",\"2467\":\"Q13404\",\"2468\":\"Q13405\",\"2469\":\"Q13409\",\"2470\":\"Q13415\",\"2471\":\"Q13416\",\"2472\":\"Q13418\",\"2473\":\"Q13421\",\"2474\":\"Q13423\",\"2475\":\"Q13425\",\"2476\":\"Q13426\",\"2477\":\"Q13427\",\"2478\":\"Q13428\",\"2479\":\"Q13433\",\"2480\":\"Q13435\",\"2481\":\"Q13438\",\"2482\":\"Q13439\",\"2483\":\"Q13442\",\"2484\":\"Q13443\",\"2485\":\"Q13444\",\"2486\":\"Q13445\",\"2487\":\"Q13451\",\"2488\":\"Q13459\",\"2489\":\"Q13464\",\"2490\":\"Q13470\",\"2491\":\"Q13472\",\"2492\":\"Q13485\",\"2493\":\"Q13488\",\"2494\":\"Q13492\",\"2495\":\"Q13496\",\"2496\":\"Q13501\",\"2497\":\"Q13503\",\"2498\":\"Q13505\",\"2499\":\"Q13509\",\"2500\":\"Q13510\",\"2501\":\"Q13523\",\"2502\":\"Q13526\",\"2503\":\"Q13530\",\"2504\":\"Q13535\",\"2505\":\"Q13541\",\"2506\":\"Q13546\",\"2507\":\"Q13547\",\"2508\":\"Q13555\",\"2509\":\"Q13557\",\"2510\":\"Q13561\",\"2511\":\"Q13563\",\"2512\":\"Q13564\",\"2513\":\"Q13572\",\"2514\":\"Q13573\",\"2515\":\"Q13586\",\"2516\":\"Q13595\",\"2517\":\"Q13596\",\"2518\":\"Q13601\",\"2519\":\"Q13608\",\"2520\":\"Q13610\",\"2521\":\"Q13613\",\"2522\":\"Q13614\",\"2523\":\"Q13616\",\"2524\":\"Q13617\",\"2525\":\"Q13618\",\"2526\":\"Q13619\",\"2527\":\"Q13620\",\"2528\":\"Q13625\",\"2529\":\"Q13627\",\"2530\":\"Q13630\",\"2531\":\"Q13636\",\"2532\":\"Q13637\",\"2533\":\"Q13671\",\"2534\":\"Q13685\",\"2535\":\"Q13686\",\"2536\":\"Q13724\",\"2537\":\"Q13740\",\"2538\":\"Q13751\",\"2539\":\"Q13769\",\"2540\":\"Q13772\",\"2541\":\"Q13795\",\"2542\":\"Q13813\",\"2543\":\"Q13823\",\"2544\":\"Q13825\",\"2545\":\"Q13829\",\"2546\":\"Q13838\",\"2547\":\"Q13868\",\"2548\":\"Q13884\",\"2549\":\"Q13885\",\"2550\":\"Q13887\",\"2551\":\"Q13888;Q6P1K8\",\"2552\":\"Q13889\",\"2553\":\"Q13895\",\"2554\":\"Q13907\",\"2555\":\"Q13948;Q13948-10;P39880-9\",\"2556\":\"Q13951-2\",\"2557\":\"Q13952\",\"2558\":\"Q14004-2\",\"2559\":\"Q14008\",\"2560\":\"Q14011\",\"2561\":\"Q14019\",\"2562\":\"Q14061\",\"2563\":\"Q14103\",\"2564\":\"Q14108\",\"2565\":\"Q14114\",\"2566\":\"Q14116\",\"2567\":\"Q14118\",\"2568\":\"Q14119\",\"2569\":\"Q14126\",\"2570\":\"Q14134\",\"2571\":\"Q14137\",\"2572\":\"Q14139\",\"2573\":\"Q14141\",\"2574\":\"Q14142\",\"2575\":\"Q14145\",\"2576\":\"Q14146\",\"2577\":\"Q14147\",\"2578\":\"Q14149\",\"2579\":\"Q14151\",\"2580\":\"Q14152\",\"2581\":\"Q14155\",\"2582\":\"Q14156\",\"2583\":\"Q14157\",\"2584\":\"Q14160-3\",\"2585\":\"Q14161\",\"2586\":\"Q14165\",\"2587\":\"Q14166\",\"2588\":\"Q14181\",\"2589\":\"Q14185\",\"2590\":\"Q14186\",\"2591\":\"Q14191\",\"2592\":\"Q14192\",\"2593\":\"Q14197\",\"2594\":\"Q14202\",\"2595\":\"Q14203\",\"2596\":\"Q14204\",\"2597\":\"Q14207\",\"2598\":\"Q14232\",\"2599\":\"Q14240-2\",\"2600\":\"Q14241\",\"2601\":\"Q14244\",\"2602\":\"Q14247\",\"2603\":\"Q14249\",\"2604\":\"Q14254\",\"2605\":\"Q14257\",\"2606\":\"Q14258\",\"2607\":\"Q14318-2\",\"2608\":\"Q14320\",\"2609\":\"Q14331\",\"2610\":\"Q14332\",\"2611\":\"Q14344\",\"2612\":\"Q14353\",\"2613\":\"Q14432\",\"2614\":\"Q14444\",\"2615\":\"Q14457\",\"2616\":\"Q14493\",\"2617\":\"Q14498\",\"2618\":\"Q14517\",\"2619\":\"Q14527\",\"2620\":\"Q14534\",\"2621\":\"Q14542\",\"2622\":\"Q14554\",\"2623\":\"Q14558\",\"2624\":\"Q14562\",\"2625\":\"Q14566\",\"2626\":\"Q14571\",\"2627\":\"Q14573\",\"2628\":\"Q14596\",\"2629\":\"Q14642\",\"2630\":\"Q14643\",\"2631\":\"Q14644\",\"2632\":\"Q14651\",\"2633\":\"Q14657\",\"2634\":\"Q14667\",\"2635\":\"Q14669-3\",\"2636\":\"Q14671\",\"2637\":\"Q14674\",\"2638\":\"Q14676\",\"2639\":\"Q14677-3\",\"2640\":\"Q14678\",\"2641\":\"Q14680\",\"2642\":\"Q14683\",\"2643\":\"Q14684\",\"2644\":\"Q14686\",\"2645\":\"Q14687\",\"2646\":\"Q14689\",\"2647\":\"Q14690\",\"2648\":\"Q14691\",\"2649\":\"Q14692\",\"2650\":\"Q14694\",\"2651\":\"Q14696\",\"2652\":\"Q14697\",\"2653\":\"Q14728\",\"2654\":\"Q14738\",\"2655\":\"Q14739\",\"2656\":\"Q14746\",\"2657\":\"Q14764\",\"2658\":\"Q14765\",\"2659\":\"Q14781\",\"2660\":\"Q14789-2\",\"2661\":\"Q14790\",\"2662\":\"Q147X3\",\"2663\":\"Q14807\",\"2664\":\"Q14814\",\"2665\":\"Q14839\",\"2666\":\"Q14847\",\"2667\":\"Q14849\",\"2668\":\"Q14865\",\"2669\":\"Q14914\",\"2670\":\"Q14919\",\"2671\":\"Q14966\",\"2672\":\"Q14966-6\",\"2673\":\"Q14974\",\"2674\":\"Q14978\",\"2675\":\"Q14980\",\"2676\":\"Q14997\",\"2677\":\"Q149N8\",\"2678\":\"Q14BN4\",\"2679\":\"Q14C86\",\"2680\":\"Q14CX7\",\"2681\":\"Q14CZ7\",\"2682\":\"Q15003\",\"2683\":\"Q15004\",\"2684\":\"Q15005\",\"2685\":\"Q15006\",\"2686\":\"Q15007\",\"2687\":\"Q15008\",\"2688\":\"Q15011\",\"2689\":\"Q15012\",\"2690\":\"Q15014\",\"2691\":\"Q15018\",\"2692\":\"Q15019\",\"2693\":\"Q15020\",\"2694\":\"Q15021\",\"2695\":\"Q15022\",\"2696\":\"Q15024\",\"2697\":\"Q15025\",\"2698\":\"Q15029\",\"2699\":\"Q15031\",\"2700\":\"Q15032\",\"2701\":\"Q15035\",\"2702\":\"Q15036\",\"2703\":\"Q15041\",\"2704\":\"Q15042\",\"2705\":\"Q15043\",\"2706\":\"Q15046\",\"2707\":\"Q15047\",\"2708\":\"Q15050\",\"2709\":\"Q15054\",\"2710\":\"Q15056\",\"2711\":\"Q15057\",\"2712\":\"Q15058\",\"2713\":\"Q15059\",\"2714\":\"Q15061\",\"2715\":\"Q15067\",\"2716\":\"Q15070\",\"2717\":\"Q15072\",\"2718\":\"Q15075\",\"2719\":\"Q15084\",\"2720\":\"Q15102\",\"2721\":\"Q15118\",\"2722\":\"Q15119\",\"2723\":\"Q15121\",\"2724\":\"Q15125\",\"2725\":\"Q15126\",\"2726\":\"Q15131\",\"2727\":\"Q15149\",\"2728\":\"Q15149-2\",\"2729\":\"Q15149-4\",\"2730\":\"Q15154\",\"2731\":\"Q15165\",\"2732\":\"Q15172\",\"2733\":\"Q15181\",\"2734\":\"Q15185\",\"2735\":\"Q15208\",\"2736\":\"Q15233\",\"2737\":\"Q15257\",\"2738\":\"Q15262\",\"2739\":\"Q15269\",\"2740\":\"Q15276\",\"2741\":\"Q15283\",\"2742\":\"Q15286\",\"2743\":\"Q15287\",\"2744\":\"Q15291\",\"2745\":\"Q15293\",\"2746\":\"Q15311\",\"2747\":\"Q15326\",\"2748\":\"Q15334\",\"2749\":\"Q15345\",\"2750\":\"Q15361\",\"2751\":\"Q15363\",\"2752\":\"Q15365\",\"2753\":\"Q15366\",\"2754\":\"Q15366-5\",\"2755\":\"Q15366-6\",\"2756\":\"Q15369\",\"2757\":\"Q15370\",\"2758\":\"Q15382\",\"2759\":\"Q15386\",\"2760\":\"Q15388\",\"2761\":\"Q15390\",\"2762\":\"Q15392\",\"2763\":\"Q15393\",\"2764\":\"Q15397\",\"2765\":\"Q15398\",\"2766\":\"Q15404\",\"2767\":\"Q15418\",\"2768\":\"Q15424\",\"2769\":\"Q15427\",\"2770\":\"Q15428\",\"2771\":\"Q15434\",\"2772\":\"Q15435\",\"2773\":\"Q15436\",\"2774\":\"Q15437\",\"2775\":\"Q15438\",\"2776\":\"Q15459\",\"2777\":\"Q15464\",\"2778\":\"Q15477\",\"2779\":\"Q15526\",\"2780\":\"Q15528\",\"2781\":\"Q15532\",\"2782\":\"Q15542\",\"2783\":\"Q15545\",\"2784\":\"Q15554\",\"2785\":\"Q15555\",\"2786\":\"Q15572\",\"2787\":\"Q15573\",\"2788\":\"Q15583\",\"2789\":\"Q15596\",\"2790\":\"Q15599\",\"2791\":\"Q155Q3\",\"2792\":\"Q15629\",\"2793\":\"Q15631\",\"2794\":\"Q15633\",\"2795\":\"Q15637-5\",\"2796\":\"Q15637\",\"2797\":\"Q15642\",\"2798\":\"Q15643\",\"2799\":\"Q15645\",\"2800\":\"Q15646\",\"2801\":\"Q15648\",\"2802\":\"Q15649\",\"2803\":\"Q15650\",\"2804\":\"Q15651\",\"2805\":\"Q15652\",\"2806\":\"Q15654\",\"2807\":\"Q15691\",\"2808\":\"Q15695;Q15696\",\"2809\":\"Q15714-2\",\"2810\":\"Q15717\",\"2811\":\"Q15723\",\"2812\":\"Q15738\",\"2813\":\"Q15750\",\"2814\":\"Q15758\",\"2815\":\"Q15771\",\"2816\":\"Q15773\",\"2817\":\"Q15785\",\"2818\":\"Q15796\",\"2819\":\"Q15813\",\"2820\":\"Q15814\",\"2821\":\"Q15818\",\"2822\":\"Q15819\",\"2823\":\"Q15833\",\"2824\":\"Q15836\",\"2825\":\"Q15843\",\"2826\":\"Q15853\",\"2827\":\"Q15904\",\"2828\":\"Q15906\",\"2829\":\"Q15907;Q15907-2;P62491-2;P62491\",\"2830\":\"Q15910\",\"2831\":\"Q15911\",\"2832\":\"Q15942\",\"2833\":\"Q16134\",\"2834\":\"Q16181-2\",\"2835\":\"Q16186\",\"2836\":\"Q16204\",\"2837\":\"Q16222\",\"2838\":\"Q16270\",\"2839\":\"Q16342\",\"2840\":\"Q16401\",\"2841\":\"Q16512\",\"2842\":\"Q16513\",\"2843\":\"Q16514\",\"2844\":\"Q16527\",\"2845\":\"Q16531\",\"2846\":\"Q16537\",\"2847\":\"Q16539\",\"2848\":\"Q16540\",\"2849\":\"Q16543\",\"2850\":\"Q16555\",\"2851\":\"Q16563\",\"2852\":\"Q16576\",\"2853\":\"Q16594\",\"2854\":\"Q16595\",\"2855\":\"Q16611\",\"2856\":\"Q16629\",\"2857\":\"Q16630\",\"2858\":\"Q16635\",\"2859\":\"Q16637\",\"2860\":\"Q16643\",\"2861\":\"Q16649\",\"2862\":\"Q16658\",\"2863\":\"Q16666\",\"2864\":\"Q16678\",\"2865\":\"Q16698\",\"2866\":\"Q16706\",\"2867\":\"Q16718\",\"2868\":\"Q16719\",\"2869\":\"Q16740\",\"2870\":\"Q16762\",\"2871\":\"Q16763\",\"2872\":\"Q16773\",\"2873\":\"Q16774\",\"2874\":\"Q16775\",\"2875\":\"Q16778;Q8N257\",\"2876\":\"Q16795\",\"2877\":\"Q16799\",\"2878\":\"Q16822\",\"2879\":\"Q16831\",\"2880\":\"Q16832\",\"2881\":\"Q16836\",\"2882\":\"Q16850\",\"2883\":\"Q16851\",\"2884\":\"Q16864\",\"2885\":\"Q16875\",\"2886\":\"Q16880\",\"2887\":\"Q16881\",\"2888\":\"Q16890\",\"2889\":\"Q16891-2\",\"2890\":\"Q16891-4\",\"2891\":\"Q17RN3\",\"2892\":\"Q17RY0\",\"2893\":\"Q17RY6\",\"2894\":\"Q1ED39\",\"2895\":\"Q1KMD3\",\"2896\":\"Q1MSJ5\",\"2897\":\"Q24JP5\",\"2898\":\"Q27J81\",\"2899\":\"Q29RF7\",\"2900\":\"Q2KHR2\",\"2901\":\"Q2KHR3\",\"2902\":\"Q2KHT3\",\"2903\":\"Q2M1P5\",\"2904\":\"Q2M296\",\"2905\":\"Q2M2I8\",\"2906\":\"Q2M389\",\"2907\":\"Q2NKX8\",\"2908\":\"Q2NL82\",\"2909\":\"Q2PZI1\",\"2910\":\"Q2T9J0\",\"2911\":\"Q2TAK8\",\"2912\":\"Q2TAL8\",\"2913\":\"Q2TAY7\",\"2914\":\"Q2TB10\",\"2915\":\"Q2TB18\",\"2916\":\"Q2TBE0\",\"2917\":\"Q32MK0\",\"2918\":\"Q32MZ4\",\"2919\":\"Q32NB8\",\"2920\":\"Q32NC0\",\"2921\":\"Q32P28\",\"2922\":\"Q32P41\",\"2923\":\"Q32P44\",\"2924\":\"Q330K2\",\"2925\":\"Q3B726\",\"2926\":\"Q3B7T1\",\"2927\":\"Q3KQU3\",\"2928\":\"Q3KQZ1\",\"2929\":\"Q3KR37\",\"2930\":\"Q3L8U1\",\"2931\":\"Q3LXA3\",\"2932\":\"Q3MHD2\",\"2933\":\"Q3MIP1\",\"2934\":\"Q3MIX3\",\"2935\":\"Q3SXM5\",\"2936\":\"Q3SY69\",\"2937\":\"Q3V6T2\",\"2938\":\"Q3ZAQ7\",\"2939\":\"Q3ZCQ8\",\"2940\":\"Q3ZCW2\",\"2941\":\"Q495W5\",\"2942\":\"Q49A26\",\"2943\":\"Q49A88\",\"2944\":\"Q49B96\",\"2945\":\"Q4AC94\",\"2946\":\"Q4G0A6\",\"2947\":\"Q4G0F5\",\"2948\":\"Q4G0I0\",\"2949\":\"Q4G0J3\",\"2950\":\"Q4G0N4\",\"2951\":\"Q4G0X9\",\"2952\":\"Q4G148\",\"2953\":\"Q4G176\",\"2954\":\"Q4J6C6\",\"2955\":\"Q4KMP7\",\"2956\":\"Q4KMQ1\",\"2957\":\"Q4KMQ2\",\"2958\":\"Q4LDE5\",\"2959\":\"Q4LE39\",\"2960\":\"Q4V328\",\"2961\":\"Q4VC05-2\",\"2962\":\"Q4VC31\",\"2963\":\"Q4VC44\",\"2964\":\"Q4W5G0\",\"2965\":\"Q4ZIN3\",\"2966\":\"Q504Q3\",\"2967\":\"Q52LJ0\",\"2968\":\"Q52LR7\",\"2969\":\"Q52LW3\",\"2970\":\"Q53EL6\",\"2971\":\"Q53EP0\",\"2972\":\"Q53EZ4\",\"2973\":\"Q53F19\",\"2974\":\"Q53FT3\",\"2975\":\"Q53FV1\",\"2976\":\"Q53G59\",\"2977\":\"Q53GA4\",\"2978\":\"Q53GQ0\",\"2979\":\"Q53GS7\",\"2980\":\"Q53GS9\",\"2981\":\"Q53H12\",\"2982\":\"Q53H47\",\"2983\":\"Q53H82\",\"2984\":\"Q53H96\",\"2985\":\"Q53HC9\",\"2986\":\"Q53HL2\",\"2987\":\"Q53LP3\",\"2988\":\"Q53R41\",\"2989\":\"Q53SF7\",\"2990\":\"Q53TN4\",\"2991\":\"Q562E7\",\"2992\":\"Q562F6\",\"2993\":\"Q562R1\",\"2994\":\"Q567U6\",\"2995\":\"Q56NI9\",\"2996\":\"Q56VL3\",\"2997\":\"Q587I9\",\"2998\":\"Q58A45\",\"2999\":\"Q58WW2\",\"3000\":\"Q5BJD5\",\"3001\":\"Q5BJF2\",\"3002\":\"Q5BJF6\",\"3003\":\"Q5BJH7-2\",\"3004\":\"Q5I7T1;Q5BKT4\",\"3005\":\"Q5BKU9\",\"3006\":\"Q5BKY9;Q5BKY9-2;Q8N9E0\",\"3007\":\"Q5BKZ1\",\"3008\":\"Q5C9Z4\",\"3009\":\"Q5F1R6\",\"3010\":\"Q5GLZ8\",\"3011\":\"Q5H8A4\",\"3012\":\"Q5H9F3\",\"3013\":\"Q5H9R7\",\"3014\":\"Q5H9U9\",\"3015\":\"Q5HYI7\",\"3016\":\"Q5HYI8\",\"3017\":\"Q5HYJ3\",\"3018\":\"Q5HYK3\",\"3019\":\"Q5HYK7\",\"3020\":\"Q5J8M3\",\"3021\":\"Q5JPE7-2;Q5JPE7;P69849;Q5JPE7-3\",\"3022\":\"Q5JPH6\",\"3023\":\"Q5JRA6\",\"3024\":\"Q5JRX3\",\"3025\":\"Q5JS54\",\"3026\":\"Q5JSH3\",\"3027\":\"Q5JSL3\",\"3028\":\"Q5JSZ5\",\"3029\":\"Q5JTH9\",\"3030\":\"Q5JTJ3\",\"3031\":\"Q5JTV8\",\"3032\":\"Q5JTW2\",\"3033\":\"Q5JTZ9\",\"3034\":\"Q5JUR7\",\"3035\":\"Q5JVF3\",\"3036\":\"Q5JVS0\",\"3037\":\"Q5K651\",\"3038\":\"Q5M775\",\"3039\":\"Q5MNZ6\",\"3040\":\"Q5NDL2\",\"3041\":\"Q5PRF9\",\"3042\":\"Q5PSV4\",\"3043\":\"Q5QJE6\",\"3044\":\"Q5R372-7;Q5R372-8;Q5R372-6;Q5R372-5;B7ZAP0\",\"3045\":\"Q5R3I4\",\"3046\":\"Q5RI15\",\"3047\":\"Q5RKV6\",\"3048\":\"Q5SGD2\",\"3049\":\"Q5SNT2\",\"3050\":\"Q5SQN1\",\"3051\":\"Q5SRE5\",\"3052\":\"Q5SSJ5\",\"3053\":\"Q5ST30\",\"3054\":\"Q5SVZ6\",\"3055\":\"Q5SW79\",\"3056\":\"Q5SW96\",\"3057\":\"Q5SWA1\",\"3058\":\"Q5SWX8\",\"3059\":\"Q5SXM2\",\"3060\":\"Q5SY16\",\"3061\":\"Q5SYE7\",\"3062\":\"Q5T011\",\"3063\":\"Q5T0D9\",\"3064\":\"Q5T0N5\",\"3065\":\"Q5T0W9\",\"3066\":\"Q5T160\",\"3067\":\"Q5T1C6\",\"3068\":\"Q5T1M5\",\"3069\":\"Q5T1V6\",\"3070\":\"Q5T200\",\"3071\":\"Q5T200-2\",\"3072\":\"Q5T280\",\"3073\":\"Q5T2E6\",\"3074\":\"Q5T2R2\",\"3075\":\"Q5T2T1\",\"3076\":\"Q5T3F8\",\"3077\":\"Q5T3I0\",\"3078\":\"Q5T3J3\",\"3079\":\"Q5T440\",\"3080\":\"Q5T4F4\",\"3081\":\"Q5T4S7\",\"3082\":\"Q5T5C0\",\"3083\":\"Q5T5P2\",\"3084\":\"Q5T5U3\",\"3085\":\"Q5T5X7\",\"3086\":\"Q5T5Y3\",\"3087\":\"Q5T653\",\"3088\":\"Q5T6F2\",\"3089\":\"Q5T6S3\",\"3090\":\"Q5T6V5\",\"3091\":\"Q5T7V8\",\"3092\":\"Q5T8D3-3\",\"3093\":\"Q5T8I3\",\"3094\":\"Q5T8P6\",\"3095\":\"Q5T8P6-3\",\"3096\":\"Q5T9A4\",\"3097\":\"Q5T9L3\",\"3098\":\"Q5T9S5\",\"3099\":\"Q5TA45\",\"3100\":\"Q5TAQ9\",\"3101\":\"Q5TAX3\",\"3102\":\"Q5TB30\",\"3103\":\"Q5TBB1\",\"3104\":\"Q5TC12-3\",\"3105\":\"Q5TC82\",\"3106\":\"Q5TCX8\",\"3107\":\"Q5TCZ1\",\"3108\":\"Q5TDH0\",\"3109\":\"Q5TEU4\",\"3110\":\"Q5TF39\",\"3111\":\"Q5TFE4\",\"3112\":\"Q5TGY3\",\"3113\":\"Q5TGZ0\",\"3114\":\"Q5THJ4\",\"3115\":\"Q5THK1\",\"3116\":\"Q5TKA1\",\"3117\":\"Q5U3C3\",\"3118\":\"Q5U5X0\",\"3119\":\"Q5UIP0\",\"3120\":\"Q5VIR6\",\"3121\":\"Q5VSL9\",\"3122\":\"Q5VST6\",\"3123\":\"Q5VSY0\",\"3124\":\"Q5VT06\",\"3125\":\"Q5VT25\",\"3126\":\"Q5VT52-3\",\"3127\":\"Q5VT66\",\"3128\":\"Q5VT79;P13928;P13928-3\",\"3129\":\"Q5VTE6\",\"3130\":\"Q5VTL8\",\"3131\":\"Q5VTR2\",\"3132\":\"Q5VUA4\",\"3133\":\"Q5VUE5\",\"3134\":\"Q5VUM1\",\"3135\":\"Q5VV41\",\"3136\":\"Q5VV42\",\"3137\":\"Q5VW32\",\"3138\":\"Q5VW36\",\"3139\":\"Q5VW38\",\"3140\":\"Q5VWG9\",\"3141\":\"Q5VWJ9\",\"3142\":\"Q5VWN6\",\"3143\":\"Q5VWQ0\",\"3144\":\"Q5VWQ8\",\"3145\":\"Q5VWZ2\",\"3146\":\"Q5VYK3\",\"3147\":\"Q5VYS8\",\"3148\":\"Q5VZ89\",\"3149\":\"Q5VZE5\",\"3150\":\"Q5VZF2\",\"3151\":\"Q5VZK9\",\"3152\":\"Q5VZL5\",\"3153\":\"Q7L523;Q5VZM2-2;Q5VZM2\",\"3154\":\"Q5W0B1\",\"3155\":\"Q5W0V3\",\"3156\":\"Q5W111\",\"3157\":\"Q5XG87\",\"3158\":\"Q5XKP0\",\"3159\":\"Q5ZPR3\",\"3160\":\"Q63HN8\",\"3161\":\"Q63HQ0\",\"3162\":\"Q63HR2\",\"3163\":\"Q63ZY3\",\"3164\":\"Q641Q2\",\"3165\":\"Q643R3\",\"3166\":\"Q64LD2\",\"3167\":\"Q658P3\",\"3168\":\"Q658Y4\",\"3169\":\"Q659A1\",\"3170\":\"Q659C4\",\"3171\":\"Q66K14\",\"3172\":\"Q66K74\",\"3173\":\"Q66PJ3-2\",\"3174\":\"Q676U5\",\"3175\":\"Q684P5\",\"3176\":\"Q687X5\",\"3177\":\"Q68CP9\",\"3178\":\"Q68CQ4\",\"3179\":\"Q68CQ7\",\"3180\":\"Q68CR1\",\"3181\":\"Q68CZ2\",\"3182\":\"Q68CZ6\",\"3183\":\"Q68D10\",\"3184\":\"Q68D91\",\"3185\":\"Q68DH5\",\"3186\":\"Q68DK2\",\"3187\":\"Q68DK7\",\"3188\":\"Q68E01\",\"3189\":\"Q68EM7\",\"3190\":\"Q69YH5\",\"3191\":\"Q69YN2\",\"3192\":\"Q69YN4\",\"3193\":\"Q69YQ0\",\"3194\":\"Q69YU5\",\"3195\":\"Q6AI08\",\"3196\":\"Q6AZY7\",\"3197\":\"Q6BDS2\",\"3198\":\"Q6DCA0\",\"3199\":\"Q6DD87\",\"3200\":\"Q6DD88\",\"3201\":\"Q6DHV7\",\"3202\":\"Q6DKI1\",\"3203\":\"Q6DKJ4\",\"3204\":\"Q6DKK2\",\"3205\":\"Q6DN12\",\"3206\":\"Q6EMK4\",\"3207\":\"Q6FI81\",\"3208\":\"Q6FIF0\",\"3209\":\"Q6GQQ9\",\"3210\":\"Q6GYQ0\",\"3211\":\"Q6I9Y2\",\"3212\":\"Q6IA86\",\"3213\":\"Q6IAA8\",\"3214\":\"Q6IAN0\",\"3215\":\"Q6IBS0\",\"3216\":\"Q6IBW4\",\"3217\":\"Q6ICG6\",\"3218\":\"Q6IEG0\",\"3219\":\"Q6IN84\",\"3220\":\"Q6IPR1\",\"3221\":\"Q6IPR3\",\"3222\":\"Q6IQ21\",\"3223\":\"Q6IQ22\",\"3224\":\"Q6IQ32\",\"3225\":\"Q6IQ49\",\"3226\":\"Q6JQN1\",\"3227\":\"Q6KC79\",\"3228\":\"Q6L8Q7\",\"3229\":\"Q6MZP7\",\"3230\":\"Q6MZQ0\",\"3231\":\"Q6N021\",\"3232\":\"Q6N043\",\"3233\":\"Q6N069\",\"3234\":\"Q6NS38\",\"3235\":\"Q6NSJ0\",\"3236\":\"Q6NSJ5\",\"3237\":\"Q6NTF9\",\"3238\":\"Q6NUK1\",\"3239\":\"Q6NUK4\",\"3240\":\"Q6NUM9\",\"3241\":\"Q6NUN9\",\"3242\":\"Q6NUQ1\",\"3243\":\"Q6NUQ4\",\"3244\":\"Q6NUS6\",\"3245\":\"Q6NUT3\",\"3246\":\"Q6NVY1\",\"3247\":\"Q6NW29\",\"3248\":\"Q6NW34\",\"3249\":\"Q6NXR4\",\"3250\":\"Q6NXT4\",\"3251\":\"Q6NXT6\",\"3252\":\"Q6NYC8\",\"3253\":\"Q6NZ67\",\"3254\":\"Q6NZI2\",\"3255\":\"Q6NZY4\",\"3256\":\"Q6P087\",\"3257\":\"Q6P0N0\",\"3258\":\"Q6P158\",\"3259\":\"Q6P161\",\"3260\":\"Q6P1A2\",\"3261\":\"Q6P1J9\",\"3262\":\"Q6P1K2\",\"3263\":\"Q6P1L5\",\"3264\":\"Q6P1L8\",\"3265\":\"Q6P1M0\",\"3266\":\"Q6P1M3\",\"3267\":\"Q6P1N0\",\"3268\":\"Q6P1N9\",\"3269\":\"Q6P1Q0\",\"3270\":\"Q6P1Q9\",\"3271\":\"Q6P1S2\",\"3272\":\"Q6P1X5\",\"3273\":\"Q6P1X6\",\"3274\":\"Q6P2C8\",\"3275\":\"Q6P2E9\",\"3276\":\"Q6P2H3-2\",\"3277\":\"Q6P2Q9\",\"3278\":\"Q6P3W7\",\"3279\":\"Q6P3X3\",\"3280\":\"Q6P444\",\"3281\":\"Q6P4A7\",\"3282\":\"Q6P4E1\",\"3283\":\"Q6P4F2\",\"3284\":\"Q6P4F7\",\"3285\":\"Q6P4H8\",\"3286\":\"Q6P4Q7\",\"3287\":\"Q6P4R8\",\"3288\":\"Q6P587\",\"3289\":\"Q6P5Z2\",\"3290\":\"Q6P6C2\",\"3291\":\"Q6P996\",\"3292\":\"Q6P9B9\",\"3293\":\"Q6PCB5\",\"3294\":\"Q6PD62\",\"3295\":\"Q6PGN9\",\"3296\":\"Q6PGP7\",\"3297\":\"Q6PI48\",\"3298\":\"Q6PI78\",\"3299\":\"Q6PID6\",\"3300\":\"Q6PIU2\",\"3301\":\"Q6PIW4\",\"3302\":\"Q6PJ69\",\"3303\":\"Q6PJF5\",\"3304\":\"Q6PJG2\",\"3305\":\"Q6PJI9\",\"3306\":\"Q6PJT7\",\"3307\":\"Q6PK04\",\"3308\":\"Q6PK18\",\"3309\":\"Q6PKC3\",\"3310\":\"Q6PKG0\",\"3311\":\"Q6PL18\",\"3312\":\"Q6PML9\",\"3313\":\"Q6Q0C0\",\"3314\":\"Q6QNY0\",\"3315\":\"Q6QNY1\",\"3316\":\"Q6R327\",\"3317\":\"Q6RFH5\",\"3318\":\"Q6RW13-2\",\"3319\":\"Q6S8J3\",\"3320\":\"Q6SJ93\",\"3321\":\"Q6SPF0\",\"3322\":\"Q6STE5\",\"3323\":\"Q6T4R5\",\"3324\":\"Q6UB28\",\"3325\":\"Q6UB35\",\"3326\":\"Q6UB99\",\"3327\":\"Q6ULP2\",\"3328\":\"Q6UN15\",\"3329\":\"Q6UVJ0\",\"3330\":\"Q6UVK1\",\"3331\":\"Q6UW02\",\"3332\":\"Q6UW63\",\"3333\":\"Q6UW68\",\"3334\":\"Q6UW78\",\"3335\":\"Q6UWB1\",\"3336\":\"Q6UWE0\",\"3337\":\"Q6UWP7\",\"3338\":\"Q6UWU4\",\"3339\":\"Q6UWW8\",\"3340\":\"Q6UWY5\",\"3341\":\"Q6UX04\",\"3342\":\"Q6UX07\",\"3343\":\"Q6UX65\",\"3344\":\"Q6UXD5\",\"3345\":\"Q6UXH1\",\"3346\":\"Q6UXN9\",\"3347\":\"Q6UXV4\",\"3348\":\"Q6UY14\",\"3349\":\"Q6VMQ6\",\"3350\":\"Q6VN20\",\"3351\":\"Q6VY07\",\"3352\":\"Q6W2J9\",\"3353\":\"Q6WCQ1\",\"3354\":\"Q6WKZ4\",\"3355\":\"Q6XQN6\",\"3356\":\"Q6XZF7\",\"3357\":\"Q6Y1H2\",\"3358\":\"Q6Y288\",\"3359\":\"Q6Y2X3\",\"3360\":\"Q6Y7W6\",\"3361\":\"Q6YHK3\",\"3362\":\"Q6YN16\",\"3363\":\"Q6YP21\",\"3364\":\"Q6ZMI0\",\"3365\":\"Q6ZMZ3\",\"3366\":\"Q6ZN18\",\"3367\":\"Q6ZNB6\",\"3368\":\"Q6ZNC8\",\"3369\":\"Q6ZRI6\",\"3370\":\"Q6ZRP7\",\"3371\":\"Q6ZRQ5\",\"3372\":\"Q6ZRS2\",\"3373\":\"Q6ZRV2\",\"3374\":\"Q6ZRY4\",\"3375\":\"Q6ZS17\",\"3376\":\"Q6ZSJ8\",\"3377\":\"Q6ZSR9\",\"3378\":\"Q6ZSZ5\",\"3379\":\"Q6ZT21\",\"3380\":\"Q6ZTW0\",\"3381\":\"Q6ZU35\",\"3382\":\"Q6ZU65\",\"3383\":\"Q6ZUT6\",\"3384\":\"Q6ZUT9\",\"3385\":\"Q6ZW31\",\"3386\":\"Q6ZW49\",\"3387\":\"Q6ZWT7\",\"3388\":\"Q6ZXV5\",\"3389\":\"Q709C8\",\"3390\":\"Q709F0\",\"3391\":\"Q70CQ2\",\"3392\":\"Q70CQ3\",\"3393\":\"Q70E73\",\"3394\":\"Q70EL1\",\"3395\":\"Q70EL4\",\"3396\":\"Q70UQ0\",\"3397\":\"Q70UQ0-4\",\"3398\":\"Q70Z53\",\"3399\":\"Q712K3\",\"3400\":\"Q71DI3\",\"3401\":\"Q71F23\",\"3402\":\"Q71RC2\",\"3403\":\"Q71RG4\",\"3404\":\"Q71SY5\",\"3405\":\"Q71UM5\",\"3406\":\"Q75QN2\",\"3407\":\"Q765P7\",\"3408\":\"Q76FK4\",\"3409\":\"Q76L83\",\"3410\":\"Q7KYR7\",\"3411\":\"Q7KZ85\",\"3412\":\"Q7KZ85-2\",\"3413\":\"Q7KZF4\",\"3414\":\"Q7KZI7-15\",\"3415\":\"Q7KZN9\",\"3416\":\"Q7L014\",\"3417\":\"Q7L0Y3\",\"3418\":\"Q7L1Q6\",\"3419\":\"Q7L1V2\",\"3420\":\"Q7L1W4\",\"3421\":\"Q7L2E3-2\",\"3422\":\"Q7L2H7\",\"3423\":\"Q7L2J0\",\"3424\":\"Q7L3T8\",\"3425\":\"Q7L4I2\",\"3426\":\"Q7L576\",\"3427\":\"Q7L590\",\"3428\":\"Q7L592\",\"3429\":\"Q7L5D6\",\"3430\":\"Q7L5N1\",\"3431\":\"Q7L5N7\",\"3432\":\"Q7L5Y9\",\"3433\":\"Q7L7X3\",\"3434\":\"Q7L8L6\",\"3435\":\"Q7LBC6\",\"3436\":\"Q7LBR1\",\"3437\":\"Q7LG56\",\"3438\":\"Q7LGA3\",\"3439\":\"Q7LGC8\",\"3440\":\"Q7RTP0\",\"3441\":\"Q7RTP6\",\"3442\":\"Q7RTV0\",\"3443\":\"Q7Z2E3\",\"3444\":\"Q7Z2K6\",\"3445\":\"Q7Z2K8\",\"3446\":\"Q7Z2T5\",\"3447\":\"Q7Z2W4\",\"3448\":\"Q7Z2W4-3\",\"3449\":\"Q7Z2W9\",\"3450\":\"Q7Z2Z1\",\"3451\":\"Q7Z2Z2\",\"3452\":\"Q7Z304\",\"3453\":\"Q7Z333\",\"3454\":\"Q7Z388\",\"3455\":\"Q7Z392\",\"3456\":\"Q7Z3B3\",\"3457\":\"Q7Z3B4\",\"3458\":\"Q7Z3C6\",\"3459\":\"Q7Z3E2\",\"3460\":\"Q7Z3K3\",\"3461\":\"Q7Z3T8\",\"3462\":\"Q7Z3U7\",\"3463\":\"Q7Z403\",\"3464\":\"Q7Z406\",\"3465\":\"Q7Z412\",\"3466\":\"Q7Z417\",\"3467\":\"Q7Z422\",\"3468\":\"Q7Z434\",\"3469\":\"Q7Z460-4\",\"3470\":\"Q7Z478\",\"3471\":\"Q7Z4F1\",\"3472\":\"Q7Z4G1\",\"3473\":\"Q7Z4G4\",\"3474\":\"Q7Z4H7\",\"3475\":\"Q7Z4H8\",\"3476\":\"Q7Z4L5\",\"3477\":\"Q7Z4Q2\",\"3478\":\"Q7Z4S6\",\"3479\":\"Q7Z4V5\",\"3480\":\"Q7Z4W1\",\"3481\":\"Q7Z569\",\"3482\":\"Q7Z589\",\"3483\":\"Q7Z5G4\",\"3484\":\"Q7Z5J4\",\"3485\":\"Q7Z5K2\",\"3486\":\"Q7Z5L9\",\"3487\":\"Q7Z6B7\",\"3488\":\"Q7Z6E9\",\"3489\":\"Q7Z6I8\",\"3490\":\"Q7Z6J0\",\"3491\":\"Q7Z6J9\",\"3492\":\"Q7Z6K5-2\",\"3493\":\"Q7Z6M4\",\"3494\":\"Q7Z6Z7\",\"3495\":\"Q7Z736\",\"3496\":\"Q7Z739\",\"3497\":\"Q7Z7C8\",\"3498\":\"Q7Z7E8\",\"3499\":\"Q7Z7F0\",\"3500\":\"Q7Z7F7\",\"3501\":\"Q7Z7H5\",\"3502\":\"Q7Z7H8\",\"3503\":\"Q7Z7K0\",\"3504\":\"Q7Z7K6\",\"3505\":\"Q86SF2\",\"3506\":\"Q86SQ0\",\"3507\":\"Q86SQ4\",\"3508\":\"Q86SQ9\",\"3509\":\"Q86SX3\",\"3510\":\"Q86SX6\",\"3511\":\"Q86SZ2\",\"3512\":\"Q86T03\",\"3513\":\"Q86T24\",\"3514\":\"Q86TB3\",\"3515\":\"Q86TB9\",\"3516\":\"Q86TC9\",\"3517\":\"Q86TG7\",\"3518\":\"Q86TI2\",\"3519\":\"Q86TJ2\",\"3520\":\"Q86TM6\",\"3521\":\"Q86TS9\",\"3522\":\"Q86TU7\",\"3523\":\"Q86TW2\",\"3524\":\"Q86TX2\",\"3525\":\"Q86U28\",\"3526\":\"Q86U38\",\"3527\":\"Q86U42;Q86U42-2;Q92843-2\",\"3528\":\"Q86U44\",\"3529\":\"Q86U70\",\"3530\":\"Q86U86\",\"3531\":\"Q86U90\",\"3532\":\"Q86UD0\",\"3533\":\"Q86UE4\",\"3534\":\"Q86UE8\",\"3535\":\"Q86UK7-3\",\"3536\":\"Q86UL3\",\"3537\":\"Q86UN3\",\"3538\":\"Q86UP2\",\"3539\":\"Q86UR5\",\"3540\":\"Q86US8\",\"3541\":\"Q86UT6\",\"3542\":\"Q86UU0\",\"3543\":\"Q86UU1\",\"3544\":\"Q86UV5\",\"3545\":\"Q86UW9\",\"3546\":\"Q86UY8\",\"3547\":\"Q86V21\",\"3548\":\"Q86V40\",\"3549\":\"Q86V48\",\"3550\":\"Q86V81\",\"3551\":\"Q86V85\",\"3552\":\"Q86V97\",\"3553\":\"Q86VI3\",\"3554\":\"Q86VM9\",\"3555\":\"Q86VN1\",\"3556\":\"Q86VP1\",\"3557\":\"Q86VP6\",\"3558\":\"Q86VQ1\",\"3559\":\"Q86VR2\",\"3560\":\"Q86VS8\",\"3561\":\"Q86VU5\",\"3562\":\"Q86VV8\",\"3563\":\"Q86VX2\",\"3564\":\"Q86VX9\",\"3565\":\"Q86VZ4\",\"3566\":\"Q86VZ5\",\"3567\":\"Q86W34\",\"3568\":\"Q86W42\",\"3569\":\"Q86W50\",\"3570\":\"Q86W56\",\"3571\":\"Q86W92-2\",\"3572\":\"Q86WA6\",\"3573\":\"Q86WA8\",\"3574\":\"Q86WA9\",\"3575\":\"Q86WB0\",\"3576\":\"Q86WC4\",\"3577\":\"Q86WG5\",\"3578\":\"Q86WJ1\",\"3579\":\"Q86WP2\",\"3580\":\"Q86WR0\",\"3581\":\"Q86WR7\",\"3582\":\"Q86WX3\",\"3583\":\"Q86X10-3\",\"3584\":\"Q86X29\",\"3585\":\"Q86X52\",\"3586\":\"Q86X55\",\"3587\":\"Q86X76\",\"3588\":\"Q86X95\",\"3589\":\"Q86XA9\",\"3590\":\"Q86XI2\",\"3591\":\"Q86XJ1\",\"3592\":\"Q86XK2\",\"3593\":\"Q86XL3\",\"3594\":\"Q86XN7\",\"3595\":\"Q86XP3\",\"3596\":\"Q86XR7-2;Q9Y3B3-2;Q9Y3B3\",\"3597\":\"Q86XZ4\",\"3598\":\"Q86Y07\",\"3599\":\"Q86Y39\",\"3600\":\"Q86Y56\",\"3601\":\"Q86Y82\",\"3602\":\"Q86Y91\",\"3603\":\"Q86YH6\",\"3604\":\"Q86YM7\",\"3605\":\"Q86YP4\",\"3606\":\"Q86YQ8\",\"3607\":\"Q86YS6\",\"3608\":\"Q86YS7\",\"3609\":\"Q86YT6\",\"3610\":\"Q86YV5\",\"3611\":\"Q86YV9\",\"3612\":\"Q8IU60\",\"3613\":\"Q8IU81\",\"3614\":\"Q8IU85\",\"3615\":\"Q8IUD2\",\"3616\":\"Q8IUF8\",\"3617\":\"Q8IUH3\",\"3618\":\"Q8IUH4\",\"3619\":\"Q8IUH5\",\"3620\":\"Q8IUI8-2\",\"3621\":\"Q8IUR0\",\"3622\":\"Q8IUR7\",\"3623\":\"Q8IUX1\",\"3624\":\"Q8IV08\",\"3625\":\"Q8IV32\",\"3626\":\"Q8IV38\",\"3627\":\"Q8IV48\",\"3628\":\"Q8IV50\",\"3629\":\"Q8IVB5\",\"3630\":\"Q8IVD9\",\"3631\":\"Q8IVF2\",\"3632\":\"Q8IVH2\",\"3633\":\"Q8IVH4\",\"3634\":\"Q8IVH8\",\"3635\":\"Q8IVL1\",\"3636\":\"Q8IVL5\",\"3637\":\"Q8IVM0\",\"3638\":\"Q8IVS2\",\"3639\":\"Q8IVT2\",\"3640\":\"Q8IVT5\",\"3641\":\"Q8IW45\",\"3642\":\"Q8IWA0\",\"3643\":\"Q8IWA4\",\"3644\":\"Q8IWA5-3\",\"3645\":\"Q8IWB1\",\"3646\":\"Q8IWB7\",\"3647\":\"Q8IWB9\",\"3648\":\"Q8IWC1\",\"3649\":\"Q8IWE2\",\"3650\":\"Q8IWF2\",\"3651\":\"Q8IWI9\",\"3652\":\"Q8IWJ2\",\"3653\":\"Q8IWL3\",\"3654\":\"Q8IWR0\",\"3655\":\"Q8IWS0\",\"3656\":\"Q8IWT6\",\"3657\":\"Q8IWU2\",\"3658\":\"Q8IWV7\",\"3659\":\"Q8IWV8\",\"3660\":\"Q8IWW6\",\"3661\":\"Q8IWX8\",\"3662\":\"Q8IWZ3\",\"3663\":\"Q8IWZ8\",\"3664\":\"Q8IX01\",\"3665\":\"Q8IX12\",\"3666\":\"Q8IX18\",\"3667\":\"Q8IX90\",\"3668\":\"Q8IXB1\",\"3669\":\"Q8IXH7\",\"3670\":\"Q8IXI1\",\"3671\":\"Q8IXI2\",\"3672\":\"Q8IXK0\",\"3673\":\"Q8IXL7\",\"3674\":\"Q8IXM2\",\"3675\":\"Q8IXM3\",\"3676\":\"Q8IXM6\",\"3677\":\"Q8IXQ3\",\"3678\":\"Q8IXQ5\",\"3679\":\"Q8IXQ6\",\"3680\":\"Q8IXT5\",\"3681\":\"Q8IXU6\",\"3682\":\"Q8IXW5\",\"3683\":\"Q8IXZ2\",\"3684\":\"Q8IY17\",\"3685\":\"Q8IY18\",\"3686\":\"Q8IY21\",\"3687\":\"Q8IY22\",\"3688\":\"Q8IY33\",\"3689\":\"Q8IY37\",\"3690\":\"Q8IY47\",\"3691\":\"Q8IY57\",\"3692\":\"Q8IY67\",\"3693\":\"Q8IY81\",\"3694\":\"Q8IY95\",\"3695\":\"Q8IYA6\",\"3696\":\"Q8IYB3\",\"3697\":\"Q8IYB5\",\"3698\":\"Q8IYB7\",\"3699\":\"Q8IYB8\",\"3700\":\"Q8IYH5\",\"3701\":\"Q8IYI6\",\"3702\":\"Q8IYL3\",\"3703\":\"Q8IYQ7\",\"3704\":\"Q8IYS1\",\"3705\":\"Q8IYS2\",\"3706\":\"Q8IYT4\",\"3707\":\"Q8IYU8\",\"3708\":\"Q8IYW5\",\"3709\":\"Q8IZ21\",\"3710\":\"Q8IZ69\",\"3711\":\"Q8IZ73\",\"3712\":\"Q8IZ81\",\"3713\":\"Q8IZ83\",\"3714\":\"Q8IZA0\",\"3715\":\"Q8IZC4\",\"3716\":\"Q8IZE3\",\"3717\":\"Q8IZH2\",\"3718\":\"Q8IZL8\",\"3719\":\"Q8IZP0\",\"3720\":\"Q8IZP9\",\"3721\":\"Q8IZQ5\",\"3722\":\"Q8IZR5\",\"3723\":\"Q8IZT6\",\"3724\":\"Q8IZV5\",\"3725\":\"Q8IZW8\",\"3726\":\"Q8N0S6\",\"3727\":\"Q8N0T1\",\"3728\":\"Q8N0U4\",\"3729\":\"Q8N0U8\",\"3730\":\"Q8N0X7\",\"3731\":\"Q8N0Z6\",\"3732\":\"Q8N0Z8\",\"3733\":\"Q8N108\",\"3734\":\"Q8N122\",\"3735\":\"Q8N128\",\"3736\":\"Q8N129\",\"3737\":\"Q8N157\",\"3738\":\"Q8N163\",\"3739\":\"Q8N183\",\"3740\":\"Q8N1B4\",\"3741\":\"Q8N1F7\",\"3742\":\"Q8N1F8\",\"3743\":\"Q8N1G0\",\"3744\":\"Q8N1G2\",\"3745\":\"Q8N1G4\",\"3746\":\"Q8N1W1\",\"3747\":\"Q8N201\",\"3748\":\"Q8N2F6\",\"3749\":\"Q8N2G8\",\"3750\":\"Q8N2K0\",\"3751\":\"Q8N2M8\",\"3752\":\"Q8N2U0\",\"3753\":\"Q8N2W9\",\"3754\":\"Q8N335\",\"3755\":\"Q8N357\",\"3756\":\"Q8N370\",\"3757\":\"Q8N392\",\"3758\":\"Q8N3C0\",\"3759\":\"Q8N3D4\",\"3760\":\"Q8N3E9\",\"3761\":\"Q8N3F8\",\"3762\":\"Q8N3P4\",\"3763\":\"Q8N3R9\",\"3764\":\"Q8N3U4\",\"3765\":\"Q8N3V7-2\",\"3766\":\"Q8N3X1\",\"3767\":\"Q8N3Y7\",\"3768\":\"Q8N3Z3\",\"3769\":\"Q8N442\",\"3770\":\"Q8N488\",\"3771\":\"Q8N490\",\"3772\":\"Q8N4C8\",\"3773\":\"Q8N4Q0\",\"3774\":\"Q8N4Q1\",\"3775\":\"Q8N4T8\",\"3776\":\"Q8N4V1\",\"3777\":\"Q8N4Z0\",\"3778\":\"Q8N511\",\"3779\":\"Q8N531\",\"3780\":\"Q8N543\",\"3781\":\"Q8N556\",\"3782\":\"Q8N567\",\"3783\":\"Q8N573\",\"3784\":\"Q8N584\",\"3785\":\"Q8N5A5\",\"3786\":\"Q8N5B7\",\"3787\":\"Q8N5C6\",\"3788\":\"Q8N5F7\",\"3789\":\"Q8N5G0\",\"3790\":\"Q8N5G2\",\"3791\":\"Q8N5I2\",\"3792\":\"Q8N5I4\",\"3793\":\"Q8N5I9\",\"3794\":\"Q8N5K1\",\"3795\":\"Q8N5L8\",\"3796\":\"Q8N5M1\",\"3797\":\"Q8N5M4\",\"3798\":\"Q8N5M9\",\"3799\":\"Q8N5N7\",\"3800\":\"Q8N5P1\",\"3801\":\"Q8N5U6\",\"3802\":\"Q8N5Y2\",\"3803\":\"Q8N612\",\"3804\":\"Q8N653\",\"3805\":\"Q8N668\",\"3806\":\"Q8N680\",\"3807\":\"Q8N684\",\"3808\":\"Q8N697\",\"3809\":\"Q8N6H7\",\"3810\":\"Q8N6M0\",\"3811\":\"Q8N6N3\",\"3812\":\"Q8N6R0\",\"3813\":\"Q8N6T3\",\"3814\":\"Q8N6T7\",\"3815\":\"Q8N766\",\"3816\":\"Q8N7H5\",\"3817\":\"Q8N884\",\"3818\":\"Q8N8A6\",\"3819\":\"Q8N8R3\",\"3820\":\"Q8N8R7\",\"3821\":\"Q8N8S7\",\"3822\":\"Q8N8U2\",\"3823\":\"Q8N8Z6\",\"3824\":\"Q8N954\",\"3825\":\"Q8N961\",\"3826\":\"Q8N983\",\"3827\":\"Q8N999\",\"3828\":\"Q8N9M1\",\"3829\":\"Q8N9N2\",\"3830\":\"Q8N9N5\",\"3831\":\"Q8N9N7\",\"3832\":\"Q8N9N8\",\"3833\":\"Q8N9Q2\",\"3834\":\"Q8N9T8\",\"3835\":\"Q8N9V7\",\"3836\":\"Q8NAF0\",\"3837\":\"Q8NAN2\",\"3838\":\"Q8NAP3\",\"3839\":\"Q8NAT1\",\"3840\":\"Q8NAV1\",\"3841\":\"Q8NB16\",\"3842\":\"Q8NB37\",\"3843\":\"Q8NB46\",\"3844\":\"Q8NB49\",\"3845\":\"Q8NB78\",\"3846\":\"Q8NB90\",\"3847\":\"Q8NB91\",\"3848\":\"Q8NBF2\",\"3849\":\"Q8NBF6\",\"3850\":\"Q8NBI5\",\"3851\":\"Q8NBI6\",\"3852\":\"Q8NBJ4\",\"3853\":\"Q8NBJ5\",\"3854\":\"Q8NBJ7\",\"3855\":\"Q8NBJ9\",\"3856\":\"Q8NBK3\",\"3857\":\"Q8NBL1\",\"3858\":\"Q8NBM4\",\"3859\":\"Q8NBM8\",\"3860\":\"Q8NBN3\",\"3861\":\"Q8NBN7\",\"3862\":\"Q8NBP0\",\"3863\":\"Q8NBP7\",\"3864\":\"Q8NBQ5\",\"3865\":\"Q8NBS9\",\"3866\":\"Q8NBT0\",\"3867\":\"Q8NBT2\",\"3868\":\"Q8NBU5\",\"3869\":\"Q8NBW4\",\"3870\":\"Q8NBX0\",\"3871\":\"Q8NBZ0\",\"3872\":\"Q8NBZ7\",\"3873\":\"Q8NC42\",\"3874\":\"Q8NC44\",\"3875\":\"Q8NC51\",\"3876\":\"Q8NC56\",\"3877\":\"Q8NC60\",\"3878\":\"Q8NC96\",\"3879\":\"Q8NCA5\",\"3880\":\"Q8NCC3\",\"3881\":\"Q8NCD3\",\"3882\":\"Q8NCF5\",\"3883\":\"Q8NCG7\",\"3884\":\"Q8NCH0\",\"3885\":\"Q8NCJ5\",\"3886\":\"Q8NCL4\",\"3887\":\"Q8NCM8\",\"3888\":\"Q8NCN4\",\"3889\":\"Q8NCN5\",\"3890\":\"Q8NCW5\",\"3891\":\"Q8ND04\",\"3892\":\"Q8ND24\",\"3893\":\"Q8ND56\",\"3894\":\"Q8ND76\",\"3895\":\"Q8ND82\",\"3896\":\"Q8NDC0\",\"3897\":\"Q8NDD1\",\"3898\":\"Q8NDF8\",\"3899\":\"Q8NDH3\",\"3900\":\"Q8NDI1\",\"3901\":\"Q8NDT2\",\"3902\":\"Q8NDV7\",\"3903\":\"Q8NDX5\",\"3904\":\"Q8NDX6\",\"3905\":\"Q8NDZ4\",\"3906\":\"Q8NDZ6\",\"3907\":\"Q8NE01\",\"3908\":\"Q8NE71\",\"3909\":\"Q8NE86\",\"3910\":\"Q8NEB9\",\"3911\":\"Q8NEF9\",\"3912\":\"Q8NEJ9\",\"3913\":\"Q8NEM2\",\"3914\":\"Q8NEM7\",\"3915\":\"Q8NEN9\",\"3916\":\"Q8NEW0\",\"3917\":\"Q8NEY1\",\"3918\":\"Q8NEY8-9\",\"3919\":\"Q8NEZ2\",\"3920\":\"Q8NEZ3\",\"3921\":\"Q8NEZ4\",\"3922\":\"Q8NEZ5\",\"3923\":\"Q8NF37\",\"3924\":\"Q8NF91\",\"3925\":\"Q8NFC6\",\"3926\":\"Q8NFD5\",\"3927\":\"Q8NFF5\",\"3928\":\"Q8NFH3\",\"3929\":\"Q8NFH4\",\"3930\":\"Q8NFH5\",\"3931\":\"Q8NFI3\",\"3932\":\"Q8NFJ5\",\"3933\":\"Q8NFQ8\",\"3934\":\"Q8NFV4\",\"3935\":\"Q8NFW8\",\"3936\":\"Q8NFZ4\",\"3937\":\"Q8NFZ8\",\"3938\":\"Q8NG11\",\"3939\":\"Q8NG31\",\"3940\":\"Q8NHH9\",\"3941\":\"Q8NHM5\",\"3942\":\"Q8NHP6\",\"3943\":\"Q8NHP8\",\"3944\":\"Q8NHQ8\",\"3945\":\"Q8NHQ9\",\"3946\":\"Q8NHV4\",\"3947\":\"Q8NI08\",\"3948\":\"Q8NI22\",\"3949\":\"Q8NI27\",\"3950\":\"Q8NI35\",\"3951\":\"Q8NI36\",\"3952\":\"Q8NI37\",\"3953\":\"Q8NI60\",\"3954\":\"Q8NI77\",\"3955\":\"Q8TA86\",\"3956\":\"Q8TAA5\",\"3957\":\"Q8TAA9\",\"3958\":\"Q8TAD4\",\"3959\":\"Q8TAD8\",\"3960\":\"Q8TAE8\",\"3961\":\"Q8TAF3\",\"3962\":\"Q8TAG9\",\"3963\":\"Q8TAP6\",\"3964\":\"Q8TAP8\",\"3965\":\"Q8TAP9\",\"3966\":\"Q8TAQ2\",\"3967\":\"Q8TAT6\",\"3968\":\"Q8TB03\",\"3969\":\"Q8TB36\",\"3970\":\"Q8TB37\",\"3971\":\"Q8TB61\",\"3972\":\"Q8TB72\",\"3973\":\"Q8TB96\",\"3974\":\"Q8TBA6\",\"3975\":\"Q8TBB5\",\"3976\":\"Q8TBC3\",\"3977\":\"Q8TBC4\",\"3978\":\"Q8TBE0\",\"3979\":\"Q8TBF4\",\"3980\":\"Q8TBM8\",\"3981\":\"Q8TBN0\",\"3982\":\"Q8TBP6\",\"3983\":\"Q8TBR7\",\"3984\":\"Q8TBX8\",\"3985\":\"Q8TBZ3\",\"3986\":\"Q8TC07\",\"3987\":\"Q8TC12\",\"3988\":\"Q8TCC3\",\"3989\":\"Q8TCD5\",\"3990\":\"Q8TCE6-2;Q8TCE6;Q6NSW5\",\"3991\":\"Q8TCG1\",\"3992\":\"Q8TCG2\",\"3993\":\"Q8TCJ2\",\"3994\":\"Q8TCS8\",\"3995\":\"Q8TCT7\",\"3996\":\"Q8TCT8\",\"3997\":\"Q8TCT9\",\"3998\":\"Q8TCT9-2\",\"3999\":\"Q8TCY9\",\"4000\":\"Q8TCZ2\",\"4001\":\"Q8TD16\",\"4002\":\"Q8TD19\",\"4003\":\"Q8TD26\",\"4004\":\"Q8TD30\",\"4005\":\"Q8TDB6\",\"4006\":\"Q8TDD1\",\"4007\":\"Q8TDH9\",\"4008\":\"Q8TDI0\",\"4009\":\"Q8TDJ6\",\"4010\":\"Q8TDM6\",\"4011\":\"Q8TDN4\",\"4012\":\"Q8TDN6\",\"4013\":\"Q8TDP1\",\"4014\":\"Q8TDR0\",\"4015\":\"Q8TDX7\",\"4016\":\"Q8TDY2\",\"4017\":\"Q8TEA1\",\"4018\":\"Q8TEA7\",\"4019\":\"Q8TEA8\",\"4020\":\"Q8TED0\",\"4021\":\"Q8TED1\",\"4022\":\"Q8TEK3\",\"4023\":\"Q8TEL6\",\"4024\":\"Q8TEM1\",\"4025\":\"Q8TEQ6\",\"4026\":\"Q8TEQ8\",\"4027\":\"Q8TER5\",\"4028\":\"Q8TEU7\",\"4029\":\"Q8TEW0\",\"4030\":\"Q8TEX9\",\"4031\":\"Q8TEY7\",\"4032\":\"Q8TF01\",\"4033\":\"Q8TF05\",\"4034\":\"Q8TF42\",\"4035\":\"Q8TF46\",\"4036\":\"Q8TF64\",\"4037\":\"Q8TF68\",\"4038\":\"Q8TF72\",\"4039\":\"Q8TF74\",\"4040\":\"Q8TF76\",\"4041\":\"Q8WTS6\",\"4042\":\"Q8WTT2\",\"4043\":\"Q8WTV0\",\"4044\":\"Q8WTW3\",\"4045\":\"Q8WTW4\",\"4046\":\"Q8WU10\",\"4047\":\"Q8WU20\",\"4048\":\"Q8WU76\",\"4049\":\"Q8WU79\",\"4050\":\"Q8WU90\",\"4051\":\"Q8WUA2\",\"4052\":\"Q8WUA4\",\"4053\":\"Q8WUA7\",\"4054\":\"Q8WUB8\",\"4055\":\"Q8WUD1\",\"4056\":\"Q8WUD4\",\"4057\":\"Q8WUD6\",\"4058\":\"Q8WUF5\",\"4059\":\"Q8WUH2\",\"4060\":\"Q8WUH6\",\"4061\":\"Q8WUK0\",\"4062\":\"Q8WUM0\",\"4063\":\"Q8WUM4\",\"4064\":\"Q8WUM9\",\"4065\":\"Q8WUN7\",\"4066\":\"Q8WUQ7\",\"4067\":\"Q8WUR7\",\"4068\":\"Q8WUW1\",\"4069\":\"Q8WUX9\",\"4070\":\"Q8WUY1\",\"4071\":\"Q8WUZ0\",\"4072\":\"Q8WV41\",\"4073\":\"Q8WV60\",\"4074\":\"Q8WV92\",\"4075\":\"Q8WV93\",\"4076\":\"Q8WVB6\",\"4077\":\"Q8WVC0\",\"4078\":\"Q8WVC6\",\"4079\":\"Q8WVJ2\",\"4080\":\"Q8WVK2\",\"4081\":\"Q8WVM0\",\"4082\":\"Q8WVM7\",\"4083\":\"Q8WVM8\",\"4084\":\"Q8WVP7\",\"4085\":\"Q8WVQ1\",\"4086\":\"Q8WVS4\",\"4087\":\"Q8WVT3\",\"4088\":\"Q8WVV9\",\"4089\":\"Q8WVX3\",\"4090\":\"Q8WVX9\",\"4091\":\"Q8WVY7\",\"4092\":\"Q8WW12\",\"4093\":\"Q8WW59\",\"4094\":\"Q8WWB7\",\"4095\":\"Q8WWC4\",\"4096\":\"Q8WWH5\",\"4097\":\"Q8WWI1\",\"4098\":\"Q8WWI5\",\"4099\":\"Q8WWK9\",\"4100\":\"Q8WWM7\",\"4101\":\"Q8WWN8\",\"4102\":\"Q8WWQ0\",\"4103\":\"Q8WWV3\",\"4104\":\"Q8WWX9\",\"4105\":\"Q8WWY3\",\"4106\":\"Q8WX92\",\"4107\":\"Q8WX93\",\"4108\":\"Q8WXA3\",\"4109\":\"Q8WXA9\",\"4110\":\"Q8WXD5\",\"4111\":\"Q8WXE0\",\"4112\":\"Q8WXE1\",\"4113\":\"Q8WXE9\",\"4114\":\"Q8WXF1\",\"4115\":\"Q8WXG6\",\"4116\":\"Q8WXH0\",\"4117\":\"Q8WXI9\",\"4118\":\"Q8WXW3\",\"4119\":\"Q8WXX5\",\"4120\":\"Q8WY22\",\"4121\":\"Q8WY36\",\"4122\":\"Q8WY91\",\"4123\":\"Q8WYA0\",\"4124\":\"Q8WYA6\",\"4125\":\"Q8WYP5\",\"4126\":\"Q8WYQ3\",\"4127\":\"Q8WYQ5\",\"4128\":\"Q8WYQ9\",\"4129\":\"Q8WZ42\",\"4130\":\"Q8WZ82\",\"4131\":\"Q8WZA0\",\"4132\":\"Q8WZA1\",\"4133\":\"Q92466\",\"4134\":\"Q92499\",\"4135\":\"Q92503\",\"4136\":\"Q92504\",\"4137\":\"Q92506\",\"4138\":\"Q92508\",\"4139\":\"Q92520\",\"4140\":\"Q92522\",\"4141\":\"Q92530\",\"4142\":\"Q92536\",\"4143\":\"Q92538\",\"4144\":\"Q92540\",\"4145\":\"Q92541\",\"4146\":\"Q92542\",\"4147\":\"Q92544\",\"4148\":\"Q92545\",\"4149\":\"Q92547\",\"4150\":\"Q92552\",\"4151\":\"Q92560\",\"4152\":\"Q92562\",\"4153\":\"Q92564\",\"4154\":\"Q92567\",\"4155\":\"Q92570\",\"4156\":\"Q92572\",\"4157\":\"Q92574\",\"4158\":\"Q92575\",\"4159\":\"Q92576\",\"4160\":\"Q92581\",\"4161\":\"Q92597\",\"4162\":\"Q92598\",\"4163\":\"Q92599\",\"4164\":\"Q92600\",\"4165\":\"Q92604\",\"4166\":\"Q92609\",\"4167\":\"Q92610\",\"4168\":\"Q92614\",\"4169\":\"Q92615\",\"4170\":\"Q92616\",\"4171\":\"Q92620\",\"4172\":\"Q92621\",\"4173\":\"Q92625\",\"4174\":\"Q92626\",\"4175\":\"Q92643\",\"4176\":\"Q92665\",\"4177\":\"Q92667\",\"4178\":\"Q92685\",\"4179\":\"Q92688\",\"4180\":\"Q92692\",\"4181\":\"Q92696\",\"4182\":\"Q92698\",\"4183\":\"Q92733\",\"4184\":\"Q92734\",\"4185\":\"Q92738\",\"4186\":\"Q92743\",\"4187\":\"Q92747\",\"4188\":\"Q92759\",\"4189\":\"Q92766\",\"4190\":\"Q92769\",\"4191\":\"Q92783\",\"4192\":\"Q92785\",\"4193\":\"Q92791\",\"4194\":\"Q92793\",\"4195\":\"Q92796\",\"4196\":\"Q92797\",\"4197\":\"Q92800\",\"4198\":\"Q92802\",\"4199\":\"Q92804\",\"4200\":\"Q92805\",\"4201\":\"Q92817\",\"4202\":\"Q92820\",\"4203\":\"Q92828\",\"4204\":\"Q92830\",\"4205\":\"Q92833\",\"4206\":\"Q92841\",\"4207\":\"Q92878\",\"4208\":\"Q92879\",\"4209\":\"Q92887\",\"4210\":\"Q92888\",\"4211\":\"Q92889\",\"4212\":\"Q92890\",\"4213\":\"Q92896\",\"4214\":\"Q92900\",\"4215\":\"Q92905\",\"4216\":\"Q92917\",\"4217\":\"Q92922\",\"4218\":\"Q92925\",\"4219\":\"Q92930\",\"4220\":\"Q92934\",\"4221\":\"Q92945\",\"4222\":\"Q92947\",\"4223\":\"Q92966\",\"4224\":\"Q92968\",\"4225\":\"Q92973\",\"4226\":\"Q92974\",\"4227\":\"Q92979\",\"4228\":\"Q92989\",\"4229\":\"Q92990\",\"4230\":\"Q92993\",\"4231\":\"Q92995\",\"4232\":\"Q92997\",\"4233\":\"Q93008\",\"4234\":\"Q93009\",\"4235\":\"Q93034\",\"4236\":\"Q93050\",\"4237\":\"Q93052\",\"4238\":\"Q93062\",\"4239\":\"Q93063\",\"4240\":\"Q93073\",\"4241\":\"Q93074\",\"4242\":\"Q93096\",\"4243\":\"Q969E2\",\"4244\":\"Q969E8\",\"4245\":\"Q969F1\",\"4246\":\"Q969F9\",\"4247\":\"Q969G3\",\"4248\":\"Q969G5\",\"4249\":\"Q969H8\",\"4250\":\"Q969J3\",\"4251\":\"Q969K3\",\"4252\":\"Q969L2\",\"4253\":\"Q969M3\",\"4254\":\"Q969N2\",\"4255\":\"Q969P0\",\"4256\":\"Q969Q5\",\"4257\":\"Q969R5\",\"4258\":\"Q969S3\",\"4259\":\"Q969S9\",\"4260\":\"Q969T9\",\"4261\":\"Q969U7\",\"4262\":\"Q969V3\",\"4263\":\"Q969V5\",\"4264\":\"Q969V6\",\"4265\":\"Q969X5\",\"4266\":\"Q969X6\",\"4267\":\"Q969Y2\",\"4268\":\"Q969Z0\",\"4269\":\"Q969Z3\",\"4270\":\"Q96A26\",\"4271\":\"Q96A33\",\"4272\":\"Q96A35\",\"4273\":\"Q96A49\",\"4274\":\"Q96A57\",\"4275\":\"Q96A65\",\"4276\":\"Q96AA3\",\"4277\":\"Q96AB3\",\"4278\":\"Q96AC1\",\"4279\":\"Q96AE4\",\"4280\":\"Q96AE7\",\"4281\":\"Q96AG3\",\"4282\":\"Q96AG4\",\"4283\":\"Q96AJ9\",\"4284\":\"Q96AQ6\",\"4285\":\"Q96AQ8\",\"4286\":\"Q96AT1\",\"4287\":\"Q96AX1\",\"4288\":\"Q96AY2\",\"4289\":\"Q96AY3\",\"4290\":\"Q96AY4\",\"4291\":\"Q96B01\",\"4292\":\"Q96B26\",\"4293\":\"Q96B36\",\"4294\":\"Q96B45\",\"4295\":\"Q96B49\",\"4296\":\"Q96B70\",\"4297\":\"Q96B77\",\"4298\":\"Q96B97\",\"4299\":\"Q96B97-3\",\"4300\":\"Q96BD0\",\"4301\":\"Q96BD5\",\"4302\":\"Q96BD8\",\"4303\":\"Q96BF6\",\"4304\":\"Q96BH1\",\"4305\":\"Q96BI3\",\"4306\":\"Q96BJ3\",\"4307\":\"Q96BK5\",\"4308\":\"Q96BM9\",\"4309\":\"Q96BN2\",\"4310\":\"Q96BN8\",\"4311\":\"Q96BP2\",\"4312\":\"Q96BP3\",\"4313\":\"Q96BQ5\",\"4314\":\"Q96BR5\",\"4315\":\"Q96BS2\",\"4316\":\"Q96BW9\",\"4317\":\"Q96BY6\",\"4318\":\"Q96BY9\",\"4319\":\"Q96BZ8\",\"4320\":\"Q96BZ9\",\"4321\":\"Q96C01\",\"4322\":\"Q96C19\",\"4323\":\"Q96C34\",\"4324\":\"Q96C36\",\"4325\":\"Q96C57\",\"4326\":\"Q96C86\",\"4327\":\"Q96C90\",\"4328\":\"Q96C92\",\"4329\":\"Q96CB8\",\"4330\":\"Q96CB9\",\"4331\":\"Q96CM3\",\"4332\":\"Q96CM8\",\"4333\":\"Q96CN7\",\"4334\":\"Q96CN9\",\"4335\":\"Q96CP2\",\"4336\":\"Q96CP6\",\"4337\":\"Q96CS2\",\"4338\":\"Q96CS3\",\"4339\":\"Q96CT7\",\"4340\":\"Q96CU9\",\"4341\":\"Q96CW1\",\"4342\":\"Q96CW5\",\"4343\":\"Q96D15\",\"4344\":\"Q96D31\",\"4345\":\"Q96D46\",\"4346\":\"Q96D53\",\"4347\":\"Q96D71\",\"4348\":\"Q96DA6\",\"4349\":\"Q96DB5\",\"4350\":\"Q96DF8\",\"4351\":\"Q96DG6\",\"4352\":\"Q96DH6\",\"4353\":\"Q96DI7\",\"4354\":\"Q96DM3\",\"4355\":\"Q96DN5\",\"4356\":\"Q96DP5\",\"4357\":\"Q96DT7\",\"4358\":\"Q96DV4\",\"4359\":\"Q96DX4\",\"4360\":\"Q96DY7\",\"4361\":\"Q96DZ1\",\"4362\":\"Q96E11\",\"4363\":\"Q96E29\",\"4364\":\"Q96E39\",\"4365\":\"Q96E52\",\"4366\":\"Q96EA4\",\"4367\":\"Q96EB1\",\"4368\":\"Q96EC8\",\"4369\":\"Q96ED9\",\"4370\":\"Q96EE3\",\"4371\":\"Q96EH3\",\"4372\":\"Q96EI5\",\"4373\":\"Q96EK4\",\"4374\":\"Q96EK5\",\"4375\":\"Q96EK6\",\"4376\":\"Q96EK7\",\"4377\":\"Q96EK9\",\"4378\":\"Q96EL2\",\"4379\":\"Q96EL3\",\"4380\":\"Q96EN8\",\"4381\":\"Q96EP5\",\"4382\":\"Q96ER3\",\"4383\":\"Q96ER9\",\"4384\":\"Q96ES6\",\"4385\":\"Q96ES7\",\"4386\":\"Q96ET8\",\"4387\":\"Q96ET8-3;Q9NYZ1\",\"4388\":\"Q96EU6\",\"4389\":\"Q96EU7\",\"4390\":\"Q96EV2\",\"4391\":\"Q96EV8\",\"4392\":\"Q96EX1\",\"4393\":\"Q96EX3\",\"4394\":\"Q96EY1-2\",\"4395\":\"Q96EY4\",\"4396\":\"Q96EY5\",\"4397\":\"Q96EY7\",\"4398\":\"Q96EY8\",\"4399\":\"Q96EZ8\",\"4400\":\"Q96F24\",\"4401\":\"Q96F44\",\"4402\":\"Q96F86\",\"4403\":\"Q96FH0\",\"4404\":\"Q96FJ0\",\"4405\":\"Q96FK6\",\"4406\":\"Q96FN4\",\"4407\":\"Q96FQ6\",\"4408\":\"Q96FS4\",\"4409\":\"Q96FV9\",\"4410\":\"Q96FW1\",\"4411\":\"Q96FX7\",\"4412\":\"Q96FZ2\",\"4413\":\"Q96FZ7\",\"4414\":\"Q96G01\",\"4415\":\"Q96G03\",\"4416\":\"Q96G21\",\"4417\":\"Q96G23\",\"4418\":\"Q96G25\",\"4419\":\"Q96G46\",\"4420\":\"Q96GA3\",\"4421\":\"Q96GC5\",\"4422\":\"Q96GC9\",\"4423\":\"Q96GD4\",\"4424\":\"Q96GE9\",\"4425\":\"Q96GF1\",\"4426\":\"Q96GG9\",\"4427\":\"Q96GK7;Q6P2I3\",\"4428\":\"Q96GM5\",\"4429\":\"Q96GM8\",\"4430\":\"Q96GN5\",\"4431\":\"Q96GQ5\",\"4432\":\"Q96GQ7\",\"4433\":\"Q96GS4\",\"4434\":\"Q96GS6\",\"4435\":\"Q96GW9\",\"4436\":\"Q96GX5\",\"4437\":\"Q96H20\",\"4438\":\"Q96H22\",\"4439\":\"Q96H35\",\"4440\":\"Q96H55\",\"4441\":\"Q96H78\",\"4442\":\"Q96H79\",\"4443\":\"Q96H96\",\"4444\":\"Q96HA1\",\"4445\":\"Q96HA7\",\"4446\":\"Q96HC4\",\"4447\":\"Q96HD1\",\"4448\":\"Q96HE7\",\"4449\":\"Q96HE9\",\"4450\":\"Q96HH9\",\"4451\":\"Q96HJ9-2;Q9Y383-3;Q9Y383-2\",\"4452\":\"Q96HP0\",\"4453\":\"Q96HP4\",\"4454\":\"Q96HR8\",\"4455\":\"Q96HR9\",\"4456\":\"Q96HS1\",\"4457\":\"Q96HV5\",\"4458\":\"Q96HW7\",\"4459\":\"Q96HY6\",\"4460\":\"Q96HY7\",\"4461\":\"Q96I23\",\"4462\":\"Q96I24\",\"4463\":\"Q96I25\",\"4464\":\"Q96I51\",\"4465\":\"Q96I59\",\"4466\":\"Q96I99\",\"4467\":\"Q96IF1\",\"4468\":\"Q96IG2\",\"4469\":\"Q96II8\",\"4470\":\"Q96IJ6\",\"4471\":\"Q96IR7\",\"4472\":\"Q96IU4\",\"4473\":\"Q96IW7\",\"4474\":\"Q96IX5\",\"4475\":\"Q96IY1\",\"4476\":\"Q96IZ0\",\"4477\":\"Q96IZ7\",\"4478\":\"Q96J01\",\"4479\":\"Q96J02\",\"4480\":\"Q96J42\",\"4481\":\"Q96J84\",\"4482\":\"Q96JB2\",\"4483\":\"Q96JB5\",\"4484\":\"Q96JC1\",\"4485\":\"Q96JG6\",\"4486\":\"Q96JH7\",\"4487\":\"Q96JI7\",\"4488\":\"Q96JJ3\",\"4489\":\"Q96JJ7\",\"4490\":\"Q96JM3\",\"4491\":\"Q96JN0-3\",\"4492\":\"Q96JN8\",\"4493\":\"Q96JP5\",\"4494\":\"Q96JY6\",\"4495\":\"Q96K17\",\"4496\":\"Q96K19\",\"4497\":\"Q96K21\",\"4498\":\"Q96K37\",\"4499\":\"Q96K49\",\"4500\":\"Q96K58\",\"4501\":\"Q96K76\",\"4502\":\"Q96KA5\",\"4503\":\"Q96KB5\",\"4504\":\"Q96KC2\",\"4505\":\"Q96KC8\",\"4506\":\"Q96KG9\",\"4507\":\"Q96KM6\",\"4508\":\"Q96KP1\",\"4509\":\"Q96KP4\",\"4510\":\"Q96KQ7\",\"4511\":\"Q96KR1\",\"4512\":\"Q96L33\",\"4513\":\"Q96L58\",\"4514\":\"Q96L73\",\"4515\":\"Q96L91\",\"4516\":\"Q96L92\",\"4517\":\"Q96LB3\",\"4518\":\"Q96LD4\",\"4519\":\"Q96LI5\",\"4520\":\"Q96LJ7\",\"4521\":\"Q96LL9\",\"4522\":\"Q96LT9\",\"4523\":\"Q96LW7\",\"4524\":\"Q96LZ7\",\"4525\":\"Q96M27\",\"4526\":\"Q96M94\",\"4527\":\"Q96M96\",\"4528\":\"Q96ME1\",\"4529\":\"Q96ME7\",\"4530\":\"Q96MF7\",\"4531\":\"Q96MG7\",\"4532\":\"Q96MU7\",\"4533\":\"Q96MW1\",\"4534\":\"Q96MW5\",\"4535\":\"Q96MX3\",\"4536\":\"Q96MX6\",\"4537\":\"Q96MY1\",\"4538\":\"Q96N11\",\"4539\":\"Q96N46\",\"4540\":\"Q96N64\",\"4541\":\"Q96N66\",\"4542\":\"Q96N67\",\"4543\":\"Q96NB2\",\"4544\":\"Q96NB3\",\"4545\":\"Q96ND0\",\"4546\":\"Q96NL6\",\"4547\":\"Q96NT0\",\"4548\":\"Q96NT5\",\"4549\":\"Q96NU0-2;Q9BZ76-2;Q9BZ76;Q96NU0\",\"4550\":\"Q96NW4\",\"4551\":\"Q96NY9\",\"4552\":\"Q96P11\",\"4553\":\"Q96P16\",\"4554\":\"Q96P47\",\"4555\":\"Q96P48\",\"4556\":\"Q96P70\",\"4557\":\"Q96PC5-11\",\"4558\":\"Q96PD2\",\"4559\":\"Q96PE2\",\"4560\":\"Q96PE7\",\"4561\":\"Q96PK6\",\"4562\":\"Q96PQ0\",\"4563\":\"Q96PU4\",\"4564\":\"Q96PU8\",\"4565\":\"Q96PV6\",\"4566\":\"Q96PY5\",\"4567\":\"Q96PZ0\",\"4568\":\"Q96Q05\",\"4569\":\"Q96Q11\",\"4570\":\"Q96Q15\",\"4571\":\"Q96Q45\",\"4572\":\"Q96Q83\",\"4573\":\"Q96QC0\",\"4574\":\"Q96QD5\",\"4575\":\"Q96QD8\",\"4576\":\"Q96QD9\",\"4577\":\"Q96QE3\",\"4578\":\"Q96QE5\",\"4579\":\"Q96QG7\",\"4580\":\"Q96QK1\",\"4581\":\"Q96QR8\",\"4582\":\"Q96QT4\",\"4583\":\"Q96QT6\",\"4584\":\"Q96R06\",\"4585\":\"Q96RD7\",\"4586\":\"Q96RE7\",\"4587\":\"Q96RK0\",\"4588\":\"Q96RL1\",\"4589\":\"Q96RL7\",\"4590\":\"Q96RN5\",\"4591\":\"Q96RP9\",\"4592\":\"Q96RQ1\",\"4593\":\"Q96RQ3\",\"4594\":\"Q96RR1\",\"4595\":\"Q96RS6\",\"4596\":\"Q96RT1\",\"4597\":\"Q96RT7\",\"4598\":\"Q96RT8\",\"4599\":\"Q96RY7\",\"4600\":\"Q96S15\",\"4601\":\"Q96S44\",\"4602\":\"Q96S52\",\"4603\":\"Q96S55\",\"4604\":\"Q96S59\",\"4605\":\"Q96S66\",\"4606\":\"Q96S90\",\"4607\":\"Q96S97\",\"4608\":\"Q96S99\",\"4609\":\"Q96SB3\",\"4610\":\"Q96SB4\",\"4611\":\"Q96SB8\",\"4612\":\"Q96SI1\",\"4613\":\"Q96SI9\",\"4614\":\"Q96SK2\",\"4615\":\"Q96SL8\",\"4616\":\"Q96SN8\",\"4617\":\"Q96SQ9\",\"4618\":\"Q96ST2\",\"4619\":\"Q96ST3\",\"4620\":\"Q96SU4\",\"4621\":\"Q96SY0\",\"4622\":\"Q96SZ6-2\",\"4623\":\"Q96T21\",\"4624\":\"Q96T23\",\"4625\":\"Q96T37\",\"4626\":\"Q96T51\",\"4627\":\"Q96T52\",\"4628\":\"Q96T58\",\"4629\":\"Q96T60\",\"4630\":\"Q96T76\",\"4631\":\"Q96T88\",\"4632\":\"Q96TA1\",\"4633\":\"Q96TA2\",\"4634\":\"Q96TC7\",\"4635\":\"Q99081\",\"4636\":\"Q99417\",\"4637\":\"Q99426\",\"4638\":\"Q99436\",\"4639\":\"Q99439\",\"4640\":\"Q99442\",\"4641\":\"Q99447\",\"4642\":\"Q99459\",\"4643\":\"Q99460\",\"4644\":\"Q99470\",\"4645\":\"Q99471\",\"4646\":\"Q99487\",\"4647\":\"Q99496\",\"4648\":\"Q99497\",\"4649\":\"Q99501\",\"4650\":\"Q99504\",\"4651\":\"Q99519\",\"4652\":\"Q99523\",\"4653\":\"Q99536\",\"4654\":\"Q99538\",\"4655\":\"Q99541\",\"4656\":\"Q99543\",\"4657\":\"Q99547\",\"4658\":\"Q99549\",\"4659\":\"Q99551\",\"4660\":\"Q99567\",\"4661\":\"Q99569\",\"4662\":\"Q99570\",\"4663\":\"Q99574\",\"4664\":\"Q99575\",\"4665\":\"Q99583\",\"4666\":\"Q99584\",\"4667\":\"Q99590\",\"4668\":\"Q99598\",\"4669\":\"Q99611\",\"4670\":\"Q99613;Q99613-2;B5ME19\",\"4671\":\"Q99614\",\"4672\":\"Q99615\",\"4673\":\"Q99618\",\"4674\":\"Q99622\",\"4675\":\"Q99623\",\"4676\":\"Q99627\",\"4677\":\"Q99640\",\"4678\":\"Q99650\",\"4679\":\"Q99653\",\"4680\":\"Q99661\",\"4681\":\"Q99700\",\"4682\":\"Q99707\",\"4683\":\"Q99714\",\"4684\":\"Q99715\",\"4685\":\"Q99717\",\"4686\":\"Q99720\",\"4687\":\"Q99728\",\"4688\":\"Q99729\",\"4689\":\"Q99733\",\"4690\":\"Q99741\",\"4691\":\"Q99747\",\"4692\":\"Q99755\",\"4693\":\"Q99757\",\"4694\":\"Q99766\",\"4695\":\"Q99797\",\"4696\":\"Q99798\",\"4697\":\"Q99805\",\"4698\":\"Q99807\",\"4699\":\"Q99808\",\"4700\":\"Q99816\",\"4701\":\"Q99828\",\"4702\":\"Q99829\",\"4703\":\"Q99832\",\"4704\":\"Q99848\",\"4705\":\"Q99865;Q9BPZ2\",\"4706\":\"Q99871\",\"4707\":\"Q99873-3\",\"4708\":\"Q99933\",\"4709\":\"Q99941\",\"4710\":\"Q99942\",\"4711\":\"Q99943\",\"4712\":\"Q99959-2\",\"4713\":\"Q99961\",\"4714\":\"Q99985\",\"4715\":\"Q99986\",\"4716\":\"Q99996\",\"4717\":\"Q9BPW8\",\"4718\":\"Q9BPX3\",\"4719\":\"Q9BPX5\",\"4720\":\"Q9BPX6\",\"4721\":\"Q9BPZ7\",\"4722\":\"Q9BQ04\",\"4723\":\"Q9BQ15\",\"4724\":\"Q9BQ24\",\"4725\":\"Q9BQ39\",\"4726\":\"Q9BQ52\",\"4727\":\"Q9BQ61\",\"4728\":\"Q9BQ67\",\"4729\":\"Q9BQ69\",\"4730\":\"Q9BQ70\",\"4731\":\"Q9BQ75\",\"4732\":\"Q9BQ95\",\"4733\":\"Q9BQA1\",\"4734\":\"Q9BQA9\",\"4735\":\"Q9BQB6\",\"4736\":\"Q9BQC3\",\"4737\":\"Q9BQC6\",\"4738\":\"Q9BQD3\",\"4739\":\"Q9BQD7\",\"4740\":\"Q9BQE3\",\"4741\":\"Q9BQE4\",\"4742\":\"Q9BQE5\",\"4743\":\"Q9BQF6\",\"4744\":\"Q9BQG0\",\"4745\":\"Q9BQG2\",\"4746\":\"Q9BQI6\",\"4747\":\"Q9BQL6\",\"4748\":\"Q9BQP7\",\"4749\":\"Q9BQS8\",\"4750\":\"Q9BR61\",\"4751\":\"Q9BR76\",\"4752\":\"Q9BR77-2\",\"4753\":\"Q9BRA0-2\",\"4754\":\"Q9BRA2\",\"4755\":\"Q9BRD0\",\"4756\":\"Q9BRG1\",\"4757\":\"Q9BRJ2\",\"4758\":\"Q9BRJ6\",\"4759\":\"Q9BRJ7\",\"4760\":\"Q9BRK5\",\"4761\":\"Q9BRN9\",\"4762\":\"Q9BRP1\",\"4763\":\"Q9BRP4\",\"4764\":\"Q9BRP8\",\"4765\":\"Q9BRQ0\",\"4766\":\"Q9BRQ6\",\"4767\":\"Q9BRQ8\",\"4768\":\"Q9BRR6\",\"4769\":\"Q9BRR8\",\"4770\":\"Q9BRS2\",\"4771\":\"Q9BRT2\",\"4772\":\"Q9BRT3\",\"4773\":\"Q9BRT6\",\"4774\":\"Q9BRT9\",\"4775\":\"Q9BRU9\",\"4776\":\"Q9BRX2\",\"4777\":\"Q9BRX5\",\"4778\":\"Q9BRZ2\",\"4779\":\"Q9BS26\",\"4780\":\"Q9BSC4\",\"4781\":\"Q9BSD7\",\"4782\":\"Q9BSE4\",\"4783\":\"Q9BSF4\",\"4784\":\"Q9BSH4\",\"4785\":\"Q9BSH5\",\"4786\":\"Q9BSI4\",\"4787\":\"Q9BSJ2\",\"4788\":\"Q9BSJ5\",\"4789\":\"Q9BSJ8\",\"4790\":\"Q9BSK2\",\"4791\":\"Q9BSM1\",\"4792\":\"Q9BSR8\",\"4793\":\"Q9BST9\",\"4794\":\"Q9BSV6\",\"4795\":\"Q9BSY4\",\"4796\":\"Q9BT09\",\"4797\":\"Q9BT17\",\"4798\":\"Q9BT22\",\"4799\":\"Q9BT25\",\"4800\":\"Q9BT30\",\"4801\":\"Q9BT40\",\"4802\":\"Q9BT67\",\"4803\":\"Q9BT73\",\"4804\":\"Q9BT78\",\"4805\":\"Q9BTA9\",\"4806\":\"Q9BTC0\",\"4807\":\"Q9BTC8\",\"4808\":\"Q9BTD8\",\"4809\":\"Q9BTE1\",\"4810\":\"Q9BTE3\",\"4811\":\"Q9BTE6\",\"4812\":\"Q9BTE7\",\"4813\":\"Q9BTK6\",\"4814\":\"Q9BTT0\",\"4815\":\"Q9BTT4\",\"4816\":\"Q9BTT6\",\"4817\":\"Q9BTU6\",\"4818\":\"Q9BTV4\",\"4819\":\"Q9BTW9\",\"4820\":\"Q9BTX1\",\"4821\":\"Q9BTY2\",\"4822\":\"Q9BTY7\",\"4823\":\"Q9BTZ2\",\"4824\":\"Q9BU23\",\"4825\":\"Q9BU61\",\"4826\":\"Q9BU76\",\"4827\":\"Q9BUB7\",\"4828\":\"Q9BUE0\",\"4829\":\"Q9BUE6\",\"4830\":\"Q9BUF5\",\"4831\":\"Q9BUH6\",\"4832\":\"Q9BUI4\",\"4833\":\"Q9BUJ2\",\"4834\":\"Q9BUL5\",\"4835\":\"Q9BUL8\",\"4836\":\"Q9BUL9\",\"4837\":\"Q9BUM1\",\"4838\":\"Q9BUN8\",\"4839\":\"Q9BUP3-3\",\"4840\":\"Q9BUQ8\",\"4841\":\"Q9BUR4\",\"4842\":\"Q9BUR5\",\"4843\":\"Q9BUT9\",\"4844\":\"Q9BUV8\",\"4845\":\"Q9BUZ4\",\"4846\":\"Q9BV10\",\"4847\":\"Q9BV20\",\"4848\":\"Q9BV23\",\"4849\":\"Q9BV38\",\"4850\":\"Q9BV40\",\"4851\":\"Q9BV44\",\"4852\":\"Q9BV57\",\"4853\":\"Q9BV68\",\"4854\":\"Q9BV79\",\"4855\":\"Q9BV81\",\"4856\":\"Q9BV86\",\"4857\":\"Q9BV94\",\"4858\":\"Q9BVA0\",\"4859\":\"Q9BVC3\",\"4860\":\"Q9BVC4\",\"4861\":\"Q9BVC5\",\"4862\":\"Q9BVC6\",\"4863\":\"Q9BVG4\",\"4864\":\"Q9BVG8\",\"4865\":\"Q9BVG9\",\"4866\":\"Q9BVI0\",\"4867\":\"Q9BVI4\",\"4868\":\"Q9BVJ6\",\"4869\":\"Q9BVJ7\",\"4870\":\"Q9BVK2\",\"4871\":\"Q9BVK6\",\"4872\":\"Q9BVL2\",\"4873\":\"Q9BVL4\",\"4874\":\"Q9BVM2\",\"4875\":\"Q9BVN2\",\"4876\":\"Q9BVP2\",\"4877\":\"Q9BVQ7\",\"4878\":\"Q9BVS4\",\"4879\":\"Q9BVS5\",\"4880\":\"Q9BVT8\",\"4881\":\"Q9BVV7\",\"4882\":\"Q9BW19\",\"4883\":\"Q9BW27\",\"4884\":\"Q9BW60\",\"4885\":\"Q9BW62\",\"4886\":\"Q9BW66\",\"4887\":\"Q9BW83\",\"4888\":\"Q9BW85\",\"4889\":\"Q9BW91\",\"4890\":\"Q9BW92\",\"4891\":\"Q9BWD1\",\"4892\":\"Q9BWE0\",\"4893\":\"Q9BWF3\",\"4894\":\"Q9BWH2\",\"4895\":\"Q9BWH6\",\"4896\":\"Q9BWJ5\",\"4897\":\"Q9BWL3\",\"4898\":\"Q9BWM7\",\"4899\":\"Q9BWN1\",\"4900\":\"Q9BWS9\",\"4901\":\"Q9BWT3\",\"4902\":\"Q9BWT6\",\"4903\":\"Q9BWU0\",\"4904\":\"Q9BWW4\",\"4905\":\"Q9BX10\",\"4906\":\"Q9BX40\",\"4907\":\"Q9BX63\",\"4908\":\"Q9BX66-12\",\"4909\":\"Q9BX68\",\"4910\":\"Q9BX70\",\"4911\":\"Q9BX95\",\"4912\":\"Q9BXB1\",\"4913\":\"Q9BXB4\",\"4914\":\"Q9BXB5\",\"4915\":\"Q9BXF6\",\"4916\":\"Q9BXI6\",\"4917\":\"Q9BXI9\",\"4918\":\"Q9BXJ9\",\"4919\":\"Q9BXK1\",\"4920\":\"Q9BXK5\",\"4921\":\"Q9BXP2\",\"4922\":\"Q9BXP5\",\"4923\":\"Q9BXR0\",\"4924\":\"Q9BXS4\",\"4925\":\"Q9BXS5\",\"4926\":\"Q9BXS6\",\"4927\":\"Q9BXS9\",\"4928\":\"Q9BXW6\",\"4929\":\"Q9BXW7\",\"4930\":\"Q9BXW9\",\"4931\":\"Q9BXY0\",\"4932\":\"Q9BY12\",\"4933\":\"Q9BY32\",\"4934\":\"Q9BY42\",\"4935\":\"Q9BY43\",\"4936\":\"Q9BY44\",\"4937\":\"Q9BY49\",\"4938\":\"Q9BY50\",\"4939\":\"Q9BY67\",\"4940\":\"Q9BY77\",\"4941\":\"Q9BY89\",\"4942\":\"Q9BYB4\",\"4943\":\"Q9BYC8\",\"4944\":\"Q9BYC9\",\"4945\":\"Q9BYD1\",\"4946\":\"Q9BYD2\",\"4947\":\"Q9BYD3\",\"4948\":\"Q9BYD6\",\"4949\":\"Q9BYE7\",\"4950\":\"Q9BYG3\",\"4951\":\"Q9BYG5;Q9NPB6-2;Q9NPB6\",\"4952\":\"Q9BYI3\",\"4953\":\"Q9BYJ9\",\"4954\":\"Q9BYK8\",\"4955\":\"Q9BYN0\",\"4956\":\"Q9BYN8\",\"4957\":\"Q9BYT8\",\"4958\":\"Q9BYV8\",\"4959\":\"Q9BYW2\",\"4960\":\"Q9BZ29\",\"4961\":\"Q9BZ67\",\"4962\":\"Q9BZ95\",\"4963\":\"Q9BZC7\",\"4964\":\"Q9BZD4\",\"4965\":\"Q9BZE1\",\"4966\":\"Q9BZE4\",\"4967\":\"Q9BZE9\",\"4968\":\"Q9BZF1\",\"4969\":\"Q9BZF9\",\"4970\":\"Q9BZG1\",\"4971\":\"Q9BZG8\",\"4972\":\"Q9BZH6\",\"4973\":\"Q9BZI7\",\"4974\":\"Q9BZJ0\",\"4975\":\"Q9BZJ4\",\"4976\":\"Q9BZK3\",\"4977\":\"Q9BZK7\",\"4978\":\"Q9BZL1\",\"4979\":\"Q9BZL4\",\"4980\":\"Q9BZL6\",\"4981\":\"Q9BZM4\",\"4982\":\"Q9BZM5;Q6H3X3-3;Q6H3X3-2;Q5VY80;Q6H3X3\",\"4983\":\"Q9BZQ6\",\"4984\":\"Q9BZQ8\",\"4985\":\"Q9BZV1\",\"4986\":\"Q9BZX2\",\"4987\":\"Q9BZZ5\",\"4988\":\"Q9C005\",\"4989\":\"Q9C035\",\"4990\":\"Q9C086\",\"4991\":\"Q9C0B0\",\"4992\":\"Q9C0B1\",\"4993\":\"Q9C0B5\",\"4994\":\"Q9C0B7\",\"4995\":\"Q9C0B9\",\"4996\":\"Q9C0C2\",\"4997\":\"Q9C0C4\",\"4998\":\"Q9C0C9\",\"4999\":\"Q9C0D2\",\"5000\":\"Q9C0D5\",\"5001\":\"Q9C0E2\",\"5002\":\"Q9C0E8\",\"5003\":\"Q9C0F1\",\"5004\":\"Q9C0H2\",\"5005\":\"Q9C0I1\",\"5006\":\"Q9C0J8\",\"5007\":\"Q9C0K1\",\"5008\":\"Q9GZL7\",\"5009\":\"Q9GZM5\",\"5010\":\"Q9GZN1\",\"5011\":\"Q9GZN7\",\"5012\":\"Q9GZN8\",\"5013\":\"Q9GZP4\",\"5014\":\"Q9GZP8-2\",\"5015\":\"Q9GZP9\",\"5016\":\"Q9GZQ3\",\"5017\":\"Q9GZR1\",\"5018\":\"Q9GZR2\",\"5019\":\"Q9GZR7\",\"5020\":\"Q9GZS1\",\"5021\":\"Q9GZS3\",\"5022\":\"Q9GZT3\",\"5023\":\"Q9GZT6\",\"5024\":\"Q9GZT8\",\"5025\":\"Q9GZT9\",\"5026\":\"Q9GZU7\",\"5027\":\"Q9GZU8\",\"5028\":\"Q9GZY4\",\"5029\":\"Q9GZY8-2\",\"5030\":\"Q9GZZ1\",\"5031\":\"Q9GZZ9\",\"5032\":\"Q9H000\",\"5033\":\"Q9H061\",\"5034\":\"Q9H074\",\"5035\":\"Q9H078\",\"5036\":\"Q9H081\",\"5037\":\"Q9H082\",\"5038\":\"Q9H089\",\"5039\":\"Q9H098\",\"5040\":\"Q9H0A0\",\"5041\":\"Q9H0A8\",\"5042\":\"Q9H0B6\",\"5043\":\"Q9H0C5\",\"5044\":\"Q9H0C8\",\"5045\":\"Q9H0D6\",\"5046\":\"Q9H0E2\",\"5047\":\"Q9H0E3-3\",\"5048\":\"Q9H0E9\",\"5049\":\"Q9H0G5\",\"5050\":\"Q9H0H0\",\"5051\":\"Q9H0H5\",\"5052\":\"Q9H0J9\",\"5053\":\"Q9H0K6\",\"5054\":\"Q9H0L4\",\"5055\":\"Q9H0P0\",\"5056\":\"Q9H0R6\",\"5057\":\"Q9H0S4\",\"5058\":\"Q9H0U3\",\"5059\":\"Q9H0U4\",\"5060\":\"Q9H0U6\",\"5061\":\"Q9H0U9\",\"5062\":\"Q9H0V9\",\"5063\":\"Q9H0W8\",\"5064\":\"Q9H0X4\",\"5065\":\"Q9H0X9\",\"5066\":\"Q9H147\",\"5067\":\"Q9H173\",\"5068\":\"Q9H1A3\",\"5069\":\"Q9H1A4\",\"5070\":\"Q9H1B5\",\"5071\":\"Q9H1B7\",\"5072\":\"Q9H1C3\",\"5073\":\"Q9H1C7\",\"5074\":\"Q9H1E3\",\"5075\":\"Q9H1E5\",\"5076\":\"Q9H1H9\",\"5077\":\"Q9H1I8\",\"5078\":\"Q9H1K0\",\"5079\":\"Q9H1K1\",\"5080\":\"Q9H1P3\",\"5081\":\"Q9H1U4\",\"5082\":\"Q9H1X3\",\"5083\":\"Q9H1Y0\",\"5084\":\"Q9H1Z4\",\"5085\":\"Q9H1Z9\",\"5086\":\"Q9H211\",\"5087\":\"Q9H223\",\"5088\":\"Q9H267\",\"5089\":\"Q9H269\",\"5090\":\"Q9H270\",\"5091\":\"Q9H2C2\",\"5092\":\"Q9H2D1\",\"5093\":\"Q9H2D6\",\"5094\":\"Q9H2F5\",\"5095\":\"Q9H2G2\",\"5096\":\"Q9H2G9\",\"5097\":\"Q9H2H8\",\"5098\":\"Q9H2H9\",\"5099\":\"Q9H2J4\",\"5100\":\"Q9H2K8\",\"5101\":\"Q9H2M9\",\"5102\":\"Q9H2P0\",\"5103\":\"Q9H2P9\",\"5104\":\"Q9H2U1\",\"5105\":\"Q9H2U2\",\"5106\":\"Q9H2V7\",\"5107\":\"Q9H2W6\",\"5108\":\"Q9H2Y7\",\"5109\":\"Q9H300\",\"5110\":\"Q9H307\",\"5111\":\"Q9H329\",\"5112\":\"Q9H330\",\"5113\":\"Q9H334\",\"5114\":\"Q9H3C7\",\"5115\":\"Q9H3F6\",\"5116\":\"Q9H3H1\",\"5117\":\"Q9H3H5\",\"5118\":\"Q9H3J6\",\"5119\":\"Q9H3K2\",\"5120\":\"Q9H3K6\",\"5121\":\"Q9H3N1\",\"5122\":\"Q9H3P2\",\"5123\":\"Q9H3P7\",\"5124\":\"Q9H3Q1\",\"5125\":\"Q9H3R5\",\"5126\":\"Q9H3S7\",\"5127\":\"Q9H3U1\",\"5128\":\"Q9H3Z4\",\"5129\":\"Q9H410\",\"5130\":\"Q9H425\",\"5131\":\"Q9H444\",\"5132\":\"Q9H446\",\"5133\":\"Q9H488\",\"5134\":\"Q9H490\",\"5135\":\"Q9H497\",\"5136\":\"Q9H4A3\",\"5137\":\"Q9H4A4\",\"5138\":\"Q9H4A5\",\"5139\":\"Q9H4A6\",\"5140\":\"Q9H4B0\",\"5141\":\"Q9H4B6\",\"5142\":\"Q9H4F8\",\"5143\":\"Q9H4G0\",\"5144\":\"Q9H4G0-2\",\"5145\":\"Q9H4H8\",\"5146\":\"Q9H4I2\",\"5147\":\"Q9H4I3\",\"5148\":\"Q9H4K7\",\"5149\":\"Q9H4L4\",\"5150\":\"Q9H4L5\",\"5151\":\"Q9H4L7\",\"5152\":\"Q9H4M9\",\"5153\":\"Q9H4P4\",\"5154\":\"Q9H4Z3\",\"5155\":\"Q9H501\",\"5156\":\"Q9H553\",\"5157\":\"Q9H568\",\"5158\":\"Q9H582\",\"5159\":\"Q9H583\",\"5160\":\"Q9H5H4\",\"5161\":\"Q9H5I1\",\"5162\":\"Q9H5I5\",\"5163\":\"Q9H5K3\",\"5164\":\"Q9H5Q4\",\"5165\":\"Q9H5V9\",\"5166\":\"Q9H5X1\",\"5167\":\"Q9H5Z1\",\"5168\":\"Q9H694\",\"5169\":\"Q9H6A9\",\"5170\":\"Q9H6B4\",\"5171\":\"Q9H6D7\",\"5172\":\"Q9H6E4\",\"5173\":\"Q9H6E5\",\"5174\":\"Q9H6F5\",\"5175\":\"Q9H6H4\",\"5176\":\"Q9H6K4\",\"5177\":\"Q9H6R0\",\"5178\":\"Q9H6R4\",\"5179\":\"Q9H6R6\",\"5180\":\"Q9H6S0\",\"5181\":\"Q9H6S3\",\"5182\":\"Q9H6T0\",\"5183\":\"Q9H6T3\",\"5184\":\"Q9H6U6\",\"5185\":\"Q9H6U8\",\"5186\":\"Q9H6V9\",\"5187\":\"Q9H6W3\",\"5188\":\"Q9H6X2\",\"5189\":\"Q9H6Y2\",\"5190\":\"Q9H6Y7\",\"5191\":\"Q9H6Z4\",\"5192\":\"Q9H773\",\"5193\":\"Q9H788\",\"5194\":\"Q9H7B2\",\"5195\":\"Q9H7B4\",\"5196\":\"Q9H7D0\",\"5197\":\"Q9H7D7\",\"5198\":\"Q9H7E2\",\"5199\":\"Q9H7E9\",\"5200\":\"Q9H7F0\",\"5201\":\"Q9H7L9\",\"5202\":\"Q9H7N4\",\"5203\":\"Q9H7Z3\",\"5204\":\"Q9H7Z6\",\"5205\":\"Q9H7Z7\",\"5206\":\"Q9H813\",\"5207\":\"Q9H814\",\"5208\":\"Q9H840\",\"5209\":\"Q9H845\",\"5210\":\"Q9H857\",\"5211\":\"Q9H869\",\"5212\":\"Q9H871\",\"5213\":\"Q9H875\",\"5214\":\"Q9H8G2\",\"5215\":\"Q9H8H0\",\"5216\":\"Q9H8H2\",\"5217\":\"Q9H8H3\",\"5218\":\"Q9H8M5\",\"5219\":\"Q9H8S9;Q7L9L4-2;Q9H8S9-2\",\"5220\":\"Q9H8V3\",\"5221\":\"Q9H8X2\",\"5222\":\"Q9H8Y5\",\"5223\":\"Q9H8Y8\",\"5224\":\"Q9H900\",\"5225\":\"Q9H910\",\"5226\":\"Q9H936\",\"5227\":\"Q9H944\",\"5228\":\"Q9H967\",\"5229\":\"Q9H974\",\"5230\":\"Q9H981\",\"5231\":\"Q9H9A5\",\"5232\":\"Q9H9A6\",\"5233\":\"Q9H9A7\",\"5234\":\"Q9H9B1\",\"5235\":\"Q9H9B4\",\"5236\":\"Q9H9C1\",\"5237\":\"Q9H9E3\",\"5238\":\"Q9H9F9\",\"5239\":\"Q9H9G7\",\"5240\":\"Q9H9H4\",\"5241\":\"Q9H9J2\",\"5242\":\"Q9H9J4\",\"5243\":\"Q9H9L3\",\"5244\":\"Q9H9L4\",\"5245\":\"Q9H9P8\",\"5246\":\"Q9H9Q2\",\"5247\":\"Q9H9Q4\",\"5248\":\"Q9H9T3\",\"5249\":\"Q9H9Y2\",\"5250\":\"Q9H9Y6\",\"5251\":\"Q9HA38\",\"5252\":\"Q9HA64\",\"5253\":\"Q9HA77\",\"5254\":\"Q9HAB8\",\"5255\":\"Q9HAD4\",\"5256\":\"Q9HAF1\",\"5257\":\"Q9HAN9\",\"5258\":\"Q9HAS0\",\"5259\":\"Q9HAT2\",\"5260\":\"Q9HAU0\",\"5261\":\"Q9HAU5\",\"5262\":\"Q9HAV0\",\"5263\":\"Q9HAV4\",\"5264\":\"Q9HAV7\",\"5265\":\"Q9HAW4\",\"5266\":\"Q9HB07\",\"5267\":\"Q9HB09\",\"5268\":\"Q9HB19\",\"5269\":\"Q9HB21\",\"5270\":\"Q9HB71\",\"5271\":\"Q9HB90\",\"5272\":\"Q9HBD1\",\"5273\":\"Q9HBE1-4\",\"5274\":\"Q9HBG4\",\"5275\":\"Q9HBG6\",\"5276\":\"Q9HBH0\",\"5277\":\"Q9HBH1\",\"5278\":\"Q9HBH5\",\"5279\":\"Q9HBI1\",\"5280\":\"Q9HBL0\",\"5281\":\"Q9HBL7\",\"5282\":\"Q9HBM0\",\"5283\":\"Q9HBM1\",\"5284\":\"Q9HBM6\",\"5285\":\"Q9HBR0\",\"5286\":\"Q9HC07\",\"5287\":\"Q9HC21\",\"5288\":\"Q9HC35\",\"5289\":\"Q9HC36\",\"5290\":\"Q9HC38\",\"5291\":\"Q9HC44\",\"5292\":\"Q9HC52\",\"5293\":\"Q9HCC0\",\"5294\":\"Q9HCD5\",\"5295\":\"Q9HCD6\",\"5296\":\"Q9HCE1\",\"5297\":\"Q9HCE3\",\"5298\":\"Q9HCG8\",\"5299\":\"Q9HCH0\",\"5300\":\"Q9HCI7\",\"5301\":\"Q9HCJ1\",\"5302\":\"Q9HCJ3\",\"5303\":\"Q9HCK8\",\"5304\":\"Q9HCL2\",\"5305\":\"Q9HCM4\",\"5306\":\"Q9HCN4\",\"5307\":\"Q9HCN8\",\"5308\":\"Q9HCS7\",\"5309\":\"Q9HCU4\",\"5310\":\"Q9HCU5\",\"5311\":\"Q9HCU9\",\"5312\":\"Q9HCY8\",\"5313\":\"Q9HD15\",\"5314\":\"Q9HD20\",\"5315\":\"Q9HD23\",\"5316\":\"Q9HD26\",\"5317\":\"Q9HD33\",\"5318\":\"Q9HD34\",\"5319\":\"Q9HD42\",\"5320\":\"Q9HD45\",\"5321\":\"Q9HD47\",\"5322\":\"Q9HD67\",\"5323\":\"Q9HDC5\",\"5324\":\"Q9HDC9\",\"5325\":\"Q9NNW5\",\"5326\":\"Q9NNW7\",\"5327\":\"Q9NP50\",\"5328\":\"Q9NP58\",\"5329\":\"Q9NP61\",\"5330\":\"Q9NP64\",\"5331\":\"Q9NP66\",\"5332\":\"Q9NP72\",\"5333\":\"Q9NP73\",\"5334\":\"Q9NP74\",\"5335\":\"Q9NP77\",\"5336\":\"Q9NP79\",\"5337\":\"Q9NP81\",\"5338\":\"Q9NP92\",\"5339\":\"Q9NP97\",\"5340\":\"Q9NPA0\",\"5341\":\"Q9NPA3\",\"5342\":\"Q9NPA8\",\"5343\":\"Q9NPD3\",\"5344\":\"Q9NPD8\",\"5345\":\"Q9NPE2\",\"5346\":\"Q9NPE3\",\"5347\":\"Q9NPF0\",\"5348\":\"Q9NPF4\",\"5349\":\"Q9NPF5\",\"5350\":\"Q9NPG3\",\"5351\":\"Q9NPH3\",\"5352\":\"Q9NPI1-2\",\"5353\":\"Q9NPI6\",\"5354\":\"Q9NPJ3\",\"5355\":\"Q9NPJ6\",\"5356\":\"Q9NPL8\",\"5357\":\"Q9NPQ8\",\"5358\":\"Q9NPR9\",\"5359\":\"Q9NQ11\",\"5360\":\"Q9NQ29\",\"5361\":\"Q9NQ34\",\"5362\":\"Q9NQ50\",\"5363\":\"Q9NQ55\",\"5364\":\"Q9NQ88\",\"5365\":\"Q9NQC1\",\"5366\":\"Q9NQC3\",\"5367\":\"Q9NQE9\",\"5368\":\"Q9NQG1\",\"5369\":\"Q9NQG5\",\"5370\":\"Q9NQG6\",\"5371\":\"Q9NQH7\",\"5372\":\"Q9NQP4\",\"5373\":\"Q9NQR4\",\"5374\":\"Q9NQS1\",\"5375\":\"Q9NQS7\",\"5376\":\"Q9NQT4\",\"5377\":\"Q9NQT5\",\"5378\":\"Q9NQT8\",\"5379\":\"Q9NQW6\",\"5380\":\"Q9NQW7\",\"5381\":\"Q9NQX3\",\"5382\":\"Q9NQX4\",\"5383\":\"Q9NQZ2\",\"5384\":\"Q9NQZ5\",\"5385\":\"Q9NQZ7\",\"5386\":\"Q9NR09\",\"5387\":\"Q9NR12\",\"5388\":\"Q9NR19\",\"5389\":\"Q9NR28\",\"5390\":\"Q9NR30\",\"5391\":\"Q9NR31\",\"5392\":\"Q9NR33\",\"5393\":\"Q9NR45\",\"5394\":\"Q9NR46\",\"5395\":\"Q9NR48\",\"5396\":\"Q9NR50\",\"5397\":\"Q9NR56\",\"5398\":\"Q9NR77\",\"5399\":\"Q9NRA2\",\"5400\":\"Q9NRA8\",\"5401\":\"Q9NRC1;Q9NRC1-7;Q8TDW4-4;Q8TDW4-6;Q8TDW4-2;Q8TDW4-7;Q8TDW4-5;Q8TDW4-3;Q8TDW4\",\"5402\":\"Q9NRC8\",\"5403\":\"Q9NRF8\",\"5404\":\"Q9NRF9\",\"5405\":\"Q9NRG0\",\"5406\":\"Q9NRG4\",\"5407\":\"Q9NRG9\",\"5408\":\"Q9NRK6\",\"5409\":\"Q9NRL2\",\"5410\":\"Q9NRL3\",\"5411\":\"Q9NRM2\",\"5412\":\"Q9NRM7\",\"5413\":\"Q9NRN7\",\"5414\":\"Q9NRN9\",\"5415\":\"Q9NRP0\",\"5416\":\"Q9NRP2\",\"5417\":\"Q9NRR4\",\"5418\":\"Q9NRR5\",\"5419\":\"Q9NRV9\",\"5420\":\"Q9NRW3\",\"5421\":\"Q9NRW7\",\"5422\":\"Q9NRX1\",\"5423\":\"Q9NRX2\",\"5424\":\"Q9NRX4\",\"5425\":\"Q9NRX5\",\"5426\":\"Q9NRY2\",\"5427\":\"Q9NRY4\",\"5428\":\"Q9NRY5\",\"5429\":\"Q9NRZ7\",\"5430\":\"Q9NRZ9\",\"5431\":\"Q9NS00\",\"5432\":\"Q9NS15\",\"5433\":\"Q9NS18\",\"5434\":\"Q9NS69\",\"5435\":\"Q9NS73\",\"5436\":\"Q9NS86\",\"5437\":\"Q9NS91\",\"5438\":\"Q9NS93\",\"5439\":\"Q9NSC5\",\"5440\":\"Q9NSD9\",\"5441\":\"Q9NSE4\",\"5442\":\"Q9NSI2\",\"5443\":\"Q9NSI6\",\"5444\":\"Q9NSP4\",\"5445\":\"Q9NSU2\",\"5446\":\"Q9NSV4\",\"5447\":\"Q9NSY1\",\"5448\":\"Q9NT62\",\"5449\":\"Q9NTG7\",\"5450\":\"Q9NTI5\",\"5451\":\"Q9NTJ3\",\"5452\":\"Q9NTJ5\",\"5453\":\"Q9NTK5\",\"5454\":\"Q9NTM9\",\"5455\":\"Q9NTW7-6\",\"5456\":\"Q9NTX5\",\"5457\":\"Q9NTZ6\",\"5458\":\"Q9NU22\",\"5459\":\"Q9NU23\",\"5460\":\"Q9NU53\",\"5461\":\"Q9NUA8\",\"5462\":\"Q9NUD5\",\"5463\":\"Q9NUG6\",\"5464\":\"Q9NUI1\",\"5465\":\"Q9NUJ1\",\"5466\":\"Q9NUL3\",\"5467\":\"Q9NUL7\",\"5468\":\"Q9NUM4\",\"5469\":\"Q9NUN5\",\"5470\":\"Q9NUP9\",\"5471\":\"Q9NUQ2\",\"5472\":\"Q9NUQ3\",\"5473\":\"Q9NUQ6\",\"5474\":\"Q9NUQ7\",\"5475\":\"Q9NUQ8\",\"5476\":\"Q9NUQ9\",\"5477\":\"Q9NUT2\",\"5478\":\"Q9NUU7\",\"5479\":\"Q9NUW8\",\"5480\":\"Q9NUX5\",\"5481\":\"Q9NUY8\",\"5482\":\"Q9NV06\",\"5483\":\"Q9NV31\",\"5484\":\"Q9NV56\",\"5485\":\"Q9NV66\",\"5486\":\"Q9NV70\",\"5487\":\"Q9NV88\",\"5488\":\"Q9NV92\",\"5489\":\"Q9NV96\",\"5490\":\"Q9NVA1\",\"5491\":\"Q9NVA2\",\"5492\":\"Q9NVC3\",\"5493\":\"Q9NVC6\",\"5494\":\"Q9NVD7\",\"5495\":\"Q9NVE7\",\"5496\":\"Q9NVF7\",\"5497\":\"Q9NVH0\",\"5498\":\"Q9NVH1\",\"5499\":\"Q9NVH2\",\"5500\":\"Q9NVI1\",\"5501\":\"Q9NVI7\",\"5502\":\"Q9NVJ2\",\"5503\":\"Q9NVK5\",\"5504\":\"Q9NVM4\",\"5505\":\"Q9NVM6\",\"5506\":\"Q9NVM9\",\"5507\":\"Q9NVN8\",\"5508\":\"Q9NVP1\",\"5509\":\"Q9NVQ4\",\"5510\":\"Q9NVR2\",\"5511\":\"Q9NVR5\",\"5512\":\"Q9NVS2\",\"5513\":\"Q9NVS9\",\"5514\":\"Q9NVT9\",\"5515\":\"Q9NVU0\",\"5516\":\"Q9NVU7\",\"5517\":\"Q9NVV0\",\"5518\":\"Q9NVV4\",\"5519\":\"Q9NVW2\",\"5520\":\"Q9NVX0\",\"5521\":\"Q9NVX2\",\"5522\":\"Q9NVZ3\",\"5523\":\"Q9NW08\",\"5524\":\"Q9NW13\",\"5525\":\"Q9NW15\",\"5526\":\"Q9NW38\",\"5527\":\"Q9NW61\",\"5528\":\"Q9NW64\",\"5529\":\"Q9NW68\",\"5530\":\"Q9NW81\",\"5531\":\"Q9NW82\",\"5532\":\"Q9NWA0\",\"5533\":\"Q9NWB6\",\"5534\":\"Q9NWD8\",\"5535\":\"Q9NWH9\",\"5536\":\"Q9NWK9\",\"5537\":\"Q9NWM8\",\"5538\":\"Q9NWQ9\",\"5539\":\"Q9NWS0\",\"5540\":\"Q9NWS8\",\"5541\":\"Q9NWT1\",\"5542\":\"Q9NWU1\",\"5543\":\"Q9NWU2\",\"5544\":\"Q9NWU5\",\"5545\":\"Q9NWV4\",\"5546\":\"Q9NWV8\",\"5547\":\"Q9NWW5-2\",\"5548\":\"Q9NWX6\",\"5549\":\"Q9NWY4\",\"5550\":\"Q9NWZ5\",\"5551\":\"Q9NWZ8\",\"5552\":\"Q9NX00\",\"5553\":\"Q9NX04\",\"5554\":\"Q9NX05\",\"5555\":\"Q9NX08\",\"5556\":\"Q9NX14\",\"5557\":\"Q9NX18\",\"5558\":\"Q9NX20\",\"5559\":\"Q9NX24\",\"5560\":\"Q9NX40\",\"5561\":\"Q9NX46\",\"5562\":\"Q9NX47\",\"5563\":\"Q9NX55\",\"5564\":\"Q9NX57\",\"5565\":\"Q9NX58\",\"5566\":\"Q9NX61\",\"5567\":\"Q9NX62\",\"5568\":\"Q9NX63\",\"5569\":\"Q9NX70\",\"5570\":\"Q9NX74\",\"5571\":\"Q9NX76\",\"5572\":\"Q9NXA8\",\"5573\":\"Q9NXC5\",\"5574\":\"Q9NXD2\",\"5575\":\"Q9NXE4\",\"5576\":\"Q9NXE8\",\"5577\":\"Q9NXF1\",\"5578\":\"Q9NXG2\",\"5579\":\"Q9NXG6\",\"5580\":\"Q9NXH8\",\"5581\":\"Q9NXH9\",\"5582\":\"Q9NXN4\",\"5583\":\"Q9NXR1\",\"5584\":\"Q9NXR7\",\"5585\":\"Q9NXR8\",\"5586\":\"Q9NXS2\",\"5587\":\"Q9NXV6\",\"5588\":\"Q9NXW2\",\"5589\":\"Q9NXW9\",\"5590\":\"Q9NXX6\",\"5591\":\"Q9NY12\",\"5592\":\"Q9NY27\",\"5593\":\"Q9NY33\",\"5594\":\"Q9NY35\",\"5595\":\"Q9NY61\",\"5596\":\"Q9NY93\",\"5597\":\"Q9NYA1-2\",\"5598\":\"Q9NYB0\",\"5599\":\"Q9NYB9\",\"5600\":\"Q9NYD6\",\"5601\":\"Q9NYF8\",\"5602\":\"Q9NYG2\",\"5603\":\"Q9NYH9\",\"5604\":\"Q9NYI0\",\"5605\":\"Q9NYJ1\",\"5606\":\"Q9NYJ8\",\"5607\":\"Q9NYK5\",\"5608\":\"Q9NYL2\",\"5609\":\"Q9NYL9\",\"5610\":\"Q9NYP3\",\"5611\":\"Q9NYP7\",\"5612\":\"Q9NYP9\",\"5613\":\"Q9NYQ6\",\"5614\":\"Q9NYR9\",\"5615\":\"Q9NYU1\",\"5616\":\"Q9NYU2\",\"5617\":\"Q9NYV4\",\"5618\":\"Q9NYV6\",\"5619\":\"Q9NYY8\",\"5620\":\"Q9NYZ3\",\"5621\":\"Q9NZ01\",\"5622\":\"Q9NZ08\",\"5623\":\"Q9NZ32\",\"5624\":\"Q9NZ43\",\"5625\":\"Q9NZ45\",\"5626\":\"Q9NZ53\",\"5627\":\"Q9NZ63\",\"5628\":\"Q9NZB2-6\",\"5629\":\"Q9NZC3\",\"5630\":\"Q9NZC9\",\"5631\":\"Q9NZD2\",\"5632\":\"Q9NZD8\",\"5633\":\"Q9NZI7\",\"5634\":\"Q9NZI8\",\"5635\":\"Q9NZJ0\",\"5636\":\"Q9NZJ4\",\"5637\":\"Q9NZJ5\",\"5638\":\"Q9NZJ6\",\"5639\":\"Q9NZJ7\",\"5640\":\"Q9NZL4\",\"5641\":\"Q9NZL9\",\"5642\":\"Q9NZM1\",\"5643\":\"Q9NZM3\",\"5644\":\"Q9NZM5\",\"5645\":\"Q9NZN4\",\"5646\":\"Q9NZN5\",\"5647\":\"Q9NZN8\",\"5648\":\"Q9NZQ3\",\"5649\":\"Q9NZT2\",\"5650\":\"Q9NZV1\",\"5651\":\"Q9NZW5\",\"5652\":\"Q9NZZ3\",\"5653\":\"Q9P000\",\"5654\":\"Q9P003\",\"5655\":\"Q9P013\",\"5656\":\"Q9P015\",\"5657\":\"Q9P016\",\"5658\":\"Q9P021\",\"5659\":\"Q9P031\",\"5660\":\"Q9P032\",\"5661\":\"Q9P035\",\"5662\":\"Q9P0B6\",\"5663\":\"Q9P0I2\",\"5664\":\"Q9P0J0\",\"5665\":\"Q9P0J1\",\"5666\":\"Q9P0K7\",\"5667\":\"Q9P0L0\",\"5668\":\"Q9P0L2\",\"5669\":\"Q9P0M9\",\"5670\":\"Q9P0N9\",\"5671\":\"Q9P0S9\",\"5672\":\"Q9P0T7\",\"5673\":\"Q9P0U3\",\"5674\":\"Q9P0U4\",\"5675\":\"Q9P0V3\",\"5676\":\"Q9P0V9\",\"5677\":\"Q9P0W2\",\"5678\":\"Q9P1Q0\",\"5679\":\"Q9P1U0\",\"5680\":\"Q9P1Y5\",\"5681\":\"Q9P1Y6\",\"5682\":\"Q9P1Z0\",\"5683\":\"Q9P206\",\"5684\":\"Q9P209\",\"5685\":\"Q9P219\",\"5686\":\"Q9P227\",\"5687\":\"Q9P246\",\"5688\":\"Q9P253\",\"5689\":\"Q9P258\",\"5690\":\"Q9P265\",\"5691\":\"Q9P270\",\"5692\":\"Q9P273\",\"5693\":\"Q9P275\",\"5694\":\"Q9P281\",\"5695\":\"Q9P287\",\"5696\":\"Q9P289\",\"5697\":\"Q9P2B2\",\"5698\":\"Q9P2B4\",\"5699\":\"Q9P2B7\",\"5700\":\"Q9P2D0\",\"5701\":\"Q9P2D1\",\"5702\":\"Q9P2D3\",\"5703\":\"Q9P2E3\",\"5704\":\"Q9P2E5\",\"5705\":\"Q9P2E9\",\"5706\":\"Q9P2I0\",\"5707\":\"Q9P2J5\",\"5708\":\"Q9P2K1\",\"5709\":\"Q9P2K3\",\"5710\":\"Q9P2K8\",\"5711\":\"Q9P2L0\",\"5712\":\"Q9P2M7\",\"5713\":\"Q9P2N5\",\"5714\":\"Q9P2N6\",\"5715\":\"Q9P2N7-2;Q9P2N7-3;Q9P2N7-4;Q9P2N7;Q9P2N7-5;Q9P2J3\",\"5716\":\"Q9P2R3\",\"5717\":\"Q9P2R7\",\"5718\":\"Q9P2S5\",\"5719\":\"Q9P2T1\",\"5720\":\"Q9P2W1\",\"5721\":\"Q9P2W9\",\"5722\":\"Q9P2X0\",\"5723\":\"Q9P2Y5\",\"5724\":\"Q9UBB4\",\"5725\":\"Q9UBB5\",\"5726\":\"Q9UBB6\",\"5727\":\"Q9UBB9\",\"5728\":\"Q9UBC2\",\"5729\":\"Q9UBC3\",\"5730\":\"Q9UBC5\",\"5731\":\"Q9UBD5-2\",\"5732\":\"Q9UBE0\",\"5733\":\"Q9UBF2\",\"5734\":\"Q9UBF8\",\"5735\":\"Q9UBG0\",\"5736\":\"Q9UBH6\",\"5737\":\"Q9UBI1\",\"5738\":\"Q9UBI6\",\"5739\":\"Q9UBK8\",\"5740\":\"Q9UBK9\",\"5741\":\"Q9UBL3\",\"5742\":\"Q9UBM7\",\"5743\":\"Q9UBP0\",\"5744\":\"Q9UBP6\",\"5745\":\"Q9UBQ0\",\"5746\":\"Q9UBQ5\",\"5747\":\"Q9UBQ6\",\"5748\":\"Q9UBQ7\",\"5749\":\"Q9UBR2\",\"5750\":\"Q9UBS0\",\"5751\":\"Q9UBS4\",\"5752\":\"Q9UBS8\",\"5753\":\"Q9UBT2\",\"5754\":\"Q9UBT7\",\"5755\":\"Q9UBU6\",\"5756\":\"Q9UBU8\",\"5757\":\"Q9UBU9\",\"5758\":\"Q9UBV2\",\"5759\":\"Q9UBV8\",\"5760\":\"Q9UBW7\",\"5761\":\"Q9UBW8\",\"5762\":\"Q9UBX1\",\"5763\":\"Q9UBX3\",\"5764\":\"Q9UBZ4\",\"5765\":\"Q9UDT6\",\"5766\":\"Q9UDW1\",\"5767\":\"Q9UDX5\",\"5768\":\"Q9UDY2\",\"5769\":\"Q9UDY4\",\"5770\":\"Q9UDY8\",\"5771\":\"Q9UEE9\",\"5772\":\"Q9UEG4\",\"5773\":\"Q9UER7\",\"5774\":\"Q9UET6\",\"5775\":\"Q9UEU0\",\"5776\":\"Q9UEY8\",\"5777\":\"Q9UFC0\",\"5778\":\"Q9UFF9\",\"5779\":\"Q9UFG5\",\"5780\":\"Q9UFN0\",\"5781\":\"Q9UFW8\",\"5782\":\"Q9UG56\",\"5783\":\"Q9UG63\",\"5784\":\"Q9UGI8\",\"5785\":\"Q9UGJ1\",\"5786\":\"Q9UGL1\",\"5787\":\"Q9UGM6\",\"5788\":\"Q9UGN5\",\"5789\":\"Q9UGP4\",\"5790\":\"Q9UGP8\",\"5791\":\"Q9UGQ3\",\"5792\":\"Q9UGR2\",\"5793\":\"Q9UGT4\",\"5794\":\"Q9UGU0\",\"5795\":\"Q9UGV2\",\"5796\":\"Q9UGY1\",\"5797\":\"Q9UH17\",\"5798\":\"Q9UH65\",\"5799\":\"Q9UH99\",\"5800\":\"Q9UHA2\",\"5801\":\"Q9UHA3\",\"5802\":\"Q9UHA4\",\"5803\":\"Q9UHB6\",\"5804\":\"Q9UHB7\",\"5805\":\"Q9UHB9\",\"5806\":\"Q9UHC7\",\"5807\":\"Q9UHD1\",\"5808\":\"Q9UHD2\",\"5809\":\"Q9UHD8\",\"5810\":\"Q9UHD9\",\"5811\":\"Q9UHF1\",\"5812\":\"Q9UHF7\",\"5813\":\"Q9UHG3\",\"5814\":\"Q9UHI6\",\"5815\":\"Q9UHI8\",\"5816\":\"Q9UHK0\",\"5817\":\"Q9UHK6\",\"5818\":\"Q9UHL4\",\"5819\":\"Q9UHL9\",\"5820\":\"Q9UHN1\",\"5821\":\"Q9UHN6\",\"5822\":\"Q9UHP3\",\"5823\":\"Q9UHQ1\",\"5824\":\"Q9UHQ4\",\"5825\":\"Q9UHQ9\",\"5826\":\"Q9UHR4\",\"5827\":\"Q9UHR5\",\"5828\":\"Q9UHR6\",\"5829\":\"Q9UHV7\",\"5830\":\"Q9UHV9\",\"5831\":\"Q9UHW5\",\"5832\":\"Q9UHW9\",\"5833\":\"Q9UHX1\",\"5834\":\"Q9UHX1-6\",\"5835\":\"Q9UHY7\",\"5836\":\"Q9UI08\",\"5837\":\"Q9UI09\",\"5838\":\"Q9UI10\",\"5839\":\"Q9UI12\",\"5840\":\"Q9UI14\",\"5841\":\"Q9UI26\",\"5842\":\"Q9UI30\",\"5843\":\"Q9UI42\",\"5844\":\"Q9UI43\",\"5845\":\"Q9UIA9\",\"5846\":\"Q9UID3\",\"5847\":\"Q9UID6\",\"5848\":\"Q9UIF8\",\"5849\":\"Q9UIF9\",\"5850\":\"Q9UIG0\",\"5851\":\"Q9UII2\",\"5852\":\"Q9UII4\",\"5853\":\"Q9UIJ7\",\"5854\":\"Q9UIQ6\",\"5855\":\"Q9UIS9\",\"5856\":\"Q9UIV1\",\"5857\":\"Q9UIW2\",\"5858\":\"Q9UJ41\",\"5859\":\"Q9UJ70\",\"5860\":\"Q9UJ83\",\"5861\":\"Q9UJA5\",\"5862\":\"Q9UJC3\",\"5863\":\"Q9UJF2\",\"5864\":\"Q9UJG1\",\"5865\":\"Q9UJJ9\",\"5866\":\"Q9UJK0\",\"5867\":\"Q9UJS0\",\"5868\":\"Q9UJU6\",\"5869\":\"Q9UJV9\",\"5870\":\"Q9UJW0\",\"5871\":\"Q9UJX2\",\"5872\":\"Q9UJX3\",\"5873\":\"Q9UJX4\",\"5874\":\"Q9UJX5\",\"5875\":\"Q9UJX6\",\"5876\":\"Q9UJY1\",\"5877\":\"Q9UJZ1\",\"5878\":\"Q9UK22\",\"5879\":\"Q9UK23\",\"5880\":\"Q9UK39\",\"5881\":\"Q9UK41\",\"5882\":\"Q9UK53\",\"5883\":\"Q9UK59\",\"5884\":\"Q9UK61\",\"5885\":\"Q9UK76\",\"5886\":\"Q9UKA9\",\"5887\":\"Q9UKB1\",\"5888\":\"Q9UKD1\",\"5889\":\"Q9UKD2\",\"5890\":\"Q9UKF6\",\"5891\":\"Q9UKG1\",\"5892\":\"Q9UKI8\",\"5893\":\"Q9UKJ3\",\"5894\":\"Q9UKK3\",\"5895\":\"Q9UKK9\",\"5896\":\"Q9UKL0\",\"5897\":\"Q9UKM7\",\"5898\":\"Q9UKM9\",\"5899\":\"Q9UKN8\",\"5900\":\"Q9UKR5\",\"5901\":\"Q9UKS6\",\"5902\":\"Q9UKU7\",\"5903\":\"Q9UKV3\",\"5904\":\"Q9UKV5\",\"5905\":\"Q9UKV8\",\"5906\":\"Q9UKX7\",\"5907\":\"Q9UKY1\",\"5908\":\"Q9UKY7\",\"5909\":\"Q9UKZ1\",\"5910\":\"Q9UL03\",\"5911\":\"Q9UL15\",\"5912\":\"Q9UL18\",\"5913\":\"Q9UL25\",\"5914\":\"Q9UL26\",\"5915\":\"Q9UL33\",\"5916\":\"Q9UL40\",\"5917\":\"Q9UL46\",\"5918\":\"Q9UL54\",\"5919\":\"Q9UL63\",\"5920\":\"Q9ULA0\",\"5921\":\"Q9ULC3\",\"5922\":\"Q9ULC4\",\"5923\":\"Q9ULD2\",\"5924\":\"Q9ULF5\",\"5925\":\"Q9ULG1\",\"5926\":\"Q9ULG6\",\"5927\":\"Q9ULH0\",\"5928\":\"Q9ULH1\",\"5929\":\"Q9ULH7\",\"5930\":\"Q9ULI0\",\"5931\":\"Q9ULJ3\",\"5932\":\"Q9ULJ7\",\"5933\":\"Q9ULJ8\",\"5934\":\"Q9ULK4\",\"5935\":\"Q9ULL5\",\"5936\":\"Q9ULM3\",\"5937\":\"Q9ULM6\",\"5938\":\"Q9ULP9\",\"5939\":\"Q9ULQ1\",\"5940\":\"Q9ULR0\",\"5941\":\"Q9ULR3\",\"5942\":\"Q9ULT8\",\"5943\":\"Q9ULU4-13\",\"5944\":\"Q9ULV3\",\"5945\":\"Q9ULV4\",\"5946\":\"Q9ULW0\",\"5947\":\"Q9ULW3\",\"5948\":\"Q9ULW5\",\"5949\":\"Q9ULX3\",\"5950\":\"Q9ULX6\",\"5951\":\"Q9ULX9\",\"5952\":\"Q9UM00\",\"5953\":\"Q9UM11\",\"5954\":\"Q9UM13\",\"5955\":\"Q9UM22\",\"5956\":\"Q9UM47\",\"5957\":\"Q9UMF0\",\"5958\":\"Q9UMN6\",\"5959\":\"Q9UMS0\",\"5960\":\"Q9UMS4\",\"5961\":\"Q9UMX0\",\"5962\":\"Q9UMX5\",\"5963\":\"Q9UMY1\",\"5964\":\"Q9UMY4\",\"5965\":\"Q9UMZ2\",\"5966\":\"Q9UN37\",\"5967\":\"Q9UN81\",\"5968\":\"Q9UN86\",\"5969\":\"Q9UNA1\",\"5970\":\"Q9UNE7\",\"5971\":\"Q9UNF0\",\"5972\":\"Q9UNF1\",\"5973\":\"Q9UNH7\",\"5974\":\"Q9UNI6\",\"5975\":\"Q9UNK0\",\"5976\":\"Q9UNL2\",\"5977\":\"Q9UNL4\",\"5978\":\"Q9UNM6\",\"5979\":\"Q9UNN5\",\"5980\":\"Q9UNN8\",\"5981\":\"Q9UNP9\",\"5982\":\"Q9UNQ0\",\"5983\":\"Q9UNQ2\",\"5984\":\"Q9UNS1\",\"5985\":\"Q9UNS2\",\"5986\":\"Q9UNW1\",\"5987\":\"Q9UNX4\",\"5988\":\"Q9UNY4\",\"5989\":\"Q9UNZ2\",\"5990\":\"Q9UNZ5\",\"5991\":\"Q9UP83\",\"5992\":\"Q9UP95\",\"5993\":\"Q9UPM8\",\"5994\":\"Q9UPN3\",\"5995\":\"Q9UPN3-3\",\"5996\":\"Q9UPN4\",\"5997\":\"Q9UPN6\",\"5998\":\"Q9UPN7\",\"5999\":\"Q9UPN9\",\"6000\":\"Q9UPP1\",\"6001\":\"Q9UPQ0\",\"6002\":\"Q9UPQ9\",\"6003\":\"Q9UPR0\",\"6004\":\"Q9UPR3\",\"6005\":\"Q9UPS8\",\"6006\":\"Q9UPT5\",\"6007\":\"Q9UPT8\",\"6008\":\"Q9UPT9\",\"6009\":\"Q9UPU5\",\"6010\":\"Q9UPW0\",\"6011\":\"Q9UPY3\",\"6012\":\"Q9UPZ3\",\"6013\":\"Q9UQ13\",\"6014\":\"Q9UQ35\",\"6015\":\"Q9UQ53\",\"6016\":\"Q9UQ80\",\"6017\":\"Q9UQ84\",\"6018\":\"Q9UQ90\",\"6019\":\"Q9UQB8\",\"6020\":\"Q9UQE7\",\"6021\":\"Q9UQN3\",\"6022\":\"Q9UQR0\",\"6023\":\"Q9UQR1\",\"6024\":\"Q9Y217\",\"6025\":\"Q9Y221\",\"6026\":\"Q9Y223\",\"6027\":\"Q9Y224\",\"6028\":\"Q9Y225\",\"6029\":\"Q9Y230\",\"6030\":\"Q9Y232\",\"6031\":\"Q9Y233\",\"6032\":\"Q9Y237\",\"6033\":\"Q9Y251\",\"6034\":\"Q9Y253\",\"6035\":\"Q9Y255\",\"6036\":\"Q9Y256\",\"6037\":\"Q9Y262\",\"6038\":\"Q9Y263\",\"6039\":\"Q9Y265\",\"6040\":\"Q9Y266\",\"6041\":\"Q9Y276\",\"6042\":\"Q9Y277\",\"6043\":\"Q9Y281\",\"6044\":\"Q9Y282\",\"6045\":\"Q9Y284\",\"6046\":\"Q9Y285\",\"6047\":\"Q9Y287\",\"6048\":\"Q9Y289\",\"6049\":\"Q9Y294\",\"6050\":\"Q9Y295\",\"6051\":\"Q9Y296\",\"6052\":\"Q9Y2A7\",\"6053\":\"Q9Y2B0\",\"6054\":\"Q9Y2C4\",\"6055\":\"Q9Y2D4\",\"6056\":\"Q9Y2D5\",\"6057\":\"Q9Y2D8\",\"6058\":\"Q9Y2F5\",\"6059\":\"Q9Y2F9\",\"6060\":\"Q9Y2G0\",\"6061\":\"Q9Y2G3\",\"6062\":\"Q9Y2G5\",\"6063\":\"Q9Y2G8\",\"6064\":\"Q9Y2H0\",\"6065\":\"Q9Y2H1\",\"6066\":\"Q9Y2H6\",\"6067\":\"Q9Y2I1\",\"6068\":\"Q9Y2I7\",\"6069\":\"Q9Y2I8\",\"6070\":\"Q9Y2J4\",\"6071\":\"Q9Y2K1\",\"6072\":\"Q9Y2K5\",\"6073\":\"Q9Y2K7\",\"6074\":\"Q9Y2L1\",\"6075\":\"Q9Y2L5\",\"6076\":\"Q9Y2L9\",\"6077\":\"Q9Y2P8\",\"6078\":\"Q9Y2Q3\",\"6079\":\"Q9Y2Q5\",\"6080\":\"Q9Y2Q9\",\"6081\":\"Q9Y2R0\",\"6082\":\"Q9Y2R4\",\"6083\":\"Q9Y2R5\",\"6084\":\"Q9Y2R9\",\"6085\":\"Q9Y2S7\",\"6086\":\"Q9Y2T2\",\"6087\":\"Q9Y2T3\",\"6088\":\"Q9Y2U8\",\"6089\":\"Q9Y2V2\",\"6090\":\"Q9Y2V7\",\"6091\":\"Q9Y2W1\",\"6092\":\"Q9Y2W2\",\"6093\":\"Q9Y2X0\",\"6094\":\"Q9Y2X3\",\"6095\":\"Q9Y2X7\",\"6096\":\"Q9Y2X9\",\"6097\":\"Q9Y2Y9\",\"6098\":\"Q9Y2Z0\",\"6099\":\"Q9Y2Z2\",\"6100\":\"Q9Y2Z4\",\"6101\":\"Q9Y2Z9\",\"6102\":\"Q9Y305-4\",\"6103\":\"Q9Y312\",\"6104\":\"Q9Y314\",\"6105\":\"Q9Y315\",\"6106\":\"Q9Y316\",\"6107\":\"Q9Y320\",\"6108\":\"Q9Y324\",\"6109\":\"Q9Y333\",\"6110\":\"Q9Y371\",\"6111\":\"Q9Y375\",\"6112\":\"Q9Y376\",\"6113\":\"Q9Y383\",\"6114\":\"Q9Y385\",\"6115\":\"Q9Y388\",\"6116\":\"Q9Y394\",\"6117\":\"Q9Y399\",\"6118\":\"Q9Y3A2\",\"6119\":\"Q9Y3A3\",\"6120\":\"Q9Y3A4\",\"6121\":\"Q9Y3A5\",\"6122\":\"Q9Y3A6\",\"6123\":\"Q9Y3B1\",\"6124\":\"Q9Y3B2\",\"6125\":\"Q9Y3B4\",\"6126\":\"Q9Y3B6\",\"6127\":\"Q9Y3B7\",\"6128\":\"Q9Y3B8\",\"6129\":\"Q9Y3B9\",\"6130\":\"Q9Y3C0\",\"6131\":\"Q9Y3C1\",\"6132\":\"Q9Y3C6\",\"6133\":\"Q9Y3C7\",\"6134\":\"Q9Y3C8\",\"6135\":\"Q9Y3D0\",\"6136\":\"Q9Y3D2\",\"6137\":\"Q9Y3D3\",\"6138\":\"Q9Y3D6\",\"6139\":\"Q9Y3D8\",\"6140\":\"Q9Y3D9\",\"6141\":\"Q9Y3E0\",\"6142\":\"Q9Y3E2\",\"6143\":\"Q9Y3E5\",\"6144\":\"Q9Y3E7\",\"6145\":\"Q9Y3F4\",\"6146\":\"Q9Y3I0\",\"6147\":\"Q9Y3I1\",\"6148\":\"Q9Y3L5\",\"6149\":\"Q9Y3P9\",\"6150\":\"Q9Y3Q3\",\"6151\":\"Q9Y3S2\",\"6152\":\"Q9Y3T9\",\"6153\":\"Q9Y3U8\",\"6154\":\"Q9Y3X0\",\"6155\":\"Q9Y3Y2\",\"6156\":\"Q9Y3Z3\",\"6157\":\"Q9Y421\",\"6158\":\"Q9Y426\",\"6159\":\"Q9Y446\",\"6160\":\"Q9Y448\",\"6161\":\"Q9Y450\",\"6162\":\"Q9Y483\",\"6163\":\"Q9Y484\",\"6164\":\"Q9Y485\",\"6165\":\"Q9Y487\",\"6166\":\"Q9Y490\",\"6167\":\"Q9Y496\",\"6168\":\"Q9Y4A5\",\"6169\":\"Q9Y4B4\",\"6170\":\"Q9Y4B5\",\"6171\":\"Q9Y4B6\",\"6172\":\"Q9Y4C1\",\"6173\":\"Q9Y4C2\",\"6174\":\"Q9Y4C4\",\"6175\":\"Q9Y4C8\",\"6176\":\"Q9Y4D7\",\"6177\":\"Q9Y4D8\",\"6178\":\"Q9Y4D8-5\",\"6179\":\"Q9Y4E5\",\"6180\":\"Q9Y4E6\",\"6181\":\"Q9Y4E8\",\"6182\":\"Q9Y4F1\",\"6183\":\"Q9Y4F3\",\"6184\":\"Q9Y4F5\",\"6185\":\"Q9Y4G6\",\"6186\":\"Q9Y4H2\",\"6187\":\"Q9Y4I1\",\"6188\":\"Q9Y4K0\",\"6189\":\"Q9Y4L1\",\"6190\":\"Q9Y4P3\",\"6191\":\"Q9Y4P8\",\"6192\":\"Q9Y4R8\",\"6193\":\"Q9Y4U1\",\"6194\":\"Q9Y4W2\",\"6195\":\"Q9Y4W6\",\"6196\":\"Q9Y4X5\",\"6197\":\"Q9Y4Y9\",\"6198\":\"Q9Y4Z0\",\"6199\":\"Q9Y508\",\"6200\":\"Q9Y512\",\"6201\":\"Q9Y520\",\"6202\":\"Q9Y530\",\"6203\":\"Q9Y546\",\"6204\":\"Q9Y547\",\"6205\":\"Q9Y548\",\"6206\":\"Q9Y570\",\"6207\":\"Q9Y580\",\"6208\":\"Q9Y597\",\"6209\":\"Q9Y5A9\",\"6210\":\"Q9Y5B6\",\"6211\":\"Q9Y5B8\",\"6212\":\"Q9Y5B9\",\"6213\":\"Q9Y5J1\",\"6214\":\"Q9Y5J5\",\"6215\":\"Q9Y5J6\",\"6216\":\"Q9Y5J7\",\"6217\":\"Q9Y5J9\",\"6218\":\"Q9Y5K5\",\"6219\":\"Q9Y5K6\",\"6220\":\"Q9Y5K8\",\"6221\":\"Q9Y5L0\",\"6222\":\"Q9Y5L4\",\"6223\":\"Q9Y5M8\",\"6224\":\"Q9Y5N6\",\"6225\":\"Q9Y5P6\",\"6226\":\"Q9Y5Q0\",\"6227\":\"Q9Y5Q8\",\"6228\":\"Q9Y5Q9\",\"6229\":\"Q9Y5R8\",\"6230\":\"Q9Y5S2\",\"6231\":\"Q9Y5S9\",\"6232\":\"Q9Y5T4\",\"6233\":\"Q9Y5T5\",\"6234\":\"Q9Y5U9\",\"6235\":\"Q9Y5V0\",\"6236\":\"Q9Y5W7\",\"6237\":\"Q9Y5W8\",\"6238\":\"Q9Y5W9\",\"6239\":\"Q9Y5X1\",\"6240\":\"Q9Y5X2\",\"6241\":\"Q9Y5X3\",\"6242\":\"Q9Y5Y0\",\"6243\":\"Q9Y5Y2\",\"6244\":\"Q9Y5Y5\",\"6245\":\"Q9Y5Z0\",\"6246\":\"Q9Y5Z7\",\"6247\":\"Q9Y5Z9\",\"6248\":\"Q9Y605\",\"6249\":\"Q9Y606\",\"6250\":\"Q9Y608\",\"6251\":\"Q9Y613\",\"6252\":\"Q9Y617\",\"6253\":\"Q9Y618\",\"6254\":\"Q9Y619\",\"6255\":\"Q9Y620\",\"6256\":\"Q9Y624\",\"6257\":\"Q9Y639\",\"6258\":\"Q9Y653\",\"6259\":\"Q9Y657\",\"6260\":\"Q9Y672\",\"6261\":\"Q9Y673\",\"6262\":\"Q9Y676\",\"6263\":\"Q9Y678\",\"6264\":\"Q9Y679\",\"6265\":\"Q9Y680\",\"6266\":\"Q9Y692\",\"6267\":\"Q9Y696\",\"6268\":\"Q9Y697\",\"6269\":\"Q9Y6A4\",\"6270\":\"Q9Y6A5\",\"6271\":\"Q9Y6A9\",\"6272\":\"Q9Y6B6\",\"6273\":\"Q9Y6C9\",\"6274\":\"Q9Y6D0\",\"6275\":\"Q9Y6D5\",\"6276\":\"Q9Y6D6\",\"6277\":\"Q9Y6D9\",\"6278\":\"Q9Y6E0\",\"6279\":\"Q9Y6E2\",\"6280\":\"Q9Y6G3\",\"6281\":\"Q9Y6G5\",\"6282\":\"Q9Y6G9\",\"6283\":\"Q9Y6H1;Q5T1J5\",\"6284\":\"Q9Y6I3\",\"6285\":\"Q9Y6I4\",\"6286\":\"Q9Y6I9\",\"6287\":\"Q9Y6J0\",\"6288\":\"Q9Y6J9\",\"6289\":\"Q9Y6K0\",\"6290\":\"Q9Y6K1\",\"6291\":\"Q9Y6K5\",\"6292\":\"Q9Y6K9\",\"6293\":\"Q9Y6M0\",\"6294\":\"Q9Y6M1\",\"6295\":\"Q9Y6M4-3\",\"6296\":\"Q9Y6M5\",\"6297\":\"Q9Y6M7\",\"6298\":\"Q9Y6M9\",\"6299\":\"Q9Y6N5\",\"6300\":\"Q9Y6N6\",\"6301\":\"Q9Y6N7\",\"6302\":\"Q9Y6N8\",\"6303\":\"Q9Y6Q9\",\"6304\":\"Q9Y6R0\",\"6305\":\"Q9Y6V7\",\"6306\":\"Q9Y6W3\",\"6307\":\"Q9Y6W5\",\"6308\":\"Q9Y6X8\",\"6309\":\"Q9Y6X9\",\"6310\":\"Q9Y6Y0\",\"6311\":\"Q9Y6Y8\"},\"Gene names\":{\"0\":\"GATD3A;GATD3B\",\"1\":\"NBDY\",\"2\":\"RBM47\",\"3\":\"TTC26\",\"4\":\"UBA6\",\"5\":\"ESYT2\",\"6\":\"MED19\",\"7\":\"UHRF1BP1L\",\"8\":\"SHTN1\",\"9\":\"TMEM223\",\"10\":\"TMEM120B\",\"11\":\"ARHGAP10\",\"12\":\"ILVBL\",\"13\":\"C1orf226\",\"14\":\"PLEKHG3\",\"15\":\"SH3PXD2B\",\"16\":\"NBAS\",\"17\":\"TARSL2\",\"18\":\"FAM234B\",\"19\":\"DENND3\",\"20\":\"VWA8\",\"21\":\"SBNO1\",\"22\":\"GTPBP10\",\"23\":\"WDR91\",\"24\":\"SH3D21\",\"25\":\"TMEM189\",\"26\":\"TRAPPC13\",\"27\":\"CNOT1\",\"28\":\"BDP1\",\"29\":\"PGP\",\"30\":\"C5orf51\",\"31\":\"ZNF316\",\"32\":\"SMCHD1\",\"33\":\"UNC119B\",\"34\":\"METTL15\",\"35\":\"CCDC85C\",\"36\":\"SAC3D1\",\"37\":\"RGPD3\",\"38\":\"POM121C\",\"39\":\"DDX11L8\",\"40\":\"PHF20L1\",\"41\":\"SNRPG;SNRPGP15\",\"42\":\"NUDT19\",\"43\":\"GPR89A;GPR89B\",\"44\":\"WASH3P;WASH2P;WASHC1\",\"45\":\"UMAD1\",\"46\":\"MCRIP1\",\"47\":\"NACA;NACA\",\"48\":\"C11orf98\",\"49\":\"SLC35A4\",\"50\":\"ASDURF\",\"51\":\"MIEF1\",\"52\":\"DNASE2\",\"53\":\"AGPS\",\"54\":\"UBXN8\",\"55\":\"KIF2A\",\"56\":\"SGK1\",\"57\":\"TK2\",\"58\":\"DDX39A\",\"59\":\"PDLIM1\",\"60\":\"ACOT7\",\"61\":\"MYO1C\",\"62\":\"MYO1C\",\"63\":\"SNAP23\",\"64\":\"HAX1\",\"65\":\"AIP\",\"66\":\"GTPBP1\",\"67\":\"STXBP3\",\"68\":\"RAB27B\",\"69\":\"AP3B1\",\"70\":\"NDUFS8\",\"71\":\"TNFRSF10A\",\"72\":\"PSMD11\",\"73\":\"PSMD12\",\"74\":\"PSMD9\",\"75\":\"ATOX1\",\"76\":\"MEN1\",\"77\":\"CBX4\",\"78\":\"PGRMC1\",\"79\":\"SUPT5H\",\"80\":\"TAF4\",\"81\":\"DFFA\",\"82\":\"RFXAP\",\"83\":\"HIP1\",\"84\":\"CLIC1\",\"85\":\"EIF3F\",\"86\":\"WWP2\",\"87\":\"CDC7\",\"88\":\"ARNTL\",\"89\":\"PIK3CD\",\"90\":\"PDHX\",\"91\":\"DCTN6\",\"92\":\"SLC33A1\",\"93\":\"WASL\",\"94\":\"IPO5\",\"95\":\"POLRMT\",\"96\":\"SAP18\",\"97\":\"EML1\",\"98\":\"IGF2BP3\",\"99\":\"DNM1L\",\"100\":\"DNM1L\",\"101\":\"RTCA\",\"102\":\"PIK3C2A\",\"103\":\"IFRD1\",\"104\":\"PIK3R2\",\"105\":\"GOLIM4\",\"106\":\"MANBA\",\"107\":\"AGRN\",\"108\":\"PLOD2\",\"109\":\"EXOC5\",\"110\":\"ELL2\",\"111\":\"HMGN4\",\"112\":\"NDUFA4\",\"113\":\"PSMD14\",\"114\":\"ZNF593\",\"115\":\"BIN1\",\"116\":\"KPNA3\",\"117\":\"BCL9\",\"118\":\"KRIT1\",\"119\":\"PES1\",\"120\":\"SDCBP\",\"121\":\"MPHOSPH10\",\"122\":\"NOP56\",\"123\":\"DDX3X\",\"124\":\"RNASET2\",\"125\":\"PODXL\",\"126\":\"CCN1\",\"127\":\"PEX12\",\"128\":\"PIR\",\"129\":\"KPNA4\",\"130\":\"NFIB\",\"131\":\"PPP6C\",\"132\":\"NME4\",\"133\":\"PIK3C2B\",\"134\":\"MAN2B1\",\"135\":\"UBE2C\",\"136\":\"PDXK\",\"137\":\"SCD\",\"138\":\"PLPP3\",\"139\":\"ARID1A\",\"140\":\"CDK2AP1;CDK2AP2\",\"141\":\"C2CD2L\",\"142\":\"NEMP1\",\"143\":\"TXNDC9\",\"144\":\"TRAFD1\",\"145\":\"COX7A2L\",\"146\":\"NDUFAB1\",\"147\":\"UBFD1\",\"148\":\"CYB561D2\",\"149\":\"CIT\",\"150\":\"COPE\",\"151\":\"AP3D1\",\"152\":\"CCS\",\"153\":\"ABLIM1\",\"154\":\"DVL1;DVL1P1\",\"155\":\"DVL2\",\"156\":\"CHD1\",\"157\":\"CHD2\",\"158\":\"GOSR2\",\"159\":\"TOR1A\",\"160\":\"TOR1B\",\"161\":\"STX16\",\"162\":\"ADAM10\",\"163\":\"EI24\",\"164\":\"KMT2D\",\"165\":\"ITGB1BP1\",\"166\":\"RGPD8\",\"167\":\"IMPA2\",\"168\":\"MAP2K7\",\"169\":\"ACOT8\",\"170\":\"CDIPT\",\"171\":\"PDCD5\",\"172\":\"PRMT5\",\"173\":\"SLC9A3R1\",\"174\":\"CHEK1\",\"175\":\"TNFRSF10B\",\"176\":\"TPP1\",\"177\":\"TCERG1\",\"178\":\"NDC80\",\"179\":\"NRP1\",\"180\":\"UNC13B\",\"181\":\"POLR3A\",\"182\":\"MRAS\",\"183\":\"PSMA7\",\"184\":\"SCAMP3\",\"185\":\"PHYH\",\"186\":\"BCKDK\",\"187\":\"MGST3\",\"188\":\"GEMIN2\",\"189\":\"TAX1BP3\",\"190\":\"GIPC1\",\"191\":\"PCDH17\",\"192\":\"IKBKB\",\"193\":\"TIMM23;TIMM23B\",\"194\":\"HAT1\",\"195\":\"CASK\",\"196\":\"PLD2\",\"197\":\"UQCRQ\",\"198\":\"MYL12B;MYL12A\",\"199\":\"HGS\",\"200\":\"AURKA\",\"201\":\"RAB29\",\"202\":\"PPP1R12A\",\"203\":\"SLC27A2\",\"204\":\"GAK\",\"205\":\"HNRNPDL\",\"206\":\"HNRNPDL\",\"207\":\"XPO1\",\"208\":\"BTAF1\",\"209\":\"ARHGEF10\",\"210\":\"ZNF609\",\"211\":\"SPTBN2\",\"212\":\"SEC16A\",\"213\":\"PLXNB2\",\"214\":\"KHNYN\",\"215\":\"U2SURP\",\"216\":\"SETD1A\",\"217\":\"SYNJ2\",\"218\":\"KIF3B;KIF3C\",\"219\":\"PFAS\",\"220\":\"CEP290\",\"221\":\"ANKRD28\",\"222\":\"KIAA0391\",\"223\":\"LSM1\",\"224\":\"NPC1\",\"225\":\"AGPAT2\",\"226\":\"DEGS1\",\"227\":\"SCAMP1\",\"228\":\"SCAMP2\",\"229\":\"ARPC1B\",\"230\":\"ARPC2\",\"231\":\"ARPC3\",\"232\":\"BET1\",\"233\":\"ZBTB7B\",\"234\":\"POLR1C\",\"235\":\"TRIM24\",\"236\":\"AXIN1\",\"237\":\"PGRMC2\",\"238\":\"CETN3\",\"239\":\"CTDSPL\",\"240\":\"PFDN6\",\"241\":\"WDR46\",\"242\":\"NKRF\",\"243\":\"GNPAT\",\"244\":\"LAMA5\",\"245\":\"CASC3\",\"246\":\"MRPS12\",\"247\":\"ACOX3\",\"248\":\"RER1\",\"249\":\"SURF4\",\"250\":\"SPTLC1\",\"251\":\"SPTLC2\",\"252\":\"FANCG\",\"253\":\"OGT\",\"254\":\"PMM2\",\"255\":\"TM9SF1\",\"256\":\"MID1\",\"257\":\"HMGB3\",\"258\":\"GPR37\",\"259\":\"PPM1G\",\"260\":\"INPPL1\",\"261\":\"FANCA\",\"262\":\"EIF3D\",\"263\":\"EIF3H\",\"264\":\"HDAC3\",\"265\":\"NVL\",\"266\":\"BCAT2\",\"267\":\"BIRC5\",\"268\":\"IPO8\",\"269\":\"STX7\",\"270\":\"SLC16A6\",\"271\":\"TNRC18\",\"272\":\"SLC16A3\",\"273\":\"SLC31A1\",\"274\":\"ABCC3\",\"275\":\"ABCC4\",\"276\":\"ABCC5\",\"277\":\"CD3EAP\",\"278\":\"P4HA2\",\"279\":\"MAGEB2\",\"280\":\"YKT6\",\"281\":\"NUPL2\",\"282\":\"ARPC5\",\"283\":\"POLR2D\",\"284\":\"CLOCK\",\"285\":\"PDPK1;PDPK2P\",\"286\":\"TAPBP\",\"287\":\"RNF113A\",\"288\":\"KCNN4\",\"289\":\"DHX15\",\"290\":\"RNMT\",\"291\":\"ASAP2\",\"292\":\"TTI1\",\"293\":\"PLXNB1\",\"294\":\"RRP8\",\"295\":\"SIPA1L1\",\"296\":\"CYB5B\",\"297\":\"PRPF4\",\"298\":\"PHGDH\",\"299\":\"NDUFS4\",\"300\":\"DYNC1LI2\",\"301\":\"PSMD3\",\"302\":\"RBFOX2\",\"303\":\"PAPSS1\",\"304\":\"ZW10\",\"305\":\"B4GALT5\",\"306\":\"SART1\",\"307\":\"GPAA1\",\"308\":\"DAPK3\",\"309\":\"ZBTB43\",\"310\":\"AP5Z1\",\"311\":\"HSPA12A\",\"312\":\"ADCY6\",\"313\":\"PPIP5K2\",\"314\":\"MAP3K7\",\"315\":\"EEF1E1\",\"316\":\"RIPK2\",\"317\":\"HNRNPR\",\"318\":\"PRPF3\",\"319\":\"TXNL1\",\"320\":\"TPD52L2\",\"321\":\"EMC8\",\"322\":\"ERI3\",\"323\":\"SYNJ1\",\"324\":\"FIBP\",\"325\":\"EIF4G3\",\"326\":\"TBX1\",\"327\":\"PPIH\",\"328\":\"SUV39H1\",\"329\":\"HTRA2\",\"330\":\"KLF4\",\"331\":\"AKR7A2\",\"332\":\"EPB41L2\",\"333\":\"TGOLN2\",\"334\":\"LAMTOR5\",\"335\":\"B4GAT1\",\"336\":\"MED7\",\"337\":\"WIPF1\",\"338\":\"SGCE\",\"339\":\"RNF13\",\"340\":\"AKAP10\",\"341\":\"DENR\",\"342\":\"XPOT\",\"343\":\"DNPH1\",\"344\":\"TIMM44\",\"345\":\"TRAPPC3\",\"346\":\"CHMP2A\",\"347\":\"PLRG1\",\"348\":\"PRC1\",\"349\":\"ZNF207\",\"350\":\"ZNF207\",\"351\":\"NDUFB5\",\"352\":\"NDUFB3\",\"353\":\"NDUFC1\",\"354\":\"NDUFA2\",\"355\":\"ASNA1\",\"356\":\"BUB1\",\"357\":\"BUB3\",\"358\":\"PLPP2\",\"359\":\"ACTN4\",\"360\":\"GSTZ1\",\"361\":\"BUD23\",\"362\":\"TRIAP1\",\"363\":\"GATC\",\"364\":\"HTATSF1\",\"365\":\"AP1G1\",\"366\":\"STX6\",\"367\":\"SYNGR2\",\"368\":\"SGTA\",\"369\":\"LIAS\",\"370\":\"ENSA\",\"371\":\"SLC25A20\",\"372\":\"NARS\",\"373\":\"MYO1B\",\"374\":\"SLC25A17\",\"375\":\"NUDT21\",\"376\":\"LANCL1\",\"377\":\"STRN\",\"378\":\"RRP9\",\"379\":\"SCO2\",\"380\":\"AKAP8\",\"381\":\"GTPBP6\",\"382\":\"SLC37A4\",\"383\":\"IDH3B\",\"384\":\"NRDC\",\"385\":\"CALU\",\"386\":\"CALU\",\"387\":\"ATP9B\",\"388\":\"AHCYL1\",\"389\":\"KIF1C\",\"390\":\"PRICKLE3\",\"391\":\"EXTL3\",\"392\":\"ORC5\",\"393\":\"NDUFS5\",\"394\":\"PDE6D\",\"395\":\"ORC4\",\"396\":\"PEX1\",\"397\":\"RAD21\",\"398\":\"TIMM8A\",\"399\":\"DHX16\",\"400\":\"ZNRD2\",\"401\":\"SH3BP5\",\"402\":\"MED14\",\"403\":\"PCDH7\",\"404\":\"PRPSAP2\",\"405\":\"SMARCA5\",\"406\":\"SPAG9\",\"407\":\"URB1\",\"408\":\"SIPA1L3\",\"409\":\"ZFC3H1\",\"410\":\"LCMT2\",\"411\":\"AQR\",\"412\":\"OPA1\",\"413\":\"MCM3AP\",\"414\":\"PIP5K1C\",\"415\":\"KIF1B\",\"416\":\"MARCH6\",\"417\":\"KDM1A\",\"418\":\"TBC1D4\",\"419\":\"FZD6\",\"420\":\"FADS1\",\"421\":\"PPL\",\"422\":\"GSDME\",\"423\":\"EVI5\",\"424\":\"MAN1A2\",\"425\":\"MPZL2\",\"426\":\"ACSL4\",\"427\":\"SNX3\",\"428\":\"STX10\",\"429\":\"OGA\",\"430\":\"ADCY9\",\"431\":\"SORBS3\",\"432\":\"SYNCRIP\",\"433\":\"SYNCRIP\",\"434\":\"CDC40\",\"435\":\"B4GALT4\",\"436\":\"NEMF\",\"437\":\"GMDS\",\"438\":\"CCNT1\",\"439\":\"BUB1B\",\"440\":\"PLOD3\",\"441\":\"EIF4E2\",\"442\":\"CCNT2\",\"443\":\"DIAPH1\",\"444\":\"SELENOF\",\"445\":\"EXOC3\",\"446\":\"PDE8A\",\"447\":\"PLIN3\",\"448\":\"KPNA6\",\"449\":\"UGDH\",\"450\":\"CTNND1\",\"451\":\"SNX2\",\"452\":\"DPM1\",\"453\":\"USO1\",\"454\":\"MRPS14\",\"455\":\"TOM1\",\"456\":\"PFKFB2\",\"457\":\"CCDC22\",\"458\":\"PQBP1\",\"459\":\"TIMM17B\",\"460\":\"DKC1\",\"461\":\"EIF5B\",\"462\":\"EDF1\",\"463\":\"KIN\",\"464\":\"DNAJA2\",\"465\":\"BRD4\",\"466\":\"CUTA\",\"467\":\"OPHN1\",\"468\":\"SMPD2\",\"469\":\"TBL1X\",\"470\":\"CTSV\",\"471\":\"HUS1\",\"472\":\"PFDN1\",\"473\":\"RNASEH1\",\"474\":\"NBN\",\"475\":\"NOL3\",\"476\":\"DTNB\",\"477\":\"RNGTT\",\"478\":\"ABCB7\",\"479\":\"MITF\",\"480\":\"SRGAP2\",\"481\":\"IGSF3\",\"482\":\"DNAJC6\",\"483\":\"FAM20B\",\"484\":\"EFCAB14\",\"485\":\"WDR1\",\"486\":\"ATP9A\",\"487\":\"ROCK2\",\"488\":\"CLASP2\",\"489\":\"PTCD1\",\"490\":\"COBL\",\"491\":\"CPNE3\",\"492\":\"DEPDC5\",\"493\":\"ATG13\",\"494\":\"ICOSLG\",\"495\":\"HIP1R\",\"496\":\"OBSL1\",\"497\":\"RNF40\",\"498\":\"PHF2\",\"499\":\"ZC3H11A\",\"500\":\"CLUH\",\"501\":\"KDM4A\",\"502\":\"DNAJC13\",\"503\":\"CNOT3\",\"504\":\"ANKRD17\",\"505\":\"SIN3B\",\"506\":\"DNAJB6\",\"507\":\"LRP5\",\"508\":\"COQ9\",\"509\":\"GGCT\",\"510\":\"NDUFS7\",\"511\":\"NDUFS2\",\"512\":\"ZPR1\",\"513\":\"DUSP11\",\"514\":\"NIPSNAP2\",\"515\":\"HMMR\",\"516\":\"PDCD6\",\"517\":\"TBCA\",\"518\":\"ATP6V1G1\",\"519\":\"VPS4B\",\"520\":\"MPDU1\",\"521\":\"ENTPD6\",\"522\":\"ZNF217\",\"523\":\"H2AFY\",\"524\":\"FLNB\",\"525\":\"NCOR1\",\"526\":\"VAMP4\",\"527\":\"NDUFS6\",\"528\":\"PEX14\",\"529\":\"TRIM3\",\"530\":\"TULP3\",\"531\":\"SLC43A1\",\"532\":\"CS\",\"533\":\"SPAG7\",\"534\":\"SEC22B\",\"535\":\"PRPF40A\",\"536\":\"TACC1\",\"537\":\"NME6\",\"538\":\"CDC45\",\"539\":\"LRCH4\",\"540\":\"MTX2\",\"541\":\"VPS26A\",\"542\":\"NDUFB1\",\"543\":\"PMPCB\",\"544\":\"SAP30\",\"545\":\"MED24\",\"546\":\"KATNA1\",\"547\":\"CRLF1\",\"548\":\"PSIP1\",\"549\":\"ERLIN1\",\"550\":\"NDUFS3\",\"551\":\"SRSF10\",\"552\":\"GMNN\",\"553\":\"CLN5\",\"554\":\"HSBP1\",\"555\":\"ECI2\",\"556\":\"TADA3\",\"557\":\"TAF5L\",\"558\":\"EED\",\"559\":\"BANF1\",\"560\":\"SF3B1\",\"561\":\"CSDE1\",\"562\":\"WBP4\",\"563\":\"STX11\",\"564\":\"PRKRA\",\"565\":\"MTRF1\",\"566\":\"LRP6\",\"567\":\"MED6\",\"568\":\"MYCBP2\",\"569\":\"GCAT\",\"570\":\"NPM3\",\"571\":\"LYPLA1\",\"572\":\"ERAL1\",\"573\":\"CTAG2\",\"574\":\"SNRNP200\",\"575\":\"TRMU\",\"576\":\"TIPRL\",\"577\":\"OFD1\",\"578\":\"TOM1L1\",\"579\":\"RPS6KA4\",\"580\":\"SURF6\",\"581\":\"UTP20\",\"582\":\"NUP155\",\"583\":\"RP2\",\"584\":\"WDHD1\",\"585\":\"CRTAP\",\"586\":\"SLC25A12\",\"587\":\"PALM\",\"588\":\"ATP6AP2\",\"589\":\"RNASEH2A\",\"590\":\"CDC123\",\"591\":\"BCAR3\",\"592\":\"POP7\",\"593\":\"RPP40\",\"594\":\"EIF3G\",\"595\":\"EIF3J\",\"596\":\"PSMD10\",\"597\":\"AP1G2\",\"598\":\"ZMPSTE24\",\"599\":\"PPP1R37\",\"600\":\"IDH1\",\"601\":\"GATB\",\"602\":\"SCO1\",\"603\":\"ATRN\",\"604\":\"STAM2\",\"605\":\"CCNK\",\"606\":\"DHRS3\",\"607\":\"ARL6IP5\",\"608\":\"PIAS1\",\"609\":\"BCAS2\",\"610\":\"DCTN3\",\"611\":\"DNAJC8\",\"612\":\"SMNDC1\",\"613\":\"ATP5PD\",\"614\":\"FLOT1\",\"615\":\"TRIO\",\"616\":\"ATP5MG\",\"617\":\"MPDZ\",\"618\":\"CPD\",\"619\":\"GLRX3\",\"620\":\"RSL1D1\",\"621\":\"WFS1\",\"622\":\"CLPX\",\"623\":\"SNCG\",\"624\":\"CIAO1\",\"625\":\"ZFAND5\",\"626\":\"SRP72\",\"627\":\"DXO\",\"628\":\"DDAH1\",\"629\":\"RECQL4\",\"630\":\"RECQL5\",\"631\":\"URI1\",\"632\":\"URI1\",\"633\":\"B3GAT3\",\"634\":\"MTA2\",\"635\":\"USP1\",\"636\":\"STK10\",\"637\":\"PRKD3\",\"638\":\"LTN1\",\"639\":\"TOMM70\",\"640\":\"TOX4\",\"641\":\"MICAL2\",\"642\":\"KIAA0754\",\"643\":\"SEC24D\",\"644\":\"SUPT7L\",\"645\":\"FCHSD2\",\"646\":\"UFL1\",\"647\":\"SORBS2\",\"648\":\"PHF14\",\"649\":\"PHF14\",\"650\":\"TMEM63A\",\"651\":\"FARP2\",\"652\":\"UBXN7\",\"653\":\"LRIG2\",\"654\":\"SUN1\",\"655\":\"PLPBP\",\"656\":\"ERLIN2\",\"657\":\"PRPF6\",\"658\":\"PCF11\",\"659\":\"FRYL\",\"660\":\"NFAT5\",\"661\":\"ENDOD1\",\"662\":\"GLCE\",\"663\":\"GLS\",\"664\":\"HAUS5\",\"665\":\"KDM4B\",\"666\":\"RHOBTB3\",\"667\":\"SOGA1\",\"668\":\"USP19\",\"669\":\"AP2A2\",\"670\":\"SEC31A\",\"671\":\"CLSTN1\",\"672\":\"CEP152\",\"673\":\"HEXIM1\",\"674\":\"TJP3\",\"675\":\"RPP14\",\"676\":\"CCNB2\",\"677\":\"YIF1A\",\"678\":\"UBR5\",\"679\":\"AGFG2\",\"680\":\"PRSS23\",\"681\":\"SCAF4\",\"682\":\"NDUFB6\",\"683\":\"MFN2\",\"684\":\"SNUPN\",\"685\":\"UBE4B\",\"686\":\"ZFPL1\",\"687\":\"ELP1\",\"688\":\"UBL3\",\"689\":\"NDUFB4\",\"690\":\"NDUFB8\",\"691\":\"NDUFA7\",\"692\":\"RTN3\",\"693\":\"LETM1\",\"694\":\"EPN2\",\"695\":\"STBD1\",\"696\":\"LEPROTL1\",\"697\":\"ZRANB2\",\"698\":\"SNX4\",\"699\":\"ZWINT\",\"700\":\"LUC7L3\",\"701\":\"KIF20A\",\"702\":\"KIF4A\",\"703\":\"MBD4\",\"704\":\"SBF1\",\"705\":\"GOSR1\",\"706\":\"KAT7\",\"707\":\"LYPD3\",\"708\":\"VAPB\",\"709\":\"SNAPIN\",\"710\":\"MPZL1\",\"711\":\"NDUFC2\",\"712\":\"NDUFA10\",\"713\":\"FKBP9\",\"714\":\"PGLS\",\"715\":\"PAPSS2\",\"716\":\"SMC2\",\"717\":\"TACC2\",\"718\":\"TRIM16\",\"719\":\"FARS2\",\"720\":\"ZBTB7A\",\"721\":\"LYPLA2\",\"722\":\"IPO7\",\"723\":\"SLU7\",\"724\":\"PGM3\",\"725\":\"CD2BP2\",\"726\":\"MED26\",\"727\":\"SVIL\",\"728\":\"AHSA1\",\"729\":\"PARN\",\"730\":\"PSMG1\",\"731\":\"FMNL1\",\"732\":\"SGPL1\",\"733\":\"CTDNEP1\",\"734\":\"NSA2\",\"735\":\"H6PD\",\"736\":\"SEC24A\",\"737\":\"SEC24B\",\"738\":\"CBX6\",\"739\":\"TDP2\",\"740\":\"MPC2\",\"741\":\"ETHE1\",\"742\":\"ACSL3\",\"743\":\"POLR1A\",\"744\":\"PCNT\",\"745\":\"YEATS4\",\"746\":\"ZBTB11\",\"747\":\"CNOT4\",\"748\":\"STAMBP\",\"749\":\"FSTL3\",\"750\":\"CPSF4\",\"751\":\"ECEL1\",\"752\":\"CDS2\",\"753\":\"FGFR1OP\",\"754\":\"BRD1\",\"755\":\"POP4\",\"756\":\"HERC2\",\"757\":\"RAB3D\",\"758\":\"SNAP29\",\"759\":\"OXSR1\",\"760\":\"HSPA4L\",\"761\":\"PTBP3\",\"762\":\"LSM8\",\"763\":\"AP2A1\",\"764\":\"WIZ\",\"765\":\"STAU1\",\"766\":\"TTC4\",\"767\":\"BAG2\",\"768\":\"BAG3\",\"769\":\"MAP4K4\",\"770\":\"MLYCD\",\"771\":\"CRYZL1\",\"772\":\"AIFM1\",\"773\":\"CLIC3\",\"774\":\"EML2\",\"775\":\"LATS1\",\"776\":\"TSPAN13\",\"777\":\"BPNT1\",\"778\":\"DDAH2\",\"779\":\"ABHD16A\",\"780\":\"GPANK1\",\"781\":\"TXNDC12\",\"782\":\"TRUB2\",\"783\":\"ECD\",\"784\":\"SYF2\",\"785\":\"RECK\",\"786\":\"MBD3\",\"787\":\"TOP3B\",\"788\":\"NUDT3\",\"789\":\"AGR2\",\"790\":\"PTTG1\",\"791\":\"BCL10\",\"792\":\"NDUFB10\",\"793\":\"CLPTM1\",\"794\":\"ZBED1\",\"795\":\"MOCS2\",\"796\":\"TOMM40\",\"797\":\"PEX11B\",\"798\":\"PAK4\",\"799\":\"ACTL6A\",\"800\":\"CCNE2\",\"801\":\"NSD2\",\"802\":\"MOCS2\",\"803\":\"LDHA\",\"804\":\"GLUD1;GLUD2\",\"805\":\"DHFR\",\"806\":\"CYB5R3\",\"807\":\"GSR\",\"808\":\"MT-CO2\",\"809\":\"SOD1\",\"810\":\"PNP\",\"811\":\"HPRT1\",\"812\":\"GOT2\",\"813\":\"ABL1\",\"814\":\"EGFR\",\"815\":\"PGK1\",\"816\":\"AK1\",\"817\":\"ASS1\",\"818\":\"OAS1\",\"819\":\"C3\",\"820\":\"TIMP1\",\"821\":\"MYC\",\"822\":\"NRAS\",\"823\":\"HRAS\",\"824\":\"KRAS\",\"825\":\"LDLR\",\"826\":\"TGFB1\",\"827\":\"HLA-A;HLA-A\",\"828\":\"COL4A1\",\"829\":\"LMNA\",\"830\":\"TFRC\",\"831\":\"FTH1\",\"832\":\"MT-ND4\",\"833\":\"MT-ND5\",\"834\":\"MT-ATP8\",\"835\":\"VTN\",\"836\":\"CAT\",\"837\":\"GBA\",\"838\":\"ALDOA\",\"839\":\"CSTB\",\"840\":\"ANXA1\",\"841\":\"APOB\",\"842\":\"NR3C1\",\"843\":\"PRNP\",\"844\":\"SOD2\",\"845\":\"OAT\",\"846\":\"TK1\",\"847\":\"GAPDH\",\"848\":\"ERBB2\",\"849\":\"CAPNS1\",\"850\":\"HSPB1\",\"851\":\"TYMS\",\"852\":\"RPN1\",\"853\":\"RPN2\",\"854\":\"GNAI2\",\"855\":\"SLC4A2\",\"856\":\"ATP1A1\",\"857\":\"ATP1B1\",\"858\":\"APP\",\"859\":\"HMGN1\",\"860\":\"SLC25A5\",\"861\":\"ISG15\",\"862\":\"PCCA\",\"863\":\"PCCB\",\"864\":\"ALPL\",\"865\":\"ALPP\",\"866\":\"EIF2S1\",\"867\":\"ICAM1\",\"868\":\"RPLP1\",\"869\":\"RPLP2\",\"870\":\"RPLP0;RPLP0P6\",\"871\":\"POLR3D\",\"872\":\"SSB\",\"873\":\"TFAP2A\",\"874\":\"ITGB1\",\"875\":\"KRT18\",\"876\":\"UROD\",\"877\":\"INSR\",\"878\":\"FYN\",\"879\":\"GLA\",\"880\":\"GSN\",\"881\":\"RB1\",\"882\":\"PTMA\",\"883\":\"CDK1\",\"884\":\"ATP5F1B\",\"885\":\"S100A6\",\"886\":\"EIF4E\",\"887\":\"ENO1\",\"888\":\"PYGL\",\"889\":\"GPI\",\"890\":\"POLB\",\"891\":\"NPM1\",\"892\":\"TPM3\",\"893\":\"ITGAV\",\"894\":\"LPL\",\"895\":\"HEXA\",\"896\":\"SERPINE2\",\"897\":\"EPHX1\",\"898\":\"DBI\",\"899\":\"LDHB\",\"900\":\"CENPB\",\"901\":\"GPX1\",\"902\":\"P4HB\",\"903\":\"H1F0\",\"904\":\"CTSD\",\"905\":\"ANXA2;ANXA2P2\",\"906\":\"CAPN1\",\"907\":\"TUBB\",\"908\":\"PSAP\",\"909\":\"HEXB\",\"910\":\"CTSL\",\"911\":\"PFN1\",\"912\":\"APRT\",\"913\":\"EPRS\",\"914\":\"CTSB\",\"915\":\"HSP90AA1\",\"916\":\"HNRNPC;HNRNPCL4;HNRNPCL1;HNRNPCL3;HNRNPCL2\",\"917\":\"HNRNPC\",\"918\":\"UQCRH\",\"919\":\"LAMB1\",\"920\":\"YES1\",\"921\":\"LYN\",\"922\":\"TPM2\",\"923\":\"FH\",\"924\":\"ERCC1\",\"925\":\"THBS1\",\"926\":\"SP1\",\"927\":\"IGF1R\",\"928\":\"ANXA6\",\"929\":\"RHOC\",\"930\":\"CD55\",\"931\":\"ABCB1\",\"932\":\"SLC3A2\",\"933\":\"GUSB\",\"934\":\"PFKM\",\"935\":\"HSP90AB1\",\"936\":\"SRPRA\",\"937\":\"ASNS\",\"938\":\"HMBS\",\"939\":\"PDHA1\",\"940\":\"COL4A2\",\"941\":\"CYC1\",\"942\":\"SNRPB2\",\"943\":\"MET\",\"944\":\"MELTF\",\"945\":\"SNRNP70\",\"946\":\"ITGA5\",\"947\":\"NFIC\",\"948\":\"VIM\",\"949\":\"RPS17\",\"950\":\"GNAI3\",\"951\":\"ANXA5\",\"952\":\"RPSA\",\"953\":\"CD63\",\"954\":\"MRPL3\",\"955\":\"SNRPA\",\"956\":\"FGF2\",\"957\":\"ACAA1\",\"958\":\"SRP19\",\"959\":\"SNRPC\",\"960\":\"LGALS1\",\"961\":\"QDPR\",\"962\":\"HMGB1;HMGB1P1\",\"963\":\"TPM1\",\"964\":\"TPM1\",\"965\":\"CLTA\",\"966\":\"CLTB\",\"967\":\"ANXA4\",\"968\":\"CNP\",\"969\":\"HMOX1\",\"970\":\"DLD\",\"971\":\"HNRNPA1;HNRNPA1L2\",\"972\":\"HNRNPA1\",\"973\":\"SNRPA1\",\"974\":\"COX6C\",\"975\":\"PARP1\",\"976\":\"POLA1\",\"977\":\"IFIT1\",\"978\":\"ALPI\",\"979\":\"LTA4H\",\"980\":\"ALDOC\",\"981\":\"H2AFV;H2AFZ\",\"982\":\"HIST1H2AJ;HIST1H2AH;H2AFJ;HIST1H2AD;HIST1H2AM;HIST1H2AC;HIST3H2A;HIST1H2AE\",\"983\":\"FBXO45\",\"984\":\"CISD3\",\"985\":\"POLR2M;GCOM2\",\"986\":\"DERPC\",\"987\":\"CHTF8\",\"988\":\"PRSS56\",\"989\":\"RAB34\",\"990\":\"SMIM13\",\"991\":\"HSPA1A;HSPA1B\",\"992\":\"U2AF1L5;U2AF1\",\"993\":\"CBSL;CBS\",\"994\":\"CALM3;CALM2;CALM1\",\"995\":\"CSB-PGBD3;PGBD3\",\"996\":\"POLR1D\",\"997\":\"FDX1\",\"998\":\"RO60\",\"999\":\"MYBL2\",\"1000\":\"GAA\",\"1001\":\"RRAS\",\"1002\":\"HLA-A;HLA-A\",\"1003\":\"ARAF\",\"1004\":\"HIST1H1E\",\"1005\":\"DLAT\",\"1006\":\"PTPRF\",\"1007\":\"NR2F6\",\"1008\":\"TXN\",\"1009\":\"COX5B\",\"1010\":\"CTSA\",\"1011\":\"MGST1\",\"1012\":\"PRKAR1A\",\"1013\":\"ESD\",\"1014\":\"HSPD1\",\"1015\":\"CLU\",\"1016\":\"HSPA5\",\"1017\":\"LAMC1\",\"1018\":\"ACP2\",\"1019\":\"HSPA8\",\"1020\":\"SLC2A1\",\"1021\":\"SLC2A3;SLC2A14\",\"1022\":\"EPB41\",\"1023\":\"UMPS\",\"1024\":\"PDHB\",\"1025\":\"DBT\",\"1026\":\"PYGB\",\"1027\":\"RALA\",\"1028\":\"RALB\",\"1029\":\"BCR\",\"1030\":\"SPTB\",\"1031\":\"LAMP1\",\"1032\":\"ACADM\",\"1033\":\"TOP1\",\"1034\":\"TOP2A\",\"1035\":\"G6PD\",\"1036\":\"UBL4A\",\"1037\":\"PC\",\"1038\":\"DMD\",\"1039\":\"MTHFD1\",\"1040\":\"IGF2R\",\"1041\":\"ADH5\",\"1042\":\"CDK4\",\"1043\":\"PRPS2\",\"1044\":\"PABPC1;PABPC3\",\"1045\":\"PCNA\",\"1046\":\"COX6A1\",\"1047\":\"HARS\",\"1048\":\"SLC25A4\",\"1049\":\"SLC25A6\",\"1050\":\"IMPDH2\",\"1051\":\"TPR\",\"1052\":\"CKB\",\"1053\":\"ANXA3\",\"1054\":\"CKMT1B\",\"1055\":\"BCKDHA\",\"1056\":\"ACTN1\",\"1057\":\"SRC\",\"1058\":\"PEPD\",\"1059\":\"XRCC6\",\"1060\":\"XRCC5\",\"1061\":\"UNG\",\"1062\":\"NR2C1\",\"1063\":\"COX4I1\",\"1064\":\"ALAS1\",\"1065\":\"IFI30\",\"1066\":\"LAMP2\",\"1067\":\"RNH1\",\"1068\":\"CYBA\",\"1069\":\"RARG\",\"1070\":\"EEF2\",\"1071\":\"PDIA4\",\"1072\":\"P4HA1\",\"1073\":\"TPT1\",\"1074\":\"F3\",\"1075\":\"HLA-E\",\"1076\":\"PLS3\",\"1077\":\"APEH\",\"1078\":\"ETFA\",\"1079\":\"GYS1\",\"1080\":\"PRKAR2A\",\"1081\":\"ENO3\",\"1082\":\"GTF2F2\",\"1083\":\"CD59\",\"1084\":\"MTHFD2\",\"1085\":\"MIF\",\"1086\":\"CD99\",\"1087\":\"PRKCSH\",\"1088\":\"FDPS\",\"1089\":\"TRIM27\",\"1090\":\"CPM\",\"1091\":\"COX7A2\",\"1092\":\"AKR1A1\",\"1093\":\"PKM\",\"1094\":\"HSP90B1\",\"1095\":\"CCNB1\",\"1096\":\"MYL6B\",\"1097\":\"SNRPB;SNRPN\",\"1098\":\"IDE\",\"1099\":\"COX6B1\",\"1100\":\"POU2F1\",\"1101\":\"HNRNPL\",\"1102\":\"DARS\",\"1103\":\"JUP\",\"1104\":\"UQCRB\",\"1105\":\"AKR1B1\",\"1106\":\"PVR\",\"1107\":\"GSPT1;GSPT2\",\"1108\":\"IFNGR1\",\"1109\":\"ARSA\",\"1110\":\"B4GALT1\",\"1111\":\"EZR\",\"1112\":\"FOLR1\",\"1113\":\"ATF2\",\"1114\":\"UCHL3\",\"1115\":\"FOSL2\",\"1116\":\"CD46\",\"1117\":\"CD46\",\"1118\":\"NME1\",\"1119\":\"NQO1\",\"1120\":\"GNS\",\"1121\":\"HIVEP1\",\"1122\":\"ARSB\",\"1123\":\"RPS2\",\"1124\":\"TCF3\",\"1125\":\"DSP\",\"1126\":\"RPA2\",\"1127\":\"COX7C\",\"1128\":\"NPR1\",\"1129\":\"CD44\",\"1130\":\"NQO2\",\"1131\":\"H2AFX\",\"1132\":\"CBR1\",\"1133\":\"ACADS\",\"1134\":\"CREB1\",\"1135\":\"SLC25A16\",\"1136\":\"GLB1\",\"1137\":\"NCK1\",\"1138\":\"GCFC2\",\"1139\":\"HIST1H1B\",\"1140\":\"HIST1H1C;HIST1H1D\",\"1141\":\"POR\",\"1142\":\"FER\",\"1143\":\"ATP2A2\",\"1144\":\"FAH\",\"1145\":\"STMN1\",\"1146\":\"YBX3\",\"1147\":\"ZFX;ZFY\",\"1148\":\"ZNF24\",\"1149\":\"ZKSCAN1\",\"1150\":\"NAGA\",\"1151\":\"HSPA6;HSPA7\",\"1152\":\"HMGA1\",\"1153\":\"HMGA1\",\"1154\":\"TMEM11\",\"1155\":\"GOT1\",\"1156\":\"PRKCA\",\"1157\":\"JUNB\",\"1158\":\"ITGA2\",\"1159\":\"NPR3\",\"1160\":\"UBTF\",\"1161\":\"JUND\",\"1162\":\"ATF7\",\"1163\":\"NDUFB7\",\"1164\":\"CAPN2\",\"1165\":\"CEBPB\",\"1166\":\"PTPN2\",\"1167\":\"AMD1\",\"1168\":\"CTPS1\",\"1169\":\"ENG\",\"1170\":\"DDX5\",\"1171\":\"PFKL\",\"1172\":\"LGALS3\",\"1173\":\"PSMC3\",\"1174\":\"TCP1\",\"1175\":\"PTPN1\",\"1176\":\"ERCC2\",\"1177\":\"RPL35A\",\"1178\":\"ITGB5\",\"1179\":\"ARF4\",\"1180\":\"RPL7\",\"1181\":\"VCL\",\"1182\":\"PTPRA\",\"1183\":\"SON\",\"1184\":\"NELFE\",\"1185\":\"RPL17\",\"1186\":\"PGAM1\",\"1187\":\"RCC1\",\"1188\":\"SDC1\",\"1189\":\"ATF6\",\"1190\":\"LIG1\",\"1191\":\"ATP5PF\",\"1192\":\"XRCC1\",\"1193\":\"PAM\",\"1194\":\"PLCG1\",\"1195\":\"CD58\",\"1196\":\"NCL\",\"1197\":\"POLR2C\",\"1198\":\"POLR2E\",\"1199\":\"NDUFV2\",\"1200\":\"TNFRSF1A\",\"1201\":\"GGT1\",\"1202\":\"ERCC3\",\"1203\":\"EIF2AK2\",\"1204\":\"SRM\",\"1205\":\"SLC9A1\",\"1206\":\"CSNK2A2\",\"1207\":\"RXRA\",\"1208\":\"NFKB1\",\"1209\":\"TYMP\",\"1210\":\"ATP2B1\",\"1211\":\"EIF2S2\",\"1212\":\"ANXA7\",\"1213\":\"TBP\",\"1214\":\"CCNA2\",\"1215\":\"BTF3\",\"1216\":\"RAB3A\",\"1217\":\"RAB4A\",\"1218\":\"RAB5A\",\"1219\":\"RAB6A\",\"1220\":\"MSH3\",\"1221\":\"PSMB1\",\"1222\":\"M6PR\",\"1223\":\"COX5A\",\"1224\":\"LMNB1\",\"1225\":\"CAST\",\"1226\":\"EFNA1\",\"1227\":\"IMPDH1\",\"1228\":\"C4BPB\",\"1229\":\"COL5A1\",\"1230\":\"AGA\",\"1231\":\"CDK11B;CDK11A\",\"1232\":\"GSTM3\",\"1233\":\"ATP6V1B2\",\"1234\":\"ATP6V1C1\",\"1235\":\"CSRP1\",\"1236\":\"FLNA\",\"1237\":\"NF1\",\"1238\":\"ACO1\",\"1239\":\"NT5E\",\"1240\":\"TAF1\",\"1241\":\"VDAC1\",\"1242\":\"SDHB\",\"1243\":\"CD9\",\"1244\":\"BCKDHB\",\"1245\":\"COMT\",\"1246\":\"MMUT\",\"1247\":\"OSBP\",\"1248\":\"PCMT1\",\"1249\":\"FBL\",\"1250\":\"GART\",\"1251\":\"PAICS\",\"1252\":\"SCP2\",\"1253\":\"UBA1\",\"1254\":\"NME2;NME2P1\",\"1255\":\"FGFR4\",\"1256\":\"FDXR\",\"1257\":\"HNRNPA2B1\",\"1258\":\"RFX1\",\"1259\":\"CBL\",\"1260\":\"PRKACB\",\"1261\":\"UQCRC2\",\"1262\":\"FECH\",\"1263\":\"FBLN1\",\"1264\":\"TCEA1\",\"1265\":\"PTGS1\",\"1266\":\"ITGA6\",\"1267\":\"SFPQ\",\"1268\":\"TUBG1;TUBG2\",\"1269\":\"PPIB\",\"1270\":\"ME2\",\"1271\":\"WARS\",\"1272\":\"RPS3\",\"1273\":\"GCSH\",\"1274\":\"JAK1\",\"1275\":\"SP100\",\"1276\":\"NFYA\",\"1277\":\"AHCY\",\"1278\":\"CFL1\",\"1279\":\"EIF4B\",\"1280\":\"ATP2B4\",\"1281\":\"GATA2\",\"1282\":\"CPT2\",\"1283\":\"DTYMK\",\"1284\":\"RRM1\",\"1285\":\"KDELR1;KDELR2\",\"1286\":\"NR2F2\",\"1287\":\"EEF1B2\",\"1288\":\"ATP5PB\",\"1289\":\"ACP1\",\"1290\":\"ACAT1\",\"1291\":\"CCNC\",\"1292\":\"POLR2A\",\"1293\":\"CDK2\",\"1294\":\"APC\",\"1295\":\"GRK2;GRK3\",\"1296\":\"MCM3\",\"1297\":\"NFYB\",\"1298\":\"MPST\",\"1299\":\"LAMA1\",\"1300\":\"RPS12\",\"1301\":\"BRD2\",\"1302\":\"FAS\",\"1303\":\"YY1\",\"1304\":\"DNAJB1\",\"1305\":\"ATP5F1A\",\"1306\":\"PSMA1\",\"1307\":\"PSMA2\",\"1308\":\"PSMA3\",\"1309\":\"PSMA4\",\"1310\":\"S100P\",\"1311\":\"ITGA3\",\"1312\":\"MSN\",\"1313\":\"PTPN3\",\"1314\":\"DDX6\",\"1315\":\"DNMT1\",\"1316\":\"U2AF2\",\"1317\":\"RPL13\",\"1318\":\"CHML\",\"1319\":\"IVD\",\"1320\":\"S100A4\",\"1321\":\"MGAT1\",\"1322\":\"HMGB2\",\"1323\":\"PTBP1\",\"1324\":\"TARS\",\"1325\":\"VARS\",\"1326\":\"EEF1G\",\"1327\":\"FKBP2\",\"1328\":\"STOM\",\"1329\":\"AK4\",\"1330\":\"YWHAQ\",\"1331\":\"MAPK3\",\"1332\":\"MARK3\",\"1333\":\"ATP6V0C\",\"1334\":\"ARNT\",\"1335\":\"RPL10\",\"1336\":\"RPA1\",\"1337\":\"APEX1\",\"1338\":\"CAD\",\"1339\":\"CALR\",\"1340\":\"MAP4\",\"1341\":\"MAP4\",\"1342\":\"CANX\",\"1343\":\"PSMA5\",\"1344\":\"PSMB4\",\"1345\":\"PSMB6\",\"1346\":\"PSMB5\",\"1347\":\"ABCD3\",\"1348\":\"ITPRID2\",\"1349\":\"PEX2\",\"1350\":\"NDUFS1\",\"1351\":\"POLD1\",\"1352\":\"TEAD1\",\"1353\":\"SMARCA1\",\"1354\":\"SMARCA1\",\"1355\":\"MAPK1\",\"1356\":\"RXRB\",\"1357\":\"ERCC5\",\"1358\":\"GRN\",\"1359\":\"LAP3\",\"1360\":\"GTF2E1\",\"1361\":\"GTF2E2\",\"1362\":\"TPP2\",\"1363\":\"IMPA1\",\"1364\":\"EPHA2\",\"1365\":\"PTPN6\",\"1366\":\"SHC1\",\"1367\":\"MPG\",\"1368\":\"CRABP2\",\"1369\":\"ARID4A\",\"1370\":\"KDM5A\",\"1371\":\"TKT\",\"1372\":\"RBMS1\",\"1373\":\"TYK2\",\"1374\":\"EEF1D\",\"1375\":\"EEF1D\",\"1376\":\"MARCKS\",\"1377\":\"GNA11\",\"1378\":\"ALDH4A1\",\"1379\":\"ERP29\",\"1380\":\"PRDX6\",\"1381\":\"BLVRB\",\"1382\":\"PRDX5\",\"1383\":\"DDT;DDTL\",\"1384\":\"PRDX3\",\"1385\":\"ATP5F1D\",\"1386\":\"RPL12\",\"1387\":\"ECHS1\",\"1388\":\"CMPK1\",\"1389\":\"PEBP1\",\"1390\":\"PDIA3\",\"1391\":\"PPP2R1A\",\"1392\":\"PPP2R1B\",\"1393\":\"CDC27\",\"1394\":\"CCND3\",\"1395\":\"WEE1\",\"1396\":\"PPIF\",\"1397\":\"TM4SF1\",\"1398\":\"NKTR\",\"1399\":\"NMT1\",\"1400\":\"HLA-B;HLA-B;HLA-B;HLA-B;HLA-B;HLA-B;HLA-B;HLA-B\",\"1401\":\"HLA-B;HLA-B\",\"1402\":\"HLA-C;HLA-C;HLA-C;HLA-C;HLA-C;HLA-C;HLA-C;HLA-C;HLA-C\",\"1403\":\"HMOX2\",\"1404\":\"ADSS\",\"1405\":\"AXL\",\"1406\":\"LRPAP1\",\"1407\":\"TSPO\",\"1408\":\"ADSL\",\"1409\":\"CLIP1\",\"1410\":\"SRI\",\"1411\":\"SERPINB1\",\"1412\":\"SLC7A1\",\"1413\":\"ALDH1B1\",\"1414\":\"POLR2B\",\"1415\":\"SDHA\",\"1416\":\"GDI1\",\"1417\":\"MAT2A\",\"1418\":\"PRKAR1B\",\"1419\":\"CPS1\",\"1420\":\"RRM2\",\"1421\":\"SDC4\",\"1422\":\"TIA1\",\"1423\":\"DNAJA1\",\"1424\":\"AKT1\",\"1425\":\"UQCRC1\",\"1426\":\"HIBADH\",\"1427\":\"ATIC\",\"1428\":\"HNRNPH3\",\"1429\":\"HNRNPH1\",\"1430\":\"YWHAB\",\"1431\":\"SFN\",\"1432\":\"STIP1\",\"1433\":\"S100A11\",\"1434\":\"L1CAM\",\"1435\":\"PRDX2\",\"1436\":\"ARRB2\",\"1437\":\"GK;GK3P\",\"1438\":\"PYCR1\",\"1439\":\"ELF1\",\"1440\":\"HPD\",\"1441\":\"GTF2H1\",\"1442\":\"STX2\",\"1443\":\"CTH\",\"1444\":\"RPL9P9\",\"1445\":\"CD70\",\"1446\":\"KIF5B\",\"1447\":\"CSTF2\",\"1448\":\"DUT\",\"1449\":\"ABCC1\",\"1450\":\"CKS2\",\"1451\":\"ABCD1\",\"1452\":\"MAN1A1\",\"1453\":\"TTK\",\"1454\":\"MCM4\",\"1455\":\"MCM5\",\"1456\":\"MCM7\",\"1457\":\"GALNS\",\"1458\":\"SDC2\",\"1459\":\"SHMT1\",\"1460\":\"SHMT2\",\"1461\":\"HSPA4\",\"1462\":\"GRK5\",\"1463\":\"GPC1\",\"1464\":\"CTNNA1\",\"1465\":\"CTNNB1\",\"1466\":\"BMI1\",\"1467\":\"PHB\",\"1468\":\"SERPINB6\",\"1469\":\"NF2\",\"1470\":\"RDX\",\"1471\":\"RPA3\",\"1472\":\"RFC4\",\"1473\":\"RFC2\",\"1474\":\"RFC1\",\"1475\":\"RPL22\",\"1476\":\"GTF2F1\",\"1477\":\"SPR\",\"1478\":\"FBN1\",\"1479\":\"AGL\",\"1480\":\"MYH9\",\"1481\":\"MYH10\",\"1482\":\"COPB2\",\"1483\":\"SOAT1\",\"1484\":\"ADD1\",\"1485\":\"BSG\",\"1486\":\"TIMP3\",\"1487\":\"FUS\",\"1488\":\"NUP214\",\"1489\":\"DEK\",\"1490\":\"ATP7B\",\"1491\":\"GLRX\",\"1492\":\"CHKA\",\"1493\":\"HMGCL\",\"1494\":\"PSMC2\",\"1495\":\"ARL2\",\"1496\":\"ARL3\",\"1497\":\"MAP2K2\",\"1498\":\"ATP5F1C\",\"1499\":\"ATP6V1E1\",\"1500\":\"CPOX\",\"1501\":\"RPL4\",\"1502\":\"NUDT1\",\"1503\":\"LONP1\",\"1504\":\"PGM1\",\"1505\":\"PPP1CC\",\"1506\":\"BMPR1A\",\"1507\":\"TGFBR1\",\"1508\":\"GNL1\",\"1509\":\"LTBR\",\"1510\":\"SERPINB5\",\"1511\":\"POLR2I\",\"1512\":\"SREBF1\",\"1513\":\"DLST\",\"1514\":\"GPX4\",\"1515\":\"SRP14\",\"1516\":\"TGFBR2\",\"1517\":\"NUP62\",\"1518\":\"HPCAL1\",\"1519\":\"FDFT1\",\"1520\":\"ZEB1\",\"1521\":\"PIGA\",\"1522\":\"TAGLN2\",\"1523\":\"TALDO1\",\"1524\":\"SNCA\",\"1525\":\"ETFB\",\"1526\":\"RBMX\",\"1527\":\"BRCA1\",\"1528\":\"COIL\",\"1529\":\"GGCX\",\"1530\":\"LIPA\",\"1531\":\"ATP6V1A\",\"1532\":\"HSPA9\",\"1533\":\"EIF4A3\",\"1534\":\"IGHMBP2\",\"1535\":\"RPS19\",\"1536\":\"RPL3\",\"1537\":\"DDOST\",\"1538\":\"ANP32A\",\"1539\":\"FEN1\",\"1540\":\"CUX1\",\"1541\":\"CAPG\",\"1542\":\"CAP2\",\"1543\":\"IL6ST\",\"1544\":\"TXLNA\",\"1545\":\"CCT6A\",\"1546\":\"NNMT\",\"1547\":\"PBX1\",\"1548\":\"PBX2\",\"1549\":\"RPL13A\",\"1550\":\"ARL1\",\"1551\":\"MLH1\",\"1552\":\"STAT3\",\"1553\":\"USP8\",\"1554\":\"PEX19\",\"1555\":\"MDH1\",\"1556\":\"MDH2\",\"1557\":\"RFC5\",\"1558\":\"RFC3\",\"1559\":\"HADHA\",\"1560\":\"EIF2S3;EIF2S3B\",\"1561\":\"ID1\",\"1562\":\"BCL6\",\"1563\":\"ETV6\",\"1564\":\"EIF2D\",\"1565\":\"WNT5A\",\"1566\":\"BUD31\",\"1567\":\"NAA10\",\"1568\":\"KDM5C\",\"1569\":\"PPP1R2;PPP1R2B\",\"1570\":\"CSK\",\"1571\":\"PNPLA4\",\"1572\":\"GARS\",\"1573\":\"IARS\",\"1574\":\"TNFSF9\",\"1575\":\"SLC19A1\",\"1576\":\"EIF1;EIF1B\",\"1577\":\"PRKCI\",\"1578\":\"ACTR1B\",\"1579\":\"ECI1\",\"1580\":\"TMPO\",\"1581\":\"TMPO\",\"1582\":\"STAT1\",\"1583\":\"STAT6\",\"1584\":\"MTREX\",\"1585\":\"PIK3CB\",\"1586\":\"MTOR\",\"1587\":\"PI4KA\",\"1588\":\"EPS15\",\"1589\":\"MLLT3\",\"1590\":\"RPS27\",\"1591\":\"MATK\",\"1592\":\"TEC\",\"1593\":\"ABL2\",\"1594\":\"HELZ\",\"1595\":\"NCAPD3\",\"1596\":\"RBM34\",\"1597\":\"LIFR\",\"1598\":\"LRPPRC\",\"1599\":\"ACAA2\",\"1600\":\"RPL35\",\"1601\":\"CDKN2A\",\"1602\":\"PRCP\",\"1603\":\"ECE1\",\"1604\":\"SLC1A3\",\"1605\":\"SLC1A4\",\"1606\":\"PAFAH1B1\",\"1607\":\"MCAM\",\"1608\":\"CRAT\",\"1609\":\"MATR3\",\"1610\":\"MSH2\",\"1611\":\"BTD\",\"1612\":\"GPD2\",\"1613\":\"SSR1\",\"1614\":\"ALDH3B1\",\"1615\":\"MAGEA6\",\"1616\":\"PTPN9\",\"1617\":\"RANBP1\",\"1618\":\"NAMPT\",\"1619\":\"PSMC4\",\"1620\":\"TSFM\",\"1621\":\"PPIC\",\"1622\":\"VDAC2\",\"1623\":\"ACADSB\",\"1624\":\"CBX5\",\"1625\":\"USP5\",\"1626\":\"MAP2K4\",\"1627\":\"MKI67\",\"1628\":\"PHKA2\",\"1629\":\"RANGAP1\",\"1630\":\"RECQL\",\"1631\":\"NOP2\",\"1632\":\"ATRX\",\"1633\":\"CRK\",\"1634\":\"CRKL\",\"1635\":\"MTIF2\",\"1636\":\"BAG6\",\"1637\":\"NSF\",\"1638\":\"NOTCH1\",\"1639\":\"MAP2K3\",\"1640\":\"BRCC3\",\"1641\":\"RPL27A\",\"1642\":\"RPL5\",\"1643\":\"RPL21\",\"1644\":\"RPL28\",\"1645\":\"RPS9\",\"1646\":\"RPS5\",\"1647\":\"RPS10\",\"1648\":\"GNPDA1\",\"1649\":\"NEDD4\",\"1650\":\"YAP1\",\"1651\":\"UTRN\",\"1652\":\"IQGAP1\",\"1653\":\"GYG1\",\"1654\":\"STT3A\",\"1655\":\"PLA2G4A\",\"1656\":\"CAPZA2\",\"1657\":\"CAPZB\",\"1658\":\"EIF1AX;EIF1AY\",\"1659\":\"ALDH1A3\",\"1660\":\"QARS\",\"1661\":\"RPL29\",\"1662\":\"ZFP36L2\",\"1663\":\"UQCRFS1;UQCRFS1P1\",\"1664\":\"ATP5PO\",\"1665\":\"LIMS1\",\"1666\":\"SLC6A9\",\"1667\":\"PREP\",\"1668\":\"ME1\",\"1669\":\"IREB2\",\"1670\":\"RFX5\",\"1671\":\"PIP4K2A\",\"1672\":\"ARCN1\",\"1673\":\"LSS\",\"1674\":\"PPP3CC\",\"1675\":\"GCLC\",\"1676\":\"GCLM\",\"1677\":\"CD151\",\"1678\":\"TRAPPC10\",\"1679\":\"PSMD8\",\"1680\":\"PRRC2A\",\"1681\":\"GSS\",\"1682\":\"CCT5\",\"1683\":\"PTDSS1\",\"1684\":\"NES\",\"1685\":\"HSPA13\",\"1686\":\"CSNK1A1\",\"1687\":\"CSNK1A1\",\"1688\":\"CSNK1D\",\"1689\":\"IDH2\",\"1690\":\"PITPNB\",\"1691\":\"CD97\",\"1692\":\"POLD2\",\"1693\":\"MARCKSL1\",\"1694\":\"PXN\",\"1695\":\"CAMLG\",\"1696\":\"NR2C2\",\"1697\":\"ALDH9A1\",\"1698\":\"RPL34\",\"1699\":\"RPIA\",\"1700\":\"LMAN1\",\"1701\":\"SLC11A2\",\"1702\":\"NASP\",\"1703\":\"FASN\",\"1704\":\"CDK8\",\"1705\":\"FNTA\",\"1706\":\"DHPS\",\"1707\":\"CCT3\",\"1708\":\"MRPL19\",\"1709\":\"ARRB1\",\"1710\":\"TUFM\",\"1711\":\"ALDH7A1\",\"1712\":\"CYB561\",\"1713\":\"CENPF\",\"1714\":\"SRP9\",\"1715\":\"PCYT1A;PCYT1B\",\"1716\":\"AARS\",\"1717\":\"CARS\",\"1718\":\"HARS2\",\"1719\":\"SARS\",\"1720\":\"PPM1F\",\"1721\":\"PRIM1\",\"1722\":\"PRIM2\",\"1723\":\"CSNK1E\",\"1724\":\"CTCF\",\"1725\":\"PSMB3\",\"1726\":\"PSMB2\",\"1727\":\"MCM2\",\"1728\":\"ACADVL\",\"1729\":\"YLPM1\",\"1730\":\"VPS41\",\"1731\":\"TMED10\",\"1732\":\"RBM25\",\"1733\":\"NUMB\",\"1734\":\"CLK2\",\"1735\":\"CLK3\",\"1736\":\"PSEN1\",\"1737\":\"EIF2B2\",\"1738\":\"HINT1\",\"1739\":\"NUP153\",\"1740\":\"RANBP2\",\"1741\":\"RGS19\",\"1742\":\"TSC2\",\"1743\":\"NDUFV1\",\"1744\":\"GSK3A\",\"1745\":\"GSK3B\",\"1746\":\"TAF6\",\"1747\":\"NT5C2\",\"1748\":\"SEPHS1\",\"1749\":\"MTHFS\",\"1750\":\"GMPS\",\"1751\":\"LIG3\",\"1752\":\"MRE11\",\"1753\":\"GNAQ\",\"1754\":\"IDH3A\",\"1755\":\"CRIP1\",\"1756\":\"PPOX\",\"1757\":\"GDI2\",\"1758\":\"EMD\",\"1759\":\"CPT1A\",\"1760\":\"SLC26A2\",\"1761\":\"SERPINB8\",\"1762\":\"SERPINH1\",\"1763\":\"ST13;ST13P4;ST13P5\",\"1764\":\"PEX5\",\"1765\":\"ERF\",\"1766\":\"VASP\",\"1767\":\"DNM2\",\"1768\":\"METAP2\",\"1769\":\"CDK7\",\"1770\":\"TOB1\",\"1771\":\"KNTC1\",\"1772\":\"CDK9\",\"1773\":\"LRBA\",\"1774\":\"BCAM\",\"1775\":\"PPT1\",\"1776\":\"RPL14\",\"1777\":\"CCT8\",\"1778\":\"CCT4\",\"1779\":\"ANXA11\",\"1780\":\"PAPOLA\",\"1781\":\"FXR1\",\"1782\":\"FXR2\",\"1783\":\"RAB5C\",\"1784\":\"RAB7A\",\"1785\":\"RAB9A\",\"1786\":\"RAB13\",\"1787\":\"RAB27A\",\"1788\":\"DAP\",\"1789\":\"DAP3\",\"1790\":\"DUSP3\",\"1791\":\"MMP15\",\"1792\":\"SMARCA2\",\"1793\":\"SMARCA4\",\"1794\":\"IDH3G\",\"1795\":\"GALK1\",\"1796\":\"SSR4\",\"1797\":\"BCAP31\",\"1798\":\"TPMT\",\"1799\":\"MECP2\",\"1800\":\"HCFC1\",\"1801\":\"CAV2\",\"1802\":\"ALDH3A2\",\"1803\":\"ALDH5A1\",\"1804\":\"HSD17B4\",\"1805\":\"PSMD7\",\"1806\":\"SGSH\",\"1807\":\"STAT5B\",\"1808\":\"CLCN3\",\"1809\":\"CLCN7\",\"1810\":\"DYNLT3\",\"1811\":\"VAMP7\",\"1812\":\"RPS6KA3\",\"1813\":\"AFF1\",\"1814\":\"HDGF\",\"1815\":\"CCNH\",\"1816\":\"MNAT1\",\"1817\":\"NEK2\",\"1818\":\"UBE2E1\",\"1819\":\"NDUFA8\",\"1820\":\"HNRNPA3\",\"1821\":\"HNRNPA3\",\"1822\":\"PGD\",\"1823\":\"HNRNPM\",\"1824\":\"KPNA2\",\"1825\":\"KPNA1\",\"1826\":\"NCBP2\",\"1827\":\"RAP1GDS1\",\"1828\":\"POLR2H\",\"1829\":\"POLR2J;POLR2J3;POLR2J2\",\"1830\":\"MAP2K6\",\"1831\":\"ARHGDIA\",\"1832\":\"SLC7A2\",\"1833\":\"AGFG1\",\"1834\":\"HNRNPF\",\"1835\":\"STAT2\",\"1836\":\"MSH6\",\"1837\":\"KIF11\",\"1838\":\"VAV2\",\"1839\":\"ZNF143\",\"1840\":\"RBM5\",\"1841\":\"RIDA\",\"1842\":\"SMS\",\"1843\":\"HK2\",\"1844\":\"MRPL12\",\"1845\":\"NDST1\",\"1846\":\"THOP1\",\"1847\":\"CAPZA1\",\"1848\":\"CRIP2\",\"1849\":\"NUP98\",\"1850\":\"BLVRA\",\"1851\":\"SLC25A1\",\"1852\":\"PPP5C\",\"1853\":\"PLK1\",\"1854\":\"ARFIP2\",\"1855\":\"ARFIP1\",\"1856\":\"NUBP1\",\"1857\":\"ACLY\",\"1858\":\"METAP1\",\"1859\":\"SUCLG1\",\"1860\":\"MVD\",\"1861\":\"RABGGTB\",\"1862\":\"COPB1\",\"1863\":\"COPA\",\"1864\":\"CTSC\",\"1865\":\"CLTCL1\",\"1866\":\"AP2S1\",\"1867\":\"HCCS\",\"1868\":\"SLC5A3\",\"1869\":\"PTTG1IP\",\"1870\":\"TTC3\",\"1871\":\"SMTN\",\"1872\":\"PLAAT3\",\"1873\":\"SLC16A1\",\"1874\":\"IST1\",\"1875\":\"SEC24C\",\"1876\":\"SUB1\",\"1877\":\"POLG\",\"1878\":\"CLNS1A\",\"1879\":\"BLM\",\"1880\":\"RARS\",\"1881\":\"HIRA\",\"1882\":\"ATN1\",\"1883\":\"TERF1\",\"1884\":\"PMS1\",\"1885\":\"PMS2\",\"1886\":\"YARS\",\"1887\":\"USP14\",\"1888\":\"PRKAG1\",\"1889\":\"HSPA2\",\"1890\":\"ATP1B3\",\"1891\":\"RAD23A\",\"1892\":\"RAD23B\",\"1893\":\"PDE1A\",\"1894\":\"EPHA5\",\"1895\":\"EPHB4\",\"1896\":\"NAGLU\",\"1897\":\"AK2\",\"1898\":\"GAS1\",\"1899\":\"EMP3\",\"1900\":\"ALDH18A1\",\"1901\":\"NAPA\",\"1902\":\"EIF5\",\"1903\":\"SLC12A2\",\"1904\":\"SLC12A3\",\"1905\":\"PSMD4\",\"1906\":\"DRG2\",\"1907\":\"CSE1L\",\"1908\":\"TMBIM6\",\"1909\":\"VCP\",\"1910\":\"MFAP1\",\"1911\":\"HADHB\",\"1912\":\"MANF\",\"1913\":\"MLLT10\",\"1914\":\"ELL\",\"1915\":\"NAP1L1\",\"1916\":\"ADK\",\"1917\":\"ADAR\",\"1918\":\"LAMB2\",\"1919\":\"FOXA1\",\"1920\":\"TPD52\",\"1921\":\"SEC13\",\"1922\":\"SNU13\",\"1923\":\"NPEPPS\",\"1924\":\"GFER\",\"1925\":\"HNRNPH2\",\"1926\":\"OXCT1\",\"1927\":\"EIF3B\",\"1928\":\"BID\",\"1929\":\"ATP5MF\",\"1930\":\"NDUFV3\",\"1931\":\"RRP1\",\"1932\":\"MARS\",\"1933\":\"ITGA1\",\"1934\":\"ARPP19\",\"1935\":\"MAZ\",\"1936\":\"CMC4\",\"1937\":\"POLE2\",\"1938\":\"ATP5ME\",\"1939\":\"HDAC4\",\"1940\":\"EIF6\",\"1941\":\"CTBP2\",\"1942\":\"NDUFA6\",\"1943\":\"PEX3\",\"1944\":\"HSD17B7\",\"1945\":\"BCAR1\",\"1946\":\"STX17\",\"1947\":\"CFAP298\",\"1948\":\"TMEM33\",\"1949\":\"SYNJ2BP\",\"1950\":\"GEMIN4\",\"1951\":\"KLF3\",\"1952\":\"CORO7\",\"1953\":\"NUP107\",\"1954\":\"EEFSEC\",\"1955\":\"SESN3\",\"1956\":\"EPPK1\",\"1957\":\"ZNF121\",\"1958\":\"MTPN\",\"1959\":\"YBEY\",\"1960\":\"ARPC4\",\"1961\":\"CD81\",\"1962\":\"SEC61G\",\"1963\":\"TPI1\",\"1964\":\"EIF3E\",\"1965\":\"SEC61B\",\"1966\":\"PTEN\",\"1967\":\"GABARAPL2\",\"1968\":\"ROMO1\",\"1969\":\"UBE2G2\",\"1970\":\"MYL6\",\"1971\":\"ACTB\",\"1972\":\"EIF4A1\",\"1973\":\"RPS20\",\"1974\":\"SNAP25\",\"1975\":\"PRPS1\",\"1976\":\"PSMA6\",\"1977\":\"S100A10\",\"1978\":\"CDC42\",\"1979\":\"DSTN\",\"1980\":\"GMFB\",\"1981\":\"RAB8A\",\"1982\":\"SPCS3\",\"1983\":\"SRP54\",\"1984\":\"RAB2A\",\"1985\":\"RAB5B\",\"1986\":\"CKS1B\",\"1987\":\"RAB10\",\"1988\":\"CXCR4\",\"1989\":\"UBE2D2;UBE2D3\",\"1990\":\"UBE2M\",\"1991\":\"UBE2K\",\"1992\":\"UBE2N;UBE2NL\",\"1993\":\"RAB14\",\"1994\":\"ACTR3\",\"1995\":\"ACTR2\",\"1996\":\"ACTR1A\",\"1997\":\"COPS2\",\"1998\":\"ARF3\",\"1999\":\"ABCE1\",\"2000\":\"RAP1B;A6NIZ1\",\"2001\":\"RAP2B\",\"2002\":\"MAX\",\"2003\":\"RPS3A\",\"2004\":\"RPL26\",\"2005\":\"PSME3\",\"2006\":\"RPL15\",\"2007\":\"MAGOH\",\"2008\":\"RPL27\",\"2009\":\"ATP6V0D1\",\"2010\":\"PCBD1\",\"2011\":\"RPL37A\",\"2012\":\"RHOA\",\"2013\":\"RND3\",\"2014\":\"NAA20\",\"2015\":\"HSPE1\",\"2016\":\"SEC61A1\",\"2017\":\"VBP1\",\"2018\":\"STXBP1\",\"2019\":\"B2M\",\"2020\":\"DAD1\",\"2021\":\"NPC2\",\"2022\":\"COPZ1\",\"2023\":\"SUMO2;SUMO4\",\"2024\":\"UFM1\",\"2025\":\"DCAF7\",\"2026\":\"WDR5\",\"2027\":\"AP1S1\",\"2028\":\"LMO4\",\"2029\":\"NUTF2\",\"2030\":\"HNRNPK\",\"2031\":\"HNRNPK\",\"2032\":\"YWHAG\",\"2033\":\"USP46;USP12\",\"2034\":\"RRAS2\",\"2035\":\"TIMM10\",\"2036\":\"RPS7\",\"2037\":\"PPP1CA\",\"2038\":\"PPP1CB\",\"2039\":\"NCS1\",\"2040\":\"PSMC1\",\"2041\":\"PSMC5\",\"2042\":\"RPS8\",\"2043\":\"RPS15A\",\"2044\":\"RPS16\",\"2045\":\"YWHAE\",\"2046\":\"RPS14\",\"2047\":\"RPS23\",\"2048\":\"RPS18\",\"2049\":\"RPS29\",\"2050\":\"RPS13\",\"2051\":\"RPS11\",\"2052\":\"SNRPE\",\"2053\":\"SNRPF\",\"2054\":\"LSM3\",\"2055\":\"LSM6\",\"2056\":\"SNRPD1\",\"2057\":\"SNRPD2\",\"2058\":\"SNRPD3\",\"2059\":\"TMSB4X\",\"2060\":\"ARF6\",\"2061\":\"PSMC6\",\"2062\":\"RPL7A\",\"2063\":\"POLR2G\",\"2064\":\"ETF1\",\"2065\":\"CNBP\",\"2066\":\"RPS4X\",\"2067\":\"PPP2CB\",\"2068\":\"RHOB\",\"2069\":\"RPL23A\",\"2070\":\"RPS6\",\"2071\":\"HIST4H4\",\"2072\":\"HIST1H2BI;H2BFS;HIST1H2BK\",\"2073\":\"RAB1A\",\"2074\":\"RAN\",\"2075\":\"RPL23\",\"2076\":\"RAP1A\",\"2077\":\"RPS15\",\"2078\":\"RPS24\",\"2079\":\"RPS25\",\"2080\":\"RPS26;RPS26P11\",\"2081\":\"RPS28\",\"2082\":\"FAU\",\"2083\":\"GNB1\",\"2084\":\"RBX1\",\"2085\":\"GNB2\",\"2086\":\"RPL30\",\"2087\":\"RPL31\",\"2088\":\"RPL10A\",\"2089\":\"RPL32\",\"2090\":\"RPL11\",\"2091\":\"RPL8\",\"2092\":\"PPIA\",\"2093\":\"FKBP1A\",\"2094\":\"RPS27A\",\"2095\":\"GRB2\",\"2096\":\"TRA2B\",\"2097\":\"RAC1\",\"2098\":\"AP2B1\",\"2099\":\"VAMP2\",\"2100\":\"GNAS;GNAS\",\"2101\":\"GNAS;GNAS\",\"2102\":\"GNAI1\",\"2103\":\"PPP3R1\",\"2104\":\"YWHAZ\",\"2105\":\"UBE2B\",\"2106\":\"PPP2R2A\",\"2107\":\"SUMO1\",\"2108\":\"DYNLL1\",\"2109\":\"DYNLT1\",\"2110\":\"RPL38\",\"2111\":\"SKP1\",\"2112\":\"GNG5\",\"2113\":\"RPS21\",\"2114\":\"EIF5A;EIF5AL1\",\"2115\":\"RACK1\",\"2116\":\"ACTG1\",\"2117\":\"SUPT4H1\",\"2118\":\"UBE2I\",\"2119\":\"TMSB10\",\"2120\":\"YBX1\",\"2121\":\"SEC11A\",\"2122\":\"CSNK2B\",\"2123\":\"TPM4\",\"2124\":\"ACTC1;ACTG2;ACTA1;ACTA2\",\"2125\":\"UBE2L3;UBE2L5\",\"2126\":\"EEF1A1\",\"2127\":\"TUBA1B\",\"2128\":\"TUBA4A\",\"2129\":\"TUBB4B\",\"2130\":\"CSNK2A1;CSNK2A3\",\"2131\":\"HIST1H3J;HIST3H3\",\"2132\":\"CXADR\",\"2133\":\"FAM193A\",\"2134\":\"NOP14\",\"2135\":\"IGBP1\",\"2136\":\"PSPH\",\"2137\":\"RBM6\",\"2138\":\"PITX1\",\"2139\":\"EIF4G2\",\"2140\":\"RPP38\",\"2141\":\"RPP30\",\"2142\":\"GTF2I\",\"2143\":\"PIP4K2B\",\"2144\":\"SRPK2\",\"2145\":\"CCT2\",\"2146\":\"OLR1\",\"2147\":\"SLC35A2\",\"2148\":\"RAE1\",\"2149\":\"GSTO1\",\"2150\":\"ST5\",\"2151\":\"PRKDC\",\"2152\":\"ADAM17\",\"2153\":\"BLOC1S1\",\"2154\":\"NTHL1\",\"2155\":\"IL13RA1\",\"2156\":\"ADARB1\",\"2157\":\"IFI35\",\"2158\":\"NUCB2\",\"2159\":\"BASP1\",\"2160\":\"DCD\",\"2161\":\"TMF1\",\"2162\":\"MRPS22\",\"2163\":\"MRPS25\",\"2164\":\"MRPS10\",\"2165\":\"MRPS35\",\"2166\":\"MRPS5\",\"2167\":\"MRPS36\",\"2168\":\"MRPS11\",\"2169\":\"MRPS15\",\"2170\":\"MRPS34\",\"2171\":\"MRPS6\",\"2172\":\"MRPS9\",\"2173\":\"SARNP\",\"2174\":\"LACTB\",\"2175\":\"LSM11\",\"2176\":\"COG7\",\"2177\":\"RPL24\",\"2178\":\"TXNL4A\",\"2179\":\"RPL36A\",\"2180\":\"CBX1\",\"2181\":\"SMAD3\",\"2182\":\"ARF1\",\"2183\":\"ARF5\",\"2184\":\"ERH\",\"2185\":\"RHOG\",\"2186\":\"RPL19\",\"2187\":\"SERF2\",\"2188\":\"SRSF3\",\"2189\":\"MXRA7\",\"2190\":\"H3F3B\",\"2191\":\"FOXK1\",\"2192\":\"CCZ1;CCZ1B\",\"2193\":\"DAB2\",\"2194\":\"VLDLR\",\"2195\":\"HSPG2\",\"2196\":\"ZXDB;ZXDA\",\"2197\":\"EFNB1\",\"2198\":\"FAM3A\",\"2199\":\"FGD1\",\"2200\":\"RBM10\",\"2201\":\"RBM3\",\"2202\":\"ATP2C1\",\"2203\":\"ATP11A\",\"2204\":\"CYCS\",\"2205\":\"TFAM\",\"2206\":\"PITPNA\",\"2207\":\"SLC25A3\",\"2208\":\"HDLBP\",\"2209\":\"GTF2B\",\"2210\":\"CDK5\",\"2211\":\"CDK16\",\"2212\":\"CDK17\",\"2213\":\"PURA\",\"2214\":\"CDC42EP1\",\"2215\":\"CLTC\",\"2216\":\"NFKB2\",\"2217\":\"FKBP3\",\"2218\":\"REEP5\",\"2219\":\"SORD\",\"2220\":\"HNRNPU\",\"2221\":\"HNRNPU\",\"2222\":\"SPTBN1\",\"2223\":\"SPTBN1\",\"2224\":\"TIAL1\",\"2225\":\"SET;SETSIP\",\"2226\":\"SRSF2\",\"2227\":\"FOXK2\",\"2228\":\"AMPD2\",\"2229\":\"CAP1\",\"2230\":\"HMGCS1\",\"2231\":\"IFITM3\",\"2232\":\"IFITM2\",\"2233\":\"SLC7A5\",\"2234\":\"DR1\",\"2235\":\"TFAP4\",\"2236\":\"EXOSC10\",\"2237\":\"OTUD4\",\"2238\":\"PFKP\",\"2239\":\"XPC\",\"2240\":\"EWSR1\",\"2241\":\"OCRL\",\"2242\":\"PLCB3\",\"2243\":\"ROR1\",\"2244\":\"ROR2\",\"2245\":\"AKAP17A\",\"2246\":\"SP2\",\"2247\":\"DHODH\",\"2248\":\"OGDH\",\"2249\":\"CENPE\",\"2250\":\"KIF23\",\"2251\":\"ALDH6A1\",\"2252\":\"SP3\",\"2253\":\"DSC2\",\"2254\":\"RPL18A\",\"2255\":\"MAP2K1\",\"2256\":\"FKBP4\",\"2257\":\"PLOD1\",\"2258\":\"NUCB1\",\"2259\":\"RPL6\",\"2260\":\"TOP2B\",\"2261\":\"SLC25A11\",\"2262\":\"DST\",\"2263\":\"MLLT1\",\"2264\":\"CAV1\",\"2265\":\"KMT2A\",\"2266\":\"TGFBR3\",\"2267\":\"TNFAIP2\",\"2268\":\"CENPC\",\"2269\":\"LMNB2\",\"2270\":\"PTS\",\"2271\":\"PLAUR\",\"2272\":\"MVK\",\"2273\":\"ERCC6\",\"2274\":\"TAP1\",\"2275\":\"TAP2\",\"2276\":\"CEBPZ\",\"2277\":\"RELA\",\"2278\":\"UBXN1\",\"2279\":\"GBE1\",\"2280\":\"EIF4G1\",\"2281\":\"EIF4G1\",\"2282\":\"ATP7A\",\"2283\":\"NOTCH2\",\"2284\":\"TLE3\",\"2285\":\"GLO1\",\"2286\":\"SSBP1\",\"2287\":\"REL\",\"2288\":\"MST1R\",\"2289\":\"YWHAH\",\"2290\":\"CSTF1\",\"2291\":\"UBE3A\",\"2292\":\"PTK2\",\"2293\":\"SRSF11\",\"2294\":\"EEF1A2\",\"2295\":\"PRKCD\",\"2296\":\"CALD1\",\"2297\":\"FPGS\",\"2298\":\"MBTD1\",\"2299\":\"CTDSPL2\",\"2300\":\"PTPN11\",\"2301\":\"KDSR\",\"2302\":\"PPAT\",\"2303\":\"GFPT1\",\"2304\":\"EXOSC9\",\"2305\":\"PSME1\",\"2306\":\"RBPJ\",\"2307\":\"APLP2\",\"2308\":\"GABPA\",\"2309\":\"GABPB1;GABPB2\",\"2310\":\"RING1\",\"2311\":\"FMR1\",\"2312\":\"FMR1\",\"2313\":\"PRDX1\",\"2314\":\"RPL18\",\"2315\":\"C1QBP\",\"2316\":\"CKAP4\",\"2317\":\"TJP1\",\"2318\":\"SPAG1\",\"2319\":\"KHDRBS1\",\"2320\":\"BAX\",\"2321\":\"POLE\",\"2322\":\"KLC1\",\"2323\":\"SOS1\",\"2324\":\"LRP1\",\"2325\":\"SRSF1\",\"2326\":\"ARHGAP1\",\"2327\":\"TLE5\",\"2328\":\"SRSF4\",\"2329\":\"PPP3CA\",\"2330\":\"DHX9\",\"2331\":\"CRYZ\",\"2332\":\"DDR1\",\"2333\":\"GOLGA3\",\"2334\":\"GOLGA2\",\"2335\":\"LGALS3BP\",\"2336\":\"CD47\",\"2337\":\"PPID\",\"2338\":\"SSRP1\",\"2339\":\"CAMSAP2\",\"2340\":\"SLFN5\",\"2341\":\"MZT1\",\"2342\":\"VAC14\",\"2343\":\"ZNF616\",\"2344\":\"NSUN2\",\"2345\":\"RBBP4\",\"2346\":\"NCBP1\",\"2347\":\"EP300\",\"2348\":\"AHNAK\",\"2349\":\"FCHO2\",\"2350\":\"TMEM62\",\"2351\":\"ELP6\",\"2352\":\"HSPA14\",\"2353\":\"NEXN\",\"2354\":\"MGAT2\",\"2355\":\"GALNT2\",\"2356\":\"GALNT1\",\"2357\":\"AP1B1\",\"2358\":\"CPSF1\",\"2359\":\"BST2\",\"2360\":\"PMPCA\",\"2361\":\"ST3GAL4\",\"2362\":\"WASHC5\",\"2363\":\"NUP160\",\"2364\":\"SCAP\",\"2365\":\"SREBF2\",\"2366\":\"ARHGEF5\",\"2367\":\"TBL3\",\"2368\":\"GTF3C1\",\"2369\":\"TWF1\",\"2370\":\"ASPH\",\"2371\":\"TFCP2\",\"2372\":\"AKAP13\",\"2373\":\"EFEMP1\",\"2374\":\"SMARCB1\",\"2375\":\"BPTF\",\"2376\":\"CDC20\",\"2377\":\"STX4\",\"2378\":\"GRSF1\",\"2379\":\"NFIA\",\"2380\":\"SFSWAP\",\"2381\":\"CHD3\",\"2382\":\"SF3A3\",\"2383\":\"TP53BP1\",\"2384\":\"TMEM115\",\"2385\":\"IFRD2\",\"2386\":\"TRIM26\",\"2387\":\"AIMP1\",\"2388\":\"ILF2\",\"2389\":\"ILF3\",\"2390\":\"LMAN2\",\"2391\":\"PTPRJ\",\"2392\":\"ELAVL2;ELAVL4\",\"2393\":\"TRAP1\",\"2394\":\"TRAF2\",\"2395\":\"FOXF2\",\"2396\":\"FOXC1\",\"2397\":\"DLG1\",\"2398\":\"TAF10\",\"2399\":\"MYO1E\",\"2400\":\"PPP1R8\",\"2401\":\"PTP4A2\",\"2402\":\"ABR\",\"2403\":\"NPRL3\",\"2404\":\"BNIP1\",\"2405\":\"BNIP2\",\"2406\":\"NFX1\",\"2407\":\"CSTF3\",\"2408\":\"ECH1\",\"2409\":\"ARHGAP5\",\"2410\":\"STRN3\",\"2411\":\"CDC16\",\"2412\":\"FLII\",\"2413\":\"TRIM32\",\"2414\":\"COASY\",\"2415\":\"MRPL28\",\"2416\":\"ACACA\",\"2417\":\"GPS1\",\"2418\":\"CHAF1A\",\"2419\":\"CHAF1B\",\"2420\":\"IK\",\"2421\":\"MTAP\",\"2422\":\"RLF\",\"2423\":\"PRKAA1\",\"2424\":\"PPFIA1\",\"2425\":\"CALCOCO2\",\"2426\":\"EIF2B5\",\"2427\":\"TARDBP\",\"2428\":\"HNRNPA0\",\"2429\":\"AIMP2\",\"2430\":\"PRDX4\",\"2431\":\"PAK2\",\"2432\":\"CBX3\",\"2433\":\"STK3\",\"2434\":\"STX5\",\"2435\":\"PSMD2\",\"2436\":\"DDX10\",\"2437\":\"SEMA3B\",\"2438\":\"DNAJC3\",\"2439\":\"PAPPA\",\"2440\":\"GPS2\",\"2441\":\"SELENBP1\",\"2442\":\"NME3\",\"2443\":\"SRSF9\",\"2444\":\"SRSF5\",\"2445\":\"SRSF6\",\"2446\":\"MAD2L1\",\"2447\":\"TRIM28\",\"2448\":\"SEMA3F\",\"2449\":\"G3BP1\",\"2450\":\"CLN3\",\"2451\":\"NMI\",\"2452\":\"KCNAB2\",\"2453\":\"SKP2\",\"2454\":\"PABPC4\",\"2455\":\"ATM\",\"2456\":\"GRB10\",\"2457\":\"MTA1\",\"2458\":\"PTPRS\",\"2459\":\"EIF3I\",\"2460\":\"PPIL2\",\"2461\":\"PPP2R5C\",\"2462\":\"CTBP1\",\"2463\":\"PDE3B\",\"2464\":\"PDCL\",\"2465\":\"PLD1\",\"2466\":\"TARBP1\",\"2467\":\"UBE2V1\",\"2468\":\"MRPL49\",\"2469\":\"DYNC1I2\",\"2470\":\"ORC1\",\"2471\":\"ORC2\",\"2472\":\"ILK\",\"2473\":\"MSLN\",\"2474\":\"NNT\",\"2475\":\"SNTB2\",\"2476\":\"XRCC4\",\"2477\":\"PPIG\",\"2478\":\"TCOF1\",\"2479\":\"SLC39A6\",\"2480\":\"SF3B2\",\"2481\":\"OS9\",\"2482\":\"GOLGA4\",\"2483\":\"PDAP1\",\"2484\":\"ADAM9\",\"2485\":\"ADAM15\",\"2486\":\"TMED1\",\"2487\":\"FKBP5\",\"2488\":\"MYO9B\",\"2489\":\"ROCK1\",\"2490\":\"TNK1\",\"2491\":\"TOP3A\",\"2492\":\"SMAD4\",\"2493\":\"TCIRG1\",\"2494\":\"PICALM\",\"2495\":\"MTM1\",\"2496\":\"SQSTM1\",\"2497\":\"MED21\",\"2498\":\"MTX1\",\"2499\":\"TUBB3\",\"2500\":\"ASAH1\",\"2501\":\"PRPF4B\",\"2502\":\"PIN1\",\"2503\":\"SERINC3\",\"2504\":\"ATR\",\"2505\":\"EIF4EBP1\",\"2506\":\"RIPK1\",\"2507\":\"HDAC1\",\"2508\":\"CAMK2G\",\"2509\":\"CAMK2D\",\"2510\":\"DCTN2\",\"2511\":\"PKD2\",\"2512\":\"NAE1\",\"2513\":\"ITPK1\",\"2514\":\"SNW1\",\"2515\":\"STIM1\",\"2516\":\"TRA2A\",\"2517\":\"SNX1\",\"2518\":\"KRR1\",\"2519\":\"PEX6\",\"2520\":\"PWP1\",\"2521\":\"MTMR1\",\"2522\":\"MTMR2\",\"2523\":\"CUL1\",\"2524\":\"CUL2\",\"2525\":\"CUL3\",\"2526\":\"CUL4A\",\"2527\":\"CUL4B\",\"2528\":\"TP53BP2\",\"2529\":\"DYRK1A\",\"2530\":\"TSTA3\",\"2531\":\"RAB31\",\"2532\":\"RAB32\",\"2533\":\"RIN1\",\"2534\":\"AAMP\",\"2535\":\"ALKBH1\",\"2536\":\"MOGS\",\"2537\":\"ALCAM\",\"2538\":\"LAMB3\",\"2539\":\"THOC5\",\"2540\":\"NCOA4\",\"2541\":\"ARFRP1\",\"2542\":\"SPTAN1\",\"2543\":\"GNL2\",\"2544\":\"AUH\",\"2545\":\"TNFAIP1\",\"2546\":\"DDX39B\",\"2547\":\"EXOSC2\",\"2548\":\"SNTB1\",\"2549\":\"TUBB2A\",\"2550\":\"KLF5\",\"2551\":\"GTF2H2;GTF2H2C_2\",\"2552\":\"GTF2H3\",\"2553\":\"BYSL\",\"2554\":\"IDI1\",\"2555\":\"CUX1;CUX1\",\"2556\":\"CBFB\",\"2557\":\"NFYC\",\"2558\":\"CDK13\",\"2559\":\"CKAP5\",\"2560\":\"CIRBP\",\"2561\":\"COTL1\",\"2562\":\"COX17\",\"2563\":\"HNRNPD\",\"2564\":\"SCARB2\",\"2565\":\"LRP8\",\"2566\":\"IL18\",\"2567\":\"DAG1\",\"2568\":\"VEZF1\",\"2569\":\"DSG2\",\"2570\":\"TRIM29\",\"2571\":\"BOP1\",\"2572\":\"UBE4A\",\"2573\":\"SEPT6\",\"2574\":\"TRIM14\",\"2575\":\"KEAP1\",\"2576\":\"URB2\",\"2577\":\"DHX34\",\"2578\":\"MORC3\",\"2579\":\"SAFB2\",\"2580\":\"EIF3A\",\"2581\":\"ARHGEF7\",\"2582\":\"EFR3A\",\"2583\":\"UBAP2L\",\"2584\":\"SCRIB\",\"2585\":\"GIT2\",\"2586\":\"MLEC\",\"2587\":\"TTLL12\",\"2588\":\"POLA2\",\"2589\":\"DOCK1\",\"2590\":\"TFDP1\",\"2591\":\"WRN\",\"2592\":\"FHL2\",\"2593\":\"MRPL58\",\"2594\":\"ZMYM3\",\"2595\":\"DCTN1\",\"2596\":\"DYNC1H1\",\"2597\":\"NPAT\",\"2598\":\"EIF2B1\",\"2599\":\"EIF4A2\",\"2600\":\"ELOA\",\"2601\":\"MAP7\",\"2602\":\"CTTN\",\"2603\":\"ENDOG\",\"2604\":\"FLOT2\",\"2605\":\"RCN2\",\"2606\":\"TRIM25\",\"2607\":\"FKBP8\",\"2608\":\"FAM50A\",\"2609\":\"FRG1\",\"2610\":\"FZD2\",\"2611\":\"GNA13\",\"2612\":\"GAMT\",\"2613\":\"PDE3A\",\"2614\":\"CAPRIN1\",\"2615\":\"BECN1\",\"2616\":\"SLBP\",\"2617\":\"RBM39\",\"2618\":\"FAT1\",\"2619\":\"HLTF\",\"2620\":\"SQLE\",\"2621\":\"SLC29A2\",\"2622\":\"PDIA5\",\"2623\":\"PRPSAP1\",\"2624\":\"DHX8\",\"2625\":\"MCM6\",\"2626\":\"ITPR2\",\"2627\":\"ITPR3\",\"2628\":\"NBR1\",\"2629\":\"INPP5A\",\"2630\":\"ITPR1\",\"2631\":\"RASA3\",\"2632\":\"PLS1\",\"2633\":\"LAGE3\",\"2634\":\"KIAA0100\",\"2635\":\"TRIP12\",\"2636\":\"PUM1\",\"2637\":\"ESPL1\",\"2638\":\"MDC1\",\"2639\":\"CLINT1\",\"2640\":\"KANK1\",\"2641\":\"MELK\",\"2642\":\"SMC1A\",\"2643\":\"RRP1B\",\"2644\":\"NCOA6\",\"2645\":\"GSE1\",\"2646\":\"DIP2A\",\"2647\":\"PDCD11\",\"2648\":\"GINS1\",\"2649\":\"BMS1\",\"2650\":\"USP10\",\"2651\":\"MESD\",\"2652\":\"GANAB\",\"2653\":\"MFSD10\",\"2654\":\"PPP2R5D\",\"2655\":\"LBR\",\"2656\":\"COG2\",\"2657\":\"MVP\",\"2658\":\"STAT4\",\"2659\":\"CBX2\",\"2660\":\"GOLGB1\",\"2661\":\"CASP8\",\"2662\":\"NAA30\",\"2663\":\"KIF22\",\"2664\":\"MEF2D\",\"2665\":\"CHD4\",\"2666\":\"LASP1\",\"2667\":\"STARD3\",\"2668\":\"ARID5B\",\"2669\":\"PTGR1\",\"2670\":\"DRAP1\",\"2671\":\"ZNF638\",\"2672\":\"ZNF638\",\"2673\":\"KPNB1\",\"2674\":\"NOLC1\",\"2675\":\"NUMA1\",\"2676\":\"PSME4\",\"2677\":\"SHPRH\",\"2678\":\"SLMAP\",\"2679\":\"GAPVD1\",\"2680\":\"NAA25\",\"2681\":\"FASTKD3\",\"2682\":\"NCAPH\",\"2683\":\"PCLAF\",\"2684\":\"SPCS2\",\"2685\":\"EMC2\",\"2686\":\"WTAP\",\"2687\":\"PSMD6\",\"2688\":\"HERPUD1\",\"2689\":\"LAPTM4A\",\"2690\":\"MORF4L2\",\"2691\":\"ABRAXAS2\",\"2692\":\"SEPT2\",\"2693\":\"SART3\",\"2694\":\"NCAPD2\",\"2695\":\"SUZ12\",\"2696\":\"EXOSC7\",\"2697\":\"TNIP1\",\"2698\":\"EFTUD2\",\"2699\":\"LARS2\",\"2700\":\"R3HDM1\",\"2701\":\"TRAM2\",\"2702\":\"SNX17\",\"2703\":\"ARL6IP1\",\"2704\":\"RAB3GAP1\",\"2705\":\"SLC39A14\",\"2706\":\"KARS\",\"2707\":\"SETDB1\",\"2708\":\"RRS1\",\"2709\":\"POLD3\",\"2710\":\"EIF4H\",\"2711\":\"ACAP2\",\"2712\":\"KIF14\",\"2713\":\"BRD3\",\"2714\":\"WDR43\",\"2715\":\"ACOX1\",\"2716\":\"OXA1L\",\"2717\":\"ZNF146\",\"2718\":\"EEA1\",\"2719\":\"PDIA6\",\"2720\":\"PAFAH1B3\",\"2721\":\"PDK1\",\"2722\":\"PDK2\",\"2723\":\"PEA15\",\"2724\":\"EBP\",\"2725\":\"PMVK\",\"2726\":\"CDK10\",\"2727\":\"PLEC\",\"2728\":\"PLEC\",\"2729\":\"PLEC\",\"2730\":\"PCM1\",\"2731\":\"PON2\",\"2732\":\"PPP2R5A\",\"2733\":\"PPA1\",\"2734\":\"PTGES3\",\"2735\":\"STK38\",\"2736\":\"NONO\",\"2737\":\"PTPA\",\"2738\":\"PTPRK\",\"2739\":\"PWP2\",\"2740\":\"RABEP1\",\"2741\":\"RASA2\",\"2742\":\"RAB35\",\"2743\":\"RNPS1\",\"2744\":\"RBBP5\",\"2745\":\"RCN1\",\"2746\":\"RALBP1\",\"2747\":\"ZMYND11\",\"2748\":\"LLGL1\",\"2749\":\"LRRC41\",\"2750\":\"TTF1\",\"2751\":\"TMED2\",\"2752\":\"PCBP1\",\"2753\":\"PCBP2\",\"2754\":\"PCBP2\",\"2755\":\"PCBP2\",\"2756\":\"ELOC\",\"2757\":\"ELOB\",\"2758\":\"RHEB\",\"2759\":\"UBE3C\",\"2760\":\"TOMM20\",\"2761\":\"MTFR1\",\"2762\":\"DHCR24\",\"2763\":\"SF3B3\",\"2764\":\"PUM3\",\"2765\":\"DLGAP5\",\"2766\":\"RSU1\",\"2767\":\"RPS6KA1\",\"2768\":\"SAFB\",\"2769\":\"SF3B4\",\"2770\":\"SF3A2\",\"2771\":\"RBMS2\",\"2772\":\"PPP1R7\",\"2773\":\"SEC23A\",\"2774\":\"SEC23B\",\"2775\":\"CYTH1\",\"2776\":\"SF3A1\",\"2777\":\"SHB\",\"2778\":\"SKIV2L\",\"2779\":\"SURF1\",\"2780\":\"MED22\",\"2781\":\"SS18\",\"2782\":\"TAF5\",\"2783\":\"TAF7\",\"2784\":\"TERF2\",\"2785\":\"MAPRE2\",\"2786\":\"TAF1C\",\"2787\":\"TAF1A\",\"2788\":\"TGIF1\",\"2789\":\"NCOA2\",\"2790\":\"SLC9A3R2\",\"2791\":\"DIXDC1\",\"2792\":\"TRAM1\",\"2793\":\"TSN\",\"2794\":\"TARBP2\",\"2795\":\"SF1\",\"2796\":\"SF1\",\"2797\":\"TRIP10\",\"2798\":\"TRIP11\",\"2799\":\"TRIP13\",\"2800\":\"OASL\",\"2801\":\"MED1\",\"2802\":\"ZNHIT3\",\"2803\":\"TRIP4\",\"2804\":\"HMGN3\",\"2805\":\"JMJD1C\",\"2806\":\"TRIP6\",\"2807\":\"MAPRE1\",\"2808\":\"ZRSR2P1;ZRSR2\",\"2809\":\"TSC22D1\",\"2810\":\"ELAVL1\",\"2811\":\"ELF2\",\"2812\":\"NSDHL\",\"2813\":\"TAB1\",\"2814\":\"SLC1A5\",\"2815\":\"RAB30\",\"2816\":\"MLF2\",\"2817\":\"TOMM34\",\"2818\":\"SMAD2\",\"2819\":\"TBCE\",\"2820\":\"TBCC\",\"2821\":\"NPTX1\",\"2822\":\"UBE2V2\",\"2823\":\"STXBP2\",\"2824\":\"VAMP3\",\"2825\":\"NEDD8\",\"2826\":\"USF2\",\"2827\":\"ATP6AP1\",\"2828\":\"VPS72\",\"2829\":\"RAB11B;RAB11A\",\"2830\":\"EZH2\",\"2831\":\"ZFHX3\",\"2832\":\"ZYX\",\"2833\":\"ETFDH\",\"2834\":\"SEPT7\",\"2835\":\"ADRM1\",\"2836\":\"CCDC6\",\"2837\":\"UAP1\",\"2838\":\"IGFBP7\",\"2839\":\"PDCD2\",\"2840\":\"PSMD5\",\"2841\":\"PKN1\",\"2842\":\"PKN2\",\"2843\":\"TAF12\",\"2844\":\"CSRP2\",\"2845\":\"DDB1\",\"2846\":\"PPP2R5E\",\"2847\":\"MAPK14\",\"2848\":\"MRPL23\",\"2849\":\"CDC37\",\"2850\":\"DPYSL2\",\"2851\":\"SYPL1\",\"2852\":\"RBBP7\",\"2853\":\"TAF9\",\"2854\":\"FXN\",\"2855\":\"BAK1\",\"2856\":\"SRSF7\",\"2857\":\"CPSF6\",\"2858\":\"TAZ\",\"2859\":\"SMN2\",\"2860\":\"DBN1\",\"2861\":\"NFIL3\",\"2862\":\"FSCN1\",\"2863\":\"IFI16\",\"2864\":\"CYP1B1\",\"2865\":\"DECR1\",\"2866\":\"MAN2A1\",\"2867\":\"NDUFA5\",\"2868\":\"KYNU\",\"2869\":\"CLPP\",\"2870\":\"TST\",\"2871\":\"UBE2S\",\"2872\":\"KYAT1\",\"2873\":\"GUK1\",\"2874\":\"HAGH\",\"2875\":\"HIST2H2BE;HIST3H2BB\",\"2876\":\"NDUFA9\",\"2877\":\"RTN1\",\"2878\":\"PCK2\",\"2879\":\"UPP1\",\"2880\":\"DDR2\",\"2881\":\"HADH\",\"2882\":\"CYP51A1\",\"2883\":\"UGP2\",\"2884\":\"ATP6V1F\",\"2885\":\"PFKFB3\",\"2886\":\"UGT8\",\"2887\":\"TXNRD1\",\"2888\":\"TPD52L1\",\"2889\":\"IMMT\",\"2890\":\"IMMT\",\"2891\":\"FAM98C\",\"2892\":\"CPEB4\",\"2893\":\"LY6K\",\"2894\":\"KNOP1\",\"2895\":\"HNRNPUL2\",\"2896\":\"CSPP1\",\"2897\":\"TMEM132A\",\"2898\":\"INF2\",\"2899\":\"PDS5A\",\"2900\":\"RFX7\",\"2901\":\"QSER1\",\"2902\":\"CLEC16A\",\"2903\":\"KIF7\",\"2904\":\"MTHFSD\",\"2905\":\"AAK1\",\"2906\":\"WASHC4\",\"2907\":\"ERCC6L\",\"2908\":\"TSR1\",\"2909\":\"DPY19L1\",\"2910\":\"TYSND1\",\"2911\":\"PWWP3A\",\"2912\":\"QRICH1\",\"2913\":\"SMU1\",\"2914\":\"ZNF800\",\"2915\":\"ASTE1\",\"2916\":\"CWF19L2\",\"2917\":\"MYLK3\",\"2918\":\"LRRFIP1\",\"2919\":\"PGS1\",\"2920\":\"C18orf21\",\"2921\":\"P3H1\",\"2922\":\"TRMT5\",\"2923\":\"EML3\",\"2924\":\"NDUFAF6\",\"2925\":\"TWISTNB\",\"2926\":\"EDRF1\",\"2927\":\"MAP7D1\",\"2928\":\"SLC25A35\",\"2929\":\"GRAMD1B\",\"2930\":\"CHD9\",\"2931\":\"TKFC\",\"2932\":\"LSM12\",\"2933\":\"ITPRIPL2\",\"2934\":\"ADCK5\",\"2935\":\"HSDL1\",\"2936\":\"ALDH1L2\",\"2937\":\"CCDC88A\",\"2938\":\"VMA21\",\"2939\":\"TIMM50\",\"2940\":\"LGALSL\",\"2941\":\"FUT11\",\"2942\":\"GLYR1\",\"2943\":\"CCDC14\",\"2944\":\"COX19\",\"2945\":\"C2CD3\",\"2946\":\"MINDY4\",\"2947\":\"VPS26B\",\"2948\":\"CCSMST1\",\"2949\":\"LARP7\",\"2950\":\"NADK2\",\"2951\":\"CCDC40\",\"2952\":\"GXYLT1\",\"2953\":\"ACSF3\",\"2954\":\"PREPL\",\"2955\":\"TBC1D10B\",\"2956\":\"TPRN\",\"2957\":\"ANO6\",\"2958\":\"SVEP1\",\"2959\":\"ARID4B\",\"2960\":\"GRIPAP1\",\"2961\":\"BCL7A\",\"2962\":\"CCDC58\",\"2963\":\"FLYWCH1\",\"2964\":\"TIGD2\",\"2965\":\"TMEM259\",\"2966\":\"PAN2\",\"2967\":\"FAM98B\",\"2968\":\"EPC2\",\"2969\":\"ARHGAP29\",\"2970\":\"PDCD4\",\"2971\":\"FNDC3B\",\"2972\":\"CEP55\",\"2973\":\"NCBP3\",\"2974\":\"HIKESHI\",\"2975\":\"ORMDL2\",\"2976\":\"KLHL12\",\"2977\":\"PHLDA2\",\"2978\":\"HSD17B12\",\"2979\":\"GLE1\",\"2980\":\"USP39\",\"2981\":\"AGK\",\"2982\":\"SETMAR\",\"2983\":\"LACTB2\",\"2984\":\"PYCR3\",\"2985\":\"EIPR1\",\"2986\":\"CDCA8\",\"2987\":\"SOWAHC\",\"2988\":\"FASTKD1\",\"2989\":\"COBLL1\",\"2990\":\"CYBRD1\",\"2991\":\"WDR81\",\"2992\":\"SGO2\",\"2993\":\"ACTBL2\",\"2994\":\"CCDC93\",\"2995\":\"ESCO2\",\"2996\":\"OCIAD2\",\"2997\":\"SFT2D3\",\"2998\":\"PAN3\",\"2999\":\"DCAF6\",\"3000\":\"TMEM41B\",\"3001\":\"TMEM97\",\"3002\":\"ODF2\",\"3003\":\"YIF1B\",\"3004\":\"ALG10B;ALG10\",\"3005\":\"OXLD1\",\"3006\":\"FAM133B;FAM133A\",\"3007\":\"ZNF326\",\"3008\":\"NOM1\",\"3009\":\"DNAJC21\",\"3010\":\"HERC4\",\"3011\":\"PIGG\",\"3012\":\"BCORL1\",\"3013\":\"PPP6R3\",\"3014\":\"DDX60L\",\"3015\":\"MTX3\",\"3016\":\"RABL3\",\"3017\":\"FAM76B\",\"3018\":\"COQ5\",\"3019\":\"SH3D19\",\"3020\":\"EMC4\",\"3021\":\"NOMO2;NOMO3\",\"3022\":\"EARS2\",\"3023\":\"MIA3\",\"3024\":\"PITRM1\",\"3025\":\"PSMG4\",\"3026\":\"WDR44\",\"3027\":\"DOCK11\",\"3028\":\"PRRC2B\",\"3029\":\"RRP12\",\"3030\":\"COA6\",\"3031\":\"TOR1AIP1\",\"3032\":\"CEP78\",\"3033\":\"AARS2\",\"3034\":\"TEX30\",\"3035\":\"PCID2\",\"3036\":\"HABP4\",\"3037\":\"SAMD9\",\"3038\":\"SPECC1\",\"3039\":\"WDR45B\",\"3040\":\"EOGT\",\"3041\":\"SAMD4B\",\"3042\":\"BRMS1L\",\"3043\":\"DNTTIP2\",\"3044\":\"RABGAP1L;RABGAP1L\",\"3045\":\"TTC38\",\"3046\":\"COX20\",\"3047\":\"EXOSC6\",\"3048\":\"PPM1L\",\"3049\":\"TMEM201\",\"3050\":\"SNAP47\",\"3051\":\"NUP188\",\"3052\":\"HP1BP3\",\"3053\":\"VARS2\",\"3054\":\"ZMYM1\",\"3055\":\"CEP170\",\"3056\":\"LDLRAP1\",\"3057\":\"PPP1R15B\",\"3058\":\"ODR4\",\"3059\":\"SNAPC4\",\"3060\":\"NOL9\",\"3061\":\"NHSL1\",\"3062\":\"SZT2\",\"3063\":\"TPRG1L\",\"3064\":\"FNBP1L\",\"3065\":\"FAM83B\",\"3066\":\"RARS2\",\"3067\":\"THEM4\",\"3068\":\"FKBP15\",\"3069\":\"DDX59\",\"3070\":\"ZC3H13\",\"3071\":\"ZC3H13\",\"3072\":\"SPOUT1\",\"3073\":\"ARMH3\",\"3074\":\"PDSS1\",\"3075\":\"MPP7\",\"3076\":\"TMEM63B\",\"3077\":\"GPATCH4\",\"3078\":\"LRIF1\",\"3079\":\"IBA57\",\"3080\":\"ZFYVE27\",\"3081\":\"UBR4\",\"3082\":\"STXBP5\",\"3083\":\"KIAA1217\",\"3084\":\"ARHGAP21\",\"3085\":\"BEND3\",\"3086\":\"CAMSAP1\",\"3087\":\"MRPL2\",\"3088\":\"UBAP2\",\"3089\":\"PHF19\",\"3090\":\"C9orf64\",\"3091\":\"GORAB\",\"3092\":\"ACBD5\",\"3093\":\"FAM102B\",\"3094\":\"RBM26\",\"3095\":\"RBM26\",\"3096\":\"ATAD3B\",\"3097\":\"WLS\",\"3098\":\"CCDC18\",\"3099\":\"INTS11\",\"3100\":\"DCAF8\",\"3101\":\"TUT4\",\"3102\":\"DEPDC1\",\"3103\":\"RNASEH2B\",\"3104\":\"ATPAF1\",\"3105\":\"RC3H1\",\"3106\":\"MAP3K21\",\"3107\":\"SH3PXD2A\",\"3108\":\"DDI2\",\"3109\":\"NDUFAF5\",\"3110\":\"MFSD4B\",\"3111\":\"NT5DC1\",\"3112\":\"AHDC1\",\"3113\":\"MICOS10\",\"3114\":\"VPS13D\",\"3115\":\"PRR14L\",\"3116\":\"LIN9\",\"3117\":\"TMEM164\",\"3118\":\"LYRM7\",\"3119\":\"RIF1\",\"3120\":\"VPS53\",\"3121\":\"STRIP1\",\"3122\":\"ABHD17B\",\"3123\":\"GKAP1\",\"3124\":\"CEP350\",\"3125\":\"CDC42BPA\",\"3126\":\"RPRD2\",\"3127\":\"MARC1\",\"3128\":\"ANXA8L1;ANXA8\",\"3129\":\"ANGEL2\",\"3130\":\"PRPF38B\",\"3131\":\"RNF20\",\"3132\":\"ZNF318\",\"3133\":\"C1orf53\",\"3134\":\"SDHAF4\",\"3135\":\"ARHGEF16\",\"3136\":\"CDKAL1\",\"3137\":\"BROX\",\"3138\":\"FOCAD\",\"3139\":\"GPR107\",\"3140\":\"TAF3\",\"3141\":\"SNX30\",\"3142\":\"TASOR2\",\"3143\":\"RSBN1\",\"3144\":\"DAB2IP\",\"3145\":\"LYPLAL1\",\"3146\":\"ECPAS\",\"3147\":\"TUT7\",\"3148\":\"DENND4C\",\"3149\":\"NAA35\",\"3150\":\"MBNL2\",\"3151\":\"CARMIL1\",\"3152\":\"ZMYM4\",\"3153\":\"RRAGA;RRAGB\",\"3154\":\"RNF219\",\"3155\":\"FAM160B1\",\"3156\":\"SPRYD7\",\"3157\":\"TENT4A\",\"3158\":\"MICOS13\",\"3159\":\"CD276\",\"3160\":\"RNF213\",\"3161\":\"AP1AR\",\"3162\":\"TNS2\",\"3163\":\"KANK2\",\"3164\":\"WASHC2A\",\"3165\":\"LPCAT4\",\"3166\":\"WDR25\",\"3167\":\"STEAP3\",\"3168\":\"FAM91A1\",\"3169\":\"ICE2\",\"3170\":\"LARP1B\",\"3171\":\"TBC1D9B\",\"3172\":\"MAP1S\",\"3173\":\"ARL6IP4\",\"3174\":\"ATG16L1\",\"3175\":\"RAP1GAP2\",\"3176\":\"STEAP4\",\"3177\":\"ARID2\",\"3178\":\"DIEXF\",\"3179\":\"GLT8D1\",\"3180\":\"SEL1L3\",\"3181\":\"TNS3\",\"3182\":\"HAUS3\",\"3183\":\"SPTY2D1\",\"3184\":\"MBLAC2\",\"3185\":\"LMBRD2\",\"3186\":\"ZFYVE26\",\"3187\":\"MSL1\",\"3188\":\"INTS3\",\"3189\":\"ARHGAP17\",\"3190\":\"CDCA2\",\"3191\":\"CWF19L1\",\"3192\":\"VIRMA\",\"3193\":\"SPECC1L\",\"3194\":\"C12orf73\",\"3195\":\"HEATR6\",\"3196\":\"SCARA3\",\"3197\":\"UHRF1BP1\",\"3198\":\"AMMECR1L\",\"3199\":\"ZNF787\",\"3200\":\"ATL3\",\"3201\":\"ADAL\",\"3202\":\"RPL7L1\",\"3203\":\"NXN\",\"3204\":\"TTC19\",\"3205\":\"MCTP2\",\"3206\":\"VASN\",\"3207\":\"CIAPIN1\",\"3208\":\"ZFAND6\",\"3209\":\"OTUD7B\",\"3210\":\"RALGAPA1\",\"3211\":\"THOC7\",\"3212\":\"ELP2\",\"3213\":\"LAMTOR1\",\"3214\":\"DHRS7B\",\"3215\":\"TWF2\",\"3216\":\"NCAPH2\",\"3217\":\"KIAA0930\",\"3218\":\"SNRNP48\",\"3219\":\"MRM1\",\"3220\":\"ETFRF1\",\"3221\":\"TYW3\",\"3222\":\"ZNF770\",\"3223\":\"RAB12\",\"3224\":\"ADNP2\",\"3225\":\"SDE2\",\"3226\":\"ACAD10\",\"3227\":\"NIPBL\",\"3228\":\"PDE12\",\"3229\":\"LIN54\",\"3230\":\"PRR5L\",\"3231\":\"TET2\",\"3232\":\"ZNF280D\",\"3233\":\"NAA16\",\"3234\":\"ALKBH2\",\"3235\":\"MYORG\",\"3236\":\"LRRC8E\",\"3237\":\"RHBDD2\",\"3238\":\"SLC25A24\",\"3239\":\"REEP3\",\"3240\":\"RETSAT\",\"3241\":\"ZNF746\",\"3242\":\"RINT1\",\"3243\":\"TMEM214\",\"3244\":\"TCTN3\",\"3245\":\"MFSD12\",\"3246\":\"HIBCH\",\"3247\":\"RWDD4\",\"3248\":\"NEPRO\",\"3249\":\"TTI2\",\"3250\":\"SLC30A6\",\"3251\":\"TAPT1\",\"3252\":\"PPP1R18\",\"3253\":\"MZT2B\",\"3254\":\"CAVIN1\",\"3255\":\"ZCCHC8\",\"3256\":\"RPUSD3\",\"3257\":\"MIS18BP1\",\"3258\":\"DHX57\",\"3259\":\"MRPL54\",\"3260\":\"LPCAT3\",\"3261\":\"CDC73\",\"3262\":\"PMF1\",\"3263\":\"FAM117B\",\"3264\":\"MRPL14\",\"3265\":\"SLC27A4\",\"3266\":\"LLGL2\",\"3267\":\"CC2D1A\",\"3268\":\"TATDN1\",\"3269\":\"LETMD1\",\"3270\":\"METTL2B\",\"3271\":\"C3orf33\",\"3272\":\"TAF2\",\"3273\":\"C8orf82\",\"3274\":\"MED27\",\"3275\":\"EDC4\",\"3276\":\"CEP85\",\"3277\":\"PRPF8\",\"3278\":\"SCYL2\",\"3279\":\"TTC27\",\"3280\":\"MTFR2\",\"3281\":\"SFXN4\",\"3282\":\"CASC4\",\"3283\":\"FDX2\",\"3284\":\"ARHGAP11A\",\"3285\":\"ATPSCKMT\",\"3286\":\"CNNM4\",\"3287\":\"NFRKB\",\"3288\":\"FAHD1\",\"3289\":\"PKN3\",\"3290\":\"ALKBH5\",\"3291\":\"PDXDC1\",\"3292\":\"INTS5\",\"3293\":\"RSBN1L\",\"3294\":\"CTR9\",\"3295\":\"PSRC1\",\"3296\":\"TTC37\",\"3297\":\"DARS2\",\"3298\":\"TMEM65\",\"3299\":\"TTC33\",\"3300\":\"NCEH1\",\"3301\":\"FIGNL1\",\"3302\":\"TRIM65\",\"3303\":\"RHBDF2\",\"3304\":\"ELMSAN1\",\"3305\":\"WDR59\",\"3306\":\"ZC3H14\",\"3307\":\"CCDC137\",\"3308\":\"OGFOD3\",\"3309\":\"TXNDC11\",\"3310\":\"LARP1\",\"3311\":\"ATAD2\",\"3312\":\"SLC30A9\",\"3313\":\"TRAF7\",\"3314\":\"BLOC1S3\",\"3315\":\"BLOC1S2\",\"3316\":\"RICTOR\",\"3317\":\"WDR74\",\"3318\":\"AGTRAP\",\"3319\":\"POTEE\",\"3320\":\"FAM111B\",\"3321\":\"SAMD1\",\"3322\":\"SMARCD3\",\"3323\":\"NHS\",\"3324\":\"METAP1D\",\"3325\":\"MTHFD1L\",\"3326\":\"ANKRD11\",\"3327\":\"AFTPH\",\"3328\":\"FIP1L1\",\"3329\":\"SASS6\",\"3330\":\"CSPG4\",\"3331\":\"CYP20A1\",\"3332\":\"POGLUT2\",\"3333\":\"TMEM205\",\"3334\":\"UQCC3\",\"3335\":\"IL27RA\",\"3336\":\"LRSAM1\",\"3337\":\"LCLAT1\",\"3338\":\"C6orf89\",\"3339\":\"CES3\",\"3340\":\"OLFML1\",\"3341\":\"CWC27\",\"3342\":\"DHRS13\",\"3343\":\"DRAM2\",\"3344\":\"SEZ6L2\",\"3345\":\"CRELD2\",\"3346\":\"WDR82\",\"3347\":\"APOOL\",\"3348\":\"ADAMTSL4\",\"3349\":\"ATF7IP\",\"3350\":\"RANBP10\",\"3351\":\"PACS1\",\"3352\":\"BCOR\",\"3353\":\"MPRIP\",\"3354\":\"RAB11FIP1\",\"3355\":\"NAPRT\",\"3356\":\"DNMBP\",\"3357\":\"HACD2\",\"3358\":\"B3GLCT\",\"3359\":\"DNAJC14\",\"3360\":\"GIGYF2\",\"3361\":\"CD109\",\"3362\":\"HSDL2\",\"3363\":\"KYAT3\",\"3364\":\"PPP1R21\",\"3365\":\"SYNE3\",\"3366\":\"AEBP2\",\"3367\":\"NFXL1\",\"3368\":\"MBOAT1\",\"3369\":\"C15orf39\",\"3370\":\"QSOX2\",\"3371\":\"MMS22L\",\"3372\":\"SRCAP\",\"3373\":\"FAM83H\",\"3374\":\"RBPMS2\",\"3375\":\"RIPOR1\",\"3376\":\"C1orf122\",\"3377\":\"Q6ZSR9\",\"3378\":\"ARHGEF18\",\"3379\":\"TMPPE\",\"3380\":\"TPGS1\",\"3381\":\"CRAD\",\"3382\":\"UBN2\",\"3383\":\"CCDC9B\",\"3384\":\"DENND5B\",\"3385\":\"SYDE1\",\"3386\":\"PAXIP1\",\"3387\":\"MBOAT2\",\"3388\":\"TMTC3\",\"3389\":\"VPS13C\",\"3390\":\"ACAD11\",\"3391\":\"USP34\",\"3392\":\"USP30\",\"3393\":\"RAPH1\",\"3394\":\"USP54\",\"3395\":\"USP43\",\"3396\":\"IKBIP\",\"3397\":\"IKBIP\",\"3398\":\"FRA10AC1\",\"3399\":\"UBE2R2\",\"3400\":\"HIST2H3D\",\"3401\":\"CENPU\",\"3402\":\"LARP4\",\"3403\":\"TMUB2\",\"3404\":\"MED25\",\"3405\":\"RPS27L\",\"3406\":\"INTS8\",\"3407\":\"MTSS2\",\"3408\":\"NOL8\",\"3409\":\"ASXL2\",\"3410\":\"BTN2A1\",\"3411\":\"SUPT6H\",\"3412\":\"SUPT6H\",\"3413\":\"SND1\",\"3414\":\"MARK2\",\"3415\":\"COX15\",\"3416\":\"DDX46\",\"3417\":\"TRMT10C\",\"3418\":\"BZW1\",\"3419\":\"MON1B\",\"3420\":\"LRRC8D\",\"3421\":\"DHX30\",\"3422\":\"EIF3M\",\"3423\":\"MEPCE\",\"3424\":\"PARS2\",\"3425\":\"RSRC2\",\"3426\":\"CYFIP1\",\"3427\":\"MCM10\",\"3428\":\"NDUFAF7\",\"3429\":\"GET4\",\"3430\":\"COPS6\",\"3431\":\"LPCAT2\",\"3432\":\"MAEA\",\"3433\":\"TAOK1\",\"3434\":\"FASTKD5\",\"3435\":\"KDM3B\",\"3436\":\"CHMP1B\",\"3437\":\"RRM2B\",\"3438\":\"HS2ST1\",\"3439\":\"CHST3\",\"3440\":\"NIPA1\",\"3441\":\"MICAL3\",\"3442\":\"PHF5A\",\"3443\":\"APTX\",\"3444\":\"ERMP1\",\"3445\":\"GPRIN1\",\"3446\":\"TRMT1L\",\"3447\":\"ZC3HAV1\",\"3448\":\"ZC3HAV1\",\"3449\":\"MRPL21\",\"3450\":\"TICRR\",\"3451\":\"EFL1\",\"3452\":\"MAMDC2\",\"3453\":\"SETX\",\"3454\":\"DPY19L4\",\"3455\":\"TRAPPC11\",\"3456\":\"KANSL1\",\"3457\":\"NUP54\",\"3458\":\"ATG9A\",\"3459\":\"CCDC186\",\"3460\":\"POGZ\",\"3461\":\"ZFYVE16\",\"3462\":\"MON2\",\"3463\":\"TMC6\",\"3464\":\"MYH14\",\"3465\":\"PEX26\",\"3466\":\"NUFIP2\",\"3467\":\"SZRD1\",\"3468\":\"MAVS\",\"3469\":\"CLASP1\",\"3470\":\"DHX29\",\"3471\":\"LRP10\",\"3472\":\"COMMD6\",\"3473\":\"TRMT11\",\"3474\":\"HAUS6\",\"3475\":\"POGLUT3\",\"3476\":\"TTC21B\",\"3477\":\"HEATR3\",\"3478\":\"KIF21A\",\"3479\":\"HDGFL2\",\"3480\":\"DCXR\",\"3481\":\"BRAP\",\"3482\":\"EMSY\",\"3483\":\"GOLGA7\",\"3484\":\"RAI1\",\"3485\":\"WAPL\",\"3486\":\"IRF2BP2\",\"3487\":\"SRGAP1\",\"3488\":\"RBBP6\",\"3489\":\"C5orf24\",\"3490\":\"SH3RF1\",\"3491\":\"TSEN54\",\"3492\":\"ARPIN\",\"3493\":\"MTERF4\",\"3494\":\"HUWE1\",\"3495\":\"PLEKHH3\",\"3496\":\"YTHDF3\",\"3497\":\"TAF8\",\"3498\":\"UBE2Q1\",\"3499\":\"KHDC4\",\"3500\":\"MRPL55\",\"3501\":\"TMED4\",\"3502\":\"MRPL10\",\"3503\":\"CMC1\",\"3504\":\"CENPV\",\"3505\":\"GALNT7\",\"3506\":\"PHLDB2\",\"3507\":\"ADGRG6\",\"3508\":\"DHDDS\",\"3509\":\"TEDC1\",\"3510\":\"GLRX5\",\"3511\":\"TRAPPC6B\",\"3512\":\"PIP4P1\",\"3513\":\"ZBTB33\",\"3514\":\"ALPK2\",\"3515\":\"PATL1\",\"3516\":\"MYPN\",\"3517\":\"PEG10\",\"3518\":\"DPP9\",\"3519\":\"TADA2B\",\"3520\":\"SYVN1\",\"3521\":\"MRPL52\",\"3522\":\"SETD3\",\"3523\":\"ADCK1\",\"3524\":\"ACOT1\",\"3525\":\"ISCA2\",\"3526\":\"NOP9\",\"3527\":\"PABPN1;BCL2L2\",\"3528\":\"METTL3\",\"3529\":\"LDB1\",\"3530\":\"PBRM1\",\"3531\":\"YRDC\",\"3532\":\"SAPCD2\",\"3533\":\"MTDH\",\"3534\":\"TLK2\",\"3535\":\"ZNF598\",\"3536\":\"GPAT4\",\"3537\":\"RTN4RL2\",\"3538\":\"KTN1\",\"3539\":\"RIMS1\",\"3540\":\"SMG6\",\"3541\":\"NLRX1\",\"3542\":\"BCL9L\",\"3543\":\"PHLDB1\",\"3544\":\"USP48\",\"3545\":\"DTX2\",\"3546\":\"NT5DC3\",\"3547\":\"AACS\",\"3548\":\"TRABD2A\",\"3549\":\"LUZP1\",\"3550\":\"ALYREF\",\"3551\":\"GPR180\",\"3552\":\"KBTBD6\",\"3553\":\"IQGAP3\",\"3554\":\"ZC3H18\",\"3555\":\"VPS36\",\"3556\":\"TAX1BP1\",\"3557\":\"CAND1\",\"3558\":\"GLCCI1\",\"3559\":\"RETREG3\",\"3560\":\"HOOK3\",\"3561\":\"COMTD1\",\"3562\":\"RTTN\",\"3563\":\"COMMD7\",\"3564\":\"MON1A\",\"3565\":\"LRP11\",\"3566\":\"SGMS1\",\"3567\":\"AMZ2\",\"3568\":\"THOC6\",\"3569\":\"METTL16\",\"3570\":\"PARG\",\"3571\":\"PPFIBP1\",\"3572\":\"BPHL\",\"3573\":\"LONP2\",\"3574\":\"SLC26A11\",\"3575\":\"ZC3HC1\",\"3576\":\"OSTM1\",\"3577\":\"SBF2\",\"3578\":\"CHD1L\",\"3579\":\"GPBP1\",\"3580\":\"CCDC25\",\"3581\":\"PROSER2\",\"3582\":\"RPS19BP1\",\"3583\":\"RALGAPB\",\"3584\":\"LSR\",\"3585\":\"CHSY1\",\"3586\":\"CARM1\",\"3587\":\"NIT1\",\"3588\":\"CIR1\",\"3589\":\"HEATR5A\",\"3590\":\"NCAPG2\",\"3591\":\"GAS2L3\",\"3592\":\"FBXO11\",\"3593\":\"ANKLE2\",\"3594\":\"PROSER1\",\"3595\":\"DDX42\",\"3596\":\"TICAM2;TMED7\",\"3597\":\"SPATS2\",\"3598\":\"VRK2\",\"3599\":\"NDUFA11\",\"3600\":\"DNAAF5\",\"3601\":\"STX12\",\"3602\":\"KIF18B\",\"3603\":\"PDSS2\",\"3604\":\"HOMER1\",\"3605\":\"GATAD2A\",\"3606\":\"CPNE8\",\"3607\":\"RAB43\",\"3608\":\"C2CD5\",\"3609\":\"MIB1\",\"3610\":\"PRAG1\",\"3611\":\"HPS6\",\"3612\":\"DCP2\",\"3613\":\"IRF2BP1\",\"3614\":\"CAMK1D\",\"3615\":\"ERC1\",\"3616\":\"RIOX2\",\"3617\":\"RBM45\",\"3618\":\"ZDHHC13\",\"3619\":\"ZDHHC17\",\"3620\":\"CRLF3\",\"3621\":\"TRAPPC5\",\"3622\":\"ARMC8\",\"3623\":\"TMEM126B\",\"3624\":\"PLD3\",\"3625\":\"CCDC71\",\"3626\":\"ANKMY2\",\"3627\":\"ERI1\",\"3628\":\"LYSMD2\",\"3629\":\"LIX1L\",\"3630\":\"NUDCD3\",\"3631\":\"AHNAK2\",\"3632\":\"FOXP4\",\"3633\":\"MMAA\",\"3634\":\"MAP4K3\",\"3635\":\"NAV2\",\"3636\":\"P3H2\",\"3637\":\"CCDC50\",\"3638\":\"MCAT\",\"3639\":\"MISP\",\"3640\":\"KSR1\",\"3641\":\"NAXD\",\"3642\":\"WDR75\",\"3643\":\"MFN1\",\"3644\":\"SLC44A2\",\"3645\":\"ITPRIP\",\"3646\":\"WDFY1\",\"3647\":\"TEX2\",\"3648\":\"MAP7D3\",\"3649\":\"FAM114A1\",\"3650\":\"FOXRED2\",\"3651\":\"MGA\",\"3652\":\"GCC2\",\"3653\":\"HSCB\",\"3654\":\"ZC3H7A\",\"3655\":\"PHF6\",\"3656\":\"LRRC8A\",\"3657\":\"LMTK2\",\"3658\":\"UBR1\",\"3659\":\"UBR2\",\"3660\":\"ARHGAP12\",\"3661\":\"CHERP\",\"3662\":\"ANKHD1\",\"3663\":\"SUGP1\",\"3664\":\"SUGP2\",\"3665\":\"CCAR1\",\"3666\":\"DHX40\",\"3667\":\"SKA3\",\"3668\":\"DNAJC10\",\"3669\":\"NELFCD\",\"3670\":\"RHOT2\",\"3671\":\"RHOT1\",\"3672\":\"PHC2\",\"3673\":\"MSRB3\",\"3674\":\"BAP18\",\"3675\":\"MRPL41\",\"3676\":\"NRM\",\"3677\":\"C9orf40\",\"3678\":\"KLHL7\",\"3679\":\"PARP9\",\"3680\":\"RBM12B\",\"3681\":\"SLC35F2\",\"3682\":\"RPAP2\",\"3683\":\"ZC3H3\",\"3684\":\"PNPLA6\",\"3685\":\"SMC5\",\"3686\":\"DDX60\",\"3687\":\"CMIP\",\"3688\":\"MICALL2\",\"3689\":\"DHX37\",\"3690\":\"KBTBD2\",\"3691\":\"YAF2\",\"3692\":\"RAVER1\",\"3693\":\"FTSJ3\",\"3694\":\"TMEM192\",\"3695\":\"CKAP2L\",\"3696\":\"SRRM1\",\"3697\":\"SMAP1\",\"3698\":\"DIS3L2\",\"3699\":\"SUPV3L1\",\"3700\":\"ZZZ3\",\"3701\":\"EXOC8\",\"3702\":\"C1orf174\",\"3703\":\"THNSL1\",\"3704\":\"PM20D2\",\"3705\":\"KIAA2013\",\"3706\":\"KATNAL2\",\"3707\":\"MICU2\",\"3708\":\"RNF168\",\"3709\":\"PHACTR4\",\"3710\":\"TRMT2A\",\"3711\":\"RPUSD2\",\"3712\":\"ELMOD2\",\"3713\":\"ALDH16A1\",\"3714\":\"KIAA0319L\",\"3715\":\"RTKN2\",\"3716\":\"SCYL3\",\"3717\":\"XRN1\",\"3718\":\"PELP1\",\"3719\":\"ABI1\",\"3720\":\"ADGRG2\",\"3721\":\"SELENOH\",\"3722\":\"CMTM4\",\"3723\":\"ASPM\",\"3724\":\"RDH10\",\"3725\":\"TNS4\",\"3726\":\"CENPL\",\"3727\":\"RBIS\",\"3728\":\"FAM185A\",\"3729\":\"VKORC1L1\",\"3730\":\"SPART\",\"3731\":\"TTC5\",\"3732\":\"PUSL1\",\"3733\":\"MIER1\",\"3734\":\"RPTOR\",\"3735\":\"FAM177A1\",\"3736\":\"CNPY4\",\"3737\":\"AHI1\",\"3738\":\"CCAR2\",\"3739\":\"NDUFAF2\",\"3740\":\"VPS52\",\"3741\":\"NUP93\",\"3742\":\"STK11IP\",\"3743\":\"ZNF687\",\"3744\":\"CMTR1\",\"3745\":\"LRRC47\",\"3746\":\"ARHGEF28\",\"3747\":\"INTS1\",\"3748\":\"ARMC10\",\"3749\":\"GHDC\",\"3750\":\"ABHD12\",\"3751\":\"CLASRP\",\"3752\":\"TMEM256\",\"3753\":\"PIAS4\",\"3754\":\"GPD1L\",\"3755\":\"SLC35F6\",\"3756\":\"SLC43A2\",\"3757\":\"ARHGAP18\",\"3758\":\"ASCC3\",\"3759\":\"EHBP1L1\",\"3760\":\"PLCD3\",\"3761\":\"MICALL1\",\"3762\":\"VPS8\",\"3763\":\"MPP5\",\"3764\":\"STAG2\",\"3765\":\"SYNPO\",\"3766\":\"FNBP4\",\"3767\":\"SDR16C5\",\"3768\":\"GTPBP8\",\"3769\":\"GUF1\",\"3770\":\"RYBP\",\"3771\":\"PNKD\",\"3772\":\"MINK1\",\"3773\":\"ZADH2\",\"3774\":\"CHCHD4\",\"3775\":\"CBR4\",\"3776\":\"MMGT1\",\"3777\":\"RAB42\",\"3778\":\"TMEM199\",\"3779\":\"FBXL6\",\"3780\":\"OGFOD1\",\"3781\":\"AFAP1\",\"3782\":\"ZCCHC9\",\"3783\":\"OXR1\",\"3784\":\"TTC39C\",\"3785\":\"ZGPAT\",\"3786\":\"CERS5\",\"3787\":\"SRBD1\",\"3788\":\"NKAP\",\"3789\":\"SMIM20\",\"3790\":\"MACO1\",\"3791\":\"ARRDC1\",\"3792\":\"DHRSX\",\"3793\":\"C12orf45\",\"3794\":\"CISD2\",\"3795\":\"RPP25L\",\"3796\":\"ATPAF2\",\"3797\":\"TTC9C\",\"3798\":\"JAGN1\",\"3799\":\"MRPL50\",\"3800\":\"ZC3H8\",\"3801\":\"RNF10\",\"3802\":\"MSL3\",\"3803\":\"FAM160A2\",\"3804\":\"LZTR1\",\"3805\":\"COMMD1\",\"3806\":\"ZBTB2\",\"3807\":\"CPSF7\",\"3808\":\"SLC15A4\",\"3809\":\"ARFGAP2\",\"3810\":\"OTUD6B\",\"3811\":\"C1orf52\",\"3812\":\"EEF1AKNMT\",\"3813\":\"ARFGAP1\",\"3814\":\"SIRT6\",\"3815\":\"EMC1\",\"3816\":\"PAF1\",\"3817\":\"CGAS\",\"3818\":\"DDX51\",\"3819\":\"SLC25A29\",\"3820\":\"ARL14EP\",\"3821\":\"ENAH\",\"3822\":\"CDYL2\",\"3823\":\"DCBLD1\",\"3824\":\"GPATCH11\",\"3825\":\"ABTB2\",\"3826\":\"MRPL43\",\"3827\":\"C12orf29\",\"3828\":\"C19orf47\",\"3829\":\"ASCC1\",\"3830\":\"BANP\",\"3831\":\"LRRC57\",\"3832\":\"EIF1AD\",\"3833\":\"SREK1IP1\",\"3834\":\"KRI1\",\"3835\":\"TOPAZ1\",\"3836\":\"ZNF579\",\"3837\":\"MIGA1\",\"3838\":\"ZBTB38\",\"3839\":\"POMGNT2\",\"3840\":\"PRPF38A\",\"3841\":\"MLKL\",\"3842\":\"GATD1\",\"3843\":\"ANKRD52\",\"3844\":\"ATP11C\",\"3845\":\"KDM1B\",\"3846\":\"SPATA5\",\"3847\":\"FANCB\",\"3848\":\"NHLRC2\",\"3849\":\"AVL9\",\"3850\":\"SLC43A3\",\"3851\":\"XXYLT1\",\"3852\":\"GOLM1\",\"3853\":\"COLGALT1\",\"3854\":\"SUMF2\",\"3855\":\"SIDT2\",\"3856\":\"SUMF1\",\"3857\":\"POGLUT1\",\"3858\":\"UBAC2\",\"3859\":\"PCYOX1L\",\"3860\":\"TMEM87A\",\"3861\":\"RDH13\",\"3862\":\"TTC13\",\"3863\":\"PCSK9\",\"3864\":\"HSD17B11\",\"3865\":\"TXNDC5\",\"3866\":\"POC1A\",\"3867\":\"SPC24\",\"3868\":\"ATAD1\",\"3869\":\"SLC38A9\",\"3870\":\"SCCPDH\",\"3871\":\"INO80E\",\"3872\":\"UXS1\",\"3873\":\"RNF149\",\"3874\":\"RETREG2\",\"3875\":\"SERBP1\",\"3876\":\"LEMD2\",\"3877\":\"NOA1\",\"3878\":\"NECAP1\",\"3879\":\"FAM98A\",\"3880\":\"PLA2G15\",\"3881\":\"HJURP\",\"3882\":\"NFATC2IP\",\"3883\":\"DAGLB\",\"3884\":\"CHST14\",\"3885\":\"SPRYD3\",\"3886\":\"GALNT6\",\"3887\":\"DYNC2H1\",\"3888\":\"RNF169\",\"3889\":\"PDPR\",\"3890\":\"NAXE\",\"3891\":\"SMG8\",\"3892\":\"RNF214\",\"3893\":\"LSM14A\",\"3894\":\"CCNY\",\"3895\":\"ZNF280C\",\"3896\":\"MAPK1IP1L\",\"3897\":\"C1orf131\",\"3898\":\"TENT4B\",\"3899\":\"NPEPL1\",\"3900\":\"EHBP1\",\"3901\":\"RBM15B\",\"3902\":\"TNRC6A\",\"3903\":\"PHC3\",\"3904\":\"ZNF740\",\"3905\":\"DIPK2A\",\"3906\":\"TMEM161B\",\"3907\":\"CNNM3\",\"3908\":\"ABCF1\",\"3909\":\"MCU\",\"3910\":\"PIK3C3\",\"3911\":\"SRFBP1\",\"3912\":\"NGDN\",\"3913\":\"SHCBP1\",\"3914\":\"SUPT20H\",\"3915\":\"PDZD8\",\"3916\":\"SLC30A7\",\"3917\":\"NAV1\",\"3918\":\"PPHLN1\",\"3919\":\"VPS37A\",\"3920\":\"WDR19\",\"3921\":\"KMT2C\",\"3922\":\"FBXO22\",\"3923\":\"LPCAT1\",\"3924\":\"SYNE1\",\"3925\":\"BOD1L1\",\"3926\":\"ARID1B\",\"3927\":\"FLAD1\",\"3928\":\"NUP43\",\"3929\":\"NUP37\",\"3930\":\"NUP35\",\"3931\":\"ENGASE\",\"3932\":\"GPRC5A\",\"3933\":\"TOR1AIP2\",\"3934\":\"ABHD11\",\"3935\":\"CMAS\",\"3936\":\"NLGN2\",\"3937\":\"CADM4\",\"3938\":\"TSPAN14\",\"3939\":\"KNL1\",\"3940\":\"ATL2\",\"3941\":\"KDM2B\",\"3942\":\"MOSPD2\",\"3943\":\"PLBD2\",\"3944\":\"RASSF8\",\"3945\":\"DDX55\",\"3946\":\"NEDD1\",\"3947\":\"NCOA7\",\"3948\":\"MCFD2\",\"3949\":\"THOC2\",\"3950\":\"PATJ\",\"3951\":\"WDR36\",\"3952\":\"PPTC7\",\"3953\":\"COQ8A\",\"3954\":\"KIF18A\",\"3955\":\"RP9\",\"3956\":\"GRPEL2\",\"3957\":\"VANGL1\",\"3958\":\"SLC30A5\",\"3959\":\"SNIP1\",\"3960\":\"GADD45GIP1\",\"3961\":\"WDR48\",\"3962\":\"EXOC6\",\"3963\":\"CEP76\",\"3964\":\"PPP1R35\",\"3965\":\"MPLKIP\",\"3966\":\"SMARCC2\",\"3967\":\"NPLOC4\",\"3968\":\"CXorf38\",\"3969\":\"GDAP1\",\"3970\":\"NUBPL\",\"3971\":\"SLC35B2\",\"3972\":\"PUM2\",\"3973\":\"ITFG1\",\"3974\":\"GOLGA5\",\"3975\":\"KLHDC4\",\"3976\":\"SHKBP1\",\"3977\":\"UBA3\",\"3978\":\"BAHD1\",\"3979\":\"ZCRB1\",\"3980\":\"DNAJB14\",\"3981\":\"RAB3IL1\",\"3982\":\"SLC25A40\",\"3983\":\"FAM57A\",\"3984\":\"PIP4K2C\",\"3985\":\"WDR20\",\"3986\":\"TBC1D15\",\"3987\":\"RDH11\",\"3988\":\"MRPL30\",\"3989\":\"NT5C\",\"3990\":\"FAM45A;FAM45BP\",\"3991\":\"CIP2A\",\"3992\":\"PI4K2B\",\"3993\":\"STT3B\",\"3994\":\"PNPT1\",\"3995\":\"SPPL2B\",\"3996\":\"SPPL2A\",\"3997\":\"HM13\",\"3998\":\"HM13\",\"3999\":\"URGCP\",\"4000\":\"CD99L2\",\"4001\":\"BICD2\",\"4002\":\"NEK9\",\"4003\":\"CHD6\",\"4004\":\"GPT2\",\"4005\":\"DTX3L\",\"4006\":\"DDX54\",\"4007\":\"BLOC1S5\",\"4008\":\"CHD5\",\"4009\":\"DMXL2\",\"4010\":\"DLG5\",\"4011\":\"CABLES1\",\"4012\":\"BRIX1\",\"4013\":\"RNASEH2C\",\"4014\":\"TRAF3IP1\",\"4015\":\"NEK7\",\"4016\":\"RB1CC1\",\"4017\":\"NSUN6\",\"4018\":\"TBCK\",\"4019\":\"DTD1\",\"4020\":\"UTP15\",\"4021\":\"GPX8\",\"4022\":\"DOT1L\",\"4023\":\"TRPC4AP\",\"4024\":\"NUP210\",\"4025\":\"GEMIN5\",\"4026\":\"PIGO\",\"4027\":\"ARHGEF40\",\"4028\":\"RAPGEF6\",\"4029\":\"PARD3\",\"4030\":\"IPO4\",\"4031\":\"USP33\",\"4032\":\"PNISR\",\"4033\":\"PPP4R1\",\"4034\":\"UBASH3B\",\"4035\":\"DIS3L\",\"4036\":\"GIPC3\",\"4037\":\"ZNF384\",\"4038\":\"SHROOM3\",\"4039\":\"WIPF2\",\"4040\":\"HASPIN\",\"4041\":\"SETD7\",\"4042\":\"NOC3L\",\"4043\":\"SCARB1\",\"4044\":\"COG1\",\"4045\":\"NPRL2\",\"4046\":\"PYROXD1\",\"4047\":\"FRS2\",\"4048\":\"SCFD2\",\"4049\":\"SMAP2\",\"4050\":\"ZC3H15\",\"4051\":\"PPIL4\",\"4052\":\"GTF3C2\",\"4053\":\"TBC1D22A\",\"4054\":\"PHF10\",\"4055\":\"RAB2B\",\"4056\":\"CCDC12\",\"4057\":\"CHPT1\",\"4058\":\"PPP1R13L\",\"4059\":\"TGFBRAP1\",\"4060\":\"TMEM263\",\"4061\":\"PTPMT1\",\"4062\":\"NUP133\",\"4063\":\"PDCD6IP\",\"4064\":\"SLC20A1\",\"4065\":\"UBTD2\",\"4066\":\"CACTIN\",\"4067\":\"C15orf40\",\"4068\":\"BRK1\",\"4069\":\"CHMP7\",\"4070\":\"THEM6\",\"4071\":\"BCL7C\",\"4072\":\"SNX33\",\"4073\":\"PTCD2\",\"4074\":\"MITD1\",\"4075\":\"AFG1L\",\"4076\":\"CHTF18\",\"4077\":\"LEO1\",\"4078\":\"DCAKD\",\"4079\":\"NUDCD2\",\"4080\":\"SNRNP27\",\"4081\":\"TFB1M\",\"4082\":\"STAG1\",\"4083\":\"SCFD1\",\"4084\":\"LMBR1\",\"4085\":\"CANT1\",\"4086\":\"WDR60\",\"4087\":\"TRAPPC12\",\"4088\":\"HNRNPLL\",\"4089\":\"C4orf3\",\"4090\":\"FAR1\",\"4091\":\"UBLCP1\",\"4092\":\"PCNP\",\"4093\":\"SPRYD4\",\"4094\":\"GLMP\",\"4095\":\"MAIP1\",\"4096\":\"TRUB1\",\"4097\":\"LMO7\",\"4098\":\"SLC44A1\",\"4099\":\"CKAP2\",\"4100\":\"ATXN2L\",\"4101\":\"ARAP3\",\"4102\":\"PHIP\",\"4103\":\"RTN4IP1\",\"4104\":\"SELENOM\",\"4105\":\"PRPF31\",\"4106\":\"NELFB\",\"4107\":\"PALLD\",\"4108\":\"RUFY2\",\"4109\":\"SREK1\",\"4110\":\"GEMIN6\",\"4111\":\"CASKIN2\",\"4112\":\"ATRIP\",\"4113\":\"STON2\",\"4114\":\"PSPC1\",\"4115\":\"MADD\",\"4116\":\"SYNE2\",\"4117\":\"GATAD2B\",\"4118\":\"PIBF1\",\"4119\":\"DNAJC9\",\"4120\":\"BRI3BP\",\"4121\":\"BBX\",\"4122\":\"THAP4\",\"4123\":\"IFT81\",\"4124\":\"CTNNBL1\",\"4125\":\"AHCTF1\",\"4126\":\"CHCHD10\",\"4127\":\"DGCR8\",\"4128\":\"ZCCHC14\",\"4129\":\"TTN\",\"4130\":\"OVCA2\",\"4131\":\"LZIC\",\"4132\":\"POMGNT1\",\"4133\":\"DDB2\",\"4134\":\"DDX1\",\"4135\":\"SEC14L1\",\"4136\":\"SLC39A7\",\"4137\":\"HSD17B8\",\"4138\":\"PIEZO1\",\"4139\":\"FAM3C\",\"4140\":\"H1FX\",\"4141\":\"PSMF1\",\"4142\":\"SLC7A6\",\"4143\":\"GBF1\",\"4144\":\"SMG7\",\"4145\":\"RTF1\",\"4146\":\"NCSTN\",\"4147\":\"TM9SF4\",\"4148\":\"TMEM131\",\"4149\":\"TOPBP1\",\"4150\":\"MRPS27\",\"4151\":\"BAP1\",\"4152\":\"FIG4\",\"4153\":\"DCUN1D4\",\"4154\":\"FAM168A\",\"4155\":\"NR4A3\",\"4156\":\"AP3S1\",\"4157\":\"TSC1\",\"4158\":\"UBXN4\",\"4159\":\"PHF3\",\"4160\":\"SLC9A6\",\"4161\":\"NDRG1\",\"4162\":\"HSPH1\",\"4163\":\"SEPT8\",\"4164\":\"CNOT9\",\"4165\":\"LPGAT1\",\"4166\":\"TBC1D5\",\"4167\":\"ZNF592\",\"4168\":\"MYO18A\",\"4169\":\"LARP4B\",\"4170\":\"GCN1\",\"4171\":\"DHX38\",\"4172\":\"NUP205\",\"4173\":\"ANKS1A\",\"4174\":\"PXDN\",\"4175\":\"PIGK\",\"4176\":\"MRPS31\",\"4177\":\"AKAP1\",\"4178\":\"ALG3\",\"4179\":\"ANP32B\",\"4180\":\"NECTIN2\",\"4181\":\"RABGGTA\",\"4182\":\"RAD54L\",\"4183\":\"PRCC\",\"4184\":\"TFG\",\"4185\":\"USP6NL\",\"4186\":\"HTRA1\",\"4187\":\"ARPC1A\",\"4188\":\"GTF2H4\",\"4189\":\"RREB1\",\"4190\":\"HDAC2\",\"4191\":\"STAM\",\"4192\":\"DPF2\",\"4193\":\"P3H4\",\"4194\":\"CREBBP\",\"4195\":\"DLG3\",\"4196\":\"SYMPK\",\"4197\":\"EZH1\",\"4198\":\"N4BP2L2\",\"4199\":\"TAF15\",\"4200\":\"GOLGA1\",\"4201\":\"EVPL\",\"4202\":\"GGH\",\"4203\":\"CORO2A\",\"4204\":\"KAT2A\",\"4205\":\"JARID2\",\"4206\":\"DDX17\",\"4207\":\"RAD50\",\"4208\":\"CELF1\",\"4209\":\"ABCC2\",\"4210\":\"ARHGEF1\",\"4211\":\"ERCC4\",\"4212\":\"UFD1\",\"4213\":\"GLG1\",\"4214\":\"UPF1\",\"4215\":\"COPS5\",\"4216\":\"GPKOW\",\"4217\":\"SMARCC1\",\"4218\":\"SMARCD2\",\"4219\":\"RAB8B\",\"4220\":\"BAD\",\"4221\":\"KHSRP\",\"4222\":\"GCDH\",\"4223\":\"SNAPC3\",\"4224\":\"PEX13\",\"4225\":\"TNPO1\",\"4226\":\"ARHGEF2\",\"4227\":\"EMG1\",\"4228\":\"CLP1\",\"4229\":\"GLMN\",\"4230\":\"KAT5\",\"4231\":\"USP13\",\"4232\":\"DVL3\",\"4233\":\"USP9X\",\"4234\":\"USP7\",\"4235\":\"CUL5\",\"4236\":\"ATP6V0A1\",\"4237\":\"LPP\",\"4238\":\"RBPMS\",\"4239\":\"EXT2\",\"4240\":\"SECISBP2L\",\"4241\":\"MED12\",\"4242\":\"PTP4A1\",\"4243\":\"SCAMP4\",\"4244\":\"TSR2\",\"4245\":\"GTF3C6\",\"4246\":\"HPS3\",\"4247\":\"SMARCE1\",\"4248\":\"CAVIN3\",\"4249\":\"MYDGF\",\"4250\":\"BORCS5\",\"4251\":\"RNF34\",\"4252\":\"MAL2\",\"4253\":\"YIPF5\",\"4254\":\"PIGT\",\"4255\":\"IGSF8\",\"4256\":\"RAB24\",\"4257\":\"L3MBTL2\",\"4258\":\"ZNF622\",\"4259\":\"GFM2\",\"4260\":\"WBP2\",\"4261\":\"PSMG2\",\"4262\":\"NCLN\",\"4263\":\"MUL1\",\"4264\":\"MRTFA\",\"4265\":\"ERGIC1\",\"4266\":\"UTP4\",\"4267\":\"GTPBP3\",\"4268\":\"TBRG4\",\"4269\":\"MARC2\",\"4270\":\"FAM162A\",\"4271\":\"CCDC47\",\"4272\":\"MRPL24\",\"4273\":\"SYAP1\",\"4274\":\"TMEM230\",\"4275\":\"EXOC4\",\"4276\":\"RFT1\",\"4277\":\"ISOC2\",\"4278\":\"FERMT2\",\"4279\":\"FUBP1\",\"4280\":\"TTC17\",\"4281\":\"SLC25A46\",\"4282\":\"LRRC59\",\"4283\":\"VTI1A\",\"4284\":\"PBXIP1\",\"4285\":\"MCUR1\",\"4286\":\"KIAA1143\",\"4287\":\"VPS33A\",\"4288\":\"EME1\",\"4289\":\"FKBP10\",\"4290\":\"TTC28\",\"4291\":\"RAD51AP1\",\"4292\":\"EXOSC8\",\"4293\":\"AKT1S1\",\"4294\":\"BORCS7\",\"4295\":\"TOMM6\",\"4296\":\"LENG9\",\"4297\":\"TMEM186\",\"4298\":\"SH3KBP1\",\"4299\":\"SH3KBP1\",\"4300\":\"SLCO4A1\",\"4301\":\"PHF21A\",\"4302\":\"SKA1\",\"4303\":\"NACC2\",\"4304\":\"RNF25\",\"4305\":\"APH1A\",\"4306\":\"AIDA\",\"4307\":\"PINX1\",\"4308\":\"ARL8A\",\"4309\":\"TADA1\",\"4310\":\"OTULIN\",\"4311\":\"CHCHD1\",\"4312\":\"PPWD1\",\"4313\":\"CCDC127\",\"4314\":\"COA7\",\"4315\":\"TESC\",\"4316\":\"TAMM41\",\"4317\":\"DOCK10\",\"4318\":\"SARAF\",\"4319\":\"LENG1\",\"4320\":\"TBC1D20\",\"4321\":\"FAM136A\",\"4322\":\"EFHD2\",\"4323\":\"RUNDC1\",\"4324\":\"PYCR2\",\"4325\":\"CUSTOS\",\"4326\":\"DCPS\",\"4327\":\"PPP1R14B\",\"4328\":\"ENTR1\",\"4329\":\"INTS12\",\"4330\":\"NSUN4\",\"4331\":\"RPUSD4\",\"4332\":\"ACSF2\",\"4333\":\"ISOC1\",\"4334\":\"GCC1\",\"4335\":\"FLYWCH2\",\"4336\":\"GRAMD1A\",\"4337\":\"HAUS1\",\"4338\":\"FAF2\",\"4339\":\"CCDC124\",\"4340\":\"FOXRED1\",\"4341\":\"AP2M1\",\"4342\":\"TUBGCP3\",\"4343\":\"RCN3\",\"4344\":\"ORAI1\",\"4345\":\"NMD3\",\"4346\":\"COQ8B\",\"4347\":\"REPS1\",\"4348\":\"DNAJC19\",\"4349\":\"RMDN1\",\"4350\":\"ESS2\",\"4351\":\"CMBL\",\"4352\":\"MSI2\",\"4353\":\"SNRNP40\",\"4354\":\"RMC1\",\"4355\":\"TBC1D31\",\"4356\":\"MTFMT\",\"4357\":\"ZBTB10\",\"4358\":\"MRPL38\",\"4359\":\"RSPRY1\",\"4360\":\"MTBP\",\"4361\":\"ERLEC1\",\"4362\":\"MRRF\",\"4363\":\"MTERF3\",\"4364\":\"RBMXL1\",\"4365\":\"OMA1\",\"4366\":\"SPDL1\",\"4367\":\"ELP4\",\"4368\":\"YIPF6\",\"4369\":\"HOOK2\",\"4370\":\"SEH1L\",\"4371\":\"MALSU1\",\"4372\":\"TCEAL4\",\"4373\":\"THAP11\",\"4374\":\"KIF1BP\",\"4375\":\"GNPNAT1\",\"4376\":\"FAM120B\",\"4377\":\"KTI12\",\"4378\":\"MRPS24\",\"4379\":\"MRPL53\",\"4380\":\"MOCOS\",\"4381\":\"DAZAP1\",\"4382\":\"SAAL1\",\"4383\":\"CCDC51\",\"4384\":\"MFSD3\",\"4385\":\"SGF29\",\"4386\":\"TVP23C\",\"4387\":\"TVP23C;TVP23B\",\"4388\":\"RRP36\",\"4389\":\"C1GALT1C1\",\"4390\":\"RBM33\",\"4391\":\"DTNBP1\",\"4392\":\"SMIM12\",\"4393\":\"WDR34\",\"4394\":\"DNAJA3\",\"4395\":\"TMA16\",\"4396\":\"MVB12A\",\"4397\":\"PTCD3\",\"4398\":\"MMAB\",\"4399\":\"MCRS1\",\"4400\":\"NRBF2\",\"4401\":\"TRIM11\",\"4402\":\"EDC3\",\"4403\":\"BORCS8\",\"4404\":\"STAMBPL1\",\"4405\":\"WDR89\",\"4406\":\"CPNE2\",\"4407\":\"S100A16\",\"4408\":\"SIPA1\",\"4409\":\"THOC1\",\"4410\":\"OTUB1\",\"4411\":\"TRMT61A\",\"4412\":\"HMCES\",\"4413\":\"CHMP6\",\"4414\":\"BICD1\",\"4415\":\"PGM2\",\"4416\":\"IMP4\",\"4417\":\"CERS2\",\"4418\":\"MED8\",\"4419\":\"DUS3L\",\"4420\":\"LTV1\",\"4421\":\"MRPL48\",\"4422\":\"VMP1\",\"4423\":\"AURKB\",\"4424\":\"DMAC1\",\"4425\":\"RNF185\",\"4426\":\"DCUN1D1\",\"4427\":\"FAHD2A;FAHD2B\",\"4428\":\"SMARCD1\",\"4429\":\"TOE1\",\"4430\":\"CDCA7L\",\"4431\":\"C16orf58\",\"4432\":\"DDX27\",\"4433\":\"BORCS6\",\"4434\":\"ABHD17A\",\"4435\":\"MARS2\",\"4436\":\"MASTL\",\"4437\":\"SNF8\",\"4438\":\"CENPN\",\"4439\":\"RBM18\",\"4440\":\"MYO19\",\"4441\":\"SLC25A44\",\"4442\":\"ZC3HAV1L\",\"4443\":\"COQ2\",\"4444\":\"POM121\",\"4445\":\"TONSL\",\"4446\":\"PDLIM5\",\"4447\":\"CRELD1\",\"4448\":\"ERO1A\",\"4449\":\"PRR11\",\"4450\":\"GRAMD2B\",\"4451\":\"FMC1;LUC7L2\",\"4452\":\"DOCK6\",\"4453\":\"OXNAD1\",\"4454\":\"NAF1\",\"4455\":\"REEP6\",\"4456\":\"PGAM5\",\"4457\":\"TMEM41A\",\"4458\":\"INTS4\",\"4459\":\"DDRGK1\",\"4460\":\"DHTKD1\",\"4461\":\"PYURF\",\"4462\":\"FUBP3\",\"4463\":\"RBM17\",\"4464\":\"RCC1L\",\"4465\":\"NARS2\",\"4466\":\"SUCLG2\",\"4467\":\"AJUBA\",\"4468\":\"FBXL20\",\"4469\":\"LRCH3\",\"4470\":\"GMPPA\",\"4471\":\"HPDL\",\"4472\":\"ABHD14B\",\"4473\":\"SEC22A\",\"4474\":\"ATP5MD\",\"4475\":\"NSL1\",\"4476\":\"PAWR\",\"4477\":\"RSRC1\",\"4478\":\"THOC3\",\"4479\":\"ITCH\",\"4480\":\"TXNDC15\",\"4481\":\"KIRREL1\",\"4482\":\"COG3\",\"4483\":\"CDK5RAP3\",\"4484\":\"VPS39\",\"4485\":\"VPS50\",\"4486\":\"VCPIP1\",\"4487\":\"SPG11\",\"4488\":\"ELMO2\",\"4489\":\"TMX3\",\"4490\":\"CHAMP1\",\"4491\":\"LCOR\",\"4492\":\"NEURL4\",\"4493\":\"ZFP91\",\"4494\":\"PDLIM2\",\"4495\":\"BTF3L4\",\"4496\":\"RNF170\",\"4497\":\"ZFYVE19\",\"4498\":\"SLC35E1\",\"4499\":\"TMEM87B\",\"4500\":\"ZNF668\",\"4501\":\"USP47\",\"4502\":\"CLPTM1L\",\"4503\":\"PBK\",\"4504\":\"ARL5B\",\"4505\":\"DNAJC1\",\"4506\":\"SCYL1\",\"4507\":\"ZNF512B\",\"4508\":\"EXOC2\",\"4509\":\"CNDP2\",\"4510\":\"EHMT2\",\"4511\":\"ZFR\",\"4512\":\"RHOV\",\"4513\":\"B3GALT6\",\"4514\":\"NSD1\",\"4515\":\"EP400\",\"4516\":\"SNX27\",\"4517\":\"IFT74\",\"4518\":\"TRIM47\",\"4519\":\"CNOT6L\",\"4520\":\"DHRS1\",\"4521\":\"DNAJC30\",\"4522\":\"RNPC3\",\"4523\":\"CARD19\",\"4524\":\"RMDN2\",\"4525\":\"PRRC1\",\"4526\":\"KLHL15\",\"4527\":\"FGD4\",\"4528\":\"FBXL18\",\"4529\":\"ZNF512\",\"4530\":\"NSMCE2\",\"4531\":\"NSMCE3\",\"4532\":\"YTHDC1\",\"4533\":\"CCDC43\",\"4534\":\"COG8\",\"4535\":\"ZNF48\",\"4536\":\"WDR92\",\"4537\":\"NOL4L\",\"4538\":\"C7orf26\",\"4539\":\"TTC14\",\"4540\":\"PWWP2A\",\"4541\":\"MBOAT7\",\"4542\":\"DOCK7\",\"4543\":\"SFXN2\",\"4544\":\"ZNF830\",\"4545\":\"FAM210A\",\"4546\":\"SCLT1\",\"4547\":\"CCDC115\",\"4548\":\"SLC46A1\",\"4549\":\"CNTNAP3B;CNTNAP3\",\"4550\":\"ANKRD27\",\"4551\":\"MUS81\",\"4552\":\"NSUN5\",\"4553\":\"RPRD1A\",\"4554\":\"AGAP3\",\"4555\":\"ARAP1\"
[truncated: 9,843,959 more chars]
