# Supplementary material for: Deep and fast label-free Dynamic Organellar Mapping
Source: Nat Commun. 2023 Aug 29;14:5252. doi: 10.1038/s41467-023-41000-7 (PMC10465578; doi:10.1038/s41467-023-41000-7)
Supplement: Supplementary file 8 — Supplementary Data 5 [file 41467_2023_41000_MOESM8_ESM.zip › AnalysedDatasets_fractionation_Figure3.json]

{
    "100 min discovery DIA": {
        "0/1 normalized data": "{\"Original Protein IDs\":{\"0\":\"P0DPI2;A0A0B4J2D5;P0DPI2-2;A0A0B4J2D5-2\",\"1\":\"A0A0U1RR11;P0DPI3;A0A0U1RRI6\",\"2\":\"A0AV96;A0AV96-2\",\"3\":\"A0AVF1;A0AVF1-3;A0AVF1-2\",\"4\":\"A0AVT1;A0AVT1-2\",\"5\":\"A0FGR8-2\",\"6\":\"A0FGR8-6;A0FGR8\",\"7\":\"A0JNW5\",\"8\":\"A0MZ66;A0MZ66-3;A0MZ66-4;A0MZ66-5;A0MZ66-6;A0MZ66-8;A0MZ66-2\",\"9\":\"A0PK00\",\"10\":\"A1A4S6\",\"11\":\"A1L0T0\",\"12\":\"A1L390;A1L390-3;A1L390-2\",\"13\":\"A1X283\",\"14\":\"A2RRP1;A2RRP1-2\",\"15\":\"A2RU67\",\"16\":\"A2RUS2-2;A2RUS2\",\"17\":\"A2VDJ0-6;A2VDJ0-3;A2VDJ0-5;A2VDJ0;A2VDJ0-2\",\"18\":\"A3KMH1;A3KMH1-3;A3KMH1-2\",\"19\":\"A3KN83-3;A3KN83-2;A3KN83;A3KN83-4\",\"20\":\"A4D1E9;A4D1E9-2\",\"21\":\"A4D1P6;A4D1P6-2;A4D1P6-3\",\"22\":\"A5D8V6\",\"23\":\"A5PLL7-2;A5PLL7\",\"24\":\"A5PLN9-2;A5PLN9-4;A5PLN9;A5PLN9-5;A5PLN9-7\",\"25\":\"A5YKK6;A5YKK6-4\",\"26\":\"A6H8Y1-2;A6H8Y1-7;A6H8Y1-6;A6H8Y1;A6H8Y1-4;A6H8Y1-3\",\"27\":\"A6ND36\",\"28\":\"A6NDG6\",\"29\":\"A6NDU8\",\"30\":\"A6NFI3\",\"31\":\"A6NGR9\",\"32\":\"A6NGU5;P19440;P19440-2;P36268-2;P36268;P36268-3\",\"33\":\"A6NHQ2\",\"34\":\"A6NHR9;A6NHR9-2\",\"35\":\"A6NI28\",\"36\":\"A6NIH7\",\"37\":\"A6NJ78;A6NJ78-2\",\"38\":\"A6NKD9\",\"39\":\"A6NKF1;A6NKF1-2\",\"40\":\"A6NKT7\",\"41\":\"A6NMZ7;A6NMZ7-2\",\"42\":\"A6NNZ2\",\"43\":\"A7E2V4-5;A7E2V4;A7E2V4-3;A7E2V4-4;A7E2V4-2\",\"44\":\"A8CG34;A8CG34-2;Q96HA1-2;Q96HA1-3\",\"45\":\"A8K7I4\",\"46\":\"A8K855-2;A8K855\",\"47\":\"A8MTT3\",\"48\":\"A8MW92;A8MW92-4\",\"49\":\"P62308;A8MWD9\",\"50\":\"A8MXV4\",\"51\":\"A9UHW6;A9UHW6-2;A9UHW6-3\",\"52\":\"B5MCY1\",\"53\":\"P0CG08;B7ZAQ6;B7ZAQ6-2;B7ZAQ6-3\",\"54\":\"C4AMC7;Q6VEQ5;A8K0Z3\",\"55\":\"C9JLW8\",\"56\":\"E9PAV3\",\"57\":\"E9PRG8\",\"58\":\"L0R6Q1\",\"59\":\"L0R819\",\"60\":\"L0R8F8\",\"61\":\"O00115-2;O00115\",\"62\":\"O00116\",\"63\":\"O00124;O00124-3\",\"64\":\"O00139-1;O00139-5;O00139;O00139-4\",\"65\":\"O00141-5;O00141-4;O00141;O00141-3;O00141-2\",\"66\":\"O00142-6;O00142-2;O00142-4;O00142;O00142-5;O00142-3\",\"67\":\"O00148;O00148-2;O00148-3\",\"68\":\"O00151\",\"69\":\"O00154-6;O00154-4;O00154-7;O00154;O00154-2;O00154-3\",\"70\":\"O00159-3;O00159;O00159-2\",\"71\":\"O00160\",\"72\":\"O00161;O00161-2\",\"73\":\"O00165-5;O00165;O00165-2;O00165-3\",\"74\":\"O00170\",\"75\":\"O00178\",\"76\":\"O00186\",\"77\":\"O00189\",\"78\":\"O00192-2;O00192\",\"79\":\"O00194\",\"80\":\"O00203-3;O00203\",\"81\":\"O00217\",\"82\":\"O00220\",\"83\":\"O00221\",\"84\":\"O00231;O00231-2\",\"85\":\"O00232;O00232-2\",\"86\":\"O00233;O00233-2\",\"87\":\"O00244\",\"88\":\"O00255;O00255-2;O00255-3\",\"89\":\"O00257\",\"90\":\"O00264;O00264-2\",\"91\":\"O00267\",\"92\":\"O00268\",\"93\":\"O00273;O00273-2\",\"94\":\"O00287\",\"95\":\"O00291;O00291-3;O00291-4\",\"96\":\"O00299\",\"97\":\"O00303\",\"98\":\"O00308;O00308-2\",\"99\":\"O00311\",\"100\":\"O00327-9;O00327-1;O00327-7;O00327-8;O00327;O00327-4;O00327-6;O00327-3;O00327-5\",\"101\":\"O00329\",\"102\":\"O00330-3;O00330;O00330-2\",\"103\":\"O00339-3;O00339-2;O00339;O00339-4\",\"104\":\"O00399\",\"105\":\"O00400\",\"106\":\"O00401\",\"107\":\"O00410-3;O00410;O00410-2\",\"108\":\"O00411\",\"109\":\"O00418\",\"110\":\"O00422-2;O00422\",\"111\":\"O00423;O00423-3\",\"112\":\"O00425\",\"113\":\"O00429;O00429-3;O00429-6;O00429-5;O00429-7\",\"114\":\"O00442;O00442-2\",\"115\":\"O00443\",\"116\":\"O00458;O00458-2\",\"117\":\"O00459\",\"118\":\"O00461\",\"119\":\"O00462\",\"120\":\"O00463-2;O00463;O00463-3\",\"121\":\"O00468-6;O00468-3;O00468-7;O00468-5;O00468-4;O00468;O00468-2\",\"122\":\"O00469-2\",\"123\":\"O00471\",\"124\":\"O00483\",\"125\":\"O00487\",\"126\":\"O00488\",\"127\":\"O00499-6;O00499-2;O00499;O00499-9;O00499-7;O00499-4;O00499-3;O00499-5\",\"128\":\"O00505\",\"129\":\"O00506;O00506-3;O00506-2\",\"130\":\"O00507;O00507-2\",\"131\":\"O00512\",\"132\":\"O00522;O00522-3;O00522-2\",\"133\":\"O00541-2;O00541\",\"134\":\"O00560;O00560-3\",\"135\":\"O00562-2;O00562\",\"136\":\"O00566\",\"137\":\"O00567\",\"138\":\"O00571-2;O00571\",\"139\":\"O00584\",\"140\":\"O00592-2;O00592\",\"141\":\"O00622\",\"142\":\"O00623\",\"143\":\"O00625\",\"144\":\"O00629\",\"145\":\"O00712-5;O00712;O00712-4;O00712-2\",\"146\":\"O00743-2;O00743;O00743-3\",\"147\":\"O00746;O00746-2\",\"148\":\"O00750\",\"149\":\"O00754;O00754-2\",\"150\":\"O00762-2\",\"151\":\"O00763;O00763-2;O00763-3\",\"152\":\"O00764;O00764-3;O00764-2\",\"153\":\"O00767\",\"154\":\"O14495\",\"155\":\"O14497;O14497-2;O14497-3\",\"156\":\"O14519-2;O14519;O75956\",\"157\":\"O14524-2;O14524\",\"158\":\"O14530;O14530-2\",\"159\":\"O14545\",\"160\":\"O14548\",\"161\":\"O14561\",\"162\":\"O14562\",\"163\":\"O14578-4;O14578;O14578-3\",\"164\":\"O14579;O14579-3;O14579-2\",\"165\":\"O14617-5;O14617;O14617-2;O14617-4;O14617-3\",\"166\":\"O14618\",\"167\":\"O14639;O14639-2;O14639-6;O14639-4;O14639-3;O14639-5\",\"168\":\"O14641\",\"169\":\"O14646-2;O14646\",\"170\":\"O14647;O14647-2\",\"171\":\"O14653-2;O14653;O14653-3\",\"172\":\"O14656\",\"173\":\"O14657\",\"174\":\"O14662-2;O14662-4;O14662-5;O14662;O14662-6\",\"175\":\"O14672;O14672-2\",\"176\":\"O14681;O14681-3\",\"177\":\"O14686;O14686-3\",\"178\":\"O14713-2;O14713\",\"179\":\"O14715\",\"180\":\"O14727-6;O14727-5;O14727-4;O14727;O14727-3;O14727-2\",\"181\":\"O14732-2;O14732\",\"182\":\"O14733;O14733-4;O14733-3;O14733-2\",\"183\":\"O14734\",\"184\":\"O14735-3;O14735\",\"185\":\"O14737;O14737-2\",\"186\":\"O14744;O14744-5;O14744-2;O14744-4;O14744-3\",\"187\":\"O14745;O14745-2\",\"188\":\"O14757;O14757-3;O14757-2\",\"189\":\"O14763;O14763-2\",\"190\":\"O14770-6;O14770-7;O14770-8;O14770-3;O14770-2;O14770-4;O14770;O14770-5;O00470;O00470-2\",\"191\":\"O14773;O14773-2\",\"192\":\"O14776-2;O14776\",\"193\":\"O14777\",\"194\":\"O14786;O14786-3;O14786-2\",\"195\":\"O14787-2\",\"196\":\"O14795;O14795-2\",\"197\":\"O14802\",\"198\":\"O14807;O14807-2\",\"199\":\"O14818;O14818-4\",\"200\":\"O14828;O14828-2\",\"201\":\"O14832;O14832-2\",\"202\":\"O14874-2;O14874-3;O14874\",\"203\":\"O14879\",\"204\":\"O14880\",\"205\":\"O14893-3;O14893-2;O14893\",\"206\":\"O14907\",\"207\":\"O14908;O14908-2\",\"208\":\"O14917;O14917-2\",\"209\":\"O14920-4;O14920-2;O14920\",\"210\":\"O14925;Q5SRD1\",\"211\":\"O14929;O14929-2\",\"212\":\"O14936-3;O14936;O14936-4;O14936-6;O14936-2;O14936-5\",\"213\":\"O14939;O14939-4;O14939-3\",\"214\":\"O14949\",\"215\":\"P19105;O14950\",\"216\":\"O14964;O14964-2\",\"217\":\"O14965\",\"218\":\"O14966;O14966-2\",\"219\":\"O14972-2;O14972\",\"220\":\"O14974;O14974-2;O14974-4;O14974-3;O14974-5\",\"221\":\"O14975;O14975-2\",\"222\":\"O14976;O14976-2\",\"223\":\"O14979\",\"224\":\"O14979-3;O14979-2\",\"225\":\"O14980\",\"226\":\"O14981\",\"227\":\"O15013-7;O15013-4;O15013-5;O15013-6;O15013\",\"228\":\"O15014\",\"229\":\"O15015-1;O15015\",\"230\":\"O15020;O15020-2\",\"231\":\"O15021-2;O15021-3;O15021-6;O15021\",\"232\":\"O15027;O15027-5;O15027-2;O15027-4;O15027-3\",\"233\":\"O15031\",\"234\":\"O15040-2;O15040\",\"235\":\"O15042;O15042-2;O15042-3\",\"236\":\"O15047\",\"237\":\"O15049\",\"238\":\"O15056-2;O15056\",\"239\":\"O15061;O15061-2\",\"240\":\"O15066\",\"241\":\"O15067\",\"242\":\"O15078\",\"243\":\"O15083\",\"244\":\"O15084;O15084-4;O15084-1;O15084-2\",\"245\":\"O15085;O15085-2\",\"246\":\"O15091;O15091-2;O15091-4\",\"247\":\"O15111\",\"248\":\"O15118;O15118-2\",\"249\":\"O15120\",\"250\":\"O15121\",\"251\":\"O15126;O15126-2\",\"252\":\"O15127\",\"253\":\"O15143\",\"254\":\"O15144\",\"255\":\"O15145\",\"256\":\"O15155;O15155-2\",\"257\":\"O15160-2;O15160\",\"258\":\"O15164-2;O15164\",\"259\":\"O15169-2;O15169\",\"260\":\"O15173-2;O15173\",\"261\":\"O15182\",\"262\":\"O15212\",\"263\":\"O15213\",\"264\":\"O15226-2;O15226\",\"265\":\"O15228;O15228-2\",\"266\":\"O15230\",\"267\":\"O15234\",\"268\":\"O15235\",\"269\":\"O15258\",\"270\":\"O15260;O15260-2;O15260-3\",\"271\":\"O15265-2;O15265;O15265-3\",\"272\":\"O15269\",\"273\":\"O15270\",\"274\":\"O15287\",\"275\":\"O15294;O15294-3;O15294-2;O15294-4\",\"276\":\"O15305\",\"277\":\"O15321;O15321-2\",\"278\":\"O15344;O15344-2\",\"279\":\"O15347\",\"280\":\"O15355\",\"281\":\"O15357;O15357-2\",\"282\":\"O15360-3;O15360\",\"283\":\"O15371;O15371-3;O15371-2\",\"284\":\"O15372\",\"285\":\"O15379;O15379-2\",\"286\":\"O15381;O15381-2;O15381-5;O15381-3;O15381-4\",\"287\":\"O15382;O15382-2\",\"288\":\"O15397;O15397-2\",\"289\":\"O15400-2;O15400\",\"290\":\"O15403\",\"291\":\"O15417;O15417-2\",\"292\":\"O15427\",\"293\":\"O15438;O15438-4;O15438-2\",\"294\":\"O15439;O15439-2;O15439-3\",\"295\":\"O15440-5;O15440\",\"296\":\"O15446-2;O15446\",\"297\":\"O15460;O15460-2\",\"298\":\"O15479\",\"299\":\"O15498;O15498-2\",\"300\":\"O15504;O15504-2\",\"301\":\"O15511;O15511-2\",\"302\":\"O15525\",\"303\":\"O15530-3;O15530;O15530-2;Q6A1A2;O15530-5;O15530-4\",\"304\":\"O15533;O15533-3;O15533-2;O15533-4\",\"305\":\"O15541\",\"306\":\"O15550\",\"307\":\"O15554\",\"308\":\"O43143\",\"309\":\"O43147-2;O43147;O43147-5\",\"310\":\"O43148;O43148-2\",\"311\":\"O43149\",\"312\":\"O43150\",\"313\":\"O43156\",\"314\":\"O43157;O43157-2\",\"315\":\"O43159\",\"316\":\"O43166-3;O43166-2;O43166\",\"317\":\"O43169\",\"318\":\"O43172-2;O43172\",\"319\":\"O43175\",\"320\":\"O43181\",\"321\":\"O43189\",\"322\":\"O43237;O43237-2\",\"323\":\"O43242;O43242-2\",\"324\":\"O43248\",\"325\":\"O43251-6;O43251-8\",\"326\":\"O43252\",\"327\":\"O43264;O43264-2\",\"328\":\"O43286\",\"329\":\"O43290\",\"330\":\"O43292;O43292-2\",\"331\":\"O43293\",\"332\":\"O43299;O43299-2\",\"333\":\"O43301\",\"334\":\"O43306-2;O43306\",\"335\":\"O43314-2;O43314\",\"336\":\"O43318-2;O43318;O43318-4;O43318-3\",\"337\":\"O43324;O43324-2\",\"338\":\"O43379;O43379-4;O43379-3;O43379-2\",\"339\":\"O43390;O43390-3\",\"340\":\"O43395\",\"341\":\"O43396\",\"342\":\"O43399;O43399-5;O43399-7\",\"343\":\"O43402\",\"344\":\"O43414;O43414-3;O43414-2\",\"345\":\"O43422;O43422-2\",\"346\":\"O43426;O43426-4;O43426-2\",\"347\":\"O43427-2;O43427\",\"348\":\"O43432;O43432-3;O43432-4\",\"349\":\"O43447;O43447-2\",\"350\":\"O43463;O43463-2\",\"351\":\"O43464;O43464-3;O43464-2;O43464-4\",\"352\":\"O43488\",\"353\":\"O43491;O43491-3;O43491-2\",\"354\":\"O43493;O43493-2;O43493-5;O43493-3\",\"355\":\"O43502;O43502-2\",\"356\":\"O43504\",\"357\":\"O43505\",\"358\":\"O43516;O43516-3;O43516-2;O43516-4\",\"359\":\"O43525\",\"360\":\"O43567\",\"361\":\"O43572\",\"362\":\"O43583\",\"363\":\"O43592\",\"364\":\"O43615\",\"365\":\"O43617;O43617-2\",\"366\":\"O43633\",\"367\":\"O43660;O43660-2\",\"368\":\"O43663\",\"369\":\"O43665-2;O43665-1;O43665\",\"370\":\"O43670-2\",\"371\":\"O43674;O43674-2\",\"372\":\"O43678;O43678-2\",\"373\":\"O43681\",\"374\":\"O43683-2;O43683;O43683-3\",\"375\":\"O43684-2;O43684\",\"376\":\"O43688-2;O43688;O43688-3\",\"377\":\"O43707;O43707-2;O43707-3\",\"378\":\"O43708;O43708-3\",\"379\":\"O43709;O43709-3\",\"380\":\"O43715\",\"381\":\"O43716\",\"382\":\"O43719\",\"383\":\"O43747;O43747-2\",\"384\":\"O43752\",\"385\":\"O43760;O43760-2\",\"386\":\"O43761\",\"387\":\"O43765\",\"388\":\"O43768-2;O43768;O43768-9;O43768-3;O43768-4;O43768-6;O43768-5;O43768-7\",\"389\":\"O43772\",\"390\":\"O43776\",\"391\":\"O43791\",\"392\":\"O43795-2\",\"393\":\"O43808\",\"394\":\"O43809\",\"395\":\"O43813\",\"396\":\"O43815;O43815-2\",\"397\":\"O43818\",\"398\":\"O43819\",\"399\":\"O43823\",\"400\":\"O43824\",\"401\":\"O43837;O43837-2\",\"402\":\"O43847;O43847-2\",\"403\":\"O43852-3;O43852;O43852-5;O43852-6;O43852-10\",\"404\":\"O43852-4;O43852-2;O43852-15;O43852-8\",\"405\":\"O43854-2;O43854\",\"406\":\"O43865;O43865-2\",\"407\":\"O43896\",\"408\":\"O43909\",\"409\":\"O43913;O43913-2\",\"410\":\"O43920\",\"411\":\"O43929;O43929-2;O43929-3\",\"412\":\"O43933;O43933-2\",\"413\":\"O60216\",\"414\":\"O60220\",\"415\":\"O60229;O60229-2\",\"416\":\"O60231\",\"417\":\"O60232\",\"418\":\"O60237;O60237-6\",\"419\":\"O60239-2;O60239\",\"420\":\"O60244\",\"421\":\"O60245;O60245-2\",\"422\":\"O60256;O60256-3;O60256-4;O60256-2\",\"423\":\"O60264\",\"424\":\"O60266;O60266-2\",\"425\":\"O60271-4;O60271-2;O60271-5;O60271-9\",\"426\":\"O60287\",\"427\":\"O60291-4;O60291;O60291-3;O60291-2\",\"428\":\"O60292\",\"429\":\"O60293;O60293-2\",\"430\":\"O60294\",\"431\":\"O60299;O60299-2\",\"432\":\"O60306\",\"433\":\"O60307\",\"434\":\"O60313-2;O60313;O60313-10;O60313-11;O60313-9;O60313-13\",\"435\":\"O60318\",\"436\":\"O60331-3;O60331-4;O60331;O60331-2\",\"437\":\"O60333-3\",\"438\":\"O60336-3;O60336-6;O60336;O60336-2;O60336-4\",\"439\":\"O60337;O60337-5;O60337-6\",\"440\":\"O60341;O60341-2\",\"441\":\"O60343-2;O60343-3;O60343\",\"442\":\"O60353-2;O60353\",\"443\":\"O60427;O60427-2\",\"444\":\"O60437\",\"445\":\"O60443;O60443-3\",\"446\":\"O60476\",\"447\":\"O60487\",\"448\":\"O60488-2;O60488\",\"449\":\"O60493;O60493-4;O60493-2\",\"450\":\"O60499\",\"451\":\"O60502-4;O60502;O60502-2;O60502-3\",\"452\":\"O60503\",\"453\":\"O60504;O60504-2\",\"454\":\"O60506;O60506-2;O60506-3;O60506-4;O60506-5\",\"455\":\"O60508\",\"456\":\"O60512\",\"457\":\"O60513\",\"458\":\"O60518\",\"459\":\"O60524-4;O60524;O60524-5;O60524-3\",\"460\":\"O60547;O60547-2\",\"461\":\"O60563\",\"462\":\"O60566-3;O60566;O60566-2\",\"463\":\"O60568\",\"464\":\"O60573;O60573-2\",\"465\":\"O60610-2;O60610-3;O60610\",\"466\":\"O60613\",\"467\":\"O60645\",\"468\":\"O60658-6;O60658;O60658-2\",\"469\":\"O60664-4;O60664;O60664-3\",\"470\":\"O60678;O60678-2\",\"471\":\"O60683;O60683-2\",\"472\":\"O60684\",\"473\":\"O60701;O60701-2;O60701-3\",\"474\":\"O60716-3;O60716-5;O60716;O60716-2;O60716-7;O60716-8;O60716-4;O60716-6;O60716-13;O60716-11;O60716-9;O60716-10;O60716-21;O60716-19;O60716-16;O60716-15;O60716-14;O60716-12;O60716-17;O60716-18;O60716-23;O60716-24;O60716-20;O60716-22\",\"475\":\"O60749;O60749-2\",\"476\":\"O60762\",\"477\":\"O60763;O60763-2\",\"478\":\"O60783\",\"479\":\"P62807;P57053;O60814;Q99880;Q99879;Q93079;Q5QNW6;P58876\",\"480\":\"O60825-2;O60825\",\"481\":\"O60826\",\"482\":\"O60828-2;O60828;O60828-5;O60828-4;O60828-3\",\"483\":\"O60832;O60832-2\",\"484\":\"O60841\",\"485\":\"O60858;O60858-3\",\"486\":\"O60869;O60869-2;O60869-3\",\"487\":\"O60870;O60870-2\",\"488\":\"O60884\",\"489\":\"O60885;O60885-2;O60885-3\",\"490\":\"O60888-3;O60888;O60888-2\",\"491\":\"O60890\",\"492\":\"O60906\",\"493\":\"O60907;O60907-2\",\"494\":\"O60911\",\"495\":\"O60921;O60921-2\",\"496\":\"O60925\",\"497\":\"O60930\",\"498\":\"O60934\",\"499\":\"O60941-6;O60941-3;O60941-5;O60941-2;O60941-4;O60941-7;O60941\",\"500\":\"O60942;O60942-2;O60942-4;O60942-3\",\"501\":\"O75027-2;O75027;O75027-3\",\"502\":\"O75030-6;O75030-5\",\"503\":\"O75044\",\"504\":\"O75051\",\"505\":\"O75052;O75052-3\",\"506\":\"O75054;O75054-2\",\"507\":\"O75061-2;O75061-4;O75061;O75061-3\",\"508\":\"O75063\",\"509\":\"O75071\",\"510\":\"O75083;O75083-3\",\"511\":\"O75110;O75110-2\",\"512\":\"O75116\",\"513\":\"O75122-3\",\"514\":\"O75127\",\"515\":\"O75128-2;O75128;O75128-7;O75128-3;O75128-6\",\"516\":\"O75131\",\"517\":\"O75132\",\"518\":\"O75140-8;O75140-1;O75140-4;O75140-9;O75140;O75140-6;O75140-5;O75140-2\",\"519\":\"O75143-3;O75143-2;O75143;O75143-5;O75143-4\",\"520\":\"O75144-2;O75144;O75144-3\",\"521\":\"O75146;O75146-2\",\"522\":\"O75147;O75147-4;O75147-2;O75147-1\",\"523\":\"O75150;O75150-4;O75150-3\",\"524\":\"O75151\",\"525\":\"O75152\",\"526\":\"O75153\",\"527\":\"O75164\",\"528\":\"O75165\",\"529\":\"O75167-5;O75167-2;O75167;O75167-4\",\"530\":\"O75170-6;O75170-2;O75170-4;O75170-3;O75170-5;O75170\",\"531\":\"O75173;O75173-2\",\"532\":\"O75175\",\"533\":\"O75179-2;O75179;O75179-7;O75179-6;O75179-4\",\"534\":\"O75182;O75182-2\",\"535\":\"O75190;O75190-3;O75190-2;O75190-4\",\"536\":\"O75197\",\"537\":\"O75208\",\"538\":\"O75223;O75223-3\",\"539\":\"O75251-2;O75251\",\"540\":\"O75290;O75290-3\",\"541\":\"O75306-2;O75306\",\"542\":\"O75312\",\"543\":\"O75319\",\"544\":\"O75323;O75323-2\",\"545\":\"O75325\",\"546\":\"O75326-2;O75326\",\"547\":\"O75330-2;O75330;O75330-3;O75330-4\",\"548\":\"O75340;O75340-2\",\"549\":\"O75347;O75347-2\",\"550\":\"O75348\",\"551\":\"O75351\",\"552\":\"O75352-2;O75352\",\"553\":\"O75362\",\"554\":\"O75367-3;O75367;O75367-2\",\"555\":\"O75369-8;O75369-2;O75369-9;O75369;O75369-6;O75369-3;O75369-5;O75369-4\",\"556\":\"O75376;O75376-2\",\"557\":\"O75380\",\"558\":\"O75381-2;O75381\",\"559\":\"O75382-2;O75382;O75382-4;O75382-3\",\"560\":\"O75385\",\"561\":\"O75387;O75387-2\",\"562\":\"O75390\",\"563\":\"O75391\",\"564\":\"O75396\",\"565\":\"O75400;O75400-2\",\"566\":\"O75410;O75410-2;O75410-7;O75410-3;O75410-6\",\"567\":\"O75414\",\"568\":\"O75419-2;O75419;O75419-3\",\"569\":\"O75420\",\"570\":\"O75427\",\"571\":\"O75431-2;O75431\",\"572\":\"O75436;O75436-2\",\"573\":\"O75438;O75438-2\",\"574\":\"O75439\",\"575\":\"O75446\",\"576\":\"O75448-2;O75448\",\"577\":\"O75449;O75449-2\",\"578\":\"O75462\",\"579\":\"O75475;O75475-3;O75475-2\",\"580\":\"O75477\",\"581\":\"O75489\",\"582\":\"O75494-2;O75494;O75494-5;O75494-4;O75494-6;O75494-3\",\"583\":\"O75496\",\"584\":\"O75503\",\"585\":\"O75506\",\"586\":\"O75521-2;O75521\",\"587\":\"O75528;O75528-2\",\"588\":\"O75529;O75529-2\",\"589\":\"O75530;O75530-3;O75530-2\",\"590\":\"O75531\",\"591\":\"O75533\",\"592\":\"O75534;O75534-4\",\"593\":\"O75558\",\"594\":\"O75569;O75569-3;O75569-2\",\"595\":\"O75570\",\"596\":\"O75581\",\"597\":\"O75586;O75586-2\",\"598\":\"O75592;O75592-2\",\"599\":\"O75600;O75600-2\",\"600\":\"O75607\",\"601\":\"O75608-2;O75608\",\"602\":\"O75616;O75616-2\",\"603\":\"O75629\",\"604\":\"O75638;O75638-2\",\"605\":\"O75643\",\"606\":\"O75648;O75648-2\",\"607\":\"O75663;O75663-2\",\"608\":\"O75665;O75665-3\",\"609\":\"O75674-2;O75674-3;O75674\",\"610\":\"O75676-2;O75676\",\"611\":\"O75683\",\"612\":\"O75691\",\"613\":\"O75694-2;O75694\",\"614\":\"O75695\",\"615\":\"O75717;O75717-2\",\"616\":\"O75718\",\"617\":\"O75746;O75746-2\",\"618\":\"O75781;O75781-2\",\"619\":\"O75787-2;O75787\",\"620\":\"O75792\",\"621\":\"O75794\",\"622\":\"O75815;O75815-3;O75815-2\",\"623\":\"O75817\",\"624\":\"O75818;O75818-2\",\"625\":\"O75821\",\"626\":\"O75822;O75822-3;O75822-2\",\"627\":\"O75828\",\"628\":\"O75832;O75832-2\",\"629\":\"O75843\",\"630\":\"O75844\",\"631\":\"O75864\",\"632\":\"O75865;O75865-2\",\"633\":\"O75874\",\"634\":\"O75879\",\"635\":\"O75880\",\"636\":\"O75882;O75882-2\",\"637\":\"O75886;O75886-2\",\"638\":\"O75888-4;O75888-2;O75888;O75888-5;O75888-3\",\"639\":\"O75907\",\"640\":\"O75909;O75909-4;O75909-1;O75909-2\",\"641\":\"O75911\",\"642\":\"O75920\",\"643\":\"O75925-2;O75925;O75925-3\",\"644\":\"O75928-2;O75928\",\"645\":\"O75934\",\"646\":\"O75935;O75935-3;O75935-2\",\"647\":\"O75937\",\"648\":\"O75940\",\"649\":\"O75943-3;O75943-4;O75943-2;O75943\",\"650\":\"O75947;O75947-2\",\"651\":\"O75955;O75955-2\",\"652\":\"O75962;O75962-4;O75962-5;O75962-2\",\"653\":\"O75964\",\"654\":\"O75970-3;O75970;O75970-5;O75970-2\",\"655\":\"O75976;O75976-2\",\"656\":\"O76003\",\"657\":\"O76021\",\"658\":\"O76024\",\"659\":\"O76031\",\"660\":\"O76039-2;O76039\",\"661\":\"O76070\",\"662\":\"O76071\",\"663\":\"O76080\",\"664\":\"O76094;O76094-2\",\"665\":\"O76095-2;O76095\",\"666\":\"O77932\",\"667\":\"O94760;O94760-2\",\"668\":\"O94761\",\"669\":\"O94762;O94762-4\",\"670\":\"O94763;O94763-3;O94763-2\",\"671\":\"O94766-2;O94766\",\"672\":\"O94776;O94776-2\",\"673\":\"O94782\",\"674\":\"O94804\",\"675\":\"O94806;O94806-2\",\"676\":\"O94822-3;O94822\",\"677\":\"O94826\",\"678\":\"O94832\",\"679\":\"O94842-3;O94842-2;O94842\",\"680\":\"O94851-5;O94851-3;O94851;O94851-6;O94851-4;O94851-2\",\"681\":\"O94854;O94854-2\",\"682\":\"O94855;O94855-2\",\"683\":\"O94874;O94874-2;O94874-3\",\"684\":\"O94875-9;O94875-11;O94875;O94875-7\",\"685\":\"O94880\",\"686\":\"O94886\",\"687\":\"O94887-3;O94887-2;O94887\",\"688\":\"O94888\",\"689\":\"O94901-9;O94901-8;O94901;O94901-5;O94901-6\",\"690\":\"O94903\",\"691\":\"O94905\",\"692\":\"O94906;O94906-2\",\"693\":\"O94910-2;O94910\",\"694\":\"O94913\",\"695\":\"O94915\",\"696\":\"O94916-4;O94916-5;O94916-2;O94916\",\"697\":\"O94919\",\"698\":\"O94923\",\"699\":\"O94925-3\",\"700\":\"O94927\",\"701\":\"O94953\",\"702\":\"O94955\",\"703\":\"O94964-2;O94964;O94964-4\",\"704\":\"O94966-7;O94966-6;O94966-4;O94966-3;O94966-5;O94966\",\"705\":\"O94967-2;O94967;O94967-3;O94967-4\",\"706\":\"O94973\",\"707\":\"O94979;O94979-3;O94979-4;O94979-9;O94979-2;O94979-8;O94979-6;O94979-10\",\"708\":\"O94985-2;O94985\",\"709\":\"O94986-2;O94986-3;O94986;O94986-1\",\"710\":\"O94992\",\"711\":\"O95049;O95049-4;O95049-3;O95049-5\",\"712\":\"O95059\",\"713\":\"O95067\",\"714\":\"O95070\",\"715\":\"O95071-2;O95071\",\"716\":\"O95081;O95081-2\",\"717\":\"O95084;O95084-2\",\"718\":\"O95104;O95104-2;O95104-3\",\"719\":\"O95139;O95139-2\",\"720\":\"O95140;O95140-2\",\"721\":\"O95155-2;O95155;O95155-4;O95155-3\",\"722\":\"O95159\",\"723\":\"O95163\",\"724\":\"O95164\",\"725\":\"O95168;O95168-2\",\"726\":\"O95169-3;O95169;O95169-2\",\"727\":\"O95182\",\"728\":\"O95197-2;O95197;O95197-7;O95197-4\",\"729\":\"O95202\",\"730\":\"O95208-2;O95208-3\",\"731\":\"O95210\",\"732\":\"O95218;O95218-2\",\"733\":\"O95219;O95219-2\",\"734\":\"O95229;O95229-2\",\"735\":\"O95232\",\"736\":\"O95235;O95235-2\",\"737\":\"O95239;O95239-2\",\"738\":\"O95243-5;O95243;O95243-2;O95243-3;O95243-6\",\"739\":\"O95248;O95248-5;O95248-4\",\"740\":\"O95249;O95249-2\",\"741\":\"O95251-4;O95251;O95251-2;O95251-3;O95251-5\",\"742\":\"O95263-3;O95263-4;O95263;O95263-6;O95263-2\",\"743\":\"O95274\",\"744\":\"O95292\",\"745\":\"O95295\",\"746\":\"O95297-2;O95297;O95297-4\",\"747\":\"O95298;O95298-2\",\"748\":\"O95299;O95299-2\",\"749\":\"O95302;O95302-3\",\"750\":\"O95336\",\"751\":\"O95340;O95340-2\",\"752\":\"O95347;O95347-2\",\"753\":\"O95352;O95352-2;O95352-3\",\"754\":\"O95359-3;O95359\",\"755\":\"O95361;O95361-2\",\"756\":\"O95363\",\"757\":\"O95365\",\"758\":\"O95372\",\"759\":\"O95373\",\"760\":\"O95391\",\"761\":\"O95394;O95394-3;O95394-4\",\"762\":\"O95400\",\"763\":\"O95402\",\"764\":\"O95425-4;O95425-3;O95425;O95425-2\",\"765\":\"O95427\",\"766\":\"O95428-6;O95428-5;O95428;O95428-4\",\"767\":\"O95433;O95433-2\",\"768\":\"O95453-2;O95453;O95453-3;O95453-4\",\"769\":\"O95456-2;O95456\",\"770\":\"O95466;O95466-2;O95466-3\",\"771\":\"O95470\",\"772\":\"O95476\",\"773\":\"O95478\",\"774\":\"O95479\",\"775\":\"O95486\",\"776\":\"O95487-2;O95487;O95487-3\",\"777\":\"O95551-2;O95551;O95551-3\",\"778\":\"O95563\",\"779\":\"O95571\",\"780\":\"O95573\",\"781\":\"O95602\",\"782\":\"O95613;O95613-2\",\"783\":\"O95619\",\"784\":\"O95625\",\"785\":\"O95628-2;O95628-8;O95628-9;O95628-3;O95628;O95628-4;O95628-7;O95628-10;O95628-6;O95628-5\",\"786\":\"O95630;O95630-2\",\"787\":\"O95633-2;O95633\",\"788\":\"O95639;O95639-3;O95639-2\",\"789\":\"O95671;O95671-2;O95671-3\",\"790\":\"O95672;O95672-2\",\"791\":\"O95674\",\"792\":\"O95684;O95684-2\",\"793\":\"O95685\",\"794\":\"O95696-2;O95696\",\"795\":\"O95707\",\"796\":\"O95714\",\"797\":\"O95716\",\"798\":\"O95721\",\"799\":\"O95747\",\"800\":\"O95757\",\"801\":\"O95758-1;O95758-6;O95758-2;O95758;O95758-5;O95758-4;O95758-7\",\"802\":\"O95777\",\"803\":\"O95782-2;O95782\",\"804\":\"O95785-3;O95785-4\",\"805\":\"O95786-2;O95786\",\"806\":\"O95789;O95789-5;O95789-1\",\"807\":\"O95793-2;O95793-3;O95793\",\"808\":\"O95801\",\"809\":\"O95807\",\"810\":\"O95816;O95816-2\",\"811\":\"O95817\",\"812\":\"O95819-3;O95819-5;O95819-2;O95819;O95819-4\",\"813\":\"O95822-2;O95822\",\"814\":\"O95825;O95825-2\",\"815\":\"O95831;O95831-3;O95831-4\",\"816\":\"O95834-2;O95834-3\",\"817\":\"O95835\",\"818\":\"O95857\",\"819\":\"O95861;O95861-2\",\"820\":\"O95865\",\"821\":\"O95870;O95870-2\",\"822\":\"O95873\",\"823\":\"O95881\",\"824\":\"O95900;O95900-2\",\"825\":\"O95905-3;O95905;O95905-2\",\"826\":\"O95926;O95926-2\",\"827\":\"O95980\",\"828\":\"O95983;O95983-2\",\"829\":\"O95985;O95985-3;O95985-2\",\"830\":\"O95994\",\"831\":\"O95996;O95996-3;O95996-2\",\"832\":\"O95999\",\"833\":\"O96000;O96000-2\",\"834\":\"O96005;O96005-4;O96005-3\",\"835\":\"O96006\",\"836\":\"O96008;O96008-2\",\"837\":\"O96011;O96011-2\",\"838\":\"O96013;O96013-4;O96013-3;O96013-2\",\"839\":\"O96017;O96017-9;O96017-12;O96017-8;O96017-13;O96017-7;O96017-4\",\"840\":\"O96019;O96019-2\",\"841\":\"O96020;O96020-2\",\"842\":\"O96028;O96028-5;O96028-3\",\"843\":\"P00326;P07327\",\"844\":\"P00338;P00338-3;P00338-5;P00338-2\",\"845\":\"P00367;P00367-3;P00367-2\",\"846\":\"P00374\",\"847\":\"P00387-2;P00387;P00387-3\",\"848\":\"P00390-2;P00390;P00390-3;P00390-4\",\"849\":\"P00403\",\"850\":\"P00441\",\"851\":\"P00491\",\"852\":\"P00492\",\"853\":\"P00505;P00505-2\",\"854\":\"P00519;P00519-2\",\"855\":\"P00533;P00533-4\",\"856\":\"P00558;P00558-2\",\"857\":\"P00568\",\"858\":\"P00734\",\"859\":\"P00813\",\"860\":\"P00966\",\"861\":\"P00973-2;P00973-4;P00973;P00973-3\",\"862\":\"P01008\",\"863\":\"P01023\",\"864\":\"P01024\",\"865\":\"P01033\",\"866\":\"P01106;P01106-2\",\"867\":\"P01111\",\"868\":\"P01116-2\",\"869\":\"P01130;P01130-5;P01130-4;P01130-3;P01130-6;P01130-2\",\"870\":\"P01137\",\"871\":\"P01891\",\"872\":\"P02042;P68871;P02100\",\"873\":\"P02452\",\"874\":\"P02458;P02458-1\",\"875\":\"P02462\",\"876\":\"P02545;P02545-6;P02545-5;P02545-4\",\"877\":\"P02549-2;P02549\",\"878\":\"P02649\",\"879\":\"P02686-2;P02686\",\"880\":\"P02749\",\"881\":\"P02751-15;P02751-13;P02751-7;P02751;P02751-11;P02751-3;P02751-17;P02751-8;P02751-14;P02751-9;P02751-5;P02751-6;P02751-10;P02751-12;P02751-4\",\"882\":\"P02765\",\"883\":\"P02768;P02768-3;P02768-2\",\"884\":\"P02786\",\"885\":\"P02788-2;P02788\",\"886\":\"P02794\",\"887\":\"P02795;P80297;P13640-2;P13640\",\"888\":\"P03905\",\"889\":\"P03915\",\"890\":\"P03973\",\"891\":\"P04004\",\"892\":\"P04035-2;P04035;P04035-3\",\"893\":\"P04040\",\"894\":\"P04049;P04049-2\",\"895\":\"P04062-4;P04062-2;P04062;P04062-5;P04062-3\",\"896\":\"P04075\",\"897\":\"P04080\",\"898\":\"P04083\",\"899\":\"P04114\",\"900\":\"P04150-9;P04150-2;P04150-6;P04150-8;P04150-10;P04150;P04150-3;P04150-7;P04150-5;P04150-13;P04150-12;P04150-11\",\"901\":\"P04156\",\"902\":\"P04179;P04179-4;P04179-3;P04179-2\",\"903\":\"P04181;P04181-2\",\"904\":\"P04183\",\"905\":\"P04222\",\"906\":\"P04259\",\"907\":\"P04264\",\"908\":\"P04406\",\"909\":\"P04626-5;P04626-4;P04626;P04626-6;P04626-3;P04626-2\",\"910\":\"P04632\",\"911\":\"P04792\",\"912\":\"P04818;P04818-2\",\"913\":\"P04843\",\"914\":\"P04844-2;P04844\",\"915\":\"P04899;P04899-4;P04899-6;P04899-3\",\"916\":\"P04920;P04920-2;P04920-3\",\"917\":\"P05023;P05023-4;P05023-3\",\"918\":\"P05026-2;P05026\",\"919\":\"P05067-9;P05067;P05067-7;P05067-11;P05067-8;P05067-5;P05067-6;P05067-3;P05067-4;P05067-10\",\"920\":\"P05114\",\"921\":\"P05141\",\"922\":\"P05161\",\"923\":\"P05165;P05165-2;P05165-3\",\"924\":\"P05166;P05166-2\",\"925\":\"P05186;P05186-3;P05186-2\",\"926\":\"P05187\",\"927\":\"P05198\",\"928\":\"P05204\",\"929\":\"P05362\",\"930\":\"P05386\",\"931\":\"P05387\",\"932\":\"P05388;P05388-2\",\"933\":\"P05423\",\"934\":\"P05452\",\"935\":\"P05455\",\"936\":\"P05549;P05549-5;P05549-6;P05549-2\",\"937\":\"P05556;P05556-2;P05556-5;P05556-4;P05556-3\",\"938\":\"P05783\",\"939\":\"P05787;P05787-2\",\"940\":\"P05997\",\"941\":\"P06132\",\"942\":\"P06213;P06213-2\",\"943\":\"P06241;P06241-3\",\"944\":\"P06280\",\"945\":\"P06396-2;P06396-4;P06396-3;P06396\",\"946\":\"P06400\",\"947\":\"P06454-2;P06454\",\"948\":\"P06493;P06493-2\",\"949\":\"P06576\",\"950\":\"P06703\",\"951\":\"P06730;P06730-2\",\"952\":\"P06732\",\"953\":\"P06733;P06733-2\",\"954\":\"P06737-2;P06737\",\"955\":\"P06744;P06744-2\",\"956\":\"P06746\",\"957\":\"P06748;P06748-3;P06748-2\",\"958\":\"P06753-2;P06753-3;P06753-6;P06753-5;P06753-4\",\"959\":\"P06756-3;P06756;P06756-2\",\"960\":\"P06858\",\"961\":\"P06865\",\"962\":\"P07093-2;P07093;P07093-3\",\"963\":\"P07099\",\"964\":\"P07108-4;P07108;P07108-3;P07108-2;P07108-5\",\"965\":\"P07195\",\"966\":\"P07199\",\"967\":\"P07203\",\"968\":\"P07237\",\"969\":\"P07305;P07305-2\",\"970\":\"P07339\",\"971\":\"P07355-2;P07355;A6NMY6\",\"972\":\"P07384\",\"973\":\"P07437\",\"974\":\"P07602;P07602-2;P07602-3\",\"975\":\"P07686\",\"976\":\"P07711\",\"977\":\"P07737\",\"978\":\"P07741-2;P07741\",\"979\":\"P07814\",\"980\":\"P07858\",\"981\":\"P07900-2;P07900\",\"982\":\"P07910-2;P07910-4\",\"983\":\"P07919;A0A096LP55\",\"984\":\"P07942\",\"985\":\"P07947\",\"986\":\"P07948\",\"987\":\"P07949-2;P07949\",\"988\":\"P07951\",\"989\":\"P07951-2;P07951-3\",\"990\":\"P07954-2;P07954\",\"991\":\"P07992;P07992-4;P07992-2;P07992-3\",\"992\":\"P07996;P07996-2\",\"993\":\"P08047-3;P08047-2;P08047\",\"994\":\"P08069\",\"995\":\"P08133-2;P08133\",\"996\":\"P08134\",\"997\":\"P08174-5;P08174-4;P08174;P08174-3;P08174-2;P08174-6;P08174-7\",\"998\":\"P08183;P08183-2\",\"999\":\"P08195;P08195-4\",\"1000\":\"P08195-3\",\"1001\":\"P08236;P08236-3;P08236-2\",\"1002\":\"P08237-3;P08237;P08237-2\",\"1003\":\"P08238\",\"1004\":\"P08240;P08240-2\",\"1005\":\"P08243-3;P08243-2;P08243\",\"1006\":\"P08473\",\"1007\":\"P08559;P08559-4;P08559-3;P08559-2\",\"1008\":\"P08572\",\"1009\":\"P08574\",\"1010\":\"P08579\",\"1011\":\"P08581\",\"1012\":\"P08582\",\"1013\":\"P08621;P08621-2;P08621-3\",\"1014\":\"P08648\",\"1015\":\"P08651-2;P08651;P08651-4;P08651-5;P08651-3;P08651-6\",\"1016\":\"P08670\",\"1017\":\"P08708\",\"1018\":\"P08729\",\"1019\":\"P08754\",\"1020\":\"P08758\",\"1021\":\"P08779\",\"1022\":\"P08865\",\"1023\":\"P08922\",\"1024\":\"P08962-3;P08962-2;P08962\",\"1025\":\"P09001\",\"1026\":\"P09012\",\"1027\":\"P09038;P09038-3;P09038-1;P09038-2\",\"1028\":\"P09110;P09110-2\",\"1029\":\"P09132\",\"1030\":\"P09234\",\"1031\":\"P09382\",\"1032\":\"P09417-2\",\"1033\":\"P09429\",\"1034\":\"P09493-3;P09493-9;P09493-4;P09493-10;P09493;P09493-8;P09493-7;P09493-6\",\"1035\":\"P09496-2;P09496-4;P09496-3;P09496\",\"1036\":\"P09497-2;P09497\",\"1037\":\"P09525;P09525-2\",\"1038\":\"P09543\",\"1039\":\"P09601\",\"1040\":\"P09622;P09622-2;P09622-3\",\"1041\":\"P09651;P09651-2;Q32P51\",\"1042\":\"P09651-3\",\"1043\":\"P09661\",\"1044\":\"P09669\",\"1045\":\"P09871\",\"1046\":\"P09874\",\"1047\":\"P09884\",\"1048\":\"P09913\",\"1049\":\"P09914-2;P09914\",\"1050\":\"P09923\",\"1051\":\"P09958\",\"1052\":\"P09960;P09960-4;P09960-2;P09960-3\",\"1053\":\"P09972\",\"1054\":\"P0C0L4-2;P0C0L5;P0C0L4\",\"1055\":\"P0C0S5;Q71UI9;Q71UI9-3;Q71UI9-2;Q71UI9-4\",\"1056\":\"Q96KK5;Q6FI13;P20671;P0C0S8;Q99878;Q9BTM1;Q16777;Q93077;Q7L7L0;P04908;Q9BTM1-2\",\"1057\":\"P0C2W1\",\"1058\":\"P0CG12\",\"1059\":\"P0CG13\",\"1060\":\"P0CG38\",\"1061\":\"P0CJ78\",\"1062\":\"P0CW18\",\"1063\":\"P0DI83\",\"1064\":\"P0DMV8;P0DMV9;P0DMV8-2\",\"1065\":\"P0DN76;Q01081;Q01081-2;Q01081-4\",\"1066\":\"P0DN79;P35520;P35520-2\",\"1067\":\"P0DP25;P0DP24;P0DP23\",\"1068\":\"P0DP91;Q8N328\",\"1069\":\"P0DPB6\",\"1070\":\"P0DPF3;P0DPF3-2\",\"1071\":\"P10109\",\"1072\":\"P10155-3;P10155-5;P10155-4;P10155\",\"1073\":\"P10244-2;P10244\",\"1074\":\"P10253\",\"1075\":\"P10301\",\"1076\":\"P10316;P01892\",\"1077\":\"P10398\",\"1078\":\"P10412\",\"1079\":\"P10515\",\"1080\":\"P10586-2;P10586\",\"1081\":\"P10588\",\"1082\":\"P10599;P10599-2\",\"1083\":\"P10606\",\"1084\":\"P10619-2;P10619\",\"1085\":\"P10620-2;P10620\",\"1086\":\"P10644;P10644-2\",\"1087\":\"P10646\",\"1088\":\"P10768\",\"1089\":\"P10809\",\"1090\":\"P10909-4;P10909-6;P10909;P10909-5;P10909-2;P10909-3\",\"1091\":\"P11021\",\"1092\":\"P11047\",\"1093\":\"P11117\",\"1094\":\"P11142;P11142-2\",\"1095\":\"P11166\",\"1096\":\"P11169;Q8TDB8-4;Q8TDB8-2;Q8TDB8\",\"1097\":\"P11171;P11171-2;P11171-5;P11171-3;P11171-7;P11171-4;P11171-6\",\"1098\":\"P11172;P11172-3;P11172-2\",\"1099\":\"P11177;P11177-2;P11177-3\",\"1100\":\"P11182\",\"1101\":\"P11216\",\"1102\":\"P11233\",\"1103\":\"P11234;P11234-2;P11234-3\",\"1104\":\"P11277-3;P11277;P11277-2\",\"1105\":\"P11279;P11279-2\",\"1106\":\"P11310;P11310-2\",\"1107\":\"P11387\",\"1108\":\"P11388;P11388-2;P11388-3;P11388-4\",\"1109\":\"P11413-3;P11413;P11413-2\",\"1110\":\"P11441\",\"1111\":\"P11474;P11474-2\",\"1112\":\"P11498\",\"1113\":\"P11532-4;P11532;P11532-3;P11532-2\",\"1114\":\"P11586\",\"1115\":\"P11678\",\"1116\":\"P11717\",\"1117\":\"P11766\",\"1118\":\"P11802;P11802-2\",\"1119\":\"P11908;P11908-2\",\"1120\":\"P11940;P11940-2\",\"1121\":\"P12004\",\"1122\":\"P12081-4;P12081;P12081-3;P12081-2\",\"1123\":\"P12111-2;P12111;P12111-4\",\"1124\":\"P12235\",\"1125\":\"P12236\",\"1126\":\"P12259\",\"1127\":\"P12268\",\"1128\":\"P12270\",\"1129\":\"P12277\",\"1130\":\"P12429\",\"1131\":\"P12532;P12532-2\",\"1132\":\"P12694;P12694-2\",\"1133\":\"P12814;P12814-3;P12814-2;P12814-4\",\"1134\":\"P12931;P12931-2\",\"1135\":\"P12955-3;P12955;P12955-2\",\"1136\":\"P12956\",\"1137\":\"P13010\",\"1138\":\"P13051\",\"1139\":\"P13056;P13056-2;P13056-3\",\"1140\":\"P13073\",\"1141\":\"P13196\",\"1142\":\"P13284\",\"1143\":\"P13473;P13473-2;P13473-3\",\"1144\":\"P13489\",\"1145\":\"P13497;P13497-5;P13497-2;P13497-6;P13497-4\",\"1146\":\"P13498\",\"1147\":\"P13611;P13611-5;P13611-3;P13611-2\",\"1148\":\"P13631-3;P13631-2;P13631;P13631-4\",\"1149\":\"P13639\",\"1150\":\"P13645\",\"1151\":\"P13646-3;P13646;P13646-2\",\"1152\":\"P13667\",\"1153\":\"P13674\",\"1154\":\"P13693;P13693-2\",\"1155\":\"P13726;P13726-2\",\"1156\":\"P13747\",\"1157\":\"P13797;P13797-3\",\"1158\":\"P13798\",\"1159\":\"P13804;P13804-2\",\"1160\":\"P13807-2;P13807\",\"1161\":\"P13861-2;P13861\",\"1162\":\"P13929;P13929-2;P13929-3\",\"1163\":\"P13942-8;P13942-6;P13942-7;P13942-4;P13942-5;P13942-2;P13942-3;P13942\",\"1164\":\"P13984\",\"1165\":\"P13987;P13987-2\",\"1166\":\"P13995;P13995-2\",\"1167\":\"P14174\",\"1168\":\"P14209;P14209-3;P14209-2\",\"1169\":\"P14314-2;P14314\",\"1170\":\"P14324-2;P14324\",\"1171\":\"P14373;P14373-2\",\"1172\":\"P14384\",\"1173\":\"P14406\",\"1174\":\"P14550\",\"1175\":\"P14618;P14618-3;P14618-2\",\"1176\":\"P14625\",\"1177\":\"P14635;P14635-2\",\"1178\":\"P14649\",\"1179\":\"P14735;P14735-2\",\"1180\":\"P14854\",\"1181\":\"P14859-5;P14859-6;P14859-4;P14859;P14859-2;P14859-3\",\"1182\":\"P14866;P14866-2\",\"1183\":\"P14868;P14868-2\",\"1184\":\"P14923\",\"1185\":\"P14927;P14927-2\",\"1186\":\"P15121\",\"1187\":\"P15151-2;P15151-3;P15151;P15151-4\",\"1188\":\"P15170-3;P15170-2;P15170\",\"1189\":\"P15260\",\"1190\":\"P15289-2;P15289\",\"1191\":\"P15291-2;P15291\",\"1192\":\"P15311\",\"1193\":\"P15328\",\"1194\":\"P15336-5;P15336;P15336-4;P15336-2\",\"1195\":\"P15374\",\"1196\":\"P15408;P15408-3\",\"1197\":\"P15529-10;P15529-13;P15529;P15529-15;P15529-12;P15529-9\",\"1198\":\"P15529-3;P15529-6\",\"1199\":\"P15531;P15531-2\",\"1200\":\"P15559-2;P15559\",\"1201\":\"P15586-2;P15586\",\"1202\":\"P15735-2;P15735\",\"1203\":\"P15822\",\"1204\":\"P15848;P15848-2\",\"1205\":\"P15880\",\"1206\":\"P15923;P15923-3;P15923-2\",\"1207\":\"P15924;P15924-3;P15924-2\",\"1208\":\"P15927;P15927-2;P15927-3\",\"1209\":\"P15954\",\"1210\":\"P16035\",\"1211\":\"P16066\",\"1212\":\"P16070;P16070-17;P16070-5;P16070-7;P16070-3;P16070-4;P16070-11;P16070-10;P16070-16;P16070-6;P16070-8;P16070-13;P16070-14;P16070-12;P16070-18\",\"1213\":\"P16083\",\"1214\":\"P16144;P16144-4;P16144-2\",\"1215\":\"P16152\",\"1216\":\"P16219\",\"1217\":\"P16260\",\"1218\":\"P16278;P16278-3;P16278-2\",\"1219\":\"P16333\",\"1220\":\"P16383-2;P16383\",\"1221\":\"P16401\",\"1222\":\"P16403\",\"1223\":\"P16435\",\"1224\":\"P16591;P16591-2;P16591-3\",\"1225\":\"P16615;P16615-5;P16615-2;P16615-3;P16615-4\",\"1226\":\"P16949;P16949-2\",\"1227\":\"P16989;P16989-3\",\"1228\":\"P17028\",\"1229\":\"P17029\",\"1230\":\"P17050\",\"1231\":\"P17096;P17096-3\",\"1232\":\"P17098\",\"1233\":\"P17152\",\"1234\":\"P17174;P17174-2\",\"1235\":\"P17252\",\"1236\":\"P17275\",\"1237\":\"P17301\",\"1238\":\"P17342;P17342-2\",\"1239\":\"P17405-4;P17405;P17405-3;P17405-2\",\"1240\":\"P17480\",\"1241\":\"P17544-4;P17544-2;P17544-6;P17544-3;P17544\",\"1242\":\"P17568\",\"1243\":\"P17612;P17612-2\",\"1244\":\"P17655;P17655-2\",\"1245\":\"P17676;P17676-2\",\"1246\":\"P17706-2;P17706;P17706-3;P17706-4\",\"1247\":\"P17707\",\"1248\":\"P17812;P17812-2\",\"1249\":\"P17813-2;P17813\",\"1250\":\"P17844;P17844-2\",\"1251\":\"P17858;P17858-2\",\"1252\":\"P17900\",\"1253\":\"P17931\",\"1254\":\"P17980\",\"1255\":\"P17987\",\"1256\":\"P18031\",\"1257\":\"P18074;P18074-2\",\"1258\":\"P18077\",\"1259\":\"P18084\",\"1260\":\"P18085\",\"1261\":\"P18124\",\"1262\":\"P18206;P18206-2\",\"1263\":\"P18433-6;P18433\",\"1264\":\"P18583-5;P18583-2;P18583-7;P18583;P18583-9;P18583-10;P18583-4\",\"1265\":\"P18615;P18615-3;P18615-4\",\"1266\":\"P18621-3;P18621;P18621-2\",\"1267\":\"P18669\",\"1268\":\"P18754-2;P18754\",\"1269\":\"P18827\",\"1270\":\"P18850\",\"1271\":\"P18858;P18858-2;P18858-3\",\"1272\":\"P18859;P18859-2\",\"1273\":\"P18887\",\"1274\":\"P19021-2;P19021;P19021-4;P19021-3;P19021-6;P19021-5\",\"1275\":\"P19174;P19174-2\",\"1276\":\"P19256-2;P19256-3;P19256\",\"1277\":\"P19320-2;P19320;P19320-3\",\"1278\":\"P19338\",\"1279\":\"P19367-3;P19367-4;P19367-2;P19367\",\"1280\":\"P19387\",\"1281\":\"P19388\",\"1282\":\"P19404\",\"1283\":\"P19438-2;P19438;P19438-3\",\"1284\":\"P19447\",\"1285\":\"P19525;P19525-2\",\"1286\":\"P19623\",\"1287\":\"P19634\",\"1288\":\"P19784\",\"1289\":\"P19793;P19793-2\",\"1290\":\"P19838-2;P19838;P19838-3\",\"1291\":\"P19971;P19971-2\",\"1292\":\"P20020-6\",\"1293\":\"P20042\",\"1294\":\"P20073-2;P20073\",\"1295\":\"P20226-2;P20226;Q6SJ96\",\"1296\":\"P20248\",\"1297\":\"P20290\",\"1298\":\"P20336\",\"1299\":\"P20338\",\"1300\":\"P20339-2;P20339\",\"1301\":\"P20340-2;P20340-4;P20340\",\"1302\":\"P20585\",\"1303\":\"P20618\",\"1304\":\"P20645\",\"1305\":\"P20648\",\"1306\":\"P20674\",\"1307\":\"P20700\",\"1308\":\"P20810-9;P20810-10;P20810-7;P20810-6;P20810-5;P20810-4;P20810-8;P20810;P20810-2;P20810-3\",\"1309\":\"P20827-2;P20827\",\"1310\":\"P20839-2;P20839-4;P20839;P20839-3;P20839-7;P20839-5;P20839-6\",\"1311\":\"P20851-2;P20851\",\"1312\":\"P20908\",\"1313\":\"P20929-3;P20929-2;P20929-4;P20929\",\"1314\":\"P20933\",\"1315\":\"P20962\",\"1316\":\"P21127-2;P21127;P21127-9;P21127-8;P21127-3;P21127-6;P21127-12;P21127-4;P21127-5;P21127-10;Q9UQ88-4;Q9UQ88-3;Q9UQ88;Q9UQ88-10;Q9UQ88-5;Q9UQ88-9\",\"1317\":\"P21266\",\"1318\":\"P21281\",\"1319\":\"P21283\",\"1320\":\"P21291\",\"1321\":\"P21333-2;P21333\",\"1322\":\"P21359;P21359-2;P21359-6;P21359-4\",\"1323\":\"P21399\",\"1324\":\"P21583-3;P21583-2;P21583\",\"1325\":\"P21589-2;P21589\",\"1326\":\"P21675-10;P21675-11;P21675-8;P21675-6;P21675-7;P21675-3;P21675-5;P21675-9;P21675;P21675-2;P21675-12;P21675-4;Q8IZX4\",\"1327\":\"P21796\",\"1328\":\"P21912\",\"1329\":\"P21926\",\"1330\":\"P21953;P21953-2\",\"1331\":\"P21964-2;P21964\",\"1332\":\"P22004\",\"1333\":\"P22033\",\"1334\":\"P22059\",\"1335\":\"P22061;P22061-2\",\"1336\":\"P22087\",\"1337\":\"P22102\",\"1338\":\"P22234;P22234-2\",\"1339\":\"P22307;P22307-7;P22307-8;P22307-4;P22307-2\",\"1340\":\"P22314-2;P22314\",\"1341\":\"P22392-2;P22392\",\"1342\":\"P22415;P22415-2\",\"1343\":\"P22455;P22455-2;P22455-3\",\"1344\":\"P22570;P22570-7;P22570-5;P22570-2;P22570-3;P22570-4;P22570-6\",\"1345\":\"P22626;P22626-2\",\"1346\":\"P22670\",\"1347\":\"P22681\",\"1348\":\"P22694;P22694-8;P22694-4;P22694-3;P22694-5;P22694-7;P22694-6;P22694-9;P22694-2;P22694-10\",\"1349\":\"P22695\",\"1350\":\"P22736;P22736-2\",\"1351\":\"P22830;P22830-2\",\"1352\":\"P23142-4;P23142-2\",\"1353\":\"P23193;P23193-2\",\"1354\":\"P23219-4;P23219-3;P23219-2;P23219;P23219-6;P23219-5\",\"1355\":\"P23229-4;P23229-2;P23229-9;P23229-6;P23229-5;P23229-3;P23229;P23229-7\",\"1356\":\"P23246;P23246-2\",\"1357\":\"P23258;Q9NRH3\",\"1358\":\"P23284\",\"1359\":\"P23368;P23368-2\",\"1360\":\"P23381;P23381-2\",\"1361\":\"P23396;P23396-2\",\"1362\":\"P23434\",\"1363\":\"P23458\",\"1364\":\"P23497;P23497-7;P23497-6;P23497-5;P23497-2;P23497-3;P23497-4\",\"1365\":\"P23508-2;P23508\",\"1366\":\"P23526;P23526-2\",\"1367\":\"P23528\",\"1368\":\"P23588;P23588-2\",\"1369\":\"P23634-7;P23634-6;P23634-8;P23634;P23634-5;P23634-4;P23634-3;P23634-2\",\"1370\":\"P23786\",\"1371\":\"P23919;P23919-2\",\"1372\":\"P23921\",\"1373\":\"P24043\",\"1374\":\"P24534\",\"1375\":\"P24539\",\"1376\":\"P24666;P24666-4;P24666-3;P24666-2\",\"1377\":\"P24752\",\"1378\":\"P24863;P24863-2\",\"1379\":\"P24928\",\"1380\":\"P24941;P24941-2\",\"1381\":\"P25054;P25054-2\",\"1382\":\"P25098\",\"1383\":\"P25205;P25205-2\",\"1384\":\"P25325;P25325-2\",\"1385\":\"P25391\",\"1386\":\"P25398\",\"1387\":\"P25440;P25440-2;P25440-3;P25440-4\",\"1388\":\"P25445-6;P25445\",\"1389\":\"P25490\",\"1390\":\"P25685;P25685-2\",\"1391\":\"P25705;P25705-2;P25705-3\",\"1392\":\"P25786;P25786-2\",\"1393\":\"P25787\",\"1394\":\"P25788-2;P25788\",\"1395\":\"P25789;P25789-2\",\"1396\":\"P25815\",\"1397\":\"P26006;P26006-1\",\"1398\":\"P26038\",\"1399\":\"P26045;P26045-3;P26045-2\",\"1400\":\"P26196\",\"1401\":\"P26358-2\",\"1402\":\"P26368-2;P26368\",\"1403\":\"P26373;P26373-2\",\"1404\":\"P26440;P26440-2\",\"1405\":\"P26447\",\"1406\":\"P26572\",\"1407\":\"P26583\",\"1408\":\"P26599;P26599-2;P26599-3\",\"1409\":\"P26639;P26639-2\",\"1410\":\"P26640\",\"1411\":\"P26641\",\"1412\":\"P26885\",\"1413\":\"P27105;P27105-2\",\"1414\":\"P27144\",\"1415\":\"P27216-2;P27216\",\"1416\":\"P27348\",\"1417\":\"P27361;P27361-2;P27361-3\",\"1418\":\"P27448-3;P27448-4;P27448;P27448-6;P27448-2;P27448-8;P27448-7\",\"1419\":\"P27540-2;P27540-3;P27540-4;P27540\",\"1420\":\"P27635\",\"1421\":\"P27694\",\"1422\":\"P27695\",\"1423\":\"P27708\",\"1424\":\"P27797\",\"1425\":\"P27816;P27816-6\",\"1426\":\"P27816-3\",\"1427\":\"P27816-4\",\"1428\":\"P27824-2;P27824;P27824-3\",\"1429\":\"P28065-2;P28065\",\"1430\":\"P28066\",\"1431\":\"P28070\",\"1432\":\"P28072\",\"1433\":\"P28074;P28074-3\",\"1434\":\"P28288;P28288-2\",\"1435\":\"P28289-2;P28289\",\"1436\":\"P28290;P28290-3;P28290-2\",\"1437\":\"P28328\",\"1438\":\"P28331-2;P28331;P28331-4;P28331-5;P28331-3\",\"1439\":\"P28340\",\"1440\":\"P28347\",\"1441\":\"P28370;P28370-2\",\"1442\":\"P28482;P28482-2\",\"1443\":\"P28702;P28702-3\",\"1444\":\"P28715\",\"1445\":\"P28799;P28799-3;P28799-2\",\"1446\":\"P28838;P28838-2\",\"1447\":\"P29083\",\"1448\":\"P29084\",\"1449\":\"P29122-5;P29122-4;P29122-2;P29122-8;P29122;P29122-7;P29122-3;P29122-6\",\"1450\":\"P29144\",\"1451\":\"P29218-3;P29218;P29218-2\",\"1452\":\"P29317\",\"1453\":\"P29350;P29350-3;P29350-4;P29350-2\",\"1454\":\"P29353-2;P29353-7;P29353;P29353-6;P29353-3\",\"1455\":\"P29372;P29372-5;P29372-4;P29372-2\",\"1456\":\"P29373\",\"1457\":\"P29374-3;P29374-2;P29374\",\"1458\":\"P29375-2;P29375\",\"1459\":\"P29400;P29400-2\",\"1460\":\"P29401;P29401-2\",\"1461\":\"P29558;P29558-2\",\"1462\":\"P29590-5;P29590;P29590-4;P29590-2;P29590-3;P29590-8;P29590-12;P29590-11;P29590-14;P29590-10;P29590-13\",\"1463\":\"P29692-2;P29692\",\"1464\":\"P29692-3\",\"1465\":\"P29966\",\"1466\":\"P29992\",\"1467\":\"P30038;P30038-3;P30038-2\",\"1468\":\"P30040\",\"1469\":\"P30041\",\"1470\":\"P30043\",\"1471\":\"P30044-2;P30044;P30044-3;P30044-4\",\"1472\":\"P30046;P30046-2;A6NHG4\",\"1473\":\"P30047;P30047-2\",\"1474\":\"P30048-2;P30048\",\"1475\":\"P30049\",\"1476\":\"P30050;P30050-2\",\"1477\":\"P30084\",\"1478\":\"P30085-3;P30085;P30085-2\",\"1479\":\"P30086\",\"1480\":\"P30101\",\"1481\":\"P30153\",\"1482\":\"P30154;P30154-2;P30154-3;P30154-4;P30154-5\",\"1483\":\"P30260;P30260-2\",\"1484\":\"P30281;P30281-2;P30281-3\",\"1485\":\"P30405;P30405-2\",\"1486\":\"P30414\",\"1487\":\"P30419;P30419-2\",\"1488\":\"P30480;P30460;P01889;P30462;Q29718;P03989\",\"1489\":\"P30464;P30484;P18465;P30488;P30487;P30481\",\"1490\":\"P30508;P30505\",\"1491\":\"P30519\",\"1492\":\"P30520\",\"1493\":\"P30530-2;P30530\",\"1494\":\"P30533\",\"1495\":\"P30536\",\"1496\":\"P30566;P30566-2\",\"1497\":\"P30622-2;P30622-1;P30622\",\"1498\":\"P30626-3;P30626-2;P30626\",\"1499\":\"P30740;P30740-2\",\"1500\":\"P30825\",\"1501\":\"P30837\",\"1502\":\"P30876\",\"1503\":\"P31040;P31040-2;P31040-3\",\"1504\":\"P31150\",\"1505\":\"P31153\",\"1506\":\"P31277\",\"1507\":\"P31327-3;P31327;P31327-2\",\"1508\":\"P31350;P31350-2\",\"1509\":\"P31431-2;P31431\",\"1510\":\"P31483;P31483-3\",\"1511\":\"P31641\",\"1512\":\"P31689;P31689-2\",\"1513\":\"P31751;P31751-2\",\"1514\":\"P31930\",\"1515\":\"P31937\",\"1516\":\"P31939;P31939-2\",\"1517\":\"P31942-2;P31942;P31942-3;P31942-4\",\"1518\":\"P31943\",\"1519\":\"P31946-2;P31946\",\"1520\":\"P31947;P31947-2\",\"1521\":\"P31948-2;P31948;P31948-3\",\"1522\":\"P31949\",\"1523\":\"P32004-3;P32004-2;P32004\",\"1524\":\"P32119\",\"1525\":\"P32121;P32121-3;P32121-4;P32121-5;P32121-2\",\"1526\":\"P32189-1;P32189-4;P32189-2;P32189;Q14409\",\"1527\":\"P32322-3;P32322;P32322-2\",\"1528\":\"P32754;P32754-2\",\"1529\":\"P32780;P32780-2\",\"1530\":\"P32856-3;P32856-2;P32856\",\"1531\":\"P32929;P32929-3;P32929-2\",\"1532\":\"P32969\",\"1533\":\"P32970;P32970-2\",\"1534\":\"P33121-2;P33121-3;P33121\",\"1535\":\"P33176\",\"1536\":\"P33240-2;P33240\",\"1537\":\"P33316\",\"1538\":\"P33527;P33527-2;P33527-9;P33527-3;P33527-5;P33527-4;P33527-6;P33527-7;P33527-8\",\"1539\":\"P33552\",\"1540\":\"P33897\",\"1541\":\"P33947\",\"1542\":\"P33981-2;P33981\",\"1543\":\"P33991\",\"1544\":\"P33992\",\"1545\":\"P33993;P33993-3\",\"1546\":\"P34059\",\"1547\":\"P34741\",\"1548\":\"P34896;P34896-2;P34896-3;P34896-4\",\"1549\":\"P34897-3;P34897\",\"1550\":\"P34932\",\"1551\":\"P35052;P35052-2\",\"1552\":\"P35221;P35221-2;P35221-3\",\"1553\":\"P35222\",\"1554\":\"P35226\",\"1555\":\"P35232\",\"1556\":\"P35237\",\"1557\":\"P35240-8;P35240-3;P35240;P35240-2;P35240-6;P35240-5;P35240-4;P35240-7\",\"1558\":\"P35241;P35241-5;P35241-4\",\"1559\":\"P35244\",\"1560\":\"P35249;P35249-2\",\"1561\":\"P35250;P35250-2\",\"1562\":\"P35251-2;P35251\",\"1563\":\"P35268\",\"1564\":\"P35269\",\"1565\":\"P35270\",\"1566\":\"P35398-3;P35398-4;P35398;P35398-1\",\"1567\":\"P35527\",\"1568\":\"P35555\",\"1569\":\"P35573;P35573-2;P35573-3\",\"1570\":\"P35579\",\"1571\":\"P35580;P35580-3;P35580-5;P35580-2;P35580-4\",\"1572\":\"P35606-2;P35606\",\"1573\":\"P35610;P35610-3;P35610-2\",\"1574\":\"P35611-2;P35611-6;P35611;P35611-3;P35611-4;P35611-5\",\"1575\":\"P35613-2;P35613;P35613-4;P35613-3\",\"1576\":\"P35625\",\"1577\":\"P35637-2;P35637\",\"1578\":\"P35658-4;P35658-3;P35658-2;P35658\",\"1579\":\"P35659;P35659-2\",\"1580\":\"P35670-2;P35670-4;P35670;P35670-3\",\"1581\":\"P35754\",\"1582\":\"P35869\",\"1583\":\"P35908\",\"1584\":\"P35914\",\"1585\":\"P35916;P35916-1\",\"1586\":\"P35998;P35998-2\",\"1587\":\"P36404;P36404-2\",\"1588\":\"P36405\",\"1589\":\"P36406;P36406-3;P36406-2\",\"1590\":\"P36507\",\"1591\":\"P36542-2;P36542\",\"1592\":\"P36543;P36543-2\",\"1593\":\"P36551\",\"1594\":\"P36575-2;P36575\",\"1595\":\"P36578\",\"1596\":\"P36776;P36776-2;P36776-3\",\"1597\":\"P36871;P36871-2;P36871-3\",\"1598\":\"P36873-2;P36873\",\"1599\":\"P36894\",\"1600\":\"P36897;P36897-2;P36897-3\",\"1601\":\"P36915;P36915-2\",\"1602\":\"P36941-2;P36941\",\"1603\":\"P36952;P36952-2\",\"1604\":\"P36954\",\"1605\":\"P36955\",\"1606\":\"P36956;P36956-4;P36956-3;P36956-2\",\"1607\":\"P36957;P36957-2\",\"1608\":\"P36969-2;P36969\",\"1609\":\"P37108\",\"1610\":\"P37173;P37173-2\",\"1611\":\"P37198\",\"1612\":\"P37235\",\"1613\":\"P37268;P37268-2;P37268-4;P37268-3;P37268-5\",\"1614\":\"P37275-3;P37275-4;P37275-5;P37275;P37275-2\",\"1615\":\"P37287;P37287-3;P37287-2\",\"1616\":\"P37802-2;P37802\",\"1617\":\"P37837\",\"1618\":\"P38117;P38117-2\",\"1619\":\"P38159;P38159-2\",\"1620\":\"P38398-4;P38398;P38398-7;P38398-8\",\"1621\":\"P38432\",\"1622\":\"P38435;P38435-2\",\"1623\":\"P38571-2;P38571\",\"1624\":\"P38606-2;P38606\",\"1625\":\"P38646\",\"1626\":\"P38919\",\"1627\":\"P38935\",\"1628\":\"P39019\",\"1629\":\"P39023\",\"1630\":\"P39656;P39656-3;P39656-2\",\"1631\":\"P39687\",\"1632\":\"P39748;P39748-2\",\"1633\":\"P39880;P39880-3;P39880-2;P39880-4;P39880-5;P39880-6\",\"1634\":\"P39900\",\"1635\":\"P40121-2;P40121\",\"1636\":\"P40123;P40123-2\",\"1637\":\"P40189;P40189-3\",\"1638\":\"P40222\",\"1639\":\"P40227;P40227-2\",\"1640\":\"P40261\",\"1641\":\"P40424-2;P40424-3;P40424\",\"1642\":\"P40425\",\"1643\":\"P40429;Q6NVV1\",\"1644\":\"P40616-2;P40616\",\"1645\":\"P40692;P40692-3;P40692-2\",\"1646\":\"P40763;P40763-3;P40763-2\",\"1647\":\"P40818;P40818-2\",\"1648\":\"P40855;P40855-5\",\"1649\":\"P40925-3;P40925;P40925-2\",\"1650\":\"P40926;P40926-2\",\"1651\":\"P40937-2;P40937\",\"1652\":\"P40938;P40938-2\",\"1653\":\"P40939\",\"1654\":\"P41091;Q2VIR3;Q2VIR3-2\",\"1655\":\"P41134-2;P41134\",\"1656\":\"P41162\",\"1657\":\"P41214;P41214-2\",\"1658\":\"P41221-2;P41221\",\"1659\":\"P41223;P41223-2\",\"1660\":\"P41227;P41227-2\",\"1661\":\"P41229-2;P41229-5;P41229;P41229-4;P41229-3\",\"1662\":\"P41236\",\"1663\":\"P41240\",\"1664\":\"P41247;P41247-2\",\"1665\":\"P41250\",\"1666\":\"P41252\",\"1667\":\"P41273\",\"1668\":\"P41440;P41440-2;P41440-3\",\"1669\":\"P41567;O60739\",\"1670\":\"P41743\",\"1671\":\"P42025\",\"1672\":\"P42126;P42126-2\",\"1673\":\"P42166\",\"1674\":\"P42167\",\"1675\":\"P42224;P42224-2\",\"1676\":\"P42226;P42226-3\",\"1677\":\"P42261-3;P42261-4;P42261;P42261-5;P42261-2;P42261-6\",\"1678\":\"P42285\",\"1679\":\"P42336\",\"1680\":\"P42338\",\"1681\":\"P42345\",\"1682\":\"P42356\",\"1683\":\"P42566\",\"1684\":\"P42574\",\"1685\":\"P42575;P42575-2\",\"1686\":\"P42658\",\"1687\":\"P42677\",\"1688\":\"P42679;P42679-3;P42679-2\",\"1689\":\"P42680\",\"1690\":\"P42684-6;P42684;P42684-7;P42684-5;P42684-2;P42684-3;P42684-4;P42684-10;P42684-8\",\"1691\":\"P42694\",\"1692\":\"P42695\",\"1693\":\"P42696;P42696-2\",\"1694\":\"P42702\",\"1695\":\"P42704\",\"1696\":\"P42765\",\"1697\":\"P42771;P42771-4;P42771-2\",\"1698\":\"P42785;P42785-2\",\"1699\":\"P42858\",\"1700\":\"P42892-3;P42892-2;P42892-4;P42892\",\"1701\":\"P43003-2;P43003\",\"1702\":\"P43007\",\"1703\":\"P43034\",\"1704\":\"P43121\",\"1705\":\"P43155;P43155-2;P43155-3\",\"1706\":\"P43243;P43243-2\",\"1707\":\"P43246;P43246-2\",\"1708\":\"P43250-3;P43250;P43250-2\",\"1709\":\"P43251-3;P43251-4;P43251;P43251-2\",\"1710\":\"P43304;P43304-2\",\"1711\":\"P43307;P43307-2\",\"1712\":\"P43353;P43353-2\",\"1713\":\"P43378\",\"1714\":\"P43487-2;P43487\",\"1715\":\"P43490\",\"1716\":\"P43686;P43686-2\",\"1717\":\"P43897;P43897-2\",\"1718\":\"P45877\",\"1719\":\"P45880;P45880-1\",\"1720\":\"P45954;P45954-2\",\"1721\":\"P45973\",\"1722\":\"P45974-2;P45974\",\"1723\":\"P45985;P45985-2\",\"1724\":\"P46013\",\"1725\":\"P46060\",\"1726\":\"P46063\",\"1727\":\"P46087;P46087-4\",\"1728\":\"P46100;P46100-4;P46100-3;P46100-5;P46100-2\",\"1729\":\"P46108;P46108-2\",\"1730\":\"P46109\",\"1731\":\"P46199\",\"1732\":\"P46379-2;P46379;P46379-3;P46379-5;P46379-4\",\"1733\":\"P46459\",\"1734\":\"P46531\",\"1735\":\"P46734-2;P46734;P46734-3\",\"1736\":\"P46736-2;P46736-3;P46736;P46736-4\",\"1737\":\"P46776\",\"1738\":\"P46777\",\"1739\":\"P46778\",\"1740\":\"P46779;P46779-2;P46779-3;P46779-4;P46779-5\",\"1741\":\"P46781\",\"1742\":\"P46782\",\"1743\":\"P46783\",\"1744\":\"P46926;P46926-2\",\"1745\":\"P46934-4;P46934-3;P46934-2;P46934\",\"1746\":\"P46937-6;P46937-7;P46937;P46937-9;P46937-5;P46937-3;P46937-2;P46937-8\",\"1747\":\"P46939\",\"1748\":\"P46940\",\"1749\":\"P46976-2;P46976\",\"1750\":\"P46977;P46977-2\",\"1751\":\"P47712\",\"1752\":\"P47755\",\"1753\":\"P47756-2;P47756\",\"1754\":\"P47813;O14602\",\"1755\":\"P47895\",\"1756\":\"P47897;P47897-2\",\"1757\":\"P47914\",\"1758\":\"P47974\",\"1759\":\"P47985\",\"1760\":\"P48047\",\"1761\":\"P48059;P48059-4;P48059-2;P48059-5;P48059-3\",\"1762\":\"P48067-2\",\"1763\":\"P48147\",\"1764\":\"P48163;P48163-2\",\"1765\":\"P48200;P48200-2\",\"1766\":\"P48382;P48382-2\",\"1767\":\"P48426-2;P48426\",\"1768\":\"P48444;P48444-2\",\"1769\":\"P48449;P48449-3;P48449-2\",\"1770\":\"P48506\",\"1771\":\"P48507;P48507-2\",\"1772\":\"P48509\",\"1773\":\"P48552\",\"1774\":\"P48553\",\"1775\":\"P48556\",\"1776\":\"P48634;P48634-4\",\"1777\":\"P48637;P48637-2\",\"1778\":\"P48643;P48643-2\",\"1779\":\"P48651;P48651-2;P48651-3\",\"1780\":\"P48681\",\"1781\":\"P48723\",\"1782\":\"P48729;P48729-2;P48729-3\",\"1783\":\"P48730-2;P48730\",\"1784\":\"P48735;P48735-2\",\"1785\":\"P48739;P48739-2;P48739-3\",\"1786\":\"P48960-2;P48960-3;P48960\",\"1787\":\"P49005\",\"1788\":\"P49006\",\"1789\":\"P49023-2;P49023;P49023-3;P49023-4\",\"1790\":\"P49069\",\"1791\":\"P49116\",\"1792\":\"P49189;P49189-3;P49189-2\",\"1793\":\"P49207\",\"1794\":\"P49247\",\"1795\":\"P49257\",\"1796\":\"P49281-3;P49281-4\",\"1797\":\"P49321;P49321-3;P49321-4;P49321-2\",\"1798\":\"P49327\",\"1799\":\"P49336-2;P49336\",\"1800\":\"P49354;P49354-2\",\"1801\":\"P49366;P49366-2\",\"1802\":\"P49368\",\"1803\":\"P49406\",\"1804\":\"P49407-2;P49407\",\"1805\":\"P49411\",\"1806\":\"P49419-2;P49419;P49419-4\",\"1807\":\"P49427\",\"1808\":\"P49447\",\"1809\":\"P49454\",\"1810\":\"P49458;P49458-2\",\"1811\":\"P49459;P49459-3\",\"1812\":\"P49585\",\"1813\":\"P49588;P49588-2\",\"1814\":\"P49589-3\",\"1815\":\"P49590-2;P49590\",\"1816\":\"P49591\",\"1817\":\"P49593;P49593-2\",\"1818\":\"P49641;P49641-1;P49641-2\",\"1819\":\"P49642\",\"1820\":\"P49643\",\"1821\":\"P49674\",\"1822\":\"P49703\",\"1823\":\"P49711;P49711-2\",\"1824\":\"P49720\",\"1825\":\"P49721\",\"1826\":\"P49736\",\"1827\":\"P49746-2;P49746\",\"1828\":\"P49748-3;P49748;P49748-2\",\"1829\":\"P49750;P49750-1;P49750-3\",\"1830\":\"P49754;P49754-2;P49754-3\",\"1831\":\"P49755\",\"1832\":\"P49756;P49756-2;P49756-3\",\"1833\":\"P49757-3;P49757;P49757-4;P49757-2;P49757-8;P49757-7;P49757-6;P49757-5\",\"1834\":\"P49761;P49761-1;P49761-3\",\"1835\":\"P49768-2;P49768;P49768-7;P49768-6\",\"1836\":\"P49770\",\"1837\":\"P49773\",\"1838\":\"P49790;P49790-3;P49790-2\",\"1839\":\"P49792\",\"1840\":\"P49795\",\"1841\":\"P49815-4;P49815;P49815-5;P49815-3;P49815-2;P49815-7;P49815-6\",\"1842\":\"P49821;P49821-2\",\"1843\":\"P49840\",\"1844\":\"P49841;P49841-2\",\"1845\":\"P49848-4;P49848;P49848-3;P49848-2\",\"1846\":\"P49902;P49902-2\",\"1847\":\"P49903;P49903-2;P49903-4;P49903-3\",\"1848\":\"P49914;P49914-2\",\"1849\":\"P49915;P49915-2\",\"1850\":\"P49916-3;P49916;P49916-4;P49916-2\",\"1851\":\"P49917\",\"1852\":\"P49959-3;P49959;P49959-2\",\"1853\":\"P50148\",\"1854\":\"P50213;P50213-2\",\"1855\":\"P50226;P50225\",\"1856\":\"P50238\",\"1857\":\"P50336\",\"1858\":\"P50395;P50395-2\",\"1859\":\"P50402\",\"1860\":\"P50416;P50416-2\",\"1861\":\"P50443\",\"1862\":\"P50454\",\"1863\":\"P50502;Q8IZP2\",\"1864\":\"P50542-3;P50542;P50542-4;P50542-2\",\"1865\":\"P50548;P50548-2\",\"1866\":\"P50552\",\"1867\":\"P50570;P50570-2;P50570-4;P50570-3\",\"1868\":\"P50579;P50579-3\",\"1869\":\"P50583\",\"1870\":\"P50613\",\"1871\":\"P50616\",\"1872\":\"P50748\",\"1873\":\"P50750-2;P50750\",\"1874\":\"P50851;P50851-2\",\"1875\":\"P50895\",\"1876\":\"P50897;P50897-2\",\"1877\":\"P50914\",\"1878\":\"P50990;P50990-2;P50990-3\",\"1879\":\"P50991;P50991-2\",\"1880\":\"P50995-2;P50995\",\"1881\":\"P51003\",\"1882\":\"P51114;P51114-3\",\"1883\":\"P51116\",\"1884\":\"P51148;P51148-2\",\"1885\":\"P51149\",\"1886\":\"P51151\",\"1887\":\"P51153\",\"1888\":\"P51159;P51159-2\",\"1889\":\"P51397\",\"1890\":\"P51398;P51398-3;P51398-2\",\"1891\":\"P51452\",\"1892\":\"P51511\",\"1893\":\"P51530-2;P51530-3;P51530-4;P51530\",\"1894\":\"P51531;P51531-2\",\"1895\":\"P51532-5;P51532-2;P51532-3;P51532-4;P51532\",\"1896\":\"P51553;P51553-2\",\"1897\":\"P51570;P51570-2\",\"1898\":\"P51571\",\"1899\":\"P51572;P51572-2\",\"1900\":\"P51608-2;P51608\",\"1901\":\"P51610-4\",\"1902\":\"P51617-3;P51617-4;P51617-2;P51617\",\"1903\":\"P51636;P51636-2\",\"1904\":\"P51648-2;P51648\",\"1905\":\"P51649;P51649-2\",\"1906\":\"P51659;P51659-3;P51659-2\",\"1907\":\"P51665\",\"1908\":\"P51688\",\"1909\":\"P51692;P42229;P42229-2\",\"1910\":\"P51790-4;P51790-5;P51790\",\"1911\":\"P51798-2;P51798\",\"1912\":\"P51808\",\"1913\":\"P51809;P51809-3\",\"1914\":\"P51812\",\"1915\":\"P51825-2;P51825-3;P51825\",\"1916\":\"P51858;P51858-2;P51858-3\",\"1917\":\"P51946\",\"1918\":\"P51948;P51948-2\",\"1919\":\"P51955-4;P51955;P51955-3;P51955-2\",\"1920\":\"P51965;P51965-3;P51965-2\",\"1921\":\"P51970\",\"1922\":\"P51991-2;P51991\",\"1923\":\"P52209-2;P52209\",\"1924\":\"P52272-2;P52272\",\"1925\":\"P52292\",\"1926\":\"P52294\",\"1927\":\"P52298;P52298-3;P52298-2\",\"1928\":\"P52306-4;P52306;P52306-5;P52306-6;P52306-2;P52306-3\",\"1929\":\"P52333;P52333-2;P52333-4\",\"1930\":\"P52434;P52434-3;P52434-4\",\"1931\":\"P52435;Q9H1A7\",\"1932\":\"P52564;P52564-2\",\"1933\":\"P52565;P52565-2\",\"1934\":\"P52569;P52569-3;P52569-2\",\"1935\":\"P52594-2;P52594-3;P52594;P52594-4\",\"1936\":\"P52597\",\"1937\":\"P52630-4;P52630\",\"1938\":\"P52701;P52701-3;P52701-4;P52701-2\",\"1939\":\"P52732\",\"1940\":\"P52735-3;P52735-2;P52735\",\"1941\":\"P52739-2;P52739\",\"1942\":\"P52747-2;P52747-3;P52747\",\"1943\":\"P52756\",\"1944\":\"P52758\",\"1945\":\"P52788;P52788-2\",\"1946\":\"P52789\",\"1947\":\"P52815\",\"1948\":\"P52848;P52848-2\",\"1949\":\"P52888\",\"1950\":\"P52907\",\"1951\":\"P52943;P52943-2\",\"1952\":\"P52948-5;P52948;P52948-6;P52948-2\",\"1953\":\"P53004\",\"1954\":\"P53007\",\"1955\":\"P53041\",\"1956\":\"P53350\",\"1957\":\"P53355-3;P53355;P53355-4\",\"1958\":\"P53365;P53365-3;P53365-2\",\"1959\":\"P53367;P53367-3\",\"1960\":\"P53384-2;P53384\",\"1961\":\"P53396;P53396-2;P53396-3\",\"1962\":\"P53582\",\"1963\":\"P53597\",\"1964\":\"P53602\",\"1965\":\"P53611\",\"1966\":\"P53618\",\"1967\":\"P53621;P53621-2\",\"1968\":\"P53634\",\"1969\":\"P53675;P53675-2\",\"1970\":\"P53677;P53677-2\",\"1971\":\"P53680;P53680-2\",\"1972\":\"P53701\",\"1973\":\"P53794\",\"1974\":\"P53804;P53804-2;P53804-3\",\"1975\":\"P53814;P53814-5;P53814-6;P53814-2\",\"1976\":\"P53816\",\"1977\":\"P53985\",\"1978\":\"P53990-2;P53990;P53990-4;P53990-5\",\"1979\":\"P53992\",\"1980\":\"P53999\",\"1981\":\"P54098\",\"1982\":\"P54105\",\"1983\":\"P54132\",\"1984\":\"P54136;P54136-2\",\"1985\":\"P54198;P54198-2\",\"1986\":\"P54253\",\"1987\":\"P54259\",\"1988\":\"P54277;P54277-3;P54277-2;P54277-4\",\"1989\":\"P54278;P54278-3\",\"1990\":\"P54577\",\"1991\":\"P54578;P54578-2;P54578-3\",\"1992\":\"P54619-2;P54619;P54619-3\",\"1993\":\"P54652\",\"1994\":\"P54709;P54709-2\",\"1995\":\"P54727;P54727-2\",\"1996\":\"P54756-2;P54756\",\"1997\":\"P54760\",\"1998\":\"P54802\",\"1999\":\"P54803;P54803-3;P54803-5;P54803-4\",\"2000\":\"P54819-2;P54819;P54819-5;P54819-6;P54819-4\",\"2001\":\"P54826\",\"2002\":\"P54852\",\"2003\":\"P54886-2;P54886\",\"2004\":\"P54920\",\"2005\":\"P55010\",\"2006\":\"P55011;P55011-3\",\"2007\":\"P55017-2;P55017-3;P55017\",\"2008\":\"P55036;P55036-2\",\"2009\":\"P55039\",\"2010\":\"P55060-3;P55060;P55060-4\",\"2011\":\"P55061;P55061-2\",\"2012\":\"P55072\",\"2013\":\"P55081\",\"2014\":\"P55084;P55084-2\",\"2015\":\"P55145\",\"2016\":\"P55197-1;P55197\",\"2017\":\"P55198\",\"2018\":\"P55199\",\"2019\":\"P55201-3;P55201;P55201-2;P55201-4\",\"2020\":\"P55209;P55209-2;P55209-3\",\"2021\":\"P55210;P55210-3;P55210-4;P55210-2\",\"2022\":\"P55263-3;P55263-2;P55263;P55263-4\",\"2023\":\"P55265;P55265-4;P55265-2;P55265-5\",\"2024\":\"P55268\",\"2025\":\"P55317-2;P55317\",\"2026\":\"P55327-3;P55327-2;P55327-4;P55327;P55327-7;P55327-5;P55327-6\",\"2027\":\"P55735;P55735-4;P55735-3;P55735-2\",\"2028\":\"P55769\",\"2029\":\"P55786;P55786-2\",\"2030\":\"P55789;P55789-2\",\"2031\":\"P55795\",\"2032\":\"P55809\",\"2033\":\"P55884;P55884-2\",\"2034\":\"P55957;P55957-2;P55957-4\",\"2035\":\"P56134-3;P56134;P56134-4;P56134-2\",\"2036\":\"P56181-2\",\"2037\":\"P56182\",\"2038\":\"P56192;P56192-2\",\"2039\":\"P56199\",\"2040\":\"P56211-2;P56211\",\"2041\":\"P56270-2;P56270-3;P56270\",\"2042\":\"P56385\",\"2043\":\"P56537\",\"2044\":\"P56545;P56545-3;P56545-2\",\"2045\":\"P56556\",\"2046\":\"P56589\",\"2047\":\"P56937-3;P56937;P56937-2\",\"2048\":\"P56945-5;P56945-8;P56945;P56945-7;P56945-3;P56945-2;P56945-6\",\"2049\":\"P56962\",\"2050\":\"P57060\",\"2051\":\"P57076\",\"2052\":\"P57081;P57081-2;P57081-3\",\"2053\":\"P57088\",\"2054\":\"P57105\",\"2055\":\"P57678\",\"2056\":\"P57737-3;P57737-2;P57737-4;P57737\",\"2057\":\"P57740;P57740-2;P57740-3\",\"2058\":\"P57772;P57772-2\",\"2059\":\"P58107\",\"2060\":\"P58511\",\"2061\":\"P58546\",\"2062\":\"P58557;P58557-2;P58557-4;P58557-3\",\"2063\":\"P59044-2;P59044\",\"2064\":\"P59998-3;P59998;P59998-4\",\"2065\":\"P60033\",\"2066\":\"P60174-1;P60174\",\"2067\":\"P60228\",\"2068\":\"P60468\",\"2069\":\"P60484-2;P60484\",\"2070\":\"P60510\",\"2071\":\"P60520\",\"2072\":\"P60602;P60602-2\",\"2073\":\"P60604-2;P60604\",\"2074\":\"P60660-2;P60660\",\"2075\":\"P60842;P60842-2\",\"2076\":\"P60866;P60866-2\",\"2077\":\"P60880-2;P60880\",\"2078\":\"P60891;P60891-2\",\"2079\":\"P60900;P60900-2\",\"2080\":\"P60903\",\"2081\":\"P60953;P60953-1\",\"2082\":\"P60981-2;P60981\",\"2083\":\"P60983\",\"2084\":\"P61006;P61006-2\",\"2085\":\"P61009\",\"2086\":\"P61011;P61011-2\",\"2087\":\"P61019\",\"2088\":\"P61020;P61020-2\",\"2089\":\"P61024\",\"2090\":\"P61026\",\"2091\":\"P61073;P61073-2\",\"2092\":\"P62837-2;P62837;P61077;P61077-2;P61077-3\",\"2093\":\"P61081\",\"2094\":\"P61086;P61086-2\",\"2095\":\"P61088;Q5JXB2\",\"2096\":\"P61106\",\"2097\":\"P61158\",\"2098\":\"P61160;P61160-2\",\"2099\":\"P61163\",\"2100\":\"P61201;P61201-2\",\"2101\":\"P61221\",\"2102\":\"P61224;P61224-3;P61224-2;P61224-4;A6NIZ1\",\"2103\":\"P61225\",\"2104\":\"P61247\",\"2105\":\"P61254\",\"2106\":\"P61289-3;P61289;P61289-2\",\"2107\":\"P61313\",\"2108\":\"Q96A72;P61326\",\"2109\":\"P61353\",\"2110\":\"P61421\",\"2111\":\"P61457\",\"2112\":\"P61513\",\"2113\":\"P61586\",\"2114\":\"P61587\",\"2115\":\"P61599\",\"2116\":\"P61604\",\"2117\":\"P61619;P61619-3\",\"2118\":\"P61758;P61758-2\",\"2119\":\"P61764;P61764-2\",\"2120\":\"P61769\",\"2121\":\"P61803\",\"2122\":\"P61916;P61916-2\",\"2123\":\"P61923;P61923-5;P61923-4;P61923-3\",\"2124\":\"P61956-2;P61956;Q6EEV6\",\"2125\":\"P61960\",\"2126\":\"P61962\",\"2127\":\"P61964\",\"2128\":\"P61966;P61966-2\",\"2129\":\"P61968\",\"2130\":\"P61970\",\"2131\":\"P61978-3\",\"2132\":\"P61981\",\"2133\":\"P62068-2;P62068-4;P62068-3;P62068\",\"2134\":\"P62070;P62070-4;P62070-3;P62070-2\",\"2135\":\"P62072\",\"2136\":\"P62081\",\"2137\":\"P62136;P62136-2\",\"2138\":\"P62140\",\"2139\":\"P62166-2;P62166\",\"2140\":\"P62191;P62191-2\",\"2141\":\"P62195;P62195-2\",\"2142\":\"P62241\",\"2143\":\"P62244\",\"2144\":\"P62249\",\"2145\":\"P62258;P62258-2\",\"2146\":\"P62263\",\"2147\":\"P62266\",\"2148\":\"P62269\",\"2149\":\"P62273-2;P62273\",\"2150\":\"P62277\",\"2151\":\"P62280\",\"2152\":\"P62304\",\"2153\":\"P62306\",\"2154\":\"P62312\",\"2155\":\"P62314\",\"2156\":\"P62316\",\"2157\":\"P62318-2;P62318\",\"2158\":\"P62330\",\"2159\":\"P62333\",\"2160\":\"P62424\",\"2161\":\"P62487\",\"2162\":\"P62495\",\"2163\":\"P62633-2;P62633;P62633-7;P62633-3;P62633-5;P62633-6\",\"2164\":\"P62701\",\"2165\":\"P62714\",\"2166\":\"P62745\",\"2167\":\"P62750\",\"2168\":\"P62753\",\"2169\":\"P62805\",\"2170\":\"P62820;P62820-2\",\"2171\":\"P62826\",\"2172\":\"P62829\",\"2173\":\"P62834\",\"2174\":\"P62841\",\"2175\":\"P62847-4;P62847-2;P62847-3;P62847\",\"2176\":\"P62851\",\"2177\":\"P62854\",\"2178\":\"P62857\",\"2179\":\"P62861\",\"2180\":\"P62873;P62873-2\",\"2181\":\"P62875\",\"2182\":\"P62877\",\"2183\":\"P62879;P62879-2\",\"2184\":\"P62888\",\"2185\":\"P62899-3;P62899;P62899-2\",\"2186\":\"P62906\",\"2187\":\"P62910\",\"2188\":\"P62913-2;P62913\",\"2189\":\"P62917\",\"2190\":\"P62937\",\"2191\":\"P62942\",\"2192\":\"P62979;P62987;P0CG47;P0CG48\",\"2193\":\"P62993;P62993-2\",\"2194\":\"P62995;P62995-3\",\"2195\":\"P63000;P63000-2\",\"2196\":\"P63010-2;P63010;P63010-3\",\"2197\":\"P63096;P63096-2\",\"2198\":\"P63098\",\"2199\":\"P63104;P63104-2\",\"2200\":\"P63151-2;P63151\",\"2201\":\"P63162;P63162-2;P14678-2;P14678;P14678-3\",\"2202\":\"P63165\",\"2203\":\"P63167\",\"2204\":\"P63172\",\"2205\":\"P63173\",\"2206\":\"P63208;P63208-2\",\"2207\":\"P63220\",\"2208\":\"P63241;P63241-2;Q6IS14\",\"2209\":\"P63244\",\"2210\":\"P63261\",\"2211\":\"P63279\",\"2212\":\"P67809\",\"2213\":\"P67812-4;P67812;P67812-3;P67812-2\",\"2214\":\"P67870\",\"2215\":\"P67936\",\"2216\":\"P68036-2;P68036;P68036-3;A0A1B0GUS4\",\"2217\":\"P68104;Q5VTE0;P68104-2\",\"2218\":\"P68133\",\"2219\":\"P68363;P68363-2\",\"2220\":\"P68366-2;P68366\",\"2221\":\"P68371\",\"2222\":\"P68400;Q8NEV1;P68400-2\",\"2223\":\"P68402;P68402-3;P68402-2;P68402-4\",\"2224\":\"P69905\",\"2225\":\"P78310;P78310-7;P78310-2;P78310-6;P78310-5\",\"2226\":\"P78312-2;P78312-5;P78312-6;P78312;P78312-4;P78312-3\",\"2227\":\"P78316;P78316-2\",\"2228\":\"P78318\",\"2229\":\"P78330\",\"2230\":\"P78332;P78332-3\",\"2231\":\"P78337\",\"2232\":\"P78344;P78344-2\",\"2233\":\"P78345\",\"2234\":\"P78346;P78346-2\",\"2235\":\"P78347-4;P78347-2;P78347-3;P78347\",\"2236\":\"P78356;P78356-2\",\"2237\":\"P78357\",\"2238\":\"P78362;P78362-2\",\"2239\":\"P78367\",\"2240\":\"P78371;P78371-2\",\"2241\":\"P78380;P78380-2;P78380-3\",\"2242\":\"P78381-2;P78381;P78381-3;P78381-5;P78381-4\",\"2243\":\"P78383;P78383-2\",\"2244\":\"P78386\",\"2245\":\"P78406\",\"2246\":\"P78417;P78417-3;P78417-2\",\"2247\":\"P78524;P78524-2;P78524-3\",\"2248\":\"P78527\",\"2249\":\"P78536;P78536-2\",\"2250\":\"P78537-2;P78537\",\"2251\":\"P78549-3;P78549-2;P78549\",\"2252\":\"P78563-3;P78563;P78563-5;P78563-6;P78563-2;P78563-4\",\"2253\":\"P79522-2;P79522\",\"2254\":\"P80217;P80217-2\",\"2255\":\"P80303-2;P80303\",\"2256\":\"P80723;P80723-2\",\"2257\":\"P81408-3;P81408;P81408-4;P81408-2\",\"2258\":\"P82094-2;P82094\",\"2259\":\"P82650\",\"2260\":\"P82663;P82663-2;P82663-3\",\"2261\":\"P82664\",\"2262\":\"P82673\",\"2263\":\"P82675\",\"2264\":\"P82909\",\"2265\":\"P82912;P82912-2\",\"2266\":\"P82914\",\"2267\":\"P82921\",\"2268\":\"P82930\",\"2269\":\"P82932\",\"2270\":\"P82933\",\"2271\":\"P82979\",\"2272\":\"P83111;P83111-2\",\"2273\":\"P83369\",\"2274\":\"P83436\",\"2275\":\"P83731\",\"2276\":\"P83876\",\"2277\":\"P83881\",\"2278\":\"P83916\",\"2279\":\"P84077\",\"2280\":\"P84085\",\"2281\":\"P84090\",\"2282\":\"P84095\",\"2283\":\"P84098\",\"2284\":\"P84101-4;P84101;P84101-3;P84101-2\",\"2285\":\"P84103-2;P84103\",\"2286\":\"P84157;P84157-2;P84157-3\",\"2287\":\"P84243\",\"2288\":\"P85037;P85037-2\",\"2289\":\"P86791;P86790\",\"2290\":\"P98082;P98082-3;P98082-2\",\"2291\":\"P98095;P98095-2\",\"2292\":\"P98155-2;P98155\",\"2293\":\"P98160\",\"2294\":\"P98172\",\"2295\":\"P98173-3;P98173-2;P98173\",\"2296\":\"P98174\",\"2297\":\"P98175-5;P98175-2;P98175\",\"2298\":\"P98179\",\"2299\":\"P98194-7;P98194-2;P98194;P98194-5;P98194-9;P98194-6;P98194-8\",\"2300\":\"P98196\",\"2301\":\"P99999\",\"2302\":\"Q00013-2;Q00013;Q00013-3\",\"2303\":\"Q00059;Q00059-2\",\"2304\":\"Q00169\",\"2305\":\"Q00325-2;Q00325\",\"2306\":\"Q00341;Q00341-2\",\"2307\":\"Q00403\",\"2308\":\"Q00534\",\"2309\":\"Q00535;Q00535-2\",\"2310\":\"Q00536;Q00536-3;Q00536-2\",\"2311\":\"Q00537;Q00537-2\",\"2312\":\"Q00577\",\"2313\":\"Q00587-2;Q00587\",\"2314\":\"Q00610-2;Q00610\",\"2315\":\"Q00613-2;Q00613\",\"2316\":\"Q00653;Q00653-4;Q00653-3\",\"2317\":\"Q00688\",\"2318\":\"Q00765\",\"2319\":\"Q00796\",\"2320\":\"Q00839\",\"2321\":\"Q00839-2\",\"2322\":\"Q01082\",\"2323\":\"Q01082-3\",\"2324\":\"Q01085\",\"2325\":\"Q01105-2;Q01105-3;Q01105-4;Q01105;P0DME0\",\"2326\":\"Q01130;Q01130-2\",\"2327\":\"Q01151\",\"2328\":\"Q01167;Q01167-2\",\"2329\":\"Q01433-2;Q01433;Q01433-5;Q01433-4\",\"2330\":\"Q01518;Q01518-2\",\"2331\":\"Q01581\",\"2332\":\"Q01628;P13164;Q01629\",\"2333\":\"Q01650\",\"2334\":\"Q01658\",\"2335\":\"Q01664\",\"2336\":\"Q01780;Q01780-2\",\"2337\":\"Q01804;Q01804-3;Q01804-5\",\"2338\":\"Q01813;Q01813-2\",\"2339\":\"Q01831;Q01831-2\",\"2340\":\"Q01844-3;Q01844-5\",\"2341\":\"Q01955;Q01955-5;Q01955-4;Q01955-3;Q01955-2\",\"2342\":\"Q01968;Q01968-2\",\"2343\":\"Q01970;Q01970-2\",\"2344\":\"Q01973\",\"2345\":\"Q01974\",\"2346\":\"Q02040;Q02040-2;Q02040-3\",\"2347\":\"Q02127\",\"2348\":\"Q02218;Q02218-2\",\"2349\":\"Q02224;Q02224-3\",\"2350\":\"Q02241;Q02241-2\",\"2351\":\"Q02252-2;Q02252\",\"2352\":\"Q02297-12;Q02297-3;Q02297-11;Q02297-7;Q02297;Q02297-6;Q02297-2\",\"2353\":\"Q02487;Q02487-2\",\"2354\":\"Q02543\",\"2355\":\"Q02750;Q02750-2\",\"2356\":\"Q02790\",\"2357\":\"Q02809;Q02809-2\",\"2358\":\"Q02818\",\"2359\":\"Q02878\",\"2360\":\"Q02880-2;Q02880\",\"2361\":\"Q02978;Q02978-2\",\"2362\":\"Q03001;Q03001-14\",\"2363\":\"Q03111\",\"2364\":\"Q03112-5;Q03112-6;Q03112-1;Q03112-4;Q03112;Q03112-3;Q03112-8\",\"2365\":\"Q03113;Q03113-2\",\"2366\":\"Q03135;Q03135-2\",\"2367\":\"Q03164-2;Q03164;Q03164-3\",\"2368\":\"Q03167-2;Q03167\",\"2369\":\"Q03169\",\"2370\":\"Q03188;Q03188-2\",\"2371\":\"Q03252\",\"2372\":\"Q03393\",\"2373\":\"Q03405;Q03405-3\",\"2374\":\"Q03426\",\"2375\":\"Q03468\",\"2376\":\"Q03518\",\"2377\":\"Q03519;Q03519-2\",\"2378\":\"Q03701\",\"2379\":\"Q04206-2;Q04206-3;Q04206;Q04206-4\",\"2380\":\"Q04323;Q04323-2\",\"2381\":\"Q04446\",\"2382\":\"Q04637-8;Q04637-7\",\"2383\":\"Q04656-5;Q04656;Q04656-2;Q04656-3;Q04656-4\",\"2384\":\"Q04695\",\"2385\":\"Q04721\",\"2386\":\"Q04726-2;Q04726-6;Q04726-4;Q04726\",\"2387\":\"Q04760;Q04760-2\",\"2388\":\"Q04771\",\"2389\":\"Q04837\",\"2390\":\"Q04912-7;Q04912-2;Q04912\",\"2391\":\"Q04917\",\"2392\":\"Q05048\",\"2393\":\"Q05086-2;Q05086-3;Q05086\",\"2394\":\"Q05209;Q05209-2;Q05209-3\",\"2395\":\"Q05397-7;Q05397;Q05397-5;Q05397-2\",\"2396\":\"Q05519-2;Q05519\",\"2397\":\"Q05586;Q05586-5;Q05586-2;Q05586-3;Q05586-7;Q05586-4;Q05586-6\",\"2398\":\"Q05639\",\"2399\":\"Q05655;Q05655-2\",\"2400\":\"Q05682-5\",\"2401\":\"Q05932-3;Q05932-2;Q05932-4;Q05932\",\"2402\":\"Q05BQ5;Q05BQ5-3\",\"2403\":\"Q05D32;Q05D32-2\",\"2404\":\"Q06124\",\"2405\":\"Q06136;Q06136-2\",\"2406\":\"Q06203\",\"2407\":\"Q06210-2;Q06210\",\"2408\":\"Q06265;Q06265-2;Q06265-3;Q06265-4\",\"2409\":\"Q06323-3;Q06323;Q06323-2\",\"2410\":\"Q06330-5;Q06330-4;Q06330-6;Q06330-7;Q06330;Q06330-3;Q06330-2\",\"2411\":\"Q06481;Q06481-3;Q06481-6;Q06481-2;Q06481-4;Q06481-5\",\"2412\":\"Q06546\",\"2413\":\"Q06587\",\"2414\":\"Q06787-5;Q06787-3;Q06787;Q06787-10\",\"2415\":\"Q06787-6;Q06787-4;Q06787-7\",\"2416\":\"Q06830\",\"2417\":\"Q06945\",\"2418\":\"Q07002-3;Q07002\",\"2419\":\"Q07020-2;Q07020\",\"2420\":\"Q07021\",\"2421\":\"Q07065\",\"2422\":\"Q07092-2;Q07092\",\"2423\":\"Q07157-2;Q07157\",\"2424\":\"Q07617\",\"2425\":\"Q07666;Q07666-3;Q07666-2\",\"2426\":\"Q07812-8;Q07812;Q07812-2;Q07812-5;Q07812-7;Q07812-6\",\"2427\":\"Q07817-2;Q07817-3;Q07817\",\"2428\":\"Q07864\",\"2429\":\"Q07866-6;Q07866-8;Q07866-2;Q07866-3;Q07866;Q07866-7;Q07866-5;Q07866-10;Q07866-4;Q07866-9\",\"2430\":\"Q07889\",\"2431\":\"Q07890-2;Q07890\",\"2432\":\"Q07912-3;Q07912;Q07912-2\",\"2433\":\"Q07954\",\"2434\":\"Q07955;Q07955-3;Q07955-2\",\"2435\":\"Q07960\",\"2436\":\"Q08170\",\"2437\":\"Q08174;Q08174-2\",\"2438\":\"Q08209-2;Q08209;Q08209-3;Q08209-5;Q08209-4\",\"2439\":\"Q08211\",\"2440\":\"Q08257;Q08257-3;Q08257-2\",\"2441\":\"Q08334\",\"2442\":\"Q08345;Q08345-5;Q08345-2;Q08345-6\",\"2443\":\"Q08378;Q08378-2\",\"2444\":\"Q08379;Q08379-2\",\"2445\":\"Q08380\",\"2446\":\"Q08426;Q08426-2\",\"2447\":\"Q08499-11\",\"2448\":\"Q08623-3;Q08623;Q08623-4\",\"2449\":\"Q08722;Q08722-2;Q08722-3;Q08722-4\",\"2450\":\"Q08752\",\"2451\":\"Q08945\",\"2452\":\"Q08AD1-2;Q08AD1-3;Q08AD1\",\"2453\":\"Q08AF3;Q08AF3-2\",\"2454\":\"Q08AG7\",\"2455\":\"Q08AM6\",\"2456\":\"Q08AN1\",\"2457\":\"Q08J23;Q08J23-3\",\"2458\":\"Q09019\",\"2459\":\"Q09028;Q09028-3;Q09028-4\",\"2460\":\"Q09161\",\"2461\":\"Q09328\",\"2462\":\"Q09428;Q09428-2\",\"2463\":\"Q09472\",\"2464\":\"Q09666\",\"2465\":\"Q0JRZ9;Q0JRZ9-3\",\"2466\":\"Q0P6H9\",\"2467\":\"Q0VDF9\",\"2468\":\"Q0VF96\",\"2469\":\"Q0VG06;Q0VG06-3\",\"2470\":\"Q0ZGT2-2\",\"2471\":\"Q10469\",\"2472\":\"Q10471\",\"2473\":\"Q10472\",\"2474\":\"Q10567-3;Q10567-2;Q10567;Q10567-4\",\"2475\":\"Q10570\",\"2476\":\"Q10589;Q10589-2\",\"2477\":\"Q10713;Q10713-2\",\"2478\":\"Q11206-3;Q11206-2;Q11206;Q11206-4;Q11206-7;Q11206-6;Q11206-5\",\"2479\":\"Q12768\",\"2480\":\"Q12769\",\"2481\":\"Q12770;Q12770-3\",\"2482\":\"Q12772\",\"2483\":\"Q12774\",\"2484\":\"Q12788\",\"2485\":\"Q12789;Q12789-3\",\"2486\":\"Q12792;Q12792-3;Q12792-4\",\"2487\":\"Q12797;Q12797-10\",\"2488\":\"Q12800;Q12800-3;Q12800-4;Q12800-2\",\"2489\":\"Q12802-4;Q12802;Q12802-2\",\"2490\":\"Q12805-2;Q12805-4;Q12805-3;Q12805;Q12805-5\",\"2491\":\"Q12824\",\"2492\":\"Q12830-4;Q12830;Q12830-2\",\"2493\":\"Q12834\",\"2494\":\"Q12846;Q12846-2\",\"2495\":\"Q12849;Q12849-5\",\"2496\":\"Q12857-2;Q12857-3;Q12857;Q12857-4\",\"2497\":\"Q12872;Q12872-2\",\"2498\":\"Q12873-3;Q12873;Q12873-2\",\"2499\":\"Q12874\",\"2500\":\"Q12879-2;Q12879\",\"2501\":\"Q12888;Q12888-2;Q12888-3\",\"2502\":\"Q12894;Q12894-2\",\"2503\":\"Q12899\",\"2504\":\"Q12904;Q12904-2\",\"2505\":\"Q12905\",\"2506\":\"Q12906-7\",\"2507\":\"Q12907\",\"2508\":\"Q12913\",\"2509\":\"Q12926-2;Q12926;P26378-4;P26378-2;P26378-5;P26378;P26378-3\",\"2510\":\"Q12929;Q12929-2\",\"2511\":\"Q12931;Q12931-2\",\"2512\":\"Q12933-3;Q12933;Q12933-2;Q12933-4\",\"2513\":\"Q12955\",\"2514\":\"Q12959-4;Q12959-2;Q12959-5;Q12959-3;Q12959-6;Q12959;Q12959-7\",\"2515\":\"Q12962\",\"2516\":\"Q12965\",\"2517\":\"Q12972\",\"2518\":\"Q12974;Q12974-3;Q12974-4;Q12974-2\",\"2519\":\"Q12979-2;Q12979-4;Q12979\",\"2520\":\"Q12981;Q12981-1;Q12981-2;Q12981-3\",\"2521\":\"Q12982;Q12982-2\",\"2522\":\"Q12983\",\"2523\":\"Q12986;Q12986-2;Q12986-3\",\"2524\":\"Q12996\",\"2525\":\"Q13011\",\"2526\":\"Q13017-2;Q13017\",\"2527\":\"Q13033-2;Q13033\",\"2528\":\"Q13042-3;Q13042-2;Q13042;Q13042-4\",\"2529\":\"Q13045;Q13045-3\",\"2530\":\"Q13049\",\"2531\":\"Q13057;Q13057-2\",\"2532\":\"Q13077-2;Q13077\",\"2533\":\"Q13084\",\"2534\":\"Q13085-3;Q13085-2;Q13085;Q13085-4\",\"2535\":\"Q13098-5;Q13098;Q13098-7;Q13098-6\",\"2536\":\"Q13111;Q13111-3;Q13111-2\",\"2537\":\"Q13112\",\"2538\":\"Q13123\",\"2539\":\"Q13126;Q13126-4;Q13126-3;Q13126-2;Q13126-7;Q13126-6;Q13126-5\",\"2540\":\"Q13127-4;Q13127\",\"2541\":\"Q13129\",\"2542\":\"Q13131-2;Q13131\",\"2543\":\"Q13136;Q13136-2\",\"2544\":\"Q13144\",\"2545\":\"Q13148\",\"2546\":\"Q13151\",\"2547\":\"Q13155\",\"2548\":\"Q13162\",\"2549\":\"Q13177\",\"2550\":\"Q13185\",\"2551\":\"Q13188-2;Q13188\",\"2552\":\"Q13190;Q13190-2;Q13190-4;Q13190-3\",\"2553\":\"Q13191;Q13191-3;Q13191-2\",\"2554\":\"Q13200;Q13200-3;Q13200-2\",\"2555\":\"Q13206\",\"2556\":\"Q13214-2;Q13214\",\"2557\":\"Q13217\",\"2558\":\"Q13224\",\"2559\":\"Q13228;Q13228-4;Q13228-2;Q13228-3\",\"2560\":\"Q13232\",\"2561\":\"Q13242\",\"2562\":\"Q13243-3;Q13243\",\"2563\":\"Q13247;Q13247-3\",\"2564\":\"Q13257\",\"2565\":\"Q13263;Q13263-2\",\"2566\":\"Q13275-2;Q13275\",\"2567\":\"Q13277-2;Q13277-3;Q13277\",\"2568\":\"Q13283\",\"2569\":\"Q13286-4;Q13286-2;Q13286-3;Q13286;Q13286-5;Q13286-7;Q13286-6\",\"2570\":\"Q13287\",\"2571\":\"Q13303-2;Q13303;Q13303-5\",\"2572\":\"Q13309;Q13309-2\",\"2573\":\"Q13310-3;Q13310-2\",\"2574\":\"Q13315\",\"2575\":\"Q13322-4;Q13322;Q13322-3;Q13322-2\",\"2576\":\"Q13330;Q13330-2\",\"2577\":\"Q13332-2;Q13332-6;Q13332-7\",\"2578\":\"Q13347\",\"2579\":\"Q13356;Q13356-2\",\"2580\":\"Q13363-2;Q13363\",\"2581\":\"Q13370-2;Q13370\",\"2582\":\"Q13371-2;Q13371\",\"2583\":\"Q13393-2;Q13393;Q13393-4\",\"2584\":\"Q13395\",\"2585\":\"Q13404-1;Q13404;Q13404-7;Q13404-2\",\"2586\":\"Q13405\",\"2587\":\"Q13409-6;Q13409-3;Q13409-7;Q13409-2;Q13409-5;Q13409\",\"2588\":\"Q13415\",\"2589\":\"Q13416\",\"2590\":\"Q13418;Q13418-2;Q13418-3\",\"2591\":\"Q13421-2;Q13421-4;Q13421-3;Q13421\",\"2592\":\"Q13423\",\"2593\":\"Q13425\",\"2594\":\"Q13426;Q13426-3;Q13426-2\",\"2595\":\"Q13427;Q13427-2\",\"2596\":\"Q13428-4\",\"2597\":\"Q13433;Q13433-2\",\"2598\":\"Q13435\",\"2599\":\"Q13438;Q13438-4;Q13438-6;Q13438-5;Q13438-2;Q13438-7;Q13438-3;Q13438-8\",\"2600\":\"Q13439-3;Q13439-4;Q13439;Q13439-5\",\"2601\":\"Q13442\",\"2602\":\"Q13443;Q13443-2\",\"2603\":\"Q13444-2;Q13444-12;Q13444-5;Q13444-4;Q13444-3;Q13444;Q13444-10;Q13444-9;Q13444-8;Q13444-7;Q13444-6;Q13444-11;Q13444-13\",\"2604\":\"Q13445\",\"2605\":\"Q13451;Q13451-2\",\"2606\":\"Q13459;Q13459-2\",\"2607\":\"Q13464\",\"2608\":\"Q13472;Q13472-2;Q13472-3\",\"2609\":\"Q13485\",\"2610\":\"Q13488\",\"2611\":\"Q13492-2;Q13492-5;Q13492;Q13492-3;Q13492-4\",\"2612\":\"Q13496;Q13496-2\",\"2613\":\"Q13501;Q13501-2\",\"2614\":\"Q13505;Q13505-3;Q13505-2\",\"2615\":\"Q13506;Q13506-2\",\"2616\":\"Q13509;Q13509-2\",\"2617\":\"Q13510-2;Q13510;Q13510-3\",\"2618\":\"Q13523\",\"2619\":\"Q13526\",\"2620\":\"Q13530-2;Q13530\",\"2621\":\"Q13535;Q13535-2;Q13535-3\",\"2622\":\"Q13546;Q13546-2\",\"2623\":\"Q13547\",\"2624\":\"Q13555-6\",\"2625\":\"Q13555-9\",\"2626\":\"Q13557-8;Q13557-10;Q13557;Q13557-6;Q13557-11;Q13557-12;Q13557-9;Q13557-5;Q13557-3;Q13557-4\",\"2627\":\"Q13561;Q13561-3;Q13561-2\",\"2628\":\"Q13563-3;Q13563;Q13563-5\",\"2629\":\"Q13564-3;Q13564-2;Q13564;Q13564-4\",\"2630\":\"Q13573\",\"2631\":\"Q13576;Q13576-3;Q13576-2\",\"2632\":\"Q13585\",\"2633\":\"Q13586\",\"2634\":\"Q13595;Q13595-4;Q13595-3\",\"2635\":\"Q13596;Q13596-2;Q13596-3\",\"2636\":\"Q13601;Q13601-2\",\"2637\":\"Q13608;Q13608-3;Q13608-2\",\"2638\":\"Q13610\",\"2639\":\"Q13613-2;Q13613\",\"2640\":\"Q13614;Q13614-2\",\"2641\":\"Q13616\",\"2642\":\"Q13617;Q13617-2\",\"2643\":\"Q13618;Q13618-2;Q13618-3\",\"2644\":\"Q13619;Q13619-2\",\"2645\":\"Q13620;Q13620-3\",\"2646\":\"Q13625-2;Q13625;Q13625-3\",\"2647\":\"Q13627-4;Q13627-3;Q13627-5;Q13627-2;Q13627\",\"2648\":\"Q13630\",\"2649\":\"Q13636\",\"2650\":\"Q13637\",\"2651\":\"Q13641\",\"2652\":\"Q13643\",\"2653\":\"Q13671-2;Q13671\",\"2654\":\"Q13685\",\"2655\":\"Q13724;Q13724-2\",\"2656\":\"Q13740-2;Q13740\",\"2657\":\"Q13751\",\"2658\":\"Q13769\",\"2659\":\"Q13772;Q13772-3;Q13772-4\",\"2660\":\"Q13795;Q13795-3;Q13795-2\",\"2661\":\"Q13813;Q13813-3\",\"2662\":\"Q13823\",\"2663\":\"Q13825;Q13825-2\",\"2664\":\"Q13829;Q13829-2\",\"2665\":\"Q13838;Q13838-2\",\"2666\":\"Q13867\",\"2667\":\"Q13868;Q13868-3;Q13868-2\",\"2668\":\"Q13884;Q13884-2\",\"2669\":\"Q13885\",\"2670\":\"Q6P1K8;Q13888\",\"2671\":\"Q13889;Q13889-2\",\"2672\":\"Q13895\",\"2673\":\"Q13907\",\"2674\":\"Q13948;P39880-9;Q13948-10\",\"2675\":\"Q13951-2\",\"2676\":\"Q13952-3;Q13952;Q13952-6;Q13952-7;Q13952-2;Q13952-5\",\"2677\":\"Q14004-2\",\"2678\":\"Q14008;Q14008-2;Q14008-3\",\"2679\":\"Q14011\",\"2680\":\"Q14019\",\"2681\":\"Q14061\",\"2682\":\"Q14103-3;Q14103\",\"2683\":\"Q14106-2;Q14106\",\"2684\":\"Q14108;Q14108-2\",\"2685\":\"Q14114;Q14114-4;Q14114-3;Q14114-2\",\"2686\":\"Q14116-2;Q14116\",\"2687\":\"Q14118\",\"2688\":\"Q14119\",\"2689\":\"Q14126\",\"2690\":\"Q14134-2;Q14134\",\"2691\":\"Q14137;Q14137-2\",\"2692\":\"Q14139;Q14139-2\",\"2693\":\"Q14141-2;Q14141-4;Q14141;Q14141-3\",\"2694\":\"Q14142;Q14142-3;Q14142-2\",\"2695\":\"Q14145\",\"2696\":\"Q14146\",\"2697\":\"Q14147\",\"2698\":\"Q14149\",\"2699\":\"Q14151\",\"2700\":\"Q14152;Q14152-2\",\"2701\":\"Q14155-1;Q14155-5;Q14155-6;Q14155-2;Q14155-3;Q14155\",\"2702\":\"Q14156;Q14156-2;Q14156-3\",\"2703\":\"Q14157-5;Q14157;Q14157-1;Q14157-3;Q14157-4\",\"2704\":\"Q14160-3\",\"2705\":\"Q14161;Q14161-5;Q14161-3;Q14161-9;Q14161-8;Q14161-4;Q14161-7;Q14161-10;Q14161-11;Q14161-6;Q14161-2\",\"2706\":\"Q14165\",\"2707\":\"Q14166\",\"2708\":\"Q14168-6;Q14168-2;Q14168-3;Q14168-4;Q14168-5;Q14168\",\"2709\":\"Q14181\",\"2710\":\"Q14185\",\"2711\":\"Q14186\",\"2712\":\"Q14191\",\"2713\":\"Q14192\",\"2714\":\"Q14197\",\"2715\":\"Q14201;Q14201-2\",\"2716\":\"Q14202\",\"2717\":\"Q14203-3;Q14203-4;Q14203-6;Q14203;Q14203-5;Q14203-2\",\"2718\":\"Q14204\",\"2719\":\"Q14207\",\"2720\":\"Q14232\",\"2721\":\"Q14240;Q14240-2\",\"2722\":\"Q14241\",\"2723\":\"Q14244;Q14244-3;Q14244-6;Q14244-7;Q14244-5;Q14244-2;Q14244-4\",\"2724\":\"Q14247;Q14247-3;Q14247-2\",\"2725\":\"Q14249\",\"2726\":\"Q14254\",\"2727\":\"Q14257-2;Q14257\",\"2728\":\"Q14258\",\"2729\":\"Q14315-2;Q14315\",\"2730\":\"Q14318;Q14318-3\",\"2731\":\"Q14320\",\"2732\":\"Q14331\",\"2733\":\"Q14332\",\"2734\":\"Q14344;Q14344-2\",\"2735\":\"Q14353;Q14353-2\",\"2736\":\"Q14376-2;Q14376\",\"2737\":\"Q14393-1;Q14393-5;Q14393-4;Q14393-3;Q14393\",\"2738\":\"Q14432\",\"2739\":\"Q14442\",\"2740\":\"Q14444-2;Q14444\",\"2741\":\"Q14457\",\"2742\":\"Q14493;Q14493-2\",\"2743\":\"Q14498;Q14498-2;Q14498-3\",\"2744\":\"Q14517\",\"2745\":\"Q14527;Q14527-2\",\"2746\":\"Q14534\",\"2747\":\"Q14542;Q14542-3\",\"2748\":\"Q14554;Q14554-2\",\"2749\":\"Q14558-2;Q14558\",\"2750\":\"Q14562\",\"2751\":\"Q14566\",\"2752\":\"Q14571\",\"2753\":\"Q14573\",\"2754\":\"Q14588\",\"2755\":\"Q14592-2;Q14592\",\"2756\":\"Q14596-2;Q14596\",\"2757\":\"Q14642\",\"2758\":\"Q14643-4;Q14643-8;Q14643-7;Q14643-5;Q14643-2;Q14643-3;Q14643-6;Q14643\",\"2759\":\"Q14644;Q14644-2\",\"2760\":\"Q14651\",\"2761\":\"Q14657\",\"2762\":\"Q14667-2;Q14667\",\"2763\":\"Q14669-3\",\"2764\":\"Q14671-2;Q14671-3\",\"2765\":\"Q14674;Q14674-2\",\"2766\":\"Q14676;Q14676-2;Q14676-3;Q14676-4\",\"2767\":\"Q14677-3;Q14677-2\",\"2768\":\"Q14678;Q14678-2\",\"2769\":\"Q14680;Q14680-8;Q14680-7;Q14680-5;Q14680-6;Q14680-4;Q14680-3\",\"2770\":\"Q14683\",\"2771\":\"Q14684;Q14684-2\",\"2772\":\"Q14686\",\"2773\":\"Q14687-3;Q14687;Q14687-2\",\"2774\":\"Q14689-6;Q14689;Q14689-5;Q14689-2;Q14689-4\",\"2775\":\"Q14690\",\"2776\":\"Q14692\",\"2777\":\"Q14694;Q14694-3;Q14694-2\",\"2778\":\"Q14696\",\"2779\":\"Q14697-2\",\"2780\":\"Q14728\",\"2781\":\"Q14738;Q14738-2;Q14738-3\",\"2782\":\"Q14739\",\"2783\":\"Q14746-2;Q14746\",\"2784\":\"Q14764\",\"2785\":\"Q14781\",\"2786\":\"Q14789-2\",\"2787\":\"Q14790-8;Q14790-7;Q14790-2;Q14790;Q14790-4;Q14790-9;Q14790-6;Q14790-5;Q14790-3\",\"2788\":\"Q147X3;Q147X3-2\",\"2789\":\"Q14807;Q14807-2\",\"2790\":\"Q14814-4;Q14814;Q14814-6;Q14814-3;Q14814-5;Q14814-2\",\"2791\":\"Q14839;Q14839-2\",\"2792\":\"Q14847;Q14847-3\",\"2793\":\"Q14849-2;Q14849;Q14849-3\",\"2794\":\"Q14865;Q14865-2\",\"2795\":\"Q14914-2;Q14914\",\"2796\":\"Q14919;Q14919-2\",\"2797\":\"Q14966;Q14966-3;Q14966-4\",\"2798\":\"Q14974;Q14974-2\",\"2799\":\"Q14978-2;Q14978;Q14978-3\",\"2800\":\"Q14980-2\",\"2801\":\"Q14997;Q14997-2;Q14997-3\",\"2802\":\"Q14999;Q14999-2\",\"2803\":\"Q149N8-4;Q149N8\",\"2804\":\"Q14BN4-2;Q14BN4-3;Q14BN4;Q14BN4-4;Q14BN4-6\",\"2805\":\"Q14C86-4;Q14C86-5;Q14C86-2;Q14C86;Q14C86-6;Q14C86-3\",\"2806\":\"Q14CX7;Q14CX7-2\",\"2807\":\"Q14CZ7\",\"2808\":\"Q15003;Q15003-2\",\"2809\":\"Q15004;Q15004-2\",\"2810\":\"Q15005\",\"2811\":\"Q15006\",\"2812\":\"Q15007;Q15007-2\",\"2813\":\"Q15008;Q15008-4;Q15008-3;Q15008-2\",\"2814\":\"Q15011-3;Q15011-4;Q15011-2;Q15011\",\"2815\":\"Q15014\",\"2816\":\"Q15018\",\"2817\":\"Q15019;Q15019-2\",\"2818\":\"Q15020;Q15020-4\",\"2819\":\"Q15021\",\"2820\":\"Q15022\",\"2821\":\"Q15024\",\"2822\":\"Q15025-4;Q15025-3;Q15025;Q15025-7;Q15025-8;Q15025-5;Q15025-6;Q15025-2\",\"2823\":\"Q15029-2;Q15029;Q15029-3\",\"2824\":\"Q15031\",\"2825\":\"Q15032-2;Q15032-4;Q15032;Q15032-3\",\"2826\":\"Q15035\",\"2827\":\"Q15036-2;Q15036\",\"2828\":\"Q15041;Q15041-3;Q15041-2\",\"2829\":\"Q15042;Q15042-3;Q15042-4\",\"2830\":\"Q15043-2;Q15043-3;Q15043\",\"2831\":\"Q15046-2\",\"2832\":\"Q15047;Q15047-3\",\"2833\":\"Q15050\",\"2834\":\"Q15054;Q15054-3;Q15054-2\",\"2835\":\"Q15056\",\"2836\":\"Q15057\",\"2837\":\"Q15058\",\"2838\":\"Q15059;Q15059-2\",\"2839\":\"Q15061\",\"2840\":\"Q15067;Q15067-2;Q15067-3\",\"2841\":\"Q15070;Q15070-2\",\"2842\":\"Q15075\",\"2843\":\"Q15084-3;Q15084;Q15084-4;Q15084-5;Q15084-2\",\"2844\":\"Q15102\",\"2845\":\"Q15111;Q15111-2\",\"2846\":\"Q15118;Q15118-2\",\"2847\":\"Q15119;Q15119-2\",\"2848\":\"Q15121;Q15121-2\",\"2849\":\"Q15125\",\"2850\":\"Q15126\",\"2851\":\"Q15149;Q15149-7;Q15149-9;Q15149-5;Q15149-6\",\"2852\":\"Q15149-3\",\"2853\":\"Q15149-4\",\"2854\":\"Q15154-5\",\"2855\":\"Q15165-3;Q15165-1;Q15165\",\"2856\":\"Q15172;Q15172-2\",\"2857\":\"Q15181\",\"2858\":\"Q15185-4;Q15185;Q15185-3;Q15185-2\",\"2859\":\"Q15208\",\"2860\":\"Q15223;Q15223-3;Q15223-2\",\"2861\":\"Q15233;Q15233-2\",\"2862\":\"Q15257-3;Q15257-2;Q15257;Q15257-4\",\"2863\":\"Q15262-2;Q15262;Q15262-3;Q15262-4\",\"2864\":\"Q15269\",\"2865\":\"Q15283-2;Q15283\",\"2866\":\"Q15286;Q15286-2\",\"2867\":\"Q15287-2;Q15287\",\"2868\":\"Q15291;Q15291-2\",\"2869\":\"Q15293;Q15293-2\",\"2870\":\"Q15334\",\"2871\":\"Q15345;Q15345-3\",\"2872\":\"Q15361\",\"2873\":\"Q15363\",\"2874\":\"Q15365\",\"2875\":\"Q15366-2;Q15366\",\"2876\":\"Q15369;Q15369-2\",\"2877\":\"Q15370;Q15370-2\",\"2878\":\"Q15382\",\"2879\":\"Q15386;Q15386-2\",\"2880\":\"Q15390;Q15390-2\",\"2881\":\"Q15392-2;Q15392\",\"2882\":\"Q15393\",\"2883\":\"Q15397\",\"2884\":\"Q15398-3\",\"2885\":\"Q15404;Q15404-2\",\"2886\":\"Q15418-4;Q15418;Q15418-2;Q15418-3\",\"2887\":\"Q15424;Q15424-3;Q15424-4;Q15424-2\",\"2888\":\"Q15427\",\"2889\":\"Q15428\",\"2890\":\"Q15434\",\"2891\":\"Q15435-2;Q15435\",\"2892\":\"Q15436;Q15436-2\",\"2893\":\"Q15437\",\"2894\":\"Q15438-3;Q15438-2;Q15438;Q99418-2;Q99418\",\"2895\":\"Q15459;Q15459-2\",\"2896\":\"Q15464;Q15464-2\",\"2897\":\"Q15477\",\"2898\":\"Q15526-2;Q15526\",\"2899\":\"Q15528-2;Q15528\",\"2900\":\"Q15542;Q15542-2\",\"2901\":\"Q15545\",\"2902\":\"Q15554;Q15554-4\",\"2903\":\"Q15555-4;Q15555-5;Q15555-3;Q15555;Q15555-2\",\"2904\":\"Q15573;Q15573-2\",\"2905\":\"Q15583-4;Q15583-2;Q15583-3;Q15583\",\"2906\":\"Q15599;Q15599-3\",\"2907\":\"Q155Q3;Q155Q3-5;Q155Q3-4;Q155Q3-2\",\"2908\":\"Q15629-2;Q15629\",\"2909\":\"Q15631\",\"2910\":\"Q15633;Q15633-2\",\"2911\":\"Q15637-5;Q15637-4;Q15637-3;Q15637-2;Q15637;Q15637-7\",\"2912\":\"Q15642;Q15642-2;Q15642-4;Q15642-5\",\"2913\":\"Q15643\",\"2914\":\"Q15645\",\"2915\":\"Q15646;Q15646-3\",\"2916\":\"Q15648\",\"2917\":\"Q15649;Q15649-2\",\"2918\":\"Q15650\",\"2919\":\"Q15652;Q15652-3;Q15652-2\",\"2920\":\"Q15654\",\"2921\":\"Q15691\",\"2922\":\"Q15717;Q15717-2\",\"2923\":\"Q15723-1;Q15723;Q15723-2;Q15723-3;Q15723-4\",\"2924\":\"Q15738\",\"2925\":\"Q15742;Q15742-3;Q15742-2\",\"2926\":\"Q15746-4;Q15746-5;Q15746-2;Q15746-3;Q15746-6;Q15746;Q15746-11;Q15746-7\",\"2927\":\"Q15750-2;Q15750\",\"2928\":\"Q15751\",\"2929\":\"Q15758;Q15758-3;Q15758-2\",\"2930\":\"Q15771;Q15771-2\",\"2931\":\"Q15772;Q15772-1\",\"2932\":\"Q15773\",\"2933\":\"Q15785\",\"2934\":\"Q15796-2;Q15796\",\"2935\":\"Q15800\",\"2936\":\"Q15811-8;Q15811;Q15811-9;Q15811-10;Q15811-7;Q15811-2;Q15811-4;Q15811-12;Q15811-11;Q15811-3;Q15811-6;Q15811-13;Q15811-5\",\"2937\":\"Q15813;Q15813-2\",\"2938\":\"Q15814\",\"2939\":\"Q15818\",\"2940\":\"Q15819;Q13404-8\",\"2941\":\"Q15833-2;Q15833;Q15833-3\",\"2942\":\"Q15836\",\"2943\":\"Q15843\",\"2944\":\"Q15904\",\"2945\":\"Q15907;Q15907-2;P62491-2;P62491\",\"2946\":\"Q15910-3;Q15910;Q15910-4;Q15910-2;Q15910-5\",\"2947\":\"Q15911;Q15911-2\",\"2948\":\"Q15942;Q15942-2\",\"2949\":\"Q16134;Q16134-3\",\"2950\":\"Q16181\",\"2951\":\"Q16186\",\"2952\":\"Q16204\",\"2953\":\"Q16222;Q16222-3;Q16222-2\",\"2954\":\"Q16270-2;Q16270\",\"2955\":\"Q16342-3;Q16342;Q16342-5;Q16342-2;Q16342-4\",\"2956\":\"Q16385;Q16385-2\",\"2957\":\"Q16394\",\"2958\":\"Q16401-2;Q16401\",\"2959\":\"Q16512-2;Q16512;Q16512-3\",\"2960\":\"Q16513;Q16513-2;Q16513-3;Q16513-4;Q16513-5\",\"2961\":\"Q16514-2;Q16514\",\"2962\":\"Q16527\",\"2963\":\"Q16531\",\"2964\":\"Q16533\",\"2965\":\"Q16537;Q16537-2;Q16537-3\",\"2966\":\"Q16539;Q16539-3;Q16539-5;Q16539-4;Q16539-2\",\"2967\":\"Q16540\",\"2968\":\"Q16543\",\"2969\":\"Q16555-2;Q16555\",\"2970\":\"Q16560;Q16560-2\",\"2971\":\"Q16563-2;Q16563\",\"2972\":\"Q16576\",\"2973\":\"Q16594\",\"2974\":\"Q16595\",\"2975\":\"Q16629-4;Q16629;Q16629-3;Q16629-2\",\"2976\":\"Q16630-2;Q16630;Q16630-3\",\"2977\":\"Q16635-6;Q16635-4;Q16635-2;Q16635-5;Q16635;Q16635-9;Q16635-8;Q16635-7;Q16635-3\",\"2978\":\"Q16637-3;Q16637;Q16637-4;Q16637-2\",\"2979\":\"Q16643;Q16643-2;Q16643-3\",\"2980\":\"Q16649\",\"2981\":\"Q16658\",\"2982\":\"Q16666-2;Q16666;Q16666-3;Q16666-6\",\"2983\":\"Q16670;Q16670-2\",\"2984\":\"Q16678\",\"2985\":\"Q16698-2;Q16698\",\"2986\":\"Q16706\",\"2987\":\"Q16718\",\"2988\":\"Q16719;Q16719-2\",\"2989\":\"Q16720-4;Q16720;Q16720-8;Q16720-7;Q16720-6;Q16720-3;Q16720-5;Q16720-2\",\"2990\":\"Q16739\",\"2991\":\"Q16740\",\"2992\":\"Q16762\",\"2993\":\"Q16763\",\"2994\":\"Q16774;Q16774-2;Q16774-3\",\"2995\":\"Q16775;Q16775-2\",\"2996\":\"Q16787-3;Q16787\",\"2997\":\"Q16795\",\"2998\":\"Q16799-3;Q16799-2;Q16799\",\"2999\":\"Q16822;Q16822-3;Q16822-2\",\"3000\":\"Q16831\",\"3001\":\"Q16832\",\"3002\":\"Q16836;Q16836-3;Q16836-2\",\"3003\":\"Q16842\",\"3004\":\"Q16850;Q16850-2\",\"3005\":\"Q16851-2;Q16851\",\"3006\":\"Q16864;Q16864-2\",\"3007\":\"Q16875-3;Q16875;Q16875-4;Q16875-2\",\"3008\":\"Q16880\",\"3009\":\"Q16881-4;Q16881-3;Q16881;Q16881-5;Q16881-2;Q16881-7\",\"3010\":\"Q16890-5;Q16890;Q16890-2;Q16890-4;Q16890-3\",\"3011\":\"Q16891-2;Q16891;Q16891-3\",\"3012\":\"Q17RN3;Q17RN3-2\",\"3013\":\"Q17RY0;Q17RY0-2;Q17RY0-3\",\"3014\":\"Q17RY6;Q17RY6-2\",\"3015\":\"Q1ED39\",\"3016\":\"Q1KMD3\",\"3017\":\"Q1MSJ5;Q1MSJ5-1;Q1MSJ5-2\",\"3018\":\"Q24JP5;Q24JP5-2;Q24JP5-4\",\"3019\":\"Q27J81;Q27J81-2\",\"3020\":\"Q29RF7\",\"3021\":\"Q2KHM9;Q2KHM9-2\",\"3022\":\"Q2KHR2-2;Q2KHR2\",\"3023\":\"Q2KHR3;Q2KHR3-2\",\"3024\":\"Q2KHT3;Q2KHT3-2\",\"3025\":\"Q2LD37-4;Q2LD37;Q2LD37-7;Q2LD37-6;Q2LD37-2\",\"3026\":\"Q2M1P5\",\"3027\":\"Q2M296-2;Q2M296-4;Q2M296;Q2M296-3\",\"3028\":\"Q2M2I8-2;Q2M2I8\",\"3029\":\"Q2M389;Q2M389-2\",\"3030\":\"Q2NKX8\",\"3031\":\"Q2NL82\",\"3032\":\"Q2PPJ7-3;Q2PPJ7-2;Q2PPJ7\",\"3033\":\"Q2PZI1\",\"3034\":\"Q2T9J0-2;Q2T9J0\",\"3035\":\"Q2TAA5\",\"3036\":\"Q2TAL8\",\"3037\":\"Q2TAY7;Q2TAY7-2\",\"3038\":\"Q2TB10\",\"3039\":\"Q2TB18;Q2TB18-2\",\"3040\":\"Q2TB90;Q2TB90-3;Q2TB90-2\",\"3041\":\"Q2TBE0;Q2TBE0-2;Q2TBE0-3\",\"3042\":\"Q30201-8;Q30201-5;Q30201;Q30201-2;Q30201-3;Q30201-4\",\"3043\":\"Q32MK0;Q32MK0-4\",\"3044\":\"Q32MZ4;Q32MZ4-2;Q32MZ4-3\",\"3045\":\"Q32NB8;Q32NB8-2;Q32NB8-3\",\"3046\":\"Q32NC0\",\"3047\":\"Q32P28;Q32P28-3\",\"3048\":\"Q32P41\",\"3049\":\"Q32P44\",\"3050\":\"Q330K2;Q330K2-2\",\"3051\":\"Q3B726\",\"3052\":\"Q3B7T1;Q3B7T1-5;Q3B7T1-3\",\"3053\":\"Q3KQU3;Q3KQU3-2\",\"3054\":\"Q3KQZ1-2;Q3KQZ1;Q3KQZ1-3;Q3KQZ1-4\",\"3055\":\"Q3KR37;Q3KR37-4;Q3KR37-2;Q3KR37-3\",\"3056\":\"Q3L8U1-2;Q3L8U1-3;Q3L8U1\",\"3057\":\"Q3LXA3;Q3LXA3-2\",\"3058\":\"Q3MHD2;Q3MHD2-2\",\"3059\":\"Q3MIP1\",\"3060\":\"Q3SXM5\",\"3061\":\"Q3SXY8;Q3SXY8-3;Q3SXY8-2\",\"3062\":\"Q3SY69;Q3SY69-3\",\"3063\":\"Q3T8J9;Q3T8J9-3;Q3T8J9-2\",\"3064\":\"Q3T906\",\"3065\":\"Q3V5L5-5;Q3V5L5;Q3V5L5-2\",\"3066\":\"Q3V6T2-2;Q3V6T2;Q3V6T2-4;Q3V6T2-3;Q3V6T2-5\",\"3067\":\"Q3ZAQ7;Q3ZAQ7-2\",\"3068\":\"Q3ZCQ8-2;Q3ZCQ8;Q3ZCQ8-3\",\"3069\":\"Q495W5-2;Q495W5\",\"3070\":\"Q49A26;Q49A26-2;Q49A26-3;Q49A26-4\",\"3071\":\"Q49A88-2;Q49A88-3;Q49A88-6;Q49A88;Q49A88-5\",\"3072\":\"Q49AG3\",\"3073\":\"Q49AJ0-2;Q49AJ0;Q49AJ0-4;Q49AJ0-3\",\"3074\":\"Q49B96\",\"3075\":\"Q4AC94;Q4AC94-4;Q4AC94-1;Q4AC94-3;Q4AC94-2\",\"3076\":\"Q4ADV7;Q4ADV7-3;Q4ADV7-2\",\"3077\":\"Q4FZB7;Q4FZB7-2\",\"3078\":\"Q4G0F5\",\"3079\":\"Q4G0J3-3;Q4G0J3\",\"3080\":\"Q4G0N4;Q4G0N4-2;Q4G0N4-3\",\"3081\":\"Q4G148;Q4G148-2\",\"3082\":\"Q4G176\",\"3083\":\"Q4J6C6;Q4J6C6-4;Q4J6C6-2;Q4J6C6-3\",\"3084\":\"Q4KMP7\",\"3085\":\"Q4KMQ1;Q4KMQ1-2;Q4KMQ1-4;Q4KMQ1-3\",\"3086\":\"Q4KMQ2-3;Q4KMQ2;Q4KMQ2-2;Q4KMQ2-4\",\"3087\":\"Q4KWH8;Q4KWH8-3;Q4KWH8-4;Q4KWH8-2\",\"3088\":\"Q4LDE5;Q4LDE5-4\",\"3089\":\"Q4LE39;Q4LE39-2;Q4LE39-3;Q4LE39-4\",\"3090\":\"Q4V328;Q4V328-4;Q4V328-2\",\"3091\":\"Q4VC05-2\",\"3092\":\"Q4VC31\",\"3093\":\"Q4VC44;Q4VC44-3;Q4VC44-4\",\"3094\":\"Q4ZG55;Q4ZG55-4\",\"3095\":\"Q4ZHG4-2;Q4ZHG4\",\"3096\":\"Q4ZIN3-2;Q4ZIN3\",\"3097\":\"Q504Q3-2;Q504Q3-3;Q504Q3\",\"3098\":\"Q52LJ0;Q52LJ0-1\",\"3099\":\"Q52LW3\",\"3100\":\"Q53EL6-2;Q53EL6\",\"3101\":\"Q53EP0;Q53EP0-2\",\"3102\":\"Q53EU6\",\"3103\":\"Q53EZ4;Q53EZ4-2\",\"3104\":\"Q53F19;Q53F19-2\",\"3105\":\"Q53FT3\",\"3106\":\"Q53FV1\",\"3107\":\"Q53G59;Q53G59-2\",\"3108\":\"Q53GA4\",\"3109\":\"Q53GQ0\",\"3110\":\"Q53GS7;Q53GS7-2\",\"3111\":\"Q53GS9;Q53GS9-2\",\"3112\":\"Q53H12\",\"3113\":\"Q53H82\",\"3114\":\"Q53H96-2;Q53H96\",\"3115\":\"Q53HC9\",\"3116\":\"Q53HL2\",\"3117\":\"Q53LP3\",\"3118\":\"Q53R41;Q53R41-2\",\"3119\":\"Q53SF7-2;Q53SF7;Q53SF7-4;Q53SF7-3\",\"3120\":\"Q53T94;Q53T94-2;Q53T94-3\",\"3121\":\"Q53TN4-3;Q53TN4\",\"3122\":\"Q562E7-4;Q562E7\",\"3123\":\"Q562F6;Q562F6-2\",\"3124\":\"Q562R1\",\"3125\":\"Q567U6\",\"3126\":\"Q56NI9\",\"3127\":\"Q56P03\",\"3128\":\"Q56VL3\",\"3129\":\"Q587I9\",\"3130\":\"Q58A45-3;Q58A45;Q58A45-2\",\"3131\":\"Q58FF3\",\"3132\":\"Q58FF6\",\"3133\":\"Q58FF8\",\"3134\":\"Q58WW2-2;Q58WW2;Q58WW2-3;Q58WW2-4\",\"3135\":\"Q5BJD5;Q5BJD5-3\",\"3136\":\"Q5BJF2\",\"3137\":\"Q5BJF6-2;Q5BJF6-3;Q5BJF6-4;Q5BJF6;Q5BJF6-8;Q5BJF6-5;Q5BJF6-6;Q5BJF6-10;Q5BJF6-9\",\"3138\":\"Q5BJH7-6;Q5BJH7-3;Q5BJH7;Q5BJH7-4;Q5BJH7-5\",\"3139\":\"Q5BKT4;Q5I7T1\",\"3140\":\"Q5BKU9\",\"3141\":\"Q5BKY9;Q5BKY9-2\",\"3142\":\"Q5BKZ1;Q5BKZ1-3\",\"3143\":\"Q5C9Z4\",\"3144\":\"Q5CZC0;Q5CZC0-2\",\"3145\":\"Q5F1R6;Q5F1R6-3\",\"3146\":\"Q5FWF4-3;Q5FWF4\",\"3147\":\"Q5FWF5\",\"3148\":\"Q5GLZ8-6;Q5GLZ8-3;Q5GLZ8-2;Q5GLZ8\",\"3149\":\"Q5H8A4-2;Q5H8A4;Q5H8A4-4;Q5H8A4-6;Q5H8A4-5;Q5H8A4-3\",\"3150\":\"Q5H943\",\"3151\":\"Q5H9F3-3;Q5H9F3-2;Q5H9F3\",\"3152\":\"Q5H9R7-3;Q5H9R7-4;Q5H9R7-6;Q5H9R7-2;Q5H9R7;Q5H9R7-5\",\"3153\":\"Q5H9U9;Q5H9U9-2\",\"3154\":\"Q5HYI7;Q5HYI7-4;Q5HYI7-5\",\"3155\":\"Q5HYI8\",\"3156\":\"Q5HYJ3;Q5HYJ3-3;Q5HYJ3-2\",\"3157\":\"Q5HYK3\",\"3158\":\"Q5HYK7;Q5HYK7-2;Q5HYK7-3;Q5HYK7-4\",\"3159\":\"Q5HYK9\",\"3160\":\"Q5J8M3;Q5J8M3-2;Q5J8M3-3\",\"3161\":\"Q5JPE7-2;Q5JPE7;P69849;Q5JPE7-3\",\"3162\":\"Q5JPH6;Q5JPH6-2\",\"3163\":\"Q5JR12;Q5JR12-2\",\"3164\":\"Q5JRA6;Q5JRA6-2\",\"3165\":\"Q5JRX3-2;Q5JRX3;Q5JRX3-3\",\"3166\":\"Q5JSH3;Q5JSH3-2;Q5JSH3-4\",\"3167\":\"Q5JSL3\",\"3168\":\"Q5JSZ5;Q5JSZ5-5\",\"3169\":\"Q5JTC6-2;Q5JTC6\",\"3170\":\"Q5JTD0-4;Q5JTD0-2;Q5JTD0\",\"3171\":\"Q5JTH9;Q5JTH9-2;Q5JTH9-3\",\"3172\":\"Q5JTJ3-3;Q5JTJ3;Q5JTJ3-2\",\"3173\":\"Q5JTV8-3;Q5JTV8-2\",\"3174\":\"Q5JTW2-3;Q5JTW2-2;Q5JTW2;Q5JTW2-5\",\"3175\":\"Q5JTZ9\",\"3176\":\"Q5JU85;Q5JU85-3\",\"3177\":\"Q5JUR7\",\"3178\":\"Q5JVF3-2;Q5JVF3;Q5JVF3-3;Q5JVF3-4\",\"3179\":\"Q5JVS0;Q5JVS0-2\",\"3180\":\"Q5JWF2\",\"3181\":\"Q5JYT7\",\"3182\":\"Q5K651\",\"3183\":\"Q5M775-4;Q5M775;Q5M775-5;Q5M775-3;Q5M775-2\",\"3184\":\"Q5M7Z0;Q5M7Z0-2;Q5M7Z0-3\",\"3185\":\"Q5MNZ6\",\"3186\":\"Q5NDL2;Q5NDL2-3;Q5NDL2-2\",\"3187\":\"Q5PRF9\",\"3188\":\"Q5PSV4;Q5PSV4-2\",\"3189\":\"Q5QJE6\",\"3190\":\"Q5R3I4\",\"3191\":\"Q5RI15;Q5RI15-2\",\"3192\":\"Q5RKV6\",\"3193\":\"Q5SGD2;Q5SGD2-2;Q5SGD2-3\",\"3194\":\"Q5SNT2;Q5SNT2-2\",\"3195\":\"Q5SQI0-2;Q5SQI0;Q5SQI0-5;Q5SQI0-4;Q5SQI0-3;Q5SQI0-7;Q5SQI0-6\",\"3196\":\"Q5SQN1-2;Q5SQN1;Q5SQN1-3;Q5SQN1-4\",\"3197\":\"Q5SRE5;Q5SRE5-2\",\"3198\":\"Q5SSJ5;Q5SSJ5-2;Q5SSJ5-3\",\"3199\":\"Q5ST30;Q5ST30-4;Q5ST30-3;Q5ST30-2\",\"3200\":\"Q5SVQ8;Q5SVQ8-2\",\"3201\":\"Q5SVZ6\",\"3202\":\"Q5SW79;Q5SW79-2;Q5SW79-3\",\"3203\":\"Q5SW96\",\"3204\":\"Q5SWA1\",\"3205\":\"Q5SWX8;Q5SWX8-3;Q5SWX8-4;Q5SWX8-2\",\"3206\":\"Q5SXM2\",\"3207\":\"Q5SY16\",\"3208\":\"Q5SYE7-2\",\"3209\":\"Q5T011-5;Q5T011\",\"3210\":\"Q5T0B9\",\"3211\":\"Q5T0D9;Q5T0D9-2\",\"3212\":\"Q5T0F9-2;Q5T0F9;Q5T0F9-3\",\"3213\":\"Q5T0N5-3;Q5T0N5-4;Q5T0N5-2;Q5T0N5-5;Q5T0N5\",\"3214\":\"Q5T0W9\",\"3215\":\"Q5T160\",\"3216\":\"Q5T1C6\",\"3217\":\"Q5T1M5;Q5T1M5-2\",\"3218\":\"Q5T1V6;Q5T1V6-2\",\"3219\":\"Q5T200\",\"3220\":\"Q5T280\",\"3221\":\"Q5T2E6;Q5T2E6-2\",\"3222\":\"Q5T2R2;Q5T2R2-3;Q5T2R2-2\",\"3223\":\"Q5T2T1;Q5T2T1-2\",\"3224\":\"Q5T3F8;Q5T3F8-3;Q5T3F8-2\",\"3225\":\"Q5T3I0;Q5T3I0-3\",\"3226\":\"Q5T3J3\",\"3227\":\"Q5T440\",\"3228\":\"Q5T4B2;Q5T4B2-2\",\"3229\":\"Q5T4F4-8;Q5T4F4-2;Q5T4F4;Q5T4F4-3;Q5T4F4-7;Q5T4F4-5;Q5T4F4-6\",\"3230\":\"Q5T4S7-3;Q5T4S7;Q5T4S7-2;Q5T4S7-4\",\"3231\":\"Q5T5C0;Q5T5C0-2;Q5T5C0-3\",\"3232\":\"Q5T5P2;Q5T5P2-7;Q5T5P2-3;Q5T5P2-2;Q5T5P2-9;Q5T5P2-10;Q5T5P2-8;Q5T5P2-4;Q5T5P2-6\",\"3233\":\"Q5T5U3;Q5T5U3-3\",\"3234\":\"Q5T5X7\",\"3235\":\"Q5T5Y3-3;Q5T5Y3;Q5T5Y3-2\",\"3236\":\"Q5T653\",\"3237\":\"Q5T6C5\",\"3238\":\"Q5T6F2\",\"3239\":\"Q5T6S3;Q5T6S3-2;Q5T6S3-3\",\"3240\":\"Q5T6V5\",\"3241\":\"Q5T7B8-4;Q5T7B8-2;Q5T7B8\",\"3242\":\"Q5T7V8;Q5T7V8-4;Q5T7V8-3\",\"3243\":\"Q5T8D3-3;Q5T8D3-2;Q5T8D3-4\",\"3244\":\"Q5T8I3;Q5T8I3-2\",\"3245\":\"Q5T8P6\",\"3246\":\"Q5T9A4;Q5T9A4-3\",\"3247\":\"Q5T9L3-2;Q5T9L3;Q5T9L3-3\",\"3248\":\"Q5T9S5;Q5T9S5-2\",\"3249\":\"Q5TA45-3;Q5TA45;Q5TA45-2;Q5TA45-5;Q5TA45-4\",\"3250\":\"Q5TAQ9;Q5TAQ9-2\",\"3251\":\"Q5TAX3;Q5TAX3-2\",\"3252\":\"Q5TB30\",\"3253\":\"Q5TBB1;Q5TBB1-2\",\"3254\":\"Q5TC12;Q5TC12-3;Q5TC12-2\",\"3255\":\"Q5TC82;Q5TC82-2\",\"3256\":\"Q5TCZ1;Q5TCZ1-3;Q5TCZ1-2\",\"3257\":\"Q5TDH0-2;Q5TDH0;Q5TDH0-3\",\"3258\":\"Q5TEU4;Q5TEU4-2\",\"3259\":\"Q5TFE4;Q5TFE4-2\",\"3260\":\"Q5TGY3\",\"3261\":\"Q5THJ4-2;Q5THJ4\",\"3262\":\"Q5THK1;Q5THK1-4;Q5THK1-3;Q5THK1-2\",\"3263\":\"Q5THR3-5\",\"3264\":\"Q5TKA1-3;Q5TKA1;Q5TKA1-2\",\"3265\":\"Q5TZA2;Q5TZA2-2\",\"3266\":\"Q5U3C3;Q5U3C3-2\",\"3267\":\"Q5U4P2\",\"3268\":\"Q5U5X0\",\"3269\":\"Q5U651\",\"3270\":\"Q5UCC4-2;Q5UCC4\",\"3271\":\"Q5UIP0-2;Q5UIP0\",\"3272\":\"Q5VIR6-4;Q5VIR6;Q5VIR6-2;Q5VIR6-3\",\"3273\":\"Q5VSL9;Q5VSL9-2\",\"3274\":\"Q5VST6;Q5VST6-2\",\"3275\":\"Q5VST9;Q5VST9-2;Q5VST9-6;Q5VST9-5\",\"3276\":\"Q5VSY0-2;Q5VSY0\",\"3277\":\"Q5VT06\",\"3278\":\"Q5VT25-4;Q5VT25-5;Q5VT25;Q5VT25-2;Q5VT25-6;Q5VT25-3\",\"3279\":\"Q5VT52-3\",\"3280\":\"Q5VT66-2;Q5VT66;Q5VT66-3\",\"3281\":\"Q5VT79;P13928;P13928-3;Q5VT79-2\",\"3282\":\"Q5VTB9-3;Q5VTB9\",\"3283\":\"Q5VTE6-2;Q5VTE6\",\"3284\":\"Q5VTL8\",\"3285\":\"Q5VTR2\",\"3286\":\"Q5VU43-3;Q5VU43;Q5VU43-4;Q5VU43-6;Q5VU43-7\",\"3287\":\"Q5VUA4;Q5VUA4-2\",\"3288\":\"Q5VV41;Q5VV41-2\",\"3289\":\"Q5VV42;Q5VV42-2\",\"3290\":\"Q5VV67;Q5VV67-2\",\"3291\":\"Q5VW32;Q5VW32-2\",\"3292\":\"Q5VW36\",\"3293\":\"Q5VW38;Q5VW38-2;Q5VW38-3\",\"3294\":\"Q5VWG9\",\"3295\":\"Q5VWJ9\",\"3296\":\"Q5VWN6;Q5VWN6-2\",\"3297\":\"Q5VWQ0\",\"3298\":\"Q5VWQ8;Q5VWQ8-2;Q5VWQ8-3;Q5VWQ8-4;Q5VWQ8-5\",\"3299\":\"Q5VWZ2;Q5VWZ2-2\",\"3300\":\"Q5VYK3\",\"3301\":\"Q5VYS8;Q5VYS8-6;Q5VYS8-4\",\"3302\":\"Q5VZ89-7\",\"3303\":\"Q5VZE5\",\"3304\":\"Q5VZK9;Q5VZK9-2\",\"3305\":\"Q5VZL5-4;Q5VZL5;Q5VZL5-2;Q5VZL5-3\",\"3306\":\"Q7L523;Q5VZM2-2;Q5VZM2\",\"3307\":\"Q5W0B1\",\"3308\":\"Q5W0V3;Q5W0V3-2\",\"3309\":\"Q5W0Z9;Q5W0Z9-4;Q5W0Z9-3\",\"3310\":\"Q5W111;Q5W111-2\",\"3311\":\"Q5XG87;Q5XG87-2\",\"3312\":\"Q5XKP0\",\"3313\":\"Q5ZPR3-4;Q5ZPR3;Q5ZPR3-3;Q5ZPR3-2\",\"3314\":\"Q63HN8-4\",\"3315\":\"Q63HQ0;Q63HQ0-2\",\"3316\":\"Q63HR2-6;Q63HR2;Q63HR2-4;Q63HR2-5;Q63HR2-2\",\"3317\":\"Q63ZY3-3;Q63ZY3;Q63ZY3-2\",\"3318\":\"Q641Q2;Q641Q2-2\",\"3319\":\"Q643R3\",\"3320\":\"Q64LD2\",\"3321\":\"Q658P3-3;Q658P3;Q658P3-2;Q658P3-4\",\"3322\":\"Q658Y4\",\"3323\":\"Q659A1\",\"3324\":\"Q659C4;Q659C4-9;Q659C4-2;Q659C4-3\",\"3325\":\"Q66K14-2;Q66K14\",\"3326\":\"Q66K74-2;Q66K74\",\"3327\":\"Q66PJ3-2;Q66PJ3-5\",\"3328\":\"Q676U5-3;Q676U5-2;Q676U5;Q676U5-5;Q676U5-4\",\"3329\":\"Q684P5-3;Q684P5-2;Q684P5\",\"3330\":\"Q687X5;Q687X5-2\",\"3331\":\"Q68BL7;Q68BL7-2\",\"3332\":\"Q68CP9;Q68CP9-3\",\"3333\":\"Q68CQ4\",\"3334\":\"Q68CQ7;Q68CQ7-2\",\"3335\":\"Q68CR1-2;Q68CR1-3;Q68CR1\",\"3336\":\"Q68CZ1-2;Q68CZ1\",\"3337\":\"Q68CZ2;Q68CZ2-2\",\"3338\":\"Q68CZ6;Q68CZ6-2\",\"3339\":\"Q68D10;Q68D10-2;Q68D10-3\",\"3340\":\"Q68D91;Q68D91-2\",\"3341\":\"Q68DH5\",\"3342\":\"Q68DK2-2;Q68DK2;Q68DK2-5\",\"3343\":\"Q68DK7\",\"3344\":\"Q68E01-2;Q68E01;Q68E01-3\",\"3345\":\"Q68EM7;Q68EM7-6;Q68EM7-5;Q68EM7-2\",\"3346\":\"Q69YH5\",\"3347\":\"Q69YN2;Q69YN2-3\",\"3348\":\"Q69YN4;Q69YN4-3;Q69YN4-2;Q69YN4-4\",\"3349\":\"Q69YQ0-2;Q69YQ0\",\"3350\":\"Q69YU5\",\"3351\":\"Q6AI08\",\"3352\":\"Q6AZY7;Q6AZY7-2\",\"3353\":\"Q6BDS2\",\"3354\":\"Q6DCA0\",\"3355\":\"Q6DD87\",\"3356\":\"Q6DD88\",\"3357\":\"Q6DKI1;Q6DKI1-2\",\"3358\":\"Q6DKJ4;Q6DKJ4-3\",\"3359\":\"Q6DKK2\",\"3360\":\"Q6DN12-2;Q6DN12;Q6DN12-4;Q6DN12-3\",\"3361\":\"Q6DN90-2;Q6DN90\",\"3362\":\"Q6EMB2;Q6EMB2-2\",\"3363\":\"Q6EMK4\",\"3364\":\"Q6FI81;Q6FI81-3\",\"3365\":\"Q6FIF0-2;Q6FIF0\",\"3366\":\"Q6GMV3\",\"3367\":\"Q6GQQ9-2;Q6GQQ9\",\"3368\":\"Q6GYQ0-5\",\"3369\":\"Q6I9Y2\",\"3370\":\"Q6IA86-2;Q6IA86-3;Q6IA86-5;Q6IA86;Q6IA86-6;Q6IA86-4;Q6IA86-7\",\"3371\":\"Q6IAA8\",\"3372\":\"Q6IAN0\",\"3373\":\"Q6IBS0\",\"3374\":\"Q6IBW4;Q6IBW4-4;Q6IBW4-2\",\"3375\":\"Q6ICB4\",\"3376\":\"Q6ICG6-3;Q6ICG6;Q6ICG6-2\",\"3377\":\"Q6IE81;Q6IE81-2;Q6IE81-3\",\"3378\":\"Q6IEG0\",\"3379\":\"Q6IMN6-10;Q6IMN6-7;Q6IMN6-3;Q6IMN6-2;Q6IMN6-9;Q6IMN6;Q6IMN6-4;Q6IMN6-6\",\"3380\":\"Q6IN84;Q6IN84-2\",\"3381\":\"Q6IN85-2;Q6IN85;Q6IN85-5;Q6IN85-4\",\"3382\":\"Q6IPM2-2;Q6IPM2-3;Q6IPM2-4;Q6IPM2\",\"3383\":\"Q6IQ21\",\"3384\":\"Q6IQ22\",\"3385\":\"Q6IQ26-2;Q6IQ26\",\"3386\":\"Q6IQ32\",\"3387\":\"Q6IQ49;Q6IQ49-2;Q6IQ49-3\",\"3388\":\"Q6JQN1;Q6JQN1-5;Q6JQN1-2\",\"3389\":\"Q6KB66-2;Q6KB66;Q6KB66-3\",\"3390\":\"Q6KC79;Q6KC79-2\",\"3391\":\"Q6KCM7-4;Q6KCM7-5;Q6KCM7-6;Q6KCM7\",\"3392\":\"Q6L8Q7;Q6L8Q7-2\",\"3393\":\"Q6MZP7;Q6MZP7-2;Q6MZP7-3;Q6MZP7-4\",\"3394\":\"Q6MZQ0;Q6MZQ0-4\",\"3395\":\"Q6N043-2;Q6N043;Q6N043-3\",\"3396\":\"Q6N069;Q6N069-3;Q6N069-2;Q6N069-4\",\"3397\":\"Q6NS38\",\"3398\":\"Q6NSJ0\",\"3399\":\"Q6NSJ5\",\"3400\":\"Q6NTF9-2;Q6NTF9;Q6NTF9-3\",\"3401\":\"Q6NUJ5;Q6NUJ5-2\",\"3402\":\"Q6NUK1;Q6NUK1-2\",\"3403\":\"Q6NUK4;Q6NUK4-2\",\"3404\":\"Q6NUM9;Q6NUM9-2\",\"3405\":\"Q6NUQ1\",\"3406\":\"Q6NUQ4;Q6NUQ4-2\",\"3407\":\"Q6NUS6;Q6NUS6-2;Q6NUS6-5;Q6NUS6-3\",\"3408\":\"Q6NVY1;Q6NVY1-2\",\"3409\":\"Q6NW29;Q6NW29-2\",\"3410\":\"Q6NW34-2;Q6NW34\",\"3411\":\"Q6NXE6-2;Q6NXE6\",\"3412\":\"Q6NXR4\",\"3413\":\"Q6NXT4-2;Q6NXT4-4;Q6NXT4;Q6NXT4-3\",\"3414\":\"Q6NXT6;Q6NXT6-2\",\"3415\":\"Q6NYC1-2;Q6NYC1;Q6NYC1-3\",\"3416\":\"Q6NYC8;Q6NYC8-2\",\"3417\":\"Q6NZI2;Q6NZI2-2\",\"3418\":\"Q6NZY4;Q6NZY4-2\",\"3419\":\"Q6P087;Q6P087-2\",\"3420\":\"Q6P0N0\",\"3421\":\"Q6P0Q8;Q6P0Q8-2\",\"3422\":\"Q6P158\",\"3423\":\"Q6P1A2;Q6P1A2-2\",\"3424\":\"Q6P1J9\",\"3425\":\"Q6P1K2;Q6P1K2-2;Q6P1K2-4;Q6P1K2-3;Q6P1K2-6;Q6P1K2-5\",\"3426\":\"Q6P1L5;Q6P1L5-2\",\"3427\":\"Q6P1L8\",\"3428\":\"Q6P1M0\",\"3429\":\"Q6P1M3;Q6P1M3-2\",\"3430\":\"Q6P1N0-2;Q6P1N0\",\"3431\":\"Q6P1N9;Q6P1N9-2\",\"3432\":\"Q6P1Q0;Q6P1Q0-7;Q6P1Q0-2;Q6P1Q0-4\",\"3433\":\"Q6P1Q9;Q96IZ6;Q6P1Q9-2\",\"3434\":\"Q6P1S2;Q6P1S2-2\",\"3435\":\"Q6P1X5\",\"3436\":\"Q6P1X6;Q6P1X6-2\",\"3437\":\"Q6P2C8;Q6P2C8-2\",\"3438\":\"Q6P2E9;Q6P2E9-2\",\"3439\":\"Q6P2H3-4;Q6P2H3-2;Q6P2H3\",\"3440\":\"Q6P2P2;Q6P2P2-2\",\"3441\":\"Q6P2Q9\",\"3442\":\"Q6P3W7\",\"3443\":\"Q6P3X3\",\"3444\":\"Q6P444\",\"3445\":\"Q6P4A7;Q6P4A7-2;Q6P4A7-3\",\"3446\":\"Q6P4E1-5;Q6P4E1;Q6P4E1-2\",\"3447\":\"Q6P4F7;Q6P4F7-3\",\"3448\":\"Q6P4H8-2;Q6P4H8\",\"3449\":\"Q6P4Q7\",\"3450\":\"Q6P4R8-3;Q6P4R8;Q6P4R8-2\",\"3451\":\"Q6P582\",\"3452\":\"Q6P587;Q6P587-2;Q6P587-3\",\"3453\":\"Q6P5Z2\",\"3454\":\"Q6P6C2-3;Q6P6C2;Q6P6C2-1\",\"3455\":\"Q6P996-4;Q6P996-5;Q6P996;Q6P996-3\",\"3456\":\"Q6P9B6\",\"3457\":\"Q6P9B9\",\"3458\":\"Q6PCB5;Q6PCB5-2\",\"3459\":\"Q6PCE3\",\"3460\":\"Q6PCT2-2;Q6PCT2;Q6PCT2-3\",\"3461\":\"Q6PD62\",\"3462\":\"Q6PGN9-2;Q6PGN9;Q6PGN9-4\",\"3463\":\"Q6PGP7\",\"3464\":\"Q6PI48\",\"3465\":\"Q6PI78\",\"3466\":\"Q6PID8;Q6PID8-2\",\"3467\":\"Q6PIJ6;Q6PIJ6-3\",\"3468\":\"Q6PIU2-2;Q6PIU2;Q6PIU2-3\",\"3469\":\"Q6PIW4;Q6PIW4-2\",\"3470\":\"Q6PJF5-2;Q6PJF5\",\"3471\":\"Q6PJG2\",\"3472\":\"Q6PJG6\",\"3473\":\"Q6PJG9\",\"3474\":\"Q6PJI9;Q6PJI9-3;Q6PJI9-4\",\"3475\":\"Q6PJT7-2;Q6PJT7-9;Q6PJT7-11\",\"3476\":\"Q6PK04\",\"3477\":\"Q6PK18\",\"3478\":\"Q6PKC3;Q6PKC3-2\",\"3479\":\"Q6PKG0;Q6PKG0-3\",\"3480\":\"Q6PL18\",\"3481\":\"Q6PL24\",\"3482\":\"Q6PML9\",\"3483\":\"Q6Q0C0;Q6Q0C0-2\",\"3484\":\"Q6QNY0\",\"3485\":\"Q6QNY1\",\"3486\":\"Q6R327-3;Q6R327\",\"3487\":\"Q6RFH5;Q6RFH5-2\",\"3488\":\"Q6RI45-2;Q6RI45;Q6RI45-3;Q6RI45-4;Q6RI45-5\",\"3489\":\"Q6RW13\",\"3490\":\"Q6S8J3\",\"3491\":\"Q6SJ93;Q6SJ93-2\",\"3492\":\"Q6SPF0\",\"3493\":\"Q6STE5-2;Q6STE5\",\"3494\":\"Q6T4R5;Q6T4R5-2;Q6T4R5-3\",\"3495\":\"Q6TFL3-3;Q6TFL3;Q6TFL3-4\",\"3496\":\"Q6UB28\",\"3497\":\"Q6UB35\",\"3498\":\"Q6UB99\",\"3499\":\"Q6ULP2-8;Q6ULP2-6;Q6ULP2;Q6ULP2-9;Q6ULP2-7\",\"3500\":\"Q6UN15;Q6UN15-5;Q6UN15-4;Q6UN15-3\",\"3501\":\"Q6UUV7-3;Q6UUV7\",\"3502\":\"Q6UVJ0\",\"3503\":\"Q6UVK1\",\"3504\":\"Q6UW02;Q6UW02-2\",\"3505\":\"Q6UW56-3;Q6UW56-2;Q6UW56\",\"3506\":\"Q6UW63\",\"3507\":\"Q6UW68\",\"3508\":\"Q6UW78\",\"3509\":\"Q6UWB1\",\"3510\":\"Q6UWE0;Q6UWE0-2\",\"3511\":\"Q6UWJ1;Q6UWJ1-3;Q6UWJ1-2\",\"3512\":\"Q6UWP7;Q6UWP7-3\",\"3513\":\"Q6UWR7\",\"3514\":\"Q6UWW8\",\"3515\":\"Q6UWY0\",\"3516\":\"Q6UWY5\",\"3517\":\"Q6UX04;Q6UX04-2\",\"3518\":\"Q6UX07;Q6UX07-2\",\"3519\":\"Q6UX65\",\"3520\":\"Q6UXD5-2;Q6UXD5-3;Q6UXD5-5;Q6UXD5;Q6UXD5-6\",\"3521\":\"Q6UXH1;Q6UXH1-6;Q6UXH1-5;Q6UXH1-4;Q6UXH1-3;Q6UXH1-2\",\"3522\":\"Q6UXM1;Q6UXM1-2\",\"3523\":\"Q6UXN9\",\"3524\":\"Q6UXV4\",\"3525\":\"Q6UY14-3;Q6UY14;Q6UY14-2\",\"3526\":\"Q6V0I7;Q6V0I7-3;Q6V0I7-2\",\"3527\":\"Q6VMQ6;Q6VMQ6-2;Q6VMQ6-5;Q6VMQ6-4\",\"3528\":\"Q6VY07;Q6VY07-2\",\"3529\":\"Q6W2J9;Q6W2J9-3\",\"3530\":\"Q6WCQ1-2;Q6WCQ1-3;Q6WCQ1\",\"3531\":\"Q6WKZ4;Q6WKZ4-3;Q6WKZ4-2\",\"3532\":\"Q6XQN6;Q6XQN6-3;Q6XQN6-2\",\"3533\":\"Q6XZF7;Q6XZF7-2\",\"3534\":\"Q6Y1H2\",\"3535\":\"Q6Y288\",\"3536\":\"Q6Y2X3\",\"3537\":\"Q6Y7W6-4;Q6Y7W6-5;Q6Y7W6;Q6Y7W6-3\",\"3538\":\"Q6YHK3;Q6YHK3-4;Q6YHK3-2\",\"3539\":\"Q6YHU6-2;Q6YHU6;Q6YHU6-3\",\"3540\":\"Q6YN16;Q6YN16-2\",\"3541\":\"Q6YP21;Q6YP21-3\",\"3542\":\"Q6ZMI0;Q6ZMI0-2;Q6ZMI0-5;Q6ZMI0-3\",\"3543\":\"Q6ZMV5-2;Q6ZMV5\",\"3544\":\"Q6ZMZ3;Q6ZMZ3-2;Q6ZMZ3-3\",\"3545\":\"Q6ZN04;Q6ZN04-3\",\"3546\":\"Q6ZN18;Q6ZN18-2;Q6ZN18-3\",\"3547\":\"Q6ZN54-3;Q6ZN54-5;Q6ZN54-6;Q6ZN54-4;Q6ZN54\",\"3548\":\"Q6ZN55-2;Q6ZN55\",\"3549\":\"Q6ZNA5-2;Q6ZNA5\",\"3550\":\"Q6ZNB6;Q6ZNB6-2\",\"3551\":\"Q6ZNC8;Q6ZNC8-3;Q6ZNC8-2\",\"3552\":\"Q6ZQQ6;Q6ZQQ6-2\",\"3553\":\"Q6ZRI6-2;Q6ZRI6\",\"3554\":\"Q6ZRP7\",\"3555\":\"Q6ZRQ5\",\"3556\":\"Q6ZRS2;Q6ZRS2-2;Q6ZRS2-3\",\"3557\":\"Q6ZRV2\",\"3558\":\"Q6ZRY4\",\"3559\":\"Q6ZS17-2;Q6ZS17;Q6ZS17-3;Q6ZS17-4\",\"3560\":\"Q6ZS30;Q6ZS30-1\",\"3561\":\"Q6ZS86-3;Q6ZS86\",\"3562\":\"Q6ZSJ8\",\"3563\":\"Q6ZSR9\",\"3564\":\"Q6ZSZ5-1;Q6ZSZ5-2;Q6ZSZ5-6;Q6ZSZ5-5;Q6ZSZ5\",\"3565\":\"Q6ZT12;Q6ZT12-4;Q6ZT12-2\",\"3566\":\"Q6ZT21;Q6ZT21-2\",\"3567\":\"Q6ZTR5\",\"3568\":\"Q6ZTW0;Q6ZTW0-2\",\"3569\":\"Q6ZU65;Q6ZU65-2\",\"3570\":\"Q6ZUT6-4;Q6ZUT6;Q6ZUT6-2\",\"3571\":\"Q6ZUT9;Q6ZUT9-2;Q6ZUT9-4\",\"3572\":\"Q6ZV73-2;Q6ZV73\",\"3573\":\"Q6ZW31;Q6ZW31-2\",\"3574\":\"Q6ZW49;Q6ZW49-2\",\"3575\":\"Q6ZWT7\",\"3576\":\"Q6ZXV5-2;Q6ZXV5\",\"3577\":\"Q6ZYL4\",\"3578\":\"Q709C8-3;Q709C8;Q709C8-4;Q709C8-2\",\"3579\":\"Q709F0;Q709F0-2;Q709F0-3\",\"3580\":\"Q70CQ2-3;Q70CQ2-2;Q70CQ2\",\"3581\":\"Q70CQ3\",\"3582\":\"Q70E73;Q70E73-5;Q70E73-2;Q70E73-8;Q70E73-7;Q70E73-4;Q70E73-3;Q70E73-9;Q70E73-6\",\"3583\":\"Q70EK8\",\"3584\":\"Q70EL1;Q70EL1-7;Q70EL1-6\",\"3585\":\"Q70EL4;Q70EL4-4;Q70EL4-3\",\"3586\":\"Q70J99-3;Q70J99\",\"3587\":\"Q70UQ0;Q70UQ0-2\",\"3588\":\"Q70UQ0-4\",\"3589\":\"Q70Z53;Q70Z53-2;Q70Z53-4;Q70Z53-5;Q70Z53-3\",\"3590\":\"Q71F23;Q71F23-3;Q71F23-2\",\"3591\":\"Q71F56\",\"3592\":\"Q71RC2;Q71RC2-4;Q71RC2-3;Q71RC2-6;Q71RC2-2;Q71RC2-7\",\"3593\":\"Q71RG4;Q71RG4-2;Q71RG4-3\",\"3594\":\"Q71UM5\",\"3595\":\"Q75N03;Q75N03-2\",\"3596\":\"Q75QN2-2;Q75QN2\",\"3597\":\"Q765P7\",\"3598\":\"Q76FK4;Q76FK4-4;Q76FK4-2\",\"3599\":\"Q76L83;Q76L83-2\",\"3600\":\"Q7KYR7;Q7KYR7-1;Q7KYR7-5;Q7KYR7-3;Q7KYR7-6;Q7KYR7-4;Q8WVV5\",\"3601\":\"Q7KZ85\",\"3602\":\"Q7KZF4\",\"3603\":\"Q7KZI7-14;Q7KZI7-12;Q7KZI7-3;Q7KZI7-6;Q7KZI7-11;Q7KZI7-8;Q7KZI7;Q7KZI7-13;Q7KZI7-15;Q7KZI7-16;Q7KZI7-10;Q7KZI7-7;Q7KZI7-2;Q7KZI7-5;Q7KZI7-4;Q7KZI7-9\",\"3604\":\"Q7KZN9-2;Q7KZN9\",\"3605\":\"Q7L014\",\"3606\":\"Q7L099-4;Q7L099-3;Q7L099;Q7L099-2\",\"3607\":\"Q7L0Y3\",\"3608\":\"Q7L1Q6;Q7L1Q6-4;Q7L1Q6-3;Q7L1Q6-2\",\"3609\":\"Q7L1V2;Q7L1V2-2\",\"3610\":\"Q7L1W4\",\"3611\":\"Q7L211\",\"3612\":\"Q7L2E3-2;Q7L2E3-3;Q7L2E3\",\"3613\":\"Q7L2H7;Q7L2H7-2\",\"3614\":\"Q7L2J0\",\"3615\":\"Q7L2Z9\",\"3616\":\"Q7L3T8\",\"3617\":\"Q7L4I2-2;Q7L4I2\",\"3618\":\"Q7L576\",\"3619\":\"Q7L590-2;Q7L590\",\"3620\":\"Q7L591-4;Q7L591-2;Q7L591-3\",\"3621\":\"Q7L592;Q7L592-2\",\"3622\":\"Q7L5D6;Q7L5D6-2\",\"3623\":\"Q7L5L3;Q7L5L3-1\",\"3624\":\"Q7L5N1\",\"3625\":\"Q7L5N7\",\"3626\":\"Q7L5Y1;Q7L5Y1-2;Q7L5Y1-4;Q7L5Y1-5;Q7L5Y1-7;Q7L5Y1-6\",\"3627\":\"Q7L5Y9;Q7L5Y9-3;Q7L5Y9-2;Q7L5Y9-4\",\"3628\":\"Q7L7V1-2;Q7L7V1\",\"3629\":\"Q7L7X3;Q7L7X3-3\",\"3630\":\"Q7L8J4;Q7L8J4-2\",\"3631\":\"Q7L8L6\",\"3632\":\"Q9H8S9;Q7L9L4;Q7L9L4-2;Q9H8S9-2\",\"3633\":\"Q7LBC6;Q7LBC6-2\",\"3634\":\"Q7LBR1\",\"3635\":\"Q7LFL8\",\"3636\":\"Q7LGA3;Q7LGA3-3;Q7LGA3-2\",\"3637\":\"Q7LGC8\",\"3638\":\"Q7RTP6;Q7RTP6-2;Q7RTP6-4;Q7RTP6-3;Q7RTP6-5\",\"3639\":\"Q7RTS9\",\"3640\":\"Q7RTV0\",\"3641\":\"Q7RTV5\",\"3642\":\"Q7Z2E3-7;Q7Z2E3;Q7Z2E3-5;Q7Z2E3-10;Q7Z2E3-8;Q7Z2E3-4;Q7Z2E3-3;Q7Z2E3-9;Q7Z2E3-11;Q7Z2E3-2\",\"3643\":\"Q7Z2K6\",\"3644\":\"Q7Z2K8;Q7Z2K8-2\",\"3645\":\"Q7Z2T5\",\"3646\":\"Q7Z2W4;Q7Z2W4-2\",\"3647\":\"Q7Z2W4-3\",\"3648\":\"Q7Z2W9;Q7Z2W9-2\",\"3649\":\"Q7Z2Z1-2;Q7Z2Z1\",\"3650\":\"Q7Z2Z2;Q7Z2Z2-2\",\"3651\":\"Q7Z304\",\"3652\":\"Q7Z333-4;Q7Z333;Q7Z333-3\",\"3653\":\"Q7Z388\",\"3654\":\"Q7Z392;Q7Z392-4;Q7Z392-3\",\"3655\":\"Q7Z3B3\",\"3656\":\"Q7Z3B4;Q7Z3B4-3;Q7Z3B4-2\",\"3657\":\"Q7Z3C6;Q7Z3C6-2\",\"3658\":\"Q7Z3E2\",\"3659\":\"Q7Z3F1\",\"3660\":\"Q7Z3K3-7;Q7Z3K3-6;Q7Z3K3-5;Q7Z3K3-2;Q7Z3K3;Q7Z3K3-3\",\"3661\":\"Q7Z3T8;Q7Z3T8-3\",\"3662\":\"Q7Z3U7-2;Q7Z3U7-6;Q7Z3U7-5;Q7Z3U7\",\"3663\":\"Q7Z3V4;Q7Z3V4-2\",\"3664\":\"Q7Z403;Q7Z403-3\",\"3665\":\"Q7Z406;Q7Z406-6;Q7Z406-2;Q7Z406-4;Q7Z406-5\",\"3666\":\"Q7Z412-2;Q7Z412\",\"3667\":\"Q7Z417\",\"3668\":\"Q7Z434\",\"3669\":\"Q7Z460\",\"3670\":\"Q7Z478\",\"3671\":\"Q7Z4F1\",\"3672\":\"Q7Z4G1;Q7Z4G1-2\",\"3673\":\"Q7Z4H3-2;Q7Z4H3\",\"3674\":\"Q7Z4H7;Q7Z4H7-3\",\"3675\":\"Q7Z4H8;Q7Z4H8-2;Q7Z4H8-3\",\"3676\":\"Q7Z4L5\",\"3677\":\"Q7Z4Q2;Q7Z4Q2-2;Q7Z4Q2-3\",\"3678\":\"Q7Z4S6-6;Q7Z4S6-5;Q7Z4S6-2;Q7Z4S6;Q7Z4S6-4;Q7Z4S6-3\",\"3679\":\"Q7Z4V5;Q7Z4V5-2;Q7Z4V5-3;Q7Z4V5-4\",\"3680\":\"Q7Z4W1\",\"3681\":\"Q7Z569;Q7Z569-2\",\"3682\":\"Q7Z589;Q7Z589-5;Q7Z589-4;Q7Z589-7;Q7Z589-2;Q7Z589-6\",\"3683\":\"Q7Z5G4;Q7Z5G4-3\",\"3684\":\"Q7Z5J4;Q7Z5J4-2\",\"3685\":\"Q7Z5K2;Q7Z5K2-2;Q7Z5K2-3\",\"3686\":\"Q7Z5L9\",\"3687\":\"Q7Z5Q1-8;Q7Z5Q1-9;Q7Z5Q1-7;Q7Z5Q1-5;Q7Z5Q1-4;Q7Z5Q1-6;Q7Z5Q1-3;Q7Z5Q1;Q8NE35-2;Q8NE35\",\"3688\":\"Q7Z695\",\"3689\":\"Q7Z698-2;Q7Z698\",\"3690\":\"Q7Z6B7;Q7Z6B7-2\",\"3691\":\"Q7Z6E9;Q7Z6E9-2;Q7Z6E9-4\",\"3692\":\"Q7Z6J0;Q7Z6J0-3\",\"3693\":\"Q7Z6K5-2;Q7Z6K5\",\"3694\":\"Q7Z6M4\",\"3695\":\"Q7Z6R9\",\"3696\":\"Q7Z6Z7-2;Q7Z6Z7-3;Q7Z6Z7\",\"3697\":\"Q7Z736;Q7Z736-3;Q7Z736-2;Q7Z736-4\",\"3698\":\"Q7Z739\",\"3699\":\"Q7Z7A4-5;Q7Z7A4-7;Q7Z7A4-6;Q7Z7A4-4;Q7Z7A4;Q7Z7A4-2\",\"3700\":\"Q7Z7C8;Q7Z7C8-2;Q7Z7C8-4\",\"3701\":\"Q7Z7F0;Q7Z7F0-2;Q7Z7F0-3\",\"3702\":\"Q7Z7F7;Q7Z7F7-2\",\"3703\":\"Q7Z7G8-2;Q7Z7G8-6;Q7Z7G8\",\"3704\":\"Q7Z7H5;Q7Z7H5-3;Q7Z7H5-2\",\"3705\":\"Q7Z7H8\",\"3706\":\"Q7Z7K0\",\"3707\":\"Q7Z7K6;Q7Z7K6-3\",\"3708\":\"Q7Z7M0-2;Q7Z7M0\",\"3709\":\"Q86SF2\",\"3710\":\"Q86SQ0;Q86SQ0-2;Q86SQ0-3\",\"3711\":\"Q86SQ4-2;Q86SQ4;Q86SQ4-4;Q86SQ4-3\",\"3712\":\"Q86SQ9-3;Q86SQ9;Q86SQ9-2;Q86SQ9-4\",\"3713\":\"Q86SR1-2;Q86SR1;Q86SR1-4\",\"3714\":\"Q86SX3-2;Q86SX3-6;Q86SX3;Q86SX3-5;Q86SX3-3\",\"3715\":\"Q86SX6\",\"3716\":\"Q86SZ2;Q86SZ2-2\",\"3717\":\"Q86T03-2;Q86T03\",\"3718\":\"Q86T65-4;Q86T65\",\"3719\":\"Q86TB9-4;Q86TB9;Q86TB9-2\",\"3720\":\"Q86TC9;Q86TC9-2\",\"3721\":\"Q86TG7;Q86TG7-2\",\"3722\":\"Q86TI2-2;Q86TI2;Q86TI2-4\",\"3723\":\"Q86TM6-2;Q86TM6-3;Q86TM6\",\"3724\":\"Q86TU7;Q86TU7-3;Q86TU7-2\",\"3725\":\"Q86TX2\",\"3726\":\"Q86U06-4;Q86U06-2;Q86U06-5;Q86U06;Q86U06-3\",\"3727\":\"Q86U28\",\"3728\":\"Q86U38;Q86U38-2\",\"3729\":\"Q86U42;Q86U42-2;Q92843-2\",\"3730\":\"Q86U44\",\"3731\":\"Q86U70-3;Q86U70-2;Q86U70\",\"3732\":\"Q86U86-8;Q86U86;Q86U86-5;Q86U86-7;Q86U86-2;Q86U86-4;Q86U86-9;Q86U86-3;Q86U86-6\",\"3733\":\"Q86U90\",\"3734\":\"Q86UB9-2;Q86UB9\",\"3735\":\"Q86UD0\",\"3736\":\"Q86UD1\",\"3737\":\"Q86UE4\",\"3738\":\"Q86UE8-2;Q86UE8-3;Q86UE8\",\"3739\":\"Q86UK0-2;Q86UK0\",\"3740\":\"Q86UK7-2;Q86UK7-3\",\"3741\":\"Q86UL3\",\"3742\":\"Q86UN3\",\"3743\":\"Q86UP2;Q86UP2-4;Q86UP2-3;Q86UP2-2\",\"3744\":\"Q86UQ4;Q86UQ4-4\",\"3745\":\"Q86UR5-12;Q86UR5;Q86UR5-10;Q86UR5-9;Q86UR5-5;Q86UR5-4;Q86UR5-13;Q86UR5-8;Q86UR5-7;Q86UR5-6;Q86UR5-11;Q86UR5-3\",\"3746\":\"Q86US8\",\"3747\":\"Q86UT6;Q86UT6-2\",\"3748\":\"Q86UT8\",\"3749\":\"Q86UU0-4;Q86UU0-2;Q86UU0;Q86UU0-3\",\"3750\":\"Q86UU1-2;Q86UU1;Q86UU1-3\",\"3751\":\"Q86UV5;Q86UV5-8;Q86UV5-2;Q86UV5-3\",\"3752\":\"Q86UW6-2;Q86UW6\",\"3753\":\"Q86UW7-3;Q86UW7-2;Q86UW7\",\"3754\":\"Q86UW9;Q86UW9-2\",\"3755\":\"Q86UY6;Q86UY6-3\",\"3756\":\"Q86UY8;Q86UY8-2\",\"3757\":\"Q86V21;Q86V21-2;Q86V21-3\",\"3758\":\"Q86V40;Q86V40-2\",\"3759\":\"Q86V48;Q86V48-2;Q86V48-3\",\"3760\":\"Q86V81\",\"3761\":\"Q86V85\",\"3762\":\"Q86V97\",\"3763\":\"Q86VI3\",\"3764\":\"Q86VM9\",\"3765\":\"Q86VN1;Q86VN1-2\",\"3766\":\"Q86VP1-2;Q86VP1;Q86VP1-3;Q86VP1-4\",\"3767\":\"Q86VP6;Q86VP6-2\",\"3768\":\"Q86VQ1\",\"3769\":\"Q86VR2\",\"3770\":\"Q86VS8\",\"3771\":\"Q86VU5\",\"3772\":\"Q86VV8-3;Q86VV8\",\"3773\":\"Q86VX2-2;Q86VX2\",\"3774\":\"Q86VX9-4;Q86VX9;Q86VX9-2;Q86VX9-5;Q86VX9-3\",\"3775\":\"Q86VZ4;Q86VZ4-2\",\"3776\":\"Q86VZ5\",\"3777\":\"Q86W42;Q86W42-2;Q86W42-3\",\"3778\":\"Q86W50\",\"3779\":\"Q86W56;Q86W56-2;Q86W56-3\",\"3780\":\"Q86W92-4;Q86W92;Q86W92-3\",\"3781\":\"Q86WA6;Q86WA6-2\",\"3782\":\"Q86WA8;Q86WA8-2\",\"3783\":\"Q86WA9\",\"3784\":\"Q86WB0;Q86WB0-2;Q86WB0-3\",\"3785\":\"Q86WC4\",\"3786\":\"Q86WG5;Q86WG5-3\",\"3787\":\"Q86WJ1-2;Q86WJ1;Q86WJ1-4;Q86WJ1-3;Q86WJ1-5\",\"3788\":\"Q86WP2-3;Q86WP2;Q86WP2-2;Q86WP2-4\",\"3789\":\"Q86WR0;Q86WR0-2\",\"3790\":\"Q86WR7;Q86WR7-2\",\"3791\":\"Q86WX3\",\"3792\":\"Q86WZ6;Q86WZ6-2\",\"3793\":\"Q86X10-3\",\"3794\":\"Q86X29-6;Q86X29-5;Q86X29-4;Q86X29;Q86X29-2\",\"3795\":\"Q86X52\",\"3796\":\"Q86X55;Q86X55-1;Q86X55-2\",\"3797\":\"Q86X76-2;Q86X76-4;Q86X76;Q86X76-3;Q86X76-5\",\"3798\":\"Q86X83-2;Q86X83\",\"3799\":\"Q86X95;Q86X95-2\",\"3800\":\"Q86XA9;Q86XA9-2\",\"3801\":\"Q86XI2;Q86XI2-2\",\"3802\":\"Q86XI8;Q86XI8-2\",\"3803\":\"Q86XJ1\",\"3804\":\"Q86XK2;Q86XK2-5;Q86XK2-6;Q86XK2-3\",\"3805\":\"Q86XK3-3;Q86XK3;Q86XK3-2\",\"3806\":\"Q86XL3;Q86XL3-2\",\"3807\":\"Q86XN6\",\"3808\":\"Q86XN7-2;Q86XN7\",\"3809\":\"Q86XP3;Q86XP3-2\",\"3810\":\"Q86XR7-2;Q9Y3B3-2;Q9Y3B3\",\"3811\":\"Q86XR8-4;Q86XR8-5;Q86XR8;Q86XR8-2;Q86XR8-3\",\"3812\":\"Q86XZ4\",\"3813\":\"Q86Y07;Q86Y07-5;Q86Y07-2;Q86Y07-3;Q86Y07-4\",\"3814\":\"Q86Y13\",\"3815\":\"Q86Y39\",\"3816\":\"Q86Y46;Q86Y46-2\",\"3817\":\"Q86Y56;Q86Y56-2\",\"3818\":\"Q86Y82\",\"3819\":\"Q86Y91-6;Q86Y91\",\"3820\":\"Q86YH6;Q86YH6-2\",\"3821\":\"Q86YJ6;Q86YJ6-3;Q86YJ6-2;Q86YJ6-4\",\"3822\":\"Q86YM7;Q86YM7-2\",\"3823\":\"Q86YP4;Q86YP4-3\",\"3824\":\"Q86YQ8\",\"3825\":\"Q86YS6;Q86YS6-2\",\"3826\":\"Q86YS7-3;Q86YS7;Q86YS7-2;Q86YS7-4;Q86YS7-5\",\"3827\":\"Q86YT6\",\"3828\":\"Q86YV5\",\"3829\":\"Q86YV9\",\"3830\":\"Q86YZ3\",\"3831\":\"Q8IU60;Q8IU60-2\",\"3832\":\"Q8IU81\",\"3833\":\"Q8IUD2;Q8IUD2-3;Q8IUD2-2;Q8IUD2-4;Q8IUD2-5\",\"3834\":\"Q8IUF8;Q8IUF8-4;Q8IUF8-3;Q8IUF8-2\",\"3835\":\"Q8IUG5-3;Q8IUG5;Q8IUG5-2\",\"3836\":\"Q8IUH3-3;Q8IUH3;Q8IUH3-2\",\"3837\":\"Q8IUH4;Q8IUH4-2;Q8IUH4-3\",\"3838\":\"Q8IUH5;Q8IUH5-3\",\"3839\":\"Q8IUR0\",\"3840\":\"Q8IUR7-8;Q8IUR7-7;Q8IUR7-2;Q8IUR7;Q8IUR7-3\",\"3841\":\"Q8IUX1;Q8IUX1-4;Q8IUX1-5;Q8IUX1-2\",\"3842\":\"Q8IV08\",\"3843\":\"Q8IV32\",\"3844\":\"Q8IV38\",\"3845\":\"Q8IV48\",\"3846\":\"Q8IV63-2;Q8IV63;Q8IV63-3\",\"3847\":\"Q8IVB5\",\"3848\":\"Q8IVF2;Q8IVF2-3\",\"3849\":\"Q8IVF7-2;Q8IVF7-3;Q8IVF7\",\"3850\":\"Q8IVH2;Q8IVH2-2;Q8IVH2-3\",\"3851\":\"Q8IVH4\",\"3852\":\"Q8IVH8-3;Q8IVH8;Q8IVH8-2\",\"3853\":\"Q8IVL1-10;Q8IVL1-4;Q8IVL1-8;Q8IVL1-9;Q8IVL1-13;Q8IVL1-12;Q8IVL1-11;Q8IVL1-3;Q8IVL1-2;Q8IVL1;Q8IVL1-5\",\"3854\":\"Q8IVL5;Q8IVL5-2\",\"3855\":\"Q8IVM0-2\",\"3856\":\"Q8IVS2\",\"3857\":\"Q8IVT2\",\"3858\":\"Q8IVT5-2;Q8IVT5;Q8IVT5-4;Q8IVT5-3\",\"3859\":\"Q8IW35;Q8IW35-2\",\"3860\":\"Q8IW50-3;Q8IW50-2;Q8IW50-5;Q8IW50-6;Q8IW50-4;Q8IW50;Q8IW50-7\",\"3861\":\"Q8IWA0\",\"3862\":\"Q8IWA4;Q8IWA4-3\",\"3863\":\"Q8IWA5;Q8IWA5-3;Q8IWA5-2\",\"3864\":\"Q8IWB1\",\"3865\":\"Q8IWB7\",\"3866\":\"Q8IWB9;Q8IWB9-2\",\"3867\":\"Q8IWC1;Q8IWC1-2;Q8IWC1-4;Q8IWC1-3\",\"3868\":\"Q8IWE2;Q8IWE2-2\",\"3869\":\"Q8IWF2\",\"3870\":\"Q8IWF6\",\"3871\":\"Q8IWI9;Q8IWI9-3\",\"3872\":\"Q8IWJ2\",\"3873\":\"Q8IWL3\",\"3874\":\"Q8IWR0\",\"3875\":\"Q8IWS0;Q8IWS0-3;Q8IWS0-5;Q8IWS0-4;Q8IWS0-2\",\"3876\":\"Q8IWT6\",\"3877\":\"Q8IWU2\",\"3878\":\"Q8IWV7;Q8IWV7-2\",\"3879\":\"Q8IWV8-4;Q8IWV8\",\"3880\":\"Q8IWW6-3;Q8IWW6-4;Q8IWW6;Q8IWW6-2\",\"3881\":\"Q8IWX8\",\"3882\":\"Q8IWZ3-6\",\"3883\":\"Q8IWZ8\",\"3884\":\"Q8IX01;Q8IX01-4;Q8IX01-3\",\"3885\":\"Q8IX04-3;Q8IX04-2;Q8IX04-6;Q8IX04;Q8IX04-4;Q8IX04-5;Q8IX04-7\",\"3886\":\"Q8IX12-2;Q8IX12\",\"3887\":\"Q8IX18-3;Q8IX18;Q8IX18-4;Q8IX18-2\",\"3888\":\"Q8IX21;Q8IX21-2\",\"3889\":\"Q8IX90;Q8IX90-3\",\"3890\":\"Q8IXB1;Q8IXB1-2\",\"3891\":\"Q8IXH7;Q8IXH7-4\",\"3892\":\"Q8IXI1\",\"3893\":\"Q8IXI2-3;Q8IXI2-2;Q8IXI2-7;Q8IXI2-4;Q8IXI2;Q8IXI2-5\",\"3894\":\"Q8IXJ9\",\"3895\":\"Q8IXK0-4;Q8IXK0;Q8IXK0-5;Q8IXK0-2;Q8IXK0-3\",\"3896\":\"Q8IXL7-2;Q8IXL7\",\"3897\":\"Q8IXM3\",\"3898\":\"Q8IXM6;Q8IXM6-2\",\"3899\":\"Q8IXQ5;Q8IXQ5-2;Q8IXQ5-5\",\"3900\":\"Q8IXQ6-2;Q8IXQ6-3;Q8IXQ6\",\"3901\":\"Q8IXT5\",\"3902\":\"Q8IXU6;Q8IXU6-3;Q8IXU6-2\",\"3903\":\"Q8IXW5;Q8IXW5-2\",\"3904\":\"Q8IXZ2\",\"3905\":\"Q8IY17-3;Q8IY17;Q8IY17-2;Q8IY17-5\",\"3906\":\"Q8IY18\",\"3907\":\"Q8IY21\",\"3908\":\"Q8IY22;Q8IY22-3;Q8IY22-2\",\"3909\":\"Q8IY33;Q8IY33-4;Q8IY33-2;Q8IY33-5\",\"3910\":\"Q8IY37\",\"3911\":\"Q8IY57-5;Q8IY57;Q8IY57-3\",\"3912\":\"Q8IY63-2;Q8IY63\",\"3913\":\"Q8IY67-2\",\"3914\":\"Q8IY81\",\"3915\":\"Q8IY92;Q8IY92-2\",\"3916\":\"Q8IY95-2;Q8IY95\",\"3917\":\"Q8IYA6;Q8IYA6-3\",\"3918\":\"Q8IYB1\",\"3919\":\"Q8IYB3-2;Q8IYB3\",\"3920\":\"Q8IYB5-3;Q8IYB5-2;Q8IYB5\",\"3921\":\"Q8IYB7;Q8IYB7-3;Q8IYB7-2\",\"3922\":\"Q8IYB8\",\"3923\":\"Q8IYH5;Q8IYH5-2;Q8IYH5-4\",\"3924\":\"Q8IYI6\",\"3925\":\"Q8IYL3\",\"3926\":\"Q8IYM0-2;Q8IYM0\",\"3927\":\"Q8IYQ7\",\"3928\":\"Q8IYS0\",\"3929\":\"Q8IYS2;Q8IYS2-2\",\"3930\":\"Q8IYT4-2;Q8IYT4\",\"3931\":\"Q8IYU8\",\"3932\":\"Q8IZ21-3;Q8IZ21;Q8IZ21-2\",\"3933\":\"Q8IZ52;Q8IZ52-2;Q8IZ52-4\",\"3934\":\"Q8IZ69;Q8IZ69-2\",\"3935\":\"Q8IZ73;Q8IZ73-2\",\"3936\":\"Q8IZ81\",\"3937\":\"Q8IZ83;Q8IZ83-3\",\"3938\":\"Q8IZA0;Q8IZA0-2;Q8IZA0-3\",\"3939\":\"Q8IZC4;Q8IZC4-2\",\"3940\":\"Q8IZE3-2;Q8IZE3\",\"3941\":\"Q8IZH2;Q8IZH2-2\",\"3942\":\"Q8IZL8\",\"3943\":\"Q8IZP0-10;Q8IZP0-8;Q8IZP0-7;Q8IZP0-2;Q8IZP0-4;Q8IZP0-3;Q8IZP0-5;Q8IZP0-6;Q8IZP0-9;Q8IZP0;Q8IZP0-12;Q8IZP0-11\",\"3944\":\"Q8IZP9-8;Q8IZP9-7;Q8IZP9-5;Q8IZP9-6;Q8IZP9-3;Q8IZP9-4;Q8IZP9-2;Q8IZP9;Q8IZP9-10;Q8IZP9-9\",\"3945\":\"Q8IZQ1-2;Q8IZQ1\",\"3946\":\"Q8IZQ5\",\"3947\":\"Q8IZT6;Q8IZT6-2\",\"3948\":\"Q8IZV5\",\"3949\":\"Q8IZW8\",\"3950\":\"Q8N0S6-2;Q8N0S6;Q8N0S6-3\",\"3951\":\"Q8N0T1\",\"3952\":\"Q8N0U8;Q8N0U8-2\",\"3953\":\"Q8N0V5;Q8N0V5-2;Q8N0V5-3\",\"3954\":\"Q8N0X7\",\"3955\":\"Q8N0Z3\",\"3956\":\"Q8N0Z6\",\"3957\":\"Q8N108-12;Q8N108-17;Q8N108;Q8N108-13;Q8N108-15;Q8N108-18;Q8N108-19;Q8N108-16;Q8N108-14\",\"3958\":\"Q8N122;Q8N122-3\",\"3959\":\"Q8N128;Q8N128-2\",\"3960\":\"Q8N129\",\"3961\":\"Q8N157;Q8N157-2;Q8N157-3\",\"3962\":\"Q8N163-2;Q8N163\",\"3963\":\"Q8N183\",\"3964\":\"Q8N196\",\"3965\":\"Q8N1B3-2;Q8N1B3\",\"3966\":\"Q8N1B4;Q8N1B4-2\",\"3967\":\"Q8N1F7;Q8N1F7-2\",\"3968\":\"Q8N1F8\",\"3969\":\"Q8N1G0;Q8N1G0-2\",\"3970\":\"Q8N1G1\",\"3971\":\"Q8N1G2\",\"3972\":\"Q8N1G4\",\"3973\":\"Q8N1I0-2;Q8N1I0;Q8N1I0-3\",\"3974\":\"Q8N1N4\",\"3975\":\"Q8N1S5-2;Q8N1S5\",\"3976\":\"Q8N201\",\"3977\":\"Q8N2C7-4;Q8N2C7-7;Q8N2C7;Q8N2C7-2\",\"3978\":\"Q8N2F6-3;Q8N2F6\",\"3979\":\"Q8N2G8;Q8N2G8-3;Q8N2G8-2\",\"3980\":\"Q8N2K0-2;Q8N2K0;Q8N2K0-3\",\"3981\":\"Q8N2M8;Q8N2M8-3;Q8N2M8-4\",\"3982\":\"Q8N2S1-3;Q8N2S1-2;Q8N2S1\",\"3983\":\"Q8N2W9\",\"3984\":\"Q8N2Y8\",\"3985\":\"Q8N335\",\"3986\":\"Q8N357\",\"3987\":\"Q8N370-3;Q8N370-2;Q8N370;Q8N370-4\",\"3988\":\"Q8N392;Q8N392-2\",\"3989\":\"Q8N3C0\",\"3990\":\"Q8N3D4\",\"3991\":\"Q8N3E9\",\"3992\":\"Q8N3F8\",\"3993\":\"Q8N3K9\",\"3994\":\"Q8N3P4;Q8N3P4-3;Q8N3P4-2\",\"3995\":\"Q8N3R3;Q8N3R3-4\",\"3996\":\"Q8N3R9;Q8N3R9-2\",\"3997\":\"Q8N3U4;Q8N3U4-2\",\"3998\":\"Q8N3V7-2;Q8N3V7-3;Q8N3V7\",\"3999\":\"Q8N3X1;Q8N3X1-2\",\"4000\":\"Q8N3Y7;Q8N3Y7-2\",\"4001\":\"Q8N3Z3;Q8N3Z3-2;Q8N3Z3-3\",\"4002\":\"Q8N442\",\"4003\":\"Q8N465;Q8N465-2;Q8N465-3\",\"4004\":\"Q8N488\",\"4005\":\"Q8N490;Q8N490-4;Q8N490-3\",\"4006\":\"Q8N4C6-4;Q8N4C6-9;Q8N4C6-2;Q8N4C6;Q8N4C6-5;Q8N4C6-10;Q8N4C6-7;Q8N4C6-6;Q8N4C6-11\",\"4007\":\"Q8N4C8-2;Q8N4C8-3;Q8N4C8;Q8N4C8-5;Q8N4C8-4\",\"4008\":\"Q8N4J0\",\"4009\":\"Q8N4Q0;Q8N4Q0-2\",\"4010\":\"Q8N4Q1;Q8N4Q1-2\",\"4011\":\"Q8N4T8;Q8N4T8-2\",\"4012\":\"Q8N4V1;Q8N4V1-2\",\"4013\":\"Q8N4Z0\",\"4014\":\"Q8N511\",\"4015\":\"Q8N531;Q8N531-2\",\"4016\":\"Q8N543;Q8N543-2\",\"4017\":\"Q8N554;Q8N554-2\",\"4018\":\"Q8N556-2\",\"4019\":\"Q8N584-2;Q8N584\",\"4020\":\"Q8N5A5-3;Q8N5A5-2;Q8N5A5;Q8N5A5-4\",\"4021\":\"Q8N5B7-2;Q8N5B7\",\"4022\":\"Q8N5C6;Q8N5C6-2\",\"4023\":\"Q8N5C7;Q8N5C7-2\",\"4024\":\"Q8N5F7\",\"4025\":\"Q8N5G0-2;Q8N5G0\",\"4026\":\"Q8N5G2;Q8N5G2-3\",\"4027\":\"Q8N5I2\",\"4028\":\"Q8N5I4\",\"4029\":\"Q8N5I9\",\"4030\":\"Q8N5K1\",\"4031\":\"Q8N5L8\",\"4032\":\"Q8N5M1\",\"4033\":\"Q8N5M9\",\"4034\":\"Q8N5N7;Q8N5N7-2\",\"4035\":\"Q8N5P1\",\"4036\":\"Q8N5U6;Q8N5U6-2\",\"4037\":\"Q8N5Y2;Q8N5Y2-5;Q8N5Y2-3;Q8N5Y2-4;Q8N5Y2-6;Q8N5Y2-2\",\"4038\":\"Q8N5Y8-3;Q8N5Y8;Q8N5Y8-2\",\"4039\":\"Q8N653\",\"4040\":\"Q8N668-2;Q8N668\",\"4041\":\"Q8N684-3;Q8N684-2;Q8N684\",\"4042\":\"Q8N697\",\"4043\":\"Q8N6H7;Q8N6H7-2;Q8N6H7-3\",\"4044\":\"Q8N6M0;Q8N6M0-2\",\"4045\":\"Q8N6N3;Q8N6N3-2\",\"4046\":\"Q8N6R0;Q8N6R0-3;Q8N6R0-4;Q8N6R0-1;Q8N6R0-2\",\"4047\":\"Q8N6S4-2;Q8N6S4\",\"4048\":\"Q8N6T3;Q8N6T3-2;Q8N6T3-5;Q8N6T3-3;Q8N6T3-4\",\"4049\":\"Q8N6T7;Q8N6T7-2\",\"4050\":\"Q8N766-3;Q8N766-2;Q8N766;Q8N766-4\",\"4051\":\"Q8N7H5;Q8N7H5-3;Q8N7H5-2\",\"4052\":\"Q8N7R7-3;Q8N7R7;Q8N7R7-2\",\"4053\":\"Q8N884-2;Q8N884\",\"4054\":\"Q8N8A6\",\"4055\":\"Q8N8Q8\",\"4056\":\"Q8N8R3;Q8N8R3-3\",\"4057\":\"Q8N8S7;Q8N8S7-3;Q8N8S7-2\",\"4058\":\"Q8N8U2\",\"4059\":\"Q8N954;Q8N954-2\",\"4060\":\"Q8N960-2;Q8N960\",\"4061\":\"Q8N961-2;Q8N961\",\"4062\":\"Q8N983-2;Q8N983;Q8N983-4;Q8N983-3;Q8N983-6;Q8N983-7\",\"4063\":\"Q8N999;Q8N999-3\",\"4064\":\"Q8N9M1;Q8N9M1-2;Q8N9M1-3\",\"4065\":\"Q8N9N2-2;Q8N9N2\",\"4066\":\"Q8N9N5-7;Q8N9N5\",\"4067\":\"Q8N9N7\",\"4068\":\"Q8N9N8\",\"4069\":\"Q8N9Q2\",\"4070\":\"Q8N9R8;Q8N9R8-2\",\"4071\":\"Q8N9T8\",\"4072\":\"Q8NAF0\",\"4073\":\"Q8NAN2;Q8NAN2-2\",\"4074\":\"Q8NAP3\",\"4075\":\"Q8NAT1\",\"4076\":\"Q8NAV1\",\"4077\":\"Q8NB16\",\"4078\":\"Q8NB37;Q8NB37-2;Q8NB37-3\",\"4079\":\"Q8NB46\",\"4080\":\"Q8NB49-2;Q8NB49-3;Q8NB49-4;Q8NB49\",\"4081\":\"Q8NB78;Q8NB78-2\",\"4082\":\"Q8NB90;Q8NB90-2;Q8NB90-3\",\"4083\":\"Q8NBF2;Q8NBF2-2\",\"4084\":\"Q8NBF6;Q8NBF6-2\",\"4085\":\"Q8NBI5-2\",\"4086\":\"Q8NBI6\",\"4087\":\"Q8NBJ4-2;Q8NBJ4\",\"4088\":\"Q8NBJ5\",\"4089\":\"Q8NBJ7;Q8NBJ7-3;Q8NBJ7-2;Q8NBJ7-5\",\"4090\":\"Q8NBJ9;Q8NBJ9-2\",\"4091\":\"Q8NBK3-4;Q8NBK3-5;Q8NBK3;Q8NBK3-2;Q8NBK3-3\",\"4092\":\"Q8NBL1\",\"4093\":\"Q8NBM4;Q8NBM4-3;Q8NBM4-2;Q8NBM4-4\",\"4094\":\"Q8NBN3;Q8NBN3-3;Q8NBN3-2\",\"4095\":\"Q8NBN7;Q8NBN7-2\",\"4096\":\"Q8NBP0;Q8NBP0-2\",\"4097\":\"Q8NBP7\",\"4098\":\"Q8NBQ5\",\"4099\":\"Q8NBS9;Q8NBS9-2\",\"4100\":\"Q8NBT2;Q8NBT2-2\",\"4101\":\"Q8NBU5;Q8NBU5-2\",\"4102\":\"Q8NBX0\",\"4103\":\"Q8NBZ7-2;Q8NBZ7;Q8NBZ7-3\",\"4104\":\"Q8NC42\",\"4105\":\"Q8NC44\",\"4106\":\"Q8NC51;Q8NC51-2\",\"4107\":\"Q8NC54\",\"4108\":\"Q8NC56\",\"4109\":\"Q8NC60\",\"4110\":\"Q8NC96\",\"4111\":\"Q8NCA5-2;Q8NCA5\",\"4112\":\"Q8NCC3;Q8NCC3-2\",\"4113\":\"Q8NCD3;Q8NCD3-3;Q8NCD3-2\",\"4114\":\"Q8NCF5\",\"4115\":\"Q8NCG7;Q8NCG7-4;Q8NCG7-2\",\"4116\":\"Q8NCH0\",\"4117\":\"Q8NCJ5\",\"4118\":\"Q8NCL4\",\"4119\":\"Q8NCM8-2;Q8NCM8\",\"4120\":\"Q8NCN4\",\"4121\":\"Q8NCN5\",\"4122\":\"Q8NCW0;Q8NCW0-4;Q8NCW0-3;Q8NCW0-5;Q8NCW0-2;Q8NCW0-6\",\"4123\":\"Q8NCW5;Q8NCW5-2\",\"4124\":\"Q8NCW6\",\"4125\":\"Q8ND04-2;Q8ND04;Q8ND04-3\",\"4126\":\"Q8ND24\",\"4127\":\"Q8ND25;Q8ND25-2\",\"4128\":\"Q8ND56-3;Q8ND56-2;Q8ND56\",\"4129\":\"Q8ND76;Q8ND76-3;Q8ND76-2\",\"4130\":\"Q8ND82\",\"4131\":\"Q8NDA8;Q8NDA8-2\",\"4132\":\"Q8NDC0\",\"4133\":\"Q8NDD1;Q8NDD1-5;Q8NDD1-6\",\"4134\":\"Q8NDF8-3;Q8NDF8-5;Q8NDF8;Q8NDF8-2\",\"4135\":\"Q8NDH2\",\"4136\":\"Q8NDH3-5;Q8NDH3-4;Q8NDH3;Q8NDH3-2;Q8NDH3-3\",\"4137\":\"Q8NDI1-3\",\"4138\":\"Q8NDT2\",\"4139\":\"Q8NDV7-6;Q8NDV7-5;Q8NDV7;Q8NDV7-2\",\"4140\":\"Q8NDX5-2;Q8NDX5;Q8NDX5-7\",\"4141\":\"Q8NDZ4;Q8NDZ4-2\",\"4142\":\"Q8NDZ6;Q8NDZ6-2\",\"4143\":\"Q8NE01;Q8NE01-2;Q8NE01-3\",\"4144\":\"Q8NE22;Q8NE22-2\",\"4145\":\"Q8NE62\",\"4146\":\"Q8NE71;Q8NE71-2\",\"4147\":\"Q8NE86;Q8NE86-3;Q8NE86-2\",\"4148\":\"Q8NEB9\",\"4149\":\"Q8NEF9\",\"4150\":\"Q8NEJ9-2;Q8NEJ9\",\"4151\":\"Q8NEL0\",\"4152\":\"Q8NEM2\",\"4153\":\"Q8NEN9\",\"4154\":\"Q8NEV8-2;Q8NEV8\",\"4155\":\"Q8NEW0\",\"4156\":\"Q8NEY1-2;Q8NEY1-3;Q8NEY1;Q8NEY1-7;Q8NEY1-4;Q8NEY1-5;Q8NEY1-6\",\"4157\":\"Q8NEY8-3;Q8NEY8-5\",\"4158\":\"Q8NEZ3\",\"4159\":\"Q8NEZ4-3;Q8NEZ4;Q8NEZ4-2\",\"4160\":\"Q8NEZ5;Q8NEZ5-3\",\"4161\":\"Q8NF37\",\"4162\":\"Q8NF64-3;Q8NF64-2;Q8NF64;Q9ULJ6-2;Q9ULJ6\",\"4163\":\"Q8NF91-4;Q8NF91;Q8NF91-7\",\"4164\":\"Q8NFA0\",\"4165\":\"Q8NFC6\",\"4166\":\"Q8NFD5;Q8NFD5-2;Q8NFD5-3;Q8NFD5-4\",\"4167\":\"Q8NFF5-2;Q8NFF5;Q8NFF5-3\",\"4168\":\"Q8NFH3;Q8NFH3-2\",\"4169\":\"Q8NFH4\",\"4170\":\"Q8NFH5;Q8NFH5-2;Q8NFH5-3\",\"4171\":\"Q8NFH8-4;Q8NFH8;Q8NFH8-3;Q8NFH8-2\",\"4172\":\"Q8NFI3\",\"4173\":\"Q8NFJ5\",\"4174\":\"Q8NFQ8\",\"4175\":\"Q8NFV4;Q8NFV4-4;Q8NFV4-6\",\"4176\":\"Q8NFW8;Q8NFW8-2\",\"4177\":\"Q8NFY4-3;Q8NFY4-2;Q8NFY4-4;Q8NFY4-5;Q8NFY4-6;Q8NFY4;Q8NFY4-8\",\"4178\":\"Q8NFZ4\",\"4179\":\"Q8NFZ8\",\"4180\":\"Q8NG11;Q8NG11-3;Q8NG11-2\",\"4181\":\"Q8NG31-2;Q8NG31;Q8NG31-4;Q8NG31-3\",\"4182\":\"Q8NHG8\",\"4183\":\"Q8NHH9-5;Q8NHH9;Q8NHH9-4;Q8NHH9-2;Q8NHH9-3\",\"4184\":\"Q8NHM5;Q8NHM5-4;Q8NHM5-2;Q8NHM5-3\",\"4185\":\"Q8NHP6;Q8NHP6-2\",\"4186\":\"Q8NHP8;Q8NHP8-2\",\"4187\":\"Q8NHQ8-2;Q8NHQ8\",\"4188\":\"Q8NHQ9\",\"4189\":\"Q8NHV4;Q8NHV4-3\",\"4190\":\"Q8NI08-2;Q8NI08;Q8NI08-7\",\"4191\":\"Q8NI22-2;Q8NI22-3;Q8NI22\",\"4192\":\"Q8NI27\",\"4193\":\"Q8NI35;Q8NI35-3;Q8NI35-4;Q8NI35-2;Q8NI35-5\",\"4194\":\"Q8NI36\",\"4195\":\"Q8NI60;Q8NI60-3;Q8NI60-4;Q8NI60-2\",\"4196\":\"Q8NI77\",\"4197\":\"Q8TA86\",\"4198\":\"Q8TAA5\",\"4199\":\"Q8TAA9-2;Q8TAA9\",\"4200\":\"Q8TAD4;Q8TAD4-3\",\"4201\":\"Q8TAD8\",\"4202\":\"Q8TAE8\",\"4203\":\"Q8TAF3;Q8TAF3-3;Q8TAF3-4;Q8TAF3-5\",\"4204\":\"Q8TAF5\",\"4205\":\"Q8TAG9;Q8TAG9-2\",\"4206\":\"Q8TAP6;Q8TAP6-2\",\"4207\":\"Q8TAQ2-2;Q8TAQ2-3\",\"4208\":\"Q8TAT6;Q8TAT6-2\",\"4209\":\"Q8TB22-3;Q8TB22;Q8TB22-2\",\"4210\":\"Q8TB37;Q8TB37-2\",\"4211\":\"Q8TB61-3;Q8TB61-2;Q8TB61;Q8TB61-5;Q8TB61-4\",\"4212\":\"Q8TB72-3;Q8TB72;Q8TB72-2;Q8TB72-4\",\"4213\":\"Q8TB96\",\"4214\":\"Q8TBA6-2;Q8TBA6\",\"4215\":\"Q8TBB5;Q8TBB5-3;Q8TBB5-2\",\"4216\":\"Q8TBC3\",\"4217\":\"Q8TBC4-2;Q8TBC4\",\"4218\":\"Q8TBF4\",\"4219\":\"Q8TBM8;Q8TBM8-2\",\"4220\":\"Q8TBP6\",\"4221\":\"Q8TBQ9\",\"4222\":\"Q8TBR7-1;Q8TBR7\",\"4223\":\"Q8TBX8;Q8TBX8-3;Q8TBX8-2\",\"4224\":\"Q8TBZ2\",\"4225\":\"Q8TBZ3-4;Q8TBZ3-5;Q8TBZ3-6;Q8TBZ3;Q8TBZ3-2;Q8TBZ3-7\",\"4226\":\"Q8TC07-2;Q8TC07;Q8TC07-3\",\"4227\":\"Q8TC12;Q8TC12-2;Q8TC12-3\",\"4228\":\"Q8TCC3-2;Q8TCC3;Q8TCC3-3\",\"4229\":\"Q8TCD1\",\"4230\":\"Q8TCD5;Q8TCD5-2\",\"4231\":\"Q8TCE6-2;Q8TCE6;Q6NSW5\",\"4232\":\"Q8TCF1-2;Q8TCF1-4;Q8TCF1;Q8TCF1-3\",\"4233\":\"Q8TCG1;Q8TCG1-2\",\"4234\":\"Q8TCG2\",\"4235\":\"Q8TCJ2\",\"4236\":\"Q8TCS8\",\"4237\":\"Q8TCT7-2;Q8TCT7-4;Q8TCT7\",\"4238\":\"Q8TCT8\",\"4239\":\"Q8TCT9-5;Q8TCT9\",\"4240\":\"Q8TCU4-3;Q8TCU4-2;Q8TCU4\",\"4241\":\"Q8TCX1;Q8TCX1-2;Q8TCX1-3\",\"4242\":\"Q8TCY9-3;Q8TCY9-4;Q8TCY9-2;Q8TCY9\",\"4243\":\"Q8TCZ2-3;Q8TCZ2-2;Q8TCZ2;Q8TCZ2-5;Q8TCZ2-6\",\"4244\":\"Q8TD16;Q8TD16-2\",\"4245\":\"Q8TD19\",\"4246\":\"Q8TD22\",\"4247\":\"Q8TD26\",\"4248\":\"Q8TD30;Q8TD30-2\",\"4249\":\"Q8TDB6\",\"4250\":\"Q8TDD1-2\",\"4251\":\"Q8TDH9;Q8TDH9-2;Q8TDH9-3\",\"4252\":\"Q8TDM6-4;Q8TDM6;Q8TDM6-2\",\"4253\":\"Q8TDN6\",\"4254\":\"Q8TDR0\",\"4255\":\"Q8TDW7-1;Q8TDW7\",\"4256\":\"Q8TDX6;Q8TDX6-2\",\"4257\":\"Q8TDX7\",\"4258\":\"Q8TDY2-2;Q8TDY2\",\"4259\":\"Q8TE60-2;Q8TE60\",\"4260\":\"Q8TE73\",\"4261\":\"Q8TEA1\",\"4262\":\"Q8TEA7-3;Q8TEA7-2;Q8TEA7\",\"4263\":\"Q8TEA8\",\"4264\":\"Q8TED0;Q8TED0-3;Q8TED0-2\",\"4265\":\"Q8TED1\",\"4266\":\"Q8TEH3-2;Q8TEH3;Q8TEH3-3;Q8TEH3-5;Q8TEH3-7;Q8TEH3-6;Q8TEH3-4\",\"4267\":\"Q8TEK3-1;Q8TEK3\",\"4268\":\"Q8TEL6-2;Q8TEL6-3;Q8TEL6\",\"4269\":\"Q8TEM1\",\"4270\":\"Q8TEP8;Q8TEP8-1\",\"4271\":\"Q8TEQ6\",\"4272\":\"Q8TEQ8;Q8TEQ8-2\",\"4273\":\"Q8TER5-4;Q8TER5-3;Q8TER5;Q8TER5-2\",\"4274\":\"Q8TEU7-5;Q8TEU7-3;Q8TEU7;Q8TEU7-4;Q8TEU7-2;Q8TEU7-6\",\"4275\":\"Q8TEU8\",\"4276\":\"Q8TEW0-4;Q8TEW0-11;Q8TEW0-2;Q8TEW0;Q8TEW0-7;Q8TEW0-6;Q8TEW0-5;Q8TEW0-3\",\"4277\":\"Q8TEX9;Q8TEX9-2\",\"4278\":\"Q8TEY7;Q8TEY7-2;Q8TEY7-3\",\"4279\":\"Q8TF01\",\"4280\":\"Q8TF05-2;Q8TF05\",\"4281\":\"Q8TF42\",\"4282\":\"Q8TF46;Q8TF46-2;Q8TF46-4;Q8TF46-3\",\"4283\":\"Q8TF68;Q8TF68-3;Q8TF68-2\",\"4284\":\"Q8TF72\",\"4285\":\"Q8TF74;Q8TF74-2\",\"4286\":\"Q8TF76-2;Q8TF76\",\"4287\":\"Q8WTS6\",\"4288\":\"Q8WTT2\",\"4289\":\"Q8WTV0-4;Q8WTV0-2;Q8WTV0-3;Q8WTV0-5\",\"4290\":\"Q8WTW3\",\"4291\":\"Q8WTW4\",\"4292\":\"Q8WU17\",\"4293\":\"Q8WU76;Q8WU76-2\",\"4294\":\"Q8WU79;Q8WU79-2\",\"4295\":\"Q8WU90\",\"4296\":\"Q8WUA2\",\"4297\":\"Q8WUA4;Q8WUA4-2\",\"4298\":\"Q8WUB8-3;Q8WUB8-2;Q8WUB8\",\"4299\":\"Q8WUD1;Q8WUD1-2\",\"4300\":\"Q8WUD4\",\"4301\":\"Q8WUD6\",\"4302\":\"Q8WUF5\",\"4303\":\"Q8WUF8-2;Q8WUF8;Q8WUF8-3;Q8WUF8-4\",\"4304\":\"Q8WUH2\",\"4305\":\"Q8WUH6\",\"4306\":\"Q8WUI4-3;Q8WUI4-4;Q8WUI4;Q8WUI4-7;Q8WUI4-6;Q8WUI4-5;Q8WUI4-8;Q8WUI4-10;Q8WUI4-9;Q8WUI4-2\",\"4307\":\"Q8WUK0;Q8WUK0-2\",\"4308\":\"Q8WUM0\",\"4309\":\"Q8WUM4;Q8WUM4-2\",\"4310\":\"Q8WUM9\",\"4311\":\"Q8WUQ7-2;Q8WUQ7\",\"4312\":\"Q8WUR7;Q8WUR7-2;Q8WUR7-3\",\"4313\":\"Q8WUW1;Q8WUW1-2\",\"4314\":\"Q8WUX9\",\"4315\":\"Q8WUY1\",\"4316\":\"Q8WUZ0-2;Q8WUZ0\",\"4317\":\"Q8WV41\",\"4318\":\"Q8WV44;Q8WV44-3\",\"4319\":\"Q8WV60;Q8WV60-3;Q8WV60-2\",\"4320\":\"Q8WV92\",\"4321\":\"Q8WV93\",\"4322\":\"Q8WVB6;Q8WVB6-2\",\"4323\":\"Q8WVC0;Q8WVC0-2\",\"4324\":\"Q8WVC6\",\"4325\":\"Q8WVD3;Q8WVD3-2\",\"4326\":\"Q8WVJ2\",\"4327\":\"Q8WVK2\",\"4328\":\"Q8WVM0\",\"4329\":\"Q8WVM7-2;Q8WVM7\",\"4330\":\"Q8WVM8;Q8WVM8-2;Q8WVM8-3\",\"4331\":\"Q8WVP7-3;Q8WVP7;Q8WVP7-2\",\"4332\":\"Q8WVQ1;Q8WVQ1-3;Q8WVQ1-2\",\"4333\":\"Q8WVS4\",\"4334\":\"Q8WVT3\",\"4335\":\"Q8WVV9-4;Q8WVV9;Q8WVV9-5\",\"4336\":\"Q8WVX9\",\"4337\":\"Q8WVY7\",\"4338\":\"Q8WW12;Q8WW12-2\",\"4339\":\"Q8WW59\",\"4340\":\"Q8WWC4\",\"4341\":\"Q8WWH5\",\"4342\":\"Q8WWI1-3;Q8WWI1;Q8WWI1-4;Q8WWI1-2;Q8WWI1-5\",\"4343\":\"Q8WWI5-3;Q8WWI5-2;Q8WWI5\",\"4344\":\"Q8WWK9-5\",\"4345\":\"Q8WWM7;Q8WWM7-6;Q8WWM7-8;Q8WWM7-5;Q8WWM7-4;Q8WWM7-9;Q8WWM7-2;Q8WWM7-3\",\"4346\":\"Q8WWN8;Q8WWN8-2\",\"4347\":\"Q8WWQ0\",\"4348\":\"Q8WWV3;Q8WWV3-2;Q8WWV3-3\",\"4349\":\"Q8WWY3;Q8WWY3-4;Q8WWY3-2;Q8WWY3-3\",\"4350\":\"Q8WX92-2;Q8WX92\",\"4351\":\"Q8WX93;Q8WX93-3;Q8WX93-5;Q8WX93-8;Q8WX93-2;Q8WX93-9;Q8WX93-4;Q8WX93-7\",\"4352\":\"Q8WX94;Q8WX94-2;Q8WX94-3\",\"4353\":\"Q8WXA3-1;Q8WXA3;Q8WXA3-3;Q8WXA3-4;Q8WXA3-5\",\"4354\":\"Q8WXA9-2;Q8WXA9\",\"4355\":\"Q8WXD5\",\"4356\":\"Q8WXE0;Q8WXE0-2\",\"4357\":\"Q8WXE1;Q8WXE1-3;Q8WXE1-2;Q8WXE1-5\",\"4358\":\"Q8WXE9;Q8WXE9-3\",\"4359\":\"Q8WXF1;Q8WXF1-2\",\"4360\":\"Q8WXG6-6;Q8WXG6-8;Q8WXG6-5;Q8WXG6-4;Q8WXG6-3;Q8WXG6-2;Q8WXG6-7;Q8WXG6\",\"4361\":\"Q8WXH0;Q8WXH0-2\",\"4362\":\"Q8WXI2-2;Q8WXI2-5;Q8WXI2;Q8WXI2-4\",\"4363\":\"Q8WXI7\",\"4364\":\"Q8WXI9\",\"4365\":\"Q8WXW3\",\"4366\":\"Q8WXX0\",\"4367\":\"Q8WXX5\",\"4368\":\"Q8WY22\",\"4369\":\"Q8WY36\",\"4370\":\"Q8WY91\",\"4371\":\"Q8WYA0\",\"4372\":\"Q8WYA6;Q8WYA6-3;Q8WYA6-2;Q8WYA6-4\",\"4373\":\"Q8WYB5;Q8WYB5-2;Q8WYB5-3\",\"4374\":\"Q8WYP5-2;Q8WYP5;Q8WYP5-3\",\"4375\":\"Q8WYQ5;Q8WYQ5-3\",\"4376\":\"Q8WYQ9;Q8WYQ9-2\",\"4377\":\"Q8WZ42-12;Q8WZ42-2;Q8WZ42;Q8WZ42-8;Q8WZ42-13;Q8WZ42-7;Q8WZ42-5;Q8WZ42-11;Q8WZ42-4;Q8WZ42-9;Q8WZ42-3;Q8WZ42-10\",\"4378\":\"Q8WZ64\",\"4379\":\"Q8WZ82\",\"4380\":\"Q8WZA1\",\"4381\":\"Q8WZA9\",\"4382\":\"Q92466;Q92466-4\",\"4383\":\"Q92499;Q92499-3;Q92499-2\",\"4384\":\"Q92503-3;Q92503;Q92503-2\",\"4385\":\"Q92506\",\"4386\":\"Q92508\",\"4387\":\"Q92520\",\"4388\":\"Q92521\",\"4389\":\"Q92522\",\"4390\":\"Q92538-3;Q92538-2;Q92538\",\"4391\":\"Q92540-4;Q92540-2;Q92540;Q92540-5\",\"4392\":\"Q92541\",\"4393\":\"Q92542-2;Q92542\",\"4394\":\"Q92543-2;Q92543\",\"4395\":\"Q92544\",\"4396\":\"Q92545\",\"4397\":\"Q92547\",\"4398\":\"Q92551;Q92551-2\",\"4399\":\"Q92552;Q92552-2\",\"4400\":\"Q92558\",\"4401\":\"Q92560\",\"4402\":\"Q92562\",\"4403\":\"Q92564-3;Q92564;Q92564-2\",\"4404\":\"Q92570-3;Q92570\",\"4405\":\"Q92572\",\"4406\":\"Q92574;Q92574-2\",\"4407\":\"Q92575\",\"4408\":\"Q92576-2;Q92576\",\"4409\":\"Q92581-2;Q92581;Q92581-3\",\"4410\":\"Q92597;Q92597-3;Q92597-2\",\"4411\":\"Q92598;Q92598-2;Q92598-3;Q92598-4\",\"4412\":\"Q92599-2;Q92599-4;Q92599;Q92599-3\",\"4413\":\"Q92600;Q92600-2;Q92600-3\",\"4414\":\"Q92604\",\"4415\":\"Q92608\",\"4416\":\"Q92609;Q92609-2\",\"4417\":\"Q92610\",\"4418\":\"Q92614-4;Q92614;Q92614-3;Q92614-2;Q92614-5\",\"4419\":\"Q92615\",\"4420\":\"Q92616\",\"4421\":\"Q92620\",\"4422\":\"Q92621\",\"4423\":\"Q92626;Q92626-2\",\"4424\":\"Q92628\",\"4425\":\"Q92636-2;Q92636\",\"4426\":\"Q92643;Q92643-2\",\"4427\":\"Q92665\",\"4428\":\"Q92667;Q92667-2\",\"4429\":\"Q92674;Q92674-2\",\"4430\":\"Q92685\",\"4431\":\"Q92688-2;Q92688\",\"4432\":\"Q92692\",\"4433\":\"Q92698\",\"4434\":\"Q92731-8;Q92731-6;Q92731-9;Q92731-5;Q92731-2;Q92731-4;Q92731;Q92731-3;Q92731-7\",\"4435\":\"Q92733\",\"4436\":\"Q92734-4;Q92734-3;Q92734-2;Q92734\",\"4437\":\"Q92738;Q92738-2\",\"4438\":\"Q92743\",\"4439\":\"Q92747;Q92747-2\",\"4440\":\"Q92759;Q92759-2\",\"4441\":\"Q92766;Q92766-2;Q92766-5;Q92766-3\",\"4442\":\"Q92769;Q92769-3\",\"4443\":\"Q92783-2;Q92783\",\"4444\":\"Q92785;Q92785-2\",\"4445\":\"Q92791\",\"4446\":\"Q92793;Q92793-2\",\"4447\":\"Q92796-3;Q92796-2;Q92796\",\"4448\":\"Q92797;Q92797-2\",\"4449\":\"Q92804-2;Q92804\",\"4450\":\"Q92805\",\"4451\":\"Q92817\",\"4452\":\"Q92820\",\"4453\":\"Q92823-3;Q92823-4;Q92823-6;Q92823-2;Q92823;Q92823-5\",\"4454\":\"Q92828\",\"4455\":\"Q92830;Q92830-2\",\"4456\":\"Q92833;Q92833-3;Q92833-2\",\"4457\":\"Q92841;Q92841-1;Q92841-2\",\"4458\":\"Q92845-2;Q92845-3;Q92845;Q92845-4\",\"4459\":\"Q92870;Q92870-4;Q92870-2\",\"4460\":\"Q92878-2;Q92878;Q92878-3\",\"4461\":\"Q92879-2;Q92879-3;Q92879;Q92879-6;Q92879-5\",\"4462\":\"Q92882\",\"4463\":\"Q92887\",\"4464\":\"Q92888;Q92888-3;Q92888-2;Q92888-4\",\"4465\":\"Q92889\",\"4466\":\"Q92890-1;Q92890;Q92890-3\",\"4467\":\"Q92896;Q92896-3;Q92896-2\",\"4468\":\"Q92900-2;Q92900\",\"4469\":\"Q92905\",\"4470\":\"Q92908;Q92908-2\",\"4471\":\"Q92917\",\"4472\":\"Q92922\",\"4473\":\"Q92925-3;Q92925-2;Q92925\",\"4474\":\"Q92930\",\"4475\":\"Q92934\",\"4476\":\"Q92945\",\"4477\":\"Q92947;Q92947-2\",\"4478\":\"Q92968\",\"4479\":\"Q92973;Q92973-2;Q92973-3\",\"4480\":\"Q92974-3;Q92974-2;Q92974\",\"4481\":\"Q92979\",\"4482\":\"Q92982\",\"4483\":\"Q92989;Q92989-2\",\"4484\":\"Q92990;Q92990-2\",\"4485\":\"Q92993-2;Q92993-4;Q92993;Q92993-3\",\"4486\":\"Q92997-2;Q92997\",\"4487\":\"Q93008-1;Q93008\",\"4488\":\"Q93009-3;Q93009\",\"4489\":\"Q93034\",\"4490\":\"Q93050-1;Q93050;Q93050-3\",\"4491\":\"Q93052\",\"4492\":\"Q93062-3;Q93062-4;Q93062-5;Q93062;Q93062-2\",\"4493\":\"Q93063;Q93063-3;Q93063-2\",\"4494\":\"Q93073-2;Q93073\",\"4495\":\"Q93074-3;Q93074;Q93074-2\",\"4496\":\"Q93075\",\"4497\":\"Q93086-1;Q93086-2;Q93086;Q93086-4;Q93086-5\",\"4498\":\"Q93096\",\"4499\":\"Q969E2;Q969E2-2;Q969E2-3\",\"4500\":\"Q969F9;Q969F9-2\",\"4501\":\"Q969G3;Q969G3-3;Q969G3-2;Q969G3-4;Q969G3-6;Q969G3-5\",\"4502\":\"Q969G5\",\"4503\":\"Q969H8\",\"4504\":\"Q969J3;Q969J3-2\",\"4505\":\"Q969M3-3;Q969M3;Q969M3-2\",\"4506\":\"Q969N2;Q969N2-5;Q969N2-4;Q969N2-6;Q969N2-2\",\"4507\":\"Q969P0-3;Q969P0\",\"4508\":\"Q969P6-2\",\"4509\":\"Q969Q0\",\"4510\":\"Q969Q5\",\"4511\":\"Q969R2-2;Q969R2;Q969R2-6;Q969R2-3;Q969R2-4\",\"4512\":\"Q969R5;Q969R5-2;Q969R5-3\",\"4513\":\"Q969S3\",\"4514\":\"Q969S9-3;Q969S9;Q969S9-2;Q969S9-4;Q969S9-5\",\"4515\":\"Q969U7-2;Q969U7\",\"4516\":\"Q969V3-2;Q969V3\",\"4517\":\"Q969V5\",\"4518\":\"Q969V6\",\"4519\":\"Q969X5;Q969X5-2\",\"4520\":\"Q969X6;Q969X6-3;Q969X6-2\",\"4521\":\"Q969Y2-3;Q969Y2;Q969Y2-4;Q969Y2-2\",\"4522\":\"Q969Z0;Q969Z0-2\",\"4523\":\"Q969Z3;Q969Z3-2\",\"4524\":\"Q96A26\",\"4525\":\"Q96A33;Q96A33-2\",\"4526\":\"Q96A35\",\"4527\":\"Q96A46\",\"4528\":\"Q96A49\",\"4529\":\"Q96A57;Q96A57-2\",\"4530\":\"Q96A65\",\"4531\":\"Q96A73-3;Q96A73-2;Q96A73\",\"4532\":\"Q96AA3\",\"4533\":\"Q96AB3;Q96AB3-2;Q96AB3-3\",\"4534\":\"Q96AC1-3;Q96AC1;Q96AC1-2\",\"4535\":\"Q96AE4\",\"4536\":\"Q96AE7\",\"4537\":\"Q96AG3;Q96AG3-3\",\"4538\":\"Q96AG4\",\"4539\":\"Q96AJ9-1;Q96AJ9\",\"4540\":\"Q96AQ6;Q96AQ6-2;Q96AQ6-3\",\"4541\":\"Q96AQ8\",\"4542\":\"Q96AX1\",\"4543\":\"Q96AX9-7;Q96AX9-4;Q96AX9-6;Q96AX9-5;Q96AX9-2;Q96AX9-12;Q96AX9-3;Q96AX9;Q96AX9-11;Q96AX9-13;Q96AX9-14\",\"4544\":\"Q96AY2;Q96AY2-2\",\"4545\":\"Q96AY3\",\"4546\":\"Q96AY4\",\"4547\":\"Q96B01-2;Q96B01\",\"4548\":\"Q96B26\",\"4549\":\"Q96B36-3;Q96B36;Q96B36-2\",\"4550\":\"Q96B54\",\"4551\":\"Q96B70\",\"4552\":\"Q96B97;Q96B97-2;Q96B97-3\",\"4553\":\"Q96BD0-4;Q96BD0;Q96BD0-3;Q96BD0-2\",\"4554\":\"Q96BD5-2;Q96BD5-3;Q96BD5\",\"4555\":\"Q96BD8;Q96BD8-2\",\"4556\":\"Q96BH1\",\"4557\":\"Q96BI3;Q96BI3-2\",\"4558\":\"Q96BJ3;Q96BJ3-3\",\"4559\":\"Q96BK5\",\"4560\":\"Q96BM9\",\"4561\":\"Q96BN8\",\"4562\":\"Q96BP3;Q96BP3-2\",\"4563\":\"Q96BQ5\",\"4564\":\"Q96BR5\",\"4565\":\"Q96BS2-3;Q96BS2\",\"4566\":\"Q96BW9-3;Q96BW9-2;Q96BW9\",\"4567\":\"Q96BY6;Q96BY6-3\",\"4568\":\"Q96BY9\",\"4569\":\"Q96BZ8\",\"4570\":\"Q96BZ9;Q96BZ9-3\",\"4571\":\"Q96C00\",\"4572\":\"Q96C01\",\"4573\":\"Q96C19\",\"4574\":\"Q96C23\",\"4575\":\"Q96C34-2;Q96C34\",\"4576\":\"Q96C36\",\"4577\":\"Q96C57\",\"4578\":\"Q96C86\",\"4579\":\"Q96C90\",\"4580\":\"Q96C92-2;Q96C92;Q96C92-4;Q96C92-3\",\"4581\":\"Q96CB8\",\"4582\":\"Q96CB9-4;Q96CB9\",\"4583\":\"Q96CF2\",\"4584\":\"Q96CM3;Q96CM3-2\",\"4585\":\"Q96CM8-3;Q96CM8;Q96CM8-2;Q96CM8-4\",\"4586\":\"Q96CN5\",\"4587\":\"Q96CN7\",\"4588\":\"Q96CN9\",\"4589\":\"Q96CP2\",\"4590\":\"Q96CP6;Q96CP6-3;Q96CP6-2\",\"4591\":\"Q96CS2;Q96CS2-2\",\"4592\":\"Q96CS3\",\"4593\":\"Q96CS7-2;Q96CS7-5;Q96CS7-3;Q96CS7;Q96CS7-6;Q96CS7-4\",\"4594\":\"Q96CT7\",\"4595\":\"Q96CU9;Q96CU9-2\",\"4596\":\"Q96CW1-2;Q96CW1\",\"4597\":\"Q96CW5;Q96CW5-2\",\"4598\":\"Q96CW6\",\"4599\":\"Q96D15\",\"4600\":\"Q96D46\",\"4601\":\"Q96D53;Q96D53-2\",\"4602\":\"Q96D71-2;Q96D71-4;Q96D71-3;Q96D71\",\"4603\":\"Q96DA6-2;Q96DA6\",\"4604\":\"Q96DB5;Q96DB5-2;Q96DB5-3\",\"4605\":\"Q96DF8\",\"4606\":\"Q96DG6\",\"4607\":\"Q96DH6;Q96DH6-2;Q96DH6-3\",\"4608\":\"Q96DI7;Q96DI7-2\",\"4609\":\"Q96DM3\",\"4610\":\"Q96DN5;Q96DN5-2;Q96DN5-3\",\"4611\":\"Q96DP5\",\"4612\":\"Q96DT6\",\"4613\":\"Q96DT7;Q96DT7-2;Q96DT7-3;Q96DT7-4\",\"4614\":\"Q96DV4\",\"4615\":\"Q96DX4\",\"4616\":\"Q96DX7\",\"4617\":\"Q96DY7\",\"4618\":\"Q96DZ1;Q96DZ1-3;Q96DZ1-2\",\"4619\":\"Q96E11-3;Q96E11;Q96E11-8\",\"4620\":\"Q96E22\",\"4621\":\"Q96E29-3;Q96E29-2;Q96E29\",\"4622\":\"Q96E39\",\"4623\":\"Q96E52;Q96E52-2\",\"4624\":\"Q96EA4;Q96EA4-3;Q96EA4-2\",\"4625\":\"Q96EB1-3\",\"4626\":\"Q96EB6;Q96EB6-2\",\"4627\":\"Q96EC8\",\"4628\":\"Q96EE3;Q96EE3-1\",\"4629\":\"Q96EH3\",\"4630\":\"Q96EI5;Q96EI5-2\",\"4631\":\"Q96EK4\",\"4632\":\"Q96EK5\",\"4633\":\"Q96EK6\",\"4634\":\"Q96EK7;Q96EK7-2\",\"4635\":\"Q96EK9\",\"4636\":\"Q96EL2\",\"4637\":\"Q96EL3\",\"4638\":\"Q96EN8\",\"4639\":\"Q96EP5-2;Q96EP5\",\"4640\":\"Q96ER3\",\"4641\":\"Q96ER9;Q96ER9-2\",\"4642\":\"Q96ET8-3;Q9NYZ1\",\"4643\":\"Q96EU6-2\",\"4644\":\"Q96EU7\",\"4645\":\"Q96EV2\",\"4646\":\"Q96EV8;Q96EV8-2;Q96EV8-3\",\"4647\":\"Q96EX1\",\"4648\":\"Q96EX3\",\"4649\":\"Q96EY1\",\"4650\":\"Q96EY4\",\"4651\":\"Q96EY5;Q96EY5-3;Q96EY5-2\",\"4652\":\"Q96EY7\",\"4653\":\"Q96EY8\",\"4654\":\"Q96EZ8-2;Q96EZ8-3;Q96EZ8\",\"4655\":\"Q96F24-2;Q96F24;Q96F24-3\",\"4656\":\"Q96F44;Q96F44-3;Q96F44-2\",\"4657\":\"Q96F81\",\"4658\":\"Q96F86\",\"4659\":\"Q96FC9-4;Q96FC9-3;Q96FC9-2;Q96FC9\",\"4660\":\"Q96FF9\",\"4661\":\"Q96FH0-2;Q96FH0\",\"4662\":\"Q96FJ0;Q96FJ0-2\",\"4663\":\"Q96FK6\",\"4664\":\"Q96FN4;Q96FN4-2\",\"4665\":\"Q96FQ6\",\"4666\":\"Q96FS4\",\"4667\":\"Q96FV9\",\"4668\":\"Q96FW1\",\"4669\":\"Q96FX7\",\"4670\":\"Q96FZ2\",\"4671\":\"Q96FZ7\",\"4672\":\"Q96G01-4;Q96G01-3;Q96G01\",\"4673\":\"Q96G03;Q96G03-2\",\"4674\":\"Q96G21\",\"4675\":\"Q96G23\",\"4676\":\"Q96G25-2;Q96G25;Q96G25-3\",\"4677\":\"Q96G46;Q96G46-2\",\"4678\":\"Q96GA3\",\"4679\":\"Q96GC5-3;Q96GC5\",\"4680\":\"Q96GC9;Q96GC9-2\",\"4681\":\"Q96GD4;Q96GD4-5;Q96GD4-2;Q96GD4-4;Q96GD4-3\",\"4682\":\"Q96GE9-2;Q96GE9\",\"4683\":\"Q96GG9\",\"4684\":\"Q96GJ1;Q96GJ1-2;Q96GJ1-3\",\"4685\":\"Q96GK7;Q6P2I3\",\"4686\":\"Q96GM5;Q96GM5-2\",\"4687\":\"Q96GM8;Q96GM8-2\",\"4688\":\"Q96GN5-5;Q96GN5-4;Q96GN5-2;Q96GN5\",\"4689\":\"Q96GQ5\",\"4690\":\"Q96GQ7\",\"4691\":\"Q96GS4\",\"4692\":\"Q96GW9\",\"4693\":\"Q96GY0\",\"4694\":\"Q96GY3\",\"4695\":\"Q96GZ6-7;Q96GZ6-5;Q96GZ6-9;Q96GZ6-2;Q96GZ6;Q96GZ6-6;Q96GZ6-8\",\"4696\":\"Q96H20;Q96H20-2\",\"4697\":\"Q96H35\",\"4698\":\"Q96H55;Q96H55-3;Q96H55-4\",\"4699\":\"Q96H78\",\"4700\":\"Q96H79\",\"4701\":\"Q96H96-3;Q96H96\",\"4702\":\"Q96HA7-2;Q96HA7\",\"4703\":\"Q96HC4;Q96HC4-4\",\"4704\":\"Q96HD1;Q96HD1-2\",\"4705\":\"Q96HE7\",\"4706\":\"Q96HE9\",\"4707\":\"Q96HH9;Q96HH9-4;Q96HH9-3;Q96HH9-2;Q96HH9-5\",\"4708\":\"Q96HP0\",\"4709\":\"Q96HP4\",\"4710\":\"Q96HR8-2;Q96HR8\",\"4711\":\"Q96HR9-2;Q96HR9\",\"4712\":\"Q96HS1;Q96HS1-2\",\"4713\":\"Q96HV5\",\"4714\":\"Q96HW7;Q96HW7-2\",\"4715\":\"Q96HY6;Q96HY6-2\",\"4716\":\"Q96HY7\",\"4717\":\"Q96I24\",\"4718\":\"Q96I25\",\"4719\":\"Q96I34\",\"4720\":\"Q96I51;Q96I51-3;Q96I51-2\",\"4721\":\"Q96I59;Q96I59-2\",\"4722\":\"Q96I99;Q96I99-2\",\"4723\":\"Q96IF1\",\"4724\":\"Q96IG2;Q96IG2-2\",\"4725\":\"Q96II8;Q96II8-4;Q96II8-2;Q96II8-3\",\"4726\":\"Q96IJ6;Q96IJ6-2\",\"4727\":\"Q96IL0\",\"4728\":\"Q96IR7\",\"4729\":\"Q96IT1;Q96IT1-2\",\"4730\":\"Q96IU4;Q96IU4-2\",\"4731\":\"Q96IV0-5;Q96IV0;Q96IV0-3\",\"4732\":\"Q96IX5\",\"4733\":\"Q96IZ0\",\"4734\":\"Q96IZ5;Q96IZ5-2\",\"4735\":\"Q96IZ7-2;Q96IZ7\",\"4736\":\"Q96J01;Q96J01-2\",\"4737\":\"Q96J02;Q96J02-2;Q96J02-3\",\"4738\":\"Q96J42-2;Q96J42\",\"4739\":\"Q96J84-2;Q96J84;Q96J84-3\",\"4740\":\"Q96JB2\",\"4741\":\"Q96JB5;Q96JB5-4;Q96JB5-2\",\"4742\":\"Q96JC1-2;Q96JC1\",\"4743\":\"Q96JG6;Q96JG6-3\",\"4744\":\"Q96JG9\",\"4745\":\"Q96JH7\",\"4746\":\"Q96JI7;Q96JI7-3;Q96JI7-2\",\"4747\":\"Q96JJ3;Q96JJ3-3\",\"4748\":\"Q96JJ7\",\"4749\":\"Q96JM3\",\"4750\":\"Q96JN0-3\",\"4751\":\"Q96JN8-2;Q96JN8\",\"4752\":\"Q96JP5;Q96JP5-2\",\"4753\":\"Q96JQ0\",\"4754\":\"Q96JW4;Q8IVJ1\",\"4755\":\"Q96JY6-5\",\"4756\":\"Q96K17;Q96K17-2\",\"4757\":\"Q96K19;Q96K19-5;Q96K19-3;Q96K19-2\",\"4758\":\"Q96K37;Q96K37-2\",\"4759\":\"Q96K49-2;Q96K49\",\"4760\":\"Q96K58\",\"4761\":\"Q96K76-4;Q96K76;Q96K76-2\",\"4762\":\"Q96KA5-2;Q96KA5\",\"4763\":\"Q96KB5;Q96KB5-2\",\"4764\":\"Q96KC8\",\"4765\":\"Q96KG9-4;Q96KG9-2;Q96KG9;Q96KG9-3;Q96KG9-5\",\"4766\":\"Q96KM6\",\"4767\":\"Q96KP1\",\"4768\":\"Q96KP4;Q96KP4-2\",\"4769\":\"Q96KR1\",\"4770\":\"Q96KV7\",\"4771\":\"Q96L33\",\"4772\":\"Q96L50;Q96L50-2\",\"4773\":\"Q96L58\",\"4774\":\"Q96L73-2;Q96L73;Q96L73-3\",\"4775\":\"Q96L91-3;Q96L91-5;Q96L91-2;Q96L91;Q96L91-4\",\"4776\":\"Q96L92;Q96L92-3;Q96L92-2\",\"4777\":\"Q96L93-6;Q96L93-4;Q96L93;Q96L93-2;Q96L93-5\",\"4778\":\"Q96LB3;Q96LB3-2\",\"4779\":\"Q96LD4;Q96LD4-2\",\"4780\":\"Q96LI5;Q96LI5-2\",\"4781\":\"Q96LJ7\",\"4782\":\"Q96LL9\",\"4783\":\"Q96LT9-2;Q96LT9\",\"4784\":\"Q96LW7-2;Q96LW7\",\"4785\":\"Q96LZ7;Q96LZ7-4;Q96LZ7-2;Q96LZ7-3\",\"4786\":\"Q96M27;Q96M27-3;Q96M27-2;Q96M27-4\",\"4787\":\"Q96M89;Q96M89-2\",\"4788\":\"Q96M94\",\"4789\":\"Q96M96\",\"4790\":\"Q96ME1-2;Q96ME1-4;Q96ME1;Q96ME1-3\",\"4791\":\"Q96ME7;Q96ME7-3;Q96ME7-2\",\"4792\":\"Q96MF7\",\"4793\":\"Q96MG7\",\"4794\":\"Q96MH6;Q96MH6-2\",\"4795\":\"Q96MT1;Q96MT1-4;Q96MT1-3;Q96MT1-2;Q96MT1-5\",\"4796\":\"Q96MU7;Q96MU7-2\",\"4797\":\"Q96MW1;Q96MW1-2\",\"4798\":\"Q96MW5\",\"4799\":\"Q96MX3\",\"4800\":\"Q96MX6-2;Q96MX6\",\"4801\":\"Q96N06;Q96N06-2\",\"4802\":\"Q96N11;Q96N11-2\",\"4803\":\"Q96N46;Q96N46-2;Q96N46-3\",\"4804\":\"Q96N66;Q96N66-3;Q96N66-2\",\"4805\":\"Q96N67-2;Q96N67-6;Q96N67;Q96N67-4;Q96N67-3;Q96N67-5\",\"4806\":\"Q96NB2\",\"4807\":\"Q96NB3\",\"4808\":\"Q96NC0\",\"4809\":\"Q96ND0\",\"4810\":\"Q96NT0\",\"4811\":\"Q96NU1-6;Q96NU1-4;Q96NU1;Q96NU1-5;Q96NU1-1;Q96NU1-2\",\"4812\":\"Q96NW4\",\"4813\":\"Q96NY9\",\"4814\":\"Q96P11-2;Q96P11;Q96P11-5\",\"4815\":\"Q96P16;Q96P16-3\",\"4816\":\"Q96P47;Q96P47-2;Q96P47-4;Q96P47-5;Q96P47-3;Q96P47-6\",\"4817\":\"Q96P48-3;Q96P48;Q96P48-7;Q96P48-2;Q96P48-4;Q96P48-1;Q96P48-5\",\"4818\":\"Q96P70\",\"4819\":\"Q96PC3-2;Q96PC3-3;Q96PC3-4;Q96PC3\",\"4820\":\"Q96PC5-10;Q96PC5-9;Q96PC5-14;Q96PC5-7;Q96PC5;Q96PC5-11;Q96PC5-12;Q96PC5-13;Q96PC5-5;Q96PC5-8;Q96PC5-6\",\"4821\":\"Q96PD2;Q96PD2-2\",\"4822\":\"Q96PE2\",\"4823\":\"Q96PE3-4;Q96PE3-2;Q96PE3-3;Q96PE3\",\"4824\":\"Q96PE7\",\"4825\":\"Q96PK6\",\"4826\":\"Q96PM9;Q96PM9-3;Q96PM9-1;Q96PM9-2\",\"4827\":\"Q96PN7-4;Q96PN7-5;Q96PN7;Q96PN7-2;Q96PN7-3\",\"4828\":\"Q96PQ0\",\"4829\":\"Q96PU4;Q96PU4-2\",\"4830\":\"Q96PU8-9;Q96PU8-8;Q96PU8-6;Q96PU8\",\"4831\":\"Q96PV6;Q96PV6-1\",\"4832\":\"Q96PV7;Q96PV7-3;Q96PV7-2\",\"4833\":\"Q96PY5;Q96PY5-3\",\"4834\":\"Q96PZ0;Q96PZ0-2\",\"4835\":\"Q96Q05-2;Q96Q05-3;Q96Q05\",\"4836\":\"Q96Q06;Q96Q06-2\",\"4837\":\"Q96Q11;Q96Q11-2\",\"4838\":\"Q96Q15;Q96Q15-2;Q96Q15-3;Q96Q15-4\",\"4839\":\"Q96Q45-3;Q96Q45-2;Q96Q45;Q96Q45-5\",\"4840\":\"Q96Q83;Q96Q83-2\",\"4841\":\"Q96Q89-2;Q96Q89-3;Q96Q89;Q96Q89-4\",\"4842\":\"Q96QC0\",\"4843\":\"Q96QD5-2;Q96QD5\",\"4844\":\"Q96QD8;Q96QD8-2\",\"4845\":\"Q96QD9;Q96QD9-2;Q96QD9-3;Q96QD9-4\",\"4846\":\"Q96QE3;Q96QE3-2\",\"4847\":\"Q96QE5;Q96QE5-4\",\"4848\":\"Q96QG7;Q96QG7-2\",\"4849\":\"Q96QK1\",\"4850\":\"Q96QR8\",\"4851\":\"Q96QT4\",\"4852\":\"Q96QU8-2;Q96QU8\",\"4853\":\"Q96R06\",\"4854\":\"Q96RD7;Q96RD7-2\",\"4855\":\"Q96RE7\",\"4856\":\"Q96RK0\",\"4857\":\"Q96RL1;Q96RL1-3;Q96RL1-2\",\"4858\":\"Q96RL7-4\",\"4859\":\"Q96RN5-3;Q96RN5-2;Q96RN5\",\"4860\":\"Q96RP9;Q96RP9-2\",\"4861\":\"Q96RQ1\",\"4862\":\"Q96RQ3\",\"4863\":\"Q96RR1;Q96RR1-2;Q96RR1-3\",\"4864\":\"Q96RS0\",\"4865\":\"Q96RS6-3;Q96RS6-2;Q96RS6\",\"4866\":\"Q96RT1-9;Q96RT1-5;Q96RT1-3;Q96RT1-2;Q96RT1;Q96RT1-8;Q96RT1-7;Q96RT1-6;Q96RT1-4\",\"4867\":\"Q96RT7-2;Q96RT7-3;Q96RT7\",\"4868\":\"Q96RT8-2;Q96RT8\",\"4869\":\"Q96RU2;Q96RU2-2\",\"4870\":\"Q96RU3-3;Q96RU3-5;Q96RU3-2;Q96RU3;Q96RU3-4\",\"4871\":\"Q96RV3-4;Q96RV3-3;Q96RV3;Q96RV3-2\",\"4872\":\"Q96RW7;Q96RW7-2\",\"4873\":\"Q96RY5\",\"4874\":\"Q96RY7\",\"4875\":\"Q96S15\",\"4876\":\"Q96S21-2;Q96S21\",\"4877\":\"Q96S44\",\"4878\":\"Q96S52;Q96S52-2\",\"4879\":\"Q96S55-2;Q96S55;Q96S55-3\",\"4880\":\"Q96S59;Q96S59-2;Q96S59-3\",\"4881\":\"Q96S66;Q96S66-2;Q96S66-3;Q96S66-4\",\"4882\":\"Q96S90;Q96S90-2\",\"4883\":\"Q96S97\",\"4884\":\"Q96S99\",\"4885\":\"Q96SB3\",\"4886\":\"Q96SB4-3;Q96SB4-4;Q96SB4\",\"4887\":\"Q96SB8;Q96SB8-2\",\"4888\":\"Q96SI1;Q96SI1-2\",\"4889\":\"Q96SI9;Q96SI9-2\",\"4890\":\"Q96SK2;Q96SK2-2;Q96SK2-3\",\"4891\":\"Q96SN8-3;Q96SN8-2;Q96SN8;Q96SN8-4\",\"4892\":\"Q96SQ9;Q96SQ9-2\",\"4893\":\"Q96ST2-3;Q96ST2-2;Q96ST2\",\"4894\":\"Q96ST3\",\"4895\":\"Q96SU4-7;Q96SU4-2;Q96SU4;Q96SU4-6;Q96SU4-3;Q96SU4-5;Q96SU4-4\",\"4896\":\"Q96SY0;Q96SY0-4;Q96SY0-3\",\"4897\":\"Q96SZ5\",\"4898\":\"Q96SZ6;Q96SZ6-4\",\"4899\":\"Q96T17-4;Q96T17;Q96T17-2;Q96T17-3;Q96T17-5\",\"4900\":\"Q96T21-2;Q96T21-3;Q96T21\",\"4901\":\"Q96T23;Q96T23-2;Q96T23-3\",\"4902\":\"Q96T37-4;Q96T37-2;Q96T37-3;Q96T37\",\"4903\":\"Q96T51;Q96T51-2\",\"4904\":\"Q96T58\",\"4905\":\"Q96T60;Q96T60-2\",\"4906\":\"Q96T76-9;Q96T76;Q96T76-8;Q96T76-5\",\"4907\":\"Q96T88;Q96T88-2\",\"4908\":\"Q96TA1-2;Q96TA1\",\"4909\":\"Q96TA2;Q96TA2-2;Q96TA2-3\",\"4910\":\"Q96TC7;Q96TC7-2\",\"4911\":\"Q99417\",\"4912\":\"Q99426;Q99426-2\",\"4913\":\"Q99436;Q99436-2\",\"4914\":\"Q99439;Q99439-2\",\"4915\":\"Q99442\",\"4916\":\"Q99447;Q99447-3;Q99447-4;Q99447-2\",\"4917\":\"Q99459\",\"4918\":\"Q99460;Q99460-2\",\"4919\":\"Q99470\",\"4920\":\"Q99471\",\"4921\":\"Q99487\",\"4922\":\"Q99490\",\"4923\":\"Q99496;Q99496-2\",\"4924\":\"Q99497\",\"4925\":\"Q99500\",\"4926\":\"Q99501\",\"4927\":\"Q99504-3;Q99504-4;Q99504-5;Q99504;Q99504-2\",\"4928\":\"Q99519\",\"4929\":\"Q99523;Q99523-2\",\"4930\":\"Q99536;Q99536-3;Q99536-2\",\"4931\":\"Q99538;Q99538-2;Q99538-3\",\"4932\":\"Q99541\",\"4933\":\"Q99543;Q99543-2\",\"4934\":\"Q99549;Q99549-2\",\"4935\":\"Q99551\",\"4936\":\"Q99567\",\"4937\":\"Q99569-2;Q99569\",\"4938\":\"Q99570\",\"4939\":\"Q99571-3;Q99571;Q99571-2\",\"4940\":\"Q99574\",\"4941\":\"Q99575\",\"4942\":\"Q99584\",\"4943\":\"Q99590;Q99590-2\",\"4944\":\"Q99598\",\"4945\":\"Q99613-2;Q99613\",\"4946\":\"Q99614\",\"4947\":\"Q99615;Q99615-2\",\"4948\":\"Q99618\",\"4949\":\"Q99622\",\"4950\":\"Q99623;Q99623-2\",\"4951\":\"Q99627-2;Q99627\",\"4952\":\"Q99633\",\"4953\":\"Q99640-3;Q99640;Q99640-4;Q99640-2\",\"4954\":\"Q99643-5;Q99643-3;Q99643\",\"4955\":\"Q99650\",\"4956\":\"Q99653\",\"4957\":\"Q99661\",\"4958\":\"Q99685;Q99685-2\",\"4959\":\"Q99700-4;Q99700;Q99700-2;Q99700-5\",\"4960\":\"Q99707;Q99707-2\",\"4961\":\"Q99714;Q99714-2\",\"4962\":\"Q99715;Q99715-4;Q99715-2\",\"4963\":\"Q99717;Q15797\",\"4964\":\"Q99720;Q99720-4;Q99720-5;Q99720-3;Q99720-2\",\"4965\":\"Q99728-3;Q99728-2;Q99728\",\"4966\":\"Q99729\",\"4967\":\"Q99729-3;Q99729-4;Q99729-2\",\"4968\":\"Q99733;Q99733-2\",\"4969\":\"Q99741\",\"4970\":\"Q99747;Q99747-2\",\"4971\":\"Q99755-3;Q99755-2;Q99755-4\",\"4972\":\"Q99757\",\"4973\":\"Q99766\",\"4974\":\"Q99797\",\"4975\":\"Q99798\",\"4976\":\"Q99805\",\"4977\":\"Q99807-2;Q99807\",\"4978\":\"Q99808;Q99808-2\",\"4979\":\"Q99816;Q99816-2\",\"4980\":\"Q99828;Q99828-2\",\"4981\":\"Q99829\",\"4982\":\"Q99832;Q99832-3;Q99832-4;Q99832-2\",\"4983\":\"Q99848\",\"4984\":\"Q99871-3;Q99871;Q99871-2\",\"4985\":\"Q99873-3;Q99873-2;Q99873;Q99873-5\",\"4986\":\"Q99933;Q99933-4;Q99933-3;Q99933-2\",\"4987\":\"Q99941-2;Q99941\",\"4988\":\"Q99942\",\"4989\":\"Q99943\",\"4990\":\"Q99959-2;Q99959\",\"4991\":\"Q99961;Q99961-3;Q99961-2\",\"4992\":\"Q99985\",\"4993\":\"Q99986\",\"4994\":\"Q99996-6;Q99996-5;Q99996-3;Q99996-1;Q99996\",\"4995\":\"Q9BPW8\",\"4996\":\"Q9BPX3\",\"4997\":\"Q9BPX5\",\"4998\":\"Q9BPX6;Q9BPX6-3;Q9BPX6-2;Q9BPX6-5;Q9BPX6-4\",\"4999\":\"Q9BPZ7-3;Q9BPZ7-2;Q9BPZ7;Q9BPZ7-5;Q9BPZ7-4;Q9BPZ7-6\",\"5000\":\"Q9BQ15\",\"5001\":\"Q9BQ24;Q9BQ24-2\",\"5002\":\"Q9BQ39\",\"5003\":\"Q9BQ52;Q9BQ52-4;Q9BQ52-3\",\"5004\":\"Q9BQ61\",\"5005\":\"Q9BQ67\",\"5006\":\"Q9BQ69\",\"5007\":\"Q9BQ70\",\"5008\":\"Q9BQ75-2;Q9BQ75\",\"5009\":\"Q9BQ95;Q9BQ95-2\",\"5010\":\"Q9BQA1;Q9BQA1-2\",\"5011\":\"Q9BQA9-2;Q9BQA9\",\"5012\":\"Q9BQB6-3;Q9BQB6-2;Q9BQB6\",\"5013\":\"Q9BQC3;Q9BQC3-3;Q9BQC3-2\",\"5014\":\"Q9BQC6\",\"5015\":\"Q9BQD3\",\"5016\":\"Q9BQD7\",\"5017\":\"Q9BQE3\",\"5018\":\"Q9BQE4\",\"5019\":\"Q9BQE5\",\"5020\":\"Q9BQF6-2;Q9BQF6;Q9BQF6-4;Q9BQF6-5\",\"5021\":\"Q9BQG0;Q9BQG0-2\",\"5022\":\"Q9BQG2\",\"5023\":\"Q9BQI0-3;Q9BQI0;Q9BQI0-2\",\"5024\":\"Q9BQI6\",\"5025\":\"Q9BQL6;Q9BQL6-2;Q9BQL6-4\",\"5026\":\"Q9BQP7\",\"5027\":\"Q9BQT8-2;Q9BQT8\",\"5028\":\"Q9BR61\",\"5029\":\"Q9BR76\",\"5030\":\"Q9BR77-2;Q9BR77\",\"5031\":\"Q9BRA2\",\"5032\":\"Q9BRB3-2;Q9BRB3-3;Q9BRB3\",\"5033\":\"Q9BRD0;Q9BRD0-2\",\"5034\":\"Q9BRF8;Q9BRF8-2\",\"5035\":\"Q9BRG1\",\"5036\":\"Q9BRJ2\",\"5037\":\"Q9BRJ6\",\"5038\":\"Q9BRJ7;Q9BRJ7-2\",\"5039\":\"Q9BRK5;Q9BRK5-6;Q9BRK5-4;Q9BRK5-2\",\"5040\":\"Q9BRL6-2;Q9BRL6\",\"5041\":\"Q9BRN9-2;Q9BRN9\",\"5042\":\"Q9BRP1\",\"5043\":\"Q9BRP4;Q9BRP4-2;Q9BRP4-3\",\"5044\":\"Q9BRP8;Q9BRP8-2\",\"5045\":\"Q9BRQ0\",\"5046\":\"Q9BRQ6\",\"5047\":\"Q9BRQ8;Q9BRQ8-2\",\"5048\":\"Q9BRR6-2;Q9BRR6\",\"5049\":\"Q9BRR8\",\"5050\":\"Q9BRS2\",\"5051\":\"Q9BRT2\",\"5052\":\"Q9BRT3\",\"5053\":\"Q9BRT6\",\"5054\":\"Q9BRT9\",\"5055\":\"Q9BRU9\",\"5056\":\"Q9BRV8;Q9BRV8-2\",\"5057\":\"Q9BRX2\",\"5058\":\"Q9BRX5;Q9BRX5-3\",\"5059\":\"Q9BRX8-2;Q9BRX8\",\"5060\":\"Q9BRZ2\",\"5061\":\"Q9BS26\",\"5062\":\"Q9BSC4;Q9BSC4-2;Q9BSC4-4\",\"5063\":\"Q9BSD7\",\"5064\":\"Q9BSF4\",\"5065\":\"Q9BSH4\",\"5066\":\"Q9BSH5\",\"5067\":\"Q9BSI4;Q9BSI4-2\",\"5068\":\"Q9BSJ2-4;Q9BSJ2;Q9BSJ2-3\",\"5069\":\"Q9BSJ5;Q9BSJ5-3;Q9BSJ5-2\",\"5070\":\"Q9BSJ8-2\",\"5071\":\"Q9BSK2\",\"5072\":\"Q9BSQ5;Q9BSQ5-2;Q9BSQ5-3;Q9BSQ5-4\",\"5073\":\"Q9BSR8\",\"5074\":\"Q9BSU1\",\"5075\":\"Q9BSV6\",\"5076\":\"Q9BT09\",\"5077\":\"Q9BT17;Q9BT17-2\",\"5078\":\"Q9BT22;Q9BT22-2\",\"5079\":\"Q9BT25;Q9BT25-2\",\"5080\":\"Q9BT40-2;Q9BT40\",\"5081\":\"Q9BT67;Q9BT67-2\",\"5082\":\"Q9BT73\",\"5083\":\"Q9BT78;Q9BT78-2\",\"5084\":\"Q9BTA9;Q9BTA9-2;Q9BTA9-3\",\"5085\":\"Q9BTC0;Q9BTC0-1\",\"5086\":\"Q9BTC8;Q9BTC8-2\",\"5087\":\"Q9BTD8-4;Q9BTD8-2;Q9BTD8-3;Q9BTD8\",\"5088\":\"Q9BTE1;Q9BTE1-2;Q9BTE1-3\",\"5089\":\"Q9BTE3;Q9BTE3-2;Q9BTE3-3\",\"5090\":\"Q9BTE6;Q9BTE6-2;Q9BTE6-3\",\"5091\":\"Q9BTE7\",\"5092\":\"Q9BTL3\",\"5093\":\"Q9BTT0-3;Q9BTT0\",\"5094\":\"Q9BTT4\",\"5095\":\"Q9BTT6;Q9BTT6-2\",\"5096\":\"Q9BTU6\",\"5097\":\"Q9BTV4\",\"5098\":\"Q9BTW9;Q9BTW9-4;Q9BTW9-5\",\"5099\":\"Q9BTX1-6;Q9BTX1-5;Q9BTX1-2;Q9BTX1;Q9BTX1-4\",\"5100\":\"Q9BTY2\",\"5101\":\"Q9BTY7\",\"5102\":\"Q9BTZ2-8;Q9BTZ2-4;Q9BTZ2;Q9BTZ2-5\",\"5103\":\"Q9BU23;Q9BU23-2;Q9BU23-3\",\"5104\":\"Q9BU61;Q9BU61-2\",\"5105\":\"Q9BU76;Q9BU76-4;Q9BU76-3\",\"5106\":\"Q9BU89\",\"5107\":\"Q9BUB5;Q9BUB5-2;Q9BUB5-3\",\"5108\":\"Q9BUB7;Q9BUB7-2\",\"5109\":\"Q9BUE6-2;Q9BUE6\",\"5110\":\"Q9BUF5\",\"5111\":\"Q9BUH6\",\"5112\":\"Q9BUI4\",\"5113\":\"Q9BUJ2-2;Q9BUJ2;Q9BUJ2-4;Q9BUJ2-3\",\"5114\":\"Q9BUK6-7;Q9BUK6-3;Q9BUK6-2;Q9BUK6\",\"5115\":\"Q9BUL5-4;Q9BUL5;Q9BUL5-2;Q9BUL5-3\",\"5116\":\"Q9BUL8\",\"5117\":\"Q9BUL9\",\"5118\":\"Q9BUM1\",\"5119\":\"Q9BUN8-2;Q9BUN8\",\"5120\":\"Q9BUP3-3;Q9BUP3\",\"5121\":\"Q9BUQ8\",\"5122\":\"Q9BUR4\",\"5123\":\"Q9BUR5;Q9BUR5-2\",\"5124\":\"Q9BUT9\",\"5125\":\"Q9BUV8-4;Q9BUV8-3;Q9BUV8-2;Q9BUV8;Q9BUV8-5\",\"5126\":\"Q9BUZ4\",\"5127\":\"Q9BV10\",\"5128\":\"Q9BV20;Q9BV20-2\",\"5129\":\"Q9BV23\",\"5130\":\"Q9BV35-4;Q9BV35-2;Q9BV35;Q9BV35-3\",\"5131\":\"Q9BV38\",\"5132\":\"Q9BV40\",\"5133\":\"Q9BV44\",\"5134\":\"Q9BV57;Q9BV57-2\",\"5135\":\"Q9BV68\",\"5136\":\"Q9BV79;Q9BV79-2\",\"5137\":\"Q9BV94-2;Q9BV94\",\"5138\":\"Q9BVA0\",\"5139\":\"Q9BVC3\",\"5140\":\"Q9BVC4;Q9BVC4-3;Q9BVC4-5;Q9BVC4-4\",\"5141\":\"Q9BVC5;Q9BVC5-2\",\"5142\":\"Q9BVC6\",\"5143\":\"Q9BVG4\",\"5144\":\"Q9BVG8-2;Q9BVG8;Q9BVG8-6;Q9BVG8-5;Q9BVG8-4\",\"5145\":\"Q9BVG9\",\"5146\":\"Q9BVI0\",\"5147\":\"Q9BVI4\",\"5148\":\"Q9BVJ6;Q9BVJ6-3;Q9BVJ6-2\",\"5149\":\"Q9BVJ7\",\"5150\":\"Q9BVK2-2;Q9BVK2\",\"5151\":\"Q9BVK6\",\"5152\":\"Q9BVK8;Q9BVK8-2\",\"5153\":\"Q9BVL2-2;Q9BVL2-3;Q9BVL2\",\"5154\":\"Q9BVL4\",\"5155\":\"Q9BVM2\",\"5156\":\"Q9BVN2-4;Q9BVN2;Q9BVN2-2;Q9BVN2-3\",\"5157\":\"Q9BVP2-2;Q9BVP2\",\"5158\":\"Q9BVQ7;Q9BVQ7-2;Q9BVQ7-3\",\"5159\":\"Q9BVS4;Q9BVS4-2\",\"5160\":\"Q9BVS5\",\"5161\":\"Q9BVT8\",\"5162\":\"Q9BVV7\",\"5163\":\"Q9BW19\",\"5164\":\"Q9BW27;Q9BW27-3;Q9BW27-2\",\"5165\":\"Q9BW60;Q9BW60-2\",\"5166\":\"Q9BW66-3;Q9BW66;Q9BW66-2\",\"5167\":\"Q9BW71;Q9BW71-3;Q9BW71-2\",\"5168\":\"Q9BW85\",\"5169\":\"Q9BW91-2;Q9BW91\",\"5170\":\"Q9BW92;Q9BW92-2\",\"5171\":\"Q9BWD1;Q9BWD1-2\",\"5172\":\"Q9BWE0;Q9BWE0-4\",\"5173\":\"Q9BWF3;Q9BWF3-4;Q9BWF3-3\",\"5174\":\"Q9BWH2\",\"5175\":\"Q9BWH6;Q9BWH6-2;Q9BWH6-3\",\"5176\":\"Q9BWJ5\",\"5177\":\"Q9BWL3-4;Q9BWL3-2;Q9BWL3;Q9BWL3-5;Q9BWL3-3\",\"5178\":\"Q9BWM7\",\"5179\":\"Q9BWN1\",\"5180\":\"Q9BWS9-3;Q9BWS9;Q9BWS9-2\",\"5181\":\"Q9BWT1-5;Q9BWT1;Q9BWT1-6;Q9BWT1-2;Q9BWT1-3\",\"5182\":\"Q9BWT3;Q9BWT3-2\",\"5183\":\"Q9BWT6\",\"5184\":\"Q9BWU0\",\"5185\":\"Q9BWU1;Q9BWU1-2\",\"5186\":\"Q9BWW4-2;Q9BWW4-3;Q9BWW4\",\"5187\":\"Q9BX10-4;Q9BX10;Q9BX10-2\",\"5188\":\"Q9BX40\",\"5189\":\"Q9BX63;Q9BX63-2\",\"5190\":\"Q9BX66-12;Q9BX66-8;Q9BX66-6;Q9BX66-5;Q9BX66-9;Q9BX66-4;Q9BX66-10\",\"5191\":\"Q9BX68\",\"5192\":\"Q9BX70\",\"5193\":\"Q9BX95\",\"5194\":\"Q9BXB1-2;Q9BXB1\",\"5195\":\"Q9BXB4\",\"5196\":\"Q9BXB5;Q9BXB5-2\",\"5197\":\"Q9BXF6\",\"5198\":\"Q9BXI6;Q9BXI6-2\",\"5199\":\"Q9BXI9;Q9BXI9-1;Q9BXI9-3\",\"5200\":\"Q9BXJ8-2\",\"5201\":\"Q9BXJ9;Q9BXJ9-4\",\"5202\":\"Q9BXK1\",\"5203\":\"Q9BXK5;Q9BXK5-4\",\"5204\":\"Q9BXP2;Q9BXP2-2;Q9BXP2-3;Q9BXP2-4\",\"5205\":\"Q9BXP5-2;Q9BXP5;Q9BXP5-4;Q9BXP5-3\",\"5206\":\"Q9BXR0\",\"5207\":\"Q9BXS0-3;Q9BXS0-2;Q9BXS0\",\"5208\":\"Q9BXS4\",\"5209\":\"Q9BXS5;Q9BXS5-2\",\"5210\":\"Q9BXS6-2;Q9BXS6;Q9BXS6-7;Q9BXS6-3;Q9BXS6-5\",\"5211\":\"Q9BXW6;Q9BXW6-2;Q9BXW6-4\",\"5212\":\"Q9BXW7-2;Q9BXW7\",\"5213\":\"Q9BXW9;Q9BXW9-1;Q9BXW9-3\",\"5214\":\"Q9BXX3\",\"5215\":\"Q9BXY0\",\"5216\":\"Q9BY12;Q9BY12-2;Q9BY12-3\",\"5217\":\"Q9BY32;Q9BY32-3;Q9BY32-2\",\"5218\":\"Q9BY42\",\"5219\":\"Q9BY43;Q9BY43-2\",\"5220\":\"Q9BY44;Q9BY44-3;Q9BY44-4\",\"5221\":\"Q9BY49;Q9BY49-2\",\"5222\":\"Q9BY50\",\"5223\":\"Q9BY67-5;Q9BY67;Q9BY67-4;Q9BY67-3;Q9BY67-2\",\"5224\":\"Q9BY77\",\"5225\":\"Q9BY84\",\"5226\":\"Q9BY89\",\"5227\":\"Q9BYB4;Q9BYB4-2\",\"5228\":\"Q9BYC8\",\"5229\":\"Q9BYC9\",\"5230\":\"Q9BYD1\",\"5231\":\"Q9BYD2\",\"5232\":\"Q9BYD3;Q9BYD3-2\",\"5233\":\"Q9BYD6\",\"5234\":\"Q9BYG3\",\"5235\":\"Q9BYI3-3\",\"5236\":\"Q9BYJ9\",\"5237\":\"Q9BYK8;Q9BYK8-2\",\"5238\":\"Q9BYN0\",\"5239\":\"Q9BYN8\",\"5240\":\"Q9BYT8\",\"5241\":\"Q9BYV8;Q9BYV8-5;Q9BYV8-2\",\"5242\":\"Q9BYW2;Q9BYW2-2;Q9BYW2-3\",\"5243\":\"Q9BZ23;Q9BZ23-3;Q9BZ23-4\",\"5244\":\"Q9BZ29-4;Q9BZ29-3;Q9BZ29\",\"5245\":\"Q9BZ67-2;Q9BZ67;Q9BZ67-3\",\"5246\":\"Q9BZ71;Q9BZ71-2;Q9BZ71-3\",\"5247\":\"Q9BZ95;Q9BZ95-4;Q9BZ95-5;Q9BZ95-2\",\"5248\":\"Q9BZC7-3;Q9BZC7;Q9BZC7-2\",\"5249\":\"Q9BZD4\",\"5250\":\"Q9BZE1\",\"5251\":\"Q9BZE4;Q9BZE4-2;Q9BZE4-3\",\"5252\":\"Q9BZF1;Q9BZF1-2;Q9BZF1-3\",\"5253\":\"Q9BZF9-2;Q9BZF9\",\"5254\":\"Q9BZG1;Q9BZG1-4;Q9BZG1-2\",\"5255\":\"Q9BZG8;Q9BZG8-3;Q9BZG8-2\",\"5256\":\"Q9BZH6\",\"5257\":\"Q9BZI7-2;Q9BZI7\",\"5258\":\"Q9BZJ0-2;Q9BZJ0-3;Q9BZJ0\",\"5259\":\"Q9BZJ4-2;Q9BZJ4\",\"5260\":\"Q9BZK7\",\"5261\":\"Q9BZL1\",\"5262\":\"Q9BZL4\",\"5263\":\"Q9BZL6-3;Q9BZL6;Q9BZL6-2\",\"5264\":\"Q9BZM4\",\"5265\":\"Q9BZM5;Q6H3X3-2;Q5VY80;Q6H3X3\",\"5266\":\"Q9BZQ6-2;Q9BZQ6\",\"5267\":\"Q9BZQ8\",\"5268\":\"Q9BZX2\",\"5269\":\"Q9BZZ5-2;Q9BZZ5-5\",\"5270\":\"Q9C005\",\"5271\":\"Q9C035-2;Q9C035;Q9C035-4;Q9C035-3;Q9C035-6;Q9C035-5\",\"5272\":\"Q9C037-3;Q9C037-2;Q9C037\",\"5273\":\"Q9C040;Q9C040-2\",\"5274\":\"Q9C086\",\"5275\":\"Q9C0B0\",\"5276\":\"Q9C0B1\",\"5277\":\"Q9C0B5-2;Q9C0B5\",\"5278\":\"Q9C0B7\",\"5279\":\"Q9C0B9\",\"5280\":\"Q9C0C2\",\"5281\":\"Q9C0C4\",\"5282\":\"Q9C0C9\",\"5283\":\"Q9C0D3\",\"5284\":\"Q9C0D5;Q9C0D5-2\",\"5285\":\"Q9C0E2\",\"5286\":\"Q9C0E8-2;Q9C0E8;Q9C0E8-4;Q9C0E8-3\",\"5287\":\"Q9C0F1;Q9C0F1-2\",\"5288\":\"Q9C0G6;Q9C0G6-4\",\"5289\":\"Q9C0H2-3;Q9C0H2-2;Q9C0H2;Q9C0H2-4\",\"5290\":\"Q9C0H5;Q9C0H5-2\",\"5291\":\"Q9C0I1-3;Q9C0I1-2;Q9C0I1\",\"5292\":\"Q9C0J8\",\"5293\":\"Q9GZL7\",\"5294\":\"Q9GZM5\",\"5295\":\"Q9GZN1;Q9GZN1-2\",\"5296\":\"Q9GZN8;Q9GZN8-2\",\"5297\":\"Q9GZP4-2;Q9GZP4\",\"5298\":\"Q9GZP8-2\",\"5299\":\"Q9GZP9\",\"5300\":\"Q9GZQ3\",\"5301\":\"Q9GZR1-2;Q9GZR1\",\"5302\":\"Q9GZR2\",\"5303\":\"Q9GZR7;Q9GZR7-2\",\"5304\":\"Q9GZS1;Q9GZS1-1\",\"5305\":\"Q9GZS3\",\"5306\":\"Q9GZT3-2;Q9GZT3\",\"5307\":\"Q9GZT6;Q9GZT6-2;Q9GZT6-3\",\"5308\":\"Q9GZT8;Q9GZT8-2\",\"5309\":\"Q9GZT9;Q9GZT9-2\",\"5310\":\"Q9GZU1\",\"5311\":\"Q9GZU3\",\"5312\":\"Q9GZU7-3;Q9GZU7-2;Q9GZU7\",\"5313\":\"Q9GZU8\",\"5314\":\"Q9GZY4\",\"5315\":\"Q9GZY8-2\",\"5316\":\"Q9GZZ1;Q9GZZ1-2\",\"5317\":\"Q9GZZ9;Q9GZZ9-2\",\"5318\":\"Q9H000-2;Q9H000\",\"5319\":\"Q9H061\",\"5320\":\"Q9H074;Q9H074-2;Q9H074-3\",\"5321\":\"Q9H078-2;Q9H078;Q9H078-3;Q9H078-5;Q9H078-4\",\"5322\":\"Q9H081\",\"5323\":\"Q9H082\",\"5324\":\"Q9H089\",\"5325\":\"Q9H098\",\"5326\":\"Q9H0A0;Q9H0A0-2\",\"5327\":\"Q9H0A8;Q9H0A8-2;Q9H0A8-3\",\"5328\":\"Q9H0B6;Q9H0B6-2\",\"5329\":\"Q9H0C5;Q9H0C5-2\",\"5330\":\"Q9H0C8\",\"5331\":\"Q9H0D6;Q9H0D6-2\",\"5332\":\"Q9H0E2\",\"5333\":\"Q9H0E3-3;Q9H0E3\",\"5334\":\"Q9H0E9-2;Q9H0E9-4;Q9H0E9;Q9H0E9-3\",\"5335\":\"Q9H0G5\",\"5336\":\"Q9H0H0\",\"5337\":\"Q9H0H5\",\"5338\":\"Q9H0J9\",\"5339\":\"Q9H0L4\",\"5340\":\"Q9H0P0;Q9H0P0-3;Q9H0P0-2;Q9H0P0-1\",\"5341\":\"Q9H0R4-2;Q9H0R4\",\"5342\":\"Q9H0R6;Q9H0R6-2\",\"5343\":\"Q9H0S4;Q9H0S4-2\",\"5344\":\"Q9H0T7\",\"5345\":\"Q9H0U3;Q9H0U3-2\",\"5346\":\"Q9H0U4;Q92928\",\"5347\":\"Q9H0U6\",\"5348\":\"Q9H0U9\",\"5349\":\"Q9H0V9-2;Q9H0V9;Q9H0V9-3\",\"5350\":\"Q9H0W8;Q9H0W8-2\",\"5351\":\"Q9H0X4;Q9H0X4-2\",\"5352\":\"Q9H0X9;Q9H0X9-2;Q9H0X9-3\",\"5353\":\"Q9H116\",\"5354\":\"Q9H147\",\"5355\":\"Q9H173\",\"5356\":\"Q9H1A3-2;Q9H1A3\",\"5357\":\"Q9H1A4\",\"5358\":\"Q9H1B5;Q9H1B5-2\",\"5359\":\"Q9H1B7\",\"5360\":\"Q9H1C3\",\"5361\":\"Q9H1C7\",\"5362\":\"Q9H1D9\",\"5363\":\"Q9H1E3;Q9H1E3-2\",\"5364\":\"Q9H1E5\",\"5365\":\"Q9H1H9-3;Q9H1H9-4;Q9H1H9-2;Q9H1H9\",\"5366\":\"Q9H1I8;Q9H1I8-3\",\"5367\":\"Q9H1J1;Q9H1J1-2\",\"5368\":\"Q9H1K0\",\"5369\":\"Q9H1K1;Q9H1K1-2\",\"5370\":\"Q9H1P3-2;Q9H1P3\",\"5371\":\"Q9H1U4\",\"5372\":\"Q9H1X3;Q9H1X3-2\",\"5373\":\"Q9H1Y0;Q9H1Y0-2\",\"5374\":\"Q9H1Z4;Q9H1Z4-2\",\"5375\":\"Q9H1Z9\",\"5376\":\"Q9H211\",\"5377\":\"Q9H223\",\"5378\":\"Q9H237-5;Q9H237-4;Q9H237-3;Q9H237-2;Q9H237\",\"5379\":\"Q9H267;Q9H267-2\",\"5380\":\"Q9H269;Q9H269-2\",\"5381\":\"Q9H270\",\"5382\":\"Q9H2C0\",\"5383\":\"Q9H2C2\",\"5384\":\"Q9H2D1\",\"5385\":\"Q9H2D6-3;Q9H2D6-2;Q9H2D6\",\"5386\":\"Q9H2F5;Q9H2F5-2;Q9H2F5-3\",\"5387\":\"Q9H2G2-2;Q9H2G2\",\"5388\":\"Q9H2H8\",\"5389\":\"Q9H2H9\",\"5390\":\"Q9H2J4\",\"5391\":\"Q9H2J7-3;Q9H2J7\",\"5392\":\"Q9H2K0\",\"5393\":\"Q9H2K8\",\"5394\":\"Q9H2M9\",\"5395\":\"Q9H2P0\",\"5396\":\"Q9H2P9;Q9H2P9-5;Q9H2P9-3;Q9H2P9-6;Q9H2P9-4\",\"5397\":\"Q9H2U1;Q9H2U1-2;Q9H2U1-3\",\"5398\":\"Q9H2U2;Q9H2U2-2;Q9H2U2-3;Q9H2U2-6\",\"5399\":\"Q9H2V7-5;Q9H2V7-3;Q9H2V7-2;Q9H2V7\",\"5400\":\"Q9H2W6\",\"5401\":\"Q9H2Y7;Q9H2Y7-2\",\"5402\":\"Q9H300;Q9H300-2\",\"5403\":\"Q9H307\",\"5404\":\"Q9H329-2\",\"5405\":\"Q9H330;Q9H330-3\",\"5406\":\"Q9H334-4;Q9H334-3;Q9H334-7;Q9H334;Q9H334-6;Q9H334-8\",\"5407\":\"Q9H3C7;Q9H3C7-3\",\"5408\":\"Q9H3E2\",\"5409\":\"Q9H3F6;Q9H3F6-2\",\"5410\":\"Q9H3H1-4;Q9H3H1;Q9H3H1-5;Q9H3H1-3;Q9H3H1-2\",\"5411\":\"Q9H3H5;Q9H3H5-2;Q9H3H5-3\",\"5412\":\"Q9H3K2\",\"5413\":\"Q9H3K6\",\"5414\":\"Q9H3M7;Q9H3M7-2\",\"5415\":\"Q9H3N1\",\"5416\":\"Q9H3P2\",\"5417\":\"Q9H3P7\",\"5418\":\"Q9H3Q1;Q9H3Q1-2\",\"5419\":\"Q9H3R5\",\"5420\":\"Q9H3S7\",\"5421\":\"Q9H3U1;Q9H3U1-2\",\"5422\":\"Q9H3U5;Q9H3U5-6;Q9H3U5-4;Q9H3U5-3;Q9H3U5-5\",\"5423\":\"Q9H3Z4-2;Q9H3Z4\",\"5424\":\"Q9H410-4;Q9H410\",\"5425\":\"Q9H444\",\"5426\":\"Q9H446-2;Q9H446\",\"5427\":\"Q9H467\",\"5428\":\"Q9H488;Q9H488-2\",\"5429\":\"Q9H490-2;Q9H490\",\"5430\":\"Q9H497;Q9H497-2\",\"5431\":\"Q9H4A3-2;Q9H4A3;Q9H4A3-5;Q9H4A3-6;Q9H4A3-7;Q9H4A3-4\",\"5432\":\"Q9H4A4\",\"5433\":\"Q9H4A5;Q9H4A5-2\",\"5434\":\"Q9H4A6\",\"5435\":\"Q9H4B0;Q9H4B0-2;Q9H4B0-3\",\"5436\":\"Q9H4F8;Q9H4F8-2\",\"5437\":\"Q9H4G0\",\"5438\":\"Q9H4G0-2\",\"5439\":\"Q9H4H8;Q9H4H8-2\",\"5440\":\"Q9H4I3;Q9H4I3-2\",\"5441\":\"Q9H4K7\",\"5442\":\"Q9H4L4\",\"5443\":\"Q9H4L5-2;Q9H4L5;Q9H4L5-4;Q9H4L5-3;Q9H4L5-6;Q9H4L5-5\",\"5444\":\"Q9H4L7-2;Q9H4L7;Q9H4L7-3\",\"5445\":\"Q9H4M9\",\"5446\":\"Q9H4P4-2;Q9H4P4\",\"5447\":\"Q9H4Z3\",\"5448\":\"Q9H501\",\"5449\":\"Q9H553;Q9H553-2\",\"5450\":\"Q9H568\",\"5451\":\"Q9H582;Q9H582-2\",\"5452\":\"Q9H583\",\"5453\":\"Q9H5H4\",\"5454\":\"Q9H5I5-2;Q9H5I5;Q9H5I5-4\",\"5455\":\"Q9H5K3\",\"5456\":\"Q9H5N1-2;Q9H5N1\",\"5457\":\"Q9H5Q4\",\"5458\":\"Q9H5U6;Q9H5U6-3;Q9H5U6-2\",\"5459\":\"Q9H5V9;Q9H5V9-3;Q9H5V9-2\",\"5460\":\"Q9H5Z1-2;Q9H5Z1\",\"5461\":\"Q9H649\",\"5462\":\"Q9H694;Q9H694-2\",\"5463\":\"Q9H6A0;Q9H6A0-2\",\"5464\":\"Q9H6A9\",\"5465\":\"Q9H6B4\",\"5466\":\"Q9H6D7;Q9H6D7-4;Q9H6D7-3\",\"5467\":\"Q9H6E4\",\"5468\":\"Q9H6E5\",\"5469\":\"Q9H6F5\",\"5470\":\"Q9H6H4;Q9H6H4-2\",\"5471\":\"Q9H6R0;Q9H6R0-2\",\"5472\":\"Q9H6R4-4;Q9H6R4;Q9H6R4-2;Q9H6R4-3\",\"5473\":\"Q9H6R6-2;Q9H6R6\",\"5474\":\"Q9H6S0\",\"5475\":\"Q9H6S3-3;Q9H6S3;Q9H6S3-2\",\"5476\":\"Q9H6T0-2;Q9H6T0\",\"5477\":\"Q9H6T3;Q9H6T3-2;Q9H6T3-3\",\"5478\":\"Q9H6U6-7;Q9H6U6-2;Q9H6U6;Q9H6U6-3;Q9H6U6-8\",\"5479\":\"Q9H6U8;Q9H6U8-3;Q9H6U8-2;Q9H6U8-4\",\"5480\":\"Q9H6V9-2;Q9H6V9;Q9H6V9-3\",\"5481\":\"Q9H6W3;Q9H6W3-2\",\"5482\":\"Q9H6X2-5;Q9H6X2;Q9H6X2-4;Q9H6X2-6;Q9H6X2-2;Q9H6X2-3\",\"5483\":\"Q9H6Y2;Q9H6Y2-2\",\"5484\":\"Q9H6Y7\",\"5485\":\"Q9H6Z4-2;Q9H6Z4\",\"5486\":\"Q9H773\",\"5487\":\"Q9H788-2;Q9H788\",\"5488\":\"Q9H792\",\"5489\":\"Q9H7B2\",\"5490\":\"Q9H7D0\",\"5491\":\"Q9H7D7-2;Q9H7D7\",\"5492\":\"Q9H7E2-3;Q9H7E2;Q9H7E2-2\",\"5493\":\"Q9H7E9;Q9H7E9-2\",\"5494\":\"Q9H7F0;Q9H7F0-2\",\"5495\":\"Q9H7H0-2;Q9H7H0;Q9H7H0-3\",\"5496\":\"Q9H7N4\",\"5497\":\"Q9H7U1-3;Q9H7U1;Q9H7U1-2\",\"5498\":\"Q9H7Z3\",\"5499\":\"Q9H7Z6;Q9H7Z6-2\",\"5500\":\"Q9H7Z7\",\"5501\":\"Q9H813;Q9H813-2\",\"5502\":\"Q9H814\",\"5503\":\"Q9H832;Q9H832-2\",\"5504\":\"Q9H845\",\"5505\":\"Q9H857-2;Q9H857-3\",\"5506\":\"Q9H869-3;Q9H869-2;Q9H869-9;Q9H869-5;Q9H869-6;Q9H869-4;Q9H869;Q9H869-8;Q9H869-7\",\"5507\":\"Q9H871\",\"5508\":\"Q9H875;Q9H875-2\",\"5509\":\"Q9H8G2\",\"5510\":\"Q9H8H0\",\"5511\":\"Q9H8H2;Q9H8H2-2;Q9H8H2-4\",\"5512\":\"Q9H8H3\",\"5513\":\"Q9H8M2;Q9H8M2-3;Q9H8M2-1;Q9H8M2-6\",\"5514\":\"Q9H8M5;Q9H8M5-2;Q9H8M5-3\",\"5515\":\"Q9H8V3-3;Q9H8V3;Q9H8V3-4\",\"5516\":\"Q9H8W3\",\"5517\":\"Q9H8X2\",\"5518\":\"Q9H8Y5\",\"5519\":\"Q9H8Y8;Q9H8Y8-3;Q9H8Y8-2\",\"5520\":\"Q9H900;Q9H900-2\",\"5521\":\"Q9H910-3;Q9H910;Q9H910-2\",\"5522\":\"Q9H936\",\"5523\":\"Q9H944;Q9H944-2\",\"5524\":\"Q9H967\",\"5525\":\"Q9H974;Q9H974-4;Q9H974-2;Q9H974-3\",\"5526\":\"Q9H981;Q9H981-2;Q9H981-3\",\"5527\":\"Q9H992-2;Q9H992\",\"5528\":\"Q9H993\",\"5529\":\"Q9H9A5;Q9H9A5-6;Q9H9A5-2;Q9H9A5-3;Q9H9A5-4;Q9H9A5-5\",\"5530\":\"Q9H9A6\",\"5531\":\"Q9H9B1;Q9H9B1-3;Q9H9B1-4\",\"5532\":\"Q9H9B4\",\"5533\":\"Q9H9C1;Q9H9C1-2\",\"5534\":\"Q9H9E3;Q9H9E3-3;Q9H9E3-2\",\"5535\":\"Q9H9F9\",\"5536\":\"Q9H9G7;Q9H9G7-2\",\"5537\":\"Q9H9H4\",\"5538\":\"Q9H9J2\",\"5539\":\"Q9H9J4;Q9H9J4-2\",\"5540\":\"Q9H9L3\",\"5541\":\"Q9H9L4\",\"5542\":\"Q9H9P8-2;Q9H9P8\",\"5543\":\"Q9H9Q2;Q9H9Q2-2;Q9H9Q2-3\",\"5544\":\"Q9H9Q4;Q9H9Q4-2\",\"5545\":\"Q9H9S5\",\"5546\":\"Q9H9T3;Q9H9T3-2;Q9H9T3-4;Q9H9T3-5\",\"5547\":\"Q9H9Y2\",\"5548\":\"Q9H9Y6-3;Q9H9Y6;Q9H9Y6-2;Q9H9Y6-5;Q9H9Y6-4\",\"5549\":\"Q9HA64\",\"5550\":\"Q9HA77\",\"5551\":\"Q9HAD4;Q9HAD4-2\",\"5552\":\"Q9HAH1\",\"5553\":\"Q9HAN9\",\"5554\":\"Q9HAS0\",\"5555\":\"Q9HAT2;Q9HAT2-2\",\"5556\":\"Q9HAU0-8;Q9HAU0;Q9HAU0-2;Q9HAU0-4;Q9HAU0-6;Q9HAU0-5;Q9HAU0-3\",\"5557\":\"Q9HAU4\",\"5558\":\"Q9HAU5;Q9HAU5-2\",\"5559\":\"Q9HAV0\",\"5560\":\"Q9HAV4\",\"5561\":\"Q9HAV7\",\"5562\":\"Q9HAW4;Q9HAW4-3;Q9HAW4-2\",\"5563\":\"Q9HAZ1\",\"5564\":\"Q9HB07\",\"5565\":\"Q9HB09-3;Q9HB09\",\"5566\":\"Q9HB19\",\"5567\":\"Q9HB21-2;Q9HB21\",\"5568\":\"Q9HB40;Q9HB40-2\",\"5569\":\"Q9HB71;Q9HB71-3\",\"5570\":\"Q9HB90\",\"5571\":\"Q9HB96\",\"5572\":\"Q9HBD1-4;Q9HBD1;Q9HBD1-6\",\"5573\":\"Q9HBE1-3;Q9HBE1;Q9HBE1-2;Q9HBE1-4\",\"5574\":\"Q9HBG4\",\"5575\":\"Q9HBG6-3;Q9HBG6-6;Q9HBG6;Q9HBG6-5;Q9HBG6-10;Q9HBG6-4;Q9HBG6-7;Q9HBG6-8;Q9HBG6-9;Q9HBG6-11\",\"5576\":\"Q9HBH0;Q9HBH0-2\",\"5577\":\"Q9HBH1\",\"5578\":\"Q9HBH5\",\"5579\":\"Q9HBI1;Q9HBI1-3;Q9HBI1-2\",\"5580\":\"Q9HBL0\",\"5581\":\"Q9HBL7\",\"5582\":\"Q9HBL8\",\"5583\":\"Q9HBM0;Q9HBM0-2\",\"5584\":\"Q9HBM1\",\"5585\":\"Q9HBR0;Q9HBR0-3;Q9HBR0-2\",\"5586\":\"Q9HC07;Q9HC07-2\",\"5587\":\"Q9HC21;Q9HC21-2\",\"5588\":\"Q9HC35;Q9HC35-2\",\"5589\":\"Q9HC36\",\"5590\":\"Q9HC38-2;Q9HC38;Q9HC38-3\",\"5591\":\"Q9HC44\",\"5592\":\"Q9HC52\",\"5593\":\"Q9HC62-2;Q9HC62\",\"5594\":\"Q9HCC0;Q9HCC0-2\",\"5595\":\"Q9HCD5\",\"5596\":\"Q9HCD6;Q9HCD6-2\",\"5597\":\"Q9HCE1;Q9HCE1-2\",\"5598\":\"Q9HCE5\",\"5599\":\"Q9HCF6-11\",\"5600\":\"Q9HCG8\",\"5601\":\"Q9HCH0;Q9HCH0-2;Q9HCH0-3\",\"5602\":\"Q9HCI5\",\"5603\":\"Q9HCI7-2;Q9HCI7\",\"5604\":\"Q9HCJ1\",\"5605\":\"Q9HCJ3-2;Q9HCJ3\",\"5606\":\"Q9HCK8;Q9HCK8-2\",\"5607\":\"Q9HCL2\",\"5608\":\"Q9HCM4-2;Q9HCM4-4;Q9HCM4-3;Q9HCM4\",\"5609\":\"Q9HCN4;Q9HCN4-5;Q9HCN4-3;Q9HCN4-2;Q9HCN4-4\",\"5610\":\"Q9HCN8\",\"5611\":\"Q9HCS7\",\"5612\":\"Q9HCU4\",\"5613\":\"Q9HCU5\",\"5614\":\"Q9HCU9\",\"5615\":\"Q9HCY8\",\"5616\":\"Q9HD15\",\"5617\":\"Q9HD20;Q9HD20-2\",\"5618\":\"Q9HD23;Q9HD23-4;Q9HD23-2\",\"5619\":\"Q9HD26-2;Q9HD26;Q9HD26-3\",\"5620\":\"Q9HD33-2;Q9HD33\",\"5621\":\"Q9HD34\",\"5622\":\"Q9HD42\",\"5623\":\"Q9HD45\",\"5624\":\"Q9HD47;Q9HD47-2;Q9HD47-4;Q9HD47-3\",\"5625\":\"Q9HD67;Q9HD67-3\",\"5626\":\"Q9HDC5\",\"5627\":\"Q9HDC9;Q9HDC9-2\",\"5628\":\"Q9NNW5\",\"5629\":\"Q9NNW7;Q9NNW7-2;Q9NNW7-3\",\"5630\":\"Q9NP50\",\"5631\":\"Q9NP58-4;Q9NP58\",\"5632\":\"Q9NP61-2;Q9NP61\",\"5633\":\"Q9NP64-3;Q9NP64-2;Q9NP64\",\"5634\":\"Q9NP66\",\"5635\":\"Q9NP72;Q9NP72-2;Q9NP72-3\",\"5636\":\"Q9NP73;Q9NP73-2;Q9NP73-3\",\"5637\":\"Q9NP74;Q9NP74-2\",\"5638\":\"Q9NP77;Q9NP77-2\",\"5639\":\"Q9NP79;Q9NP79-2\",\"5640\":\"Q9NP80-3;Q9NP80;Q9NP80-2\",\"5641\":\"Q9NP81;Q9NP81-2\",\"5642\":\"Q9NP92\",\"5643\":\"Q9NP97\",\"5644\":\"Q9NPA0\",\"5645\":\"Q9NPA8-2;Q9NPA8\",\"5646\":\"Q9NPD3\",\"5647\":\"Q9NPD8\",\"5648\":\"Q9NPE2\",\"5649\":\"Q9NPE3\",\"5650\":\"Q9NPF0;Q9NPF0-2\",\"5651\":\"Q9NPF4\",\"5652\":\"Q9NPF5\",\"5653\":\"Q9NPG3-2;Q9NPG3\",\"5654\":\"Q9NPG4\",\"5655\":\"Q9NPH3;Q9NPH3-2\",\"5656\":\"Q9NPI1\",\"5657\":\"Q9NPI6-2;Q9NPI6\",\"5658\":\"Q9NPJ3-2;Q9NPJ3\",\"5659\":\"Q9NPJ6;Q9NPJ6-2\",\"5660\":\"Q9NPL8\",\"5661\":\"Q9NPQ8-4;Q9NPQ8;Q9NPQ8-3;Q9NPQ8-2\",\"5662\":\"Q9NPR9\",\"5663\":\"Q9NQ29;Q9NQ29-3;Q9NQ29-2\",\"5664\":\"Q9NQ50\",\"5665\":\"Q9NQ55;Q9NQ55-2;Q9NQ55-3\",\"5666\":\"Q9NQ84;Q9NQ84-2\",\"5667\":\"Q9NQ88\",\"5668\":\"Q9NQ89\",\"5669\":\"Q9NQB0;Q9NQB0-10;Q9NQB0-3;Q9NQB0-7;Q9NQB0-5;Q9NQB0-8;Q9NQB0-16;Q9NQB0-13;Q9NQB0-2;Q9NQB0-11;Q9NQB0-6;Q9NQB0-4;Q9NQB0-9;Q9NQB0-12;Q9NQB0-15;Q9NQB0-14\",\"5670\":\"Q9NQC1;Q9NQC1-2;Q9NQC1-3\",\"5671\":\"Q9NQC3;Q9NQC3-4;Q9NQC3-6\",\"5672\":\"Q9NQC7-2;Q9NQC7\",\"5673\":\"Q9NQE9\",\"5674\":\"Q9NQG1\",\"5675\":\"Q9NQG5\",\"5676\":\"Q9NQG6\",\"5677\":\"Q9NQH7-2;Q9NQH7-4;Q9NQH7\",\"5678\":\"Q9NQP4\",\"5679\":\"Q9NQR1;Q9NQR1-2\",\"5680\":\"Q9NQR4\",\"5681\":\"Q9NQS1\",\"5682\":\"Q9NQS7-2;Q9NQS7\",\"5683\":\"Q9NQT4\",\"5684\":\"Q9NQT5\",\"5685\":\"Q9NQT8\",\"5686\":\"Q9NQW6;Q9NQW6-2\",\"5687\":\"Q9NQW7-2;Q9NQW7;Q9NQW7-4;Q9NQW7-3\",\"5688\":\"Q9NQX4\",\"5689\":\"Q9NQZ2\",\"5690\":\"Q9NQZ5\",\"5691\":\"Q9NR09\",\"5692\":\"Q9NR12;Q9NR12-2\",\"5693\":\"Q9NR28-2;Q9NR28;Q9NR28-3\",\"5694\":\"Q9NR30;Q9NR30-2\",\"5695\":\"Q9NR31;Q9NR31-2\",\"5696\":\"Q9NR33\",\"5697\":\"Q9NR45\",\"5698\":\"Q9NR46;Q9NR46-2\",\"5699\":\"Q9NR48-2;Q9NR48\",\"5700\":\"Q9NR50;Q9NR50-3;Q9NR50-2\",\"5701\":\"Q9NR56;Q9NR56-7;Q9NR56-6;Q9NR56-2;Q9NR56-5;Q9NR56-3;Q9NR56-4\",\"5702\":\"Q9NR77\",\"5703\":\"Q9NR99\",\"5704\":\"Q9NRA0-4;Q9NRA0-3;Q9NRA0-2;Q9NRA0;Q9NRA0-5\",\"5705\":\"Q9NRA2;Q9NRA2-2\",\"5706\":\"Q9NRA8-3;Q9NRA8;Q9NRA8-2\",\"5707\":\"Q9NRC1-3;Q9NRC1-2;Q9NRC1-6;Q9NRC1-5\",\"5708\":\"Q9NRC8;Q9NRC8-3\",\"5709\":\"Q9NRF8\",\"5710\":\"Q9NRG0\",\"5711\":\"Q9NRG4;Q9NRG4-2\",\"5712\":\"Q9NRG9;Q9NRG9-2\",\"5713\":\"Q9NRJ7\",\"5714\":\"Q9NRK6\",\"5715\":\"Q9NRL2;Q9NRL2-2\",\"5716\":\"Q9NRL3-3;Q9NRL3\",\"5717\":\"Q9NRM2\",\"5718\":\"Q9NRM7\",\"5719\":\"Q9NRN7\",\"5720\":\"Q9NRN9\",\"5721\":\"Q9NRP0;Q9NRP0-2\",\"5722\":\"Q9NRP2\",\"5723\":\"Q9NRR4-4;Q9NRR4-2;Q9NRR4;Q9NRR4-3\",\"5724\":\"Q9NRR5\",\"5725\":\"Q9NRV9\",\"5726\":\"Q9NRW3\",\"5727\":\"Q9NRW7;Q9NRW7-2\",\"5728\":\"Q9NRX1\",\"5729\":\"Q9NRX2\",\"5730\":\"Q9NRX4;Q9NRX4-2\",\"5731\":\"Q9NRX5\",\"5732\":\"Q9NRY2;Q9NRY2-2\",\"5733\":\"Q9NRY4\",\"5734\":\"Q9NRY5\",\"5735\":\"Q9NRZ7-2;Q9NRZ7;Q9NRZ7-3\",\"5736\":\"Q9NRZ9-2;Q9NRZ9;Q9NRZ9-5;Q9NRZ9-4;Q9NRZ9-3;Q9NRZ9-6\",\"5737\":\"Q9NS00;Q9NS00-2\",\"5738\":\"Q9NS15;Q9NS15-2\",\"5739\":\"Q9NS39\",\"5740\":\"Q9NS56\",\"5741\":\"Q9NS69\",\"5742\":\"Q9NS86\",\"5743\":\"Q9NS91\",\"5744\":\"Q9NS93\",\"5745\":\"Q9NSC5-2;Q9NSC5;Q9NSC5-5\",\"5746\":\"Q9NSD9;Q9NSD9-2\",\"5747\":\"Q9NSE4\",\"5748\":\"Q9NSI2-2;Q9NSI2\",\"5749\":\"Q9NSI6-3;Q9NSI6-2;Q9NSI6\",\"5750\":\"Q9NSK0;Q9NSK0-3;Q9NSK0-5\",\"5751\":\"Q9NSU2-2;Q9NSU2;Q9NSU2-1\",\"5752\":\"Q9NSV4;Q9NSV4-4;Q9NSV4-6;Q9NSV4-5;Q9NSV4-7;Q9NSV4-1\",\"5753\":\"Q9NSY1;Q9NSY1-2;Q9NSY1-3\",\"5754\":\"Q9NT62;Q9NT62-2\",\"5755\":\"Q9NTG7;Q9NTG7-2\",\"5756\":\"Q9NTI5-2;Q9NTI5\",\"5757\":\"Q9NTJ3;Q9NTJ3-2\",\"5758\":\"Q9NTJ4-2;Q9NTJ4;Q9NTJ4-4;Q9NTJ4-3\",\"5759\":\"Q9NTJ5;Q9NTJ5-2\",\"5760\":\"Q9NTK5;Q9NTK5-3\",\"5761\":\"Q9NTM9\",\"5762\":\"Q9NTX5-6;Q9NTX5-2;Q9NTX5;Q9NTX5-3\",\"5763\":\"Q9NTZ6\",\"5764\":\"Q9NU19\",\"5765\":\"Q9NU22\",\"5766\":\"Q9NU23\",\"5767\":\"Q9NU53\",\"5768\":\"Q9NUA8\",\"5769\":\"Q9NUD5;Q9NUD5-2\",\"5770\":\"Q9NUG6\",\"5771\":\"Q9NUI1;Q9NUI1-3\",\"5772\":\"Q9NUJ1;Q9NUJ1-2\",\"5773\":\"Q9NUL3-2;Q9NUL3;Q9NUL3-8;Q9NUL3-3;Q9NUL3-6;Q9NUL3-4\",\"5774\":\"Q9NUL7\",\"5775\":\"Q9NUM4\",\"5776\":\"Q9NUN5-3;Q9NUN5;Q9NUN5-2\",\"5777\":\"Q9NUP1\",\"5778\":\"Q9NUP9\",\"5779\":\"Q9NUQ2\",\"5780\":\"Q9NUQ3;Q9NUQ3-2\",\"5781\":\"Q9NUQ6;Q9NUQ6-4;Q9NUQ6-3\",\"5782\":\"Q9NUQ7\",\"5783\":\"Q9NUQ8;Q9NUQ8-2\",\"5784\":\"Q9NUQ9;Q9NUQ9-2\",\"5785\":\"Q9NUT2-4;Q9NUT2-5;Q9NUT2-2;Q9NUT2;Q9NUT2-3\",\"5786\":\"Q9NUU7;Q9NUU7-2\",\"5787\":\"Q9NUW8;Q9NUW8-2\",\"5788\":\"Q9NUX5-2;Q9NUX5\",\"5789\":\"Q9NUY8;Q9NUY8-2\",\"5790\":\"Q9NV06\",\"5791\":\"Q9NV31\",\"5792\":\"Q9NV56\",\"5793\":\"Q9NV58-2\",\"5794\":\"Q9NV66;Q9NV66-2\",\"5795\":\"Q9NV70;Q9NV70-2\",\"5796\":\"Q9NV88;Q9NV88-2;Q9NV88-3\",\"5797\":\"Q9NV92\",\"5798\":\"Q9NV96;Q9NV96-2;Q9NV96-3\",\"5799\":\"Q9NVA1;Q9NVA1-2;Q9NVA1-5;Q9NVA1-4;Q9NVA1-3\",\"5800\":\"Q9NVA2;Q9NVA2-2\",\"5801\":\"Q9NVC3;Q9NVC3-2\",\"5802\":\"Q9NVC6\",\"5803\":\"Q9NVD7\",\"5804\":\"Q9NVF7;Q9NVF7-2\",\"5805\":\"Q9NVG8;Q9NVG8-2\",\"5806\":\"Q9NVH0;Q9NVH0-2\",\"5807\":\"Q9NVH1-3;Q9NVH1;Q9NVH1-2\",\"5808\":\"Q9NVH2-3;Q9NVH2-2;Q9NVH2;Q9NVH2-4\",\"5809\":\"Q9NVI1;Q9NVI1-1;Q9NVI1-2\",\"5810\":\"Q9NVI7-2;Q9NVI7;Q9NVI7-3\",\"5811\":\"Q9NVJ2\",\"5812\":\"Q9NVM4-3;Q9NVM4;Q9NVM4-4;Q9NVM4-2\",\"5813\":\"Q9NVM6\",\"5814\":\"Q9NVM9;Q9NVM9-2\",\"5815\":\"Q9NVN8\",\"5816\":\"Q9NVP1\",\"5817\":\"Q9NVR2\",\"5818\":\"Q9NVS2-2;Q9NVS2\",\"5819\":\"Q9NVT9\",\"5820\":\"Q9NVU0-5;Q9NVU0;Q9NVU0-4;Q9NVU0-3;Q9NVU0-2\",\"5821\":\"Q9NVU7;Q9NVU7-2\",\"5822\":\"Q9NVV0\",\"5823\":\"Q9NVV4\",\"5824\":\"Q9NVX0;Q9NVX0-3;Q9NVX0-2\",\"5825\":\"Q9NVX2\",\"5826\":\"Q9NVZ3;Q9NVZ3-2;Q9NVZ3-4;Q9NVZ3-3\",\"5827\":\"Q9NW08-2;Q9NW08\",\"5828\":\"Q9NW13;Q9NW13-2\",\"5829\":\"Q9NW15;Q9NW15-2;Q9NW15-5;Q9NW15-4;Q9NW15-3\",\"5830\":\"Q9NW64;Q9NW64-2\",\"5831\":\"Q9NW68;Q9NW68-9;Q9NW68-8;Q9NW68-7;Q9NW68-3;Q9NW68-4\",\"5832\":\"Q9NW81-4;Q9NW81;Q9NW81-5\",\"5833\":\"Q9NW82\",\"5834\":\"Q9NWB6;Q9NWB6-3;Q9NWB6-2\",\"5835\":\"Q9NWH9\",\"5836\":\"Q9NWK9;Q9NWK9-2\",\"5837\":\"Q9NWM8\",\"5838\":\"Q9NWS0\",\"5839\":\"Q9NWS8;Q9NWS8-2\",\"5840\":\"Q9NWT1\",\"5841\":\"Q9NWU1;Q9NWU1-2\",\"5842\":\"Q9NWU2\",\"5843\":\"Q9NWU5;Q9NWU5-2;Q9NWU5-3\",\"5844\":\"Q9NWV4\",\"5845\":\"Q9NWV8;Q9NWV8-3\",\"5846\":\"Q9NWX6\",\"5847\":\"Q9NWY4\",\"5848\":\"Q9NWZ5-4;Q9NWZ5;Q9NWZ5-3;Q9NWZ5-2\",\"5849\":\"Q9NWZ8\",\"5850\":\"Q9NX00\",\"5851\":\"Q9NX05\",\"5852\":\"Q9NX08\",\"5853\":\"Q9NX14;Q9NX14-2\",\"5854\":\"Q9NX18\",\"5855\":\"Q9NX20\",\"5856\":\"Q9NX24\",\"5857\":\"Q9NX40;Q9NX40-3;Q9NX40-2;Q9NX40-4\",\"5858\":\"Q9NX46\",\"5859\":\"Q9NX47\",\"5860\":\"Q9NX55;Q9NX55-3\",\"5861\":\"Q9NX57\",\"5862\":\"Q9NX58\",\"5863\":\"Q9NX61;Q9NX61-2\",\"5864\":\"Q9NX62\",\"5865\":\"Q9NX63\",\"5866\":\"Q9NX70;Q9NX70-2\",\"5867\":\"Q9NX74\",\"5868\":\"Q9NXA8-2;Q9NXA8;Q9NXA8-3;Q9NXA8-4\",\"5869\":\"Q9NXC2;Q9NXC2-2\",\"5870\":\"Q9NXC5;Q9NXC5-2\",\"5871\":\"Q9NXD2;Q9NXD2-2\",\"5872\":\"Q9NXE4-2;Q9NXE4-6;Q9NXE4;Q9NXE4-4;Q9NXE4-8;Q9NXE4-3;Q9NXE4-10;Q9NXE4-9;Q9NXE4-7\",\"5873\":\"Q9NXE8\",\"5874\":\"Q9NXF1-2;Q9NXF1\",\"5875\":\"Q9NXG0-2;Q9NXG0;Q9NXG0-3\",\"5876\":\"Q9NXG2\",\"5877\":\"Q9NXH8\",\"5878\":\"Q9NXH9-2;Q9NXH9\",\"5879\":\"Q9NXL9;Q9NXL9-2;Q9NXL9-4\",\"5880\":\"Q9NXN4-2;Q9NXN4\",\"5881\":\"Q9NXR1;Q9NXR1-1\",\"5882\":\"Q9NXR7-4;Q9NXR7-3;Q9NXR7;Q9NXR7-1\",\"5883\":\"Q9NXS2;Q9NXS2-3\",\"5884\":\"Q9NXV6\",\"5885\":\"Q9NXW2;Q9NXW2-2\",\"5886\":\"Q9NXX6;Q9NXX6-2\",\"5887\":\"Q9NY12-2\",\"5888\":\"Q9NY27-2;Q9NY27;Q9NY27-3\",\"5889\":\"Q9NY33;Q9NY33-4\",\"5890\":\"Q9NY61\",\"5891\":\"Q9NY65-2;Q9NY65\",\"5892\":\"Q9NY93-2;Q9NY93\",\"5893\":\"Q9NYA1-2;Q9NYA1;Q9NYA1-3\",\"5894\":\"Q9NYB0\",\"5895\":\"Q9NYB9-2;Q9NYB9-4;Q9NYB9;Q9NYB9-3\",\"5896\":\"Q9NYD6\",\"5897\":\"Q9NYF8;Q9NYF8-2;Q9NYF8-4\",\"5898\":\"Q9NYG2;Q9NYG2-2\",\"5899\":\"Q9NYH9\",\"5900\":\"Q9NYJ1;Q9NYJ1-2\",\"5901\":\"Q9NYJ8;Q9NYJ8-2\",\"5902\":\"Q9NYK5;Q9NYK5-2\",\"5903\":\"Q9NYL2\",\"5904\":\"Q9NYL9\",\"5905\":\"Q9NYP3;Q9NYP3-2;Q9NYP3-3\",\"5906\":\"Q9NYP7;Q9NYP7-2\",\"5907\":\"Q9NYP9\",\"5908\":\"Q9NYQ6\",\"5909\":\"Q9NYU1\",\"5910\":\"Q9NYU2-2;Q9NYU2\",\"5911\":\"Q9NYV4;Q9NYV4-2;Q9NYV4-3\",\"5912\":\"Q9NYV6;Q9NYV6-3;Q9NYV6-2\",\"5913\":\"Q9NYY3\",\"5914\":\"Q9NYY8;Q9NYY8-2\",\"5915\":\"Q9NYZ3\",\"5916\":\"Q9NZ01\",\"5917\":\"Q9NZ08;Q9NZ08-2\",\"5918\":\"Q9NZ32\",\"5919\":\"Q9NZ43\",\"5920\":\"Q9NZ45\",\"5921\":\"Q9NZ53\",\"5922\":\"Q9NZ56\",\"5923\":\"Q9NZ63\",\"5924\":\"Q9NZB2-6;Q9NZB2;Q9NZB2-4\",\"5925\":\"Q9NZC3\",\"5926\":\"Q9NZC9\",\"5927\":\"Q9NZD8;Q9NZD8-2\",\"5928\":\"Q9NZI7-4;Q9NZI7\",\"5929\":\"Q9NZI8\",\"5930\":\"Q9NZJ0\",\"5931\":\"Q9NZJ4;Q9NZJ4-2\",\"5932\":\"Q9NZJ5\",\"5933\":\"Q9NZJ6\",\"5934\":\"Q9NZJ7;Q9NZJ7-2\",\"5935\":\"Q9NZL4;Q9NZL4-3;Q9NZL4-2\",\"5936\":\"Q9NZL9;Q9NZL9-2;Q9NZL9-4;Q9NZL9-3\",\"5937\":\"Q9NZM1-6;Q9NZM1;Q9NZM1-2;Q9NZM1-5\",\"5938\":\"Q9NZM1-3\",\"5939\":\"Q9NZM3-2;Q9NZM3;Q9NZM3-4;Q9NZM3-3\",\"5940\":\"Q9NZM4-2;Q9NZM4\",\"5941\":\"Q9NZM5\",\"5942\":\"Q9NZN4;Q9NZN4-2\",\"5943\":\"Q9NZN5;Q9NZN5-2\",\"5944\":\"Q9NZN8;Q9NZN8-4;Q9NZN8-5;Q9NZN8-2\",\"5945\":\"Q9NZQ3-3;Q9NZQ3;Q9NZQ3-4;Q9NZQ3-2;Q9NZQ3-5\",\"5946\":\"Q9NZT2-2;Q9NZT2\",\"5947\":\"Q9NZV1\",\"5948\":\"Q9NZW5\",\"5949\":\"Q9NZZ3-2;Q9NZZ3\",\"5950\":\"Q9P000;Q9P000-2\",\"5951\":\"Q9P013\",\"5952\":\"Q9P015\",\"5953\":\"Q9P016;Q9P016-2\",\"5954\":\"Q9P021\",\"5955\":\"Q9P031\",\"5956\":\"Q9P032\",\"5957\":\"Q9P035;Q9P035-2\",\"5958\":\"Q9P0I2;Q9P0I2-2\",\"5959\":\"Q9P0J0;Q9P0J0-2\",\"5960\":\"Q9P0J1;Q9P0J1-2\",\"5961\":\"Q9P0J7\",\"5962\":\"Q9P0K7;Q9P0K7-4;Q9P0K7-3;Q9P0K7-2\",\"5963\":\"Q9P0L0\",\"5964\":\"Q9P0L2\",\"5965\":\"Q9P0M9\",\"5966\":\"Q9P0N9-3;Q9P0N9-4;Q9P0N9-2;Q9P0N9\",\"5967\":\"Q9P0P8\",\"5968\":\"Q9P0U3-2;Q9P0U3\",\"5969\":\"Q9P0U4;Q9P0U4-2\",\"5970\":\"Q9P0V3;Q9P0V3-2\",\"5971\":\"Q9P0V9-2;Q9P0V9;Q9P0V9-3\",\"5972\":\"Q9P0W2;Q9P0W2-3;Q9P0W2-2\",\"5973\":\"Q9P107-2;Q9P107\",\"5974\":\"Q9P1Q0-4;Q9P1Q0-2;Q9P1Q0;Q9P1Q0-3\",\"5975\":\"Q9P1T7-1;Q9P1T7\",\"5976\":\"Q9P1Y5;Q9P1Y5-2\",\"5977\":\"Q9P1Y6;Q9P1Y6-3;Q9P1Y6-2\",\"5978\":\"Q9P1Z0\",\"5979\":\"Q9P203-5\",\"5980\":\"Q9P206-2;Q9P206;Q9P206-3\",\"5981\":\"Q9P209;Q9P209-2\",\"5982\":\"Q9P212;Q9P212-2\",\"5983\":\"Q9P219\",\"5984\":\"Q9P225;Q9P225-2\",\"5985\":\"Q9P227;Q9P227-2\",\"5986\":\"Q9P244\",\"5987\":\"Q9P246-2;Q9P246;Q9P246-3\",\"5988\":\"Q9P253\",\"5989\":\"Q9P258\",\"5990\":\"Q9P265\",\"5991\":\"Q9P270\",\"5992\":\"Q9P273\",\"5993\":\"Q9P275\",\"5994\":\"Q9P281\",\"5995\":\"Q9P287;Q9P287-3\",\"5996\":\"Q9P289;Q9P289-2;Q9P289-3\",\"5997\":\"Q9P2B2\",\"5998\":\"Q9P2B4\",\"5999\":\"Q9P2B7;Q9P2B7-2\",\"6000\":\"Q9P2C4\",\"6001\":\"Q9P2D0\",\"6002\":\"Q9P2D1\",\"6003\":\"Q9P2D3;Q9P2D3-3\",\"6004\":\"Q9P2E3;Q9P2E3-2\",\"6005\":\"Q9P2E5;Q9P2E5-2\",\"6006\":\"Q9P2E9\",\"6007\":\"Q9P2F5-2;Q9P2F5\",\"6008\":\"Q9P2F8\",\"6009\":\"Q9P2G1\",\"6010\":\"Q9P2I0\",\"6011\":\"Q9P2J5;Q9P2J5-2;Q9P2J5-3\",\"6012\":\"Q9P2J9\",\"6013\":\"Q9P2K1;Q9P2K1-2\",\"6014\":\"Q9P2K2\",\"6015\":\"Q9P2K3-3;Q9P2K3-4;Q9P2K3;Q9P2K3-2\",\"6016\":\"Q9P2K8;Q9P2K8-2\",\"6017\":\"Q9P2L0-2;Q9P2L0\",\"6018\":\"Q9P2M7;Q9P2M7-2\",\"6019\":\"Q9P2N5\",\"6020\":\"Q9P2N6-3;Q9P2N6-5;Q9P2N6-4;Q9P2N6;Q9P2N6-8;Q9P2N6-6;Q9P2N6-2\",\"6021\":\"Q9P2N7-3;Q9P2N7-2;Q9P2N7-4;Q9P2N7;Q9P2N7-5;Q9P2J3\",\"6022\":\"Q9P2P6\",\"6023\":\"Q9P2R3-4;Q9P2R3;Q9P2R3-2\",\"6024\":\"Q9P2R6\",\"6025\":\"Q9P2R7-2;Q9P2R7\",\"6026\":\"Q9P2S5\",\"6027\":\"Q9P2T1-2;Q9P2T1;Q9P2T1-3\",\"6028\":\"Q9P2W1;Q9P2W1-2\",\"6029\":\"Q9P2W9\",\"6030\":\"Q9P2X0-2;Q9P2X0\",\"6031\":\"Q9P2X3-2;Q9P2X3\",\"6032\":\"Q9P2Y5\",\"6033\":\"Q9UBB4;Q9UBB4-2\",\"6034\":\"Q9UBB5;Q9UBB5-3\",\"6035\":\"Q9UBB6;Q9UBB6-2;Q9UBB6-3\",\"6036\":\"Q9UBB9\",\"6037\":\"Q9UBC2;Q9UBC2-2;Q9UBC2-3;Q9UBC2-4\",\"6038\":\"Q9UBC3-3;Q9UBC3-2;Q9UBC3-6;Q9UBC3;Q9UBC3-8;Q9UBC3-7\",\"6039\":\"Q9UBC5\",\"6040\":\"Q9UBD5-2;Q9UBD5;Q9UBD5-3\",\"6041\":\"Q9UBE0;Q9UBE0-2;Q9UBE0-3\",\"6042\":\"Q9UBF2;Q9UBF2-2\",\"6043\":\"Q9UBF8;Q9UBF8-2;Q9UBF8-3\",\"6044\":\"Q9UBG0\",\"6045\":\"Q9UBH6-2\",\"6046\":\"Q9UBI1\",\"6047\":\"Q9UBI6\",\"6048\":\"Q9UBK8;Q9UBK8-1\",\"6049\":\"Q9UBK9;Q9UBK9-2\",\"6050\":\"Q9UBL3;Q9UBL3-3;Q9UBL3-2\",\"6051\":\"Q9UBM7\",\"6052\":\"Q9UBP0-3;Q9UBP0\",\"6053\":\"Q9UBQ0;Q9UBQ0-2\",\"6054\":\"Q9UBQ5-2;Q9UBQ5\",\"6055\":\"Q9UBQ6\",\"6056\":\"Q9UBQ7\",\"6057\":\"Q9UBR2\",\"6058\":\"Q9UBS4\",\"6059\":\"Q9UBS8;Q9UBS8-2\",\"6060\":\"Q9UBT2;Q9UBT2-2\",\"6061\":\"Q9UBT7;Q9UBT7-2;Q9UBT7-3\",\"6062\":\"Q9UBU6\",\"6063\":\"Q9UBU8-2;Q9UBU8;Q9UBU8-3\",\"6064\":\"Q9UBU9;Q9UBU9-2\",\"6065\":\"Q9UBV2\",\"6066\":\"Q9UBV7\",\"6067\":\"Q9UBV8\",\"6068\":\"Q9UBW8\",\"6069\":\"Q9UBX3;Q9UBX3-2\",\"6070\":\"Q9UBZ4\",\"6071\":\"Q9UBZ9;Q9UBZ9-2;Q9UBZ9-3\",\"6072\":\"Q9UDT6-2;Q9UDT6\",\"6073\":\"Q9UDX5\",\"6074\":\"Q9UDY2-6;Q9UDY2-3;Q9UDY2;Q9UDY2-7;Q9UDY2-4;Q9UDY2-2;Q9UDY2-5\",\"6075\":\"Q9UDY4\",\"6076\":\"Q9UDY8-2;Q9UDY8\",\"6077\":\"Q9UEE9;Q9UEE9-2\",\"6078\":\"Q9UEG4\",\"6079\":\"Q9UER7;Q9UER7-2;Q9UER7-3\",\"6080\":\"Q9UEU0;Q9UEU0-2\",\"6081\":\"Q9UEY8;Q9UEY8-2\",\"6082\":\"Q9UFC0\",\"6083\":\"Q9UFF9;Q9UFF9-3;Q9UFF9-2\",\"6084\":\"Q9UFG5;Q9UFG5-2\",\"6085\":\"Q9UFN0\",\"6086\":\"Q9UFW8\",\"6087\":\"Q9UG56;Q9UG56-2\",\"6088\":\"Q9UG63;Q9UG63-2\",\"6089\":\"Q9UGI8-2;Q9UGI8\",\"6090\":\"Q9UGJ1;Q9UGJ1-2\",\"6091\":\"Q9UGL1;Q9UGL1-2\",\"6092\":\"Q9UGM6\",\"6093\":\"Q9UGN5-2;Q9UGN5\",\"6094\":\"Q9UGP4\",\"6095\":\"Q9UGP5\",\"6096\":\"Q9UGP8\",\"6097\":\"Q9UGR2\",\"6098\":\"Q9UGT4\",\"6099\":\"Q9UGU0-2;Q9UGU0\",\"6100\":\"Q9UGV2-3;Q9UGV2-2;Q9UGV2\",\"6101\":\"Q9UH17;Q9UH17-3\",\"6102\":\"Q9UH65\",\"6103\":\"Q9UH92;Q9UH92-2;Q9UH92-3\",\"6104\":\"Q9UH99;Q9UH99-3;Q9UH99-2\",\"6105\":\"Q9UHA2\",\"6106\":\"Q9UHB6;Q9UHB6-3\",\"6107\":\"Q9UHB7;Q9UHB7-2\",\"6108\":\"Q9UHB9;Q9UHB9-4;Q9UHB9-2\",\"6109\":\"Q9UHC1-2;Q9UHC1\",\"6110\":\"Q9UHC7;Q9UHC7-4;Q9UHC7-3;Q9UHC7-2\",\"6111\":\"Q9UHD1;Q9UHD1-2\",\"6112\":\"Q9UHD2\",\"6113\":\"Q9UHD8;Q9UHD8-7;Q9UHD8-2;Q9UHD8-5;Q9UHD8-3\",\"6114\":\"Q9UHD9\",\"6115\":\"Q9UHF1\",\"6116\":\"Q9UHF7;Q9UHF7-3;Q9UHF7-2\",\"6117\":\"Q9UHG3;Q9UHG3-2\",\"6118\":\"Q9UHH9\",\"6119\":\"Q9UHI6\",\"6120\":\"Q9UHK6;Q9UHK6-5;Q9UHK6-4;Q9UHK6-2\",\"6121\":\"Q9UHL4\",\"6122\":\"Q9UHL9-2;Q9UHL9;Q9UHL9-3\",\"6123\":\"Q9UHN1\",\"6124\":\"Q9UHN6;Q9UHN6-2\",\"6125\":\"Q9UHQ4\",\"6126\":\"Q9UHQ9\",\"6127\":\"Q9UHR4\",\"6128\":\"Q9UHR5-2;Q9UHR5\",\"6129\":\"Q9UHR6\",\"6130\":\"Q9UHV7\",\"6131\":\"Q9UHV9\",\"6132\":\"Q9UHW5;Q9UHW5-2\",\"6133\":\"Q9UHW9-6;Q9UHW9-2;Q9UHW9-5;Q9UHW9-3;Q9UHW9-4;Q9UHW9\",\"6134\":\"Q9UHX1-2;Q9UHX1-4;Q9UHX1-6;Q9UHX1;Q9UHX1-3;Q9UHX1-5\",\"6135\":\"Q9UHY1\",\"6136\":\"Q9UHY7\",\"6137\":\"Q9UI08-4;Q9UI08;Q9UI08-2;Q9UI08-3;Q9UI08-5\",\"6138\":\"Q9UI09\",\"6139\":\"Q9UI10\",\"6140\":\"Q9UI12-2;Q9UI12\",\"6141\":\"Q9UI14\",\"6142\":\"Q9UI26;Q9UI26-2\",\"6143\":\"Q9UI30;Q9UI30-2\",\"6144\":\"Q9UI42-2;Q9UI42\",\"6145\":\"Q9UI43\",\"6146\":\"Q9UIA9\",\"6147\":\"Q9UIC8-2;Q9UIC8;Q9UIC8-3\",\"6148\":\"Q9UID3;Q9UID3-2\",\"6149\":\"Q9UIF7-6;Q9UIF7-5;Q9UIF7-4;Q9UIF7-3;Q9UIF7-2;Q9UIF7\",\"6150\":\"Q9UIF8-4;Q9UIF8-2;Q9UIF8-5;Q9UIF8-3;Q9UIF8\",\"6151\":\"Q9UIF9-2;Q9UIF9-3;Q9UIF9\",\"6152\":\"Q9UIG0-2;Q9UIG0\",\"6153\":\"Q9UIG8-2;Q9UIG8\",\"6154\":\"Q9UII2;Q9UII2-3;Q9UII2-2\",\"6155\":\"Q9UII4\",\"6156\":\"Q9UIJ7;Q9UIJ7-3;Q9UIJ7-2\",\"6157\":\"Q9UIQ6;Q9UIQ6-3;Q9UIQ6-2\",\"6158\":\"Q9UIS9-12;Q9UIS9-7;Q9UIS9-5;Q9UIS9-10;Q9UIS9-2;Q9UIS9;Q9UIS9-9;Q9UIS9-4;Q9UIS9-11;Q9UIS9-8;Q9UIS9-6\",\"6159\":\"Q9UIV1;Q9UIV1-2\",\"6160\":\"Q9UIW2\",\"6161\":\"Q9UJ41;Q9UJ41-4;Q9UJ41-3\",\"6162\":\"Q9UJ70-2;Q9UJ70\",\"6163\":\"Q9UJ83-2;Q9UJ83;Q9UJ83-3;Q9UJ83-4\",\"6164\":\"Q9UJA3;Q9UJA3-2;Q9UJA3-3;Q9UJA3-4\",\"6165\":\"Q9UJA5;Q9UJA5-4;Q9UJA5-2;Q9UJA5-3\",\"6166\":\"Q9UJC3-2;Q9UJC3\",\"6167\":\"Q9UJF2-2\",\"6168\":\"Q9UJG1;Q9UJG1-2\",\"6169\":\"Q9UJJ9\",\"6170\":\"Q9UJK0\",\"6171\":\"Q9UJS0;Q9UJS0-2\",\"6172\":\"Q9UJU6;Q9UJU6-5\",\"6173\":\"Q9UJV9\",\"6174\":\"Q9UJW0;Q9UJW0-3;Q9UJW0-2\",\"6175\":\"Q9UJX2;Q9UJX2-3\",\"6176\":\"Q9UJX3-2;Q9UJX3\",\"6177\":\"Q9UJX4;Q9UJX4-3\",\"6178\":\"Q9UJX5-3;Q9UJX5;Q9UJX5-2\",\"6179\":\"Q9UJX6-2;Q9UJX6\",\"6180\":\"Q9UJY1\",\"6181\":\"Q9UJY4\",\"6182\":\"Q9UJZ1;Q9UJZ1-2\",\"6183\":\"Q9UK22\",\"6184\":\"Q9UK23;Q9UK23-2;Q9UK23-3\",\"6185\":\"Q9UK39\",\"6186\":\"Q9UK41;Q9UK41-2\",\"6187\":\"Q9UK45\",\"6188\":\"Q9UK59;Q9UK59-2\",\"6189\":\"Q9UK61-3;Q9UK61;Q9UK61-4;Q9UK61-2\",\"6190\":\"Q9UK73\",\"6191\":\"Q9UK76-3;Q9UK76;Q9UK76-2\",\"6192\":\"Q9UKA9;Q9UKA9-2;Q9UKA9-4;Q9UKA9-3;Q9UKA9-5;Q9UKA9-6\",\"6193\":\"Q9UKB1-2;Q9UKB1-3;Q9UKB1\",\"6194\":\"Q9UKD1\",\"6195\":\"Q9UKD2\",\"6196\":\"Q9UKF6\",\"6197\":\"Q9UKG1\",\"6198\":\"Q9UKI8-5;Q9UKI8;Q9UKI8-2;Q9UKI8-4;Q9UKI8-3\",\"6199\":\"Q9UKJ3;Q9UKJ3-2\",\"6200\":\"Q9UKK3\",\"6201\":\"Q9UKK6;Q9NPJ8;Q9NPJ8-2;Q9NPJ8-3\",\"6202\":\"Q9UKK9\",\"6203\":\"Q9UKL0\",\"6204\":\"Q9UKL3\",\"6205\":\"Q9UKM7\",\"6206\":\"Q9UKM9-2;Q9UKM9\",\"6207\":\"Q9UKN7\",\"6208\":\"Q9UKN8\",\"6209\":\"Q9UKS6\",\"6210\":\"Q9UKT4-2;Q9UKT4\",\"6211\":\"Q9UKU7;Q9UKU7-2;Q9UKU7-3\",\"6212\":\"Q9UKV3;Q9UKV3-5\",\"6213\":\"Q9UKV5\",\"6214\":\"Q9UKV8;Q9UKV8-2\",\"6215\":\"Q9UKW4-4;Q9UKW4-2;Q9UKW4\",\"6216\":\"Q9UKX7;Q9UKX7-2\",\"6217\":\"Q9UKY7;Q9UKY7-2\",\"6218\":\"Q9UKZ1\",\"6219\":\"Q9UL03;Q9UL03-3\",\"6220\":\"Q9UL15;Q9UL15-2\",\"6221\":\"Q9UL18\",\"6222\":\"Q9UL25\",\"6223\":\"Q9UL26\",\"6224\":\"Q9UL33-2;Q9UL33\",\"6225\":\"Q9UL40-3;Q9UL40;Q9UL40-2\",\"6226\":\"Q9UL46\",\"6227\":\"Q9UL54;Q9UL54-4;Q9UL54-3\",\"6228\":\"Q9UL63-2;Q9UL63\",\"6229\":\"Q9ULA0\",\"6230\":\"Q9ULC3\",\"6231\":\"Q9ULC4-3;Q9ULC4;Q9ULC4-2\",\"6232\":\"Q9ULD2-2;Q9ULD2;Q9ULD2-7;Q9ULD2-5\",\"6233\":\"Q9ULD4;Q9ULD4-3;Q9ULD4-2\",\"6234\":\"Q9ULF5\",\"6235\":\"Q9ULG1\",\"6236\":\"Q9ULG6-2;Q9ULG6;Q9ULG6-5;Q9ULG6-4\",\"6237\":\"Q9ULH0-2;Q9ULH0-4;Q9ULH0;Q9ULH0-3\",\"6238\":\"Q9ULH1;Q9ULH1-2\",\"6239\":\"Q9ULH4\",\"6240\":\"Q9ULI0-2;Q9ULI0\",\"6241\":\"Q9ULI3\",\"6242\":\"Q9ULJ3;Q9ULJ3-2\",\"6243\":\"Q9ULJ7;Q9ULJ7-2\",\"6244\":\"Q9ULJ8;Q9ULJ8-4;Q9ULJ8-5;Q9ULJ8-3\",\"6245\":\"Q9ULK4-4;Q9ULK4-5;Q9ULK4-3;Q9ULK4;Q9ULK4-2\",\"6246\":\"Q9ULL5;Q9ULL5-2\",\"6247\":\"Q9ULM3\",\"6248\":\"Q9ULM6\",\"6249\":\"Q9ULP9-2;Q9ULP9\",\"6250\":\"Q9ULQ1-3;Q9ULQ1\",\"6251\":\"Q9ULR0;Q9ULR0-2;Q9ULR0-1\",\"6252\":\"Q9ULR3\",\"6253\":\"Q9ULT0-4;Q9ULT0\",\"6254\":\"Q9ULT8\",\"6255\":\"Q9ULU4-13;Q9ULU4-9;Q9ULU4-7;Q9ULU4-19;Q9ULU4-8;Q9ULU4-22;Q9ULU4-16;Q9ULU4-11;Q9ULU4-23;Q9ULU4-6\",\"6256\":\"Q9ULV0\",\"6257\":\"Q9ULV4;Q9ULV4-2;Q9ULV4-3\",\"6258\":\"Q9ULW0;Q9ULW0-2\",\"6259\":\"Q9ULW3\",\"6260\":\"Q9ULW5-2;Q9ULW5\",\"6261\":\"Q9ULX3\",\"6262\":\"Q9ULX6;Q9ULX6-2\",\"6263\":\"Q9UM00-1;Q9UM00-2;Q9UM00\",\"6264\":\"Q9UM11-3;Q9UM11-2;Q9UM11\",\"6265\":\"Q9UM22;Q9UM22-3\",\"6266\":\"Q9UMF0\",\"6267\":\"Q9UMN6\",\"6268\":\"Q9UMR2;Q9UMR2-2;Q9UMR2-4;Q9UMR2-3\",\"6269\":\"Q9UMR5-2;Q9UMR5;Q9UMR5-3\",\"6270\":\"Q9UMS0;Q9UMS0-3;Q9UMS0-2\",\"6271\":\"Q9UMS4\",\"6272\":\"Q9UMX0-2;Q9UMX0;Q9UMX0-4;Q9UMX0-3\",\"6273\":\"Q9UMX5\",\"6274\":\"Q9UMY1\",\"6275\":\"Q9UMY4-3;Q9UMY4-2;Q9UMY4\",\"6276\":\"Q9UMZ2-4;Q9UMZ2-8;Q9UMZ2-3;Q9UMZ2-7;Q9UMZ2-6;Q9UMZ2-9;Q9UMZ2-5;Q9UMZ2\",\"6277\":\"Q9UN37\",\"6278\":\"Q9UN81\",\"6279\":\"Q9UN86\",\"6280\":\"Q9UNA1-2;Q9UNA1\",\"6281\":\"Q9UNE7;Q9UNE7-2\",\"6282\":\"Q9UNF0;Q9UNF0-2\",\"6283\":\"Q9UNF1;Q9UNF1-2\",\"6284\":\"Q9UNH7;Q9UNH7-2\",\"6285\":\"Q9UNI6\",\"6286\":\"Q9UNK0\",\"6287\":\"Q9UNL2;Q9UNL2-2\",\"6288\":\"Q9UNL4-8;Q9UNL4-4;Q9UNL4-7;Q9UNL4-5;Q9UNL4-6;Q9UNL4-2;Q9UNL4;Q9UNL4-3\",\"6289\":\"Q9UNM6\",\"6290\":\"Q9UNN5;Q9UNN5-2\",\"6291\":\"Q9UNN8\",\"6292\":\"Q9UNP9-2;Q9UNP9;Q9UNP9-3\",\"6293\":\"Q9UNQ0-2;Q9UNQ0\",\"6294\":\"Q9UNQ2\",\"6295\":\"Q9UNS1-2;Q9UNS1\",\"6296\":\"Q9UNS2;Q9UNS2-2\",\"6297\":\"Q9UNW1;Q9UNW1-4\",\"6298\":\"Q9UNX4\",\"6299\":\"Q9UNY4;Q9UNY4-2\",\"6300\":\"Q9UNZ2;Q9UNZ2-5;Q9UNZ2-4;Q9UNZ2-6\",\"6301\":\"Q9UNZ5\",\"6302\":\"Q9UP83-2;Q9UP83;Q9UP83-3\",\"6303\":\"Q9UP95-2;Q9UP95;Q9UP95-5;Q9UP95-6;Q9UP95-3;Q9UP95-7;Q9UP95-4\",\"6304\":\"Q9UPM8;Q9UPM8-2\",\"6305\":\"Q9UPN3;Q9UPN3-4\",\"6306\":\"Q9UPN3-2;Q9UPN3-3\",\"6307\":\"Q9UPN4;Q9UPN4-2;Q9UPN4-3\",\"6308\":\"Q9UPN6;Q9UPN6-2\",\"6309\":\"Q9UPN7\",\"6310\":\"Q9UPN9\",\"6311\":\"Q9UPP1-4\",\"6312\":\"Q9UPQ0-10;Q9UPQ0-2;Q9UPQ0-4;Q9UPQ0;Q9UPQ0-9;Q9UPQ0-8;Q9UPQ0-6;Q9UPQ0-5\",\"6313\":\"Q9UPQ3-2\",\"6314\":\"Q9UPQ9;Q9UPQ9-1\",\"6315\":\"Q9UPR0;Q9UPR0-2;Q9UPR0-3\",\"6316\":\"Q9UPR3\",\"6317\":\"Q9UPS8;Q9UPS8-2\",\"6318\":\"Q9UPT5-5;Q9UPT5-6;Q9UPT5;Q9UPT5-2;Q9UPT5-1\",\"6319\":\"Q9UPT8\",\"6320\":\"Q9UPT9;Q9UPT9-2\",\"6321\":\"Q9UPU5\",\"6322\":\"Q9UPU9;Q9UPU9-2;Q9UPU9-3\",\"6323\":\"Q9UPW5-3;Q9UPW5-2;Q9UPW5\",\"6324\":\"Q9UPY3;Q9UPY3-2\",\"6325\":\"Q9UPZ3\",\"6326\":\"Q9UQ13-2;Q9UQ13\",\"6327\":\"Q9UQ16-2;Q9UQ16-3;Q9UQ16;Q9UQ16-4;Q9UQ16-5\",\"6328\":\"Q9UQ35;Q9UQ35-2\",\"6329\":\"Q9UQ80;Q9UQ80-2\",\"6330\":\"Q9UQ84-4;Q9UQ84\",\"6331\":\"Q9UQ90\",\"6332\":\"Q9UQB8-3;Q9UQB8-5;Q9UQB8-4;Q9UQB8-2;Q9UQB8\",\"6333\":\"Q9UQE7\",\"6334\":\"Q9UQN3-2;Q9UQN3\",\"6335\":\"Q9UQR0\",\"6336\":\"Q9UQR1\",\"6337\":\"Q9Y217;Q9Y217-2\",\"6338\":\"Q9Y219-2;Q9Y219\",\"6339\":\"Q9Y221;Q9Y221-2\",\"6340\":\"Q9Y223-3\",\"6341\":\"Q9Y224\",\"6342\":\"Q9Y230;Q9Y230-2\",\"6343\":\"Q9Y232-2;Q9Y232;Q9Y232-4;Q9Y232-3\",\"6344\":\"Q9Y233-2;Q9Y233\",\"6345\":\"Q9Y234\",\"6346\":\"Q9Y237;Q9Y237-2;Q9Y237-3\",\"6347\":\"Q9Y241\",\"6348\":\"Q9Y251-2;Q9Y251;Q9Y251-3;Q9Y251-4\",\"6349\":\"Q9Y255;Q9Y255-2\",\"6350\":\"Q9Y262;Q9Y262-2\",\"6351\":\"Q9Y263\",\"6352\":\"Q9Y265;Q9Y265-2\",\"6353\":\"Q9Y266\",\"6354\":\"Q9Y276\",\"6355\":\"Q9Y277\",\"6356\":\"Q9Y281-3;Q9Y281\",\"6357\":\"Q9Y282-3;Q9Y282;Q9Y282-2\",\"6358\":\"Q9Y285;Q9Y285-2\",\"6359\":\"Q9Y287\",\"6360\":\"Q9Y289\",\"6361\":\"Q9Y295\",\"6362\":\"Q9Y296;Q9Y296-2\",\"6363\":\"Q9Y297-2;Q9Y297\",\"6364\":\"Q9Y2A7-2;Q9Y2A7\",\"6365\":\"Q9Y2B0\",\"6366\":\"Q9Y2B1\",\"6367\":\"Q9Y2C4;Q9Y2C4-4\",\"6368\":\"Q9Y2D2-3;Q9Y2D2;Q9Y2D2-2\",\"6369\":\"Q9Y2D4;Q9Y2D4-2\",\"6370\":\"Q9Y2D5-6;Q9Y2D5-4;Q9Y2D5;Q9Y2D5-5;Q9Y2D5-7\",\"6371\":\"Q9Y2D8;Q9Y2D8-3;Q9Y2D8-2\",\"6372\":\"Q9Y2E6;Q9Y2E6-2\",\"6373\":\"Q9Y2E8;Q9Y2E8-2\",\"6374\":\"Q9Y2F5\",\"6375\":\"Q9Y2G0;Q9Y2G0-3;Q9Y2G0-2\",\"6376\":\"Q9Y2G3\",\"6377\":\"Q9Y2G5;Q9Y2G5-1;Q9Y2G5-2\",\"6378\":\"Q9Y2G8;Q9Y2G8-2\",\"6379\":\"Q9Y2H0;Q9Y2H0-1;Q9Y2H0-3\",\"6380\":\"Q9Y2H6-2;Q9Y2H6\",\"6381\":\"Q9Y2I1-4;Q9Y2I1-3;Q9Y2I1\",\"6382\":\"Q9Y2I7\",\"6383\":\"Q9Y2J4-4;Q9Y2J4-3;Q9Y2J4;Q9Y2J4-2\",\"6384\":\"Q9Y2K1-2;Q9Y2K1\",\"6385\":\"Q9Y2K5;Q9Y2K5-2\",\"6386\":\"Q9Y2K6\",\"6387\":\"Q9Y2K7;Q9Y2K7-2;Q9Y2K7-3\",\"6388\":\"Q9Y2L1;Q9Y2L1-2\",\"6389\":\"Q9Y2L5;Q9Y2L5-2\",\"6390\":\"Q9Y2L9-2;Q9Y2L9;Q9Y2L9-3\",\"6391\":\"Q9Y2P4\",\"6392\":\"Q9Y2P8\",\"6393\":\"Q9Y2Q3;Q9Y2Q3-3;Q9Y2Q3-4\",\"6394\":\"Q9Y2Q5-2;Q9Y2Q5\",\"6395\":\"Q9Y2Q9\",\"6396\":\"Q9Y2R0\",\"6397\":\"Q9Y2R4\",\"6398\":\"Q9Y2R5\",\"6399\":\"Q9Y2R9\",\"6400\":\"Q9Y2S7\",\"6401\":\"Q9Y2T2\",\"6402\":\"Q9Y2T3-3;Q9Y2T3;Q9Y2T3-2\",\"6403\":\"Q9Y2U8\",\"6404\":\"Q9Y2V2\",\"6405\":\"Q9Y2V7-2;Q9Y2V7\",\"6406\":\"Q9Y2W1\",\"6407\":\"Q9Y2W2\",\"6408\":\"Q9Y2W6;Q9Y2W6-3\",\"6409\":\"Q9Y2X0;Q9Y2X0-2;Q9Y2X0-3;Q9Y2X0-5;Q9Y2X0-4\",\"6410\":\"Q9Y2X3\",\"6411\":\"Q9Y2X7;Q9Y2X7-3\",\"6412\":\"Q9Y2X9-2;Q9Y2X9\",\"6413\":\"Q9Y2Y0-2;Q9Y2Y0\",\"6414\":\"Q9Y2Z0;Q9Y2Z0-2\",\"6415\":\"Q9Y2Z2-6;Q9Y2Z2-4;Q9Y2Z2-2\",\"6416\":\"Q9Y2Z4\",\"6417\":\"Q9Y2Z9-3;Q9Y2Z9\",\"6418\":\"Q9Y305;Q9Y305-2;Q9Y305-3\",\"6419\":\"Q9Y312\",\"6420\":\"Q9Y314\",\"6421\":\"Q9Y315\",\"6422\":\"Q9Y316-3;Q9Y316;Q9Y316-2\",\"6423\":\"Q9Y320;Q9Y320-2\",\"6424\":\"Q9Y324\",\"6425\":\"Q9Y330\",\"6426\":\"Q9Y333\",\"6427\":\"Q9Y371;Q9Y371-2;Q9Y371-3\",\"6428\":\"Q9Y375\",\"6429\":\"Q9Y376\",\"6430\":\"Q9Y383\",\"6431\":\"Q9Y385\",\"6432\":\"Q9Y388\",\"6433\":\"Q9Y394-2;Q9Y394\",\"6434\":\"Q9Y399\",\"6435\":\"Q9Y3A2;Q9Y3A2-2\",\"6436\":\"Q9Y3A3;Q9Y3A3-3;Q9Y3A3-2\",\"6437\":\"Q9Y3A4\",\"6438\":\"Q9Y3A5\",\"6439\":\"Q9Y3A6\",\"6440\":\"Q9Y3B1;Q9Y3B1-2\",\"6441\":\"Q9Y3B2\",\"6442\":\"Q9Y3B4\",\"6443\":\"Q9Y3B6\",\"6444\":\"Q9Y3B7;Q9Y3B7-2;Q9Y3B7-3\",\"6445\":\"Q9Y3B8;Q9Y3B8-2;Q9Y3B8-3\",\"6446\":\"Q9Y3B9\",\"6447\":\"Q9Y3C0\",\"6448\":\"Q9Y3C1;Q9Y3C1-3;Q9Y3C1-2\",\"6449\":\"Q9Y3C6\",\"6450\":\"Q9Y3C7\",\"6451\":\"Q9Y3C8\",\"6452\":\"Q9Y3D0\",\"6453\":\"Q9Y3D2\",\"6454\":\"Q9Y3D3;Q9Y3D3-2\",\"6455\":\"Q9Y3D5\",\"6456\":\"Q9Y3D6\",\"6457\":\"Q9Y3D8-2;Q9Y3D8\",\"6458\":\"Q9Y3D9\",\"6459\":\"Q9Y3E2\",\"6460\":\"Q9Y3E5\",\"6461\":\"Q9Y3E7-4;Q9Y3E7;Q9Y3E7-3;Q9Y3E7-2\",\"6462\":\"Q9Y3F4;Q9Y3F4-2\",\"6463\":\"Q9Y3I0\",\"6464\":\"Q9Y3L5\",\"6465\":\"Q9Y3P9\",\"6466\":\"Q9Y3Q3;Q9Y3Q3-2\",\"6467\":\"Q9Y3S2\",\"6468\":\"Q9Y3T6-3;Q9Y3T6\",\"6469\":\"Q9Y3T9\",\"6470\":\"Q9Y3U8\",\"6471\":\"Q9Y3X0\",\"6472\":\"Q9Y3Y2-3;Q9Y3Y2;Q9Y3Y2-4\",\"6473\":\"Q9Y3Z3;Q9Y3Z3-4;Q9Y3Z3-3\",\"6474\":\"Q9Y426-2;Q9Y426-3;Q9Y426\",\"6475\":\"Q9Y446;Q9Y446-2\",\"6476\":\"Q9Y448;Q9Y448-2;Q9Y448-3\",\"6477\":\"Q9Y450;Q9Y450-4\",\"6478\":\"Q9Y450-2\",\"6479\":\"Q9Y478\",\"6480\":\"Q9Y483;Q9Y483-4;Q9Y483-3\",\"6481\":\"Q9Y485\",\"6482\":\"Q9Y487\",\"6483\":\"Q9Y490\",\"6484\":\"Q9Y496\",\"6485\":\"Q9Y4A5;Q9Y4A5-2\",\"6486\":\"Q9Y4B5;Q9Y4B5-2;Q9Y4B5-3\",\"6487\":\"Q9Y4B6;Q9Y4B6-2;Q9Y4B6-3\",\"6488\":\"Q9Y4C1\",\"6489\":\"Q9Y4C2-2;Q9Y4C2\",\"6490\":\"Q9Y4C4\",\"6491\":\"Q9Y4C8\",\"6492\":\"Q9Y4D1;Q9Y4D1-2;Q9Y4D1-3\",\"6493\":\"Q9Y4D7;Q9Y4D7-2\",\"6494\":\"Q9Y4D8-4;Q9Y4D8;Q9Y4D8-2\",\"6495\":\"Q9Y4D8-5\",\"6496\":\"Q9Y4E1-3;Q9Y4E1-2;Q9Y4E1-1;Q9Y4E1;Q9Y4E1-6;Q9Y4E1-5\",\"6497\":\"Q9Y4E6-2;Q9Y4E6\",\"6498\":\"Q9Y4E8;Q9Y4E8-2;Q9Y4E8-3\",\"6499\":\"Q9Y4F1-2;Q9Y4F1\",\"6500\":\"Q9Y4F3-3;Q9Y4F3-4;Q9Y4F3;Q9Y4F3-5\",\"6501\":\"Q9Y4F5-2;Q9Y4F5-3;Q9Y4F5\",\"6502\":\"Q9Y4G6\",\"6503\":\"Q9Y4G8\",\"6504\":\"Q9Y4H2\",\"6505\":\"Q9Y4I1-3\",\"6506\":\"Q9Y4J8-13;Q9Y4J8-2;Q9Y4J8-15;Q9Y4J8;Q9Y4J8-6;Q9Y4J8-10;Q9Y4J8-11;Q9Y4J8-16;Q9Y4J8-5;Q9Y4J8-4;Q9Y4J8-3;Q9Y4J8-14;Q9Y4J8-8;Q9Y4J8-12\",\"6507\":\"Q9Y4K0\",\"6508\":\"Q9Y4K1\",\"6509\":\"Q9Y4K4\",\"6510\":\"Q9Y4L1;Q9Y4L1-2\",\"6511\":\"Q9Y4P3\",\"6512\":\"Q9Y4R8\",\"6513\":\"Q9Y4W2-2;Q9Y4W2;Q9Y4W2-3\",\"6514\":\"Q9Y4W6\",\"6515\":\"Q9Y4X5\",\"6516\":\"Q9Y4Z0\",\"6517\":\"Q9Y508;Q9Y508-2\",\"6518\":\"Q9Y512\",\"6519\":\"Q9Y520-5;Q9Y520;Q9Y520-7;Q9Y520-3;Q9Y520-2\",\"6520\":\"Q9Y530\",\"6521\":\"Q9Y547\",\"6522\":\"Q9Y548\",\"6523\":\"Q9Y570;Q9Y570-4;Q9Y570-2;Q9Y570-3\",\"6524\":\"Q9Y580\",\"6525\":\"Q9Y597;Q9Y597-2\",\"6526\":\"Q9Y5A7-2;Q9Y5A7\",\"6527\":\"Q9Y5A9;Q9Y5A9-2\",\"6528\":\"Q9Y5B6;Q9Y5B6-2\",\"6529\":\"Q9Y5B8;Q9Y5B8-2\",\"6530\":\"Q9Y5B9\",\"6531\":\"Q9Y5J1\",\"6532\":\"Q9Y5J5\",\"6533\":\"Q9Y5J6\",\"6534\":\"Q9Y5J7\",\"6535\":\"Q9Y5J9\",\"6536\":\"Q9Y5K5-2;Q9Y5K5-4;Q9Y5K5-3;Q9Y5K5\",\"6537\":\"Q9Y5K6\",\"6538\":\"Q9Y5K8\",\"6539\":\"Q9Y5L0;Q9Y5L0-1;Q9Y5L0-3;Q9Y5L0-5\",\"6540\":\"Q9Y5L3;Q9Y5L3-2;Q9Y5L3-3\",\"6541\":\"Q9Y5L4\",\"6542\":\"Q9Y5M8\",\"6543\":\"Q9Y5N6\",\"6544\":\"Q9Y5P4-3;Q9Y5P4-2;Q9Y5P4\",\"6545\":\"Q9Y5P6-2;Q9Y5P6\",\"6546\":\"Q9Y5Q0\",\"6547\":\"Q9Y5Q8-2;Q9Y5Q8;Q9Y5Q8-3\",\"6548\":\"Q9Y5Q9\",\"6549\":\"Q9Y5R8\",\"6550\":\"Q9Y5S2\",\"6551\":\"Q9Y5S9\",\"6552\":\"Q9Y5T4\",\"6553\":\"Q9Y5T5-2;Q9Y5T5;Q9Y5T5-3;Q9Y5T5-4\",\"6554\":\"Q9Y5U9\",\"6555\":\"Q9Y5W7-3;Q9Y5W7;Q9Y5W7-4;Q9Y5W7-2\",\"6556\":\"Q9Y5W8-2;Q9Y5W8\",\"6557\":\"Q9Y5W9-2;Q9Y5W9\",\"6558\":\"Q9Y5X1\",\"6559\":\"Q9Y5X2\",\"6560\":\"Q9Y5X3\",\"6561\":\"Q9Y5Y0\",\"6562\":\"Q9Y5Y2\",\"6563\":\"Q9Y5Y5;Q9Y5Y5-2\",\"6564\":\"Q9Y5Z0;Q9Y5Z0-3;Q9Y5Z0-2;Q9Y5Z0-4;Q9Y5Z0-5\",\"6565\":\"Q9Y5Z9-2;Q9Y5Z9\",\"6566\":\"Q9Y605\",\"6567\":\"Q9Y606-2;Q9Y606\",\"6568\":\"Q9Y608;Q9Y608-4\",\"6569\":\"Q9Y613\",\"6570\":\"Q9Y617;Q9Y617-2\",\"6571\":\"Q9Y618;Q9Y618-4\",\"6572\":\"Q9Y619\",\"6573\":\"Q9Y620\",\"6574\":\"Q9Y624;Q9Y624-2\",\"6575\":\"Q9Y639-1;Q9Y639;Q9Y639-3;Q9Y639-5;Q9Y639-4\",\"6576\":\"Q9Y653-2;Q9Y653-3;Q9Y653;Q9Y653-5;Q9Y653-4\",\"6577\":\"Q9Y657\",\"6578\":\"Q9Y666\",\"6579\":\"Q9Y672\",\"6580\":\"Q9Y673;Q9Y673-2\",\"6581\":\"Q9Y676\",\"6582\":\"Q9Y678\",\"6583\":\"Q9Y679;Q9Y679-3\",\"6584\":\"Q9Y680;Q9Y680-3;Q9Y680-1\",\"6585\":\"Q9Y696\",\"6586\":\"Q9Y697-2;Q9Y697;Q9Y697-3\",\"6587\":\"Q9Y6A4\",\"6588\":\"Q9Y6A5\",\"6589\":\"Q9Y6A9\",\"6590\":\"Q9Y6B7\",\"6591\":\"Q9Y6C2\",\"6592\":\"Q9Y6C9\",\"6593\":\"Q9Y6D0\",\"6594\":\"Q9Y6D5\",\"6595\":\"Q9Y6D6\",\"6596\":\"Q9Y6D9;Q9Y6D9-3\",\"6597\":\"Q9Y6E0-2;Q9Y6E0\",\"6598\":\"Q9Y6E2\",\"6599\":\"Q9Y6F9\",\"6600\":\"Q9Y6G3\",\"6601\":\"Q9Y6G5\",\"6602\":\"Q9Y6G9\",\"6603\":\"Q9Y6H1;Q5T1J5\",\"6604\":\"Q9Y6I3-1;Q9Y6I3;Q9Y6I3-3\",\"6605\":\"Q9Y6I4;Q9Y6I4-2\",\"6606\":\"Q9Y6I9\",\"6607\":\"Q9Y6J0;Q9Y6J0-2\",\"6608\":\"Q9Y6J9\",\"6609\":\"Q9Y6K0\",\"6610\":\"Q9Y6K1;Q9Y6K1-2\",\"6611\":\"Q9Y6K5\",\"6612\":\"Q9Y6K9-2;Q9Y6K9;Q9Y6K9-3\",\"6613\":\"Q9Y6M0-2;Q9Y6M0\",\"6614\":\"Q9Y6M1-1;Q9Y6M1;Q9Y6M1-5;Q9Y6M1-6;Q9Y6M1-3;Q9Y6M1-4\",\"6615\":\"Q9Y6M4-3;Q9Y6M4-4;Q9Y6M4-6;Q9Y6M4-5\",\"6616\":\"Q9Y6M5\",\"6617\":\"Q9Y6M7-8;Q9Y6M7-7;Q9Y6M7-12;Q9Y6M7;Q9Y6M7-10\",\"6618\":\"Q9Y6M9\",\"6619\":\"Q9Y6N1;Q9Y6N1-2\",\"6620\":\"Q9Y6N5\",\"6621\":\"Q9Y6N6\",\"6622\":\"Q9Y6N7-5;Q9Y6N7-4;Q9Y6N7-3;Q9Y6N7;Q9Y6N7-2;Q9Y6N7-6\",\"6623\":\"Q9Y6N8\",\"6624\":\"Q9Y6Q9-5;Q9Y6Q9;Q9Y6Q9-2;Q9Y6Q9-3;Q9Y6Q9-4\",\"6625\":\"Q9Y6R0\",\"6626\":\"Q9Y6V7;Q9Y6V7-2\",\"6627\":\"Q9Y6W3\",\"6628\":\"Q9Y6W5;Q9Y6W5-2\",\"6629\":\"Q9Y6X0\",\"6630\":\"Q9Y6X3\",\"6631\":\"Q9Y6X8\",\"6632\":\"Q9Y6X9-2;Q9Y6X9\",\"6633\":\"Q9Y6Y0\",\"6634\":\"Q9Y6Y1-2;Q9Y6Y1\",\"6635\":\"Q9Y6Y8;Q9Y6Y8-2\"},\"Protein IDs\":{\"0\":\"P0DPI2;A0A0B4J2D5;P0DPI2-2;A0A0B4J2D5-2\",\"1\":\"A0A0U1RR11;P0DPI3;A0A0U1RRI6\",\"2\":\"A0AV96\",\"3\":\"A0AVF1\",\"4\":\"A0AVT1\",\"5\":\"A0FGR8-2\",\"6\":\"A0FGR8\",\"7\":\"A0JNW5\",\"8\":\"A0MZ66\",\"9\":\"A0PK00\",\"10\":\"A1A4S6\",\"11\":\"A1L0T0\",\"12\":\"A1L390\",\"13\":\"A1X283\",\"14\":\"A2RRP1\",\"15\":\"A2RU67\",\"16\":\"A2RUS2\",\"17\":\"A2VDJ0\",\"18\":\"A3KMH1\",\"19\":\"A3KN83\",\"20\":\"A4D1E9\",\"21\":\"A4D1P6\",\"22\":\"A5D8V6\",\"23\":\"A5PLL7\",\"24\":\"A5PLN9\",\"25\":\"A5YKK6\",\"26\":\"A6H8Y1\",\"27\":\"A6ND36\",\"28\":\"A6NDG6\",\"29\":\"A6NDU8\",\"30\":\"A6NFI3\",\"31\":\"A6NGR9\",\"32\":\"A6NGU5;P19440;P19440-2;P36268-2;P36268;P36268-3\",\"33\":\"A6NHQ2\",\"34\":\"A6NHR9\",\"35\":\"A6NI28\",\"36\":\"A6NIH7\",\"37\":\"A6NJ78\",\"38\":\"A6NKD9\",\"39\":\"A6NKF1\",\"40\":\"A6NKT7\",\"41\":\"A6NMZ7\",\"42\":\"A6NNZ2\",\"43\":\"A7E2V4\",\"44\":\"A8CG34;A8CG34-2;Q96HA1-2;Q96HA1-3\",\"45\":\"A8K7I4\",\"46\":\"A8K855\",\"47\":\"A8MTT3\",\"48\":\"A8MW92\",\"49\":\"P62308;A8MWD9\",\"50\":\"A8MXV4\",\"51\":\"A9UHW6\",\"52\":\"B5MCY1\",\"53\":\"P0CG08;B7ZAQ6;B7ZAQ6-2;B7ZAQ6-3\",\"54\":\"C4AMC7;Q6VEQ5;A8K0Z3\",\"55\":\"C9JLW8\",\"56\":\"E9PAV3\",\"57\":\"E9PRG8\",\"58\":\"L0R6Q1\",\"59\":\"L0R819\",\"60\":\"L0R8F8\",\"61\":\"O00115\",\"62\":\"O00116\",\"63\":\"O00124\",\"64\":\"O00139\",\"65\":\"O00141\",\"66\":\"O00142\",\"67\":\"O00148\",\"68\":\"O00151\",\"69\":\"O00154\",\"70\":\"O00159\",\"71\":\"O00160\",\"72\":\"O00161\",\"73\":\"O00165\",\"74\":\"O00170\",\"75\":\"O00178\",\"76\":\"O00186\",\"77\":\"O00189\",\"78\":\"O00192\",\"79\":\"O00194\",\"80\":\"O00203\",\"81\":\"O00217\",\"82\":\"O00220\",\"83\":\"O00221\",\"84\":\"O00231\",\"85\":\"O00232\",\"86\":\"O00233\",\"87\":\"O00244\",\"88\":\"O00255\",\"89\":\"O00257\",\"90\":\"O00264\",\"91\":\"O00267\",\"92\":\"O00268\",\"93\":\"O00273\",\"94\":\"O00287\",\"95\":\"O00291\",\"96\":\"O00299\",\"97\":\"O00303\",\"98\":\"O00308\",\"99\":\"O00311\",\"100\":\"O00327\",\"101\":\"O00329\",\"102\":\"O00330\",\"103\":\"O00339\",\"104\":\"O00399\",\"105\":\"O00400\",\"106\":\"O00401\",\"107\":\"O00410\",\"108\":\"O00411\",\"109\":\"O00418\",\"110\":\"O00422\",\"111\":\"O00423\",\"112\":\"O00425\",\"113\":\"O00429\",\"114\":\"O00442\",\"115\":\"O00443\",\"116\":\"O00458\",\"117\":\"O00459\",\"118\":\"O00461\",\"119\":\"O00462\",\"120\":\"O00463\",\"121\":\"O00468\",\"122\":\"O00469-2\",\"123\":\"O00471\",\"124\":\"O00483\",\"125\":\"O00487\",\"126\":\"O00488\",\"127\":\"O00499\",\"128\":\"O00505\",\"129\":\"O00506\",\"130\":\"O00507\",\"131\":\"O00512\",\"132\":\"O00522\",\"133\":\"O00541\",\"134\":\"O00560\",\"135\":\"O00562\",\"136\":\"O00566\",\"137\":\"O00567\",\"138\":\"O00571\",\"139\":\"O00584\",\"140\":\"O00592\",\"141\":\"O00622\",\"142\":\"O00623\",\"143\":\"O00625\",\"144\":\"O00629\",\"145\":\"O00712\",\"146\":\"O00743\",\"147\":\"O00746\",\"148\":\"O00750\",\"149\":\"O00754\",\"150\":\"O00762-2\",\"151\":\"O00763\",\"152\":\"O00764\",\"153\":\"O00767\",\"154\":\"O14495\",\"155\":\"O14497\",\"156\":\"O14519-2;O14519;O75956\",\"157\":\"O14524\",\"158\":\"O14530\",\"159\":\"O14545\",\"160\":\"O14548\",\"161\":\"O14561\",\"162\":\"O14562\",\"163\":\"O14578\",\"164\":\"O14579\",\"165\":\"O14617\",\"166\":\"O14618\",\"167\":\"O14639\",\"168\":\"O14641\",\"169\":\"O14646\",\"170\":\"O14647\",\"171\":\"O14653\",\"172\":\"O14656\",\"173\":\"O14657\",\"174\":\"O14662\",\"175\":\"O14672\",\"176\":\"O14681\",\"177\":\"O14686\",\"178\":\"O14713\",\"179\":\"O14715\",\"180\":\"O14727\",\"181\":\"O14732\",\"182\":\"O14733\",\"183\":\"O14734\",\"184\":\"O14735\",\"185\":\"O14737\",\"186\":\"O14744\",\"187\":\"O14745\",\"188\":\"O14757\",\"189\":\"O14763\",\"190\":\"O14770-6;O14770-7;O14770-8;O14770-3;O14770-2;O14770-4;O14770;O14770-5;O00470;O00470-2\",\"191\":\"O14773\",\"192\":\"O14776\",\"193\":\"O14777\",\"194\":\"O14786\",\"195\":\"O14787-2\",\"196\":\"O14795\",\"197\":\"O14802\",\"198\":\"O14807\",\"199\":\"O14818\",\"200\":\"O14828\",\"201\":\"O14832\",\"202\":\"O14874\",\"203\":\"O14879\",\"204\":\"O14880\",\"205\":\"O14893\",\"206\":\"O14907\",\"207\":\"O14908\",\"208\":\"O14917\",\"209\":\"O14920\",\"210\":\"O14925;Q5SRD1\",\"211\":\"O14929\",\"212\":\"O14936\",\"213\":\"O14939\",\"214\":\"O14949\",\"215\":\"P19105;O14950\",\"216\":\"O14964\",\"217\":\"O14965\",\"218\":\"O14966\",\"219\":\"O14972\",\"220\":\"O14974\",\"221\":\"O14975\",\"222\":\"O14976\",\"223\":\"O14979\",\"224\":\"O14979-3\",\"225\":\"O14980\",\"226\":\"O14981\",\"227\":\"O15013\",\"228\":\"O15014\",\"229\":\"O15015\",\"230\":\"O15020\",\"231\":\"O15021\",\"232\":\"O15027\",\"233\":\"O15031\",\"234\":\"O15040\",\"235\":\"O15042\",\"236\":\"O15047\",\"237\":\"O15049\",\"238\":\"O15056\",\"239\":\"O15061\",\"240\":\"O15066\",\"241\":\"O15067\",\"242\":\"O15078\",\"243\":\"O15083\",\"244\":\"O15084\",\"245\":\"O15085\",\"246\":\"O15091\",\"247\":\"O15111\",\"248\":\"O15118\",\"249\":\"O15120\",\"250\":\"O15121\",\"251\":\"O15126\",\"252\":\"O15127\",\"253\":\"O15143\",\"254\":\"O15144\",\"255\":\"O15145\",\"256\":\"O15155\",\"257\":\"O15160\",\"258\":\"O15164\",\"259\":\"O15169\",\"260\":\"O15173\",\"261\":\"O15182\",\"262\":\"O15212\",\"263\":\"O15213\",\"264\":\"O15226\",\"265\":\"O15228\",\"266\":\"O15230\",\"267\":\"O15234\",\"268\":\"O15235\",\"269\":\"O15258\",\"270\":\"O15260\",\"271\":\"O15265\",\"272\":\"O15269\",\"273\":\"O15270\",\"274\":\"O15287\",\"275\":\"O15294\",\"276\":\"O15305\",\"277\":\"O15321\",\"278\":\"O15344\",\"279\":\"O15347\",\"280\":\"O15355\",\"281\":\"O15357\",\"282\":\"O15360\",\"283\":\"O15371\",\"284\":\"O15372\",\"285\":\"O15379\",\"286\":\"O15381\",\"287\":\"O15382\",\"288\":\"O15397\",\"289\":\"O15400\",\"290\":\"O15403\",\"291\":\"O15417\",\"292\":\"O15427\",\"293\":\"O15438\",\"294\":\"O15439\",\"295\":\"O15440\",\"296\":\"O15446\",\"297\":\"O15460\",\"298\":\"O15479\",\"299\":\"O15498\",\"300\":\"O15504\",\"301\":\"O15511\",\"302\":\"O15525\",\"303\":\"O15530-3;O15530;O15530-2;Q6A1A2;O15530-5;O15530-4\",\"304\":\"O15533\",\"305\":\"O15541\",\"306\":\"O15550\",\"307\":\"O15554\",\"308\":\"O43143\",\"309\":\"O43147\",\"310\":\"O43148\",\"311\":\"O43149\",\"312\":\"O43150\",\"313\":\"O43156\",\"314\":\"O43157\",\"315\":\"O43159\",\"316\":\"O43166\",\"317\":\"O43169\",\"318\":\"O43172\",\"319\":\"O43175\",\"320\":\"O43181\",\"321\":\"O43189\",\"322\":\"O43237\",\"323\":\"O43242\",\"324\":\"O43248\",\"325\":\"O43251-6\",\"326\":\"O43252\",\"327\":\"O43264\",\"328\":\"O43286\",\"329\":\"O43290\",\"330\":\"O43292\",\"331\":\"O43293\",\"332\":\"O43299\",\"333\":\"O43301\",\"334\":\"O43306\",\"335\":\"O43314\",\"336\":\"O43318\",\"337\":\"O43324\",\"338\":\"O43379\",\"339\":\"O43390\",\"340\":\"O43395\",\"341\":\"O43396\",\"342\":\"O43399\",\"343\":\"O43402\",\"344\":\"O43414\",\"345\":\"O43422\",\"346\":\"O43426\",\"347\":\"O43427\",\"348\":\"O43432\",\"349\":\"O43447\",\"350\":\"O43463\",\"351\":\"O43464\",\"352\":\"O43488\",\"353\":\"O43491\",\"354\":\"O43493\",\"355\":\"O43502\",\"356\":\"O43504\",\"357\":\"O43505\",\"358\":\"O43516\",\"359\":\"O43525\",\"360\":\"O43567\",\"361\":\"O43572\",\"362\":\"O43583\",\"363\":\"O43592\",\"364\":\"O43615\",\"365\":\"O43617\",\"366\":\"O43633\",\"367\":\"O43660\",\"368\":\"O43663\",\"369\":\"O43665\",\"370\":\"O43670-2\",\"371\":\"O43674\",\"372\":\"O43678\",\"373\":\"O43681\",\"374\":\"O43683\",\"375\":\"O43684\",\"376\":\"O43688\",\"377\":\"O43707\",\"378\":\"O43708\",\"379\":\"O43709\",\"380\":\"O43715\",\"381\":\"O43716\",\"382\":\"O43719\",\"383\":\"O43747\",\"384\":\"O43752\",\"385\":\"O43760\",\"386\":\"O43761\",\"387\":\"O43765\",\"388\":\"O43768\",\"389\":\"O43772\",\"390\":\"O43776\",\"391\":\"O43791\",\"392\":\"O43795-2\",\"393\":\"O43808\",\"394\":\"O43809\",\"395\":\"O43813\",\"396\":\"O43815\",\"397\":\"O43818\",\"398\":\"O43819\",\"399\":\"O43823\",\"400\":\"O43824\",\"401\":\"O43837\",\"402\":\"O43847\",\"403\":\"O43852\",\"404\":\"O43852-4\",\"405\":\"O43854\",\"406\":\"O43865\",\"407\":\"O43896\",\"408\":\"O43909\",\"409\":\"O43913\",\"410\":\"O43920\",\"411\":\"O43929\",\"412\":\"O43933\",\"413\":\"O60216\",\"414\":\"O60220\",\"415\":\"O60229\",\"416\":\"O60231\",\"417\":\"O60232\",\"418\":\"O60237\",\"419\":\"O60239\",\"420\":\"O60244\",\"421\":\"O60245\",\"422\":\"O60256\",\"423\":\"O60264\",\"424\":\"O60266\",\"425\":\"O60271-4\",\"426\":\"O60287\",\"427\":\"O60291\",\"428\":\"O60292\",\"429\":\"O60293\",\"430\":\"O60294\",\"431\":\"O60299\",\"432\":\"O60306\",\"433\":\"O60307\",\"434\":\"O60313\",\"435\":\"O60318\",\"436\":\"O60331\",\"437\":\"O60333-3\",\"438\":\"O60336\",\"439\":\"O60337\",\"440\":\"O60341\",\"441\":\"O60343\",\"442\":\"O60353\",\"443\":\"O60427\",\"444\":\"O60437\",\"445\":\"O60443\",\"446\":\"O60476\",\"447\":\"O60487\",\"448\":\"O60488\",\"449\":\"O60493\",\"450\":\"O60499\",\"451\":\"O60502\",\"452\":\"O60503\",\"453\":\"O60504\",\"454\":\"O60506\",\"455\":\"O60508\",\"456\":\"O60512\",\"457\":\"O60513\",\"458\":\"O60518\",\"459\":\"O60524\",\"460\":\"O60547\",\"461\":\"O60563\",\"462\":\"O60566\",\"463\":\"O60568\",\"464\":\"O60573\",\"465\":\"O60610\",\"466\":\"O60613\",\"467\":\"O60645\",\"468\":\"O60658\",\"469\":\"O60664\",\"470\":\"O60678\",\"471\":\"O60683\",\"472\":\"O60684\",\"473\":\"O60701\",\"474\":\"O60716\",\"475\":\"O60749\",\"476\":\"O60762\",\"477\":\"O60763\",\"478\":\"O60783\",\"479\":\"P62807;P57053;O60814;Q99880;Q99879;Q93079;Q5QNW6;P58876\",\"480\":\"O60825\",\"481\":\"O60826\",\"482\":\"O60828\",\"483\":\"O60832\",\"484\":\"O60841\",\"485\":\"O60858\",\"486\":\"O60869\",\"487\":\"O60870\",\"488\":\"O60884\",\"489\":\"O60885\",\"490\":\"O60888\",\"491\":\"O60890\",\"492\":\"O60906\",\"493\":\"O60907\",\"494\":\"O60911\",\"495\":\"O60921\",\"496\":\"O60925\",\"497\":\"O60930\",\"498\":\"O60934\",\"499\":\"O60941\",\"500\":\"O60942\",\"501\":\"O75027\",\"502\":\"O75030-6\",\"503\":\"O75044\",\"504\":\"O75051\",\"505\":\"O75052\",\"506\":\"O75054\",\"507\":\"O75061\",\"508\":\"O75063\",\"509\":\"O75071\",\"510\":\"O75083\",\"511\":\"O75110\",\"512\":\"O75116\",\"513\":\"O75122-3\",\"514\":\"O75127\",\"515\":\"O75128\",\"516\":\"O75131\",\"517\":\"O75132\",\"518\":\"O75140\",\"519\":\"O75143\",\"520\":\"O75144\",\"521\":\"O75146\",\"522\":\"O75147\",\"523\":\"O75150\",\"524\":\"O75151\",\"525\":\"O75152\",\"526\":\"O75153\",\"527\":\"O75164\",\"528\":\"O75165\",\"529\":\"O75167\",\"530\":\"O75170\",\"531\":\"O75173\",\"532\":\"O75175\",\"533\":\"O75179\",\"534\":\"O75182\",\"535\":\"O75190\",\"536\":\"O75197\",\"537\":\"O75208\",\"538\":\"O75223\",\"539\":\"O75251\",\"540\":\"O75290\",\"541\":\"O75306\",\"542\":\"O75312\",\"543\":\"O75319\",\"544\":\"O75323\",\"545\":\"O75325\",\"546\":\"O75326\",\"547\":\"O75330\",\"548\":\"O75340\",\"549\":\"O75347\",\"550\":\"O75348\",\"551\":\"O75351\",\"552\":\"O75352\",\"553\":\"O75362\",\"554\":\"O75367\",\"555\":\"O75369\",\"556\":\"O75376\",\"557\":\"O75380\",\"558\":\"O75381\",\"559\":\"O75382\",\"560\":\"O75385\",\"561\":\"O75387\",\"562\":\"O75390\",\"563\":\"O75391\",\"564\":\"O75396\",\"565\":\"O75400\",\"566\":\"O75410\",\"567\":\"O75414\",\"568\":\"O75419\",\"569\":\"O75420\",\"570\":\"O75427\",\"571\":\"O75431\",\"572\":\"O75436\",\"573\":\"O75438\",\"574\":\"O75439\",\"575\":\"O75446\",\"576\":\"O75448\",\"577\":\"O75449\",\"578\":\"O75462\",\"579\":\"O75475\",\"580\":\"O75477\",\"581\":\"O75489\",\"582\":\"O75494\",\"583\":\"O75496\",\"584\":\"O75503\",\"585\":\"O75506\",\"586\":\"O75521\",\"587\":\"O75528\",\"588\":\"O75529\",\"589\":\"O75530\",\"590\":\"O75531\",\"591\":\"O75533\",\"592\":\"O75534\",\"593\":\"O75558\",\"594\":\"O75569\",\"595\":\"O75570\",\"596\":\"O75581\",\"597\":\"O75586\",\"598\":\"O75592\",\"599\":\"O75600\",\"600\":\"O75607\",\"601\":\"O75608\",\"602\":\"O75616\",\"603\":\"O75629\",\"604\":\"O75638\",\"605\":\"O75643\",\"606\":\"O75648\",\"607\":\"O75663\",\"608\":\"O75665\",\"609\":\"O75674\",\"610\":\"O75676\",\"611\":\"O75683\",\"612\":\"O75691\",\"613\":\"O75694\",\"614\":\"O75695\",\"615\":\"O75717\",\"616\":\"O75718\",\"617\":\"O75746\",\"618\":\"O75781\",\"619\":\"O75787\",\"620\":\"O75792\",\"621\":\"O75794\",\"622\":\"O75815\",\"623\":\"O75817\",\"624\":\"O75818\",\"625\":\"O75821\",\"626\":\"O75822\",\"627\":\"O75828\",\"628\":\"O75832\",\"629\":\"O75843\",\"630\":\"O75844\",\"631\":\"O75864\",\"632\":\"O75865\",\"633\":\"O75874\",\"634\":\"O75879\",\"635\":\"O75880\",\"636\":\"O75882\",\"637\":\"O75886\",\"638\":\"O75888\",\"639\":\"O75907\",\"640\":\"O75909\",\"641\":\"O75911\",\"642\":\"O75920\",\"643\":\"O75925\",\"644\":\"O75928\",\"645\":\"O75934\",\"646\":\"O75935\",\"647\":\"O75937\",\"648\":\"O75940\",\"649\":\"O75943\",\"650\":\"O75947\",\"651\":\"O75955\",\"652\":\"O75962\",\"653\":\"O75964\",\"654\":\"O75970\",\"655\":\"O75976\",\"656\":\"O76003\",\"657\":\"O76021\",\"658\":\"O76024\",\"659\":\"O76031\",\"660\":\"O76039\",\"661\":\"O76070\",\"662\":\"O76071\",\"663\":\"O76080\",\"664\":\"O76094\",\"665\":\"O76095\",\"666\":\"O77932\",\"667\":\"O94760\",\"668\":\"O94761\",\"669\":\"O94762\",\"670\":\"O94763\",\"671\":\"O94766\",\"672\":\"O94776\",\"673\":\"O94782\",\"674\":\"O94804\",\"675\":\"O94806\",\"676\":\"O94822\",\"677\":\"O94826\",\"678\":\"O94832\",\"679\":\"O94842\",\"680\":\"O94851\",\"681\":\"O94854\",\"682\":\"O94855\",\"683\":\"O94874\",\"684\":\"O94875\",\"685\":\"O94880\",\"686\":\"O94886\",\"687\":\"O94887\",\"688\":\"O94888\",\"689\":\"O94901\",\"690\":\"O94903\",\"691\":\"O94905\",\"692\":\"O94906\",\"693\":\"O94910\",\"694\":\"O94913\",\"695\":\"O94915\",\"696\":\"O94916\",\"697\":\"O94919\",\"698\":\"O94923\",\"699\":\"O94925-3\",\"700\":\"O94927\",\"701\":\"O94953\",\"702\":\"O94955\",\"703\":\"O94964\",\"704\":\"O94966\",\"705\":\"O94967\",\"706\":\"O94973\",\"707\":\"O94979\",\"708\":\"O94985\",\"709\":\"O94986\",\"710\":\"O94992\",\"711\":\"O95049\",\"712\":\"O95059\",\"713\":\"O95067\",\"714\":\"O95070\",\"715\":\"O95071\",\"716\":\"O95081\",\"717\":\"O95084\",\"718\":\"O95104\",\"719\":\"O95139\",\"720\":\"O95140\",\"721\":\"O95155\",\"722\":\"O95159\",\"723\":\"O95163\",\"724\":\"O95164\",\"725\":\"O95168\",\"726\":\"O95169\",\"727\":\"O95182\",\"728\":\"O95197\",\"729\":\"O95202\",\"730\":\"O95208-2\",\"731\":\"O95210\",\"732\":\"O95218\",\"733\":\"O95219\",\"734\":\"O95229\",\"735\":\"O95232\",\"736\":\"O95235\",\"737\":\"O95239\",\"738\":\"O95243\",\"739\":\"O95248\",\"740\":\"O95249\",\"741\":\"O95251\",\"742\":\"O95263\",\"743\":\"O95274\",\"744\":\"O95292\",\"745\":\"O95295\",\"746\":\"O95297\",\"747\":\"O95298\",\"748\":\"O95299\",\"749\":\"O95302\",\"750\":\"O95336\",\"751\":\"O95340\",\"752\":\"O95347\",\"753\":\"O95352\",\"754\":\"O95359\",\"755\":\"O95361\",\"756\":\"O95363\",\"757\":\"O95365\",\"758\":\"O95372\",\"759\":\"O95373\",\"760\":\"O95391\",\"761\":\"O95394\",\"762\":\"O95400\",\"763\":\"O95402\",\"764\":\"O95425\",\"765\":\"O95427\",\"766\":\"O95428\",\"767\":\"O95433\",\"768\":\"O95453\",\"769\":\"O95456\",\"770\":\"O95466\",\"771\":\"O95470\",\"772\":\"O95476\",\"773\":\"O95478\",\"774\":\"O95479\",\"775\":\"O95486\",\"776\":\"O95487\",\"777\":\"O95551\",\"778\":\"O95563\",\"779\":\"O95571\",\"780\":\"O95573\",\"781\":\"O95602\",\"782\":\"O95613\",\"783\":\"O95619\",\"784\":\"O95625\",\"785\":\"O95628\",\"786\":\"O95630\",\"787\":\"O95633\",\"788\":\"O95639\",\"789\":\"O95671\",\"790\":\"O95672\",\"791\":\"O95674\",\"792\":\"O95684\",\"793\":\"O95685\",\"794\":\"O95696\",\"795\":\"O95707\",\"796\":\"O95714\",\"797\":\"O95716\",\"798\":\"O95721\",\"799\":\"O95747\",\"800\":\"O95757\",\"801\":\"O95758\",\"802\":\"O95777\",\"803\":\"O95782\",\"804\":\"O95785-3\",\"805\":\"O95786\",\"806\":\"O95789\",\"807\":\"O95793\",\"808\":\"O95801\",\"809\":\"O95807\",\"810\":\"O95816\",\"811\":\"O95817\",\"812\":\"O95819\",\"813\":\"O95822\",\"814\":\"O95825\",\"815\":\"O95831\",\"816\":\"O95834-2\",\"817\":\"O95835\",\"818\":\"O95857\",\"819\":\"O95861\",\"820\":\"O95865\",\"821\":\"O95870\",\"822\":\"O95873\",\"823\":\"O95881\",\"824\":\"O95900\",\"825\":\"O95905\",\"826\":\"O95926\",\"827\":\"O95980\",\"828\":\"O95983\",\"829\":\"O95985\",\"830\":\"O95994\",\"831\":\"O95996\",\"832\":\"O95999\",\"833\":\"O96000\",\"834\":\"O96005\",\"835\":\"O96006\",\"836\":\"O96008\",\"837\":\"O96011\",\"838\":\"O96013\",\"839\":\"O96017\",\"840\":\"O96019\",\"841\":\"O96020\",\"842\":\"O96028\",\"843\":\"P00326;P07327\",\"844\":\"P00338\",\"845\":\"P00367\",\"846\":\"P00374\",\"847\":\"P00387\",\"848\":\"P00390\",\"849\":\"P00403\",\"850\":\"P00441\",\"851\":\"P00491\",\"852\":\"P00492\",\"853\":\"P00505\",\"854\":\"P00519\",\"855\":\"P00533\",\"856\":\"P00558\",\"857\":\"P00568\",\"858\":\"P00734\",\"859\":\"P00813\",\"860\":\"P00966\",\"861\":\"P00973\",\"862\":\"P01008\",\"863\":\"P01023\",\"864\":\"P01024\",\"865\":\"P01033\",\"866\":\"P01106\",\"867\":\"P01111\",\"868\":\"P01116-2\",\"869\":\"P01130\",\"870\":\"P01137\",\"871\":\"P01891\",\"872\":\"P02042;P68871;P02100\",\"873\":\"P02452\",\"874\":\"P02458\",\"875\":\"P02462\",\"876\":\"P02545\",\"877\":\"P02549\",\"878\":\"P02649\",\"879\":\"P02686\",\"880\":\"P02749\",\"881\":\"P02751\",\"882\":\"P02765\",\"883\":\"P02768\",\"884\":\"P02786\",\"885\":\"P02788\",\"886\":\"P02794\",\"887\":\"P02795;P80297;P13640-2;P13640\",\"888\":\"P03905\",\"889\":\"P03915\",\"890\":\"P03973\",\"891\":\"P04004\",\"892\":\"P04035\",\"893\":\"P04040\",\"894\":\"P04049\",\"895\":\"P04062\",\"896\":\"P04075\",\"897\":\"P04080\",\"898\":\"P04083\",\"899\":\"P04114\",\"900\":\"P04150\",\"901\":\"P04156\",\"902\":\"P04179\",\"903\":\"P04181\",\"904\":\"P04183\",\"905\":\"P04222\",\"906\":\"P04259\",\"907\":\"P04264\",\"908\":\"P04406\",\"909\":\"P04626\",\"910\":\"P04632\",\"911\":\"P04792\",\"912\":\"P04818\",\"913\":\"P04843\",\"914\":\"P04844\",\"915\":\"P04899\",\"916\":\"P04920\",\"917\":\"P05023\",\"918\":\"P05026\",\"919\":\"P05067\",\"920\":\"P05114\",\"921\":\"P05141\",\"922\":\"P05161\",\"923\":\"P05165\",\"924\":\"P05166\",\"925\":\"P05186\",\"926\":\"P05187\",\"927\":\"P05198\",\"928\":\"P05204\",\"929\":\"P05362\",\"930\":\"P05386\",\"931\":\"P05387\",\"932\":\"P05388\",\"933\":\"P05423\",\"934\":\"P05452\",\"935\":\"P05455\",\"936\":\"P05549\",\"937\":\"P05556\",\"938\":\"P05783\",\"939\":\"P05787\",\"940\":\"P05997\",\"941\":\"P06132\",\"942\":\"P06213\",\"943\":\"P06241\",\"944\":\"P06280\",\"945\":\"P06396\",\"946\":\"P06400\",\"947\":\"P06454\",\"948\":\"P06493\",\"949\":\"P06576\",\"950\":\"P06703\",\"951\":\"P06730\",\"952\":\"P06732\",\"953\":\"P06733\",\"954\":\"P06737\",\"955\":\"P06744\",\"956\":\"P06746\",\"957\":\"P06748\",\"958\":\"P06753-2\",\"959\":\"P06756\",\"960\":\"P06858\",\"961\":\"P06865\",\"962\":\"P07093\",\"963\":\"P07099\",\"964\":\"P07108\",\"965\":\"P07195\",\"966\":\"P07199\",\"967\":\"P07203\",\"968\":\"P07237\",\"969\":\"P07305\",\"970\":\"P07339\",\"971\":\"P07355-2;P07355;A6NMY6\",\"972\":\"P07384\",\"973\":\"P07437\",\"974\":\"P07602\",\"975\":\"P07686\",\"976\":\"P07711\",\"977\":\"P07737\",\"978\":\"P07741\",\"979\":\"P07814\",\"980\":\"P07858\",\"981\":\"P07900\",\"982\":\"P07910-2\",\"983\":\"P07919;A0A096LP55\",\"984\":\"P07942\",\"985\":\"P07947\",\"986\":\"P07948\",\"987\":\"P07949\",\"988\":\"P07951\",\"989\":\"P07951-2\",\"990\":\"P07954\",\"991\":\"P07992\",\"992\":\"P07996\",\"993\":\"P08047\",\"994\":\"P08069\",\"995\":\"P08133\",\"996\":\"P08134\",\"997\":\"P08174\",\"998\":\"P08183\",\"999\":\"P08195\",\"1000\":\"P08195-3\",\"1001\":\"P08236\",\"1002\":\"P08237\",\"1003\":\"P08238\",\"1004\":\"P08240\",\"1005\":\"P08243\",\"1006\":\"P08473\",\"1007\":\"P08559\",\"1008\":\"P08572\",\"1009\":\"P08574\",\"1010\":\"P08579\",\"1011\":\"P08581\",\"1012\":\"P08582\",\"1013\":\"P08621\",\"1014\":\"P08648\",\"1015\":\"P08651\",\"1016\":\"P08670\",\"1017\":\"P08708\",\"1018\":\"P08729\",\"1019\":\"P08754\",\"1020\":\"P08758\",\"1021\":\"P08779\",\"1022\":\"P08865\",\"1023\":\"P08922\",\"1024\":\"P08962\",\"1025\":\"P09001\",\"1026\":\"P09012\",\"1027\":\"P09038\",\"1028\":\"P09110\",\"1029\":\"P09132\",\"1030\":\"P09234\",\"1031\":\"P09382\",\"1032\":\"P09417-2\",\"1033\":\"P09429\",\"1034\":\"P09493\",\"1035\":\"P09496\",\"1036\":\"P09497\",\"1037\":\"P09525\",\"1038\":\"P09543\",\"1039\":\"P09601\",\"1040\":\"P09622\",\"1041\":\"P09651;P09651-2;Q32P51\",\"1042\":\"P09651-3\",\"1043\":\"P09661\",\"1044\":\"P09669\",\"1045\":\"P09871\",\"1046\":\"P09874\",\"1047\":\"P09884\",\"1048\":\"P09913\",\"1049\":\"P09914\",\"1050\":\"P09923\",\"1051\":\"P09958\",\"1052\":\"P09960\",\"1053\":\"P09972\",\"1054\":\"P0C0L4-2;P0C0L5;P0C0L4\",\"1055\":\"P0C0S5;Q71UI9;Q71UI9-3;Q71UI9-2;Q71UI9-4\",\"1056\":\"Q96KK5;Q6FI13;P20671;P0C0S8;Q99878;Q9BTM1;Q16777;Q93077;Q7L7L0;P04908;Q9BTM1-2\",\"1057\":\"P0C2W1\",\"1058\":\"P0CG12\",\"1059\":\"P0CG13\",\"1060\":\"P0CG38\",\"1061\":\"P0CJ78\",\"1062\":\"P0CW18\",\"1063\":\"P0DI83\",\"1064\":\"P0DMV8;P0DMV9;P0DMV8-2\",\"1065\":\"P0DN76;Q01081;Q01081-2;Q01081-4\",\"1066\":\"P0DN79;P35520;P35520-2\",\"1067\":\"P0DP25;P0DP24;P0DP23\",\"1068\":\"P0DP91;Q8N328\",\"1069\":\"P0DPB6\",\"1070\":\"P0DPF3\",\"1071\":\"P10109\",\"1072\":\"P10155\",\"1073\":\"P10244\",\"1074\":\"P10253\",\"1075\":\"P10301\",\"1076\":\"P10316;P01892\",\"1077\":\"P10398\",\"1078\":\"P10412\",\"1079\":\"P10515\",\"1080\":\"P10586\",\"1081\":\"P10588\",\"1082\":\"P10599\",\"1083\":\"P10606\",\"1084\":\"P10619\",\"1085\":\"P10620\",\"1086\":\"P10644\",\"1087\":\"P10646\",\"1088\":\"P10768\",\"1089\":\"P10809\",\"1090\":\"P10909\",\"1091\":\"P11021\",\"1092\":\"P11047\",\"1093\":\"P11117\",\"1094\":\"P11142\",\"1095\":\"P11166\",\"1096\":\"P11169;Q8TDB8-4;Q8TDB8-2;Q8TDB8\",\"1097\":\"P11171\",\"1098\":\"P11172\",\"1099\":\"P11177\",\"1100\":\"P11182\",\"1101\":\"P11216\",\"1102\":\"P11233\",\"1103\":\"P11234\",\"1104\":\"P11277\",\"1105\":\"P11279\",\"1106\":\"P11310\",\"1107\":\"P11387\",\"1108\":\"P11388\",\"1109\":\"P11413\",\"1110\":\"P11441\",\"1111\":\"P11474\",\"1112\":\"P11498\",\"1113\":\"P11532\",\"1114\":\"P11586\",\"1115\":\"P11678\",\"1116\":\"P11717\",\"1117\":\"P11766\",\"1118\":\"P11802\",\"1119\":\"P11908\",\"1120\":\"P11940\",\"1121\":\"P12004\",\"1122\":\"P12081\",\"1123\":\"P12111\",\"1124\":\"P12235\",\"1125\":\"P12236\",\"1126\":\"P12259\",\"1127\":\"P12268\",\"1128\":\"P12270\",\"1129\":\"P12277\",\"1130\":\"P12429\",\"1131\":\"P12532\",\"1132\":\"P12694\",\"1133\":\"P12814\",\"1134\":\"P12931\",\"1135\":\"P12955\",\"1136\":\"P12956\",\"1137\":\"P13010\",\"1138\":\"P13051\",\"1139\":\"P13056\",\"1140\":\"P13073\",\"1141\":\"P13196\",\"1142\":\"P13284\",\"1143\":\"P13473\",\"1144\":\"P13489\",\"1145\":\"P13497\",\"1146\":\"P13498\",\"1147\":\"P13611\",\"1148\":\"P13631\",\"1149\":\"P13639\",\"1150\":\"P13645\",\"1151\":\"P13646\",\"1152\":\"P13667\",\"1153\":\"P13674\",\"1154\":\"P13693\",\"1155\":\"P13726\",\"1156\":\"P13747\",\"1157\":\"P13797\",\"1158\":\"P13798\",\"1159\":\"P13804\",\"1160\":\"P13807\",\"1161\":\"P13861\",\"1162\":\"P13929\",\"1163\":\"P13942\",\"1164\":\"P13984\",\"1165\":\"P13987\",\"1166\":\"P13995\",\"1167\":\"P14174\",\"1168\":\"P14209\",\"1169\":\"P14314\",\"1170\":\"P14324\",\"1171\":\"P14373\",\"1172\":\"P14384\",\"1173\":\"P14406\",\"1174\":\"P14550\",\"1175\":\"P14618\",\"1176\":\"P14625\",\"1177\":\"P14635\",\"1178\":\"P14649\",\"1179\":\"P14735\",\"1180\":\"P14854\",\"1181\":\"P14859\",\"1182\":\"P14866\",\"1183\":\"P14868\",\"1184\":\"P14923\",\"1185\":\"P14927\",\"1186\":\"P15121\",\"1187\":\"P15151\",\"1188\":\"P15170\",\"1189\":\"P15260\",\"1190\":\"P15289\",\"1191\":\"P15291\",\"1192\":\"P15311\",\"1193\":\"P15328\",\"1194\":\"P15336\",\"1195\":\"P15374\",\"1196\":\"P15408\",\"1197\":\"P15529\",\"1198\":\"P15529-3\",\"1199\":\"P15531\",\"1200\":\"P15559\",\"1201\":\"P15586\",\"1202\":\"P15735\",\"1203\":\"P15822\",\"1204\":\"P15848\",\"1205\":\"P15880\",\"1206\":\"P15923\",\"1207\":\"P15924\",\"1208\":\"P15927\",\"1209\":\"P15954\",\"1210\":\"P16035\",\"1211\":\"P16066\",\"1212\":\"P16070\",\"1213\":\"P16083\",\"1214\":\"P16144\",\"1215\":\"P16152\",\"1216\":\"P16219\",\"1217\":\"P16260\",\"1218\":\"P16278\",\"1219\":\"P16333\",\"1220\":\"P16383\",\"1221\":\"P16401\",\"1222\":\"P16403\",\"1223\":\"P16435\",\"1224\":\"P16591\",\"1225\":\"P16615\",\"1226\":\"P16949\",\"1227\":\"P16989\",\"1228\":\"P17028\",\"1229\":\"P17029\",\"1230\":\"P17050\",\"1231\":\"P17096\",\"1232\":\"P17098\",\"1233\":\"P17152\",\"1234\":\"P17174\",\"1235\":\"P17252\",\"1236\":\"P17275\",\"1237\":\"P17301\",\"1238\":\"P17342\",\"1239\":\"P17405\",\"1240\":\"P17480\",\"1241\":\"P17544\",\"1242\":\"P17568\",\"1243\":\"P17612\",\"1244\":\"P17655\",\"1245\":\"P17676\",\"1246\":\"P17706\",\"1247\":\"P17707\",\"1248\":\"P17812\",\"1249\":\"P17813\",\"1250\":\"P17844\",\"1251\":\"P17858\",\"1252\":\"P17900\",\"1253\":\"P17931\",\"1254\":\"P17980\",\"1255\":\"P17987\",\"1256\":\"P18031\",\"1257\":\"P18074\",\"1258\":\"P18077\",\"1259\":\"P18084\",\"1260\":\"P18085\",\"1261\":\"P18124\",\"1262\":\"P18206\",\"1263\":\"P18433\",\"1264\":\"P18583\",\"1265\":\"P18615\",\"1266\":\"P18621\",\"1267\":\"P18669\",\"1268\":\"P18754\",\"1269\":\"P18827\",\"1270\":\"P18850\",\"1271\":\"P18858\",\"1272\":\"P18859\",\"1273\":\"P18887\",\"1274\":\"P19021\",\"1275\":\"P19174\",\"1276\":\"P19256\",\"1277\":\"P19320\",\"1278\":\"P19338\",\"1279\":\"P19367\",\"1280\":\"P19387\",\"1281\":\"P19388\",\"1282\":\"P19404\",\"1283\":\"P19438\",\"1284\":\"P19447\",\"1285\":\"P19525\",\"1286\":\"P19623\",\"1287\":\"P19634\",\"1288\":\"P19784\",\"1289\":\"P19793\",\"1290\":\"P19838\",\"1291\":\"P19971\",\"1292\":\"P20020-6\",\"1293\":\"P20042\",\"1294\":\"P20073\",\"1295\":\"P20226-2;P20226;Q6SJ96\",\"1296\":\"P20248\",\"1297\":\"P20290\",\"1298\":\"P20336\",\"1299\":\"P20338\",\"1300\":\"P20339\",\"1301\":\"P20340\",\"1302\":\"P20585\",\"1303\":\"P20618\",\"1304\":\"P20645\",\"1305\":\"P20648\",\"1306\":\"P20674\",\"1307\":\"P20700\",\"1308\":\"P20810\",\"1309\":\"P20827\",\"1310\":\"P20839\",\"1311\":\"P20851\",\"1312\":\"P20908\",\"1313\":\"P20929\",\"1314\":\"P20933\",\"1315\":\"P20962\",\"1316\":\"P21127-2;P21127;P21127-9;P21127-8;P21127-3;P21127-6;P21127-12;P21127-4;P21127-5;P21127-10;Q9UQ88-4;Q9UQ88-3;Q9UQ88;Q9UQ88-10;Q9UQ88-5;Q9UQ88-9\",\"1317\":\"P21266\",\"1318\":\"P21281\",\"1319\":\"P21283\",\"1320\":\"P21291\",\"1321\":\"P21333\",\"1322\":\"P21359\",\"1323\":\"P21399\",\"1324\":\"P21583\",\"1325\":\"P21589\",\"1326\":\"P21675-10;P21675-11;P21675-8;P21675-6;P21675-7;P21675-3;P21675-5;P21675-9;P21675;P21675-2;P21675-12;P21675-4;Q8IZX4\",\"1327\":\"P21796\",\"1328\":\"P21912\",\"1329\":\"P21926\",\"1330\":\"P21953\",\"1331\":\"P21964\",\"1332\":\"P22004\",\"1333\":\"P22033\",\"1334\":\"P22059\",\"1335\":\"P22061\",\"1336\":\"P22087\",\"1337\":\"P22102\",\"1338\":\"P22234\",\"1339\":\"P22307\",\"1340\":\"P22314\",\"1341\":\"P22392\",\"1342\":\"P22415\",\"1343\":\"P22455\",\"1344\":\"P22570\",\"1345\":\"P22626\",\"1346\":\"P22670\",\"1347\":\"P22681\",\"1348\":\"P22694\",\"1349\":\"P22695\",\"1350\":\"P22736\",\"1351\":\"P22830\",\"1352\":\"P23142-4\",\"1353\":\"P23193\",\"1354\":\"P23219\",\"1355\":\"P23229\",\"1356\":\"P23246\",\"1357\":\"P23258;Q9NRH3\",\"1358\":\"P23284\",\"1359\":\"P23368\",\"1360\":\"P23381\",\"1361\":\"P23396\",\"1362\":\"P23434\",\"1363\":\"P23458\",\"1364\":\"P23497\",\"1365\":\"P23508\",\"1366\":\"P23526\",\"1367\":\"P23528\",\"1368\":\"P23588\",\"1369\":\"P23634\",\"1370\":\"P23786\",\"1371\":\"P23919\",\"1372\":\"P23921\",\"1373\":\"P24043\",\"1374\":\"P24534\",\"1375\":\"P24539\",\"1376\":\"P24666\",\"1377\":\"P24752\",\"1378\":\"P24863\",\"1379\":\"P24928\",\"1380\":\"P24941\",\"1381\":\"P25054\",\"1382\":\"P25098\",\"1383\":\"P25205\",\"1384\":\"P25325\",\"1385\":\"P25391\",\"1386\":\"P25398\",\"1387\":\"P25440\",\"1388\":\"P25445\",\"1389\":\"P25490\",\"1390\":\"P25685\",\"1391\":\"P25705\",\"1392\":\"P25786\",\"1393\":\"P25787\",\"1394\":\"P25788\",\"1395\":\"P25789\",\"1396\":\"P25815\",\"1397\":\"P26006\",\"1398\":\"P26038\",\"1399\":\"P26045\",\"1400\":\"P26196\",\"1401\":\"P26358-2\",\"1402\":\"P26368\",\"1403\":\"P26373\",\"1404\":\"P26440\",\"1405\":\"P26447\",\"1406\":\"P26572\",\"1407\":\"P26583\",\"1408\":\"P26599\",\"1409\":\"P26639\",\"1410\":\"P26640\",\"1411\":\"P26641\",\"1412\":\"P26885\",\"1413\":\"P27105\",\"1414\":\"P27144\",\"1415\":\"P27216\",\"1416\":\"P27348\",\"1417\":\"P27361\",\"1418\":\"P27448\",\"1419\":\"P27540\",\"1420\":\"P27635\",\"1421\":\"P27694\",\"1422\":\"P27695\",\"1423\":\"P27708\",\"1424\":\"P27797\",\"1425\":\"P27816\",\"1426\":\"P27816-3\",\"1427\":\"P27816-4\",\"1428\":\"P27824\",\"1429\":\"P28065\",\"1430\":\"P28066\",\"1431\":\"P28070\",\"1432\":\"P28072\",\"1433\":\"P28074\",\"1434\":\"P28288\",\"1435\":\"P28289\",\"1436\":\"P28290\",\"1437\":\"P28328\",\"1438\":\"P28331\",\"1439\":\"P28340\",\"1440\":\"P28347\",\"1441\":\"P28370\",\"1442\":\"P28482\",\"1443\":\"P28702\",\"1444\":\"P28715\",\"1445\":\"P28799\",\"1446\":\"P28838\",\"1447\":\"P29083\",\"1448\":\"P29084\",\"1449\":\"P29122\",\"1450\":\"P29144\",\"1451\":\"P29218\",\"1452\":\"P29317\",\"1453\":\"P29350\",\"1454\":\"P29353\",\"1455\":\"P29372\",\"1456\":\"P29373\",\"1457\":\"P29374\",\"1458\":\"P29375\",\"1459\":\"P29400\",\"1460\":\"P29401\",\"1461\":\"P29558\",\"1462\":\"P29590\",\"1463\":\"P29692\",\"1464\":\"P29692-3\",\"1465\":\"P29966\",\"1466\":\"P29992\",\"1467\":\"P30038\",\"1468\":\"P30040\",\"1469\":\"P30041\",\"1470\":\"P30043\",\"1471\":\"P30044\",\"1472\":\"P30046;P30046-2;A6NHG4\",\"1473\":\"P30047\",\"1474\":\"P30048\",\"1475\":\"P30049\",\"1476\":\"P30050\",\"1477\":\"P30084\",\"1478\":\"P30085\",\"1479\":\"P30086\",\"1480\":\"P30101\",\"1481\":\"P30153\",\"1482\":\"P30154\",\"1483\":\"P30260\",\"1484\":\"P30281\",\"1485\":\"P30405\",\"1486\":\"P30414\",\"1487\":\"P30419\",\"1488\":\"P30480;P30460;P01889;P30462;Q29718;P03989\",\"1489\":\"P30464;P30484;P18465;P30488;P30487;P30481\",\"1490\":\"P30508;P30505\",\"1491\":\"P30519\",\"1492\":\"P30520\",\"1493\":\"P30530\",\"1494\":\"P30533\",\"1495\":\"P30536\",\"1496\":\"P30566\",\"1497\":\"P30622\",\"1498\":\"P30626\",\"1499\":\"P30740\",\"1500\":\"P30825\",\"1501\":\"P30837\",\"1502\":\"P30876\",\"1503\":\"P31040\",\"1504\":\"P31150\",\"1505\":\"P31153\",\"1506\":\"P31277\",\"1507\":\"P31327\",\"1508\":\"P31350\",\"1509\":\"P31431\",\"1510\":\"P31483\",\"1511\":\"P31641\",\"1512\":\"P31689\",\"1513\":\"P31751\",\"1514\":\"P31930\",\"1515\":\"P31937\",\"1516\":\"P31939\",\"1517\":\"P31942\",\"1518\":\"P31943\",\"1519\":\"P31946\",\"1520\":\"P31947\",\"1521\":\"P31948\",\"1522\":\"P31949\",\"1523\":\"P32004\",\"1524\":\"P32119\",\"1525\":\"P32121\",\"1526\":\"P32189-1;P32189-4;P32189-2;P32189;Q14409\",\"1527\":\"P32322\",\"1528\":\"P32754\",\"1529\":\"P32780\",\"1530\":\"P32856\",\"1531\":\"P32929\",\"1532\":\"P32969\",\"1533\":\"P32970\",\"1534\":\"P33121\",\"1535\":\"P33176\",\"1536\":\"P33240\",\"1537\":\"P33316\",\"1538\":\"P33527\",\"1539\":\"P33552\",\"1540\":\"P33897\",\"1541\":\"P33947\",\"1542\":\"P33981\",\"1543\":\"P33991\",\"1544\":\"P33992\",\"1545\":\"P33993\",\"1546\":\"P34059\",\"1547\":\"P34741\",\"1548\":\"P34896\",\"1549\":\"P34897\",\"1550\":\"P34932\",\"1551\":\"P35052\",\"1552\":\"P35221\",\"1553\":\"P35222\",\"1554\":\"P35226\",\"1555\":\"P35232\",\"1556\":\"P35237\",\"1557\":\"P35240\",\"1558\":\"P35241\",\"1559\":\"P35244\",\"1560\":\"P35249\",\"1561\":\"P35250\",\"1562\":\"P35251\",\"1563\":\"P35268\",\"1564\":\"P35269\",\"1565\":\"P35270\",\"1566\":\"P35398\",\"1567\":\"P35527\",\"1568\":\"P35555\",\"1569\":\"P35573\",\"1570\":\"P35579\",\"1571\":\"P35580\",\"1572\":\"P35606\",\"1573\":\"P35610\",\"1574\":\"P35611\",\"1575\":\"P35613\",\"1576\":\"P35625\",\"1577\":\"P35637\",\"1578\":\"P35658\",\"1579\":\"P35659\",\"1580\":\"P35670\",\"1581\":\"P35754\",\"1582\":\"P35869\",\"1583\":\"P35908\",\"1584\":\"P35914\",\"1585\":\"P35916\",\"1586\":\"P35998\",\"1587\":\"P36404\",\"1588\":\"P36405\",\"1589\":\"P36406\",\"1590\":\"P36507\",\"1591\":\"P36542\",\"1592\":\"P36543\",\"1593\":\"P36551\",\"1594\":\"P36575\",\"1595\":\"P36578\",\"1596\":\"P36776\",\"1597\":\"P36871\",\"1598\":\"P36873\",\"1599\":\"P36894\",\"1600\":\"P36897\",\"1601\":\"P36915\",\"1602\":\"P36941\",\"1603\":\"P36952\",\"1604\":\"P36954\",\"1605\":\"P36955\",\"1606\":\"P36956\",\"1607\":\"P36957\",\"1608\":\"P36969\",\"1609\":\"P37108\",\"1610\":\"P37173\",\"1611\":\"P37198\",\"1612\":\"P37235\",\"1613\":\"P37268\",\"1614\":\"P37275\",\"1615\":\"P37287\",\"1616\":\"P37802\",\"1617\":\"P37837\",\"1618\":\"P38117\",\"1619\":\"P38159\",\"1620\":\"P38398\",\"1621\":\"P38432\",\"1622\":\"P38435\",\"1623\":\"P38571\",\"1624\":\"P38606\",\"1625\":\"P38646\",\"1626\":\"P38919\",\"1627\":\"P38935\",\"1628\":\"P39019\",\"1629\":\"P39023\",\"1630\":\"P39656\",\"1631\":\"P39687\",\"1632\":\"P39748\",\"1633\":\"P39880\",\"1634\":\"P39900\",\"1635\":\"P40121\",\"1636\":\"P40123\",\"1637\":\"P40189\",\"1638\":\"P40222\",\"1639\":\"P40227\",\"1640\":\"P40261\",\"1641\":\"P40424\",\"1642\":\"P40425\",\"1643\":\"P40429;Q6NVV1\",\"1644\":\"P40616\",\"1645\":\"P40692\",\"1646\":\"P40763\",\"1647\":\"P40818\",\"1648\":\"P40855\",\"1649\":\"P40925\",\"1650\":\"P40926\",\"1651\":\"P40937\",\"1652\":\"P40938\",\"1653\":\"P40939\",\"1654\":\"P41091;Q2VIR3;Q2VIR3-2\",\"1655\":\"P41134\",\"1656\":\"P41162\",\"1657\":\"P41214\",\"1658\":\"P41221\",\"1659\":\"P41223\",\"1660\":\"P41227\",\"1661\":\"P41229\",\"1662\":\"P41236\",\"1663\":\"P41240\",\"1664\":\"P41247\",\"1665\":\"P41250\",\"1666\":\"P41252\",\"1667\":\"P41273\",\"1668\":\"P41440\",\"1669\":\"P41567;O60739\",\"1670\":\"P41743\",\"1671\":\"P42025\",\"1672\":\"P42126\",\"1673\":\"P42166\",\"1674\":\"P42167\",\"1675\":\"P42224\",\"1676\":\"P42226\",\"1677\":\"P42261\",\"1678\":\"P42285\",\"1679\":\"P42336\",\"1680\":\"P42338\",\"1681\":\"P42345\",\"1682\":\"P42356\",\"1683\":\"P42566\",\"1684\":\"P42574\",\"1685\":\"P42575\",\"1686\":\"P42658\",\"1687\":\"P42677\",\"1688\":\"P42679\",\"1689\":\"P42680\",\"1690\":\"P42684\",\"1691\":\"P42694\",\"1692\":\"P42695\",\"1693\":\"P42696\",\"1694\":\"P42702\",\"1695\":\"P42704\",\"1696\":\"P42765\",\"1697\":\"P42771\",\"1698\":\"P42785\",\"1699\":\"P42858\",\"1700\":\"P42892\",\"1701\":\"P43003\",\"1702\":\"P43007\",\"1703\":\"P43034\",\"1704\":\"P43121\",\"1705\":\"P43155\",\"1706\":\"P43243\",\"1707\":\"P43246\",\"1708\":\"P43250\",\"1709\":\"P43251\",\"1710\":\"P43304\",\"1711\":\"P43307\",\"1712\":\"P43353\",\"1713\":\"P43378\",\"1714\":\"P43487\",\"1715\":\"P43490\",\"1716\":\"P43686\",\"1717\":\"P43897\",\"1718\":\"P45877\",\"1719\":\"P45880\",\"1720\":\"P45954\",\"1721\":\"P45973\",\"1722\":\"P45974\",\"1723\":\"P45985\",\"1724\":\"P46013\",\"1725\":\"P46060\",\"1726\":\"P46063\",\"1727\":\"P46087\",\"1728\":\"P46100\",\"1729\":\"P46108\",\"1730\":\"P46109\",\"1731\":\"P46199\",\"1732\":\"P46379\",\"1733\":\"P46459\",\"1734\":\"P46531\",\"1735\":\"P46734\",\"1736\":\"P46736\",\"1737\":\"P46776\",\"1738\":\"P46777\",\"1739\":\"P46778\",\"1740\":\"P46779\",\"1741\":\"P46781\",\"1742\":\"P46782\",\"1743\":\"P46783\",\"1744\":\"P46926\",\"1745\":\"P46934\",\"1746\":\"P46937\",\"1747\":\"P46939\",\"1748\":\"P46940\",\"1749\":\"P46976\",\"1750\":\"P46977\",\"1751\":\"P47712\",\"1752\":\"P47755\",\"1753\":\"P47756\",\"1754\":\"P47813;O14602\",\"1755\":\"P47895\",\"1756\":\"P47897\",\"1757\":\"P47914\",\"1758\":\"P47974\",\"1759\":\"P47985\",\"1760\":\"P48047\",\"1761\":\"P48059\",\"1762\":\"P48067-2\",\"1763\":\"P48147\",\"1764\":\"P48163\",\"1765\":\"P48200\",\"1766\":\"P48382\",\"1767\":\"P48426\",\"1768\":\"P48444\",\"1769\":\"P48449\",\"1770\":\"P48506\",\"1771\":\"P48507\",\"1772\":\"P48509\",\"1773\":\"P48552\",\"1774\":\"P48553\",\"1775\":\"P48556\",\"1776\":\"P48634\",\"1777\":\"P48637\",\"1778\":\"P48643\",\"1779\":\"P48651\",\"1780\":\"P48681\",\"1781\":\"P48723\",\"1782\":\"P48729\",\"1783\":\"P48730\",\"1784\":\"P48735\",\"1785\":\"P48739\",\"1786\":\"P48960\",\"1787\":\"P49005\",\"1788\":\"P49006\",\"1789\":\"P49023\",\"1790\":\"P49069\",\"1791\":\"P49116\",\"1792\":\"P49189\",\"1793\":\"P49207\",\"1794\":\"P49247\",\"1795\":\"P49257\",\"1796\":\"P49281-3\",\"1797\":\"P49321\",\"1798\":\"P49327\",\"1799\":\"P49336\",\"1800\":\"P49354\",\"1801\":\"P49366\",\"1802\":\"P49368\",\"1803\":\"P49406\",\"1804\":\"P49407\",\"1805\":\"P49411\",\"1806\":\"P49419\",\"1807\":\"P49427\",\"1808\":\"P49447\",\"1809\":\"P49454\",\"1810\":\"P49458\",\"1811\":\"P49459\",\"1812\":\"P49585\",\"1813\":\"P49588\",\"1814\":\"P49589-3\",\"1815\":\"P49590\",\"1816\":\"P49591\",\"1817\":\"P49593\",\"1818\":\"P49641\",\"1819\":\"P49642\",\"1820\":\"P49643\",\"1821\":\"P49674\",\"1822\":\"P49703\",\"1823\":\"P49711\",\"1824\":\"P49720\",\"1825\":\"P49721\",\"1826\":\"P49736\",\"1827\":\"P49746\",\"1828\":\"P49748\",\"1829\":\"P49750\",\"1830\":\"P49754\",\"1831\":\"P49755\",\"1832\":\"P49756\",\"1833\":\"P49757\",\"1834\":\"P49761\",\"1835\":\"P49768\",\"1836\":\"P49770\",\"1837\":\"P49773\",\"1838\":\"P49790\",\"1839\":\"P49792\",\"1840\":\"P49795\",\"1841\":\"P49815\",\"1842\":\"P49821\",\"1843\":\"P49840\",\"1844\":\"P49841\",\"1845\":\"P49848\",\"1846\":\"P49902\",\"1847\":\"P49903\",\"1848\":\"P49914\",\"1849\":\"P49915\",\"1850\":\"P49916\",\"1851\":\"P49917\",\"1852\":\"P49959\",\"1853\":\"P50148\",\"1854\":\"P50213\",\"1855\":\"P50226;P50225\",\"1856\":\"P50238\",\"1857\":\"P50336\",\"1858\":\"P50395\",\"1859\":\"P50402\",\"1860\":\"P50416\",\"1861\":\"P50443\",\"1862\":\"P50454\",\"1863\":\"P50502;Q8IZP2\",\"1864\":\"P50542\",\"1865\":\"P50548\",\"1866\":\"P50552\",\"1867\":\"P50570\",\"1868\":\"P50579\",\"1869\":\"P50583\",\"1870\":\"P50613\",\"1871\":\"P50616\",\"1872\":\"P50748\",\"1873\":\"P50750\",\"1874\":\"P50851\",\"1875\":\"P50895\",\"1876\":\"P50897\",\"1877\":\"P50914\",\"1878\":\"P50990\",\"1879\":\"P50991\",\"1880\":\"P50995\",\"1881\":\"P51003\",\"1882\":\"P51114\",\"1883\":\"P51116\",\"1884\":\"P51148\",\"1885\":\"P51149\",\"1886\":\"P51151\",\"1887\":\"P51153\",\"1888\":\"P51159\",\"1889\":\"P51397\",\"1890\":\"P51398\",\"1891\":\"P51452\",\"1892\":\"P51511\",\"1893\":\"P51530\",\"1894\":\"P51531\",\"1895\":\"P51532\",\"1896\":\"P51553\",\"1897\":\"P51570\",\"1898\":\"P51571\",\"1899\":\"P51572\",\"1900\":\"P51608\",\"1901\":\"P51610-4\",\"1902\":\"P51617\",\"1903\":\"P51636\",\"1904\":\"P51648\",\"1905\":\"P51649\",\"1906\":\"P51659\",\"1907\":\"P51665\",\"1908\":\"P51688\",\"1909\":\"P51692;P42229;P42229-2\",\"1910\":\"P51790\",\"1911\":\"P51798\",\"1912\":\"P51808\",\"1913\":\"P51809\",\"1914\":\"P51812\",\"1915\":\"P51825\",\"1916\":\"P51858\",\"1917\":\"P51946\",\"1918\":\"P51948\",\"1919\":\"P51955\",\"1920\":\"P51965\",\"1921\":\"P51970\",\"1922\":\"P51991\",\"1923\":\"P52209\",\"1924\":\"P52272\",\"1925\":\"P52292\",\"1926\":\"P52294\",\"1927\":\"P52298\",\"1928\":\"P52306\",\"1929\":\"P52333\",\"1930\":\"P52434\",\"1931\":\"P52435;Q9H1A7\",\"1932\":\"P52564\",\"1933\":\"P52565\",\"1934\":\"P52569\",\"1935\":\"P52594\",\"1936\":\"P52597\",\"1937\":\"P52630\",\"1938\":\"P52701\",\"1939\":\"P52732\",\"1940\":\"P52735\",\"1941\":\"P52739\",\"1942\":\"P52747\",\"1943\":\"P52756\",\"1944\":\"P52758\",\"1945\":\"P52788\",\"1946\":\"P52789\",\"1947\":\"P52815\",\"1948\":\"P52848\",\"1949\":\"P52888\",\"1950\":\"P52907\",\"1951\":\"P52943\",\"1952\":\"P52948\",\"1953\":\"P53004\",\"1954\":\"P53007\",\"1955\":\"P53041\",\"1956\":\"P53350\",\"1957\":\"P53355\",\"1958\":\"P53365\",\"1959\":\"P53367\",\"1960\":\"P53384\",\"1961\":\"P53396\",\"1962\":\"P53582\",\"1963\":\"P53597\",\"1964\":\"P53602\",\"1965\":\"P53611\",\"1966\":\"P53618\",\"1967\":\"P53621\",\"1968\":\"P53634\",\"1969\":\"P53675\",\"1970\":\"P53677\",\"1971\":\"P53680\",\"1972\":\"P53701\",\"1973\":\"P53794\",\"1974\":\"P53804\",\"1975\":\"P53814\",\"1976\":\"P53816\",\"1977\":\"P53985\",\"1978\":\"P53990\",\"1979\":\"P53992\",\"1980\":\"P53999\",\"1981\":\"P54098\",\"1982\":\"P54105\",\"1983\":\"P54132\",\"1984\":\"P54136\",\"1985\":\"P54198\",\"1986\":\"P54253\",\"1987\":\"P54259\",\"1988\":\"P54277\",\"1989\":\"P54278\",\"1990\":\"P54577\",\"1991\":\"P54578\",\"1992\":\"P54619\",\"1993\":\"P54652\",\"1994\":\"P54709\",\"1995\":\"P54727\",\"1996\":\"P54756\",\"1997\":\"P54760\",\"1998\":\"P54802\",\"1999\":\"P54803\",\"2000\":\"P54819\",\"2001\":\"P54826\",\"2002\":\"P54852\",\"2003\":\"P54886\",\"2004\":\"P54920\",\"2005\":\"P55010\",\"2006\":\"P55011\",\"2007\":\"P55017\",\"2008\":\"P55036\",\"2009\":\"P55039\",\"2010\":\"P55060\",\"2011\":\"P55061\",\"2012\":\"P55072\",\"2013\":\"P55081\",\"2014\":\"P55084\",\"2015\":\"P55145\",\"2016\":\"P55197\",\"2017\":\"P55198\",\"2018\":\"P55199\",\"2019\":\"P55201\",\"2020\":\"P55209\",\"2021\":\"P55210\",\"2022\":\"P55263\",\"2023\":\"P55265\",\"2024\":\"P55268\",\"2025\":\"P55317\",\"2026\":\"P55327\",\"2027\":\"P55735\",\"2028\":\"P55769\",\"2029\":\"P55786\",\"2030\":\"P55789\",\"2031\":\"P55795\",\"2032\":\"P55809\",\"2033\":\"P55884\",\"2034\":\"P55957\",\"2035\":\"P56134\",\"2036\":\"P56181-2\",\"2037\":\"P56182\",\"2038\":\"P56192\",\"2039\":\"P56199\",\"2040\":\"P56211\",\"2041\":\"P56270\",\"2042\":\"P56385\",\"2043\":\"P56537\",\"2044\":\"P56545\",\"2045\":\"P56556\",\"2046\":\"P56589\",\"2047\":\"P56937\",\"2048\":\"P56945\",\"2049\":\"P56962\",\"2050\":\"P57060\",\"2051\":\"P57076\",\"2052\":\"P57081\",\"2053\":\"P57088\",\"2054\":\"P57105\",\"2055\":\"P57678\",\"2056\":\"P57737\",\"2057\":\"P57740\",\"2058\":\"P57772\",\"2059\":\"P58107\",\"2060\":\"P58511\",\"2061\":\"P58546\",\"2062\":\"P58557\",\"2063\":\"P59044\",\"2064\":\"P59998\",\"2065\":\"P60033\",\"2066\":\"P60174\",\"2067\":\"P60228\",\"2068\":\"P60468\",\"2069\":\"P60484\",\"2070\":\"P60510\",\"2071\":\"P60520\",\"2072\":\"P60602\",\"2073\":\"P60604\",\"2074\":\"P60660\",\"2075\":\"P60842\",\"2076\":\"P60866\",\"2077\":\"P60880\",\"2078\":\"P60891\",\"2079\":\"P60900\",\"2080\":\"P60903\",\"2081\":\"P60953\",\"2082\":\"P60981\",\"2083\":\"P60983\",\"2084\":\"P61006\",\"2085\":\"P61009\",\"2086\":\"P61011\",\"2087\":\"P61019\",\"2088\":\"P61020\",\"2089\":\"P61024\",\"2090\":\"P61026\",\"2091\":\"P61073\",\"2092\":\"P62837-2;P62837;P61077;P61077-2;P61077-3\",\"2093\":\"P61081\",\"2094\":\"P61086\",\"2095\":\"P61088;Q5JXB2\",\"2096\":\"P61106\",\"2097\":\"P61158\",\"2098\":\"P61160\",\"2099\":\"P61163\",\"2100\":\"P61201\",\"2101\":\"P61221\",\"2102\":\"P61224;P61224-3;P61224-2;P61224-4;A6NIZ1\",\"2103\":\"P61225\",\"2104\":\"P61247\",\"2105\":\"P61254\",\"2106\":\"P61289\",\"2107\":\"P61313\",\"2108\":\"Q96A72;P61326\",\"2109\":\"P61353\",\"2110\":\"P61421\",\"2111\":\"P61457\",\"2112\":\"P61513\",\"2113\":\"P61586\",\"2114\":\"P61587\",\"2115\":\"P61599\",\"2116\":\"P61604\",\"2117\":\"P61619\",\"2118\":\"P61758\",\"2119\":\"P61764\",\"2120\":\"P61769\",\"2121\":\"P61803\",\"2122\":\"P61916\",\"2123\":\"P61923\",\"2124\":\"P61956-2;P61956;Q6EEV6\",\"2125\":\"P61960\",\"2126\":\"P61962\",\"2127\":\"P61964\",\"2128\":\"P61966\",\"2129\":\"P61968\",\"2130\":\"P61970\",\"2131\":\"P61978-3\",\"2132\":\"P61981\",\"2133\":\"P62068\",\"2134\":\"P62070\",\"2135\":\"P62072\",\"2136\":\"P62081\",\"2137\":\"P62136\",\"2138\":\"P62140\",\"2139\":\"P62166\",\"2140\":\"P62191\",\"2141\":\"P62195\",\"2142\":\"P62241\",\"2143\":\"P62244\",\"2144\":\"P62249\",\"2145\":\"P62258\",\"2146\":\"P62263\",\"2147\":\"P62266\",\"2148\":\"P62269\",\"2149\":\"P62273\",\"2150\":\"P62277\",\"2151\":\"P62280\",\"2152\":\"P62304\",\"2153\":\"P62306\",\"2154\":\"P62312\",\"2155\":\"P62314\",\"2156\":\"P62316\",\"2157\":\"P62318\",\"2158\":\"P62330\",\"2159\":\"P62333\",\"2160\":\"P62424\",\"2161\":\"P62487\",\"2162\":\"P62495\",\"2163\":\"P62633\",\"2164\":\"P62701\",\"2165\":\"P62714\",\"2166\":\"P62745\",\"2167\":\"P62750\",\"2168\":\"P62753\",\"2169\":\"P62805\",\"2170\":\"P62820\",\"2171\":\"P62826\",\"2172\":\"P62829\",\"2173\":\"P62834\",\"2174\":\"P62841\",\"2175\":\"P62847\",\"2176\":\"P62851\",\"2177\":\"P62854\",\"2178\":\"P62857\",\"2179\":\"P62861\",\"2180\":\"P62873\",\"2181\":\"P62875\",\"2182\":\"P62877\",\"2183\":\"P62879\",\"2184\":\"P62888\",\"2185\":\"P62899\",\"2186\":\"P62906\",\"2187\":\"P62910\",\"2188\":\"P62913\",\"2189\":\"P62917\",\"2190\":\"P62937\",\"2191\":\"P62942\",\"2192\":\"P62979;P62987;P0CG47;P0CG48\",\"2193\":\"P62993\",\"2194\":\"P62995\",\"2195\":\"P63000\",\"2196\":\"P63010\",\"2197\":\"P63096\",\"2198\":\"P63098\",\"2199\":\"P63104\",\"2200\":\"P63151\",\"2201\":\"P63162;P63162-2;P14678-2;P14678;P14678-3\",\"2202\":\"P63165\",\"2203\":\"P63167\",\"2204\":\"P63172\",\"2205\":\"P63173\",\"2206\":\"P63208\",\"2207\":\"P63220\",\"2208\":\"P63241;P63241-2;Q6IS14\",\"2209\":\"P63244\",\"2210\":\"P63261\",\"2211\":\"P63279\",\"2212\":\"P67809\",\"2213\":\"P67812\",\"2214\":\"P67870\",\"2215\":\"P67936\",\"2216\":\"P68036-2;P68036;P68036-3;A0A1B0GUS4\",\"2217\":\"P68104;Q5VTE0;P68104-2\",\"2218\":\"P68133\",\"2219\":\"P68363\",\"2220\":\"P68366\",\"2221\":\"P68371\",\"2222\":\"P68400;Q8NEV1;P68400-2\",\"2223\":\"P68402\",\"2224\":\"P69905\",\"2225\":\"P78310\",\"2226\":\"P78312\",\"2227\":\"P78316\",\"2228\":\"P78318\",\"2229\":\"P78330\",\"2230\":\"P78332\",\"2231\":\"P78337\",\"2232\":\"P78344\",\"2233\":\"P78345\",\"2234\":\"P78346\",\"2235\":\"P78347\",\"2236\":\"P78356\",\"2237\":\"P78357\",\"2238\":\"P78362\",\"2239\":\"P78367\",\"2240\":\"P78371\",\"2241\":\"P78380\",\"2242\":\"P78381\",\"2243\":\"P78383\",\"2244\":\"P78386\",\"2245\":\"P78406\",\"2246\":\"P78417\",\"2247\":\"P78524\",\"2248\":\"P78527\",\"2249\":\"P78536\",\"2250\":\"P78537\",\"2251\":\"P78549\",\"2252\":\"P78563\",\"2253\":\"P79522\",\"2254\":\"P80217\",\"2255\":\"P80303\",\"2256\":\"P80723\",\"2257\":\"P81408\",\"2258\":\"P82094\",\"2259\":\"P82650\",\"2260\":\"P82663\",\"2261\":\"P82664\",\"2262\":\"P82673\",\"2263\":\"P82675\",\"2264\":\"P82909\",\"2265\":\"P82912\",\"2266\":\"P82914\",\"2267\":\"P82921\",\"2268\":\"P82930\",\"2269\":\"P82932\",\"2270\":\"P82933\",\"2271\":\"P82979\",\"2272\":\"P83111\",\"2273\":\"P83369\",\"2274\":\"P83436\",\"2275\":\"P83731\",\"2276\":\"P83876\",\"2277\":\"P83881\",\"2278\":\"P83916\",\"2279\":\"P84077\",\"2280\":\"P84085\",\"2281\":\"P84090\",\"2282\":\"P84095\",\"2283\":\"P84098\",\"2284\":\"P84101\",\"2285\":\"P84103\",\"2286\":\"P84157\",\"2287\":\"P84243\",\"2288\":\"P85037\",\"2289\":\"P86791;P86790\",\"2290\":\"P98082\",\"2291\":\"P98095\",\"2292\":\"P98155\",\"2293\":\"P98160\",\"2294\":\"P98172\",\"2295\":\"P98173\",\"2296\":\"P98174\",\"2297\":\"P98175\",\"2298\":\"P98179\",\"2299\":\"P98194\",\"2300\":\"P98196\",\"2301\":\"P99999\",\"2302\":\"Q00013\",\"2303\":\"Q00059\",\"2304\":\"Q00169\",\"2305\":\"Q00325\",\"2306\":\"Q00341\",\"2307\":\"Q00403\",\"2308\":\"Q00534\",\"2309\":\"Q00535\",\"2310\":\"Q00536\",\"2311\":\"Q00537\",\"2312\":\"Q00577\",\"2313\":\"Q00587\",\"2314\":\"Q00610\",\"2315\":\"Q00613\",\"2316\":\"Q00653\",\"2317\":\"Q00688\",\"2318\":\"Q00765\",\"2319\":\"Q00796\",\"2320\":\"Q00839\",\"2321\":\"Q00839-2\",\"2322\":\"Q01082\",\"2323\":\"Q01082-3\",\"2324\":\"Q01085\",\"2325\":\"Q01105-2;Q01105-3;Q01105-4;Q01105;P0DME0\",\"2326\":\"Q01130\",\"2327\":\"Q01151\",\"2328\":\"Q01167\",\"2329\":\"Q01433\",\"2330\":\"Q01518\",\"2331\":\"Q01581\",\"2332\":\"Q01628;P13164;Q01629\",\"2333\":\"Q01650\",\"2334\":\"Q01658\",\"2335\":\"Q01664\",\"2336\":\"Q01780\",\"2337\":\"Q01804\",\"2338\":\"Q01813\",\"2339\":\"Q01831\",\"2340\":\"Q01844-3\",\"2341\":\"Q01955\",\"2342\":\"Q01968\",\"2343\":\"Q01970\",\"2344\":\"Q01973\",\"2345\":\"Q01974\",\"2346\":\"Q02040\",\"2347\":\"Q02127\",\"2348\":\"Q02218\",\"2349\":\"Q02224\",\"2350\":\"Q02241\",\"2351\":\"Q02252\",\"2352\":\"Q02297\",\"2353\":\"Q02487\",\"2354\":\"Q02543\",\"2355\":\"Q02750\",\"2356\":\"Q02790\",\"2357\":\"Q02809\",\"2358\":\"Q02818\",\"2359\":\"Q02878\",\"2360\":\"Q02880\",\"2361\":\"Q02978\",\"2362\":\"Q03001\",\"2363\":\"Q03111\",\"2364\":\"Q03112\",\"2365\":\"Q03113\",\"2366\":\"Q03135\",\"2367\":\"Q03164\",\"2368\":\"Q03167\",\"2369\":\"Q03169\",\"2370\":\"Q03188\",\"2371\":\"Q03252\",\"2372\":\"Q03393\",\"2373\":\"Q03405\",\"2374\":\"Q03426\",\"2375\":\"Q03468\",\"2376\":\"Q03518\",\"2377\":\"Q03519\",\"2378\":\"Q03701\",\"2379\":\"Q04206\",\"2380\":\"Q04323\",\"2381\":\"Q04446\",\"2382\":\"Q04637-8\",\"2383\":\"Q04656\",\"2384\":\"Q04695\",\"2385\":\"Q04721\",\"2386\":\"Q04726\",\"2387\":\"Q04760\",\"2388\":\"Q04771\",\"2389\":\"Q04837\",\"2390\":\"Q04912\",\"2391\":\"Q04917\",\"2392\":\"Q05048\",\"2393\":\"Q05086\",\"2394\":\"Q05209\",\"2395\":\"Q05397\",\"2396\":\"Q05519\",\"2397\":\"Q05586\",\"2398\":\"Q05639\",\"2399\":\"Q05655\",\"2400\":\"Q05682-5\",\"2401\":\"Q05932\",\"2402\":\"Q05BQ5\",\"2403\":\"Q05D32\",\"2404\":\"Q06124\",\"2405\":\"Q06136\",\"2406\":\"Q06203\",\"2407\":\"Q06210\",\"2408\":\"Q06265\",\"2409\":\"Q06323\",\"2410\":\"Q06330\",\"2411\":\"Q06481\",\"2412\":\"Q06546\",\"2413\":\"Q06587\",\"2414\":\"Q06787\",\"2415\":\"Q06787-6\",\"2416\":\"Q06830\",\"2417\":\"Q06945\",\"2418\":\"Q07002\",\"2419\":\"Q07020\",\"2420\":\"Q07021\",\"2421\":\"Q07065\",\"2422\":\"Q07092\",\"2423\":\"Q07157\",\"2424\":\"Q07617\",\"2425\":\"Q07666\",\"2426\":\"Q07812\",\"2427\":\"Q07817\",\"2428\":\"Q07864\",\"2429\":\"Q07866\",\"2430\":\"Q07889\",\"2431\":\"Q07890\",\"2432\":\"Q07912\",\"2433\":\"Q07954\",\"2434\":\"Q07955\",\"2435\":\"Q07960\",\"2436\":\"Q08170\",\"2437\":\"Q08174\",\"2438\":\"Q08209\",\"2439\":\"Q08211\",\"2440\":\"Q08257\",\"2441\":\"Q08334\",\"2442\":\"Q08345\",\"2443\":\"Q08378\",\"2444\":\"Q08379\",\"2445\":\"Q08380\",\"2446\":\"Q08426\",\"2447\":\"Q08499-11\",\"2448\":\"Q08623\",\"2449\":\"Q08722\",\"2450\":\"Q08752\",\"2451\":\"Q08945\",\"2452\":\"Q08AD1\",\"2453\":\"Q08AF3\",\"2454\":\"Q08AG7\",\"2455\":\"Q08AM6\",\"2456\":\"Q08AN1\",\"2457\":\"Q08J23\",\"2458\":\"Q09019\",\"2459\":\"Q09028\",\"2460\":\"Q09161\",\"2461\":\"Q09328\",\"2462\":\"Q09428\",\"2463\":\"Q09472\",\"2464\":\"Q09666\",\"2465\":\"Q0JRZ9\",\"2466\":\"Q0P6H9\",\"2467\":\"Q0VDF9\",\"2468\":\"Q0VF96\",\"2469\":\"Q0VG06\",\"2470\":\"Q0ZGT2-2\",\"2471\":\"Q10469\",\"2472\":\"Q10471\",\"2473\":\"Q10472\",\"2474\":\"Q10567\",\"2475\":\"Q10570\",\"2476\":\"Q10589\",\"2477\":\"Q10713\",\"2478\":\"Q11206\",\"2479\":\"Q12768\",\"2480\":\"Q12769\",\"2481\":\"Q12770\",\"2482\":\"Q12772\",\"2483\":\"Q12774\",\"2484\":\"Q12788\",\"2485\":\"Q12789\",\"2486\":\"Q12792\",\"2487\":\"Q12797\",\"2488\":\"Q12800\",\"2489\":\"Q12802\",\"2490\":\"Q12805\",\"2491\":\"Q12824\",\"2492\":\"Q12830\",\"2493\":\"Q12834\",\"2494\":\"Q12846\",\"2495\":\"Q12849\",\"2496\":\"Q12857\",\"2497\":\"Q12872\",\"2498\":\"Q12873\",\"2499\":\"Q12874\",\"2500\":\"Q12879\",\"2501\":\"Q12888\",\"2502\":\"Q12894\",\"2503\":\"Q12899\",\"2504\":\"Q12904\",\"2505\":\"Q12905\",\"2506\":\"Q12906-7\",\"2507\":\"Q12907\",\"2508\":\"Q12913\",\"2509\":\"Q12926-2;Q12926;P26378-4;P26378-2;P26378-5;P26378;P26378-3\",\"2510\":\"Q12929\",\"2511\":\"Q12931\",\"2512\":\"Q12933\",\"2513\":\"Q12955\",\"2514\":\"Q12959\",\"2515\":\"Q12962\",\"2516\":\"Q12965\",\"2517\":\"Q12972\",\"2518\":\"Q12974\",\"2519\":\"Q12979\",\"2520\":\"Q12981\",\"2521\":\"Q12982\",\"2522\":\"Q12983\",\"2523\":\"Q12986\",\"2524\":\"Q12996\",\"2525\":\"Q13011\",\"2526\":\"Q13017\",\"2527\":\"Q13033\",\"2528\":\"Q13042\",\"2529\":\"Q13045\",\"2530\":\"Q13049\",\"2531\":\"Q13057\",\"2532\":\"Q13077\",\"2533\":\"Q13084\",\"2534\":\"Q13085\",\"2535\":\"Q13098\",\"2536\":\"Q13111\",\"2537\":\"Q13112\",\"2538\":\"Q13123\",\"2539\":\"Q13126\",\"2540\":\"Q13127\",\"2541\":\"Q13129\",\"2542\":\"Q13131\",\"2543\":\"Q13136\",\"2544\":\"Q13144\",\"2545\":\"Q13148\",\"2546\":\"Q13151\",\"2547\":\"Q13155\",\"2548\":\"Q13162\",\"2549\":\"Q13177\",\"2550\":\"Q13185\",\"2551\":\"Q13188\",\"2552\":\"Q13190\",\"2553\":\"Q13191\",\"2554\":\"Q13200\",\"2555\":\"Q13206\",\"2556\":\"Q13214\",\"2557\":\"Q13217\",\"2558\":\"Q13224\",\"2559\":\"Q13228\",\"2560\":\"Q13232\",\"2561\":\"Q13242\",\"2562\":\"Q13243\",\"2563\":\"Q13247\",\"2564\":\"Q13257\",\"2565\":\"Q13263\",\"2566\":\"Q13275\",\"2567\":\"Q13277\",\"2568\":\"Q13283\",\"2569\":\"Q13286\",\"2570\":\"Q13287\",\"2571\":\"Q13303\",\"2572\":\"Q13309\",\"2573\":\"Q13310-3\",\"2574\":\"Q13315\",\"2575\":\"Q13322\",\"2576\":\"Q13330\",\"2577\":\"Q13332-2\",\"2578\":\"Q13347\",\"2579\":\"Q13356\",\"2580\":\"Q13363\",\"2581\":\"Q13370\",\"2582\":\"Q13371\",\"2583\":\"Q13393\",\"2584\":\"Q13395\",\"2585\":\"Q13404\",\"2586\":\"Q13405\",\"2587\":\"Q13409\",\"2588\":\"Q13415\",\"2589\":\"Q13416\",\"2590\":\"Q13418\",\"2591\":\"Q13421\",\"2592\":\"Q13423\",\"2593\":\"Q13425\",\"2594\":\"Q13426\",\"2595\":\"Q13427\",\"2596\":\"Q13428-4\",\"2597\":\"Q13433\",\"2598\":\"Q13435\",\"2599\":\"Q13438\",\"2600\":\"Q13439\",\"2601\":\"Q13442\",\"2602\":\"Q13443\",\"2603\":\"Q13444\",\"2604\":\"Q13445\",\"2605\":\"Q13451\",\"2606\":\"Q13459\",\"2607\":\"Q13464\",\"2608\":\"Q13472\",\"2609\":\"Q13485\",\"2610\":\"Q13488\",\"2611\":\"Q13492\",\"2612\":\"Q13496\",\"2613\":\"Q13501\",\"2614\":\"Q13505\",\"2615\":\"Q13506\",\"2616\":\"Q13509\",\"2617\":\"Q13510\",\"2618\":\"Q13523\",\"2619\":\"Q13526\",\"2620\":\"Q13530\",\"2621\":\"Q13535\",\"2622\":\"Q13546\",\"2623\":\"Q13547\",\"2624\":\"Q13555-6\",\"2625\":\"Q13555-9\",\"2626\":\"Q13557\",\"2627\":\"Q13561\",\"2628\":\"Q13563\",\"2629\":\"Q13564\",\"2630\":\"Q13573\",\"2631\":\"Q13576\",\"2632\":\"Q13585\",\"2633\":\"Q13586\",\"2634\":\"Q13595\",\"2635\":\"Q13596\",\"2636\":\"Q13601\",\"2637\":\"Q13608\",\"2638\":\"Q13610\",\"2639\":\"Q13613\",\"2640\":\"Q13614\",\"2641\":\"Q13616\",\"2642\":\"Q13617\",\"2643\":\"Q13618\",\"2644\":\"Q13619\",\"2645\":\"Q13620\",\"2646\":\"Q13625\",\"2647\":\"Q13627\",\"2648\":\"Q13630\",\"2649\":\"Q13636\",\"2650\":\"Q13637\",\"2651\":\"Q13641\",\"2652\":\"Q13643\",\"2653\":\"Q13671\",\"2654\":\"Q13685\",\"2655\":\"Q13724\",\"2656\":\"Q13740\",\"2657\":\"Q13751\",\"2658\":\"Q13769\",\"2659\":\"Q13772\",\"2660\":\"Q13795\",\"2661\":\"Q13813\",\"2662\":\"Q13823\",\"2663\":\"Q13825\",\"2664\":\"Q13829\",\"2665\":\"Q13838\",\"2666\":\"Q13867\",\"2667\":\"Q13868\",\"2668\":\"Q13884\",\"2669\":\"Q13885\",\"2670\":\"Q6P1K8;Q13888\",\"2671\":\"Q13889\",\"2672\":\"Q13895\",\"2673\":\"Q13907\",\"2674\":\"Q13948;P39880-9;Q13948-10\",\"2675\":\"Q13951-2\",\"2676\":\"Q13952\",\"2677\":\"Q14004-2\",\"2678\":\"Q14008\",\"2679\":\"Q14011\",\"2680\":\"Q14019\",\"2681\":\"Q14061\",\"2682\":\"Q14103\",\"2683\":\"Q14106\",\"2684\":\"Q14108\",\"2685\":\"Q14114\",\"2686\":\"Q14116\",\"2687\":\"Q14118\",\"2688\":\"Q14119\",\"2689\":\"Q14126\",\"2690\":\"Q14134\",\"2691\":\"Q14137\",\"2692\":\"Q14139\",\"2693\":\"Q14141\",\"2694\":\"Q14142\",\"2695\":\"Q14145\",\"2696\":\"Q14146\",\"2697\":\"Q14147\",\"2698\":\"Q14149\",\"2699\":\"Q14151\",\"2700\":\"Q14152\",\"2701\":\"Q14155\",\"2702\":\"Q14156\",\"2703\":\"Q14157\",\"2704\":\"Q14160-3\",\"2705\":\"Q14161\",\"2706\":\"Q14165\",\"2707\":\"Q14166\",\"2708\":\"Q14168\",\"2709\":\"Q14181\",\"2710\":\"Q14185\",\"2711\":\"Q14186\",\"2712\":\"Q14191\",\"2713\":\"Q14192\",\"2714\":\"Q14197\",\"2715\":\"Q14201\",\"2716\":\"Q14202\",\"2717\":\"Q14203\",\"2718\":\"Q14204\",\"2719\":\"Q14207\",\"2720\":\"Q14232\",\"2721\":\"Q14240\",\"2722\":\"Q14241\",\"2723\":\"Q14244\",\"2724\":\"Q14247\",\"2725\":\"Q14249\",\"2726\":\"Q14254\",\"2727\":\"Q14257\",\"2728\":\"Q14258\",\"2729\":\"Q14315\",\"2730\":\"Q14318\",\"2731\":\"Q14320\",\"2732\":\"Q14331\",\"2733\":\"Q14332\",\"2734\":\"Q14344\",\"2735\":\"Q14353\",\"2736\":\"Q14376\",\"2737\":\"Q14393\",\"2738\":\"Q14432\",\"2739\":\"Q14442\",\"2740\":\"Q14444\",\"2741\":\"Q14457\",\"2742\":\"Q14493\",\"2743\":\"Q14498\",\"2744\":\"Q14517\",\"2745\":\"Q14527\",\"2746\":\"Q14534\",\"2747\":\"Q14542\",\"2748\":\"Q14554\",\"2749\":\"Q14558\",\"2750\":\"Q14562\",\"2751\":\"Q14566\",\"2752\":\"Q14571\",\"2753\":\"Q14573\",\"2754\":\"Q14588\",\"2755\":\"Q14592\",\"2756\":\"Q14596\",\"2757\":\"Q14642\",\"2758\":\"Q14643\",\"2759\":\"Q14644\",\"2760\":\"Q14651\",\"2761\":\"Q14657\",\"2762\":\"Q14667\",\"2763\":\"Q14669-3\",\"2764\":\"Q14671-2\",\"2765\":\"Q14674\",\"2766\":\"Q14676\",\"2767\":\"Q14677-3\",\"2768\":\"Q14678\",\"2769\":\"Q14680\",\"2770\":\"Q14683\",\"2771\":\"Q14684\",\"2772\":\"Q14686\",\"2773\":\"Q14687\",\"2774\":\"Q14689\",\"2775\":\"Q14690\",\"2776\":\"Q14692\",\"2777\":\"Q14694\",\"2778\":\"Q14696\",\"2779\":\"Q14697-2\",\"2780\":\"Q14728\",\"2781\":\"Q14738\",\"2782\":\"Q14739\",\"2783\":\"Q14746\",\"2784\":\"Q14764\",\"2785\":\"Q14781\",\"2786\":\"Q14789-2\",\"2787\":\"Q14790\",\"2788\":\"Q147X3\",\"2789\":\"Q14807\",\"2790\":\"Q14814\",\"2791\":\"Q14839\",\"2792\":\"Q14847\",\"2793\":\"Q14849\",\"2794\":\"Q14865\",\"2795\":\"Q14914\",\"2796\":\"Q14919\",\"2797\":\"Q14966\",\"2798\":\"Q14974\",\"2799\":\"Q14978\",\"2800\":\"Q14980-2\",\"2801\":\"Q14997\",\"2802\":\"Q14999\",\"2803\":\"Q149N8\",\"2804\":\"Q14BN4\",\"2805\":\"Q14C86\",\"2806\":\"Q14CX7\",\"2807\":\"Q14CZ7\",\"2808\":\"Q15003\",\"2809\":\"Q15004\",\"2810\":\"Q15005\",\"2811\":\"Q15006\",\"2812\":\"Q15007\",\"2813\":\"Q15008\",\"2814\":\"Q15011\",\"2815\":\"Q15014\",\"2816\":\"Q15018\",\"2817\":\"Q15019\",\"2818\":\"Q15020\",\"2819\":\"Q15021\",\"2820\":\"Q15022\",\"2821\":\"Q15024\",\"2822\":\"Q15025\",\"2823\":\"Q15029\",\"2824\":\"Q15031\",\"2825\":\"Q15032\",\"2826\":\"Q15035\",\"2827\":\"Q15036\",\"2828\":\"Q15041\",\"2829\":\"Q15042\",\"2830\":\"Q15043\",\"2831\":\"Q15046-2\",\"2832\":\"Q15047\",\"2833\":\"Q15050\",\"2834\":\"Q15054\",\"2835\":\"Q15056\",\"2836\":\"Q15057\",\"2837\":\"Q15058\",\"2838\":\"Q15059\",\"2839\":\"Q15061\",\"2840\":\"Q15067\",\"2841\":\"Q15070\",\"2842\":\"Q15075\",\"2843\":\"Q15084\",\"2844\":\"Q15102\",\"2845\":\"Q15111\",\"2846\":\"Q15118\",\"2847\":\"Q15119\",\"2848\":\"Q15121\",\"2849\":\"Q15125\",\"2850\":\"Q15126\",\"2851\":\"Q15149\",\"2852\":\"Q15149-3\",\"2853\":\"Q15149-4\",\"2854\":\"Q15154-5\",\"2855\":\"Q15165\",\"2856\":\"Q15172\",\"2857\":\"Q15181\",\"2858\":\"Q15185\",\"2859\":\"Q15208\",\"2860\":\"Q15223\",\"2861\":\"Q15233\",\"2862\":\"Q15257\",\"2863\":\"Q15262\",\"2864\":\"Q15269\",\"2865\":\"Q15283\",\"2866\":\"Q15286\",\"2867\":\"Q15287\",\"2868\":\"Q15291\",\"2869\":\"Q15293\",\"2870\":\"Q15334\",\"2871\":\"Q15345\",\"2872\":\"Q15361\",\"2873\":\"Q15363\",\"2874\":\"Q15365\",\"2875\":\"Q15366\",\"2876\":\"Q15369\",\"2877\":\"Q15370\",\"2878\":\"Q15382\",\"2879\":\"Q15386\",\"2880\":\"Q15390\",\"2881\":\"Q15392\",\"2882\":\"Q15393\",\"2883\":\"Q15397\",\"2884\":\"Q15398-3\",\"2885\":\"Q15404\",\"2886\":\"Q15418\",\"2887\":\"Q15424\",\"2888\":\"Q15427\",\"2889\":\"Q15428\",\"2890\":\"Q15434\",\"2891\":\"Q15435\",\"2892\":\"Q15436\",\"2893\":\"Q15437\",\"2894\":\"Q15438-3;Q15438-2;Q15438;Q99418-2;Q99418\",\"2895\":\"Q15459\",\"2896\":\"Q15464\",\"2897\":\"Q15477\",\"2898\":\"Q15526\",\"2899\":\"Q15528\",\"2900\":\"Q15542\",\"2901\":\"Q15545\",\"2902\":\"Q15554\",\"2903\":\"Q15555\",\"2904\":\"Q15573\",\"2905\":\"Q15583\",\"2906\":\"Q15599\",\"2907\":\"Q155Q3\",\"2908\":\"Q15629\",\"2909\":\"Q15631\",\"2910\":\"Q15633\",\"2911\":\"Q15637\",\"2912\":\"Q15642\",\"2913\":\"Q15643\",\"2914\":\"Q15645\",\"2915\":\"Q15646\",\"2916\":\"Q15648\",\"2917\":\"Q15649\",\"2918\":\"Q15650\",\"2919\":\"Q15652\",\"2920\":\"Q15654\",\"2921\":\"Q15691\",\"2922\":\"Q15717\",\"2923\":\"Q15723\",\"2924\":\"Q15738\",\"2925\":\"Q15742\",\"2926\":\"Q15746\",\"2927\":\"Q15750\",\"2928\":\"Q15751\",\"2929\":\"Q15758\",\"2930\":\"Q15771\",\"2931\":\"Q15772\",\"2932\":\"Q15773\",\"2933\":\"Q15785\",\"2934\":\"Q15796\",\"2935\":\"Q15800\",\"2936\":\"Q15811\",\"2937\":\"Q15813\",\"2938\":\"Q15814\",\"2939\":\"Q15818\",\"2940\":\"Q15819;Q13404-8\",\"2941\":\"Q15833\",\"2942\":\"Q15836\",\"2943\":\"Q15843\",\"2944\":\"Q15904\",\"2945\":\"Q15907;Q15907-2;P62491-2;P62491\",\"2946\":\"Q15910\",\"2947\":\"Q15911\",\"2948\":\"Q15942\",\"2949\":\"Q16134\",\"2950\":\"Q16181\",\"2951\":\"Q16186\",\"2952\":\"Q16204\",\"2953\":\"Q16222\",\"2954\":\"Q16270\",\"2955\":\"Q16342\",\"2956\":\"Q16385\",\"2957\":\"Q16394\",\"2958\":\"Q16401\",\"2959\":\"Q16512\",\"2960\":\"Q16513\",\"2961\":\"Q16514\",\"2962\":\"Q16527\",\"2963\":\"Q16531\",\"2964\":\"Q16533\",\"2965\":\"Q16537\",\"2966\":\"Q16539\",\"2967\":\"Q16540\",\"2968\":\"Q16543\",\"2969\":\"Q16555\",\"2970\":\"Q16560\",\"2971\":\"Q16563\",\"2972\":\"Q16576\",\"2973\":\"Q16594\",\"2974\":\"Q16595\",\"2975\":\"Q16629\",\"2976\":\"Q16630\",\"2977\":\"Q16635\",\"2978\":\"Q16637\",\"2979\":\"Q16643\",\"2980\":\"Q16649\",\"2981\":\"Q16658\",\"2982\":\"Q16666\",\"2983\":\"Q16670\",\"2984\":\"Q16678\",\"2985\":\"Q16698\",\"2986\":\"Q16706\",\"2987\":\"Q16718\",\"2988\":\"Q16719\",\"2989\":\"Q16720\",\"2990\":\"Q16739\",\"2991\":\"Q16740\",\"2992\":\"Q16762\",\"2993\":\"Q16763\",\"2994\":\"Q16774\",\"2995\":\"Q16775\",\"2996\":\"Q16787\",\"2997\":\"Q16795\",\"2998\":\"Q16799\",\"2999\":\"Q16822\",\"3000\":\"Q16831\",\"3001\":\"Q16832\",\"3002\":\"Q16836\",\"3003\":\"Q16842\",\"3004\":\"Q16850\",\"3005\":\"Q16851\",\"3006\":\"Q16864\",\"3007\":\"Q16875\",\"3008\":\"Q16880\",\"3009\":\"Q16881\",\"3010\":\"Q16890\",\"3011\":\"Q16891\",\"3012\":\"Q17RN3\",\"3013\":\"Q17RY0\",\"3014\":\"Q17RY6\",\"3015\":\"Q1ED39\",\"3016\":\"Q1KMD3\",\"3017\":\"Q1MSJ5\",\"3018\":\"Q24JP5\",\"3019\":\"Q27J81\",\"3020\":\"Q29RF7\",\"3021\":\"Q2KHM9\",\"3022\":\"Q2KHR2\",\"3023\":\"Q2KHR3\",\"3024\":\"Q2KHT3\",\"3025\":\"Q2LD37\",\"3026\":\"Q2M1P5\",\"3027\":\"Q2M296\",\"3028\":\"Q2M2I8\",\"3029\":\"Q2M389\",\"3030\":\"Q2NKX8\",\"3031\":\"Q2NL82\",\"3032\":\"Q2PPJ7\",\"3033\":\"Q2PZI1\",\"3034\":\"Q2T9J0\",\"3035\":\"Q2TAA5\",\"3036\":\"Q2TAL8\",\"3037\":\"Q2TAY7\",\"3038\":\"Q2TB10\",\"3039\":\"Q2TB18\",\"3040\":\"Q2TB90\",\"3041\":\"Q2TBE0\",\"3042\":\"Q30201\",\"3043\":\"Q32MK0\",\"3044\":\"Q32MZ4\",\"3045\":\"Q32NB8\",\"3046\":\"Q32NC0\",\"3047\":\"Q32P28\",\"3048\":\"Q32P41\",\"3049\":\"Q32P44\",\"3050\":\"Q330K2\",\"3051\":\"Q3B726\",\"3052\":\"Q3B7T1\",\"3053\":\"Q3KQU3\",\"3054\":\"Q3KQZ1\",\"3055\":\"Q3KR37\",\"3056\":\"Q3L8U1\",\"3057\":\"Q3LXA3\",\"3058\":\"Q3MHD2\",\"3059\":\"Q3MIP1\",\"3060\":\"Q3SXM5\",\"3061\":\"Q3SXY8\",\"3062\":\"Q3SY69\",\"3063\":\"Q3T8J9\",\"3064\":\"Q3T906\",\"3065\":\"Q3V5L5\",\"3066\":\"Q3V6T2\",\"3067\":\"Q3ZAQ7\",\"3068\":\"Q3ZCQ8\",\"3069\":\"Q495W5\",\"3070\":\"Q49A26\",\"3071\":\"Q49A88\",\"3072\":\"Q49AG3\",\"3073\":\"Q49AJ0\",\"3074\":\"Q49B96\",\"3075\":\"Q4AC94\",\"3076\":\"Q4ADV7\",\"3077\":\"Q4FZB7\",\"3078\":\"Q4G0F5\",\"3079\":\"Q4G0J3\",\"3080\":\"Q4G0N4\",\"3081\":\"Q4G148\",\"3082\":\"Q4G176\",\"3083\":\"Q4J6C6\",\"3084\":\"Q4KMP7\",\"3085\":\"Q4KMQ1\",\"3086\":\"Q4KMQ2\",\"3087\":\"Q4KWH8\",\"3088\":\"Q4LDE5\",\"3089\":\"Q4LE39\",\"3090\":\"Q4V328\",\"3091\":\"Q4VC05-2\",\"3092\":\"Q4VC31\",\"3093\":\"Q4VC44\",\"3094\":\"Q4ZG55\",\"3095\":\"Q4ZHG4\",\"3096\":\"Q4ZIN3\",\"3097\":\"Q504Q3\",\"3098\":\"Q52LJ0\",\"3099\":\"Q52LW3\",\"3100\":\"Q53EL6\",\"3101\":\"Q53EP0\",\"3102\":\"Q53EU6\",\"3103\":\"Q53EZ4\",\"3104\":\"Q53F19\",\"3105\":\"Q53FT3\",\"3106\":\"Q53FV1\",\"3107\":\"Q53G59\",\"3108\":\"Q53GA4\",\"3109\":\"Q53GQ0\",\"3110\":\"Q53GS7\",\"3111\":\"Q53GS9\",\"3112\":\"Q53H12\",\"3113\":\"Q53H82\",\"3114\":\"Q53H96\",\"3115\":\"Q53HC9\",\"3116\":\"Q53HL2\",\"3117\":\"Q53LP3\",\"3118\":\"Q53R41\",\"3119\":\"Q53SF7\",\"3120\":\"Q53T94\",\"3121\":\"Q53TN4\",\"3122\":\"Q562E7\",\"3123\":\"Q562F6\",\"3124\":\"Q562R1\",\"3125\":\"Q567U6\",\"3126\":\"Q56NI9\",\"3127\":\"Q56P03\",\"3128\":\"Q56VL3\",\"3129\":\"Q587I9\",\"3130\":\"Q58A45\",\"3131\":\"Q58FF3\",\"3132\":\"Q58FF6\",\"3133\":\"Q58FF8\",\"3134\":\"Q58WW2\",\"3135\":\"Q5BJD5\",\"3136\":\"Q5BJF2\",\"3137\":\"Q5BJF6\",\"3138\":\"Q5BJH7\",\"3139\":\"Q5BKT4;Q5I7T1\",\"3140\":\"Q5BKU9\",\"3141\":\"Q5BKY9\",\"3142\":\"Q5BKZ1\",\"3143\":\"Q5C9Z4\",\"3144\":\"Q5CZC0\",\"3145\":\"Q5F1R6\",\"3146\":\"Q5FWF4\",\"3147\":\"Q5FWF5\",\"3148\":\"Q5GLZ8\",\"3149\":\"Q5H8A4\",\"3150\":\"Q5H943\",\"3151\":\"Q5H9F3\",\"3152\":\"Q5H9R7\",\"3153\":\"Q5H9U9\",\"3154\":\"Q5HYI7\",\"3155\":\"Q5HYI8\",\"3156\":\"Q5HYJ3\",\"3157\":\"Q5HYK3\",\"3158\":\"Q5HYK7\",\"3159\":\"Q5HYK9\",\"3160\":\"Q5J8M3\",\"3161\":\"Q5JPE7-2;Q5JPE7;P69849;Q5JPE7-3\",\"3162\":\"Q5JPH6\",\"3163\":\"Q5JR12\",\"3164\":\"Q5JRA6\",\"3165\":\"Q5JRX3\",\"3166\":\"Q5JSH3\",\"3167\":\"Q5JSL3\",\"3168\":\"Q5JSZ5\",\"3169\":\"Q5JTC6\",\"3170\":\"Q5JTD0\",\"3171\":\"Q5JTH9\",\"3172\":\"Q5JTJ3\",\"3173\":\"Q5JTV8-3\",\"3174\":\"Q5JTW2\",\"3175\":\"Q5JTZ9\",\"3176\":\"Q5JU85\",\"3177\":\"Q5JUR7\",\"3178\":\"Q5JVF3\",\"3179\":\"Q5JVS0\",\"3180\":\"Q5JWF2\",\"3181\":\"Q5JYT7\",\"3182\":\"Q5K651\",\"3183\":\"Q5M775\",\"3184\":\"Q5M7Z0\",\"3185\":\"Q5MNZ6\",\"3186\":\"Q5NDL2\",\"3187\":\"Q5PRF9\",\"3188\":\"Q5PSV4\",\"3189\":\"Q5QJE6\",\"3190\":\"Q5R3I4\",\"3191\":\"Q5RI15\",\"3192\":\"Q5RKV6\",\"3193\":\"Q5SGD2\",\"3194\":\"Q5SNT2\",\"3195\":\"Q5SQI0\",\"3196\":\"Q5SQN1\",\"3197\":\"Q5SRE5\",\"3198\":\"Q5SSJ5\",\"3199\":\"Q5ST30\",\"3200\":\"Q5SVQ8\",\"3201\":\"Q5SVZ6\",\"3202\":\"Q5SW79\",\"3203\":\"Q5SW96\",\"3204\":\"Q5SWA1\",\"3205\":\"Q5SWX8\",\"3206\":\"Q5SXM2\",\"3207\":\"Q5SY16\",\"3208\":\"Q5SYE7-2\",\"3209\":\"Q5T011\",\"3210\":\"Q5T0B9\",\"3211\":\"Q5T0D9\",\"3212\":\"Q5T0F9\",\"3213\":\"Q5T0N5\",\"3214\":\"Q5T0W9\",\"3215\":\"Q5T160\",\"3216\":\"Q5T1C6\",\"3217\":\"Q5T1M5\",\"3218\":\"Q5T1V6\",\"3219\":\"Q5T200\",\"3220\":\"Q5T280\",\"3221\":\"Q5T2E6\",\"3222\":\"Q5T2R2\",\"3223\":\"Q5T2T1\",\"3224\":\"Q5T3F8\",\"3225\":\"Q5T3I0\",\"3226\":\"Q5T3J3\",\"3227\":\"Q5T440\",\"3228\":\"Q5T4B2\",\"3229\":\"Q5T4F4\",\"3230\":\"Q5T4S7\",\"3231\":\"Q5T5C0\",\"3232\":\"Q5T5P2\",\"3233\":\"Q5T5U3\",\"3234\":\"Q5T5X7\",\"3235\":\"Q5T5Y3\",\"3236\":\"Q5T653\",\"3237\":\"Q5T6C5\",\"3238\":\"Q5T6F2\",\"3239\":\"Q5T6S3\",\"3240\":\"Q5T6V5\",\"3241\":\"Q5T7B8\",\"3242\":\"Q5T7V8\",\"3243\":\"Q5T8D3-3\",\"3244\":\"Q5T8I3\",\"3245\":\"Q5T8P6\",\"3246\":\"Q5T9A4\",\"3247\":\"Q5T9L3\",\"3248\":\"Q5T9S5\",\"3249\":\"Q5TA45\",\"3250\":\"Q5TAQ9\",\"3251\":\"Q5TAX3\",\"3252\":\"Q5TB30\",\"3253\":\"Q5TBB1\",\"3254\":\"Q5TC12\",\"3255\":\"Q5TC82\",\"3256\":\"Q5TCZ1\",\"3257\":\"Q5TDH0\",\"3258\":\"Q5TEU4\",\"3259\":\"Q5TFE4\",\"3260\":\"Q5TGY3\",\"3261\":\"Q5THJ4\",\"3262\":\"Q5THK1\",\"3263\":\"Q5THR3-5\",\"3264\":\"Q5TKA1\",\"3265\":\"Q5TZA2\",\"3266\":\"Q5U3C3\",\"3267\":\"Q5U4P2\",\"3268\":\"Q5U5X0\",\"3269\":\"Q5U651\",\"3270\":\"Q5UCC4\",\"3271\":\"Q5UIP0\",\"3272\":\"Q5VIR6\",\"3273\":\"Q5VSL9\",\"3274\":\"Q5VST6\",\"3275\":\"Q5VST9\",\"3276\":\"Q5VSY0\",\"3277\":\"Q5VT06\",\"3278\":\"Q5VT25\",\"3279\":\"Q5VT52-3\",\"3280\":\"Q5VT66\",\"3281\":\"Q5VT79;P13928;P13928-3;Q5VT79-2\",\"3282\":\"Q5VTB9\",\"3283\":\"Q5VTE6\",\"3284\":\"Q5VTL8\",\"3285\":\"Q5VTR2\",\"3286\":\"Q5VU43\",\"3287\":\"Q5VUA4\",\"3288\":\"Q5VV41\",\"3289\":\"Q5VV42\",\"3290\":\"Q5VV67\",\"3291\":\"Q5VW32\",\"3292\":\"Q5VW36\",\"3293\":\"Q5VW38\",\"3294\":\"Q5VWG9\",\"3295\":\"Q5VWJ9\",\"3296\":\"Q5VWN6\",\"3297\":\"Q5VWQ0\",\"3298\":\"Q5VWQ8\",\"3299\":\"Q5VWZ2\",\"3300\":\"Q5VYK3\",\"3301\":\"Q5VYS8\",\"3302\":\"Q5VZ89-7\",\"3303\":\"Q5VZE5\",\"3304\":\"Q5VZK9\",\"3305\":\"Q5VZL5\",\"3306\":\"Q7L523;Q5VZM2-2;Q5VZM2\",\"3307\":\"Q5W0B1\",\"3308\":\"Q5W0V3\",\"3309\":\"Q5W0Z9\",\"3310\":\"Q5W111\",\"3311\":\"Q5XG87\",\"3312\":\"Q5XKP0\",\"3313\":\"Q5ZPR3\",\"3314\":\"Q63HN8-4\",\"3315\":\"Q63HQ0\",\"3316\":\"Q63HR2\",\"3317\":\"Q63ZY3\",\"3318\":\"Q641Q2\",\"3319\":\"Q643R3\",\"3320\":\"Q64LD2\",\"3321\":\"Q658P3\",\"3322\":\"Q658Y4\",\"3323\":\"Q659A1\",\"3324\":\"Q659C4\",\"3325\":\"Q66K14\",\"3326\":\"Q66K74\",\"3327\":\"Q66PJ3-2\",\"3328\":\"Q676U5\",\"3329\":\"Q684P5\",\"3330\":\"Q687X5\",\"3331\":\"Q68BL7\",\"3332\":\"Q68CP9\",\"3333\":\"Q68CQ4\",\"3334\":\"Q68CQ7\",\"3335\":\"Q68CR1\",\"3336\":\"Q68CZ1\",\"3337\":\"Q68CZ2\",\"3338\":\"Q68CZ6\",\"3339\":\"Q68D10\",\"3340\":\"Q68D91\",\"3341\":\"Q68DH5\",\"3342\":\"Q68DK2\",\"3343\":\"Q68DK7\",\"3344\":\"Q68E01\",\"3345\":\"Q68EM7\",\"3346\":\"Q69YH5\",\"3347\":\"Q69YN2\",\"3348\":\"Q69YN4\",\"3349\":\"Q69YQ0\",\"3350\":\"Q69YU5\",\"3351\":\"Q6AI08\",\"3352\":\"Q6AZY7\",\"3353\":\"Q6BDS2\",\"3354\":\"Q6DCA0\",\"3355\":\"Q6DD87\",\"3356\":\"Q6DD88\",\"3357\":\"Q6DKI1\",\"3358\":\"Q6DKJ4\",\"3359\":\"Q6DKK2\",\"3360\":\"Q6DN12\",\"3361\":\"Q6DN90\",\"3362\":\"Q6EMB2\",\"3363\":\"Q6EMK4\",\"3364\":\"Q6FI81\",\"3365\":\"Q6FIF0\",\"3366\":\"Q6GMV3\",\"3367\":\"Q6GQQ9\",\"3368\":\"Q6GYQ0-5\",\"3369\":\"Q6I9Y2\",\"3370\":\"Q6IA86\",\"3371\":\"Q6IAA8\",\"3372\":\"Q6IAN0\",\"3373\":\"Q6IBS0\",\"3374\":\"Q6IBW4\",\"3375\":\"Q6ICB4\",\"3376\":\"Q6ICG6\",\"3377\":\"Q6IE81\",\"3378\":\"Q6IEG0\",\"3379\":\"Q6IMN6\",\"3380\":\"Q6IN84\",\"3381\":\"Q6IN85\",\"3382\":\"Q6IPM2\",\"3383\":\"Q6IQ21\",\"3384\":\"Q6IQ22\",\"3385\":\"Q6IQ26\",\"3386\":\"Q6IQ32\",\"3387\":\"Q6IQ49\",\"3388\":\"Q6JQN1\",\"3389\":\"Q6KB66\",\"3390\":\"Q6KC79\",\"3391\":\"Q6KCM7\",\"3392\":\"Q6L8Q7\",\"3393\":\"Q6MZP7\",\"3394\":\"Q6MZQ0\",\"3395\":\"Q6N043\",\"3396\":\"Q6N069\",\"3397\":\"Q6NS38\",\"3398\":\"Q6NSJ0\",\"3399\":\"Q6NSJ5\",\"3400\":\"Q6NTF9\",\"3401\":\"Q6NUJ5\",\"3402\":\"Q6NUK1\",\"3403\":\"Q6NUK4\",\"3404\":\"Q6NUM9\",\"3405\":\"Q6NUQ1\",\"3406\":\"Q6NUQ4\",\"3407\":\"Q6NUS6\",\"3408\":\"Q6NVY1\",\"3409\":\"Q6NW29\",\"3410\":\"Q6NW34\",\"3411\":\"Q6NXE6\",\"3412\":\"Q6NXR4\",\"3413\":\"Q6NXT4\",\"3414\":\"Q6NXT6\",\"3415\":\"Q6NYC1\",\"3416\":\"Q6NYC8\",\"3417\":\"Q6NZI2\",\"3418\":\"Q6NZY4\",\"3419\":\"Q6P087\",\"3420\":\"Q6P0N0\",\"3421\":\"Q6P0Q8\",\"3422\":\"Q6P158\",\"3423\":\"Q6P1A2\",\"3424\":\"Q6P1J9\",\"3425\":\"Q6P1K2\",\"3426\":\"Q6P1L5\",\"3427\":\"Q6P1L8\",\"3428\":\"Q6P1M0\",\"3429\":\"Q6P1M3\",\"3430\":\"Q6P1N0\",\"3431\":\"Q6P1N9\",\"3432\":\"Q6P1Q0\",\"3433\":\"Q6P1Q9;Q96IZ6;Q6P1Q9-2\",\"3434\":\"Q6P1S2\",\"3435\":\"Q6P1X5\",\"3436\":\"Q6P1X6\",\"3437\":\"Q6P2C8\",\"3438\":\"Q6P2E9\",\"3439\":\"Q6P2H3\",\"3440\":\"Q6P2P2\",\"3441\":\"Q6P2Q9\",\"3442\":\"Q6P3W7\",\"3443\":\"Q6P3X3\",\"3444\":\"Q6P444\",\"3445\":\"Q6P4A7\",\"3446\":\"Q6P4E1\",\"3447\":\"Q6P4F7\",\"3448\":\"Q6P4H8\",\"3449\":\"Q6P4Q7\",\"3450\":\"Q6P4R8\",\"3451\":\"Q6P582\",\"3452\":\"Q6P587\",\"3453\":\"Q6P5Z2\",\"3454\":\"Q6P6C2\",\"3455\":\"Q6P996\",\"3456\":\"Q6P9B6\",\"3457\":\"Q6P9B9\",\"3458\":\"Q6PCB5\",\"3459\":\"Q6PCE3\",\"3460\":\"Q6PCT2\",\"3461\":\"Q6PD62\",\"3462\":\"Q6PGN9\",\"3463\":\"Q6PGP7\",\"3464\":\"Q6PI48\",\"3465\":\"Q6PI78\",\"3466\":\"Q6PID8\",\"3467\":\"Q6PIJ6\",\"3468\":\"Q6PIU2\",\"3469\":\"Q6PIW4\",\"3470\":\"Q6PJF5\",\"3471\":\"Q6PJG2\",\"3472\":\"Q6PJG6\",\"3473\":\"Q6PJG9\",\"3474\":\"Q6PJI9\",\"3475\":\"Q6PJT7-2\",\"3476\":\"Q6PK04\",\"3477\":\"Q6PK18\",\"3478\":\"Q6PKC3\",\"3479\":\"Q6PKG0\",\"3480\":\"Q6PL18\",\"3481\":\"Q6PL24\",\"3482\":\"Q6PML9\",\"3483\":\"Q6Q0C0\",\"3484\":\"Q6QNY0\",\"3485\":\"Q6QNY1\",\"3486\":\"Q6R327\",\"3487\":\"Q6RFH5\",\"3488\":\"Q6RI45\",\"3489\":\"Q6RW13\",\"3490\":\"Q6S8J3\",\"3491\":\"Q6SJ93\",\"3492\":\"Q6SPF0\",\"3493\":\"Q6STE5\",\"3494\":\"Q6T4R5\",\"3495\":\"Q6TFL3\",\"3496\":\"Q6UB28\",\"3497\":\"Q6UB35\",\"3498\":\"Q6UB99\",\"3499\":\"Q6ULP2\",\"3500\":\"Q6UN15\",\"3501\":\"Q6UUV7\",\"3502\":\"Q6UVJ0\",\"3503\":\"Q6UVK1\",\"3504\":\"Q6UW02\",\"3505\":\"Q6UW56\",\"3506\":\"Q6UW63\",\"3507\":\"Q6UW68\",\"3508\":\"Q6UW78\",\"3509\":\"Q6UWB1\",\"3510\":\"Q6UWE0\",\"3511\":\"Q6UWJ1\",\"3512\":\"Q6UWP7\",\"3513\":\"Q6UWR7\",\"3514\":\"Q6UWW8\",\"3515\":\"Q6UWY0\",\"3516\":\"Q6UWY5\",\"3517\":\"Q6UX04\",\"3518\":\"Q6UX07\",\"3519\":\"Q6UX65\",\"3520\":\"Q6UXD5\",\"3521\":\"Q6UXH1\",\"3522\":\"Q6UXM1\",\"3523\":\"Q6UXN9\",\"3524\":\"Q6UXV4\",\"3525\":\"Q6UY14\",\"3526\":\"Q6V0I7\",\"3527\":\"Q6VMQ6\",\"3528\":\"Q6VY07\",\"3529\":\"Q6W2J9\",\"3530\":\"Q6WCQ1\",\"3531\":\"Q6WKZ4\",\"3532\":\"Q6XQN6\",\"3533\":\"Q6XZF7\",\"3534\":\"Q6Y1H2\",\"3535\":\"Q6Y288\",\"3536\":\"Q6Y2X3\",\"3537\":\"Q6Y7W6\",\"3538\":\"Q6YHK3\",\"3539\":\"Q6YHU6\",\"3540\":\"Q6YN16\",\"3541\":\"Q6YP21\",\"3542\":\"Q6ZMI0\",\"3543\":\"Q6ZMV5\",\"3544\":\"Q6ZMZ3\",\"3545\":\"Q6ZN04\",\"3546\":\"Q6ZN18\",\"3547\":\"Q6ZN54\",\"3548\":\"Q6ZN55\",\"3549\":\"Q6ZNA5\",\"3550\":\"Q6ZNB6\",\"3551\":\"Q6ZNC8\",\"3552\":\"Q6ZQQ6\",\"3553\":\"Q6ZRI6\",\"3554\":\"Q6ZRP7\",\"3555\":\"Q6ZRQ5\",\"3556\":\"Q6ZRS2\",\"3557\":\"Q6ZRV2\",\"3558\":\"Q6ZRY4\",\"3559\":\"Q6ZS17\",\"3560\":\"Q6ZS30\",\"3561\":\"Q6ZS86\",\"3562\":\"Q6ZSJ8\",\"3563\":\"Q6ZSR9\",\"3564\":\"Q6ZSZ5\",\"3565\":\"Q6ZT12\",\"3566\":\"Q6ZT21\",\"3567\":\"Q6ZTR5\",\"3568\":\"Q6ZTW0\",\"3569\":\"Q6ZU65\",\"3570\":\"Q6ZUT6\",\"3571\":\"Q6ZUT9\",\"3572\":\"Q6ZV73\",\"3573\":\"Q6ZW31\",\"3574\":\"Q6ZW49\",\"3575\":\"Q6ZWT7\",\"3576\":\"Q6ZXV5\",\"3577\":\"Q6ZYL4\",\"3578\":\"Q709C8\",\"3579\":\"Q709F0\",\"3580\":\"Q70CQ2\",\"3581\":\"Q70CQ3\",\"3582\":\"Q70E73\",\"3583\":\"Q70EK8\",\"3584\":\"Q70EL1\",\"3585\":\"Q70EL4\",\"3586\":\"Q70J99\",\"3587\":\"Q70UQ0\",\"3588\":\"Q70UQ0-4\",\"3589\":\"Q70Z53\",\"3590\":\"Q71F23\",\"3591\":\"Q71F56\",\"3592\":\"Q71RC2\",\"3593\":\"Q71RG4\",\"3594\":\"Q71UM5\",\"3595\":\"Q75N03\",\"3596\":\"Q75QN2\",\"3597\":\"Q765P7\",\"3598\":\"Q76FK4\",\"3599\":\"Q76L83\",\"3600\":\"Q7KYR7;Q7KYR7-1;Q7KYR7-5;Q7KYR7-3;Q7KYR7-6;Q7KYR7-4;Q8WVV5\",\"3601\":\"Q7KZ85\",\"3602\":\"Q7KZF4\",\"3603\":\"Q7KZI7\",\"3604\":\"Q7KZN9\",\"3605\":\"Q7L014\",\"3606\":\"Q7L099\",\"3607\":\"Q7L0Y3\",\"3608\":\"Q7L1Q6\",\"3609\":\"Q7L1V2\",\"3610\":\"Q7L1W4\",\"3611\":\"Q7L211\",\"3612\":\"Q7L2E3\",\"3613\":\"Q7L2H7\",\"3614\":\"Q7L2J0\",\"3615\":\"Q7L2Z9\",\"3616\":\"Q7L3T8\",\"3617\":\"Q7L4I2\",\"3618\":\"Q7L576\",\"3619\":\"Q7L590\",\"3620\":\"Q7L591-4\",\"3621\":\"Q7L592\",\"3622\":\"Q7L5D6\",\"3623\":\"Q7L5L3\",\"3624\":\"Q7L5N1\",\"3625\":\"Q7L5N7\",\"3626\":\"Q7L5Y1\",\"3627\":\"Q7L5Y9\",\"3628\":\"Q7L7V1\",\"3629\":\"Q7L7X3\",\"3630\":\"Q7L8J4\",\"3631\":\"Q7L8L6\",\"3632\":\"Q9H8S9;Q7L9L4;Q7L9L4-2;Q9H8S9-2\",\"3633\":\"Q7LBC6\",\"3634\":\"Q7LBR1\",\"3635\":\"Q7LFL8\",\"3636\":\"Q7LGA3\",\"3637\":\"Q7LGC8\",\"3638\":\"Q7RTP6\",\"3639\":\"Q7RTS9\",\"3640\":\"Q7RTV0\",\"3641\":\"Q7RTV5\",\"3642\":\"Q7Z2E3\",\"3643\":\"Q7Z2K6\",\"3644\":\"Q7Z2K8\",\"3645\":\"Q7Z2T5\",\"3646\":\"Q7Z2W4\",\"3647\":\"Q7Z2W4-3\",\"3648\":\"Q7Z2W9\",\"3649\":\"Q7Z2Z1\",\"3650\":\"Q7Z2Z2\",\"3651\":\"Q7Z304\",\"3652\":\"Q7Z333\",\"3653\":\"Q7Z388\",\"3654\":\"Q7Z392\",\"3655\":\"Q7Z3B3\",\"3656\":\"Q7Z3B4\",\"3657\":\"Q7Z3C6\",\"3658\":\"Q7Z3E2\",\"3659\":\"Q7Z3F1\",\"3660\":\"Q7Z3K3\",\"3661\":\"Q7Z3T8\",\"3662\":\"Q7Z3U7\",\"3663\":\"Q7Z3V4\",\"3664\":\"Q7Z403\",\"3665\":\"Q7Z406\",\"3666\":\"Q7Z412\",\"3667\":\"Q7Z417\",\"3668\":\"Q7Z434\",\"3669\":\"Q7Z460\",\"3670\":\"Q7Z478\",\"3671\":\"Q7Z4F1\",\"3672\":\"Q7Z4G1\",\"3673\":\"Q7Z4H3\",\"3674\":\"Q7Z4H7\",\"3675\":\"Q7Z4H8\",\"3676\":\"Q7Z4L5\",\"3677\":\"Q7Z4Q2\",\"3678\":\"Q7Z4S6\",\"3679\":\"Q7Z4V5\",\"3680\":\"Q7Z4W1\",\"3681\":\"Q7Z569\",\"3682\":\"Q7Z589\",\"3683\":\"Q7Z5G4\",\"3684\":\"Q7Z5J4\",\"3685\":\"Q7Z5K2\",\"3686\":\"Q7Z5L9\",\"3687\":\"Q7Z5Q1-8;Q7Z5Q1-9;Q7Z5Q1-7;Q7Z5Q1-5;Q7Z5Q1-4;Q7Z5Q1-6;Q7Z5Q1-3;Q7Z5Q1;Q8NE35-2;Q8NE35\",\"3688\":\"Q7Z695\",\"3689\":\"Q7Z698\",\"3690\":\"Q7Z6B7\",\"3691\":\"Q7Z6E9\",\"3692\":\"Q7Z6J0\",\"3693\":\"Q7Z6K5\",\"3694\":\"Q7Z6M4\",\"3695\":\"Q7Z6R9\",\"3696\":\"Q7Z6Z7\",\"3697\":\"Q7Z736\",\"3698\":\"Q7Z739\",\"3699\":\"Q7Z7A4\",\"3700\":\"Q7Z7C8\",\"3701\":\"Q7Z7F0\",\"3702\":\"Q7Z7F7\",\"3703\":\"Q7Z7G8\",\"3704\":\"Q7Z7H5\",\"3705\":\"Q7Z7H8\",\"3706\":\"Q7Z7K0\",\"3707\":\"Q7Z7K6\",\"3708\":\"Q7Z7M0\",\"3709\":\"Q86SF2\",\"3710\":\"Q86SQ0\",\"3711\":\"Q86SQ4\",\"3712\":\"Q86SQ9\",\"3713\":\"Q86SR1\",\"3714\":\"Q86SX3\",\"3715\":\"Q86SX6\",\"3716\":\"Q86SZ2\",\"3717\":\"Q86T03\",\"3718\":\"Q86T65\",\"3719\":\"Q86TB9\",\"3720\":\"Q86TC9\",\"3721\":\"Q86TG7\",\"3722\":\"Q86TI2\",\"3723\":\"Q86TM6\",\"3724\":\"Q86TU7\",\"3725\":\"Q86TX2\",\"3726\":\"Q86U06\",\"3727\":\"Q86U28\",\"3728\":\"Q86U38\",\"3729\":\"Q86U42;Q86U42-2;Q92843-2\",\"3730\":\"Q86U44\",\"3731\":\"Q86U70\",\"3732\":\"Q86U86\",\"3733\":\"Q86U90\",\"3734\":\"Q86UB9\",\"3735\":\"Q86UD0\",\"3736\":\"Q86UD1\",\"3737\":\"Q86UE4\",\"3738\":\"Q86UE8\",\"3739\":\"Q86UK0\",\"3740\":\"Q86UK7-2\",\"3741\":\"Q86UL3\",\"3742\":\"Q86UN3\",\"3743\":\"Q86UP2\",\"3744\":\"Q86UQ4\",\"3745\":\"Q86UR5\",\"3746\":\"Q86US8\",\"3747\":\"Q86UT6\",\"3748\":\"Q86UT8\",\"3749\":\"Q86UU0\",\"3750\":\"Q86UU1\",\"3751\":\"Q86UV5\",\"3752\":\"Q86UW6\",\"3753\":\"Q86UW7\",\"3754\":\"Q86UW9\",\"3755\":\"Q86UY6\",\"3756\":\"Q86UY8\",\"3757\":\"Q86V21\",\"3758\":\"Q86V40\",\"3759\":\"Q86V48\",\"3760\":\"Q86V81\",\"3761\":\"Q86V85\",\"3762\":\"Q86V97\",\"3763\":\"Q86VI3\",\"3764\":\"Q86VM9\",\"3765\":\"Q86VN1\",\"3766\":\"Q86VP1\",\"3767\":\"Q86VP6\",\"3768\":\"Q86VQ1\",\"3769\":\"Q86VR2\",\"3770\":\"Q86VS8\",\"3771\":\"Q86VU5\",\"3772\":\"Q86VV8\",\"3773\":\"Q86VX2\",\"3774\":\"Q86VX9\",\"3775\":\"Q86VZ4\",\"3776\":\"Q86VZ5\",\"3777\":\"Q86W42\",\"3778\":\"Q86W50\",\"3779\":\"Q86W56\",\"3780\":\"Q86W92\",\"3781\":\"Q86WA6\",\"3782\":\"Q86WA8\",\"3783\":\"Q86WA9\",\"3784\":\"Q86WB0\",\"3785\":\"Q86WC4\",\"3786\":\"Q86WG5\",\"3787\":\"Q86WJ1\",\"3788\":\"Q86WP2\",\"3789\":\"Q86WR0\",\"3790\":\"Q86WR7\",\"3791\":\"Q86WX3\",\"3792\":\"Q86WZ6\",\"3793\":\"Q86X10-3\",\"3794\":\"Q86X29\",\"3795\":\"Q86X52\",\"3796\":\"Q86X55\",\"3797\":\"Q86X76\",\"3798\":\"Q86X83\",\"3799\":\"Q86X95\",\"3800\":\"Q86XA9\",\"3801\":\"Q86XI2\",\"3802\":\"Q86XI8\",\"3803\":\"Q86XJ1\",\"3804\":\"Q86XK2\",\"3805\":\"Q86XK3\",\"3806\":\"Q86XL3\",\"3807\":\"Q86XN6\",\"3808\":\"Q86XN7\",\"3809\":\"Q86XP3\",\"3810\":\"Q86XR7-2;Q9Y3B3-2;Q9Y3B3\",\"3811\":\"Q86XR8\",\"3812\":\"Q86XZ4\",\"3813\":\"Q86Y07\",\"3814\":\"Q86Y13\",\"3815\":\"Q86Y39\",\"3816\":\"Q86Y46\",\"3817\":\"Q86Y56\",\"3818\":\"Q86Y82\",\"3819\":\"Q86Y91\",\"3820\":\"Q86YH6\",\"3821\":\"Q86YJ6\",\"3822\":\"Q86YM7\",\"3823\":\"Q86YP4\",\"3824\":\"Q86YQ8\",\"3825\":\"Q86YS6\",\"3826\":\"Q86YS7\",\"3827\":\"Q86YT6\",\"3828\":\"Q86YV5\",\"3829\":\"Q86YV9\",\"3830\":\"Q86YZ3\",\"3831\":\"Q8IU60\",\"3832\":\"Q8IU81\",\"3833\":\"Q8IUD2\",\"3834\":\"Q8IUF8\",\"3835\":\"Q8IUG5\",\"3836\":\"Q8IUH3\",\"3837\":\"Q8IUH4\",\"3838\":\"Q8IUH5\",\"3839\":\"Q8IUR0\",\"3840\":\"Q8IUR7\",\"3841\":\"Q8IUX1\",\"3842\":\"Q8IV08\",\"3843\":\"Q8IV32\",\"3844\":\"Q8IV38\",\"3845\":\"Q8IV48\",\"3846\":\"Q8IV63\",\"3847\":\"Q8IVB5\",\"3848\":\"Q8IVF2\",\"3849\":\"Q8IVF7\",\"3850\":\"Q8IVH2\",\"3851\":\"Q8IVH4\",\"3852\":\"Q8IVH8\",\"3853\":\"Q8IVL1\",\"3854\":\"Q8IVL5\",\"3855\":\"Q8IVM0-2\",\"3856\":\"Q8IVS2\",\"3857\":\"Q8IVT2\",\"3858\":\"Q8IVT5\",\"3859\":\"Q8IW35\",\"3860\":\"Q8IW50\",\"3861\":\"Q8IWA0\",\"3862\":\"Q8IWA4\",\"3863\":\"Q8IWA5\",\"3864\":\"Q8IWB1\",\"3865\":\"Q8IWB7\",\"3866\":\"Q8IWB9\",\"3867\":\"Q8IWC1\",\"3868\":\"Q8IWE2\",\"3869\":\"Q8IWF2\",\"3870\":\"Q8IWF6\",\"3871\":\"Q8IWI9\",\"3872\":\"Q8IWJ2\",\"3873\":\"Q8IWL3\",\"3874\":\"Q8IWR0\",\"3875\":\"Q8IWS0\",\"3876\":\"Q8IWT6\",\"3877\":\"Q8IWU2\",\"3878\":\"Q8IWV7\",\"3879\":\"Q8IWV8\",\"3880\":\"Q8IWW6\",\"3881\":\"Q8IWX8\",\"3882\":\"Q8IWZ3-6\",\"3883\":\"Q8IWZ8\",\"3884\":\"Q8IX01\",\"3885\":\"Q8IX04\",\"3886\":\"Q8IX12\",\"3887\":\"Q8IX18\",\"3888\":\"Q8IX21\",\"3889\":\"Q8IX90\",\"3890\":\"Q8IXB1\",\"3891\":\"Q8IXH7\",\"3892\":\"Q8IXI1\",\"3893\":\"Q8IXI2\",\"3894\":\"Q8IXJ9\",\"3895\":\"Q8IXK0\",\"3896\":\"Q8IXL7\",\"3897\":\"Q8IXM3\",\"3898\":\"Q8IXM6\",\"3899\":\"Q8IXQ5\",\"3900\":\"Q8IXQ6\",\"3901\":\"Q8IXT5\",\"3902\":\"Q8IXU6\",\"3903\":\"Q8IXW5\",\"3904\":\"Q8IXZ2\",\"3905\":\"Q8IY17\",\"3906\":\"Q8IY18\",\"3907\":\"Q8IY21\",\"3908\":\"Q8IY22\",\"3909\":\"Q8IY33\",\"3910\":\"Q8IY37\",\"3911\":\"Q8IY57\",\"3912\":\"Q8IY63\",\"3913\":\"Q8IY67-2\",\"3914\":\"Q8IY81\",\"3915\":\"Q8IY92\",\"3916\":\"Q8IY95\",\"3917\":\"Q8IYA6\",\"3918\":\"Q8IYB1\",\"3919\":\"Q8IYB3\",\"3920\":\"Q8IYB5\",\"3921\":\"Q8IYB7\",\"3922\":\"Q8IYB8\",\"3923\":\"Q8IYH5\",\"3924\":\"Q8IYI6\",\"3925\":\"Q8IYL3\",\"3926\":\"Q8IYM0\",\"3927\":\"Q8IYQ7\",\"3928\":\"Q8IYS0\",\"3929\":\"Q8IYS2\",\"3930\":\"Q8IYT4\",\"3931\":\"Q8IYU8\",\"3932\":\"Q8IZ21\",\"3933\":\"Q8IZ52\",\"3934\":\"Q8IZ69\",\"3935\":\"Q8IZ73\",\"3936\":\"Q8IZ81\",\"3937\":\"Q8IZ83\",\"3938\":\"Q8IZA0\",\"3939\":\"Q8IZC4\",\"3940\":\"Q8IZE3\",\"3941\":\"Q8IZH2\",\"3942\":\"Q8IZL8\",\"3943\":\"Q8IZP0\",\"3944\":\"Q8IZP9\",\"3945\":\"Q8IZQ1\",\"3946\":\"Q8IZQ5\",\"3947\":\"Q8IZT6\",\"3948\":\"Q8IZV5\",\"3949\":\"Q8IZW8\",\"3950\":\"Q8N0S6\",\"3951\":\"Q8N0T1\",\"3952\":\"Q8N0U8\",\"3953\":\"Q8N0V5\",\"3954\":\"Q8N0X7\",\"3955\":\"Q8N0Z3\",\"3956\":\"Q8N0Z6\",\"3957\":\"Q8N108\",\"3958\":\"Q8N122\",\"3959\":\"Q8N128\",\"3960\":\"Q8N129\",\"3961\":\"Q8N157\",\"3962\":\"Q8N163\",\"3963\":\"Q8N183\",\"3964\":\"Q8N196\",\"3965\":\"Q8N1B3\",\"3966\":\"Q8N1B4\",\"3967\":\"Q8N1F7\",\"3968\":\"Q8N1F8\",\"3969\":\"Q8N1G0\",\"3970\":\"Q8N1G1\",\"3971\":\"Q8N1G2\",\"3972\":\"Q8N1G4\",\"3973\":\"Q8N1I0\",\"3974\":\"Q8N1N4\",\"3975\":\"Q8N1S5\",\"3976\":\"Q8N201\",\"3977\":\"Q8N2C7\",\"3978\":\"Q8N2F6\",\"3979\":\"Q8N2G8\",\"3980\":\"Q8N2K0\",\"3981\":\"Q8N2M8\",\"3982\":\"Q8N2S1\",\"3983\":\"Q8N2W9\",\"3984\":\"Q8N2Y8\",\"3985\":\"Q8N335\",\"3986\":\"Q8N357\",\"3987\":\"Q8N370\",\"3988\":\"Q8N392\",\"3989\":\"Q8N3C0\",\"3990\":\"Q8N3D4\",\"3991\":\"Q8N3E9\",\"3992\":\"Q8N3F8\",\"3993\":\"Q8N3K9\",\"3994\":\"Q8N3P4\",\"3995\":\"Q8N3R3\",\"3996\":\"Q8N3R9\",\"3997\":\"Q8N3U4\",\"3998\":\"Q8N3V7\",\"3999\":\"Q8N3X1\",\"4000\":\"Q8N3Y7\",\"4001\":\"Q8N3Z3\",\"4002\":\"Q8N442\",\"4003\":\"Q8N465\",\"4004\":\"Q8N488\",\"4005\":\"Q8N490\",\"4006\":\"Q8N4C6\",\"4007\":\"Q8N4C8\",\"4008\":\"Q8N4J0\",\"4009\":\"Q8N4Q0\",\"4010\":\"Q8N4Q1\",\"4011\":\"Q8N4T8\",\"4012\":\"Q8N4V1\",\"4013\":\"Q8N4Z0\",\"4014\":\"Q8N511\",\"4015\":\"Q8N531\",\"4016\":\"Q8N543\",\"4017\":\"Q8N554\",\"4018\":\"Q8N556-2\",\"4019\":\"Q8N584\",\"4020\":\"Q8N5A5\",\"4021\":\"Q8N5B7\",\"4022\":\"Q8N5C6\",\"4023\":\"Q8N5C7\",\"4024\":\"Q8N5F7\",\"4025\":\"Q8N5G0\",\"4026\":\"Q8N5G2\",\"4027\":\"Q8N5I2\",\"4028\":\"Q8N5I4\",\"4029\":\"Q8N5I9\",\"4030\":\"Q8N5K1\",\"4031\":\"Q8N5L8\",\"4032\":\"Q8N5M1\",\"4033\":\"Q8N5M9\",\"4034\":\"Q8N5N7\",\"4035\":\"Q8N5P1\",\"4036\":\"Q8N5U6\",\"4037\":\"Q8N5Y2\",\"4038\":\"Q8N5Y8\",\"4039\":\"Q8N653\",\"4040\":\"Q8N668\",\"4041\":\"Q8N684\",\"4042\":\"Q8N697\",\"4043\":\"Q8N6H7\",\"4044\":\"Q8N6M0\",\"4045\":\"Q8N6N3\",\"4046\":\"Q8N6R0\",\"4047\":\"Q8N6S4\",\"4048\":\"Q8N6T3\",\"4049\":\"Q8N6T7\",\"4050\":\"Q8N766\",\"4051\":\"Q8N7H5\",\"4052\":\"Q8N7R7\",\"4053\":\"Q8N884\",\"4054\":\"Q8N8A6\",\"4055\":\"Q8N8Q8\",\"4056\":\"Q8N8R3\",\"4057\":\"Q8N8S7\",\"4058\":\"Q8N8U2\",\"4059\":\"Q8N954\",\"4060\":\"Q8N960\",\"4061\":\"Q8N961\",\"4062\":\"Q8N983\",\"4063\":\"Q8N999\",\"4064\":\"Q8N9M1\",\"4065\":\"Q8N9N2\",\"4066\":\"Q8N9N5\",\"4067\":\"Q8N9N7\",\"4068\":\"Q8N9N8\",\"4069\":\"Q8N9Q2\",\"4070\":\"Q8N9R8\",\"4071\":\"Q8N9T8\",\"4072\":\"Q8NAF0\",\"4073\":\"Q8NAN2\",\"4074\":\"Q8NAP3\",\"4075\":\"Q8NAT1\",\"4076\":\"Q8NAV1\",\"4077\":\"Q8NB16\",\"4078\":\"Q8NB37\",\"4079\":\"Q8NB46\",\"4080\":\"Q8NB49\",\"4081\":\"Q8NB78\",\"4082\":\"Q8NB90\",\"4083\":\"Q8NBF2\",\"4084\":\"Q8NBF6\",\"4085\":\"Q8NBI5-2\",\"4086\":\"Q8NBI6\",\"4087\":\"Q8NBJ4\",\"4088\":\"Q8NBJ5\",\"4089\":\"Q8NBJ7\",\"4090\":\"Q8NBJ9\",\"4091\":\"Q8NBK3\",\"4092\":\"Q8NBL1\",\"4093\":\"Q8NBM4\",\"4094\":\"Q8NBN3\",\"4095\":\"Q8NBN7\",\"4096\":\"Q8NBP0\",\"4097\":\"Q8NBP7\",\"4098\":\"Q8NBQ5\",\"4099\":\"Q8NBS9\",\"4100\":\"Q8NBT2\",\"4101\":\"Q8NBU5\",\"4102\":\"Q8NBX0\",\"4103\":\"Q8NBZ7\",\"4104\":\"Q8NC42\",\"4105\":\"Q8NC44\",\"4106\":\"Q8NC51\",\"4107\":\"Q8NC54\",\"4108\":\"Q8NC56\",\"4109\":\"Q8NC60\",\"4110\":\"Q8NC96\",\"4111\":\"Q8NCA5\",\"4112\":\"Q8NCC3\",\"4113\":\"Q8NCD3\",\"4114\":\"Q8NCF5\",\"4115\":\"Q8NCG7\",\"4116\":\"Q8NCH0\",\"4117\":\"Q8NCJ5\",\"4118\":\"Q8NCL4\",\"4119\":\"Q8NCM8\",\"4120\":\"Q8NCN4\",\"4121\":\"Q8NCN5\",\"4122\":\"Q8NCW0\",\"4123\":\"Q8NCW5\",\"4124\":\"Q8NCW6\",\"4125\":\"Q8ND04\",\"4126\":\"Q8ND24\",\"4127\":\"Q8ND25\",\"4128\":\"Q8ND56\",\"4129\":\"Q8ND76\",\"4130\":\"Q8ND82\",\"4131\":\"Q8NDA8\",\"4132\":\"Q8NDC0\",\"4133\":\"Q8NDD1\",\"4134\":\"Q8NDF8\",\"4135\":\"Q8NDH2\",\"4136\":\"Q8NDH3\",\"4137\":\"Q8NDI1-3\",\"4138\":\"Q8NDT2\",\"4139\":\"Q8NDV7\",\"4140\":\"Q8NDX5\",\"4141\":\"Q8NDZ4\",\"4142\":\"Q8NDZ6\",\"4143\":\"Q8NE01\",\"4144\":\"Q8NE22\",\"4145\":\"Q8NE62\",\"4146\":\"Q8NE71\",\"4147\":\"Q8NE86\",\"4148\":\"Q8NEB9\",\"4149\":\"Q8NEF9\",\"4150\":\"Q8NEJ9\",\"4151\":\"Q8NEL0\",\"4152\":\"Q8NEM2\",\"4153\":\"Q8NEN9\",\"4154\":\"Q8NEV8\",\"4155\":\"Q8NEW0\",\"4156\":\"Q8NEY1\",\"4157\":\"Q8NEY8-3\",\"4158\":\"Q8NEZ3\",\"4159\":\"Q8NEZ4\",\"4160\":\"Q8NEZ5\",\"4161\":\"Q8NF37\",\"4162\":\"Q8NF64-3;Q8NF64-2;Q8NF64;Q9ULJ6-2;Q9ULJ6\",\"4163\":\"Q8NF91\",\"4164\":\"Q8NFA0\",\"4165\":\"Q8NFC6\",\"4166\":\"Q8NFD5\",\"4167\":\"Q8NFF5\",\"4168\":\"Q8NFH3\",\"4169\":\"Q8NFH4\",\"4170\":\"Q8NFH5\",\"4171\":\"Q8NFH8\",\"4172\":\"Q8NFI3\",\"4173\":\"Q8NFJ5\",\"4174\":\"Q8NFQ8\",\"4175\":\"Q8NFV4\",\"4176\":\"Q8NFW8\",\"4177\":\"Q8NFY4\",\"4178\":\"Q8NFZ4\",\"4179\":\"Q8NFZ8\",\"4180\":\"Q8NG11\",\"4181\":\"Q8NG31\",\"4182\":\"Q8NHG8\",\"4183\":\"Q8NHH9\",\"4184\":\"Q8NHM5\",\"4185\":\"Q8NHP6\",\"4186\":\"Q8NHP8\",\"4187\":\"Q8NHQ8\",\"4188\":\"Q8NHQ9\",\"4189\":\"Q8NHV4\",\"4190\":\"Q8NI08\",\"4191\":\"Q8NI22\",\"4192\":\"Q8NI27\",\"4193\":\"Q8NI35\",\"4194\":\"Q8NI36\",\"4195\":\"Q8NI60\",\"4196\":\"Q8NI77\",\"4197\":\"Q8TA86\",\"4198\":\"Q8TAA5\",\"4199\":\"Q8TAA9\",\"4200\":\"Q8TAD4\",\"4201\":\"Q8TAD8\",\"4202\":\"Q8TAE8\",\"4203\":\"Q8TAF3\",\"4204\":\"Q8TAF5\",\"4205\":\"Q8TAG9\",\"4206\":\"Q8TAP6\",\"4207\":\"Q8TAQ2-2\",\"4208\":\"Q8TAT6\",\"4209\":\"Q8TB22\",\"4210\":\"Q8TB37\",\"4211\":\"Q8TB61\",\"4212\":\"Q8TB72\",\"4213\":\"Q8TB96\",\"4214\":\"Q8TBA6\",\"4215\":\"Q8TBB5\",\"4216\":\"Q8TBC3\",\"4217\":\"Q8TBC4\",\"4218\":\"Q8TBF4\",\"4219\":\"Q8TBM8\",\"4220\":\"Q8TBP6\",\"4221\":\"Q8TBQ9\",\"4222\":\"Q8TBR7\",\"4223\":\"Q8TBX8\",\"4224\":\"Q8TBZ2\",\"4225\":\"Q8TBZ3\",\"4226\":\"Q8TC07\",\"4227\":\"Q8TC12\",\"4228\":\"Q8TCC3\",\"4229\":\"Q8TCD1\",\"4230\":\"Q8TCD5\",\"4231\":\"Q8TCE6-2;Q8TCE6;Q6NSW5\",\"4232\":\"Q8TCF1\",\"4233\":\"Q8TCG1\",\"4234\":\"Q8TCG2\",\"4235\":\"Q8TCJ2\",\"4236\":\"Q8TCS8\",\"4237\":\"Q8TCT7\",\"4238\":\"Q8TCT8\",\"4239\":\"Q8TCT9\",\"4240\":\"Q8TCU4\",\"4241\":\"Q8TCX1\",\"4242\":\"Q8TCY9\",\"4243\":\"Q8TCZ2\",\"4244\":\"Q8TD16\",\"4245\":\"Q8TD19\",\"4246\":\"Q8TD22\",\"4247\":\"Q8TD26\",\"4248\":\"Q8TD30\",\"4249\":\"Q8TDB6\",\"4250\":\"Q8TDD1-2\",\"4251\":\"Q8TDH9\",\"4252\":\"Q8TDM6\",\"4253\":\"Q8TDN6\",\"4254\":\"Q8TDR0\",\"4255\":\"Q8TDW7\",\"4256\":\"Q8TDX6\",\"4257\":\"Q8TDX7\",\"4258\":\"Q8TDY2\",\"4259\":\"Q8TE60\",\"4260\":\"Q8TE73\",\"4261\":\"Q8TEA1\",\"4262\":\"Q8TEA7\",\"4263\":\"Q8TEA8\",\"4264\":\"Q8TED0\",\"4265\":\"Q8TED1\",\"4266\":\"Q8TEH3\",\"4267\":\"Q8TEK3\",\"4268\":\"Q8TEL6\",\"4269\":\"Q8TEM1\",\"4270\":\"Q8TEP8\",\"4271\":\"Q8TEQ6\",\"4272\":\"Q8TEQ8\",\"4273\":\"Q8TER5\",\"4274\":\"Q8TEU7\",\"4275\":\"Q8TEU8\",\"4276\":\"Q8TEW0\",\"4277\":\"Q8TEX9\",\"4278\":\"Q8TEY7\",\"4279\":\"Q8TF01\",\"4280\":\"Q8TF05\",\"4281\":\"Q8TF42\",\"4282\":\"Q8TF46\",\"4283\":\"Q8TF68\",\"4284\":\"Q8TF72\",\"4285\":\"Q8TF74\",\"4286\":\"Q8TF76\",\"4287\":\"Q8WTS6\",\"4288\":\"Q8WTT2\",\"4289\":\"Q8WTV0-4\",\"4290\":\"Q8WTW3\",\"4291\":\"Q8WTW4\",\"4292\":\"Q8WU17\",\"4293\":\"Q8WU76\",\"4294\":\"Q8WU79\",\"4295\":\"Q8WU90\",\"4296\":\"Q8WUA2\",\"4297\":\"Q8WUA4\",\"4298\":\"Q8WUB8\",\"4299\":\"Q8WUD1\",\"4300\":\"Q8WUD4\",\"4301\":\"Q8WUD6\",\"4302\":\"Q8WUF5\",\"4303\":\"Q8WUF8\",\"4304\":\"Q8WUH2\",\"4305\":\"Q8WUH6\",\"4306\":\"Q8WUI4\",\"4307\":\"Q8WUK0\",\"4308\":\"Q8WUM0\",\"4309\":\"Q8WUM4\",\"4310\":\"Q8WUM9\",\"4311\":\"Q8WUQ7\",\"4312\":\"Q8WUR7\",\"4313\":\"Q8WUW1\",\"4314\":\"Q8WUX9\",\"4315\":\"Q8WUY1\",\"4316\":\"Q8WUZ0\",\"4317\":\"Q8WV41\",\"4318\":\"Q8WV44\",\"4319\":\"Q8WV60\",\"4320\":\"Q8WV92\",\"4321\":\"Q8WV93\",\"4322\":\"Q8WVB6\",\"4323\":\"Q8WVC0\",\"4324\":\"Q8WVC6\",\"4325\":\"Q8WVD3\",\"4326\":\"Q8WVJ2\",\"4327\":\"Q8WVK2\",\"4328\":\"Q8WVM0\",\"4329\":\"Q8WVM7\",\"4330\":\"Q8WVM8\",\"4331\":\"Q8WVP7\",\"4332\":\"Q8WVQ1\",\"4333\":\"Q8WVS4\",\"4334\":\"Q8WVT3\",\"4335\":\"Q8WVV9\",\"4336\":\"Q8WVX9\",\"4337\":\"Q8WVY7\",\"4338\":\"Q8WW12\",\"4339\":\"Q8WW59\",\"4340\":\"Q8WWC4\",\"4341\":\"Q8WWH5\",\"4342\":\"Q8WWI1\",\"4343\":\"Q8WWI5\",\"4344\":\"Q8WWK9-5\",\"4345\":\"Q8WWM7\",\"4346\":\"Q8WWN8\",\"4347\":\"Q8WWQ0\",\"4348\":\"Q8WWV3\",\"4349\":\"Q8WWY3\",\"4350\":\"Q8WX92\",\"4351\":\"Q8WX93\",\"4352\":\"Q8WX94\",\"4353\":\"Q8WXA3\",\"4354\":\"Q8WXA9\",\"4355\":\"Q8WXD5\",\"4356\":\"Q8WXE0\",\"4357\":\"Q8WXE1\",\"4358\":\"Q8WXE9\",\"4359\":\"Q8WXF1\",\"4360\":\"Q8WXG6\",\"4361\":\"Q8WXH0\",\"4362\":\"Q8WXI2\",\"4363\":\"Q8WXI7\",\"4364\":\"Q8WXI9\",\"4365\":\"Q8WXW3\",\"4366\":\"Q8WXX0\",\"4367\":\"Q8WXX5\",\"4368\":\"Q8WY22\",\"4369\":\"Q8WY36\",\"4370\":\"Q8WY91\",\"4371\":\"Q8WYA0\",\"4372\":\"Q8WYA6\",\"4373\":\"Q8WYB5\",\"4374\":\"Q8WYP5\",\"4375\":\"Q8WYQ5\",\"4376\":\"Q8WYQ9\",\"4377\":\"Q8WZ42\",\"4378\":\"Q8WZ64\",\"4379\":\"Q8WZ82\",\"4380\":\"Q8WZA1\",\"4381\":\"Q8WZA9\",\"4382\":\"Q92466\",\"4383\":\"Q92499\",\"4384\":\"Q92503\",\"4385\":\"Q92506\",\"4386\":\"Q92508\",\"4387\":\"Q92520\",\"4388\":\"Q92521\",\"4389\":\"Q92522\",\"4390\":\"Q92538\",\"4391\":\"Q92540\",\"4392\":\"Q92541\",\"4393\":\"Q92542\",\"4394\":\"Q92543\",\"4395\":\"Q92544\",\"4396\":\"Q92545\",\"4397\":\"Q92547\",\"4398\":\"Q92551\",\"4399\":\"Q92552\",\"4400\":\"Q92558\",\"4401\":\"Q92560\",\"4402\":\"Q92562\",\"4403\":\"Q92564\",\"4404\":\"Q92570\",\"4405\":\"Q92572\",\"4406\":\"Q92574\",\"4407\":\"Q92575\",\"4408\":\"Q92576\",\"4409\":\"Q92581\",\"4410\":\"Q92597\",\"4411\":\"Q92598\",\"4412\":\"Q92599\",\"4413\":\"Q92600\",\"4414\":\"Q92604\",\"4415\":\"Q92608\",\"4416\":\"Q92609\",\"4417\":\"Q92610\",\"4418\":\"Q92614\",\"4419\":\"Q92615\",\"4420\":\"Q92616\",\"4421\":\"Q92620\",\"4422\":\"Q92621\",\"4423\":\"Q92626\",\"4424\":\"Q92628\",\"4425\":\"Q92636\",\"4426\":\"Q92643\",\"4427\":\"Q92665\",\"4428\":\"Q92667\",\"4429\":\"Q92674\",\"4430\":\"Q92685\",\"4431\":\"Q92688\",\"4432\":\"Q92692\",\"4433\":\"Q92698\",\"4434\":\"Q92731\",\"4435\":\"Q92733\",\"4436\":\"Q92734\",\"4437\":\"Q92738\",\"4438\":\"Q92743\",\"4439\":\"Q92747\",\"4440\":\"Q92759\",\"4441\":\"Q92766\",\"4442\":\"Q92769\",\"4443\":\"Q92783\",\"4444\":\"Q92785\",\"4445\":\"Q92791\",\"4446\":\"Q92793\",\"4447\":\"Q92796\",\"4448\":\"Q92797\",\"4449\":\"Q92804\",\"4450\":\"Q92805\",\"4451\":\"Q92817\",\"4452\":\"Q92820\",\"4453\":\"Q92823\",\"4454\":\"Q92828\",\"4455\":\"Q92830\",\"4456\":\"Q92833\",\"4457\":\"Q92841\",\"4458\":\"Q92845\",\"4459\":\"Q92870\",\"4460\":\"Q92878\",\"4461\":\"Q92879\",\"4462\":\"Q92882\",\"4463\":\"Q92887\",\"4464\":\"Q92888\",\"4465\":\"Q92889\",\"4466\":\"Q92890\",\"4467\":\"Q92896\",\"4468\":\"Q92900\",\"4469\":\"Q92905\",\"4470\":\"Q92908\",\"4471\":\"Q92917\",\"4472\":\"Q92922\",\"4473\":\"Q92925\",\"4474\":\"Q92930\",\"4475\":\"Q92934\",\"4476\":\"Q92945\",\"4477\":\"Q92947\",\"4478\":\"Q92968\",\"4479\":\"Q92973\",\"4480\":\"Q92974\",\"4481\":\"Q92979\",\"4482\":\"Q92982\",\"4483\":\"Q92989\",\"4484\":\"Q92990\",\"4485\":\"Q92993\",\"4486\":\"Q92997\",\"4487\":\"Q93008\",\"4488\":\"Q93009\",\"4489\":\"Q93034\",\"4490\":\"Q93050\",\"4491\":\"Q93052\",\"4492\":\"Q93062\",\"4493\":\"Q93063\",\"4494\":\"Q93073\",\"4495\":\"Q93074\",\"4496\":\"Q93075\",\"4497\":\"Q93086\",\"4498\":\"Q93096\",\"4499\":\"Q969E2\",\"4500\":\"Q969F9\",\"4501\":\"Q969G3\",\"4502\":\"Q969G5\",\"4503\":\"Q969H8\",\"4504\":\"Q969J3\",\"4505\":\"Q969M3\",\"4506\":\"Q969N2\",\"4507\":\"Q969P0\",\"4508\":\"Q969P6-2\",\"4509\":\"Q969Q0\",\"4510\":\"Q969Q5\",\"4511\":\"Q969R2\",\"4512\":\"Q969R5\",\"4513\":\"Q969S3\",\"4514\":\"Q969S9\",\"4515\":\"Q969U7\",\"4516\":\"Q969V3\",\"4517\":\"Q969V5\",\"4518\":\"Q969V6\",\"4519\":\"Q969X5\",\"4520\":\"Q969X6\",\"4521\":\"Q969Y2\",\"4522\":\"Q969Z0\",\"4523\":\"Q969Z3\",\"4524\":\"Q96A26\",\"4525\":\"Q96A33\",\"4526\":\"Q96A35\",\"4527\":\"Q96A46\",\"4528\":\"Q96A49\",\"4529\":\"Q96A57\",\"4530\":\"Q96A65\",\"4531\":\"Q96A73\",\"4532\":\"Q96AA3\",\"4533\":\"Q96AB3\",\"4534\":\"Q96AC1\",\"4535\":\"Q96AE4\",\"4536\":\"Q96AE7\",\"4537\":\"Q96AG3\",\"4538\":\"Q96AG4\",\"4539\":\"Q96AJ9\",\"4540\":\"Q96AQ6\",\"4541\":\"Q96AQ8\",\"4542\":\"Q96AX1\",\"4543\":\"Q96AX9\",\"4544\":\"Q96AY2\",\"4545\":\"Q96AY3\",\"4546\":\"Q96AY4\",\"4547\":\"Q96B01\",\"4548\":\"Q96B26\",\"4549\":\"Q96B36\",\"4550\":\"Q96B54\",\"4551\":\"Q96B70\",\"4552\":\"Q96B97\",\"4553\":\"Q96BD0\",\"4554\":\"Q96BD5\",\"4555\":\"Q96BD8\",\"4556\":\"Q96BH1\",\"4557\":\"Q96BI3\",\"4558\":\"Q96BJ3\",\"4559\":\"Q96BK5\",\"4560\":\"Q96BM9\",\"4561\":\"Q96BN8\",\"4562\":\"Q96BP3\",\"4563\":\"Q96BQ5\",\"4564\":\"Q96BR5\",\"4565\":\"Q96BS2\",\"4566\":\"Q96BW9\",\"4567\":\"Q96BY6\",\"4568\":\"Q96BY9\",\"4569\":\"Q96BZ8\",\"4570\":\"Q96BZ9\",\"4571\":\"Q96C00\",\"4572\":\"Q96C01\",\"4573\":\"Q96C19\",\"4574\":\"Q96C23\",\"4575\":\"Q96C34\",\"4576\":\"Q96C36\",\"4577\":\"Q96C57\",\"4578\":\"Q96C86\",\"4579\":\"Q96C90\",\"4580\":\"Q96C92\",\"4581\":\"Q96CB8\",\"4582\":\"Q96CB9\",\"4583\":\"Q96CF2\",\"4584\":\"Q96CM3\",\"4585\":\"Q96CM8\",\"4586\":\"Q96CN5\",\"4587\":\"Q96CN7\",\"4588\":\"Q96CN9\",\"4589\":\"Q96CP2\",\"4590\":\"Q96CP6\",\"4591\":\"Q96CS2\",\"4592\":\"Q96CS3\",\"4593\":\"Q96CS7\",\"4594\":\"Q96CT7\",\"4595\":\"Q96CU9\",\"4596\":\"Q96CW1\",\"4597\":\"Q96CW5\",\"4598\":\"Q96CW6\",\"4599\":\"Q96D15\",\"4600\":\"Q96D46\",\"4601\":\"Q96D53\",\"4602\":\"Q96D71\",\"4603\":\"Q96DA6\",\"4604\":\"Q96DB5\",\"4605\":\"Q96DF8\",\"4606\":\"Q96DG6\",\"4607\":\"Q96DH6\",\"4608\":\"Q96DI7\",\"4609\":\"Q96DM3\",\"4610\":\"Q96DN5\",\"4611\":\"Q96DP5\",\"4612\":\"Q96DT6\",\"4613\":\"Q96DT7\",\"4614\":\"Q96DV4\",\"4615\":\"Q96DX4\",\"4616\":\"Q96DX7\",\"4617\":\"Q96DY7\",\"4618\":\"Q96DZ1\",\"4619\":\"Q96E11\",\"4620\":\"Q96E22\",\"4621\":\"Q96E29\",\"4622\":\"Q96E39\",\"4623\":\"Q96E52\",\"4624\":\"Q96EA4\",\"4625\":\"Q96EB1-3\",\"4626\":\"Q96EB6\",\"4627\":\"Q96EC8\",\"4628\":\"Q96EE3\",\"4629\":\"Q96EH3\",\"4630\":\"Q96EI5\",\"4631\":\"Q96EK4\",\"4632\":\"Q96EK5\",\"4633\":\"Q96EK6\",\"4634\":\"Q96EK7\",\"4635\":\"Q96EK9\",\"4636\":\"Q96EL2\",\"4637\":\"Q96EL3\",\"4638\":\"Q96EN8\",\"4639\":\"Q96EP5\",\"4640\":\"Q96ER3\",\"4641\":\"Q96ER9\",\"4642\":\"Q96ET8-3;Q9NYZ1\",\"4643\":\"Q96EU6-2\",\"4644\":\"Q96EU7\",\"4645\":\"Q96EV2\",\"4646\":\"Q96EV8\",\"4647\":\"Q96EX1\",\"4648\":\"Q96EX3\",\"4649\":\"Q96EY1\",\"4650\":\"Q96EY4\",\"4651\":\"Q96EY5\",\"4652\":\"Q96EY7\",\"4653\":\"Q96EY8\",\"4654\":\"Q96EZ8\",\"4655\":\"Q96F24\",\"4656\":\"Q96F44\",\"4657\":\"Q96F81\",\"4658\":\"Q96F86\",\"4659\":\"Q96FC9\",\"4660\":\"Q96FF9\",\"4661\":\"Q96FH0\",\"4662\":\"Q96FJ0\",\"4663\":\"Q96FK6\",\"4664\":\"Q96FN4\",\"4665\":\"Q96FQ6\",\"4666\":\"Q96FS4\",\"4667\":\"Q96FV9\",\"4668\":\"Q96FW1\",\"4669\":\"Q96FX7\",\"4670\":\"Q96FZ2\",\"4671\":\"Q96FZ7\",\"4672\":\"Q96G01\",\"4673\":\"Q96G03\",\"4674\":\"Q96G21\",\"4675\":\"Q96G23\",\"4676\":\"Q96G25\",\"4677\":\"Q96G46\",\"4678\":\"Q96GA3\",\"4679\":\"Q96GC5\",\"4680\":\"Q96GC9\",\"4681\":\"Q96GD4\",\"4682\":\"Q96GE9\",\"4683\":\"Q96GG9\",\"4684\":\"Q96GJ1\",\"4685\":\"Q96GK7;Q6P2I3\",\"4686\":\"Q96GM5\",\"4687\":\"Q96GM8\",\"4688\":\"Q96GN5\",\"4689\":\"Q96GQ5\",\"4690\":\"Q96GQ7\",\"4691\":\"Q96GS4\",\"4692\":\"Q96GW9\",\"4693\":\"Q96GY0\",\"4694\":\"Q96GY3\",\"4695\":\"Q96GZ6\",\"4696\":\"Q96H20\",\"4697\":\"Q96H35\",\"4698\":\"Q96H55\",\"4699\":\"Q96H78\",\"4700\":\"Q96H79\",\"4701\":\"Q96H96\",\"4702\":\"Q96HA7\",\"4703\":\"Q96HC4\",\"4704\":\"Q96HD1\",\"4705\":\"Q96HE7\",\"4706\":\"Q96HE9\",\"4707\":\"Q96HH9\",\"4708\":\"Q96HP0\",\"4709\":\"Q96HP4\",\"4710\":\"Q96HR8\",\"4711\":\"Q96HR9\",\"4712\":\"Q96HS1\",\"4713\":\"Q96HV5\",\"4714\":\"Q96HW7\",\"4715\":\"Q96HY6\",\"4716\":\"Q96HY7\",\"4717\":\"Q96I24\",\"4718\":\"Q96I25\",\"4719\":\"Q96I34\",\"4720\":\"Q96I51\",\"4721\":\"Q96I59\",\"4722\":\"Q96I99\",\"4723\":\"Q96IF1\",\"4724\":\"Q96IG2\",\"4725\":\"Q96II8\",\"4726\":\"Q96IJ6\",\"4727\":\"Q96IL0\",\"4728\":\"Q96IR7\",\"4729\":\"Q96IT1\",\"4730\":\"Q96IU4\",\"4731\":\"Q96IV0\",\"4732\":\"Q96IX5\",\"4733\":\"Q96IZ0\",\"4734\":\"Q96IZ5\",\"4735\":\"Q96IZ7\",\"4736\":\"Q96J01\",\"4737\":\"Q96J02\",\"4738\":\"Q96J42\",\"4739\":\"Q96J84\",\"4740\":\"Q96JB2\",\"4741\":\"Q96JB5\",\"4742\":\"Q96JC1\",\"4743\":\"Q96JG6\",\"4744\":\"Q96JG9\",\"4745\":\"Q96JH7\",\"4746\":\"Q96JI7\",\"4747\":\"Q96JJ3\",\"4748\":\"Q96JJ7\",\"4749\":\"Q96JM3\",\"4750\":\"Q96JN0-3\",\"4751\":\"Q96JN8\",\"4752\":\"Q96JP5\",\"4753\":\"Q96JQ0\",\"4754\":\"Q96JW4;Q8IVJ1\",\"4755\":\"Q96JY6-5\",\"4756\":\"Q96K17\",\"4757\":\"Q96K19\",\"4758\":\"Q96K37\",\"4759\":\"Q96K49\",\"4760\":\"Q96K58\",\"4761\":\"Q96K76\",\"4762\":\"Q96KA5\",\"4763\":\"Q96KB5\",\"4764\":\"Q96KC8\",\"4765\":\"Q96KG9\",\"4766\":\"Q96KM6\",\"4767\":\"Q96KP1\",\"4768\":\"Q96KP4\",\"4769\":\"Q96KR1\",\"4770\":\"Q96KV7\",\"4771\":\"Q96L33\",\"4772\":\"Q96L50\",\"4773\":\"Q96L58\",\"4774\":\"Q96L73\",\"4775\":\"Q96L91\",\"4776\":\"Q96L92\",\"4777\":\"Q96L93\",\"4778\":\"Q96LB3\",\"4779\":\"Q96LD4\",\"4780\":\"Q96LI5\",\"4781\":\"Q96LJ7\",\"4782\":\"Q96LL9\",\"4783\":\"Q96LT9\",\"4784\":\"Q96LW7\",\"4785\":\"Q96LZ7\",\"4786\":\"Q96M27\",\"4787\":\"Q96M89\",\"4788\":\"Q96M94\",\"4789\":\"Q96M96\",\"4790\":\"Q96ME1\",\"4791\":\"Q96ME7\",\"4792\":\"Q96MF7\",\"4793\":\"Q96MG7\",\"4794\":\"Q96MH6\",\"4795\":\"Q96MT1\",\"4796\":\"Q96MU7\",\"4797\":\"Q96MW1\",\"4798\":\"Q96MW5\",\"4799\":\"Q96MX3\",\"4800\":\"Q96MX6\",\"4801\":\"Q96N06\",\"4802\":\"Q96N11\",\"4803\":\"Q96N46\",\"4804\":\"Q96N66\",\"4805\":\"Q96N67\",\"4806\":\"Q96NB2\",\"4807\":\"Q96NB3\",\"4808\":\"Q96NC0\",\"4809\":\"Q96ND0\",\"4810\":\"Q96NT0\",\"4811\":\"Q96NU1\",\"4812\":\"Q96NW4\",\"4813\":\"Q96NY9\",\"4814\":\"Q96P11\",\"4815\":\"Q96P16\",\"4816\":\"Q96P47\",\"4817\":\"Q96P48\",\"4818\":\"Q96P70\",\"4819\":\"Q96PC3\",\"4820\":\"Q96PC5\",\"4821\":\"Q96PD2\",\"4822\":\"Q96PE2\",\"4823\":\"Q96PE3\",\"4824\":\"Q96PE7\",\"4825\":\"Q96PK6\",\"4826\":\"Q96PM9\",\"4827\":\"Q96PN7\",\"4828\":\"Q96PQ0\",\"4829\":\"Q96PU4\",\"4830\":\"Q96PU8\",\"4831\":\"Q96PV6\",\"4832\":\"Q96PV7\",\"4833\":\"Q96PY5\",\"4834\":\"Q96PZ0\",\"4835\":\"Q96Q05\",\"4836\":\"Q96Q06\",\"4837\":\"Q96Q11\",\"4838\":\"Q96Q15\",\"4839\":\"Q96Q45\",\"4840\":\"Q96Q83\",\"4841\":\"Q96Q89\",\"4842\":\"Q96QC0\",\"4843\":\"Q96QD5\",\"4844\":\"Q96QD8\",\"4845\":\"Q96QD9\",\"4846\":\"Q96QE3\",\"4847\":\"Q96QE5\",\"4848\":\"Q96QG7\",\"4849\":\"Q96QK1\",\"4850\":\"Q96QR8\",\"4851\":\"Q96QT4\",\"4852\":\"Q96QU8\",\"4853\":\"Q96R06\",\"4854\":\"Q96RD7\",\"4855\":\"Q96RE7\",\"4856\":\"Q96RK0\",\"4857\":\"Q96RL1\",\"4858\":\"Q96RL7-4\",\"4859\":\"Q96RN5\",\"4860\":\"Q96RP9\",\"4861\":\"Q96RQ1\",\"4862\":\"Q96RQ3\",\"4863\":\"Q96RR1\",\"4864\":\"Q96RS0\",\"4865\":\"Q96RS6\",\"4866\":\"Q96RT1\",\"4867\":\"Q96RT7\",\"4868\":\"Q96RT8\",\"4869\":\"Q96RU2\",\"4870\":\"Q96RU3\",\"4871\":\"Q96RV3\",\"4872\":\"Q96RW7\",\"4873\":\"Q96RY5\",\"4874\":\"Q96RY7\",\"4875\":\"Q96S15\",\"4876\":\"Q96S21\",\"4877\":\"Q96S44\",\"4878\":\"Q96S52\",\"4879\":\"Q96S55\",\"4880\":\"Q96S59\",\"4881\":\"Q96S66\",\"4882\":\"Q96S90\",\"4883\":\"Q96S97\",\"4884\":\"Q96S99\",\"4885\":\"Q96SB3\",\"4886\":\"Q96SB4\",\"4887\":\"Q96SB8\",\"4888\":\"Q96SI1\",\"4889\":\"Q96SI9\",\"4890\":\"Q96SK2\",\"4891\":\"Q96SN8\",\"4892\":\"Q96SQ9\",\"4893\":\"Q96ST2\",\"4894\":\"Q96ST3\",\"4895\":\"Q96SU4\",\"4896\":\"Q96SY0\",\"4897\":\"Q96SZ5\",\"4898\":\"Q96SZ6\",\"4899\":\"Q96T17\",\"4900\":\"Q96T21\",\"4901\":\"Q96T23\",\"4902\":\"Q96T37\",\"4903\":\"Q96T51\",\"4904\":\"Q96T58\",\"4905\":\"Q96T60\",\"4906\":\"Q96T76\",\"4907\":\"Q96T88\",\"4908\":\"Q96TA1\",\"4909\":\"Q96TA2\",\"4910\":\"Q96TC7\",\"4911\":\"Q99417\",\"4912\":\"Q99426\",\"4913\":\"Q99436\",\"4914\":\"Q99439\",\"4915\":\"Q99442\",\"4916\":\"Q99447\",\"4917\":\"Q99459\",\"4918\":\"Q99460\",\"4919\":\"Q99470\",\"4920\":\"Q99471\",\"4921\":\"Q99487\",\"4922\":\"Q99490\",\"4923\":\"Q99496\",\"4924\":\"Q99497\",\"4925\":\"Q99500\",\"4926\":\"Q99501\",\"4927\":\"Q99504\",\"4928\":\"Q99519\",\"4929\":\"Q99523\",\"4930\":\"Q99536\",\"4931\":\"Q99538\",\"4932\":\"Q99541\",\"4933\":\"Q99543\",\"4934\":\"Q99549\",\"4935\":\"Q99551\",\"4936\":\"Q99567\",\"4937\":\"Q99569\",\"4938\":\"Q99570\",\"4939\":\"Q99571\",\"4940\":\"Q99574\",\"4941\":\"Q99575\",\"4942\":\"Q99584\",\"4943\":\"Q99590\",\"4944\":\"Q99598\",\"4945\":\"Q99613\",\"4946\":\"Q99614\",\"4947\":\"Q99615\",\"4948\":\"Q99618\",\"4949\":\"Q99622\",\"4950\":\"Q99623\",\"4951\":\"Q99627\",\"4952\":\"Q99633\",\"4953\":\"Q99640\",\"4954\":\"Q99643\",\"4955\":\"Q99650\",\"4956\":\"Q99653\",\"4957\":\"Q99661\",\"4958\":\"Q99685\",\"4959\":\"Q99700\",\"4960\":\"Q99707\",\"4961\":\"Q99714\",\"4962\":\"Q99715\",\"4963\":\"Q99717;Q15797\",\"4964\":\"Q99720\",\"4965\":\"Q99728\",\"4966\":\"Q99729\",\"4967\":\"Q99729-3\",\"4968\":\"Q99733\",\"4969\":\"Q99741\",\"4970\":\"Q99747\",\"4971\":\"Q99755-3\",\"4972\":\"Q99757\",\"4973\":\"Q99766\",\"4974\":\"Q99797\",\"4975\":\"Q99798\",\"4976\":\"Q99805\",\"4977\":\"Q99807\",\"4978\":\"Q99808\",\"4979\":\"Q99816\",\"4980\":\"Q99828\",\"4981\":\"Q99829\",\"4982\":\"Q99832\",\"4983\":\"Q99848\",\"4984\":\"Q99871\",\"4985\":\"Q99873\",\"4986\":\"Q99933\",\"4987\":\"Q99941\",\"4988\":\"Q99942\",\"4989\":\"Q99943\",\"4990\":\"Q99959\",\"4991\":\"Q99961\",\"4992\":\"Q99985\",\"4993\":\"Q99986\",\"4994\":\"Q99996\",\"4995\":\"Q9BPW8\",\"4996\":\"Q9BPX3\",\"4997\":\"Q9BPX5\",\"4998\":\"Q9BPX6\",\"4999\":\"Q9BPZ7\",\"5000\":\"Q9BQ15\",\"5001\":\"Q9BQ24\",\"5002\":\"Q9BQ39\",\"5003\":\"Q9BQ52\",\"5004\":\"Q9BQ61\",\"5005\":\"Q9BQ67\",\"5006\":\"Q9BQ69\",\"5007\":\"Q9BQ70\",\"5008\":\"Q9BQ75\",\"5009\":\"Q9BQ95\",\"5010\":\"Q9BQA1\",\"5011\":\"Q9BQA9\",\"5012\":\"Q9BQB6\",\"5013\":\"Q9BQC3\",\"5014\":\"Q9BQC6\",\"5015\":\"Q9BQD3\",\"5016\":\"Q9BQD7\",\"5017\":\"Q9BQE3\",\"5018\":\"Q9BQE4\",\"5019\":\"Q9BQE5\",\"5020\":\"Q9BQF6\",\"5021\":\"Q9BQG0\",\"5022\":\"Q9BQG2\",\"5023\":\"Q9BQI0\",\"5024\":\"Q9BQI6\",\"5025\":\"Q9BQL6\",\"5026\":\"Q9BQP7\",\"5027\":\"Q9BQT8\",\"5028\":\"Q9BR61\",\"5029\":\"Q9BR76\",\"5030\":\"Q9BR77\",\"5031\":\"Q9BRA2\",\"5032\":\"Q9BRB3\",\"5033\":\"Q9BRD0\",\"5034\":\"Q9BRF8\",\"5035\":\"Q9BRG1\",\"5036\":\"Q9BRJ2\",\"5037\":\"Q9BRJ6\",\"5038\":\"Q9BRJ7\",\"5039\":\"Q9BRK5\",\"5040\":\"Q9BRL6\",\"5041\":\"Q9BRN9\",\"5042\":\"Q9BRP1\",\"5043\":\"Q9BRP4\",\"5044\":\"Q9BRP8\",\"5045\":\"Q9BRQ0\",\"5046\":\"Q9BRQ6\",\"5047\":\"Q9BRQ8\",\"5048\":\"Q9BRR6\",\"5049\":\"Q9BRR8\",\"5050\":\"Q9BRS2\",\"5051\":\"Q9BRT2\",\"5052\":\"Q9BRT3\",\"5053\":\"Q9BRT6\",\"5054\":\"Q9BRT9\",\"5055\":\"Q9BRU9\",\"5056\":\"Q9BRV8\",\"5057\":\"Q9BRX2\",\"5058\":\"Q9BRX5\",\"5059\":\"Q9BRX8\",\"5060\":\"Q9BRZ2\",\"5061\":\"Q9BS26\",\"5062\":\"Q9BSC4\",\"5063\":\"Q9BSD7\",\"5064\":\"Q9BSF4\",\"5065\":\"Q9BSH4\",\"5066\":\"Q9BSH5\",\"5067\":\"Q9BSI4\",\"5068\":\"Q9BSJ2\",\"5069\":\"Q9BSJ5\",\"5070\":\"Q9BSJ8-2\",\"5071\":\"Q9BSK2\",\"5072\":\"Q9BSQ5\",\"5073\":\"Q9BSR8\",\"5074\":\"Q9BSU1\",\"5075\":\"Q9BSV6\",\"5076\":\"Q9BT09\",\"5077\":\"Q9BT17\",\"5078\":\"Q9BT22\",\"5079\":\"Q9BT25\",\"5080\":\"Q9BT40\",\"5081\":\"Q9BT67\",\"5082\":\"Q9BT73\",\"5083\":\"Q9BT78\",\"5084\":\"Q9BTA9\",\"5085\":\"Q9BTC0\",\"5086\":\"Q9BTC8\",\"5087\":\"Q9BTD8\",\"5088\":\"Q9BTE1\",\"5089\":\"Q9BTE3\",\"5090\":\"Q9BTE6\",\"5091\":\"Q9BTE7\",\"5092\":\"Q9BTL3\",\"5093\":\"Q9BTT0\",\"5094\":\"Q9BTT4\",\"5095\":\"Q9BTT6\",\"5096\":\"Q9BTU6\",\"5097\":\"Q9BTV4\",\"5098\":\"Q9BTW9\",\"5099\":\"Q9BTX1\",\"5100\":\"Q9BTY2\",\"5101\":\"Q9BTY7\",\"5102\":\"Q9BTZ2\",\"5103\":\"Q9BU23\",\"5104\":\"Q9BU61\",\"5105\":\"Q9BU76\",\"5106\":\"Q9BU89\",\"5107\":\"Q9BUB5\",\"5108\":\"Q9BUB7\",\"5109\":\"Q9BUE6\",\"5110\":\"Q9BUF5\",\"5111\":\"Q9BUH6\",\"5112\":\"Q9BUI4\",\"5113\":\"Q9BUJ2\",\"5114\":\"Q9BUK6\",\"5115\":\"Q9BUL5\",\"5116\":\"Q9BUL8\",\"5117\":\"Q9BUL9\",\"5118\":\"Q9BUM1\",\"5119\":\"Q9BUN8\",\"5120\":\"Q9BUP3\",\"5121\":\"Q9BUQ8\",\"5122\":\"Q9BUR4\",\"5123\":\"Q9BUR5\",\"5124\":\"Q9BUT9\",\"5125\":\"Q9BUV8\",\"5126\":\"Q9BUZ4\",\"5127\":\"Q9BV10\",\"5128\":\"Q9BV20\",\"5129\":\"Q9BV23\",\"5130\":\"Q9BV35\",\"5131\":\"Q9BV38\",\"5132\":\"Q9BV40\",\"5133\":\"Q9BV44\",\"5134\":\"Q9BV57\",\"5135\":\"Q9BV68\",\"5136\":\"Q9BV79\",\"5137\":\"Q9BV94\",\"5138\":\"Q9BVA0\",\"5139\":\"Q9BVC3\",\"5140\":\"Q9BVC4\",\"5141\":\"Q9BVC5\",\"5142\":\"Q9BVC6\",\"5143\":\"Q9BVG4\",\"5144\":\"Q9BVG8\",\"5145\":\"Q9BVG9\",\"5146\":\"Q9BVI0\",\"5147\":\"Q9BVI4\",\"5148\":\"Q9BVJ6\",\"5149\":\"Q9BVJ7\",\"5150\":\"Q9BVK2\",\"5151\":\"Q9BVK6\",\"5152\":\"Q9BVK8\",\"5153\":\"Q9BVL2\",\"5154\":\"Q9BVL4\",\"5155\":\"Q9BVM2\",\"5156\":\"Q9BVN2\",\"5157\":\"Q9BVP2\",\"5158\":\"Q9BVQ7\",\"5159\":\"Q9BVS4\",\"5160\":\"Q9BVS5\",\"5161\":\"Q9BVT8\",\"5162\":\"Q9BVV7\",\"5163\":\"Q9BW19\",\"5164\":\"Q9BW27\",\"5165\":\"Q9BW60\",\"5166\":\"Q9BW66\",\"5167\":\"Q9BW71\",\"5168\":\"Q9BW85\",\"5169\":\"Q9BW91\",\"5170\":\"Q9BW92\",\"5171\":\"Q9BWD1\",\"5172\":\"Q9BWE0\",\"5173\":\"Q9BWF3\",\"5174\":\"Q9BWH2\",\"5175\":\"Q9BWH6\",\"5176\":\"Q9BWJ5\",\"5177\":\"Q9BWL3\",\"5178\":\"Q9BWM7\",\"5179\":\"Q9BWN1\",\"5180\":\"Q9BWS9\",\"5181\":\"Q9BWT1\",\"5182\":\"Q9BWT3\",\"5183\":\"Q9BWT6\",\"5184\":\"Q9BWU0\",\"5185\":\"Q9BWU1\",\"5186\":\"Q9BWW4\",\"5187\":\"Q9BX10\",\"5188\":\"Q9BX40\",\"5189\":\"Q9BX63\",\"5190\":\"Q9BX66-12\",\"5191\":\"Q9BX68\",\"5192\":\"Q9BX70\",\"5193\":\"Q9BX95\",\"5194\":\"Q9BXB1\",\"5195\":\"Q9BXB4\",\"5196\":\"Q9BXB5\",\"5197\":\"Q9BXF6\",\"5198\":\"Q9BXI6\",\"5199\":\"Q9BXI9\",\"5200\":\"Q9BXJ8-2\",\"5201\":\"Q9BXJ9\",\"5202\":\"Q9BXK1\",\"5203\":\"Q9BXK5\",\"5204\":\"Q9BXP2\",\"5205\":\"Q9BXP5\",\"5206\":\"Q9BXR0\",\"5207\":\"Q9BXS0\",\"5208\":\"Q9BXS4\",\"5209\":\"Q9BXS5\",\"5210\":\"Q9BXS6\",\"5211\":\"Q9BXW6\",\"5212\":\"Q9BXW7\",\"5213\":\"Q9BXW9\",\"5214\":\"Q9BXX3\",\"5215\":\"Q9BXY0\",\"5216\":\"Q9BY12\",\"5217\":\"Q9BY32\",\"5218\":\"Q9BY42\",\"5219\":\"Q9BY43\",\"5220\":\"Q9BY44\",\"5221\":\"Q9BY49\",\"5222\":\"Q9BY50\",\"5223\":\"Q9BY67\",\"5224\":\"Q9BY77\",\"5225\":\"Q9BY84\",\"5226\":\"Q9BY89\",\"5227\":\"Q9BYB4\",\"5228\":\"Q9BYC8\",\"5229\":\"Q9BYC9\",\"5230\":\"Q9BYD1\",\"5231\":\"Q9BYD2\",\"5232\":\"Q9BYD3\",\"5233\":\"Q9BYD6\",\"5234\":\"Q9BYG3\",\"5235\":\"Q9BYI3-3\",\"5236\":\"Q9BYJ9\",\"5237\":\"Q9BYK8\",\"5238\":\"Q9BYN0\",\"5239\":\"Q9BYN8\",\"5240\":\"Q9BYT8\",\"5241\":\"Q9BYV8\",\"5242\":\"Q9BYW2\",\"5243\":\"Q9BZ23\",\"5244\":\"Q9BZ29\",\"5245\":\"Q9BZ67\",\"5246\":\"Q9BZ71\",\"5247\":\"Q9BZ95\",\"5248\":\"Q9BZC7\",\"5249\":\"Q9BZD4\",\"5250\":\"Q9BZE1\",\"5251\":\"Q9BZE4\",\"5252\":\"Q9BZF1\",\"5253\":\"Q9BZF9\",\"5254\":\"Q9BZG1\",\"5255\":\"Q9BZG8\",\"5256\":\"Q9BZH6\",\"5257\":\"Q9BZI7\",\"5258\":\"Q9BZJ0\",\"5259\":\"Q9BZJ4\",\"5260\":\"Q9BZK7\",\"5261\":\"Q9BZL1\",\"5262\":\"Q9BZL4\",\"5263\":\"Q9BZL6\",\"5264\":\"Q9BZM4\",\"5265\":\"Q9BZM5;Q6H3X3-2;Q5VY80;Q6H3X3\",\"5266\":\"Q9BZQ6\",\"5267\":\"Q9BZQ8\",\"5268\":\"Q9BZX2\",\"5269\":\"Q9BZZ5-2\",\"5270\":\"Q9C005\",\"5271\":\"Q9C035\",\"5272\":\"Q9C037\",\"5273\":\"Q9C040\",\"5274\":\"Q9C086\",\"5275\":\"Q9C0B0\",\"5276\":\"Q9C0B1\",\"5277\":\"Q9C0B5\",\"5278\":\"Q9C0B7\",\"5279\":\"Q9C0B9\",\"5280\":\"Q9C0C2\",\"5281\":\"Q9C0C4\",\"5282\":\"Q9C0C9\",\"5283\":\"Q9C0D3\",\"5284\":\"Q9C0D5\",\"5285\":\"Q9C0E2\",\"5286\":\"Q9C0E8\",\"5287\":\"Q9C0F1\",\"5288\":\"Q9C0G6\",\"5289\":\"Q9C0H2\",\"5290\":\"Q9C0H5\",\"5291\":\"Q9C0I1\",\"5292\":\"Q9C0J8\",\"5293\":\"Q9GZL7\",\"5294\":\"Q9GZM5\",\"5295\":\"Q9GZN1\",\"5296\":\"Q9GZN8\",\"5297\":\"Q9GZP4\",\"5298\":\"Q9GZP8-2\",\"5299\":\"Q9GZP9\",\"5300\":\"Q9GZQ3\",\"5301\":\"Q9GZR1\",\"5302\":\"Q9GZR2\",\"5303\":\"Q9GZR7\",\"5304\":\"Q9GZS1\",\"5305\":\"Q9GZS3\",\"5306\":\"Q9GZT3\",\"5307\":\"Q9GZT6\",\"5308\":\"Q9GZT8\",\"5309\":\"Q9GZT9\",\"5310\":\"Q9GZU1\",\"5311\":\"Q9GZU3\",\"5312\":\"Q9GZU7\",\"5313\":\"Q9GZU8\",\"5314\":\"Q9GZY4\",\"5315\":\"Q9GZY8-2\",\"5316\":\"Q9GZZ1\",\"5317\":\"Q9GZZ9\",\"5318\":\"Q9H000\",\"5319\":\"Q9H061\",\"5320\":\"Q9H074\",\"5321\":\"Q9H078\",\"5322\":\"Q9H081\",\"5323\":\"Q9H082\",\"5324\":\"Q9H089\",\"5325\":\"Q9H098\",\"5326\":\"Q9H0A0\",\"5327\":\"Q9H0A8\",\"5328\":\"Q9H0B6\",\"5329\":\"Q9H0C5\",\"5330\":\"Q9H0C8\",\"5331\":\"Q9H0D6\",\"5332\":\"Q9H0E2\",\"5333\":\"Q9H0E3\",\"5334\":\"Q9H0E9\",\"5335\":\"Q9H0G5\",\"5336\":\"Q9H0H0\",\"5337\":\"Q9H0H5\",\"5338\":\"Q9H0J9\",\"5339\":\"Q9H0L4\",\"5340\":\"Q9H0P0\",\"5341\":\"Q9H0R4\",\"5342\":\"Q9H0R6\",\"5343\":\"Q9H0S4\",\"5344\":\"Q9H0T7\",\"5345\":\"Q9H0U3\",\"5346\":\"Q9H0U4;Q92928\",\"5347\":\"Q9H0U6\",\"5348\":\"Q9H0U9\",\"5349\":\"Q9H0V9\",\"5350\":\"Q9H0W8\",\"5351\":\"Q9H0X4\",\"5352\":\"Q9H0X9\",\"5353\":\"Q9H116\",\"5354\":\"Q9H147\",\"5355\":\"Q9H173\",\"5356\":\"Q9H1A3\",\"5357\":\"Q9H1A4\",\"5358\":\"Q9H1B5\",\"5359\":\"Q9H1B7\",\"5360\":\"Q9H1C3\",\"5361\":\"Q9H1C7\",\"5362\":\"Q9H1D9\",\"5363\":\"Q9H1E3\",\"5364\":\"Q9H1E5\",\"5365\":\"Q9H1H9\",\"5366\":\"Q9H1I8\",\"5367\":\"Q9H1J1\",\"5368\":\"Q9H1K0\",\"5369\":\"Q9H1K1\",\"5370\":\"Q9H1P3\",\"5371\":\"Q9H1U4\",\"5372\":\"Q9H1X3\",\"5373\":\"Q9H1Y0\",\"5374\":\"Q9H1Z4\",\"5375\":\"Q9H1Z9\",\"5376\":\"Q9H211\",\"5377\":\"Q9H223\",\"5378\":\"Q9H237\",\"5379\":\"Q9H267\",\"5380\":\"Q9H269\",\"5381\":\"Q9H270\",\"5382\":\"Q9H2C0\",\"5383\":\"Q9H2C2\",\"5384\":\"Q9H2D1\",\"5385\":\"Q9H2D6\",\"5386\":\"Q9H2F5\",\"5387\":\"Q9H2G2\",\"5388\":\"Q9H2H8\",\"5389\":\"Q9H2H9\",\"5390\":\"Q9H2J4\",\"5391\":\"Q9H2J7\",\"5392\":\"Q9H2K0\",\"5393\":\"Q9H2K8\",\"5394\":\"Q9H2M9\",\"5395\":\"Q9H2P0\",\"5396\":\"Q9H2P9\",\"5397\":\"Q9H2U1\",\"5398\":\"Q9H2U2\",\"5399\":\"Q9H2V7\",\"5400\":\"Q9H2W6\",\"5401\":\"Q9H2Y7\",\"5402\":\"Q9H300\",\"5403\":\"Q9H307\",\"5404\":\"Q9H329-2\",\"5405\":\"Q9H330\",\"5406\":\"Q9H334\",\"5407\":\"Q9H3C7\",\"5408\":\"Q9H3E2\",\"5409\":\"Q9H3F6\",\"5410\":\"Q9H3H1\",\"5411\":\"Q9H3H5\",\"5412\":\"Q9H3K2\",\"5413\":\"Q9H3K6\",\"5414\":\"Q9H3M7\",\"5415\":\"Q9H3N1\",\"5416\":\"Q9H3P2\",\"5417\":\"Q9H3P7\",\"5418\":\"Q9H3Q1\",\"5419\":\"Q9H3R5\",\"5420\":\"Q9H3S7\",\"5421\":\"Q9H3U1\",\"5422\":\"Q9H3U5\",\"5423\":\"Q9H3Z4\",\"5424\":\"Q9H410\",\"5425\":\"Q9H444\",\"5426\":\"Q9H446\",\"5427\":\"Q9H467\",\"5428\":\"Q9H488\",\"5429\":\"Q9H490\",\"5430\":\"Q9H497\",\"5431\":\"Q9H4A3\",\"5432\":\"Q9H4A4\",\"5433\":\"Q9H4A5\",\"5434\":\"Q9H4A6\",\"5435\":\"Q9H4B0\",\"5436\":\"Q9H4F8\",\"5437\":\"Q9H4G0\",\"5438\":\"Q9H4G0-2\",\"5439\":\"Q9H4H8\",\"5440\":\"Q9H4I3\",\"5441\":\"Q9H4K7\",\"5442\":\"Q9H4L4\",\"5443\":\"Q9H4L5\",\"5444\":\"Q9H4L7\",\"5445\":\"Q9H4M9\",\"5446\":\"Q9H4P4\",\"5447\":\"Q9H4Z3\",\"5448\":\"Q9H501\",\"5449\":\"Q9H553\",\"5450\":\"Q9H568\",\"5451\":\"Q9H582\",\"5452\":\"Q9H583\",\"5453\":\"Q9H5H4\",\"5454\":\"Q9H5I5\",\"5455\":\"Q9H5K3\",\"5456\":\"Q9H5N1\",\"5457\":\"Q9H5Q4\",\"5458\":\"Q9H5U6\",\"5459\":\"Q9H5V9\",\"5460\":\"Q9H5Z1\",\"5461\":\"Q9H649\",\"5462\":\"Q9H694\",\"5463\":\"Q9H6A0\",\"5464\":\"Q9H6A9\",\"5465\":\"Q9H6B4\",\"5466\":\"Q9H6D7\",\"5467\":\"Q9H6E4\",\"5468\":\"Q9H6E5\",\"5469\":\"Q9H6F5\",\"5470\":\"Q9H6H4\",\"5471\":\"Q9H6R0\",\"5472\":\"Q9H6R4\",\"5473\":\"Q9H6R6\",\"5474\":\"Q9H6S0\",\"5475\":\"Q9H6S3\",\"5476\":\"Q9H6T0\",\"5477\":\"Q9H6T3\",\"5478\":\"Q9H6U6\",\"5479\":\"Q9H6U8\",\"5480\":\"Q9H6V9\",\"5481\":\"Q9H6W3\",\"5482\":\"Q9H6X2\",\"5483\":\"Q9H6Y2\",\"5484\":\"Q9H6Y7\",\"5485\":\"Q9H6Z4\",\"5486\":\"Q9H773\",\"5487\":\"Q9H788\",\"5488\":\"Q9H792\",\"5489\":\"Q9H7B2\",\"5490\":\"Q9H7D0\",\"5491\":\"Q9H7D7\",\"5492\":\"Q9H7E2\",\"5493\":\"Q9H7E9\",\"5494\":\"Q9H7F0\",\"5495\":\"Q9H7H0\",\"5496\":\"Q9H7N4\",\"5497\":\"Q9H7U1\",\"5498\":\"Q9H7Z3\",\"5499\":\"Q9H7Z6\",\"5500\":\"Q9H7Z7\",\"5501\":\"Q9H813\",\"5502\":\"Q9H814\",\"5503\":\"Q9H832\",\"5504\":\"Q9H845\",\"5505\":\"Q9H857-2\",\"5506\":\"Q9H869\",\"5507\":\"Q9H871\",\"5508\":\"Q9H875\",\"5509\":\"Q9H8G2\",\"5510\":\"Q9H8H0\",\"5511\":\"Q9H8H2\",\"5512\":\"Q9H8H3\",\"5513\":\"Q9H8M2\",\"5514\":\"Q9H8M5\",\"5515\":\"Q9H8V3\",\"5516\":\"Q9H8W3\",\"5517\":\"Q9H8X2\",\"5518\":\"Q9H8Y5\",\"5519\":\"Q9H8Y8\",\"5520\":\"Q9H900\",\"5521\":\"Q9H910\",\"5522\":\"Q9H936\",\"5523\":\"Q9H944\",\"5524\":\"Q9H967\",\"5525\":\"Q9H974\",\"5526\":\"Q9H981\",\"5527\":\"Q9H992\",\"5528\":\"Q9H993\",\"5529\":\"Q9H9A5\",\"5530\":\"Q9H9A6\",\"5531\":\"Q9H9B1\",\"5532\":\"Q9H9B4\",\"5533\":\"Q9H9C1\",\"5534\":\"Q9H9E3\",\"5535\":\"Q9H9F9\",\"5536\":\"Q9H9G7\",\"5537\":\"Q9H9H4\",\"5538\":\"Q9H9J2\",\"5539\":\"Q9H9J4\",\"5540\":\"Q9H9L3\",\"5541\":\"Q9H9L4\",\"5542\":\"Q9H9P8\",\"5543\":\"Q9H9Q2\",\"5544\":\"Q9H9Q4\",\"5545\":\"Q9H9S5\",\"5546\":\"Q9H9T3\",\"5547\":\"Q9H9Y2\",\"5548\":\"Q9H9Y6\",\"5549\":\"Q9HA64\",\"5550\":\"Q9HA77\",\"5551\":\"Q9HAD4\",\"5552\":\"Q9HAH1\",\"5553\":\"Q9HAN9\",\"5554\":\"Q9HAS0\",\"5555\":\"Q9HAT2\",\"5556\":\"Q9HAU0\",\"5557\":\"Q9HAU4\",\"5558\":\"Q9HAU5\",\"5559\":\"Q9HAV0\",\"5560\":\"Q9HAV4\",\"5561\":\"Q9HAV7\",\"5562\":\"Q9HAW4\",\"5563\":\"Q9HAZ1\",\"5564\":\"Q9HB07\",\"5565\":\"Q9HB09\",\"5566\":\"Q9HB19\",\"5567\":\"Q9HB21\",\"5568\":\"Q9HB40\",\"5569\":\"Q9HB71\",\"5570\":\"Q9HB90\",\"5571\":\"Q9HB96\",\"5572\":\"Q9HBD1\",\"5573\":\"Q9HBE1\",\"5574\":\"Q9HBG4\",\"5575\":\"Q9HBG6\",\"5576\":\"Q9HBH0\",\"5577\":\"Q9HBH1\",\"5578\":\"Q9HBH5\",\"5579\":\"Q9HBI1\",\"5580\":\"Q9HBL0\",\"5581\":\"Q9HBL7\",\"5582\":\"Q9HBL8\",\"5583\":\"Q9HBM0\",\"5584\":\"Q9HBM1\",\"5585\":\"Q9HBR0\",\"5586\":\"Q9HC07\",\"5587\":\"Q9HC21\",\"5588\":\"Q9HC35\",\"5589\":\"Q9HC36\",\"5590\":\"Q9HC38\",\"5591\":\"Q9HC44\",\"5592\":\"Q9HC52\",\"5593\":\"Q9HC62\",\"5594\":\"Q9HCC0\",\"5595\":\"Q9HCD5\",\"5596\":\"Q9HCD6\",\"5597\":\"Q9HCE1\",\"5598\":\"Q9HCE5\",\"5599\":\"Q9HCF6-11\",\"5600\":\"Q9HCG8\",\"5601\":\"Q9HCH0\",\"5602\":\"Q9HCI5\",\"5603\":\"Q9HCI7\",\"5604\":\"Q9HCJ1\",\"5605\":\"Q9HCJ3\",\"5606\":\"Q9HCK8\",\"5607\":\"Q9HCL2\",\"5608\":\"Q9HCM4\",\"5609\":\"Q9HCN4\",\"5610\":\"Q9HCN8\",\"5611\":\"Q9HCS7\",\"5612\":\"Q9HCU4\",\"5613\":\"Q9HCU5\",\"5614\":\"Q9HCU9\",\"5615\":\"Q9HCY8\",\"5616\":\"Q9HD15\",\"5617\":\"Q9HD20\",\"5618\":\"Q9HD23\",\"5619\":\"Q9HD26\",\"5620\":\"Q9HD33\",\"5621\":\"Q9HD34\",\"5622\":\"Q9HD42\",\"5623\":\"Q9HD45\",\"5624\":\"Q9HD47\",\"5625\":\"Q9HD67\",\"5626\":\"Q9HDC5\",\"5627\":\"Q9HDC9\",\"5628\":\"Q9NNW5\",\"5629\":\"Q9NNW7\",\"5630\":\"Q9NP50\",\"5631\":\"Q9NP58\",\"5632\":\"Q9NP61\",\"5633\":\"Q9NP64\",\"5634\":\"Q9NP66\",\"5635\":\"Q9NP72\",\"5636\":\"Q9NP73\",\"5637\":\"Q9NP74\",\"5638\":\"Q9NP77\",\"5639\":\"Q9NP79\",\"5640\":\"Q9NP80\",\"5641\":\"Q9NP81\",\"5642\":\"Q9NP92\",\"5643\":\"Q9NP97\",\"5644\":\"Q9NPA0\",\"5645\":\"Q9NPA8\",\"5646\":\"Q9NPD3\",\"5647\":\"Q9NPD8\",\"5648\":\"Q9NPE2\",\"5649\":\"Q9NPE3\",\"5650\":\"Q9NPF0\",\"5651\":\"Q9NPF4\",\"5652\":\"Q9NPF5\",\"5653\":\"Q9NPG3\",\"5654\":\"Q9NPG4\",\"5655\":\"Q9NPH3\",\"5656\":\"Q9NPI1\",\"5657\":\"Q9NPI6\",\"5658\":\"Q9NPJ3\",\"5659\":\"Q9NPJ6\",\"5660\":\"Q9NPL8\",\"5661\":\"Q9NPQ8\",\"5662\":\"Q9NPR9\",\"5663\":\"Q9NQ29\",\"5664\":\"Q9NQ50\",\"5665\":\"Q9NQ55\",\"5666\":\"Q9NQ84\",\"5667\":\"Q9NQ88\",\"5668\":\"Q9NQ89\",\"5669\":\"Q9NQB0\",\"5670\":\"Q9NQC1\",\"5671\":\"Q9NQC3\",\"5672\":\"Q9NQC7\",\"5673\":\"Q9NQE9\",\"5674\":\"Q9NQG1\",\"5675\":\"Q9NQG5\",\"5676\":\"Q9NQG6\",\"5677\":\"Q9NQH7\",\"5678\":\"Q9NQP4\",\"5679\":\"Q9NQR1\",\"5680\":\"Q9NQR4\",\"5681\":\"Q9NQS1\",\"5682\":\"Q9NQS7\",\"5683\":\"Q9NQT4\",\"5684\":\"Q9NQT5\",\"5685\":\"Q9NQT8\",\"5686\":\"Q9NQW6\",\"5687\":\"Q9NQW7\",\"5688\":\"Q9NQX4\",\"5689\":\"Q9NQZ2\",\"5690\":\"Q9NQZ5\",\"5691\":\"Q9NR09\",\"5692\":\"Q9NR12\",\"5693\":\"Q9NR28\",\"5694\":\"Q9NR30\",\"5695\":\"Q9NR31\",\"5696\":\"Q9NR33\",\"5697\":\"Q9NR45\",\"5698\":\"Q9NR46\",\"5699\":\"Q9NR48\",\"5700\":\"Q9NR50\",\"5701\":\"Q9NR56\",\"5702\":\"Q9NR77\",\"5703\":\"Q9NR99\",\"5704\":\"Q9NRA0\",\"5705\":\"Q9NRA2\",\"5706\":\"Q9NRA8\",\"5707\":\"Q9NRC1-3\",\"5708\":\"Q9NRC8\",\"5709\":\"Q9NRF8\",\"5710\":\"Q9NRG0\",\"5711\":\"Q9NRG4\",\"5712\":\"Q9NRG9\",\"5713\":\"Q9NRJ7\",\"5714\":\"Q9NRK6\",\"5715\":\"Q9NRL2\",\"5716\":\"Q9NRL3\",\"5717\":\"Q9NRM2\",\"5718\":\"Q9NRM7\",\"5719\":\"Q9NRN7\",\"5720\":\"Q9NRN9\",\"5721\":\"Q9NRP0\",\"5722\":\"Q9NRP2\",\"5723\":\"Q9NRR4\",\"5724\":\"Q9NRR5\",\"5725\":\"Q9NRV9\",\"5726\":\"Q9NRW3\",\"5727\":\"Q9NRW7\",\"5728\":\"Q9NRX1\",\"5729\":\"Q9NRX2\",\"5730\":\"Q9NRX4\",\"5731\":\"Q9NRX5\",\"5732\":\"Q9NRY2\",\"5733\":\"Q9NRY4\",\"5734\":\"Q9NRY5\",\"5735\":\"Q9NRZ7\",\"5736\":\"Q9NRZ9\",\"5737\":\"Q9NS00\",\"5738\":\"Q9NS15\",\"5739\":\"Q9NS39\",\"5740\":\"Q9NS56\",\"5741\":\"Q9NS69\",\"5742\":\"Q9NS86\",\"5743\":\"Q9NS91\",\"5744\":\"Q9NS93\",\"5745\":\"Q9NSC5\",\"5746\":\"Q9NSD9\",\"5747\":\"Q9NSE4\",\"5748\":\"Q9NSI2\",\"5749\":\"Q9NSI6\",\"5750\":\"Q9NSK0\",\"5751\":\"Q9NSU2\",\"5752\":\"Q9NSV4\",\"5753\":\"Q9NSY1\",\"5754\":\"Q9NT62\",\"5755\":\"Q9NTG7\",\"5756\":\"Q9NTI5\",\"5757\":\"Q9NTJ3\",\"5758\":\"Q9NTJ4\",\"5759\":\"Q9NTJ5\",\"5760\":\"Q9NTK5\",\"5761\":\"Q9NTM9\",\"5762\":\"Q9NTX5\",\"5763\":\"Q9NTZ6\",\"5764\":\"Q9NU19\",\"5765\":\"Q9NU22\",\"5766\":\"Q9NU23\",\"5767\":\"Q9NU53\",\"5768\":\"Q9NUA8\",\"5769\":\"Q9NUD5\",\"5770\":\"Q9NUG6\",\"5771\":\"Q9NUI1\",\"5772\":\"Q9NUJ1\",\"5773\":\"Q9NUL3\",\"5774\":\"Q9NUL7\",\"5775\":\"Q9NUM4\",\"5776\":\"Q9NUN5\",\"5777\":\"Q9NUP1\",\"5778\":\"Q9NUP9\",\"5779\":\"Q9NUQ2\",\"5780\":\"Q9NUQ3\",\"5781\":\"Q9NUQ6\",\"5782\":\"Q9NUQ7\",\"5783\":\"Q9NUQ8\",\"5784\":\"Q9NUQ9\",\"5785\":\"Q9NUT2\",\"5786\":\"Q9NUU7\",\"5787\":\"Q9NUW8\",\"5788\":\"Q9NUX5\",\"5789\":\"Q9NUY8\",\"5790\":\"Q9NV06\",\"5791\":\"Q9NV31\",\"5792\":\"Q9NV56\",\"5793\":\"Q9NV58-2\",\"5794\":\"Q9NV66\",\"5795\":\"Q9NV70\",\"5796\":\"Q9NV88\",\"5797\":\"Q9NV92\",\"5798\":\"Q9NV96\",\"5799\":\"Q9NVA1\",\"5800\":\"Q9NVA2\",\"5801\":\"Q9NVC3\",\"5802\":\"Q9NVC6\",\"5803\":\"Q9NVD7\",\"5804\":\"Q9NVF7\",\"5805\":\"Q9NVG8\",\"5806\":\"Q9NVH0\",\"5807\":\"Q9NVH1\",\"5808\":\"Q9NVH2\",\"5809\":\"Q9NVI1\",\"5810\":\"Q9NVI7\",\"5811\":\"Q9NVJ2\",\"5812\":\"Q9NVM4\",\"5813\":\"Q9NVM6\",\"5814\":\"Q9NVM9\",\"5815\":\"Q9NVN8\",\"5816\":\"Q9NVP1\",\"5817\":\"Q9NVR2\",\"5818\":\"Q9NVS2\",\"5819\":\"Q9NVT9\",\"5820\":\"Q9NVU0\",\"5821\":\"Q9NVU7\",\"5822\":\"Q9NVV0\",\"5823\":\"Q9NVV4\",\"5824\":\"Q9NVX0\",\"5825\":\"Q9NVX2\",\"5826\":\"Q9NVZ3\",\"5827\":\"Q9NW08\",\"5828\":\"Q9NW13\",\"5829\":\"Q9NW15\",\"5830\":\"Q9NW64\",\"5831\":\"Q9NW68\",\"5832\":\"Q9NW81\",\"5833\":\"Q9NW82\",\"5834\":\"Q9NWB6\",\"5835\":\"Q9NWH9\",\"5836\":\"Q9NWK9\",\"5837\":\"Q9NWM8\",\"5838\":\"Q9NWS0\",\"5839\":\"Q9NWS8\",\"5840\":\"Q9NWT1\",\"5841\":\"Q9NWU1\",\"5842\":\"Q9NWU2\",\"5843\":\"Q9NWU5\",\"5844\":\"Q9NWV4\",\"5845\":\"Q9NWV8\",\"5846\":\"Q9NWX6\",\"5847\":\"Q9NWY4\",\"5848\":\"Q9NWZ5\",\"5849\":\"Q9NWZ8\",\"5850\":\"Q9NX00\",\"5851\":\"Q9NX05\",\"5852\":\"Q9NX08\",\"5853\":\"Q9NX14\",\"5854\":\"Q9NX18\",\"5855\":\"Q9NX20\",\"5856\":\"Q9NX24\",\"5857\":\"Q9NX40\",\"5858\":\"Q9NX46\",\"5859\":\"Q9NX47\",\"5860\":\"Q9NX55\",\"5861\":\"Q9NX57\",\"5862\":\"Q9NX58\",\"5863\":\"Q9NX61\",\"5864\":\"Q9NX62\",\"5865\":\"Q9NX63\",\"5866\":\"Q9NX70\",\"5867\":\"Q9NX74\",\"5868\":\"Q9NXA8\",\"5869\":\"Q9NXC2\",\"5870\":\"Q9NXC5\",\"5871\":\"Q9NXD2\",\"5872\":\"Q9NXE4\",\"5873\":\"Q9NXE8\",\"5874\":\"Q9NXF1\",\"5875\":\"Q9NXG0\",\"5876\":\"Q9NXG2\",\"5877\":\"Q9NXH8\",\"5878\":\"Q9NXH9\",\"5879\":\"Q9NXL9\",\"5880\":\"Q9NXN4\",\"5881\":\"Q9NXR1\",\"5882\":\"Q9NXR7\",\"5883\":\"Q9NXS2\",\"5884\":\"Q9NXV6\",\"5885\":\"Q9NXW2\",\"5886\":\"Q9NXX6\",\"5887\":\"Q9NY12-2\",\"5888\":\"Q9NY27\",\"5889\":\"Q9NY33\",\"5890\":\"Q9NY61\",\"5891\":\"Q9NY65\",\"5892\":\"Q9NY93\",\"5893\":\"Q9NYA1\",\"5894\":\"Q9NYB0\",\"5895\":\"Q9NYB9\",\"5896\":\"Q9NYD6\",\"5897\":\"Q9NYF8\",\"5898\":\"Q9NYG2\",\"5899\":\"Q9NYH9\",\"5900\":\"Q9NYJ1\",\"5901\":\"Q9NYJ8\",\"5902\":\"Q9NYK5\",\"5903\":\"Q9NYL2\",\"5904\":\"Q9NYL9\",\"5905\":\"Q9NYP3\",\"5906\":\"Q9NYP7\",\"5907\":\"Q9NYP9\",\"5908\":\"Q9NYQ6\",\"5909\":\"Q9NYU1\",\"5910\":\"Q9NYU2\",\"5911\":\"Q9NYV4\",\"5912\":\"Q9NYV6\",\"5913\":\"Q9NYY3\",\"5914\":\"Q9NYY8\",\"5915\":\"Q9NYZ3\",\"5916\":\"Q9NZ01\",\"5917\":\"Q9NZ08\",\"5918\":\"Q9NZ32\",\"5919\":\"Q9NZ43\",\"5920\":\"Q9NZ45\",\"5921\":\"Q9NZ53\",\"5922\":\"Q9NZ56\",\"5923\":\"Q9NZ63\",\"5924\":\"Q9NZB2\",\"5925\":\"Q9NZC3\",\"5926\":\"Q9NZC9\",\"5927\":\"Q9NZD8\",\"5928\":\"Q9NZI7\",\"5929\":\"Q9NZI8\",\"5930\":\"Q9NZJ0\",\"5931\":\"Q9NZJ4\",\"5932\":\"Q9NZJ5\",\"5933\":\"Q9NZJ6\",\"5934\":\"Q9NZJ7\",\"5935\":\"Q9NZL4\",\"5936\":\"Q9NZL9\",\"5937\":\"Q9NZM1\",\"5938\":\"Q9NZM1-3\",\"5939\":\"Q9NZM3\",\"5940\":\"Q9NZM4\",\"5941\":\"Q9NZM5\",\"5942\":\"Q9NZN4\",\"5943\":\"Q9NZN5\",\"5944\":\"Q9NZN8\",\"5945\":\"Q9NZQ3\",\"5946\":\"Q9NZT2\",\"5947\":\"Q9NZV1\",\"5948\":\"Q9NZW5\",\"5949\":\"Q9NZZ3\",\"5950\":\"Q9P000\",\"5951\":\"Q9P013\",\"5952\":\"Q9P015\",\"5953\":\"Q9P016\",\"5954\":\"Q9P021\",\"5955\":\"Q9P031\",\"5956\":\"Q9P032\",\"5957\":\"Q9P035\",\"5958\":\"Q9P0I2\",\"5959\":\"Q9P0J0\",\"5960\":\"Q9P0J1\",\"5961\":\"Q9P0J7\",\"5962\":\"Q9P0K7\",\"5963\":\"Q9P0L0\",\"5964\":\"Q9P0L2\",\"5965\":\"Q9P0M9\",\"5966\":\"Q9P0N9\",\"5967\":\"Q9P0P8\",\"5968\":\"Q9P0U3\",\"5969\":\"Q9P0U4\",\"5970\":\"Q9P0V3\",\"5971\":\"Q9P0V9\",\"5972\":\"Q9P0W2\",\"5973\":\"Q9P107\",\"5974\":\"Q9P1Q0\",\"5975\":\"Q9P1T7\",\"5976\":\"Q9P1Y5\",\"5977\":\"Q9P1Y6\",\"5978\":\"Q9P1Z0\",\"5979\":\"Q9P203-5\",\"5980\":\"Q9P206\",\"5981\":\"Q9P209\",\"5982\":\"Q9P212\",\"5983\":\"Q9P219\",\"5984\":\"Q9P225\",\"5985\":\"Q9P227\",\"5986\":\"Q9P244\",\"5987\":\"Q9P246\",\"5988\":\"Q9P253\",\"5989\":\"Q9P258\",\"5990\":\"Q9P265\",\"5991\":\"Q9P270\",\"5992\":\"Q9P273\",\"5993\":\"Q9P275\",\"5994\":\"Q9P281\",\"5995\":\"Q9P287\",\"5996\":\"Q9P289\",\"5997\":\"Q9P2B2\",\"5998\":\"Q9P2B4\",\"5999\":\"Q9P2B7\",\"6000\":\"Q9P2C4\",\"6001\":\"Q9P2D0\",\"6002\":\"Q9P2D1\",\"6003\":\"Q9P2D3\",\"6004\":\"Q9P2E3\",\"6005\":\"Q9P2E5\",\"6006\":\"Q9P2E9\",\"6007\":\"Q9P2F5\",\"6008\":\"Q9P2F8\",\"6009\":\"Q9P2G1\",\"6010\":\"Q9P2I0\",\"6011\":\"Q9P2J5\",\"6012\":\"Q9P2J9\",\"6013\":\"Q9P2K1\",\"6014\":\"Q9P2K2\",\"6015\":\"Q9P2K3\",\"6016\":\"Q9P2K8\",\"6017\":\"Q9P2L0\",\"6018\":\"Q9P2M7\",\"6019\":\"Q9P2N5\",\"6020\":\"Q9P2N6\",\"6021\":\"Q9P2N7-3;Q9P2N7-2;Q9P2N7-4;Q9P2N7;Q9P2N7-5;Q9P2J3\",\"6022\":\"Q9P2P6\",\"6023\":\"Q9P2R3\",\"6024\":\"Q9P2R6\",\"6025\":\"Q9P2R7\",\"6026\":\"Q9P2S5\",\"6027\":\"Q9P2T1\",\"6028\":\"Q9P2W1\",\"6029\":\"Q9P2W9\",\"6030\":\"Q9P2X0\",\"6031\":\"Q9P2X3\",\"6032\":\"Q9P2Y5\",\"6033\":\"Q9UBB4\",\"6034\":\"Q9UBB5\",\"6035\":\"Q9UBB6\",\"6036\":\"Q9UBB9\",\"6037\":\"Q9UBC2\",\"6038\":\"Q9UBC3\",\"6039\":\"Q9UBC5\",\"6040\":\"Q9UBD5\",\"6041\":\"Q9UBE0\",\"6042\":\"Q9UBF2\",\"6043\":\"Q9UBF8\",\"6044\":\"Q9UBG0\",\"6045\":\"Q9UBH6-2\",\"6046\":\"Q9UBI1\",\"6047\":\"Q9UBI6\",\"6048\":\"Q9UBK8\",\"6049\":\"Q9UBK9\",\"6050\":\"Q9UBL3\",\"6051\":\"Q9UBM7\",\"6052\":\"Q9UBP0\",\"6053\":\"Q9UBQ0\",\"6054\":\"Q9UBQ5\",\"6055\":\"Q9UBQ6\",\"6056\":\"Q9UBQ7\",\"6057\":\"Q9UBR2\",\"6058\":\"Q9UBS4\",\"6059\":\"Q9UBS8\",\"6060\":\"Q9UBT2\",\"6061\":\"Q9UBT7\",\"6062\":\"Q9UBU6\",\"6063\":\"Q9UBU8\",\"6064\":\"Q9UBU9\",\"6065\":\"Q9UBV2\",\"6066\":\"Q9UBV7\",\"6067\":\"Q9UBV8\",\"6068\":\"Q9UBW8\",\"6069\":\"Q9UBX3\",\"6070\":\"Q9UBZ4\",\"6071\":\"Q9UBZ9\",\"6072\":\"Q9UDT6\",\"6073\":\"Q9UDX5\",\"6074\":\"Q9UDY2\",\"6075\":\"Q9UDY4\",\"6076\":\"Q9UDY8\",\"6077\":\"Q9UEE9\",\"6078\":\"Q9UEG4\",\"6079\":\"Q9UER7\",\"6080\":\"Q9UEU0\",\"6081\":\"Q9UEY8\",\"6082\":\"Q9UFC0\",\"6083\":\"Q9UFF9\",\"6084\":\"Q9UFG5\",\"6085\":\"Q9UFN0\",\"6086\":\"Q9UFW8\",\"6087\":\"Q9UG56\",\"6088\":\"Q9UG63\",\"6089\":\"Q9UGI8\",\"6090\":\"Q9UGJ1\",\"6091\":\"Q9UGL1\",\"6092\":\"Q9UGM6\",\"6093\":\"Q9UGN5\",\"6094\":\"Q9UGP4\",\"6095\":\"Q9UGP5\",\"6096\":\"Q9UGP8\",\"6097\":\"Q9UGR2\",\"6098\":\"Q9UGT4\",\"6099\":\"Q9UGU0\",\"6100\":\"Q9UGV2\",\"6101\":\"Q9UH17\",\"6102\":\"Q9UH65\",\"6103\":\"Q9UH92\",\"6104\":\"Q9UH99\",\"6105\":\"Q9UHA2\",\"6106\":\"Q9UHB6\",\"6107\":\"Q9UHB7\",\"6108\":\"Q9UHB9\",\"6109\":\"Q9UHC1\",\"6110\":\"Q9UHC7\",\"6111\":\"Q9UHD1\",\"6112\":\"Q9UHD2\",\"6113\":\"Q9UHD8\",\"6114\":\"Q9UHD9\",\"6115\":\"Q9UHF1\",\"6116\":\"Q9UHF7\",\"6117\":\"Q9UHG3\",\"6118\":\"Q9UHH9\",\"6119\":\"Q9UHI6\",\"6120\":\"Q9UHK6\",\"6121\":\"Q9UHL4\",\"6122\":\"Q9UHL9\",\"6123\":\"Q9UHN1\",\"6124\":\"Q9UHN6\",\"6125\":\"Q9UHQ4\",\"6126\":\"Q9UHQ9\",\"6127\":\"Q9UHR4\",\"6128\":\"Q9UHR5\",\"6129\":\"Q9UHR6\",\"6130\":\"Q9UHV7\",\"6131\":\"Q9UHV9\",\"6132\":\"Q9UHW5\",\"6133\":\"Q9UHW9\",\"6134\":\"Q9UHX1\",\"6135\":\"Q9UHY1\",\"6136\":\"Q9UHY7\",\"6137\":\"Q9UI08\",\"6138\":\"Q9UI09\",\"6139\":\"Q9UI10\",\"6140\":\"Q9UI12\",\"6141\":\"Q9UI14\",\"6142\":\"Q9UI26\",\"6143\":\"Q9UI30\",\"6144\":\"Q9UI42\",\"6145\":\"Q9UI43\",\"6146\":\"Q9UIA9\",\"6147\":\"Q9UIC8\",\"6148\":\"Q9UID3\",\"6149\":\"Q9UIF7\",\"6150\":\"Q9UIF8\",\"6151\":\"Q9UIF9\",\"6152\":\"Q9UIG0\",\"6153\":\"Q9UIG8\",\"6154\":\"Q9UII2\",\"6155\":\"Q9UII4\",\"6156\":\"Q9UIJ7\",\"6157\":\"Q9UIQ6\",\"6158\":\"Q9UIS9\",\"6159\":\"Q9UIV1\",\"6160\":\"Q9UIW2\",\"6161\":\"Q9UJ41\",\"6162\":\"Q9UJ70\",\"6163\":\"Q9UJ83\",\"6164\":\"Q9UJA3\",\"6165\":\"Q9UJA5\",\"6166\":\"Q9UJC3\",\"6167\":\"Q9UJF2-2\",\"6168\":\"Q9UJG1\",\"6169\":\"Q9UJJ9\",\"6170\":\"Q9UJK0\",\"6171\":\"Q9UJS0\",\"6172\":\"Q9UJU6\",\"6173\":\"Q9UJV9\",\"6174\":\"Q9UJW0\",\"6175\":\"Q9UJX2\",\"6176\":\"Q9UJX3\",\"6177\":\"Q9UJX4\",\"6178\":\"Q9UJX5\",\"6179\":\"Q9UJX6\",\"6180\":\"Q9UJY1\",\"6181\":\"Q9UJY4\",\"6182\":\"Q9UJZ1\",\"6183\":\"Q9UK22\",\"6184\":\"Q9UK23\",\"6185\":\"Q9UK39\",\"6186\":\"Q9UK41\",\"6187\":\"Q9UK45\",\"6188\":\"Q9UK59\",\"6189\":\"Q9UK61\",\"6190\":\"Q9UK73\",\"6191\":\"Q9UK76\",\"6192\":\"Q9UKA9\",\"6193\":\"Q9UKB1\",\"6194\":\"Q9UKD1\",\"6195\":\"Q9UKD2\",\"6196\":\"Q9UKF6\",\"6197\":\"Q9UKG1\",\"6198\":\"Q9UKI8\",\"6199\":\"Q9UKJ3\",\"6200\":\"Q9UKK3\",\"6201\":\"Q9UKK6;Q9NPJ8;Q9NPJ8-2;Q9NPJ8-3\",\"6202\":\"Q9UKK9\",\"6203\":\"Q9UKL0\",\"6204\":\"Q9UKL3\",\"6205\":\"Q9UKM7\",\"6206\":\"Q9UKM9\",\"6207\":\"Q9UKN7\",\"6208\":\"Q9UKN8\",\"6209\":\"Q9UKS6\",\"6210\":\"Q9UKT4\",\"6211\":\"Q9UKU7\",\"6212\":\"Q9UKV3\",\"6213\":\"Q9UKV5\",\"6214\":\"Q9UKV8\",\"6215\":\"Q9UKW4\",\"6216\":\"Q9UKX7\",\"6217\":\"Q9UKY7\",\"6218\":\"Q9UKZ1\",\"6219\":\"Q9UL03\",\"6220\":\"Q9UL15\",\"6221\":\"Q9UL18\",\"6222\":\"Q9UL25\",\"6223\":\"Q9UL26\",\"6224\":\"Q9UL33\",\"6225\":\"Q9UL40\",\"6226\":\"Q9UL46\",\"6227\":\"Q9UL54\",\"6228\":\"Q9UL63\",\"6229\":\"Q9ULA0\",\"6230\":\"Q9ULC3\",\"6231\":\"Q9ULC4\",\"6232\":\"Q9ULD2\",\"6233\":\"Q9ULD4\",\"6234\":\"Q9ULF5\",\"6235\":\"Q9ULG1\",\"6236\":\"Q9ULG6\",\"6237\":\"Q9ULH0\",\"6238\":\"Q9ULH1\",\"6239\":\"Q9ULH4\",\"6240\":\"Q9ULI0\",\"6241\":\"Q9ULI3\",\"6242\":\"Q9ULJ3\",\"6243\":\"Q9ULJ7\",\"6244\":\"Q9ULJ8\",\"6245\":\"Q9ULK4\",\"6246\":\"Q9ULL5\",\"6247\":\"Q9ULM3\",\"6248\":\"Q9ULM6\",\"6249\":\"Q9ULP9\",\"6250\":\"Q9ULQ1\",\"6251\":\"Q9ULR0\",\"6252\":\"Q9ULR3\",\"6253\":\"Q9ULT0\",\"6254\":\"Q9ULT8\",\"6255\":\"Q9ULU4-13\",\"6256\":\"Q9ULV0\",\"6257\":\"Q9ULV4\",\"6258\":\"Q9ULW0\",\"6259\":\"Q9ULW3\",\"6260\":\"Q9ULW5\",\"6261\":\"Q9ULX3\",\"6262\":\"Q9ULX6\",\"6263\":\"Q9UM00\",\"6264\":\"Q9UM11\",\"6265\":\"Q9UM22\",\"6266\":\"Q9UMF0\",\"6267\":\"Q9UMN6\",\"6268\":\"Q9UMR2\",\"6269\":\"Q9UMR5\",\"6270\":\"Q9UMS0\",\"6271\":\"Q9UMS4\",\"6272\":\"Q9UMX0\",\"6273\":\"Q9UMX5\",\"6274\":\"Q9UMY1\",\"6275\":\"Q9UMY4\",\"6276\":\"Q9UMZ2\",\"6277\":\"Q9UN37\",\"6278\":\"Q9UN81\",\"6279\":\"Q9UN86\",\"6280\":\"Q9UNA1\",\"6281\":\"Q9UNE7\",\"6282\":\"Q9UNF0\",\"6283\":\"Q9UNF1\",\"6284\":\"Q9UNH7\",\"6285\":\"Q9UNI6\",\"6286\":\"Q9UNK0\",\"6287\":\"Q9UNL2\",\"6288\":\"Q9UNL4\",\"6289\":\"Q9UNM6\",\"6290\":\"Q9UNN5\",\"6291\":\"Q9UNN8\",\"6292\":\"Q9UNP9\",\"6293\":\"Q9UNQ0\",\"6294\":\"Q9UNQ2\",\"6295\":\"Q9UNS1\",\"6296\":\"Q9UNS2\",\"6297\":\"Q9UNW1\",\"6298\":\"Q9UNX4\",\"6299\":\"Q9UNY4\",\"6300\":\"Q9UNZ2\",\"6301\":\"Q9UNZ5\",\"6302\":\"Q9UP83\",\"6303\":\"Q9UP95\",\"6304\":\"Q9UPM8\",\"6305\":\"Q9UPN3\",\"6306\":\"Q9UPN3-2\",\"6307\":\"Q9UPN4\",\"6308\":\"Q9UPN6\",\"6309\":\"Q9UPN7\",\"6310\":\"Q9UPN9\",\"6311\":\"Q9UPP1-4\",\"6312\":\"Q9UPQ0\",\"6313\":\"Q9UPQ3-2\",\"6314\":\"Q9UPQ9\",\"6315\":\"Q9UPR0\",\"6316\":\"Q9UPR3\",\"6317\":\"Q9UPS8\",\"6318\":\"Q9UPT5\",\"6319\":\"Q9UPT8\",\"6320\":\"Q9UPT9\",\"6321\":\"Q9UPU5\",\"6322\":\"Q9UPU9\",\"6323\":\"Q9UPW5\",\"6324\":\"Q9UPY3\",\"6325\":\"Q9UPZ3\",\"6326\":\"Q9UQ13\",\"6327\":\"Q9UQ16\",\"6328\":\"Q9UQ35\",\"6329\":\"Q9UQ80\",\"6330\":\"Q9UQ84\",\"6331\":\"Q9UQ90\",\"6332\":\"Q9UQB8\",\"6333\":\"Q9UQE7\",\"6334\":\"Q9UQN3\",\"6335\":\"Q9UQR0\",\"6336\":\"Q9UQR1\",\"6337\":\"Q9Y217\",\"6338\":\"Q9Y219\",\"6339\":\"Q9Y221\",\"6340\":\"Q9Y223-3\",\"6341\":\"Q9Y224\",\"6342\":\"Q9Y230\",\"6343\":\"Q9Y232\",\"6344\":\"Q9Y233\",\"6345\":\"Q9Y234\",\"6346\":\"Q9Y237\",\"6347\":\"Q9Y241\",\"6348\":\"Q9Y251\",\"6349\":\"Q9Y255\",\"6350\":\"Q9Y262\",\"6351\":\"Q9Y263\",\"6352\":\"Q9Y265\",\"6353\":\"Q9Y266\",\"6354\":\"Q9Y276\",\"6355\":\"Q9Y277\",\"6356\":\"Q9Y281\",\"6357\":\"Q9Y282\",\"6358\":\"Q9Y285\",\"6359\":\"Q9Y287\",\"6360\":\"Q9Y289\",\"6361\":\"Q9Y295\",\"6362\":\"Q9Y296\",\"6363\":\"Q9Y297\",\"6364\":\"Q9Y2A7\",\"6365\":\"Q9Y2B0\",\"6366\":\"Q9Y2B1\",\"6367\":\"Q9Y2C4\",\"6368\":\"Q9Y2D2\",\"6369\":\"Q9Y2D4\",\"6370\":\"Q9Y2D5\",\"6371\":\"Q9Y2D8\",\"6372\":\"Q9Y2E6\",\"6373\":\"Q9Y2E8\",\"6374\":\"Q9Y2F5\",\"6375\":\"Q9Y2G0\",\"6376\":\"Q9Y2G3\",\"6377\":\"Q9Y2G5\",\"6378\":\"Q9Y2G8\",\"6379\":\"Q9Y2H0\",\"6380\":\"Q9Y2H6\",\"6381\":\"Q9Y2I1\",\"6382\":\"Q9Y2I7\",\"6383\":\"Q9Y2J4\",\"6384\":\"Q9Y2K1\",\"6385\":\"Q9Y2K5\",\"6386\":\"Q9Y2K6\",\"6387\":\"Q9Y2K7\",\"6388\":\"Q9Y2L1\",\"6389\":\"Q9Y2L5\",\"6390\":\"Q9Y2L9\",\"6391\":\"Q9Y2P4\",\"6392\":\"Q9Y2P8\",\"6393\":\"Q9Y2Q3\",\"6394\":\"Q9Y2Q5\",\"6395\":\"Q9Y2Q9\",\"6396\":\"Q9Y2R0\",\"6397\":\"Q9Y2R4\",\"6398\":\"Q9Y2R5\",\"6399\":\"Q9Y2R9\",\"6400\":\"Q9Y2S7\",\"6401\":\"Q9Y2T2\",\"6402\":\"Q9Y2T3\",\"6403\":\"Q9Y2U8\",\"6404\":\"Q9Y2V2\",\"6405\":\"Q9Y2V7\",\"6406\":\"Q9Y2W1\",\"6407\":\"Q9Y2W2\",\"6408\":\"Q9Y2W6\",\"6409\":\"Q9Y2X0\",\"6410\":\"Q9Y2X3\",\"6411\":\"Q9Y2X7\",\"6412\":\"Q9Y2X9\",\"6413\":\"Q9Y2Y0\",\"6414\":\"Q9Y2Z0\",\"6415\":\"Q9Y2Z2-6\",\"6416\":\"Q9Y2Z4\",\"6417\":\"Q9Y2Z9\",\"6418\":\"Q9Y305\",\"6419\":\"Q9Y312\",\"6420\":\"Q9Y314\",\"6421\":\"Q9Y315\",\"6422\":\"Q9Y316\",\"6423\":\"Q9Y320\",\"6424\":\"Q9Y324\",\"6425\":\"Q9Y330\",\"6426\":\"Q9Y333\",\"6427\":\"Q9Y371\",\"6428\":\"Q9Y375\",\"6429\":\"Q9Y376\",\"6430\":\"Q9Y383\",\"6431\":\"Q9Y385\",\"6432\":\"Q9Y388\",\"6433\":\"Q9Y394\",\"6434\":\"Q9Y399\",\"6435\":\"Q9Y3A2\",\"6436\":\"Q9Y3A3\",\"6437\":\"Q9Y3A4\",\"6438\":\"Q9Y3A5\",\"6439\":\"Q9Y3A6\",\"6440\":\"Q9Y3B1\",\"6441\":\"Q9Y3B2\",\"6442\":\"Q9Y3B4\",\"6443\":\"Q9Y3B6\",\"6444\":\"Q9Y3B7\",\"6445\":\"Q9Y3B8\",\"6446\":\"Q9Y3B9\",\"6447\":\"Q9Y3C0\",\"6448\":\"Q9Y3C1\",\"6449\":\"Q9Y3C6\",\"6450\":\"Q9Y3C7\",\"6451\":\"Q9Y3C8\",\"6452\":\"Q9Y3D0\",\"6453\":\"Q9Y3D2\",\"6454\":\"Q9Y3D3\",\"6455\":\"Q9Y3D5\",\"6456\":\"Q9Y3D6\",\"6457\":\"Q9Y3D8\",\"6458\":\"Q9Y3D9\",\"6459\":\"Q9Y3E2\",\"6460\":\"Q9Y3E5\",\"6461\":\"Q9Y3E7\",\"6462\":\"Q9Y3F4\",\"6463\":\"Q9Y3I0\",\"6464\":\"Q9Y3L5\",\"6465\":\"Q9Y3P9\",\"6466\":\"Q9Y3Q3\",\"6467\":\"Q9Y3S2\",\"6468\":\"Q9Y3T6\",\"6469\":\"Q9Y3T9\",\"6470\":\"Q9Y3U8\",\"6471\":\"Q9Y3X0\",\"6472\":\"Q9Y3Y2\",\"6473\":\"Q9Y3Z3\",\"6474\":\"Q9Y426\",\"6475\":\"Q9Y446\",\"6476\":\"Q9Y448\",\"6477\":\"Q9Y450\",\"6478\":\"Q9Y450-2\",\"6479\":\"Q9Y478\",\"6480\":\"Q9Y483\",\"6481\":\"Q9Y485\",\"6482\":\"Q9Y487\",\"6483\":\"Q9Y490\",\"6484\":\"Q9Y496\",\"6485\":\"Q9Y4A5\",\"6486\":\"Q9Y4B5\",\"6487\":\"Q9Y4B6\",\"6488\":\"Q9Y4C1\",\"6489\":\"Q9Y4C2\",\"6490\":\"Q9Y4C4\",\"6491\":\"Q9Y4C8\",\"6492\":\"Q9Y4D1\",\"6493\":\"Q9Y4D7\",\"6494\":\"Q9Y4D8\",\"6495\":\"Q9Y4D8-5\",\"6496\":\"Q9Y4E1\",\"6497\":\"Q9Y4E6\",\"6498\":\"Q9Y4E8\",\"6499\":\"Q9Y4F1\",\"6500\":\"Q9Y4F3\",\"6501\":\"Q9Y4F5\",\"6502\":\"Q9Y4G6\",\"6503\":\"Q9Y4G8\",\"6504\":\"Q9Y4H2\",\"6505\":\"Q9Y4I1-3\",\"6506\":\"Q9Y4J8\",\"6507\":\"Q9Y4K0\",\"6508\":\"Q9Y4K1\",\"6509\":\"Q9Y4K4\",\"6510\":\"Q9Y4L1\",\"6511\":\"Q9Y4P3\",\"6512\":\"Q9Y4R8\",\"6513\":\"Q9Y4W2\",\"6514\":\"Q9Y4W6\",\"6515\":\"Q9Y4X5\",\"6516\":\"Q9Y4Z0\",\"6517\":\"Q9Y508\",\"6518\":\"Q9Y512\",\"6519\":\"Q9Y520\",\"6520\":\"Q9Y530\",\"6521\":\"Q9Y547\",\"6522\":\"Q9Y548\",\"6523\":\"Q9Y570\",\"6524\":\"Q9Y580\",\"6525\":\"Q9Y597\",\"6526\":\"Q9Y5A7\",\"6527\":\"Q9Y5A9\",\"6528\":\"Q9Y5B6\",\"6529\":\"Q9Y5B8\",\"6530\":\"Q9Y5B9\",\"6531\":\"Q9Y5J1\",\"6532\":\"Q9Y5J5\",\"6533\":\"Q9Y5J6\",\"6534\":\"Q9Y5J7\",\"6535\":\"Q9Y5J9\",\"6536\":\"Q9Y5K5\",\"6537\":\"Q9Y5K6\",\"6538\":\"Q9Y5K8\",\"6539\":\"Q9Y5L0\",\"6540\":\"Q9Y5L3\",\"6541\":\"Q9Y5L4\",\"6542\":\"Q9Y5M8\",\"6543\":\"Q9Y5N6\",\"6544\":\"Q9Y5P4\",\"6545\":\"Q9Y5P6\",\"6546\":\"Q9Y5Q0\",\"6547\":\"Q9Y5Q8\",\"6548\":\"Q9Y5Q9\",\"6549\":\"Q9Y5R8\",\"6550\":\"Q9Y5S2\",\"6551\":\"Q9Y5S9\",\"6552\":\"Q9Y5T4\",\"6553\":\"Q9Y5T5\",\"6554\":\"Q9Y5U9\",\"6555\":\"Q9Y5W7\",\"6556\":\"Q9Y5W8\",\"6557\":\"Q9Y5W9\",\"6558\":\"Q9Y5X1\",\"6559\":\"Q9Y5X2\",\"6560\":\"Q9Y5X3\",\"6561\":\"Q9Y5Y0\",\"6562\":\"Q9Y5Y2\",\"6563\":\"Q9Y5Y5\",\"6564\":\"Q9Y5Z0\",\"6565\":\"Q9Y5Z9\",\"6566\":\"Q9Y605\",\"6567\":\"Q9Y606\",\"6568\":\"Q9Y608\",\"6569\":\"Q9Y613\",\"6570\":\"Q9Y617\",\"6571\":\"Q9Y618\",\"6572\":\"Q9Y619\",\"6573\":\"Q9Y620\",\"6574\":\"Q9Y624\",\"6575\":\"Q9Y639\",\"6576\":\"Q9Y653\",\"6577\":\"Q9Y657\",\"6578\":\"Q9Y666\",\"6579\":\"Q9Y672\",\"6580\":\"Q9Y673\",\"6581\":\"Q9Y676\",\"6582\":\"Q9Y678\",\"6583\":\"Q9Y679\",\"6584\":\"Q9Y680\",\"6585\":\"Q9Y696\",\"6586\":\"Q9Y697\",\"6587\":\"Q9Y6A4\",\"6588\":\"Q9Y6A5\",\"6589\":\"Q9Y6A9\",\"6590\":\"Q9Y6B7\",\"6591\":\"Q9Y6C2\",\"6592\":\"Q9Y6C9\",\"6593\":\"Q9Y6D0\",\"6594\":\"Q9Y6D5\",\"6595\":\"Q9Y6D6\",\"6596\":\"Q9Y6D9\",\"6597\":\"Q9Y6E0\",\"6598\":\"Q9Y6E2\",\"6599\":\"Q9Y6F9\",\"6600\":\"Q9Y6G3\",\"6601\":\"Q9Y6G5\",\"6602\":\"Q9Y6G9\",\"6603\":\"Q9Y6H1;Q5T1J5\",\"6604\":\"Q9Y6I3\",\"6605\":\"Q9Y6I4\",\"6606\":\"Q9Y6I9\",\"6607\":\"Q9Y6J0\",\"6608\":\"Q9Y6J9\",\"6609\":\"Q9Y6K0\",\"6610\":\"Q9Y6K1\",\"6611\":\"Q9Y6K5\",\"6612\":\"Q9Y6K9\",\"6613\":\"Q9Y6M0\",\"6614\":\"Q9Y6M1\",\"6615\":\"Q9Y6M4-3\",\"6616\":\"Q9Y6M5\",\"6617\":\"Q9Y6M7\",\"6618\":\"Q9Y6M9\",\"6619\":\"Q9Y6N1\",\"6620\":\"Q9Y6N5\",\"6621\":\"Q9Y6N6\",\"6622\":\"Q9Y6N7\",\"6623\":\"Q9Y6N8\",\"6624\":\"Q9Y6Q9\",\"6625\":\"Q9Y6R0\",\"6626\":\"Q9Y6V7\",\"6627\":\"Q9Y6W3\",\"6628\":\"Q9Y6W5\",\"6629\":\"Q9Y6X0\",\"6630\":\"Q9Y6X3\",\"6631\":\"Q9Y6X8\",\"6632\":\"Q9Y6X9\",\"6633\":\"Q9Y6Y0\",\"6634\":\"Q9Y6Y1\",\"6635\":\"Q9Y6Y8\"},\"Gene names\":{\"0\":\"GATD3A;GATD3B\",\"1\":\"CENPVL1;CENPVL2;CENPVL3\",\"2\":\"RBM47\",\"3\":\"TTC26\",\"4\":\"UBA6\",\"5\":\"ESYT2\",\"6\":\"ESYT2\",\"7\":\"UHRF1BP1L\",\"8\":\"SHTN1\",\"9\":\"TMEM120B\",\"10\":\"ARHGAP10\",\"11\":\"ILVBL\",\"12\":\"PLEKHG3\",\"13\":\"SH3PXD2B\",\"14\":\"NBAS\",\"15\":\"FAM234B\",\"16\":\"DENND3\",\"17\":\"TMEM131L\",\"18\":\"VWA8\",\"19\":\"SBNO1\",\"20\":\"GTPBP10\",\"21\":\"WDR91\",\"22\":\"VPS37C\",\"23\":\"TMEM189\",\"24\":\"TRAPPC13\",\"25\":\"CNOT1\",\"26\":\"BDP1\",\"27\":\"FAM83G\",\"28\":\"PGP\",\"29\":\"C5orf51\",\"30\":\"ZNF316\",\"31\":\"MROH6\",\"32\":\"GGT3P;GGT1;GGT2\",\"33\":\"FBLL1\",\"34\":\"SMCHD1\",\"35\":\"ARHGAP42\",\"36\":\"UNC119B\",\"37\":\"METTL15\",\"38\":\"CCDC85C\",\"39\":\"SAC3D1\",\"40\":\"RGPD3\",\"41\":\"COL6A6\",\"42\":\"A6NNZ2\",\"43\":\"ZSWIM8\",\"44\":\"POM121C;POM121\",\"45\":\"CLCA1\",\"46\":\"EFCAB7\",\"47\":\"CEBPZOS\",\"48\":\"PHF20L1\",\"49\":\"SNRPG;SNRPGP15\",\"50\":\"NUDT19\",\"51\":\"MIF4GD\",\"52\":\"TDRD15\",\"53\":\"GPR89B;GPR89A\",\"54\":\"WASH3P;WASH2P;WASHC1\",\"55\":\"MCRIP1\",\"56\":\"NACA\",\"57\":\"C11orf98\",\"58\":\"SLC35A4\",\"59\":\"ASDURF\",\"60\":\"MIEF1\",\"61\":\"DNASE2\",\"62\":\"AGPS\",\"63\":\"UBXN8\",\"64\":\"KIF2A\",\"65\":\"SGK1\",\"66\":\"TK2\",\"67\":\"DDX39A\",\"68\":\"PDLIM1\",\"69\":\"ACOT7\",\"70\":\"MYO1C\",\"71\":\"MYO1F\",\"72\":\"SNAP23\",\"73\":\"HAX1\",\"74\":\"AIP\",\"75\":\"GTPBP1\",\"76\":\"STXBP3\",\"77\":\"AP4M1\",\"78\":\"ARVCF\",\"79\":\"RAB27B\",\"80\":\"AP3B1\",\"81\":\"NDUFS8\",\"82\":\"TNFRSF10A\",\"83\":\"NFKBIE\",\"84\":\"PSMD11\",\"85\":\"PSMD12\",\"86\":\"PSMD9\",\"87\":\"ATOX1\",\"88\":\"MEN1\",\"89\":\"CBX4\",\"90\":\"PGRMC1\",\"91\":\"SUPT5H\",\"92\":\"TAF4\",\"93\":\"DFFA\",\"94\":\"RFXAP\",\"95\":\"HIP1\",\"96\":\"CLIC1\",\"97\":\"EIF3F\",\"98\":\"WWP2\",\"99\":\"CDC7\",\"100\":\"ARNTL\",\"101\":\"PIK3CD\",\"102\":\"PDHX\",\"103\":\"MATN2\",\"104\":\"DCTN6\",\"105\":\"SLC33A1\",\"106\":\"WASL\",\"107\":\"IPO5\",\"108\":\"POLRMT\",\"109\":\"EEF2K\",\"110\":\"SAP18\",\"111\":\"EML1\",\"112\":\"IGF2BP3\",\"113\":\"DNM1L\",\"114\":\"RTCA\",\"115\":\"PIK3C2A\",\"116\":\"IFRD1\",\"117\":\"PIK3R2\",\"118\":\"GOLIM4\",\"119\":\"MANBA\",\"120\":\"TRAF5\",\"121\":\"AGRN\",\"122\":\"PLOD2\",\"123\":\"EXOC5\",\"124\":\"NDUFA4\",\"125\":\"PSMD14\",\"126\":\"ZNF593\",\"127\":\"BIN1\",\"128\":\"KPNA3\",\"129\":\"STK25\",\"130\":\"USP9Y\",\"131\":\"BCL9\",\"132\":\"KRIT1\",\"133\":\"PES1\",\"134\":\"SDCBP\",\"135\":\"PITPNM1\",\"136\":\"MPHOSPH10\",\"137\":\"NOP56\",\"138\":\"DDX3X\",\"139\":\"RNASET2\",\"140\":\"PODXL\",\"141\":\"CCN1\",\"142\":\"PEX12\",\"143\":\"PIR\",\"144\":\"KPNA4\",\"145\":\"NFIB\",\"146\":\"PPP6C\",\"147\":\"NME4\",\"148\":\"PIK3C2B\",\"149\":\"MAN2B1\",\"150\":\"UBE2C\",\"151\":\"ACACB\",\"152\":\"PDXK\",\"153\":\"SCD\",\"154\":\"PLPP3\",\"155\":\"ARID1A\",\"156\":\"CDK2AP1;CDK2AP2\",\"157\":\"NEMP1\",\"158\":\"TXNDC9\",\"159\":\"TRAFD1\",\"160\":\"COX7A2L\",\"161\":\"NDUFAB1\",\"162\":\"UBFD1\",\"163\":\"CIT\",\"164\":\"COPE\",\"165\":\"AP3D1\",\"166\":\"CCS\",\"167\":\"ABLIM1\",\"168\":\"DVL2\",\"169\":\"CHD1\",\"170\":\"CHD2\",\"171\":\"GOSR2\",\"172\":\"TOR1A\",\"173\":\"TOR1B\",\"174\":\"STX16\",\"175\":\"ADAM10\",\"176\":\"EI24\",\"177\":\"KMT2D\",\"178\":\"ITGB1BP1\",\"179\":\"RGPD8\",\"180\":\"APAF1\",\"181\":\"IMPA2\",\"182\":\"MAP2K7\",\"183\":\"ACOT8\",\"184\":\"CDIPT\",\"185\":\"PDCD5\",\"186\":\"PRMT5\",\"187\":\"SLC9A3R1\",\"188\":\"CHEK1\",\"189\":\"TNFRSF10B\",\"190\":\"MEIS2;MEIS1\",\"191\":\"TPP1\",\"192\":\"TCERG1\",\"193\":\"NDC80\",\"194\":\"NRP1\",\"195\":\"TNPO2\",\"196\":\"UNC13B\",\"197\":\"POLR3A\",\"198\":\"MRAS\",\"199\":\"PSMA7\",\"200\":\"SCAMP3\",\"201\":\"PHYH\",\"202\":\"BCKDK\",\"203\":\"IFIT3\",\"204\":\"MGST3\",\"205\":\"GEMIN2\",\"206\":\"TAX1BP3\",\"207\":\"GIPC1\",\"208\":\"PCDH17\",\"209\":\"IKBKB\",\"210\":\"TIMM23;TIMM23B\",\"211\":\"HAT1\",\"212\":\"CASK\",\"213\":\"PLD2\",\"214\":\"UQCRQ\",\"215\":\"MYL12A;MYL12B\",\"216\":\"HGS\",\"217\":\"AURKA\",\"218\":\"RAB29\",\"219\":\"VPS26C\",\"220\":\"PPP1R12A\",\"221\":\"SLC27A2\",\"222\":\"GAK\",\"223\":\"HNRNPDL\",\"224\":\"HNRNPDL\",\"225\":\"XPO1\",\"226\":\"BTAF1\",\"227\":\"ARHGEF10\",\"228\":\"ZNF609\",\"229\":\"ZNF646\",\"230\":\"SPTBN2\",\"231\":\"MAST4\",\"232\":\"SEC16A\",\"233\":\"PLXNB2\",\"234\":\"TECPR2\",\"235\":\"U2SURP\",\"236\":\"SETD1A\",\"237\":\"N4BP3\",\"238\":\"SYNJ2\",\"239\":\"SYNM\",\"240\":\"KIF3B\",\"241\":\"PFAS\",\"242\":\"CEP290\",\"243\":\"ERC2\",\"244\":\"ANKRD28\",\"245\":\"ARHGEF11\",\"246\":\"KIAA0391\",\"247\":\"CHUK\",\"248\":\"NPC1\",\"249\":\"AGPAT2\",\"250\":\"DEGS1\",\"251\":\"SCAMP1\",\"252\":\"SCAMP2\",\"253\":\"ARPC1B\",\"254\":\"ARPC2\",\"255\":\"ARPC3\",\"256\":\"BET1\",\"257\":\"POLR1C\",\"258\":\"TRIM24\",\"259\":\"AXIN1\",\"260\":\"PGRMC2\",\"261\":\"CETN3\",\"262\":\"PFDN6\",\"263\":\"WDR46\",\"264\":\"NKRF\",\"265\":\"GNPAT\",\"266\":\"LAMA5\",\"267\":\"CASC3\",\"268\":\"MRPS12\",\"269\":\"RER1\",\"270\":\"SURF4\",\"271\":\"ATXN7\",\"272\":\"SPTLC1\",\"273\":\"SPTLC2\",\"274\":\"FANCG\",\"275\":\"OGT\",\"276\":\"PMM2\",\"277\":\"TM9SF1\",\"278\":\"MID1\",\"279\":\"HMGB3\",\"280\":\"PPM1G\",\"281\":\"INPPL1\",\"282\":\"FANCA\",\"283\":\"EIF3D\",\"284\":\"EIF3H\",\"285\":\"HDAC3\",\"286\":\"NVL\",\"287\":\"BCAT2\",\"288\":\"IPO8\",\"289\":\"STX7\",\"290\":\"SLC16A6\",\"291\":\"TNRC18\",\"292\":\"SLC16A3\",\"293\":\"ABCC3\",\"294\":\"ABCC4\",\"295\":\"ABCC5\",\"296\":\"CD3EAP\",\"297\":\"P4HA2\",\"298\":\"MAGEB2\",\"299\":\"YKT6\",\"300\":\"NUPL2\",\"301\":\"ARPC5\",\"302\":\"MAFG\",\"303\":\"PDPK1;PDPK2P\",\"304\":\"TAPBP\",\"305\":\"RNF113A\",\"306\":\"KDM6A\",\"307\":\"KCNN4\",\"308\":\"DHX15\",\"309\":\"SGSM2\",\"310\":\"RNMT\",\"311\":\"ZZEF1\",\"312\":\"ASAP2\",\"313\":\"TTI1\",\"314\":\"PLXNB1\",\"315\":\"RRP8\",\"316\":\"SIPA1L1\",\"317\":\"CYB5B\",\"318\":\"PRPF4\",\"319\":\"PHGDH\",\"320\":\"NDUFS4\",\"321\":\"PHF1\",\"322\":\"DYNC1LI2\",\"323\":\"PSMD3\",\"324\":\"HOXC11\",\"325\":\"RBFOX2\",\"326\":\"PAPSS1\",\"327\":\"ZW10\",\"328\":\"B4GALT5\",\"329\":\"SART1\",\"330\":\"GPAA1\",\"331\":\"DAPK3\",\"332\":\"AP5Z1\",\"333\":\"HSPA12A\",\"334\":\"ADCY6\",\"335\":\"PPIP5K2\",\"336\":\"MAP3K7\",\"337\":\"EEF1E1\",\"338\":\"WDR62\",\"339\":\"HNRNPR\",\"340\":\"PRPF3\",\"341\":\"TXNL1\",\"342\":\"TPD52L2\",\"343\":\"EMC8\",\"344\":\"ERI3\",\"345\":\"THAP12\",\"346\":\"SYNJ1\",\"347\":\"FIBP\",\"348\":\"EIF4G3\",\"349\":\"PPIH\",\"350\":\"SUV39H1\",\"351\":\"HTRA2\",\"352\":\"AKR7A2\",\"353\":\"EPB41L2\",\"354\":\"TGOLN2\",\"355\":\"RAD51C\",\"356\":\"LAMTOR5\",\"357\":\"B4GAT1\",\"358\":\"WIPF1\",\"359\":\"KCNQ3\",\"360\":\"RNF13\",\"361\":\"AKAP10\",\"362\":\"DENR\",\"363\":\"XPOT\",\"364\":\"TIMM44\",\"365\":\"TRAPPC3\",\"366\":\"CHMP2A\",\"367\":\"PLRG1\",\"368\":\"PRC1\",\"369\":\"RGS10\",\"370\":\"ZNF207\",\"371\":\"NDUFB5\",\"372\":\"NDUFA2\",\"373\":\"ASNA1\",\"374\":\"BUB1\",\"375\":\"BUB3\",\"376\":\"PLPP2\",\"377\":\"ACTN4\",\"378\":\"GSTZ1\",\"379\":\"BUD23\",\"380\":\"TRIAP1\",\"381\":\"GATC\",\"382\":\"HTATSF1\",\"383\":\"AP1G1\",\"384\":\"STX6\",\"385\":\"SYNGR2\",\"386\":\"SYNGR3\",\"387\":\"SGTA\",\"388\":\"ENSA\",\"389\":\"SLC25A20\",\"390\":\"NARS\",\"391\":\"SPOP\",\"392\":\"MYO1B\",\"393\":\"SLC25A17\",\"394\":\"NUDT21\",\"395\":\"LANCL1\",\"396\":\"STRN\",\"397\":\"RRP9\",\"398\":\"SCO2\",\"399\":\"AKAP8\",\"400\":\"GTPBP6\",\"401\":\"IDH3B\",\"402\":\"NRDC\",\"403\":\"CALU\",\"404\":\"CALU\",\"405\":\"EDIL3\",\"406\":\"AHCYL1\",\"407\":\"KIF1C\",\"408\":\"EXTL3\",\"409\":\"ORC5\",\"410\":\"NDUFS5\",\"411\":\"ORC4\",\"412\":\"PEX1\",\"413\":\"RAD21\",\"414\":\"TIMM8A\",\"415\":\"KALRN\",\"416\":\"DHX16\",\"417\":\"ZNRD2\",\"418\":\"PPP1R12B\",\"419\":\"SH3BP5\",\"420\":\"MED14\",\"421\":\"PCDH7\",\"422\":\"PRPSAP2\",\"423\":\"SMARCA5\",\"424\":\"ADCY3\",\"425\":\"SPAG9\",\"426\":\"URB1\",\"427\":\"MGRN1\",\"428\":\"SIPA1L3\",\"429\":\"ZFC3H1\",\"430\":\"LCMT2\",\"431\":\"LZTS3\",\"432\":\"AQR\",\"433\":\"MAST3\",\"434\":\"OPA1\",\"435\":\"MCM3AP\",\"436\":\"PIP5K1C\",\"437\":\"KIF1B\",\"438\":\"MAPKBP1\",\"439\":\"MARCH6\",\"440\":\"KDM1A\",\"441\":\"TBC1D4\",\"442\":\"FZD6\",\"443\":\"FADS1\",\"444\":\"PPL\",\"445\":\"GSDME\",\"446\":\"MAN1A2\",\"447\":\"MPZL2\",\"448\":\"ACSL4\",\"449\":\"SNX3\",\"450\":\"STX10\",\"451\":\"OGA\",\"452\":\"ADCY9\",\"453\":\"SORBS3\",\"454\":\"SYNCRIP\",\"455\":\"CDC40\",\"456\":\"B4GALT3\",\"457\":\"B4GALT4\",\"458\":\"RANBP6\",\"459\":\"NEMF\",\"460\":\"GMDS\",\"461\":\"CCNT1\",\"462\":\"BUB1B\",\"463\":\"PLOD3\",\"464\":\"EIF4E2\",\"465\":\"DIAPH1\",\"466\":\"SELENOF\",\"467\":\"EXOC3\",\"468\":\"PDE8A\",\"469\":\"PLIN3\",\"470\":\"PRMT3\",\"471\":\"PEX10\",\"472\":\"KPNA6\",\"473\":\"UGDH\",\"474\":\"CTNND1\",\"475\":\"SNX2\",\"476\":\"DPM1\",\"477\":\"USO1\",\"478\":\"MRPS14\",\"479\":\"HIST1H2BI;H2BFS;HIST1H2BK;HIST1H2BL;HIST1H2BM;HIST1H2BH;HIST2H2BF;HIST1H2BD\",\"480\":\"PFKFB2\",\"481\":\"CCDC22\",\"482\":\"PQBP1\",\"483\":\"DKC1\",\"484\":\"EIF5B\",\"485\":\"TRIM13\",\"486\":\"EDF1\",\"487\":\"KIN\",\"488\":\"DNAJA2\",\"489\":\"BRD4\",\"490\":\"CUTA\",\"491\":\"OPHN1\",\"492\":\"SMPD2\",\"493\":\"TBL1X\",\"494\":\"CTSV\",\"495\":\"HUS1\",\"496\":\"PFDN1\",\"497\":\"RNASEH1\",\"498\":\"NBN\",\"499\":\"DTNB\",\"500\":\"RNGTT\",\"501\":\"ABCB7\",\"502\":\"MITF\",\"503\":\"SRGAP2\",\"504\":\"PLXNA2\",\"505\":\"NOS1AP\",\"506\":\"IGSF3\",\"507\":\"DNAJC6\",\"508\":\"FAM20B\",\"509\":\"EFCAB14\",\"510\":\"WDR1\",\"511\":\"ATP9A\",\"512\":\"ROCK2\",\"513\":\"CLASP2\",\"514\":\"PTCD1\",\"515\":\"COBL\",\"516\":\"CPNE3\",\"517\":\"ZBED4\",\"518\":\"DEPDC5\",\"519\":\"ATG13\",\"520\":\"ICOSLG\",\"521\":\"HIP1R\",\"522\":\"OBSL1\",\"523\":\"RNF40\",\"524\":\"PHF2\",\"525\":\"ZC3H11A\",\"526\":\"CLUH\",\"527\":\"KDM4A\",\"528\":\"DNAJC13\",\"529\":\"PHACTR2\",\"530\":\"PPP6R2\",\"531\":\"ADAMTS4\",\"532\":\"CNOT3\",\"533\":\"ANKRD17\",\"534\":\"SIN3B\",\"535\":\"DNAJB6\",\"536\":\"LRP5\",\"537\":\"COQ9\",\"538\":\"GGCT\",\"539\":\"NDUFS7\",\"540\":\"ZNF780A\",\"541\":\"NDUFS2\",\"542\":\"ZPR1\",\"543\":\"DUSP11\",\"544\":\"NIPSNAP2\",\"545\":\"LRRN2\",\"546\":\"SEMA7A\",\"547\":\"HMMR\",\"548\":\"PDCD6\",\"549\":\"TBCA\",\"550\":\"ATP6V1G1\",\"551\":\"VPS4B\",\"552\":\"MPDU1\",\"553\":\"ZNF217\",\"554\":\"H2AFY\",\"555\":\"FLNB\",\"556\":\"NCOR1\",\"557\":\"NDUFS6\",\"558\":\"PEX14\",\"559\":\"TRIM3\",\"560\":\"ULK1\",\"561\":\"SLC43A1\",\"562\":\"CS\",\"563\":\"SPAG7\",\"564\":\"SEC22B\",\"565\":\"PRPF40A\",\"566\":\"TACC1\",\"567\":\"NME6\",\"568\":\"CDC45\",\"569\":\"GIGYF1\",\"570\":\"LRCH4\",\"571\":\"MTX2\",\"572\":\"VPS26A\",\"573\":\"NDUFB1\",\"574\":\"PMPCB\",\"575\":\"SAP30\",\"576\":\"MED24\",\"577\":\"KATNA1\",\"578\":\"CRLF1\",\"579\":\"PSIP1\",\"580\":\"ERLIN1\",\"581\":\"NDUFS3\",\"582\":\"SRSF10\",\"583\":\"GMNN\",\"584\":\"CLN5\",\"585\":\"HSBP1\",\"586\":\"ECI2\",\"587\":\"TADA3\",\"588\":\"TAF5L\",\"589\":\"EED\",\"590\":\"BANF1\",\"591\":\"SF3B1\",\"592\":\"CSDE1\",\"593\":\"STX11\",\"594\":\"PRKRA\",\"595\":\"MTRF1\",\"596\":\"LRP6\",\"597\":\"MED6\",\"598\":\"MYCBP2\",\"599\":\"GCAT\",\"600\":\"NPM3\",\"601\":\"LYPLA1\",\"602\":\"ERAL1\",\"603\":\"CREG1\",\"604\":\"CTAG2\",\"605\":\"SNRNP200\",\"606\":\"TRMU\",\"607\":\"TIPRL\",\"608\":\"OFD1\",\"609\":\"TOM1L1\",\"610\":\"RPS6KA4\",\"611\":\"SURF6\",\"612\":\"UTP20\",\"613\":\"NUP155\",\"614\":\"RP2\",\"615\":\"WDHD1\",\"616\":\"CRTAP\",\"617\":\"SLC25A12\",\"618\":\"PALM\",\"619\":\"ATP6AP2\",\"620\":\"RNASEH2A\",\"621\":\"CDC123\",\"622\":\"BCAR3\",\"623\":\"POP7\",\"624\":\"RPP40\",\"625\":\"EIF3G\",\"626\":\"EIF3J\",\"627\":\"CBR3\",\"628\":\"PSMD10\",\"629\":\"AP1G2\",\"630\":\"ZMPSTE24\",\"631\":\"PPP1R37\",\"632\":\"TRAPPC6A\",\"633\":\"IDH1\",\"634\":\"GATB\",\"635\":\"SCO1\",\"636\":\"ATRN\",\"637\":\"STAM2\",\"638\":\"TNFSF13\",\"639\":\"DGAT1\",\"640\":\"CCNK\",\"641\":\"DHRS3\",\"642\":\"SERF1B\",\"643\":\"PIAS1\",\"644\":\"PIAS2\",\"645\":\"BCAS2\",\"646\":\"DCTN3\",\"647\":\"DNAJC8\",\"648\":\"SMNDC1\",\"649\":\"RAD17\",\"650\":\"ATP5PD\",\"651\":\"FLOT1\",\"652\":\"TRIO\",\"653\":\"ATP5MG\",\"654\":\"MPDZ\",\"655\":\"CPD\",\"656\":\"GLRX3\",\"657\":\"RSL1D1\",\"658\":\"WFS1\",\"659\":\"CLPX\",\"660\":\"CDKL5\",\"661\":\"SNCG\",\"662\":\"CIAO1\",\"663\":\"ZFAND5\",\"664\":\"SRP72\",\"665\":\"JTB\",\"666\":\"DXO\",\"667\":\"DDAH1\",\"668\":\"RECQL4\",\"669\":\"RECQL5\",\"670\":\"URI1\",\"671\":\"B3GAT3\",\"672\":\"MTA2\",\"673\":\"USP1\",\"674\":\"STK10\",\"675\":\"PRKD3\",\"676\":\"LTN1\",\"677\":\"TOMM70\",\"678\":\"MYO1D\",\"679\":\"TOX4\",\"680\":\"MICAL2\",\"681\":\"KIAA0754\",\"682\":\"SEC24D\",\"683\":\"UFL1\",\"684\":\"SORBS2\",\"685\":\"PHF14\",\"686\":\"TMEM63A\",\"687\":\"FARP2\",\"688\":\"UBXN7\",\"689\":\"SUN1\",\"690\":\"PLPBP\",\"691\":\"ERLIN2\",\"692\":\"PRPF6\",\"693\":\"ADGRL1\",\"694\":\"PCF11\",\"695\":\"FRYL\",\"696\":\"NFAT5\",\"697\":\"ENDOD1\",\"698\":\"GLCE\",\"699\":\"GLS\",\"700\":\"HAUS5\",\"701\":\"KDM4B\",\"702\":\"RHOBTB3\",\"703\":\"SOGA1\",\"704\":\"USP19\",\"705\":\"WDR47\",\"706\":\"AP2A2\",\"707\":\"SEC31A\",\"708\":\"CLSTN1\",\"709\":\"CEP152\",\"710\":\"HEXIM1\",\"711\":\"TJP3\",\"712\":\"RPP14\",\"713\":\"CCNB2\",\"714\":\"YIF1A\",\"715\":\"UBR5\",\"716\":\"AGFG2\",\"717\":\"PRSS23\",\"718\":\"SCAF4\",\"719\":\"NDUFB6\",\"720\":\"MFN2\",\"721\":\"UBE4B\",\"722\":\"ZFPL1\",\"723\":\"ELP1\",\"724\":\"UBL3\",\"725\":\"NDUFB4\",\"726\":\"NDUFB8\",\"727\":\"NDUFA7\",\"728\":\"RTN3\",\"729\":\"LETM1\",\"730\":\"EPN2\",\"731\":\"STBD1\",\"732\":\"ZRANB2\",\"733\":\"SNX4\",\"734\":\"ZWINT\",\"735\":\"LUC7L3\",\"736\":\"KIF20A\",\"737\":\"KIF4A\",\"738\":\"MBD4\",\"739\":\"SBF1\",\"740\":\"GOSR1\",\"741\":\"KAT7\",\"742\":\"PDE8B\",\"743\":\"LYPD3\",\"744\":\"VAPB\",\"745\":\"SNAPIN\",\"746\":\"MPZL1\",\"747\":\"NDUFC2\",\"748\":\"NDUFA10\",\"749\":\"FKBP9\",\"750\":\"PGLS\",\"751\":\"PAPSS2\",\"752\":\"SMC2\",\"753\":\"ATG7\",\"754\":\"TACC2\",\"755\":\"TRIM16\",\"756\":\"FARS2\",\"757\":\"ZBTB7A\",\"758\":\"LYPLA2\",\"759\":\"IPO7\",\"760\":\"SLU7\",\"761\":\"PGM3\",\"762\":\"CD2BP2\",\"763\":\"MED26\",\"764\":\"SVIL\",\"765\":\"PIGN\",\"766\":\"PAPLN\",\"767\":\"AHSA1\",\"768\":\"PARN\",\"769\":\"PSMG1\",\"770\":\"FMNL1\",\"771\":\"SGPL1\",\"772\":\"CTDNEP1\",\"773\":\"NSA2\",\"774\":\"H6PD\",\"775\":\"SEC24A\",\"776\":\"SEC24B\",\"777\":\"TDP2\",\"778\":\"MPC2\",\"779\":\"ETHE1\",\"780\":\"ACSL3\",\"781\":\"POLR1A\",\"782\":\"PCNT\",\"783\":\"YEATS4\",\"784\":\"ZBTB11\",\"785\":\"CNOT4\",\"786\":\"STAMBP\",\"787\":\"FSTL3\",\"788\":\"CPSF4\",\"789\":\"ASMTL\",\"790\":\"ECEL1\",\"791\":\"CDS2\",\"792\":\"FGFR1OP\",\"793\":\"PPP1R3D\",\"794\":\"BRD1\",\"795\":\"POP4\",\"796\":\"HERC2\",\"797\":\"RAB3D\",\"798\":\"SNAP29\",\"799\":\"OXSR1\",\"800\":\"HSPA4L\",\"801\":\"PTBP3\",\"802\":\"LSM8\",\"803\":\"AP2A1\",\"804\":\"WIZ\",\"805\":\"DDX58\",\"806\":\"ZMYM6\",\"807\":\"STAU1\",\"808\":\"TTC4\",\"809\":\"TMEM50A\",\"810\":\"BAG2\",\"811\":\"BAG3\",\"812\":\"MAP4K4\",\"813\":\"MLYCD\",\"814\":\"CRYZL1\",\"815\":\"AIFM1\",\"816\":\"EML2\",\"817\":\"LATS1\",\"818\":\"TSPAN13\",\"819\":\"BPNT1\",\"820\":\"DDAH2\",\"821\":\"ABHD16A\",\"822\":\"C6orf47\",\"823\":\"TXNDC12\",\"824\":\"TRUB2\",\"825\":\"ECD\",\"826\":\"SYF2\",\"827\":\"RECK\",\"828\":\"MBD3\",\"829\":\"TOP3B\",\"830\":\"AGR2\",\"831\":\"APC2\",\"832\":\"BCL10\",\"833\":\"NDUFB10\",\"834\":\"CLPTM1\",\"835\":\"ZBED1\",\"836\":\"TOMM40\",\"837\":\"PEX11B\",\"838\":\"PAK4\",\"839\":\"CHEK2\",\"840\":\"ACTL6A\",\"841\":\"CCNE2\",\"842\":\"NSD2\",\"843\":\"ADH1C;ADH1A\",\"844\":\"LDHA\",\"845\":\"GLUD1\",\"846\":\"DHFR\",\"847\":\"CYB5R3\",\"848\":\"GSR\",\"849\":\"MT-CO2\",\"850\":\"SOD1\",\"851\":\"PNP\",\"852\":\"HPRT1\",\"853\":\"GOT2\",\"854\":\"ABL1\",\"855\":\"EGFR\",\"856\":\"PGK1\",\"857\":\"AK1\",\"858\":\"F2\",\"859\":\"ADA\",\"860\":\"ASS1\",\"861\":\"OAS1\",\"862\":\"SERPINC1\",\"863\":\"A2M\",\"864\":\"C3\",\"865\":\"TIMP1\",\"866\":\"MYC\",\"867\":\"NRAS\",\"868\":\"KRAS\",\"869\":\"LDLR\",\"870\":\"TGFB1\",\"871\":\"HLA-A\",\"872\":\"HBD;HBB;HBE1\",\"873\":\"COL1A1\",\"874\":\"COL2A1\",\"875\":\"COL4A1\",\"876\":\"LMNA\",\"877\":\"SPTA1\",\"878\":\"APOE\",\"879\":\"MBP\",\"880\":\"APOH\",\"881\":\"FN1\",\"882\":\"AHSG\",\"883\":\"ALB\",\"884\":\"TFRC\",\"885\":\"LTF\",\"886\":\"FTH1\",\"887\":\"MT2A;MT1X;MT1G\",\"888\":\"MT-ND4\",\"889\":\"MT-ND5\",\"890\":\"SLPI\",\"891\":\"VTN\",\"892\":\"HMGCR\",\"893\":\"CAT\",\"894\":\"RAF1\",\"895\":\"GBA\",\"896\":\"ALDOA\",\"897\":\"CSTB\",\"898\":\"ANXA1\",\"899\":\"APOB\",\"900\":\"NR3C1\",\"901\":\"PRNP\",\"902\":\"SOD2\",\"903\":\"OAT\",\"904\":\"TK1\",\"905\":\"HLA-C\",\"906\":\"KRT6B\",\"907\":\"KRT1\",\"908\":\"GAPDH\",\"909\":\"ERBB2\",\"910\":\"CAPNS1\",\"911\":\"HSPB1\",\"912\":\"TYMS\",\"913\":\"RPN1\",\"914\":\"RPN2\",\"915\":\"GNAI2\",\"916\":\"SLC4A2\",\"917\":\"ATP1A1\",\"918\":\"ATP1B1\",\"919\":\"APP\",\"920\":\"HMGN1\",\"921\":\"SLC25A5\",\"922\":\"ISG15\",\"923\":\"PCCA\",\"924\":\"PCCB\",\"925\":\"ALPL\",\"926\":\"ALPP\",\"927\":\"EIF2S1\",\"928\":\"HMGN2\",\"929\":\"ICAM1\",\"930\":\"RPLP1\",\"931\":\"RPLP2\",\"932\":\"RPLP0\",\"933\":\"POLR3D\",\"934\":\"CLEC3B\",\"935\":\"SSB\",\"936\":\"TFAP2A\",\"937\":\"ITGB1\",\"938\":\"KRT18\",\"939\":\"KRT8\",\"940\":\"COL5A2\",\"941\":\"UROD\",\"942\":\"INSR\",\"943\":\"FYN\",\"944\":\"GLA\",\"945\":\"GSN\",\"946\":\"RB1\",\"947\":\"PTMA\",\"948\":\"CDK1\",\"949\":\"ATP5F1B\",\"950\":\"S100A6\",\"951\":\"EIF4E\",\"952\":\"CKM\",\"953\":\"ENO1\",\"954\":\"PYGL\",\"955\":\"GPI\",\"956\":\"POLB\",\"957\":\"NPM1\",\"958\":\"TPM3\",\"959\":\"ITGAV\",\"960\":\"LPL\",\"961\":\"HEXA\",\"962\":\"SERPINE2\",\"963\":\"EPHX1\",\"964\":\"DBI\",\"965\":\"LDHB\",\"966\":\"CENPB\",\"967\":\"GPX1\",\"968\":\"P4HB\",\"969\":\"H1F0\",\"970\":\"CTSD\",\"971\":\"ANXA2;ANXA2P2\",\"972\":\"CAPN1\",\"973\":\"TUBB\",\"974\":\"PSAP\",\"975\":\"HEXB\",\"976\":\"CTSL\",\"977\":\"PFN1\",\"978\":\"APRT\",\"979\":\"EPRS\",\"980\":\"CTSB\",\"981\":\"HSP90AA1\",\"982\":\"HNRNPC\",\"983\":\"UQCRH;UQCRHL\",\"984\":\"LAMB1\",\"985\":\"YES1\",\"986\":\"LYN\",\"987\":\"RET\",\"988\":\"TPM2\",\"989\":\"TPM2\",\"990\":\"FH\",\"991\":\"ERCC1\",\"992\":\"THBS1\",\"993\":\"SP1\",\"994\":\"IGF1R\",\"995\":\"ANXA6\",\"996\":\"RHOC\",\"997\":\"CD55\",\"998\":\"ABCB1\",\"999\":\"SLC3A2\",\"1000\":\"SLC3A2\",\"1001\":\"GUSB\",\"1002\":\"PFKM\",\"1003\":\"HSP90AB1\",\"1004\":\"SRPRA\",\"1005\":\"ASNS\",\"1006\":\"MME\",\"1007\":\"PDHA1\",\"1008\":\"COL4A2\",\"1009\":\"CYC1\",\"1010\":\"SNRPB2\",\"1011\":\"MET\",\"1012\":\"MELTF\",\"1013\":\"SNRNP70\",\"1014\":\"ITGA5\",\"1015\":\"NFIC\",\"1016\":\"VIM\",\"1017\":\"RPS17\",\"1018\":\"KRT7\",\"1019\":\"GNAI3\",\"1020\":\"ANXA5\",\"1021\":\"KRT16\",\"1022\":\"RPSA\",\"1023\":\"ROS1\",\"1024\":\"CD63\",\"1025\":\"MRPL3\",\"1026\":\"SNRPA\",\"1027\":\"FGF2\",\"1028\":\"ACAA1\",\"1029\":\"SRP19\",\"1030\":\"SNRPC\",\"1031\":\"LGALS1\",\"1032\":\"QDPR\",\"1033\":\"HMGB1\",\"1034\":\"TPM1\",\"1035\":\"CLTA\",\"1036\":\"CLTB\",\"1037\":\"ANXA4\",\"1038\":\"CNP\",\"1039\":\"HMOX1\",\"1040\":\"DLD\",\"1041\":\"HNRNPA1;HNRNPA1L2\",\"1042\":\"HNRNPA1\",\"1043\":\"SNRPA1\",\"1044\":\"COX6C\",\"1045\":\"C1S\",\"1046\":\"PARP1\",\"1047\":\"POLA1\",\"1048\":\"IFIT2\",\"1049\":\"IFIT1\",\"1050\":\"ALPI\",\"1051\":\"FURIN\",\"1052\":\"LTA4H\",\"1053\":\"ALDOC\",\"1054\":\"C4A;C4B_2\",\"1055\":\"H2AFZ;H2AFV\",\"1056\":\"HIST1H2AH;HIST2H2AA4;HIST1H2AD;HIST1H2AM;HIST1H2AJ;H2AFJ;HIST2H2AC;HIST1H2AC;HIST3H2A;HIST1H2AE\",\"1057\":\"FBXO45\",\"1058\":\"DERPC\",\"1059\":\"CHTF8\",\"1060\":\"POTEI\",\"1061\":\"ZNF865\",\"1062\":\"PRSS56\",\"1063\":\"RAB34\",\"1064\":\"HSPA1A;HSPA1B\",\"1065\":\"U2AF1L5;U2AF1\",\"1066\":\"CBSL;CBS\",\"1067\":\"CALM3;CALM2;CALM1\",\"1068\":\"CSB-PGBD3;PGBD3\",\"1069\":\"POLR1D\",\"1070\":\"NBPF9\",\"1071\":\"FDX1\",\"1072\":\"RO60\",\"1073\":\"MYBL2\",\"1074\":\"GAA\",\"1075\":\"RRAS\",\"1076\":\"HLA-A;HLA-A\",\"1077\":\"ARAF\",\"1078\":\"HIST1H1E\",\"1079\":\"DLAT\",\"1080\":\"PTPRF\",\"1081\":\"NR2F6\",\"1082\":\"TXN\",\"1083\":\"COX5B\",\"1084\":\"CTSA\",\"1085\":\"MGST1\",\"1086\":\"PRKAR1A\",\"1087\":\"TFPI\",\"1088\":\"ESD\",\"1089\":\"HSPD1\",\"1090\":\"CLU\",\"1091\":\"HSPA5\",\"1092\":\"LAMC1\",\"1093\":\"ACP2\",\"1094\":\"HSPA8\",\"1095\":\"SLC2A1\",\"1096\":\"SLC2A3;SLC2A14\",\"1097\":\"EPB41\",\"1098\":\"UMPS\",\"1099\":\"PDHB\",\"1100\":\"DBT\",\"1101\":\"PYGB\",\"1102\":\"RALA\",\"1103\":\"RALB\",\"1104\":\"SPTB\",\"1105\":\"LAMP1\",\"1106\":\"ACADM\",\"1107\":\"TOP1\",\"1108\":\"TOP2A\",\"1109\":\"G6PD\",\"1110\":\"UBL4A\",\"1111\":\"ESRRA\",\"1112\":\"PC\",\"1113\":\"DMD\",\"1114\":\"MTHFD1\",\"1115\":\"EPX\",\"1116\":\"IGF2R\",\"1117\":\"ADH5\",\"1118\":\"CDK4\",\"1119\":\"PRPS2\",\"1120\":\"PABPC1\",\"1121\":\"PCNA\",\"1122\":\"HARS\",\"1123\":\"COL6A3\",\"1124\":\"SLC25A4\",\"1125\":\"SLC25A6\",\"1126\":\"F5\",\"1127\":\"IMPDH2\",\"1128\":\"TPR\",\"1129\":\"CKB\",\"1130\":\"ANXA3\",\"1131\":\"CKMT1B\",\"1132\":\"BCKDHA\",\"1133\":\"ACTN1\",\"1134\":\"SRC\",\"1135\":\"PEPD\",\"1136\":\"XRCC6\",\"1137\":\"XRCC5\",\"1138\":\"UNG\",\"1139\":\"NR2C1\",\"1140\":\"COX4I1\",\"1141\":\"ALAS1\",\"1142\":\"IFI30\",\"1143\":\"LAMP2\",\"1144\":\"RNH1\",\"1145\":\"BMP1\",\"1146\":\"CYBA\",\"1147\":\"VCAN\",\"1148\":\"RARG\",\"1149\":\"EEF2\",\"1150\":\"KRT10\",\"1151\":\"KRT13\",\"1152\":\"PDIA4\",\"1153\":\"P4HA1\",\"1154\":\"TPT1\",\"1155\":\"F3\",\"1156\":\"HLA-E\",\"1157\":\"PLS3\",\"1158\":\"APEH\",\"1159\":\"ETFA\",\"1160\":\"GYS1\",\"1161\":\"PRKAR2A\",\"1162\":\"ENO3\",\"1163\":\"COL11A2\",\"1164\":\"GTF2F2\",\"1165\":\"CD59\",\"1166\":\"MTHFD2\",\"1167\":\"MIF\",\"1168\":\"CD99\",\"1169\":\"PRKCSH\",\"1170\":\"FDPS\",\"1171\":\"TRIM27\",\"1172\":\"CPM\",\"1173\":\"COX7A2\",\"1174\":\"AKR1A1\",\"1175\":\"PKM\",\"1176\":\"HSP90B1\",\"1177\":\"CCNB1\",\"1178\":\"MYL6B\",\"1179\":\"IDE\",\"1180\":\"COX6B1\",\"1181\":\"POU2F1\",\"1182\":\"HNRNPL\",\"1183\":\"DARS\",\"1184\":\"JUP\",\"1185\":\"UQCRB\",\"1186\":\"AKR1B1\",\"1187\":\"PVR\",\"1188\":\"GSPT1\",\"1189\":\"IFNGR1\",\"1190\":\"ARSA\",\"1191\":\"B4GALT1\",\"1192\":\"EZR\",\"1193\":\"FOLR1\",\"1194\":\"ATF2\",\"1195\":\"UCHL3\",\"1196\":\"FOSL2\",\"1197\":\"CD46\",\"1198\":\"CD46\",\"1199\":\"NME1\",\"1200\":\"NQO1\",\"1201\":\"GNS\",\"1202\":\"PHKG2\",\"1203\":\"HIVEP1\",\"1204\":\"ARSB\",\"1205\":\"RPS2\",\"1206\":\"TCF3\",\"1207\":\"DSP\",\"1208\":\"RPA2\",\"1209\":\"COX7C\",\"1210\":\"TIMP2\",\"1211\":\"NPR1\",\"1212\":\"CD44\",\"1213\":\"NQO2\",\"1214\":\"ITGB4\",\"1215\":\"CBR1\",\"1216\":\"ACADS\",\"1217\":\"SLC25A16\",\"1218\":\"GLB1\",\"1219\":\"NCK1\",\"1220\":\"GCFC2\",\"1221\":\"HIST1H1B\",\"1222\":\"HIST1H1C\",\"1223\":\"POR\",\"1224\":\"FER\",\"1225\":\"ATP2A2\",\"1226\":\"STMN1\",\"1227\":\"YBX3\",\"1228\":\"ZNF24\",\"1229\":\"ZKSCAN1\",\"1230\":\"NAGA\",\"1231\":\"HMGA1\",\"1232\":\"ZNF8\",\"1233\":\"TMEM11\",\"1234\":\"GOT1\",\"1235\":\"PRKCA\",\"1236\":\"JUNB\",\"1237\":\"ITGA2\",\"1238\":\"NPR3\",\"1239\":\"SMPD1\",\"1240\":\"UBTF\",\"1241\":\"ATF7\",\"1242\":\"NDUFB7\",\"1243\":\"PRKACA\",\"1244\":\"CAPN2\",\"1245\":\"CEBPB\",\"1246\":\"PTPN2\",\"1247\":\"AMD1\",\"1248\":\"CTPS1\",\"1249\":\"ENG\",\"1250\":\"DDX5\",\"1251\":\"PFKL\",\"1252\":\"GM2A\",\"1253\":\"LGALS3\",\"1254\":\"PSMC3\",\"1255\":\"TCP1\",\"1256\":\"PTPN1\",\"1257\":\"ERCC2\",\"1258\":\"RPL35A\",\"1259\":\"ITGB5\",\"1260\":\"ARF4\",\"1261\":\"RPL7\",\"1262\":\"VCL\",\"1263\":\"PTPRA\",\"1264\":\"SON\",\"1265\":\"NELFE\",\"1266\":\"RPL17\",\"1267\":\"PGAM1\",\"1268\":\"RCC1\",\"1269\":\"SDC1\",\"1270\":\"ATF6\",\"1271\":\"LIG1\",\"1272\":\"ATP5PF\",\"1273\":\"XRCC1\",\"1274\":\"PAM\",\"1275\":\"PLCG1\",\"1276\":\"CD58\",\"1277\":\"VCAM1\",\"1278\":\"NCL\",\"1279\":\"HK1\",\"1280\":\"POLR2C\",\"1281\":\"POLR2E\",\"1282\":\"NDUFV2\",\"1283\":\"TNFRSF1A\",\"1284\":\"ERCC3\",\"1285\":\"EIF2AK2\",\"1286\":\"SRM\",\"1287\":\"SLC9A1\",\"1288\":\"CSNK2A2\",\"1289\":\"RXRA\",\"1290\":\"NFKB1\",\"1291\":\"TYMP\",\"1292\":\"ATP2B1\",\"1293\":\"EIF2S2\",\"1294\":\"ANXA7\",\"1295\":\"TBP;TBPL2\",\"1296\":\"CCNA2\",\"1297\":\"BTF3\",\"1298\":\"RAB3A\",\"1299\":\"RAB4A\",\"1300\":\"RAB5A\",\"1301\":\"RAB6A\",\"1302\":\"MSH3\",\"1303\":\"PSMB1\",\"1304\":\"M6PR\",\"1305\":\"ATP4A\",\"1306\":\"COX5A\",\"1307\":\"LMNB1\",\"1308\":\"CAST\",\"1309\":\"EFNA1\",\"1310\":\"IMPDH1\",\"1311\":\"C4BPB\",\"1312\":\"COL5A1\",\"1313\":\"NEB\",\"1314\":\"AGA\",\"1315\":\"PTMS\",\"1316\":\"CDK11B;CDK11A\",\"1317\":\"GSTM3\",\"1318\":\"ATP6V1B2\",\"1319\":\"ATP6V1C1\",\"1320\":\"CSRP1\",\"1321\":\"FLNA\",\"1322\":\"NF1\",\"1323\":\"ACO1\",\"1324\":\"KITLG\",\"1325\":\"NT5E\",\"1326\":\"TAF1;TAF1L\",\"1327\":\"VDAC1\",\"1328\":\"SDHB\",\"1329\":\"CD9\",\"1330\":\"BCKDHB\",\"1331\":\"COMT\",\"1332\":\"BMP6\",\"1333\":\"MMUT\",\"1334\":\"OSBP\",\"1335\":\"PCMT1\",\"1336\":\"FBL\",\"1337\":\"GART\",\"1338\":\"PAICS\",\"1339\":\"SCP2\",\"1340\":\"UBA1\",\"1341\":\"NME2\",\"1342\":\"USF1\",\"1343\":\"FGFR4\",\"1344\":\"FDXR\",\"1345\":\"HNRNPA2B1\",\"1346\":\"RFX1\",\"1347\":\"CBL\",\"1348\":\"PRKACB\",\"1349\":\"UQCRC2\",\"1350\":\"NR4A1\",\"1351\":\"FECH\",\"1352\":\"FBLN1\",\"1353\":\"TCEA1\",\"1354\":\"PTGS1\",\"1355\":\"ITGA6\",\"1356\":\"SFPQ\",\"1357\":\"TUBG1;TUBG2\",\"1358\":\"PPIB\",\"1359\":\"ME2\",\"1360\":\"WARS\",\"1361\":\"RPS3\",\"1362\":\"GCSH\",\"1363\":\"JAK1\",\"1364\":\"SP100\",\"1365\":\"MCC\",\"1366\":\"AHCY\",\"1367\":\"CFL1\",\"1368\":\"EIF4B\",\"1369\":\"ATP2B4\",\"1370\":\"CPT2\",\"1371\":\"DTYMK\",\"1372\":\"RRM1\",\"1373\":\"LAMA2\",\"1374\":\"EEF1B2\",\"1375\":\"ATP5PB\",\"1376\":\"ACP1\",\"1377\":\"ACAT1\",\"1378\":\"CCNC\",\"1379\":\"POLR2A\",\"1380\":\"CDK2\",\"1381\":\"APC\",\"1382\":\"GRK2\",\"1383\":\"MCM3\",\"1384\":\"MPST\",\"1385\":\"LAMA1\",\"1386\":\"RPS12\",\"1387\":\"BRD2\",\"1388\":\"FAS\",\"1389\":\"YY1\",\"1390\":\"DNAJB1\",\"1391\":\"ATP5F1A\",\"1392\":\"PSMA1\",\"1393\":\"PSMA2\",\"1394\":\"PSMA3\",\"1395\":\"PSMA4\",\"1396\":\"S100P\",\"1397\":\"ITGA3\",\"1398\":\"MSN\",\"1399\":\"PTPN3\",\"1400\":\"DDX6\",\"1401\":\"DNMT1\",\"1402\":\"U2AF2\",\"1403\":\"RPL13\",\"1404\":\"IVD\",\"1405\":\"S100A4\",\"1406\":\"MGAT1\",\"1407\":\"HMGB2\",\"1408\":\"PTBP1\",\"1409\":\"TARS\",\"1410\":\"VARS\",\"1411\":\"EEF1G\",\"1412\":\"FKBP2\",\"1413\":\"STOM\",\"1414\":\"AK4\",\"1415\":\"ANXA13\",\"1416\":\"YWHAQ\",\"1417\":\"MAPK3\",\"1418\":\"MARK3\",\"1419\":\"ARNT\",\"1420\":\"RPL10\",\"1421\":\"RPA1\",\"1422\":\"APEX1\",\"1423\":\"CAD\",\"1424\":\"CALR\",\"1425\":\"MAP4\",\"1426\":\"MAP4\",\"1427\":\"MAP4\",\"1428\":\"CANX\",\"1429\":\"PSMB9\",\"1430\":\"PSMA5\",\"1431\":\"PSMB4\",\"1432\":\"PSMB6\",\"1433\":\"PSMB5\",\"1434\":\"ABCD3\",\"1435\":\"TMOD1\",\"1436\":\"ITPRID2\",\"1437\":\"PEX2\",\"1438\":\"NDUFS1\",\"1439\":\"POLD1\",\"1440\":\"TEAD1\",\"1441\":\"SMARCA1\",\"1442\":\"MAPK1\",\"1443\":\"RXRB\",\"1444\":\"ERCC5\",\"1445\":\"GRN\",\"1446\":\"LAP3\",\"1447\":\"GTF2E1\",\"1448\":\"GTF2E2\",\"1449\":\"PCSK6\",\"1450\":\"TPP2\",\"1451\":\"IMPA1\",\"1452\":\"EPHA2\",\"1453\":\"PTPN6\",\"1454\":\"SHC1\",\"1455\":\"MPG\",\"1456\":\"CRABP2\",\"1457\":\"ARID4A\",\"1458\":\"KDM5A\",\"1459\":\"COL4A5\",\"1460\":\"TKT\",\"1461\":\"RBMS1\",\"1462\":\"PML\",\"1463\":\"EEF1D\",\"1464\":\"EEF1D\",\"1465\":\"MARCKS\",\"1466\":\"GNA11\",\"1467\":\"ALDH4A1\",\"1468\":\"ERP29\",\"1469\":\"PRDX6\",\"1470\":\"BLVRB\",\"1471\":\"PRDX5\",\"1472\":\"DDT;DDTL\",\"1473\":\"GCHFR\",\"1474\":\"PRDX3\",\"1475\":\"ATP5F1D\",\"1476\":\"RPL12\",\"1477\":\"ECHS1\",\"1478\":\"CMPK1\",\"1479\":\"PEBP1\",\"1480\":\"PDIA3\",\"1481\":\"PPP2R1A\",\"1482\":\"PPP2R1B\",\"1483\":\"CDC27\",\"1484\":\"CCND3\",\"1485\":\"PPIF\",\"1486\":\"NKTR\",\"1487\":\"NMT1\",\"1488\":\"HLA-B;HLA-B;HLA-B;HLA-B;HLA-B;HLA-B\",\"1489\":\"HLA-B;HLA-B;HLA-B;HLA-B;HLA-B;HLA-B\",\"1490\":\"HLA-C;HLA-C\",\"1491\":\"HMOX2\",\"1492\":\"ADSS\",\"1493\":\"AXL\",\"1494\":\"LRPAP1\",\"1495\":\"TSPO\",\"1496\":\"ADSL\",\"1497\":\"CLIP1\",\"1498\":\"SRI\",\"1499\":\"SERPINB1\",\"1500\":\"SLC7A1\",\"1501\":\"ALDH1B1\",\"1502\":\"POLR2B\",\"1503\":\"SDHA\",\"1504\":\"GDI1\",\"1505\":\"MAT2A\",\"1506\":\"HOXD11\",\"1507\":\"CPS1\",\"1508\":\"RRM2\",\"1509\":\"SDC4\",\"1510\":\"TIA1\",\"1511\":\"SLC6A6\",\"1512\":\"DNAJA1\",\"1513\":\"AKT2\",\"1514\":\"UQCRC1\",\"1515\":\"HIBADH\",\"1516\":\"ATIC\",\"1517\":\"HNRNPH3\",\"1518\":\"HNRNPH1\",\"1519\":\"YWHAB\",\"1520\":\"SFN\",\"1521\":\"STIP1\",\"1522\":\"S100A11\",\"1523\":\"L1CAM\",\"1524\":\"PRDX2\",\"1525\":\"ARRB2\",\"1526\":\"GK;GK3P\",\"1527\":\"PYCR1\",\"1528\":\"HPD\",\"1529\":\"GTF2H1\",\"1530\":\"STX2\",\"1531\":\"CTH\",\"1532\":\"RPL9P9\",\"1533\":\"CD70\",\"1534\":\"ACSL1\",\"1535\":\"KIF5B\",\"1536\":\"CSTF2\",\"1537\":\"DUT\",\"1538\":\"ABCC1\",\"1539\":\"CKS2\",\"1540\":\"ABCD1\",\"1541\":\"KDELR2\",\"1542\":\"TTK\",\"1543\":\"MCM4\",\"1544\":\"MCM5\",\"1545\":\"MCM7\",\"1546\":\"GALNS\",\"1547\":\"SDC2\",\"1548\":\"SHMT1\",\"1549\":\"SHMT2\",\"1550\":\"HSPA4\",\"1551\":\"GPC1\",\"1552\":\"CTNNA1\",\"1553\":\"CTNNB1\",\"1554\":\"BMI1\",\"1555\":\"PHB\",\"1556\":\"SERPINB6\",\"1557\":\"NF2\",\"1558\":\"RDX\",\"1559\":\"RPA3\",\"1560\":\"RFC4\",\"1561\":\"RFC2\",\"1562\":\"RFC1\",\"1563\":\"RPL22\",\"1564\":\"GTF2F1\",\"1565\":\"SPR\",\"1566\":\"RORA\",\"1567\":\"KRT9\",\"1568\":\"FBN1\",\"1569\":\"AGL\",\"1570\":\"MYH9\",\"1571\":\"MYH10\",\"1572\":\"COPB2\",\"1573\":\"SOAT1\",\"1574\":\"ADD1\",\"1575\":\"BSG\",\"1576\":\"TIMP3\",\"1577\":\"FUS\",\"1578\":\"NUP214\",\"1579\":\"DEK\",\"1580\":\"ATP7B\",\"1581\":\"GLRX\",\"1582\":\"AHR\",\"1583\":\"KRT2\",\"1584\":\"HMGCL\",\"1585\":\"FLT4\",\"1586\":\"PSMC2\",\"1587\":\"ARL2\",\"1588\":\"ARL3\",\"1589\":\"TRIM23\",\"1590\":\"MAP2K2\",\"1591\":\"ATP5F1C\",\"1592\":\"ATP6V1E1\",\"1593\":\"CPOX\",\"1594\":\"ARR3\",\"1595\":\"RPL4\",\"1596\":\"LONP1\",\"1597\":\"PGM1\",\"1598\":\"PPP1CC\",\"1599\":\"BMPR1A\",\"1600\":\"TGFBR1\",\"1601\":\"GNL1\",\"1602\":\"LTBR\",\"1603\":\"SERPINB5\",\"1604\":\"POLR2I\",\"1605\":\"SERPINF1\",\"1606\":\"SREBF1\",\"1607\":\"DLST\",\"1608\":\"GPX4\",\"1609\":\"SRP14\",\"1610\":\"TGFBR2\",\"1611\":\"NUP62\",\"1612\":\"HPCAL1\",\"1613\":\"FDFT1\",\"1614\":\"ZEB1\",\"1615\":\"PIGA\",\"1616\":\"TAGLN2\",\"1617\":\"TALDO1\",\"1618\":\"ETFB\",\"1619\":\"RBMX\",\"1620\":\"BRCA1\",\"1621\":\"COIL\",\"1622\":\"GGCX\",\"1623\":\"LIPA\",\"1624\":\"ATP6V1A\",\"1625\":\"HSPA9\",\"1626\":\"EIF4A3\",\"1627\":\"IGHMBP2\",\"1628\":\"RPS19\",\"1629\":\"RPL3\",\"1630\":\"DDOST\",\"1631\":\"ANP32A\",\"1632\":\"FEN1\",\"1633\":\"CUX1\",\"1634\":\"MMP12\",\"1635\":\"CAPG\",\"1636\":\"CAP2\",\"1637\":\"IL6ST\",\"1638\":\"TXLNA\",\"1639\":\"CCT6A\",\"1640\":\"NNMT\",\"1641\":\"PBX1\",\"1642\":\"PBX2\",\"1643\":\"RPL13A;RPL13AP3\",\"1644\":\"ARL1\",\"1645\":\"MLH1\",\"1646\":\"STAT3\",\"1647\":\"USP8\",\"1648\":\"PEX19\",\"1649\":\"MDH1\",\"1650\":\"MDH2\",\"1651\":\"RFC5\",\"1652\":\"RFC3\",\"1653\":\"HADHA\",\"1654\":\"EIF2S3;EIF2S3B\",\"1655\":\"ID1\",\"1656\":\"ETV3\",\"1657\":\"EIF2D\",\"1658\":\"WNT5A\",\"1659\":\"BUD31\",\"1660\":\"NAA10\",\"1661\":\"KDM5C\",\"1662\":\"PPP1R2\",\"1663\":\"CSK\",\"1664\":\"PNPLA4\",\"1665\":\"GARS\",\"1666\":\"IARS\",\"1667\":\"TNFSF9\",\"1668\":\"SLC19A1\",\"1669\":\"EIF1;EIF1B\",\"1670\":\"PRKCI\",\"1671\":\"ACTR1B\",\"1672\":\"ECI1\",\"1673\":\"TMPO\",\"1674\":\"TMPO\",\"1675\":\"STAT1\",\"1676\":\"STAT6\",\"1677\":\"GRIA1\",\"1678\":\"MTREX\",\"1679\":\"PIK3CA\",\"1680\":\"PIK3CB\",\"1681\":\"MTOR\",\"1682\":\"PI4KA\",\"1683\":\"EPS15\",\"1684\":\"CASP3\",\"1685\":\"CASP2\",\"1686\":\"DPP6\",\"1687\":\"RPS27\",\"1688\":\"MATK\",\"1689\":\"TEC\",\"1690\":\"ABL2\",\"1691\":\"HELZ\",\"1692\":\"NCAPD3\",\"1693\":\"RBM34\",\"1694\":\"LIFR\",\"1695\":\"LRPPRC\",\"1696\":\"ACAA2\",\"1697\":\"CDKN2A\",\"1698\":\"PRCP\",\"1699\":\"HTT\",\"1700\":\"ECE1\",\"1701\":\"SLC1A3\",\"1702\":\"SLC1A4\",\"1703\":\"PAFAH1B1\",\"1704\":\"MCAM\",\"1705\":\"CRAT\",\"1706\":\"MATR3\",\"1707\":\"MSH2\",\"1708\":\"GRK6\",\"1709\":\"BTD\",\"1710\":\"GPD2\",\"1711\":\"SSR1\",\"1712\":\"ALDH3B1\",\"1713\":\"PTPN9\",\"1714\":\"RANBP1\",\"1715\":\"NAMPT\",\"1716\":\"PSMC4\",\"1717\":\"TSFM\",\"1718\":\"PPIC\",\"1719\":\"VDAC2\",\"1720\":\"ACADSB\",\"1721\":\"CBX5\",\"1722\":\"USP5\",\"1723\":\"MAP2K4\",\"1724\":\"MKI67\",\"1725\":\"RANGAP1\",\"1726\":\"RECQL\",\"1727\":\"NOP2\",\"1728\":\"ATRX\",\"1729\":\"CRK\",\"1730\":\"CRKL\",\"1731\":\"MTIF2\",\"1732\":\"BAG6\",\"1733\":\"NSF\",\"1734\":\"NOTCH1\",\"1735\":\"MAP2K3\",\"1736\":\"BRCC3\",\"1737\":\"RPL27A\",\"1738\":\"RPL5\",\"1739\":\"RPL21\",\"1740\":\"RPL28\",\"1741\":\"RPS9\",\"1742\":\"RPS5\",\"1743\":\"RPS10\",\"1744\":\"GNPDA1\",\"1745\":\"NEDD4\",\"1746\":\"YAP1\",\"1747\":\"UTRN\",\"1748\":\"IQGAP1\",\"1749\":\"GYG1\",\"1750\":\"STT3A\",\"1751\":\"PLA2G4A\",\"1752\":\"CAPZA2\",\"1753\":\"CAPZB\",\"1754\":\"EIF1AX;EIF1AY\",\"1755\":\"ALDH1A3\",\"1756\":\"QARS\",\"1757\":\"RPL29\",\"1758\":\"ZFP36L2\",\"1759\":\"UQCRFS1\",\"1760\":\"ATP5PO\",\"1761\":\"LIMS1\",\"1762\":\"SLC6A9\",\"1763\":\"PREP\",\"1764\":\"ME1\",\"1765\":\"IREB2\",\"1766\":\"RFX5\",\"1767\":\"PIP4K2A\",\"1768\":\"ARCN1\",\"1769\":\"LSS\",\"1770\":\"GCLC\",\"1771\":\"GCLM\",\"1772\":\"CD151\",\"1773\":\"NRIP1\",\"1774\":\"TRAPPC10\",\"1775\":\"PSMD8\",\"1776\":\"PRRC2A\",\"1777\":\"GSS\",\"1778\":\"CCT5\",\"1779\":\"PTDSS1\",\"1780\":\"NES\",\"1781\":\"HSPA13\",\"1782\":\"CSNK1A1\",\"1783\":\"CSNK1D\",\"1784\":\"IDH2\",\"1785\":\"PITPNB\",\"1786\":\"CD97\",\"1787\":\"POLD2\",\"1788\":\"MARCKSL1\",\"1789\":\"PXN\",\"1790\":\"CAMLG\",\"1791\":\"NR2C2\",\"1792\":\"ALDH9A1\",\"1793\":\"RPL34\",\"1794\":\"RPIA\",\"1795\":\"LMAN1\",\"1796\":\"SLC11A2\",\"1797\":\"NASP\",\"1798\":\"FASN\",\"1799\":\"CDK8\",\"1800\":\"FNTA\",\"1801\":\"DHPS\",\"1802\":\"CCT3\",\"1803\":\"MRPL19\",\"1804\":\"ARRB1\",\"1805\":\"TUFM\",\"1806\":\"ALDH7A1\",\"1807\":\"CDC34\",\"1808\":\"CYB561\",\"1809\":\"CENPF\",\"1810\":\"SRP9\",\"1811\":\"UBE2A\",\"1812\":\"PCYT1A\",\"1813\":\"AARS\",\"1814\":\"CARS\",\"1815\":\"HARS2\",\"1816\":\"SARS\",\"1817\":\"PPM1F\",\"1818\":\"MAN2A2\",\"1819\":\"PRIM1\",\"1820\":\"PRIM2\",\"1821\":\"CSNK1E\",\"1822\":\"ARL4D\",\"1823\":\"CTCF\",\"1824\":\"PSMB3\",\"1825\":\"PSMB2\",\"1826\":\"MCM2\",\"1827\":\"THBS3\",\"1828\":\"ACADVL\",\"1829\":\"YLPM1\",\"1830\":\"VPS41\",\"1831\":\"TMED10\",\"1832\":\"RBM25\",\"1833\":\"NUMB\",\"1834\":\"CLK3\",\"1835\":\"PSEN1\",\"1836\":\"EIF2B2\",\"1837\":\"HINT1\",\"1838\":\"NUP153\",\"1839\":\"RANBP2\",\"1840\":\"RGS19\",\"1841\":\"TSC2\",\"1842\":\"NDUFV1\",\"1843\":\"GSK3A\",\"1844\":\"GSK3B\",\"1845\":\"TAF6\",\"1846\":\"NT5C2\",\"1847\":\"SEPHS1\",\"1848\":\"MTHFS\",\"1849\":\"GMPS\",\"1850\":\"LIG3\",\"1851\":\"LIG4\",\"1852\":\"MRE11\",\"1853\":\"GNAQ\",\"1854\":\"IDH3A\",\"1855\":\"SULT1A2;SULT1A1\",\"1856\":\"CRIP1\",\"1857\":\"PPOX\",\"1858\":\"GDI2\",\"1859\":\"EMD\",\"1860\":\"CPT1A\",\"1861\":\"SLC26A2\",\"1862\":\"SERPINH1\",\"1863\":\"ST13;ST13P4\",\"1864\":\"PEX5\",\"1865\":\"ERF\",\"1866\":\"VASP\",\"1867\":\"DNM2\",\"1868\":\"METAP2\",\"1869\":\"NUDT2\",\"1870\":\"CDK7\",\"1871\":\"TOB1\",\"1872\":\"KNTC1\",\"1873\":\"CDK9\",\"1874\":\"LRBA\",\"1875\":\"BCAM\",\"1876\":\"PPT1\",\"1877\":\"RPL14\",\"1878\":\"CCT8\",\"1879\":\"CCT4\",\"1880\":\"ANXA11\",\"1881\":\"PAPOLA\",\"1882\":\"FXR1\",\"1883\":\"FXR2\",\"1884\":\"RAB5C\",\"1885\":\"RAB7A\",\"1886\":\"RAB9A\",\"1887\":\"RAB13\",\"1888\":\"RAB27A\",\"1889\":\"DAP\",\"1890\":\"DAP3\",\"1891\":\"DUSP3\",\"1892\":\"MMP15\",\"1893\":\"DNA2\",\"1894\":\"SMARCA2\",\"1895\":\"SMARCA4\",\"1896\":\"IDH3G\",\"1897\":\"GALK1\",\"1898\":\"SSR4\",\"1899\":\"BCAP31\",\"1900\":\"MECP2\",\"1901\":\"HCFC1\",\"1902\":\"IRAK1\",\"1903\":\"CAV2\",\"1904\":\"ALDH3A2\",\"1905\":\"ALDH5A1\",\"1906\":\"HSD17B4\",\"1907\":\"PSMD7\",\"1908\":\"SGSH\",\"1909\":\"STAT5B;STAT5A\",\"1910\":\"CLCN3\",\"1911\":\"CLCN7\",\"1912\":\"DYNLT3\",\"1913\":\"VAMP7\",\"1914\":\"RPS6KA3\",\"1915\":\"AFF1\",\"1916\":\"HDGF\",\"1917\":\"CCNH\",\"1918\":\"MNAT1\",\"1919\":\"NEK2\",\"1920\":\"UBE2E1\",\"1921\":\"NDUFA8\",\"1922\":\"HNRNPA3\",\"1923\":\"PGD\",\"1924\":\"HNRNPM\",\"1925\":\"KPNA2\",\"1926\":\"KPNA1\",\"1927\":\"NCBP2\",\"1928\":\"RAP1GDS1\",\"1929\":\"JAK3\",\"1930\":\"POLR2H\",\"1931\":\"POLR2J;POLR2J3\",\"1932\":\"MAP2K6\",\"1933\":\"ARHGDIA\",\"1934\":\"SLC7A2\",\"1935\":\"AGFG1\",\"1936\":\"HNRNPF\",\"1937\":\"STAT2\",\"1938\":\"MSH6\",\"1939\":\"KIF11\",\"1940\":\"VAV2\",\"1941\":\"ZNF131\",\"1942\":\"ZNF143\",\"1943\":\"RBM5\",\"1944\":\"RIDA\",\"1945\":\"SMS\",\"1946\":\"HK2\",\"1947\":\"MRPL12\",\"1948\":\"NDST1\",\"1949\":\"THOP1\",\"1950\":\"CAPZA1\",\"1951\":\"CRIP2\",\"1952\":\"NUP98\",\"1953\":\"BLVRA\",\"1954\":\"SLC25A1\",\"1955\":\"PPP5C\",\"1956\":\"PLK1\",\"1957\":\"DAPK1\",\"1958\":\"ARFIP2\",\"1959\":\"ARFIP1\",\"1960\":\"NUBP1\",\"1961\":\"ACLY\",\"1962\":\"METAP1\",\"1963\":\"SUCLG1\",\"1964\":\"MVD\",\"1965\":\"RABGGTB\",\"1966\":\"COPB1\",\"1967\":\"COPA\",\"1968\":\"CTSC\",\"1969\":\"CLTCL1\",\"1970\":\"AP3M2\",\"1971\":\"AP2S1\",\"1972\":\"HCCS\",\"1973\":\"SLC5A3\",\"1974\":\"TTC3\",\"1975\":\"SMTN\",\"1976\":\"PLAAT3\",\"1977\":\"SLC16A1\",\"1978\":\"IST1\",\"1979\":\"SEC24C\",\"1980\":\"SUB1\",\"1981\":\"POLG\",\"1982\":\"CLNS1A\",\"1983\":\"BLM\",\"1984\":\"RARS\",\"1985\":\"HIRA\",\"1986\":\"ATXN1\",\"1987\":\"ATN1\",\"1988\":\"PMS1\",\"1989\":\"PMS2\",\"1990\":\"YARS\",\"1991\":\"USP14\",\"1992\":\"PRKAG1\",\"1993\":\"HSPA2\",\"1994\":\"ATP1B3\",\"1995\":\"RAD23B\",\"1996\":\"EPHA5\",\"1997\":\"EPHB4\",\"1998\":\"NAGLU\",\"1999\":\"GALC\",\"2000\":\"AK2\",\"2001\":\"GAS1\",\"2002\":\"EMP3\",\"2003\":\"ALDH18A1\",\"2004\":\"NAPA\",\"2005\":\"EIF5\",\"2006\":\"SLC12A2\",\"2007\":\"SLC12A3\",\"2008\":\"PSMD4\",\"2009\":\"DRG2\",\"2010\":\"CSE1L\",\"2011\":\"TMBIM6\",\"2012\":\"VCP\",\"2013\":\"MFAP1\",\"2014\":\"HADHB\",\"2015\":\"MANF\",\"2016\":\"MLLT10\",\"2017\":\"MLLT6\",\"2018\":\"ELL\",\"2019\":\"BRPF1\",\"2020\":\"NAP1L1\",\"2021\":\"CASP7\",\"2022\":\"ADK\",\"2023\":\"ADAR\",\"2024\":\"LAMB2\",\"2025\":\"FOXA1\",\"2026\":\"TPD52\",\"2027\":\"SEC13\",\"2028\":\"SNU13\",\"2029\":\"NPEPPS\",\"2030\":\"GFER\",\"2031\":\"HNRNPH2\",\"2032\":\"OXCT1\",\"2033\":\"EIF3B\",\"2034\":\"BID\",\"2035\":\"ATP5MF\",\"2036\":\"NDUFV3\",\"2037\":\"RRP1\",\"2038\":\"MARS\",\"2039\":\"ITGA1\",\"2040\":\"ARPP19\",\"2041\":\"MAZ\",\"2042\":\"ATP5ME\",\"2043\":\"EIF6\",\"2044\":\"CTBP2\",\"2045\":\"NDUFA6\",\"2046\":\"PEX3\",\"2047\":\"HSD17B7\",\"2048\":\"BCAR1\",\"2049\":\"STX17\",\"2050\":\"RWDD2B\",\"2051\":\"CFAP298\",\"2052\":\"WDR4\",\"2053\":\"TMEM33\",\"2054\":\"SYNJ2BP\",\"2055\":\"GEMIN4\",\"2056\":\"CORO7\",\"2057\":\"NUP107\",\"2058\":\"EEFSEC\",\"2059\":\"EPPK1\",\"2060\":\"SMIM11A\",\"2061\":\"MTPN\",\"2062\":\"YBEY\",\"2063\":\"NLRP6\",\"2064\":\"ARPC4\",\"2065\":\"CD81\",\"2066\":\"TPI1\",\"2067\":\"EIF3E\",\"2068\":\"SEC61B\",\"2069\":\"PTEN\",\"2070\":\"PPP4C\",\"2071\":\"GABARAPL2\",\"2072\":\"ROMO1\",\"2073\":\"UBE2G2\",\"2074\":\"MYL6\",\"2075\":\"EIF4A1\",\"2076\":\"RPS20\",\"2077\":\"SNAP25\",\"2078\":\"PRPS1\",\"2079\":\"PSMA6\",\"2080\":\"S100A10\",\"2081\":\"CDC42\",\"2082\":\"DSTN\",\"2083\":\"GMFB\",\"2084\":\"RAB8A\",\"2085\":\"SPCS3\",\"2086\":\"SRP54\",\"2087\":\"RAB2A\",\"2088\":\"RAB5B\",\"2089\":\"CKS1B\",\"2090\":\"RAB10\",\"2091\":\"CXCR4\",\"2092\":\"UBE2D2;UBE2D3\",\"2093\":\"UBE2M\",\"2094\":\"UBE2K\",\"2095\":\"UBE2N;UBE2NL\",\"2096\":\"RAB14\",\"2097\":\"ACTR3\",\"2098\":\"ACTR2\",\"2099\":\"ACTR1A\",\"2100\":\"COPS2\",\"2101\":\"ABCE1\",\"2102\":\"RAP1B;A6NIZ1\",\"2103\":\"RAP2B\",\"2104\":\"RPS3A\",\"2105\":\"RPL26\",\"2106\":\"PSME3\",\"2107\":\"RPL15\",\"2108\":\"MAGOHB;MAGOH\",\"2109\":\"RPL27\",\"2110\":\"ATP6V0D1\",\"2111\":\"PCBD1\",\"2112\":\"RPL37A\",\"2113\":\"RHOA\",\"2114\":\"RND3\",\"2115\":\"NAA20\",\"2116\":\"HSPE1\",\"2117\":\"SEC61A1\",\"2118\":\"VBP1\",\"2119\":\"STXBP1\",\"2120\":\"B2M\",\"2121\":\"DAD1\",\"2122\":\"NPC2\",\"2123\":\"COPZ1\",\"2124\":\"SUMO2;SUMO4\",\"2125\":\"UFM1\",\"2126\":\"DCAF7\",\"2127\":\"WDR5\",\"2128\":\"AP1S1\",\"2129\":\"LMO4\",\"2130\":\"NUTF2\",\"2131\":\"HNRNPK\",\"2132\":\"YWHAG\",\"2133\":\"USP46\",\"2134\":\"RRAS2\",\"2135\":\"TIMM10\",\"2136\":\"RPS7\",\"2137\":\"PPP1CA\",\"2138\":\"PPP1CB\",\"2139\":\"NCS1\",\"2140\":\"PSMC1\",\"2141\":\"PSMC5\",\"2142\":\"RPS8\",\"2143\":\"RPS15A\",\"2144\":\"RPS16\",\"2145\":\"YWHAE\",\"2146\":\"RPS14\",\"2147\":\"RPS23\",\"2148\":\"RPS18\",\"2149\":\"RPS29\",\"2150\":\"RPS13\",\"2151\":\"RPS11\",\"2152\":\"SNRPE\",\"2153\":\"SNRPF\",\"2154\":\"LSM6\",\"2155\":\"SNRPD1\",\"2156\":\"SNRPD2\",\"2157\":\"SNRPD3\",\"2158\":\"ARF6\",\"2159\":\"PSMC6\",\"2160\":\"RPL7A\",\"2161\":\"POLR2G\",\"2162\":\"ETF1\",\"2163\":\"CNBP\",\"2164\":\"RPS4X\",\"2165\":\"PPP2CB\",\"2166\":\"RHOB\",\"2167\":\"RPL23A\",\"2168\":\"RPS6\",\"2169\":\"HIST4H4\",\"2170\":\"RAB1A\",\"2171\":\"RAN\",\"2172\":\"RPL23\",\"2173\":\"RAP1A\",\"2174\":\"RPS15\",\"2175\":\"RPS24\",\"2176\":\"RPS25\",\"2177\":\"RPS26\",\"2178\":\"RPS28\",\"2179\":\"FAU\",\"2180\":\"GNB1\",\"2181\":\"POLR2L\",\"2182\":\"RBX1\",\"2183\":\"GNB2\",\"2184\":\"RPL30\",\"2185\":\"RPL31\",\"2186\":\"RPL10A\",\"2187\":\"RPL32\",\"2188\":\"RPL11\",\"2189\":\"RPL8\",\"2190\":\"PPIA\",\"2191\":\"FKBP1A\",\"2192\":\"RPS27A;UBA52;UBB;UBC\",\"2193\":\"GRB2\",\"2194\":\"TRA2B\",\"2195\":\"RAC1\",\"2196\":\"AP2B1\",\"2197\":\"GNAI1\",\"2198\":\"PPP3R1\",\"2199\":\"YWHAZ\",\"2200\":\"PPP2R2A\",\"2201\":\"SNRPN;SNRPB\",\"2202\":\"SUMO1\",\"2203\":\"DYNLL1\",\"2204\":\"DYNLT1\",\"2205\":\"RPL38\",\"2206\":\"SKP1\",\"2207\":\"RPS21\",\"2208\":\"EIF5A;EIF5AL1\",\"2209\":\"RACK1\",\"2210\":\"ACTG1\",\"2211\":\"UBE2I\",\"2212\":\"YBX1\",\"2213\":\"SEC11A\",\"2214\":\"CSNK2B\",\"2215\":\"TPM4\",\"2216\":\"UBE2L3;UBE2L5\",\"2217\":\"EEF1A1;EEF1A1P5\",\"2218\":\"ACTA1\",\"2219\":\"TUBA1B\",\"2220\":\"TUBA4A\",\"2221\":\"TUBB4B\",\"2222\":\"CSNK2A1;CSNK2A3\",\"2223\":\"PAFAH1B2\",\"2224\":\"HBA2\",\"2225\":\"CXADR\",\"2226\":\"FAM193A\",\"2227\":\"NOP14\",\"2228\":\"IGBP1\",\"2229\":\"PSPH\",\"2230\":\"RBM6\",\"2231\":\"PITX1\",\"2232\":\"EIF4G2\",\"2233\":\"RPP38\",\"2234\":\"RPP30\",\"2235\":\"GTF2I\",\"2236\":\"PIP4K2B\",\"2237\":\"CNTNAP1\",\"2238\":\"SRPK2\",\"2239\":\"NKX3-2\",\"2240\":\"CCT2\",\"2241\":\"OLR1\",\"2242\":\"SLC35A2\",\"2243\":\"SLC35B1\",\"2244\":\"KRT85\",\"2245\":\"RAE1\",\"2246\":\"GSTO1\",\"2247\":\"ST5\",\"2248\":\"PRKDC\",\"2249\":\"ADAM17\",\"2250\":\"BLOC1S1\",\"2251\":\"NTHL1\",\"2252\":\"ADARB1\",\"2253\":\"PRR3\",\"2254\":\"IFI35\",\"2255\":\"NUCB2\",\"2256\":\"BASP1\",\"2257\":\"FAM189B\",\"2258\":\"TMF1\",\"2259\":\"MRPS22\",\"2260\":\"MRPS25\",\"2261\":\"MRPS10\",\"2262\":\"MRPS35\",\"2263\":\"MRPS5\",\"2264\":\"MRPS36\",\"2265\":\"MRPS11\",\"2266\":\"MRPS15\",\"2267\":\"MRPS21\",\"2268\":\"MRPS34\",\"2269\":\"MRPS6\",\"2270\":\"MRPS9\",\"2271\":\"SARNP\",\"2272\":\"LACTB\",\"2273\":\"LSM11\",\"2274\":\"COG7\",\"2275\":\"RPL24\",\"2276\":\"TXNL4A\",\"2277\":\"RPL36A\",\"2278\":\"CBX1\",\"2279\":\"ARF1\",\"2280\":\"ARF5\",\"2281\":\"ERH\",\"2282\":\"RHOG\",\"2283\":\"RPL19\",\"2284\":\"SERF2\",\"2285\":\"SRSF3\",\"2286\":\"MXRA7\",\"2287\":\"H3F3B\",\"2288\":\"FOXK1\",\"2289\":\"CCZ1;CCZ1B\",\"2290\":\"DAB2\",\"2291\":\"FBLN2\",\"2292\":\"VLDLR\",\"2293\":\"HSPG2\",\"2294\":\"EFNB1\",\"2295\":\"FAM3A\",\"2296\":\"FGD1\",\"2297\":\"RBM10\",\"2298\":\"RBM3\",\"2299\":\"ATP2C1\",\"2300\":\"ATP11A\",\"2301\":\"CYCS\",\"2302\":\"MPP1\",\"2303\":\"TFAM\",\"2304\":\"PITPNA\",\"2305\":\"SLC25A3\",\"2306\":\"HDLBP\",\"2307\":\"GTF2B\",\"2308\":\"CDK6\",\"2309\":\"CDK5\",\"2310\":\"CDK16\",\"2311\":\"CDK17\",\"2312\":\"PURA\",\"2313\":\"CDC42EP1\",\"2314\":\"CLTC\",\"2315\":\"HSF1\",\"2316\":\"NFKB2\",\"2317\":\"FKBP3\",\"2318\":\"REEP5\",\"2319\":\"SORD\",\"2320\":\"HNRNPU\",\"2321\":\"HNRNPU\",\"2322\":\"SPTBN1\",\"2323\":\"SPTBN1\",\"2324\":\"TIAL1\",\"2325\":\"SET;SETSIP\",\"2326\":\"SRSF2\",\"2327\":\"CD83\",\"2328\":\"FOXK2\",\"2329\":\"AMPD2\",\"2330\":\"CAP1\",\"2331\":\"HMGCS1\",\"2332\":\"IFITM3;IFITM1;IFITM2\",\"2333\":\"SLC7A5\",\"2334\":\"DR1\",\"2335\":\"TFAP4\",\"2336\":\"EXOSC10\",\"2337\":\"OTUD4\",\"2338\":\"PFKP\",\"2339\":\"XPC\",\"2340\":\"EWSR1\",\"2341\":\"COL4A3\",\"2342\":\"OCRL\",\"2343\":\"PLCB3\",\"2344\":\"ROR1\",\"2345\":\"ROR2\",\"2346\":\"AKAP17A\",\"2347\":\"DHODH\",\"2348\":\"OGDH\",\"2349\":\"CENPE\",\"2350\":\"KIF23\",\"2351\":\"ALDH6A1\",\"2352\":\"NRG1\",\"2353\":\"DSC2\",\"2354\":\"RPL18A\",\"2355\":\"MAP2K1\",\"2356\":\"FKBP4\",\"2357\":\"PLOD1\",\"2358\":\"NUCB1\",\"2359\":\"RPL6\",\"2360\":\"TOP2B\",\"2361\":\"SLC25A11\",\"2362\":\"DST\",\"2363\":\"MLLT1\",\"2364\":\"MECOM\",\"2365\":\"GNA12\",\"2366\":\"CAV1\",\"2367\":\"KMT2A\",\"2368\":\"TGFBR3\",\"2369\":\"TNFAIP2\",\"2370\":\"CENPC\",\"2371\":\"LMNB2\",\"2372\":\"PTS\",\"2373\":\"PLAUR\",\"2374\":\"MVK\",\"2375\":\"ERCC6\",\"2376\":\"TAP1\",\"2377\":\"TAP2\",\"2378\":\"CEBPZ\",\"2379\":\"RELA\",\"2380\":\"UBXN1\",\"2381\":\"GBE1\",\"2382\":\"EIF4G1\",\"2383\":\"ATP7A\",\"2384\":\"KRT17\",\"2385\":\"NOTCH2\",\"2386\":\"TLE3\",\"2387\":\"GLO1\",\"2388\":\"ACVR1\",\"2389\":\"SSBP1\",\"2390\":\"MST1R\",\"2391\":\"YWHAH\",\"2392\":\"CSTF1\",\"2393\":\"UBE3A\",\"2394\":\"PTPN12\",\"2395\":\"PTK2\",\"2396\":\"SRSF11\",\"2397\":\"GRIN1\",\"2398\":\"EEF1A2\",\"2399\":\"PRKCD\",\"2400\":\"CALD1\",\"2401\":\"FPGS\",\"2402\":\"MBTD1\",\"2403\":\"CTDSPL2\",\"2404\":\"PTPN11\",\"2405\":\"KDSR\",\"2406\":\"PPAT\",\"2407\":\"GFPT1\",\"2408\":\"EXOSC9\",\"2409\":\"PSME1\",\"2410\":\"RBPJ\",\"2411\":\"APLP2\",\"2412\":\"GABPA\",\"2413\":\"RING1\",\"2414\":\"FMR1\",\"2415\":\"FMR1\",\"2416\":\"PRDX1\",\"2417\":\"SOX4\",\"2418\":\"CDK18\",\"2419\":\"RPL18\",\"2420\":\"C1QBP\",\"2421\":\"CKAP4\",\"2422\":\"COL16A1\",\"2423\":\"TJP1\",\"2424\":\"SPAG1\",\"2425\":\"KHDRBS1\",\"2426\":\"BAX\",\"2427\":\"BCL2L1\",\"2428\":\"POLE\",\"2429\":\"KLC1\",\"2430\":\"SOS1\",\"2431\":\"SOS2\",\"2432\":\"TNK2\",\"2433\":\"LRP1\",\"2434\":\"SRSF1\",\"2435\":\"ARHGAP1\",\"2436\":\"SRSF4\",\"2437\":\"PCDH1\",\"2438\":\"PPP3CA\",\"2439\":\"DHX9\",\"2440\":\"CRYZ\",\"2441\":\"IL10RB\",\"2442\":\"DDR1\",\"2443\":\"GOLGA3\",\"2444\":\"GOLGA2\",\"2445\":\"LGALS3BP\",\"2446\":\"EHHADH\",\"2447\":\"PDE4D\",\"2448\":\"PUDP\",\"2449\":\"CD47\",\"2450\":\"PPID\",\"2451\":\"SSRP1\",\"2452\":\"CAMSAP2\",\"2453\":\"SLFN5\",\"2454\":\"MZT1\",\"2455\":\"VAC14\",\"2456\":\"ZNF616\",\"2457\":\"NSUN2\",\"2458\":\"DMWD\",\"2459\":\"RBBP4\",\"2460\":\"NCBP1\",\"2461\":\"MGAT5\",\"2462\":\"ABCC8\",\"2463\":\"EP300\",\"2464\":\"AHNAK\",\"2465\":\"FCHO2\",\"2466\":\"TMEM62\",\"2467\":\"HSPA14\",\"2468\":\"CGNL1\",\"2469\":\"FAAP100\",\"2470\":\"NEXN\",\"2471\":\"MGAT2\",\"2472\":\"GALNT2\",\"2473\":\"GALNT1\",\"2474\":\"AP1B1\",\"2475\":\"CPSF1\",\"2476\":\"BST2\",\"2477\":\"PMPCA\",\"2478\":\"ST3GAL4\",\"2479\":\"WASHC5\",\"2480\":\"NUP160\",\"2481\":\"SCAP\",\"2482\":\"SREBF2\",\"2483\":\"ARHGEF5\",\"2484\":\"TBL3\",\"2485\":\"GTF3C1\",\"2486\":\"TWF1\",\"2487\":\"ASPH\",\"2488\":\"TFCP2\",\"2489\":\"AKAP13\",\"2490\":\"EFEMP1\",\"2491\":\"SMARCB1\",\"2492\":\"BPTF\",\"2493\":\"CDC20\",\"2494\":\"STX4\",\"2495\":\"GRSF1\",\"2496\":\"NFIA\",\"2497\":\"SFSWAP\",\"2498\":\"CHD3\",\"2499\":\"SF3A3\",\"2500\":\"GRIN2A\",\"2501\":\"TP53BP1\",\"2502\":\"IFRD2\",\"2503\":\"TRIM26\",\"2504\":\"AIMP1\",\"2505\":\"ILF2\",\"2506\":\"ILF3\",\"2507\":\"LMAN2\",\"2508\":\"PTPRJ\",\"2509\":\"ELAVL2;ELAVL4\",\"2510\":\"EPS8\",\"2511\":\"TRAP1\",\"2512\":\"TRAF2\",\"2513\":\"ANK3\",\"2514\":\"DLG1\",\"2515\":\"TAF10\",\"2516\":\"MYO1E\",\"2517\":\"PPP1R8\",\"2518\":\"PTP4A2\",\"2519\":\"ABR\",\"2520\":\"BNIP1\",\"2521\":\"BNIP2\",\"2522\":\"BNIP3\",\"2523\":\"NFX1\",\"2524\":\"CSTF3\",\"2525\":\"ECH1\",\"2526\":\"ARHGAP5\",\"2527\":\"STRN3\",\"2528\":\"CDC16\",\"2529\":\"FLII\",\"2530\":\"TRIM32\",\"2531\":\"COASY\",\"2532\":\"TRAF1\",\"2533\":\"MRPL28\",\"2534\":\"ACACA\",\"2535\":\"GPS1\",\"2536\":\"CHAF1A\",\"2537\":\"CHAF1B\",\"2538\":\"IK\",\"2539\":\"MTAP\",\"2540\":\"REST\",\"2541\":\"RLF\",\"2542\":\"PRKAA1\",\"2543\":\"PPFIA1\",\"2544\":\"EIF2B5\",\"2545\":\"TARDBP\",\"2546\":\"HNRNPA0\",\"2547\":\"AIMP2\",\"2548\":\"PRDX4\",\"2549\":\"PAK2\",\"2550\":\"CBX3\",\"2551\":\"STK3\",\"2552\":\"STX5\",\"2553\":\"CBLB\",\"2554\":\"PSMD2\",\"2555\":\"DDX10\",\"2556\":\"SEMA3B\",\"2557\":\"DNAJC3\",\"2558\":\"GRIN2B\",\"2559\":\"SELENBP1\",\"2560\":\"NME3\",\"2561\":\"SRSF9\",\"2562\":\"SRSF5\",\"2563\":\"SRSF6\",\"2564\":\"MAD2L1\",\"2565\":\"TRIM28\",\"2566\":\"SEMA3F\",\"2567\":\"STX3\",\"2568\":\"G3BP1\",\"2569\":\"CLN3\",\"2570\":\"NMI\",\"2571\":\"KCNAB2\",\"2572\":\"SKP2\",\"2573\":\"PABPC4\",\"2574\":\"ATM\",\"2575\":\"GRB10\",\"2576\":\"MTA1\",\"2577\":\"PTPRS\",\"2578\":\"EIF3I\",\"2579\":\"PPIL2\",\"2580\":\"CTBP1\",\"2581\":\"PDE3B\",\"2582\":\"PDCL\",\"2583\":\"PLD1\",\"2584\":\"TARBP1\",\"2585\":\"UBE2V1\",\"2586\":\"MRPL49\",\"2587\":\"DYNC1I2\",\"2588\":\"ORC1\",\"2589\":\"ORC2\",\"2590\":\"ILK\",\"2591\":\"MSLN\",\"2592\":\"NNT\",\"2593\":\"SNTB2\",\"2594\":\"XRCC4\",\"2595\":\"PPIG\",\"2596\":\"TCOF1\",\"2597\":\"SLC39A6\",\"2598\":\"SF3B2\",\"2599\":\"OS9\",\"2600\":\"GOLGA4\",\"2601\":\"PDAP1\",\"2602\":\"ADAM9\",\"2603\":\"ADAM15\",\"2604\":\"TMED1\",\"2605\":\"FKBP5\",\"2606\":\"MYO9B\",\"2607\":\"ROCK1\",\"2608\":\"TOP3A\",\"2609\":\"SMAD4\",\"2610\":\"TCIRG1\",\"2611\":\"PICALM\",\"2612\":\"MTM1\",\"2613\":\"SQSTM1\",\"2614\":\"MTX1\",\"2615\":\"NAB1\",\"2616\":\"TUBB3\",\"2617\":\"ASAH1\",\"2618\":\"PRPF4B\",\"2619\":\"PIN1\",\"2620\":\"SERINC3\",\"2621\":\"ATR\",\"2622\":\"RIPK1\",\"2623\":\"HDAC1\",\"2624\":\"CAMK2G\",\"2625\":\"CAMK2G\",\"2626\":\"CAMK2D\",\"2627\":\"DCTN2\",\"2628\":\"PKD2\",\"2629\":\"NAE1\",\"2630\":\"SNW1\",\"2631\":\"IQGAP2\",\"2632\":\"GPR50\",\"2633\":\"STIM1\",\"2634\":\"TRA2A\",\"2635\":\"SNX1\",\"2636\":\"KRR1\",\"2637\":\"PEX6\",\"2638\":\"PWP1\",\"2639\":\"MTMR1\",\"2640\":\"MTMR2\",\"2641\":\"CUL1\",\"2642\":\"CUL2\",\"2643\":\"CUL3\",\"2644\":\"CUL4A\",\"2645\":\"CUL4B\",\"2646\":\"TP53BP2\",\"2647\":\"DYRK1A\",\"2648\":\"TSTA3\",\"2649\":\"RAB31\",\"2650\":\"RAB32\",\"2651\":\"TPBG\",\"2652\":\"FHL3\",\"2653\":\"RIN1\",\"2654\":\"AAMP\",\"2655\":\"MOGS\",\"2656\":\"ALCAM\",\"2657\":\"LAMB3\",\"2658\":\"THOC5\",\"2659\":\"NCOA4\",\"2660\":\"ARFRP1\",\"2661\":\"SPTAN1\",\"2662\":\"GNL2\",\"2663\":\"AUH\",\"2664\":\"TNFAIP1\",\"2665\":\"DDX39B\",\"2666\":\"BLMH\",\"2667\":\"EXOSC2\",\"2668\":\"SNTB1\",\"2669\":\"TUBB2A\",\"2670\":\"GTF2H2C_2;GTF2H2\",\"2671\":\"GTF2H3\",\"2672\":\"BYSL\",\"2673\":\"IDI1\",\"2674\":\"CUX1;CUX1\",\"2675\":\"CBFB\",\"2676\":\"NFYC\",\"2677\":\"CDK13\",\"2678\":\"CKAP5\",\"2679\":\"CIRBP\",\"2680\":\"COTL1\",\"2681\":\"COX17\",\"2682\":\"HNRNPD\",\"2683\":\"TOB2\",\"2684\":\"SCARB2\",\"2685\":\"LRP8\",\"2686\":\"IL18\",\"2687\":\"DAG1\",\"2688\":\"VEZF1\",\"2689\":\"DSG2\",\"2690\":\"TRIM29\",\"2691\":\"BOP1\",\"2692\":\"UBE4A\",\"2693\":\"SEPT6\",\"2694\":\"TRIM14\",\"2695\":\"KEAP1\",\"2696\":\"URB2\",\"2697\":\"DHX34\",\"2698\":\"MORC3\",\"2699\":\"SAFB2\",\"2700\":\"EIF3A\",\"2701\":\"ARHGEF7\",\"2702\":\"EFR3A\",\"2703\":\"UBAP2L\",\"2704\":\"SCRIB\",\"2705\":\"GIT2\",\"2706\":\"MLEC\",\"2707\":\"TTLL12\",\"2708\":\"MPP2\",\"2709\":\"POLA2\",\"2710\":\"DOCK1\",\"2711\":\"TFDP1\",\"2712\":\"WRN\",\"2713\":\"FHL2\",\"2714\":\"MRPL58\",\"2715\":\"BTG3\",\"2716\":\"ZMYM3\",\"2717\":\"DCTN1\",\"2718\":\"DYNC1H1\",\"2719\":\"NPAT\",\"2720\":\"EIF2B1\",\"2721\":\"EIF4A2\",\"2722\":\"ELOA\",\"2723\":\"MAP7\",\"2724\":\"CTTN\",\"2725\":\"ENDOG\",\"2726\":\"FLOT2\",\"2727\":\"RCN2\",\"2728\":\"TRIM25\",\"2729\":\"FLNC\",\"2730\":\"FKBP8\",\"2731\":\"FAM50A\",\"2732\":\"FRG1\",\"2733\":\"FZD2\",\"2734\":\"GNA13\",\"2735\":\"GAMT\",\"2736\":\"GALE\",\"2737\":\"GAS6\",\"2738\":\"PDE3A\",\"2739\":\"PIGH\",\"2740\":\"CAPRIN1\",\"2741\":\"BECN1\",\"2742\":\"SLBP\",\"2743\":\"RBM39\",\"2744\":\"FAT1\",\"2745\":\"HLTF\",\"2746\":\"SQLE\",\"2747\":\"SLC29A2\",\"2748\":\"PDIA5\",\"2749\":\"PRPSAP1\",\"2750\":\"DHX8\",\"2751\":\"MCM6\",\"2752\":\"ITPR2\",\"2753\":\"ITPR3\",\"2754\":\"ZNF234\",\"2755\":\"ZNF460\",\"2756\":\"NBR1\",\"2757\":\"INPP5A\",\"2758\":\"ITPR1\",\"2759\":\"RASA3\",\"2760\":\"PLS1\",\"2761\":\"LAGE3\",\"2762\":\"KIAA0100\",\"2763\":\"TRIP12\",\"2764\":\"PUM1\",\"2765\":\"ESPL1\",\"2766\":\"MDC1\",\"2767\":\"CLINT1\",\"2768\":\"KANK1\",\"2769\":\"MELK\",\"2770\":\"SMC1A\",\"2771\":\"RRP1B\",\"2772\":\"NCOA6\",\"2773\":\"GSE1\",\"2774\":\"DIP2A\",\"2775\":\"PDCD11\",\"2776\":\"BMS1\",\"2777\":\"USP10\",\"2778\":\"MESD\",\"2779\":\"GANAB\",\"2780\":\"MFSD10\",\"2781\":\"PPP2R5D\",\"2782\":\"LBR\",\"2783\":\"COG2\",\"2784\":\"MVP\",\"2785\":\"CBX2\",\"2786\":\"GOLGB1\",\"2787\":\"CASP8\",\"2788\":\"NAA30\",\"2789\":\"KIF22\",\"2790\":\"MEF2D\",\"2791\":\"CHD4\",\"2792\":\"LASP1\",\"2793\":\"STARD3\",\"2794\":\"ARID5B\",\"2795\":\"PTGR1\",\"2796\":\"DRAP1\",\"2797\":\"ZNF638\",\"2798\":\"KPNB1\",\"2799\":\"NOLC1\",\"2800\":\"NUMA1\",\"2801\":\"PSME4\",\"2802\":\"CUL7\",\"2803\":\"SHPRH\",\"2804\":\"SLMAP\",\"2805\":\"GAPVD1\",\"2806\":\"NAA25\",\"2807\":\"FASTKD3\",\"2808\":\"NCAPH\",\"2809\":\"PCLAF\",\"2810\":\"SPCS2\",\"2811\":\"EMC2\",\"2812\":\"WTAP\",\"2813\":\"PSMD6\",\"2814\":\"HERPUD1\",\"2815\":\"MORF4L2\",\"2816\":\"ABRAXAS2\",\"2817\":\"SEPT2\",\"2818\":\"SART3\",\"2819\":\"NCAPD2\",\"2820\":\"SUZ12\",\"2821\":\"EXOSC7\",\"2822\":\"TNIP1\",\"2823\":\"EFTUD2\",\"2824\":\"LARS2\",\"2825\":\"R3HDM1\",\"2826\":\"TRAM2\",\"2827\":\"SNX17\",\"2828\":\"ARL6IP1\",\"2829\":\"RAB3GAP1\",\"2830\":\"SLC39A14\",\"2831\":\"KARS\",\"2832\":\"SETDB1\",\"2833\":\"RRS1\",\"2834\":\"POLD3\",\"2835\":\"EIF4H\",\"2836\":\"ACAP2\",\"2837\":\"KIF14\",\"2838\":\"BRD3\",\"2839\":\"WDR43\",\"2840\":\"ACOX1\",\"2841\":\"OXA1L\",\"2842\":\"EEA1\",\"2843\":\"PDIA6\",\"2844\":\"PAFAH1B3\",\"2845\":\"PLCL1\",\"2846\":\"PDK1\",\"2847\":\"PDK2\",\"2848\":\"PEA15\",\"2849\":\"EBP\",\"2850\":\"PMVK\",\"2851\":\"PLEC\",\"2852\":\"PLEC\",\"2853\":\"PLEC\",\"2854\":\"PCM1\",\"2855\":\"PON2\",\"2856\":\"PPP2R5A\",\"2857\":\"PPA1\",\"2858\":\"PTGES3\",\"2859\":\"STK38\",\"2860\":\"NECTIN1\",\"2861\":\"NONO\",\"2862\":\"PTPA\",\"2863\":\"PTPRK\",\"2864\":\"PWP2\",\"2865\":\"RASA2\",\"2866\":\"RAB35\",\"2867\":\"RNPS1\",\"2868\":\"RBBP5\",\"2869\":\"RCN1\",\"2870\":\"LLGL1\",\"2871\":\"LRRC41\",\"2872\":\"TTF1\",\"2873\":\"TMED2\",\"2874\":\"PCBP1\",\"2875\":\"PCBP2\",\"2876\":\"ELOC\",\"2877\":\"ELOB\",\"2878\":\"RHEB\",\"2879\":\"UBE3C\",\"2880\":\"MTFR1\",\"2881\":\"DHCR24\",\"2882\":\"SF3B3\",\"2883\":\"PUM3\",\"2884\":\"DLGAP5\",\"2885\":\"RSU1\",\"2886\":\"RPS6KA1\",\"2887\":\"SAFB\",\"2888\":\"SF3B4\",\"2889\":\"SF3A2\",\"2890\":\"RBMS2\",\"2891\":\"PPP1R7\",\"2892\":\"SEC23A\",\"2893\":\"SEC23B\",\"2894\":\"CYTH1;CYTH2\",\"2895\":\"SF3A1\",\"2896\":\"SHB\",\"2897\":\"SKIV2L\",\"2898\":\"SURF1\",\"2899\":\"MED22\",\"2900\":\"TAF5\",\"2901\":\"TAF7\",\"2902\":\"TERF2\",\"2903\":\"MAPRE2\",\"2904\":\"TAF1A\",\"2905\":\"TGIF1\",\"2906\":\"SLC9A3R2\",\"2907\":\"DIXDC1\",\"2908\":\"TRAM1\",\"2909\":\"TSN\",\"2910\":\"TARBP2\",\"2911\":\"SF1\",\"2912\":\"TRIP10\",\"2913\":\"TRIP11\",\"2914\":\"TRIP13\",\"2915\":\"OASL\",\"2916\":\"MED1\",\"2917\":\"ZNHIT3\",\"2918\":\"TRIP4\",\"2919\":\"JMJD1C\",\"2920\":\"TRIP6\",\"2921\":\"MAPRE1\",\"2922\":\"ELAVL1\",\"2923\":\"ELF2\",\"2924\":\"NSDHL\",\"2925\":\"NAB2\",\"2926\":\"MYLK\",\"2927\":\"TAB1\",\"2928\":\"HERC1\",\"2929\":\"SLC1A5\",\"2930\":\"RAB30\",\"2931\":\"SPEG\",\"2932\":\"MLF2\",\"2933\":\"TOMM34\",\"2934\":\"SMAD2\",\"2935\":\"MSMO1\",\"2936\":\"ITSN1\",\"2937\":\"TBCE\",\"2938\":\"TBCC\",\"2939\":\"NPTX1\",\"2940\":\"UBE2V2;UBE2V1\",\"2941\":\"STXBP2\",\"2942\":\"VAMP3\",\"2943\":\"NEDD8\",\"2944\":\"ATP6AP1\",\"2945\":\"RAB11B;RAB11A\",\"2946\":\"EZH2\",\"2947\":\"ZFHX3\",\"2948\":\"ZYX\",\"2949\":\"ETFDH\",\"2950\":\"SEPT7\",\"2951\":\"ADRM1\",\"2952\":\"CCDC6\",\"2953\":\"UAP1\",\"2954\":\"IGFBP7\",\"2955\":\"PDCD2\",\"2956\":\"SSX2B\",\"2957\":\"EXT1\",\"2958\":\"PSMD5\",\"2959\":\"PKN1\",\"2960\":\"PKN2\",\"2961\":\"TAF12\",\"2962\":\"CSRP2\",\"2963\":\"DDB1\",\"2964\":\"SNAPC1\",\"2965\":\"PPP2R5E\",\"2966\":\"MAPK14\",\"2967\":\"MRPL23\",\"2968\":\"CDC37\",\"2969\":\"DPYSL2\",\"2970\":\"SNRNP35\",\"2971\":\"SYPL1\",\"2972\":\"RBBP7\",\"2973\":\"TAF9\",\"2974\":\"FXN\",\"2975\":\"SRSF7\",\"2976\":\"CPSF6\",\"2977\":\"TAZ\",\"2978\":\"SMN2\",\"2979\":\"DBN1\",\"2980\":\"NFIL3\",\"2981\":\"FSCN1\",\"2982\":\"IFI16\",\"2983\":\"ZSCAN26\",\"2984\":\"CYP1B1\",\"2985\":\"DECR1\",\"2986\":\"MAN2A1\",\"2987\":\"NDUFA5\",\"2988\":\"KYNU\",\"2989\":\"ATP2B3\",\"2990\":\"UGCG\",\"2991\":\"CLPP\",\"2992\":\"TST\",\"2993\":\"UBE2S\",\"2994\":\"GUK1\",\"2995\":\"HAGH\",\"2996\":\"LAMA3\",\"2997\":\"NDUFA9\",\"2998\":\"RTN1\",\"2999\":\"PCK2\",\"3000\":\"UPP1\",\"3001\":\"DDR2\",\"3002\":\"HADH\",\"3003\":\"ST3GAL2\",\"3004\":\"CYP51A1\",\"3005\":\"UGP2\",\"3006\":\"ATP6V1F\",\"3007\":\"PFKFB3\",\"3008\":\"UGT8\",\"3009\":\"TXNRD1\",\"3010\":\"TPD52L1\",\"3011\":\"IMMT\",\"3012\":\"FAM98C\",\"3013\":\"CPEB4\",\"3014\":\"LY6K\",\"3015\":\"KNOP1\",\"3016\":\"HNRNPUL2\",\"3017\":\"CSPP1\",\"3018\":\"TMEM132A\",\"3019\":\"INF2\",\"3020\":\"PDS5A\",\"3021\":\"KIAA0753\",\"3022\":\"RFX7\",\"3023\":\"QSER1\",\"3024\":\"CLEC16A\",\"3025\":\"KIAA1109\",\"3026\":\"KIF7\",\"3027\":\"MTHFSD\",\"3028\":\"AAK1\",\"3029\":\"WASHC4\",\"3030\":\"ERCC6L\",\"3031\":\"TSR1\",\"3032\":\"RALGAPA2\",\"3033\":\"DPY19L1\",\"3034\":\"TYSND1\",\"3035\":\"ALG11\",\"3036\":\"QRICH1\",\"3037\":\"SMU1\",\"3038\":\"ZNF800\",\"3039\":\"ASTE1\",\"3040\":\"HKDC1\",\"3041\":\"CWF19L2\",\"3042\":\"HFE\",\"3043\":\"MYLK3\",\"3044\":\"LRRFIP1\",\"3045\":\"PGS1\",\"3046\":\"C18orf21\",\"3047\":\"P3H1\",\"3048\":\"TRMT5\",\"3049\":\"EML3\",\"3050\":\"NDUFAF6\",\"3051\":\"TWISTNB\",\"3052\":\"EDRF1\",\"3053\":\"MAP7D1\",\"3054\":\"SLC25A35\",\"3055\":\"GRAMD1B\",\"3056\":\"CHD9\",\"3057\":\"TKFC\",\"3058\":\"LSM12\",\"3059\":\"ITPRIPL2\",\"3060\":\"HSDL1\",\"3061\":\"ARL13B\",\"3062\":\"ALDH1L2\",\"3063\":\"GON4L\",\"3064\":\"GNPTAB\",\"3065\":\"MGAT5B\",\"3066\":\"CCDC88A\",\"3067\":\"VMA21\",\"3068\":\"TIMM50\",\"3069\":\"FUT11\",\"3070\":\"GLYR1\",\"3071\":\"CCDC14\",\"3072\":\"ZBED5\",\"3073\":\"FAM135B\",\"3074\":\"COX19\",\"3075\":\"C2CD3\",\"3076\":\"RIC1\",\"3077\":\"KMT5B\",\"3078\":\"VPS26B\",\"3079\":\"LARP7\",\"3080\":\"NADK2\",\"3081\":\"GXYLT1\",\"3082\":\"ACSF3\",\"3083\":\"PREPL\",\"3084\":\"TBC1D10B\",\"3085\":\"TPRN\",\"3086\":\"ANO6\",\"3087\":\"PLCH1\",\"3088\":\"SVEP1\",\"3089\":\"ARID4B\",\"3090\":\"GRIPAP1\",\"3091\":\"BCL7A\",\"3092\":\"CCDC58\",\"3093\":\"FLYWCH1\",\"3094\":\"GREB1\",\"3095\":\"FNDC1\",\"3096\":\"TMEM259\",\"3097\":\"PAN2\",\"3098\":\"FAM98B\",\"3099\":\"ARHGAP29\",\"3100\":\"PDCD4\",\"3101\":\"FNDC3B\",\"3102\":\"GPAT3\",\"3103\":\"CEP55\",\"3104\":\"NCBP3\",\"3105\":\"HIKESHI\",\"3106\":\"ORMDL2\",\"3107\":\"KLHL12\",\"3108\":\"PHLDA2\",\"3109\":\"HSD17B12\",\"3110\":\"GLE1\",\"3111\":\"USP39\",\"3112\":\"AGK\",\"3113\":\"LACTB2\",\"3114\":\"PYCR3\",\"3115\":\"EIPR1\",\"3116\":\"CDCA8\",\"3117\":\"SOWAHC\",\"3118\":\"FASTKD1\",\"3119\":\"COBLL1\",\"3120\":\"TAF1B\",\"3121\":\"CYBRD1\",\"3122\":\"WDR81\",\"3123\":\"SGO2\",\"3124\":\"ACTBL2\",\"3125\":\"CCDC93\",\"3126\":\"ESCO2\",\"3127\":\"EAPP\",\"3128\":\"OCIAD2\",\"3129\":\"SFT2D3\",\"3130\":\"PAN3\",\"3131\":\"HSP90B2P\",\"3132\":\"HSP90AB4P\",\"3133\":\"HSP90AB2P\",\"3134\":\"DCAF6\",\"3135\":\"TMEM41B\",\"3136\":\"TMEM97\",\"3137\":\"ODF2\",\"3138\":\"YIF1B\",\"3139\":\"ALG10;ALG10B\",\"3140\":\"OXLD1\",\"3141\":\"FAM133B\",\"3142\":\"ZNF326\",\"3143\":\"NOM1\",\"3144\":\"FSIP2\",\"3145\":\"DNAJC21\",\"3146\":\"ZRANB3\",\"3147\":\"ESCO1\",\"3148\":\"HERC4\",\"3149\":\"PIGG\",\"3150\":\"CT83\",\"3151\":\"BCORL1\",\"3152\":\"PPP6R3\",\"3153\":\"DDX60L\",\"3154\":\"MTX3\",\"3155\":\"RABL3\",\"3156\":\"FAM76B\",\"3157\":\"COQ5\",\"3158\":\"SH3D19\",\"3159\":\"ZNF667\",\"3160\":\"EMC4\",\"3161\":\"NOMO2;NOMO3\",\"3162\":\"EARS2\",\"3163\":\"PPM1J\",\"3164\":\"MIA3\",\"3165\":\"PITRM1\",\"3166\":\"WDR44\",\"3167\":\"DOCK11\",\"3168\":\"PRRC2B\",\"3169\":\"AMER1\",\"3170\":\"TJAP1\",\"3171\":\"RRP12\",\"3172\":\"COA6\",\"3173\":\"TOR1AIP1\",\"3174\":\"CEP78\",\"3175\":\"AARS2\",\"3176\":\"IQSEC2\",\"3177\":\"TEX30\",\"3178\":\"PCID2\",\"3179\":\"HABP4\",\"3180\":\"GNAS\",\"3181\":\"KIAA1755\",\"3182\":\"SAMD9\",\"3183\":\"SPECC1\",\"3184\":\"RNFT1\",\"3185\":\"WDR45B\",\"3186\":\"EOGT\",\"3187\":\"SAMD4B\",\"3188\":\"BRMS1L\",\"3189\":\"DNTTIP2\",\"3190\":\"TTC38\",\"3191\":\"COX20\",\"3192\":\"EXOSC6\",\"3193\":\"PPM1L\",\"3194\":\"TMEM201\",\"3195\":\"ATAT1\",\"3196\":\"SNAP47\",\"3197\":\"NUP188\",\"3198\":\"HP1BP3\",\"3199\":\"VARS2\",\"3200\":\"ZBTB41\",\"3201\":\"ZMYM1\",\"3202\":\"CEP170\",\"3203\":\"LDLRAP1\",\"3204\":\"PPP1R15B\",\"3205\":\"ODR4\",\"3206\":\"SNAPC4\",\"3207\":\"NOL9\",\"3208\":\"NHSL1\",\"3209\":\"SZT2\",\"3210\":\"ZNF362\",\"3211\":\"TPRG1L\",\"3212\":\"CC2D1B\",\"3213\":\"FNBP1L\",\"3214\":\"FAM83B\",\"3215\":\"RARS2\",\"3216\":\"THEM4\",\"3217\":\"FKBP15\",\"3218\":\"DDX59\",\"3219\":\"ZC3H13\",\"3220\":\"SPOUT1\",\"3221\":\"ARMH3\",\"3222\":\"PDSS1\",\"3223\":\"MPP7\",\"3224\":\"TMEM63B\",\"3225\":\"GPATCH4\",\"3226\":\"LRIF1\",\"3227\":\"IBA57\",\"3228\":\"CERCAM\",\"3229\":\"ZFYVE27\",\"3230\":\"UBR4\",\"3231\":\"STXBP5\",\"3232\":\"KIAA1217\",\"3233\":\"ARHGAP21\",\"3234\":\"BEND3\",\"3235\":\"CAMSAP1\",\"3236\":\"MRPL2\",\"3237\":\"ATXN7L2\",\"3238\":\"UBAP2\",\"3239\":\"PHF19\",\"3240\":\"C9orf64\",\"3241\":\"KIF24\",\"3242\":\"GORAB\",\"3243\":\"ACBD5\",\"3244\":\"FAM102B\",\"3245\":\"RBM26\",\"3246\":\"ATAD3B\",\"3247\":\"WLS\",\"3248\":\"CCDC18\",\"3249\":\"INTS11\",\"3250\":\"DCAF8\",\"3251\":\"TUT4\",\"3252\":\"DEPDC1\",\"3253\":\"RNASEH2B\",\"3254\":\"ATPAF1\",\"3255\":\"RC3H1\",\"3256\":\"SH3PXD2A\",\"3257\":\"DDI2\",\"3258\":\"NDUFAF5\",\"3259\":\"NT5DC1\",\"3260\":\"AHDC1\",\"3261\":\"VPS13D\",\"3262\":\"PRR14L\",\"3263\":\"EFCAB6\",\"3264\":\"LIN9\",\"3265\":\"CROCC\",\"3266\":\"TMEM164\",\"3267\":\"ASPHD1\",\"3268\":\"LYRM7\",\"3269\":\"RASIP1\",\"3270\":\"EMC10\",\"3271\":\"RIF1\",\"3272\":\"VPS53\",\"3273\":\"STRIP1\",\"3274\":\"ABHD17B\",\"3275\":\"OBSCN\",\"3276\":\"GKAP1\",\"3277\":\"CEP350\",\"3278\":\"CDC42BPA\",\"3279\":\"RPRD2\",\"3280\":\"MARC1\",\"3281\":\"ANXA8L1;ANXA8\",\"3282\":\"RNF220\",\"3283\":\"ANGEL2\",\"3284\":\"PRPF38B\",\"3285\":\"RNF20\",\"3286\":\"PDE4DIP\",\"3287\":\"ZNF318\",\"3288\":\"ARHGEF16\",\"3289\":\"CDKAL1\",\"3290\":\"PPRC1\",\"3291\":\"BROX\",\"3292\":\"FOCAD\",\"3293\":\"GPR107\",\"3294\":\"TAF3\",\"3295\":\"SNX30\",\"3296\":\"TASOR2\",\"3297\":\"RSBN1\",\"3298\":\"DAB2IP\",\"3299\":\"LYPLAL1\",\"3300\":\"ECPAS\",\"3301\":\"TUT7\",\"3302\":\"DENND4C\",\"3303\":\"NAA35\",\"3304\":\"CARMIL1\",\"3305\":\"ZMYM4\",\"3306\":\"RRAGA;RRAGB\",\"3307\":\"RNF219\",\"3308\":\"FAM160B1\",\"3309\":\"ZDHHC20\",\"3310\":\"SPRYD7\",\"3311\":\"TENT4A\",\"3312\":\"MICOS13\",\"3313\":\"CD276\",\"3314\":\"RNF213\",\"3315\":\"AP1AR\",\"3316\":\"TNS2\",\"3317\":\"KANK2\",\"3318\":\"WASHC2A\",\"3319\":\"LPCAT4\",\"3320\":\"WDR25\",\"3321\":\"STEAP3\",\"3322\":\"FAM91A1\",\"3323\":\"ICE2\",\"3324\":\"LARP1B\",\"3325\":\"TBC1D9B\",\"3326\":\"MAP1S\",\"3327\":\"ARL6IP4\",\"3328\":\"ATG16L1\",\"3329\":\"RAP1GAP2\",\"3330\":\"STEAP4\",\"3331\":\"OLFML2A\",\"3332\":\"ARID2\",\"3333\":\"DIEXF\",\"3334\":\"GLT8D1\",\"3335\":\"SEL1L3\",\"3336\":\"RPGRIP1L\",\"3337\":\"TNS3\",\"3338\":\"HAUS3\",\"3339\":\"SPTY2D1\",\"3340\":\"MBLAC2\",\"3341\":\"LMBRD2\",\"3342\":\"ZFYVE26\",\"3343\":\"MSL1\",\"3344\":\"INTS3\",\"3345\":\"ARHGAP17\",\"3346\":\"CDCA2\",\"3347\":\"CWF19L1\",\"3348\":\"VIRMA\",\"3349\":\"SPECC1L\",\"3350\":\"C12orf73\",\"3351\":\"HEATR6\",\"3352\":\"SCARA3\",\"3353\":\"UHRF1BP1\",\"3354\":\"AMMECR1L\",\"3355\":\"ZNF787\",\"3356\":\"ATL3\",\"3357\":\"RPL7L1\",\"3358\":\"NXN\",\"3359\":\"TTC19\",\"3360\":\"MCTP2\",\"3361\":\"IQSEC1\",\"3362\":\"TTLL5\",\"3363\":\"VASN\",\"3364\":\"CIAPIN1\",\"3365\":\"ZFAND6\",\"3366\":\"PTRHD1\",\"3367\":\"OTUD7B\",\"3368\":\"RALGAPA1\",\"3369\":\"THOC7\",\"3370\":\"ELP2\",\"3371\":\"LAMTOR1\",\"3372\":\"DHRS7B\",\"3373\":\"TWF2\",\"3374\":\"NCAPH2\",\"3375\":\"PHETA2\",\"3376\":\"KIAA0930\",\"3377\":\"JADE1\",\"3378\":\"SNRNP48\",\"3379\":\"CAPRIN2\",\"3380\":\"MRM1\",\"3381\":\"PPP4R3A\",\"3382\":\"IQCE\",\"3383\":\"ZNF770\",\"3384\":\"RAB12\",\"3385\":\"DENND5A\",\"3386\":\"ADNP2\",\"3387\":\"SDE2\",\"3388\":\"ACAD10\",\"3389\":\"KRT80\",\"3390\":\"NIPBL\",\"3391\":\"SLC25A25\",\"3392\":\"PDE12\",\"3393\":\"LIN54\",\"3394\":\"PRR5L\",\"3395\":\"ZNF280D\",\"3396\":\"NAA16\",\"3397\":\"ALKBH2\",\"3398\":\"MYORG\",\"3399\":\"LRRC8E\",\"3400\":\"RHBDD2\",\"3401\":\"PWWP2B\",\"3402\":\"SLC25A24\",\"3403\":\"REEP3\",\"3404\":\"RETSAT\",\"3405\":\"RINT1\",\"3406\":\"TMEM214\",\"3407\":\"TCTN3\",\"3408\":\"HIBCH\",\"3409\":\"RWDD4\",\"3410\":\"NEPRO\",\"3411\":\"ARMC6\",\"3412\":\"TTI2\",\"3413\":\"SLC30A6\",\"3414\":\"TAPT1\",\"3415\":\"JMJD6\",\"3416\":\"PPP1R18\",\"3417\":\"CAVIN1\",\"3418\":\"ZCCHC8\",\"3419\":\"RPUSD3\",\"3420\":\"MIS18BP1\",\"3421\":\"MAST2\",\"3422\":\"DHX57\",\"3423\":\"LPCAT3\",\"3424\":\"CDC73\",\"3425\":\"PMF1\",\"3426\":\"FAM117B\",\"3427\":\"MRPL14\",\"3428\":\"SLC27A4\",\"3429\":\"LLGL2\",\"3430\":\"CC2D1A\",\"3431\":\"TATDN1\",\"3432\":\"LETMD1\",\"3433\":\"METTL2B;METTL2A\",\"3434\":\"C3orf33\",\"3435\":\"TAF2\",\"3436\":\"C8orf82\",\"3437\":\"MED27\",\"3438\":\"EDC4\",\"3439\":\"CEP85\",\"3440\":\"PRMT9\",\"3441\":\"PRPF8\",\"3442\":\"SCYL2\",\"3443\":\"TTC27\",\"3444\":\"MTFR2\",\"3445\":\"SFXN4\",\"3446\":\"CASC4\",\"3447\":\"ARHGAP11A\",\"3448\":\"ATPSCKMT\",\"3449\":\"CNNM4\",\"3450\":\"NFRKB\",\"3451\":\"MZT2A\",\"3452\":\"FAHD1\",\"3453\":\"PKN3\",\"3454\":\"ALKBH5\",\"3455\":\"PDXDC1\",\"3456\":\"MEAK7\",\"3457\":\"INTS5\",\"3458\":\"RSBN1L\",\"3459\":\"PGM2L1\",\"3460\":\"FBXL19\",\"3461\":\"CTR9\",\"3462\":\"PSRC1\",\"3463\":\"TTC37\",\"3464\":\"DARS2\",\"3465\":\"TMEM65\",\"3466\":\"KLHDC10\",\"3467\":\"FBXO38\",\"3468\":\"NCEH1\",\"3469\":\"FIGNL1\",\"3470\":\"RHBDF2\",\"3471\":\"ELMSAN1\",\"3472\":\"BRAT1\",\"3473\":\"LRFN4\",\"3474\":\"WDR59\",\"3475\":\"ZC3H14\",\"3476\":\"CCDC137\",\"3477\":\"OGFOD3\",\"3478\":\"TXNDC11\",\"3479\":\"LARP1\",\"3480\":\"ATAD2\",\"3481\":\"TMED8\",\"3482\":\"SLC30A9\",\"3483\":\"TRAF7\",\"3484\":\"BLOC1S3\",\"3485\":\"BLOC1S2\",\"3486\":\"RICTOR\",\"3487\":\"WDR74\",\"3488\":\"BRWD3\",\"3489\":\"AGTRAP\",\"3490\":\"POTEE\",\"3491\":\"FAM111B\",\"3492\":\"SAMD1\",\"3493\":\"SMARCD3\",\"3494\":\"NHS\",\"3495\":\"CCDC171\",\"3496\":\"METAP1D\",\"3497\":\"MTHFD1L\",\"3498\":\"ANKRD11\",\"3499\":\"AFTPH\",\"3500\":\"FIP1L1\",\"3501\":\"CRTC3\",\"3502\":\"SASS6\",\"3503\":\"CSPG4\",\"3504\":\"CYP20A1\",\"3505\":\"ATRAID\",\"3506\":\"POGLUT2\",\"3507\":\"TMEM205\",\"3508\":\"UQCC3\",\"3509\":\"IL27RA\",\"3510\":\"LRSAM1\",\"3511\":\"TMCO3\",\"3512\":\"LCLAT1\",\"3513\":\"ENPP6\",\"3514\":\"CES3\",\"3515\":\"ARSK\",\"3516\":\"OLFML1\",\"3517\":\"CWC27\",\"3518\":\"DHRS13\",\"3519\":\"DRAM2\",\"3520\":\"SEZ6L2\",\"3521\":\"CRELD2\",\"3522\":\"LRIG3\",\"3523\":\"WDR82\",\"3524\":\"APOOL\",\"3525\":\"ADAMTSL4\",\"3526\":\"FAT4\",\"3527\":\"ATF7IP\",\"3528\":\"PACS1\",\"3529\":\"BCOR\",\"3530\":\"MPRIP\",\"3531\":\"RAB11FIP1\",\"3532\":\"NAPRT\",\"3533\":\"DNMBP\",\"3534\":\"HACD2\",\"3535\":\"B3GLCT\",\"3536\":\"DNAJC14\",\"3537\":\"GIGYF2\",\"3538\":\"CD109\",\"3539\":\"THADA\",\"3540\":\"HSDL2\",\"3541\":\"KYAT3\",\"3542\":\"PPP1R21\",\"3543\":\"PPP4R3C\",\"3544\":\"SYNE3\",\"3545\":\"MEX3B\",\"3546\":\"AEBP2\",\"3547\":\"DEF8\",\"3548\":\"ZNF574\",\"3549\":\"FRRS1\",\"3550\":\"NFXL1\",\"3551\":\"MBOAT1\",\"3552\":\"WDR87\",\"3553\":\"C15orf39\",\"3554\":\"QSOX2\",\"3555\":\"MMS22L\",\"3556\":\"SRCAP\",\"3557\":\"FAM83H\",\"3558\":\"RBPMS2\",\"3559\":\"RIPOR1\",\"3560\":\"NBEAL1\",\"3561\":\"GK5\",\"3562\":\"C1orf122\",\"3563\":\"Q6ZSR9\",\"3564\":\"ARHGEF18\",\"3565\":\"UBR3\",\"3566\":\"TMPPE\",\"3567\":\"CFAP47\",\"3568\":\"TPGS1\",\"3569\":\"UBN2\",\"3570\":\"CCDC9B\",\"3571\":\"DENND5B\",\"3572\":\"FGD6\",\"3573\":\"SYDE1\",\"3574\":\"PAXIP1\",\"3575\":\"MBOAT2\",\"3576\":\"TMTC3\",\"3577\":\"GTF2H5\",\"3578\":\"VPS13C\",\"3579\":\"ACAD11\",\"3580\":\"USP34\",\"3581\":\"USP30\",\"3582\":\"RAPH1\",\"3583\":\"USP53\",\"3584\":\"USP54\",\"3585\":\"USP43\",\"3586\":\"UNC13D\",\"3587\":\"IKBIP\",\"3588\":\"IKBIP\",\"3589\":\"FRA10AC1\",\"3590\":\"CENPU\",\"3591\":\"MED13L\",\"3592\":\"LARP4\",\"3593\":\"TMUB2\",\"3594\":\"RPS27L\",\"3595\":\"CBLL1\",\"3596\":\"INTS8\",\"3597\":\"MTSS2\",\"3598\":\"NOL8\",\"3599\":\"ASXL2\",\"3600\":\"BTN2A1;BTN2A2\",\"3601\":\"SUPT6H\",\"3602\":\"SND1\",\"3603\":\"MARK2\",\"3604\":\"COX15\",\"3605\":\"DDX46\",\"3606\":\"RUFY3\",\"3607\":\"TRMT10C\",\"3608\":\"BZW1\",\"3609\":\"MON1B\",\"3610\":\"LRRC8D\",\"3611\":\"ABHD13\",\"3612\":\"DHX30\",\"3613\":\"EIF3M\",\"3614\":\"MEPCE\",\"3615\":\"CENPQ\",\"3616\":\"PARS2\",\"3617\":\"RSRC2\",\"3618\":\"CYFIP1\",\"3619\":\"MCM10\",\"3620\":\"DOK3\",\"3621\":\"NDUFAF7\",\"3622\":\"GET4\",\"3623\":\"GDPD3\",\"3624\":\"COPS6\",\"3625\":\"LPCAT2\",\"3626\":\"ENOSF1\",\"3627\":\"MAEA\",\"3628\":\"DHX32\",\"3629\":\"TAOK1\",\"3630\":\"SH3BP5L\",\"3631\":\"FASTKD5\",\"3632\":\"MOB1A;MOB1B\",\"3633\":\"KDM3B\",\"3634\":\"CHMP1B\",\"3635\":\"CXXC5\",\"3636\":\"HS2ST1\",\"3637\":\"CHST3\",\"3638\":\"MICAL3\",\"3639\":\"DYM\",\"3640\":\"PHF5A\",\"3641\":\"PRXL2C\",\"3642\":\"APTX\",\"3643\":\"ERMP1\",\"3644\":\"GPRIN1\",\"3645\":\"TRMT1L\",\"3646\":\"ZC3HAV1\",\"3647\":\"ZC3HAV1\",\"3648\":\"MRPL21\",\"3649\":\"TICRR\",\"3650\":\"EFL1\",\"3651\":\"MAMDC2\",\"3652\":\"SETX\",\"3653\":\"DPY19L4\",\"3654\":\"TRAPPC11\",\"3655\":\"KANSL1\",\"3656\":\"NUP54\",\"3657\":\"ATG9A\",\"3658\":\"CCDC186\",\"3659\":\"GPR155\",\"3660\":\"POGZ\",\"3661\":\"ZFYVE16\",\"3662\":\"MON2\",\"3663\":\"UBE3B\",\"3664\":\"TMC6\",\"3665\":\"MYH14\",\"3666\":\"PEX26\",\"3667\":\"NUFIP2\",\"3668\":\"MAVS\",\"3669\":\"CLASP1\",\"3670\":\"DHX29\",\"3671\":\"LRP10\",\"3672\":\"COMMD6\",\"3673\":\"HDDC2\",\"3674\":\"HAUS6\",\"3675\":\"POGLUT3\",\"3676\":\"TTC21B\",\"3677\":\"HEATR3\",\"3678\":\"KIF21A\",\"3679\":\"HDGFL2\",\"3680\":\"DCXR\",\"3681\":\"BRAP\",\"3682\":\"EMSY\",\"3683\":\"GOLGA7\",\"3684\":\"RAI1\",\"3685\":\"WAPL\",\"3686\":\"IRF2BP2\",\"3687\":\"CPEB2;CPEB3\",\"3688\":\"ADCK2\",\"3689\":\"SPRED2\",\"3690\":\"SRGAP1\",\"3691\":\"RBBP6\",\"3692\":\"SH3RF1\",\"3693\":\"ARPIN\",\"3694\":\"MTERF4\",\"3695\":\"TFAP2D\",\"3696\":\"HUWE1\",\"3697\":\"PLEKHH3\",\"3698\":\"YTHDF3\",\"36
[truncated: 43,927,253 more chars]
