# Supplementary material for: Deep and fast label-free Dynamic Organellar Mapping
Source: Nat Commun. 2023 Aug 29;14:5252. doi: 10.1038/s41467-023-41000-7 (PMC10465578; doi:10.1038/s41467-023-41000-7)
Supplement: Supplementary file 8 — Supplementary Data 5 [file 41467_2023_41000_MOESM8_ESM.zip › AnalysedDatasets_fractionation_FigureS3.json]

{
    "21 min discovery DIA": {
        "0/1 normalized data": "{\"Original Protein IDs\":{\"0\":\"P0DPI2;A0A0B4J2D5;P0DPI2-2;A0A0B4J2D5-2\",\"1\":\"A0AV96;A0AV96-2\",\"2\":\"A0FGR8-6;A0FGR8-2;A0FGR8;A0FGR8-4\",\"3\":\"A1L0T0\",\"4\":\"A1X283\",\"5\":\"A2RRP1;A2RRP1-2\",\"6\":\"A3KMH1-2;A3KMH1-3;A3KMH1\",\"7\":\"A4D1E9;A4D1E9-2\",\"8\":\"A5YKK6;A5YKK6-2;A5YKK6-3;A5YKK6-4\",\"9\":\"A6ND36\",\"10\":\"A6NEL2\",\"11\":\"A6NHQ2\",\"12\":\"A6NHR9;A6NHR9-2\",\"13\":\"A6NKL6\",\"14\":\"A6NKT7;Q7Z3J3\",\"15\":\"A6NNA2\",\"16\":\"A7E2V4-5;A7E2V4;A7E2V4-3;A7E2V4-4;A7E2V4-2\",\"17\":\"D6RIA3\",\"18\":\"E9PAV3;Q13765;E9PAV3-2\",\"19\":\"O00116\",\"20\":\"O00139-2;O00139-1;O00139-5;O00139;O00139-4\",\"21\":\"O00151\",\"22\":\"O00154-6;O00154-4;O00154-5;O00154-7;O00154;O00154-2;O00154-3\",\"23\":\"O00159;O00159-3;O00159-2\",\"24\":\"O00161;O00161-2\",\"25\":\"O00178\",\"26\":\"O00186\",\"27\":\"O00203-3;O00203\",\"28\":\"O00217\",\"29\":\"O00231;O00231-2\",\"30\":\"O00232;O00232-2\",\"31\":\"O00264;O00264-2\",\"32\":\"O00267-2;O00267\",\"33\":\"O00299\",\"34\":\"O00303\",\"35\":\"O00330\",\"36\":\"O00401\",\"37\":\"O00410;O00410-3;O00410-2\",\"38\":\"O00411\",\"39\":\"O00425\",\"40\":\"O00429-3;O00429;O00429-6;O00429-4;O00429-2;O00429-7;O00429-8\",\"41\":\"O00442;O00442-2\",\"42\":\"O00443\",\"43\":\"O00458\",\"44\":\"O00461\",\"45\":\"O00468-6;O00468-3;O00468-2;O00468-5;O00468-4;O00468-7;O00468\",\"46\":\"O00469-2\",\"47\":\"O00471\",\"48\":\"O00499-9;O00499-10;O00499-7;O00499-8;O00499-4;O00499-6;O00499-11;O00499-3;O00499-2;O00499-5;O00499\",\"49\":\"O00505;O00629\",\"50\":\"O00541-2;O00541\",\"51\":\"O00560-3;O00560;O00560-2\",\"52\":\"O00567\",\"53\":\"O00571;O00571-2;O15523\",\"54\":\"O00592-2;O00592\",\"55\":\"O00622\",\"56\":\"O00750\",\"57\":\"O00754-2;O00754\",\"58\":\"O00764;O00764-3;O00764-2\",\"59\":\"O00767\",\"60\":\"O14497;O14497-2;O14497-3\",\"61\":\"O14561\",\"62\":\"O14562\",\"63\":\"O14579;O14579-3;O14579-2\",\"64\":\"O14617-5;O14617-4;O14617;O14617-2;O14617-3\",\"65\":\"O14656\",\"66\":\"O14672;O14672-2\",\"67\":\"O14681;O14681-3\",\"68\":\"O14686;O14686-3\",\"69\":\"O14737;O14737-2\",\"70\":\"O14745;O14745-2\",\"71\":\"O14773;O14773-2\",\"72\":\"O14776-2;O14776\",\"73\":\"O14777\",\"74\":\"O14818;O14818-2\",\"75\":\"O14828-2;O14828\",\"76\":\"O14917;O14917-2\",\"77\":\"O14925;Q5SRD1\",\"78\":\"O14936-3;O14936;O14936-4;O14936-6;O14936-2;O14936-5\",\"79\":\"P19105;O14950;P24844\",\"80\":\"O14964;O14964-2\",\"81\":\"O14965\",\"82\":\"O14966;O14966-2\",\"83\":\"O14974;O14974-5;O14974-4;O14974-2;O14974-3\",\"84\":\"O14975;O14975-2\",\"85\":\"O14979\",\"86\":\"O14980\",\"87\":\"O15020-2;O15020\",\"88\":\"O15031\",\"89\":\"O15042;O15042-2;O15042-3\",\"90\":\"O15067\",\"91\":\"O15091-4;O15091-2;O15091\",\"92\":\"O15118;O15118-2\",\"93\":\"O15121\",\"94\":\"O15126;O15126-2\",\"95\":\"O15143\",\"96\":\"O15144\",\"97\":\"O15160-2;O15160\",\"98\":\"O15164-2;O15164\",\"99\":\"O15173;O15173-2\",\"100\":\"O15212\",\"101\":\"O15226-2;O15226\",\"102\":\"O15228-2;O15228\",\"103\":\"O15230\",\"104\":\"O15232-2;O15232\",\"105\":\"O15260;O15260-2;O15260-3\",\"106\":\"O15269\",\"107\":\"O15270\",\"108\":\"O15294-3;O15294;O15294-2;O15294-4\",\"109\":\"O15305;O15305-2\",\"110\":\"O15347\",\"111\":\"O15357;O15357-2\",\"112\":\"O15371-2;O15371-3;O15371\",\"113\":\"O15372\",\"114\":\"O15381;O15381-5;O15381-2;O15381-3;O15381-4\",\"115\":\"O15382;O15382-2\",\"116\":\"O15400-2;O15400\",\"117\":\"O15417;O15417-2\",\"118\":\"O15427\",\"119\":\"O15439;O15439-2;O15439-3\",\"120\":\"O15440-5;O15440\",\"121\":\"O15511;O15511-2\",\"122\":\"O15533;O15533-3;O15533-2;O15533-4\",\"123\":\"O43143\",\"124\":\"O43148;O43148-2\",\"125\":\"O43169\",\"126\":\"O43172-2;O43172\",\"127\":\"O43175\",\"128\":\"O43237;O43237-2\",\"129\":\"O43242;O43242-2\",\"130\":\"O43290\",\"131\":\"O43292;O43292-2\",\"132\":\"O43324;O43324-2\",\"133\":\"O43390;O43390-3\",\"134\":\"O43395\",\"135\":\"O43399;O43399-5;O43399-7;O43399-2;O43399-4;O43399-3;O43399-6\",\"136\":\"O43432-4;O43432;O43432-3\",\"137\":\"O43447;O43447-2\",\"138\":\"O43491;O43491-4;O43491-3;O43491-2\",\"139\":\"O43493-4;O43493-2;O43493-5;O43493-3;O43493;O43493-6\",\"140\":\"O43583\",\"141\":\"O43615\",\"142\":\"O43617;O43617-2\",\"143\":\"O43660-2;O43660\",\"144\":\"O43663-2;O43663-4;O43663-3;O43663\",\"145\":\"O43670-2\",\"146\":\"O43681\",\"147\":\"O43684-2;O43684\",\"148\":\"O43707;O43707-2;O43707-3\",\"149\":\"O43747;O43747-2\",\"150\":\"O43752;O43752-2\",\"151\":\"O43776\",\"152\":\"O43795\",\"153\":\"O43808\",\"154\":\"O43809\",\"155\":\"O43813\",\"156\":\"O43815-2;O43815\",\"157\":\"O43818\",\"158\":\"O43823\",\"159\":\"O43837;O43837-2\",\"160\":\"O43847;O43847-2\",\"161\":\"O43852;O43852-3;O43852-6;O43852-5;O43852-15;O43852-10;O43852-9\",\"162\":\"O43865;O43865-2;Q96HN2-4;Q96HN2-3;Q96HN2-2;Q96HN2\",\"163\":\"O60216\",\"164\":\"O60231\",\"165\":\"O60244\",\"166\":\"O60245;O60245-2\",\"167\":\"O60264\",\"168\":\"O60287\",\"169\":\"O60306\",\"170\":\"O60313-2;O60313;O60313-10;O60313-9;O60313-11;O60313-13\",\"171\":\"O60333-3;O60333-2\",\"172\":\"O60341;O60341-2\",\"173\":\"O60427\",\"174\":\"O60488-2;O60488\",\"175\":\"O60493;O60493-4;O60493-2\",\"176\":\"O60499\",\"177\":\"O60506;O60506-2;O60506-3;O60506-4;O60506-5\",\"178\":\"O60568\",\"179\":\"O60573;O60573-2\",\"180\":\"O60613\",\"181\":\"O60664-4;O60664;O60664-3\",\"182\":\"O60684;O15131\",\"183\":\"O60701-3;O60701-2;O60701\",\"184\":\"O60716;O60716-2;O60716-3;O60716-5;O60716-9;O60716-10;O60716-11;O60716-13;O60716-17;O60716-4;O60716-6;O60716-7;O60716-8;O60716-12;O60716-14;O60716-15;O60716-18;O60716-16;O60716-19;O60716-21;O60716-20;O60716-22;O60716-23;O60716-24;O60716-25;O60716-26;O60716-27;O60716-29;O60716-31;O60716-28;O60716-30;O60716-32\",\"185\":\"P41567;O60739\",\"186\":\"O60749-2;O60749\",\"187\":\"O60762\",\"188\":\"O60763;O60763-2\",\"189\":\"Q99880;Q99879;Q99877;Q93079;Q5QNW6;P62807;P58876;P57053;O60814;Q5QNW6-2\",\"190\":\"O60828-5;O60828-4;O60828-2;O60828\",\"191\":\"O60832;O60832-2\",\"192\":\"O60841\",\"193\":\"O60869-2;O60869-3;O60869\",\"194\":\"O60884\",\"195\":\"O60934\",\"196\":\"O75027-2;O75027;O75027-3\",\"197\":\"O75044\",\"198\":\"O75054;O75054-2\",\"199\":\"O75083\",\"200\":\"O75116\",\"201\":\"O75122-3\",\"202\":\"O75127\",\"203\":\"O75128-6;O75128;O75128-2;O75128-3;O75128-7\",\"204\":\"O75131\",\"205\":\"O75146\",\"206\":\"O75150;O75150-4;O75150-3\",\"207\":\"O75152\",\"208\":\"O75153\",\"209\":\"O75165\",\"210\":\"O75175\",\"211\":\"O75179-7;O75179-2;O75179;O75179-6;O75179-4\",\"212\":\"O75306-2;O75306\",\"213\":\"O75340-2;O75340\",\"214\":\"O75352-2;O75352\",\"215\":\"O75367-3;O75367;O75367-2\",\"216\":\"O75369-8;O75369-2;O75369-9;O75369;O75369-6;O75369-3;O75369-7;O75369-5;O75369-4\",\"217\":\"O75376;O75376-2\",\"218\":\"O75380\",\"219\":\"O75390\",\"220\":\"O75396\",\"221\":\"O75431-2;O75431\",\"222\":\"O75436;O75436-2\",\"223\":\"O75439\",\"224\":\"O75448-2;O75448\",\"225\":\"O75462\",\"226\":\"O75475;O75475-3;O75475-2\",\"227\":\"O75477\",\"228\":\"O75489\",\"229\":\"O75521-2;O75521\",\"230\":\"O75530-3;O75530;O75530-2\",\"231\":\"O75531\",\"232\":\"O75533\",\"233\":\"O75534;O75534-4\",\"234\":\"O75569-3;O75569-2;O75569\",\"235\":\"O75592-2;O75592\",\"236\":\"O75607\",\"237\":\"O75616;O75616-2\",\"238\":\"O75643\",\"239\":\"O75683\",\"240\":\"O75691\",\"241\":\"O75694-2;O75694\",\"242\":\"O75695\",\"243\":\"O75718\",\"244\":\"O75746;O75746-2\",\"245\":\"O75781-2;O75781\",\"246\":\"O75787-2;O75787\",\"247\":\"O75794\",\"248\":\"O75821\",\"249\":\"O75822;O75822-3;O75822-2\",\"250\":\"O75844\",\"251\":\"O75874\",\"252\":\"O75880\",\"253\":\"O75934\",\"254\":\"O75937\",\"255\":\"O75947;O75947-2\",\"256\":\"O75955;O75955-2\",\"257\":\"O75964\",\"258\":\"O75976;O75976-2\",\"259\":\"O76003\",\"260\":\"O76021\",\"261\":\"O76024\",\"262\":\"O76031\",\"263\":\"O76070\",\"264\":\"O76094;O76094-2\",\"265\":\"O94760-2;O94760\",\"266\":\"O94763-2;O94763-3;O94763;O94763-4\",\"267\":\"O94804\",\"268\":\"O94822-3;O94822\",\"269\":\"O94826\",\"270\":\"O94874;O94874-2;O94874-3\",\"271\":\"O94875-7;O94875;O94875-11;O94875-9;O94875-3;O94875-8;O94875-2;O94875-4;O94875-12;O94875-10;O94875-5\",\"272\":\"O94901-5;O94901-8;O94901;O94901-9;O94901-6\",\"273\":\"O94905\",\"274\":\"O94906;O94906-2\",\"275\":\"O94919\",\"276\":\"O94925-3;O94925\",\"277\":\"O94964-2;O94964-4;O94964\",\"278\":\"O94973-2;O94973;O94973-3\",\"279\":\"O94979-9;O94979-6;O94979-3;O94979-10;O94979-4;O94979-2;O94979;O94979-8\",\"280\":\"O95084;O95084-2\",\"281\":\"O95159\",\"282\":\"O95163\",\"283\":\"O95197-2;O95197;O95197-7;O95197-4\",\"284\":\"O95202\",\"285\":\"O95218;O95218-2\",\"286\":\"O95232\",\"287\":\"O95239;O95239-2;Q2VIQ3\",\"288\":\"O95292\",\"289\":\"O95297-2;O95297;O95297-4\",\"290\":\"O95299;O95299-2\",\"291\":\"O95302;O95302-3\",\"292\":\"O95340;O95340-2;O43252\",\"293\":\"O95347;O95347-2\",\"294\":\"O95363\",\"295\":\"O95373\",\"296\":\"O95425-2;O95425-4;O95425-3;O95425\",\"297\":\"O95433;O95433-2\",\"298\":\"O95453-2;O95453;O95453-3\",\"299\":\"O95470\",\"300\":\"O95486;O95486-2\",\"301\":\"O95487-2;O95487;O95487-3\",\"302\":\"O95571\",\"303\":\"O95573\",\"304\":\"O95602\",\"305\":\"O95672-2;O95672\",\"306\":\"O95714\",\"307\":\"O95721\",\"308\":\"O95747\",\"309\":\"O95758-1;O95758-6;O95758-2;O95758;O95758-5;O95758-4;O95758-7\",\"310\":\"O95782-2;O95782\",\"311\":\"O95816;O95816-2\",\"312\":\"O95819-6;O95819-4;O95819-2;O95819;O95819-5;O95819-3\",\"313\":\"O95831-3;O95831;O95831-2\",\"314\":\"O95870;O95870-2\",\"315\":\"O95881\",\"316\":\"O95900;O95900-2\",\"317\":\"O95985-3;O95985-2;O95985\",\"318\":\"O95994\",\"319\":\"O96000;O96000-2\",\"320\":\"O96005;O96005-4;O96005-3\",\"321\":\"O96008;O96008-2\",\"322\":\"O96013;O96013-2;O96013-3\",\"323\":\"P00338;P00338-3;P00338-4;P00338-5;P00338-2\",\"324\":\"P00367;P00367-3;P00367-2;P49448\",\"325\":\"P00387-2;P00387;P00387-3\",\"326\":\"P00390-5;P00390-4;P00390-2;P00390-3;P00390\",\"327\":\"P00403\",\"328\":\"P00441\",\"329\":\"P00491\",\"330\":\"P00492\",\"331\":\"P00505;P00505-2\",\"332\":\"P00533;P00533-4;P00533-3\",\"333\":\"P00558;P00558-2\",\"334\":\"P00966\",\"335\":\"P01111\",\"336\":\"P01130-3;P01130-6;P01130-4;P01130;P01130-5;P01130-2\",\"337\":\"P01137\",\"338\":\"P01891\",\"339\":\"P02452\",\"340\":\"P02458-1;P02458\",\"341\":\"P02461\",\"342\":\"P02462\",\"343\":\"P02545;P02545-6;P02545-3;P02545-5;P02545-4\",\"344\":\"P02768;P02768-2;P02768-3\",\"345\":\"P02786\",\"346\":\"P02788-2;P02788\",\"347\":\"P04004\",\"348\":\"P04040\",\"349\":\"P04062-4;P04062-2;P04062;P04062-5;P04062-3\",\"350\":\"P04075\",\"351\":\"P04080\",\"352\":\"P04083\",\"353\":\"P04114\",\"354\":\"P04179-4;P04179;P04179-2;P04179-3\",\"355\":\"P04181;P04181-2\",\"356\":\"P04264\",\"357\":\"P04406;P04406-2\",\"358\":\"P04792\",\"359\":\"P04818;P04818-2;P04818-3\",\"360\":\"P04843\",\"361\":\"P04844-2;P04844\",\"362\":\"P04899;P04899-6;P04899-3;P04899-5;P04899-2;P04899-4\",\"363\":\"Q99878;Q96KK5;Q9BTM1;Q16777;Q93077;Q7L7L0;Q6FI13;P20671;P0C0S8;P04908;Q9BTM1-2\",\"364\":\"P04920-2;P04920-3;P04920\",\"365\":\"P05023-4;P05023;P05023-3\",\"366\":\"P05026-2;P05026\",\"367\":\"P05067-9;P05067;P05067-5;P05067-6;P05067-7;P05067-11;P05067-8;P05067-10;P05067-3;P05067-4\",\"368\":\"P05141\",\"369\":\"P05187;P10696\",\"370\":\"P05198\",\"371\":\"P05362\",\"372\":\"P05386\",\"373\":\"P05387\",\"374\":\"P05388;P05388-2\",\"375\":\"P05455\",\"376\":\"P05556;P05556-2;P05556-5;P05556-4;P05556-3\",\"377\":\"P05783\",\"378\":\"P05787;P05787-2\",\"379\":\"P05997\",\"380\":\"P06241;P06241-3;P06241-2\",\"381\":\"P06454-2;P06454\",\"382\":\"P06493;P06493-2\",\"383\":\"P06576\",\"384\":\"P06703\",\"385\":\"P06730;P06730-3;P06730-2\",\"386\":\"P06733;P06733-2\",\"387\":\"P06744;P06744-2\",\"388\":\"P06748;P06748-2;P06748-3\",\"389\":\"P06753-2;P06753-3;P06753-5;P06753-6;P06753-4\",\"390\":\"P06756-3;P06756-2;P06756\",\"391\":\"P06865\",\"392\":\"P07099\",\"393\":\"P07195\",\"394\":\"P07237\",\"395\":\"P07339\",\"396\":\"P07355-2;P07355;A6NMY6\",\"397\":\"P07437\",\"398\":\"P07602;P07602-2;P07602-3\",\"399\":\"P07686\",\"400\":\"P07711\",\"401\":\"P07737\",\"402\":\"P07814\",\"403\":\"P07858\",\"404\":\"P07900-2;P07900\",\"405\":\"P07910-2;P07910;P07910-4;P07910-3\",\"406\":\"P07919;A0A096LP55\",\"407\":\"P07942\",\"408\":\"P07947\",\"409\":\"P07948-2;P07948\",\"410\":\"P07951-2;P07951;P07951-3\",\"411\":\"P07954-2;P07954\",\"412\":\"P08047;P08047-2;P08047-3\",\"413\":\"P08069\",\"414\":\"P08123\",\"415\":\"P08133-2;P08133\",\"416\":\"P08174-4;P08174;P08174-3;P08174-5;P08174-2;P08174-6;P08174-7\",\"417\":\"P08183-2;P08183\",\"418\":\"P08195;P08195-3;P08195-4;P08195-2\",\"419\":\"P08236-3;P08236;P08236-2\",\"420\":\"P08237-3;P08237;P08237-2\",\"421\":\"P08238\",\"422\":\"P08240;P08240-2\",\"423\":\"P08559;P08559-2;P08559-4;P08559-3\",\"424\":\"P08572\",\"425\":\"P08574\",\"426\":\"P08581;P08581-2;P08581-3\",\"427\":\"P08582;P08582-2\",\"428\":\"P08621;P08621-2;P08621-3\",\"429\":\"P08670\",\"430\":\"P08708\",\"431\":\"P08729\",\"432\":\"P08754\",\"433\":\"P08758\",\"434\":\"P08865\",\"435\":\"P08962-3;P08962-2;P08962\",\"436\":\"P09001\",\"437\":\"P09012\",\"438\":\"P09038-2;P09038-3;P09038-1;P09038\",\"439\":\"P09110;P09110-2\",\"440\":\"P09132\",\"441\":\"P09234\",\"442\":\"P09382\",\"443\":\"P09429;B2RPK0\",\"444\":\"P09496-2;P09496-4;P09496-3;P09496\",\"445\":\"P09525-2;P09525\",\"446\":\"P09543-2;P09543\",\"447\":\"P09601\",\"448\":\"P09622;P09622-2;P09622-3\",\"449\":\"P09651;P09651-2;P09651-3\",\"450\":\"P09661\",\"451\":\"P09874\",\"452\":\"P09884\",\"453\":\"P09960;P09960-2;P09960-4;P09960-3\",\"454\":\"P09972\",\"455\":\"Q71UI9;P0C0S5;Q71UI9-3;Q71UI9-2;Q71UI9-4\",\"456\":\"P0C221\",\"457\":\"P0CW18\",\"458\":\"P0DMV8;P0DMV9;P0DMV8-2\",\"459\":\"P0DN76;Q01081;Q01081-2;Q01081-4\",\"460\":\"P0DP25;P0DP24;P0DP23\",\"461\":\"P0DP91\",\"462\":\"P10412\",\"463\":\"P10515\",\"464\":\"P10586-2;P10586\",\"465\":\"P10599;P10599-2\",\"466\":\"P10606\",\"467\":\"P10619-2;P10619\",\"468\":\"P10620-2;P10620\",\"469\":\"P10809\",\"470\":\"P10909-4;P10909-6;P10909;P10909-5;P10909-2;P10909-3\",\"471\":\"P11021\",\"472\":\"P11047\",\"473\":\"P11117\",\"474\":\"P11142;P11142-2\",\"475\":\"P11166\",\"476\":\"P11169;Q8TDB8-4;Q8TDB8-2;Q8TDB8;Q8TDB8-5\",\"477\":\"P11177;P11177-2;P11177-3\",\"478\":\"P11182\",\"479\":\"P11233\",\"480\":\"P11234;P11234-3;P11234-2\",\"481\":\"P11279;P11279-2\",\"482\":\"P11310;P11310-2\",\"483\":\"P11387\",\"484\":\"P11388;P11388-2;P11388-3;P11388-4\",\"485\":\"P11413;P11413-3;P11413-2\",\"486\":\"P11498\",\"487\":\"P11532-3;P11532-2;P11532-4;P11532;P11532-8;P11532-7;P11532-5;P11532-6;P11532-10;P11532-9\",\"488\":\"P11586\",\"489\":\"P11717\",\"490\":\"P11766\",\"491\":\"P11908-2;P11908\",\"492\":\"P11940;P11940-2\",\"493\":\"P12004\",\"494\":\"P12081-4;P12081;P12081-3;P12081-2\",\"495\":\"P12236\",\"496\":\"P12268\",\"497\":\"P12270\",\"498\":\"P12277\",\"499\":\"P12429\",\"500\":\"P12694;P12694-2\",\"501\":\"P12814;P12814-2;P12814-3;P12814-4\",\"502\":\"P12956;P12956-2\",\"503\":\"P13010\",\"504\":\"P13051\",\"505\":\"P13073\",\"506\":\"P13284\",\"507\":\"P13473;P13473-2;P13473-3\",\"508\":\"P13489\",\"509\":\"P13639\",\"510\":\"P13645\",\"511\":\"P13667\",\"512\":\"P13674-3;P13674-2;P13674\",\"513\":\"P13693;P13693-2\",\"514\":\"P13797;P13797-2;P13797-3\",\"515\":\"P13804;P13804-2\",\"516\":\"P13807-2;P13807\",\"517\":\"P13861-2;P13861\",\"518\":\"P13942-8;P13942-6;P13942-7;P13942-4;P13942-5;P13942-2;P13942-3;P13942\",\"519\":\"P13987;P13987-2\",\"520\":\"P13995;P13995-2\",\"521\":\"P14174\",\"522\":\"P14314-2;P14314\",\"523\":\"P14324-2;P14324\",\"524\":\"P14618;P14618-3;P14618-2\",\"525\":\"P14625\",\"526\":\"P14635;P14635-2\",\"527\":\"P14678-2;P63162;P14678;P63162-2;P14678-3\",\"528\":\"P14735;P14735-2\",\"529\":\"P14854\",\"530\":\"P14866;P14866-2\",\"531\":\"P14868;P14868-2\",\"532\":\"P14923\",\"533\":\"P14927;P14927-2\",\"534\":\"P15121\",\"535\":\"P15170-3;P15170-2;P15170\",\"536\":\"P15291-2;P15291\",\"537\":\"P15311\",\"538\":\"P15529-7;P15529-4;P15529-6;P15529-3;P15529-5;P15529-2;P15529-16;P15529-15;P15529-9;P15529-12;P15529-14;P15529-8;P15529-11;P15529-13;P15529-10;P15529\",\"539\":\"P15531;P15531-2\",\"540\":\"P15559-3;P15559-2;P15559\",\"541\":\"P15586-2;P15586\",\"542\":\"P15880\",\"543\":\"P15924;P15924-3;P15924-2\",\"544\":\"P16066\",\"545\":\"P16070-16;P16070-3;P16070;P16070-5;P16070-7;P16070-6;P16070-4;P16070-17;P16070-8;P16070-10;P16070-11;P16070-13;P16070-14;P16070-12;P16070-18\",\"546\":\"P16152;P16152-2\",\"547\":\"P16278-3;P16278;P16278-2\",\"548\":\"P16333;P16333-2\",\"549\":\"P16401\",\"550\":\"P16435\",\"551\":\"P16615-5;P16615-2;P16615-3;P16615;P16615-4\",\"552\":\"P16949;P16949-2\",\"553\":\"P16989;P16989-3;P16989-2\",\"554\":\"P17096-3;P17096\",\"555\":\"P17342;P17342-2\",\"556\":\"P17480-2;P17480\",\"557\":\"P17568\",\"558\":\"P17612;P17612-2;P22694-10;P22694-4;P22694-3;P22694-5;P22694-7;P22694-6;P22694-9;P22694-2\",\"559\":\"P17706-3;P17706-2;P17706;P17706-4\",\"560\":\"P17812;P17812-2\",\"561\":\"P17844;P17844-2\",\"562\":\"P17858;P17858-2\",\"563\":\"P17931\",\"564\":\"P17980\",\"565\":\"P17987\",\"566\":\"P18031\",\"567\":\"P18077\",\"568\":\"P18084\",\"569\":\"P18085\",\"570\":\"P18124\",\"571\":\"P18206;P18206-2\",\"572\":\"P18583-5;P18583-2;P18583-7;P18583;P18583-9;P18583-10;P18583-3;P18583-4;P18583-6\",\"573\":\"P18615;P18615-3;P18615-4\",\"574\":\"P18621-3;P18621;P18621-2\",\"575\":\"P18669\",\"576\":\"P18754;P18754-2\",\"577\":\"P18827\",\"578\":\"P18859;P18859-2\",\"579\":\"P18887\",\"580\":\"P19338\",\"581\":\"P19388\",\"582\":\"P19404\",\"583\":\"P19447\",\"584\":\"P19525;P19525-2\",\"585\":\"P19623\",\"586\":\"P19784\",\"587\":\"P20020-6;P20020;P20020-4;P20020-1;P20020-5;P20020-2\",\"588\":\"P20042\",\"589\":\"P20073-2;P20073\",\"590\":\"P20290;P20290-2\",\"591\":\"P20338\",\"592\":\"P20339-2;P20339\",\"593\":\"P20340-2;P20340-4;P20340\",\"594\":\"P20618\",\"595\":\"P20645\",\"596\":\"P20674\",\"597\":\"P20700\",\"598\":\"P20810-4;P20810-8;P20810;P20810-9;P20810-10;P20810-7;P20810-6;P20810-3;P20810-2;P20810-5\",\"599\":\"P20849;P20849-2\",\"600\":\"P20908\",\"601\":\"P20930\",\"602\":\"P21266\",\"603\":\"P21281\",\"604\":\"P21291\",\"605\":\"P21333-2;P21333\",\"606\":\"P21359-2;P21359-6;P21359;P21359-4\",\"607\":\"P21399\",\"608\":\"P21796\",\"609\":\"P21912\",\"610\":\"P21964-2;P21964\",\"611\":\"P22033\",\"612\":\"P22059\",\"613\":\"P22061;P22061-2\",\"614\":\"P22087\",\"615\":\"P22102;P22102-2\",\"616\":\"P22234;P22234-2\",\"617\":\"P22307-4;P22307-7;P22307-8;P22307;P22307-6;P22307-2\",\"618\":\"P22314-2;P22314\",\"619\":\"P22392-2;P22392\",\"620\":\"P22570-7;P22570-4;P22570;P22570-3;P22570-5;P22570-2;P22570-6\",\"621\":\"P22626;P22626-2\",\"622\":\"P22695\",\"623\":\"P23142-4;P23142-2;P23142-3;P23142\",\"624\":\"P23193;P23193-2\",\"625\":\"P23229-4;P23229-2;P23229-5;P23229-3;P23229-9;P23229-6;P23229;P23229-7\",\"626\":\"P23246;P23246-2\",\"627\":\"P23258;Q9NRH3\",\"628\":\"P23284\",\"629\":\"P23368;P23368-2\",\"630\":\"P23381-2;P23381\",\"631\":\"P23396;P23396-2\",\"632\":\"P23458\",\"633\":\"P23526;P23526-2\",\"634\":\"P23528\",\"635\":\"P23588;P23588-2\",\"636\":\"P23634-5;P23634-4;P23634-3;P23634-2;P23634-7;P23634-6;P23634-8;P23634\",\"637\":\"P23919-2;P23919\",\"638\":\"P23921\",\"639\":\"P24534\",\"640\":\"P24539\",\"641\":\"P24666;P24666-4;P24666-3;P24666-2\",\"642\":\"P24752\",\"643\":\"P24928\",\"644\":\"P24941;P24941-2\",\"645\":\"P25205;P25205-2\",\"646\":\"P25325;P25325-2\",\"647\":\"P25391\",\"648\":\"P25398\",\"649\":\"P25440;P25440-2;P25440-4;P25440-3\",\"650\":\"P25685;P25685-2\",\"651\":\"P25705;P25705-2;P25705-3\",\"652\":\"P25786;P25786-2\",\"653\":\"P25787\",\"654\":\"P25788-2;P25788\",\"655\":\"P25789;P25789-2\",\"656\":\"P26006;P26006-1\",\"657\":\"P26038\",\"658\":\"P26196\",\"659\":\"P26358;P26358-2;P26358-3\",\"660\":\"P26368-2;P26368\",\"661\":\"P26373;P26373-2\",\"662\":\"P26440;P26440-2\",\"663\":\"P26447\",\"664\":\"P26583\",\"665\":\"P26599;P26599-2;P26599-3\",\"666\":\"P26639;P26639-2\",\"667\":\"P26640\",\"668\":\"P26641;P26641-2\",\"669\":\"P26885\",\"670\":\"P27105;P27105-2\",\"671\":\"P27144\",\"672\":\"P27348\",\"673\":\"P27635;Q96L21\",\"674\":\"P27694\",\"675\":\"P27695\",\"676\":\"P27708\",\"677\":\"P27797\",\"678\":\"P27816-6;P27816;P27816-2\",\"679\":\"P27824-2;P27824;P27824-3\",\"680\":\"P28066\",\"681\":\"P28070\",\"682\":\"P28074;P28074-3;P28074-2\",\"683\":\"P28288;P28288-2\",\"684\":\"P28331-4;P28331;P28331-2;P28331-5;P28331-3\",\"685\":\"P28340\",\"686\":\"P28838-2;P28838\",\"687\":\"P29144\",\"688\":\"P29317\",\"689\":\"P29353-2;P29353-7;P29353;P29353-6;P29353-3;P29353-5\",\"690\":\"P29373\",\"691\":\"P29401;P29401-2\",\"692\":\"P29692-2;P29692;P29692-4\",\"693\":\"P29966\",\"694\":\"P29992\",\"695\":\"P30040\",\"696\":\"P30041\",\"697\":\"P30043\",\"698\":\"P30044-2;P30044;P30044-3\",\"699\":\"P30046;P30046-2;A6NHG4\",\"700\":\"P30048-2;P30048\",\"701\":\"P30049\",\"702\":\"P30050;P30050-2\",\"703\":\"P30084\",\"704\":\"P30086\",\"705\":\"P30101\",\"706\":\"P30153\",\"707\":\"P30260;P30260-2\",\"708\":\"P30405;P30405-2\",\"709\":\"P30419;P30419-2\",\"710\":\"P30508;P30510;Q07000;Q29960-2;P30505;Q29960;P30504;Q9TNN7;Q95604\",\"711\":\"P30519-2;P30519\",\"712\":\"P30533\",\"713\":\"P30740-2;P30740\",\"714\":\"P30825\",\"715\":\"P30837\",\"716\":\"P31040;P31040-2;P31040-3\",\"717\":\"P31153;P31153-2\",\"718\":\"P31277\",\"719\":\"P31327-3;P31327;P31327-2\",\"720\":\"P31483;P31483-3\",\"721\":\"P31689;P31689-2\",\"722\":\"P31930\",\"723\":\"P31937\",\"724\":\"P31939-2;P31939\",\"725\":\"P31942-2;P31942;P31942-3;P31942-4\",\"726\":\"P31943\",\"727\":\"P31946-2;P31946\",\"728\":\"P31947-2;P31947\",\"729\":\"P31948-2;P31948;P31948-3\",\"730\":\"P31949\",\"731\":\"P32004-3;P32004-2;P32004\",\"732\":\"P32119\",\"733\":\"P32322-3;P32322;P32322-2\",\"734\":\"P32754-2;P32754\",\"735\":\"P32969\",\"736\":\"P32970;P32970-2\",\"737\":\"P33176\",\"738\":\"P33240-2;P33240\",\"739\":\"P33316;P33316-2\",\"740\":\"P33527;P33527-4;P33527-2;P33527-3;P33527-9;P33527-6;P33527-7;P33527-5;P33527-8\",\"741\":\"P33897\",\"742\":\"P33991\",\"743\":\"P33992\",\"744\":\"P33993;P33993-3\",\"745\":\"P34741\",\"746\":\"P34896-2;P34896;P34896-4;P34896-3\",\"747\":\"P34897-3;P34897;P34897-2\",\"748\":\"P34932\",\"749\":\"P35221-2;P35221\",\"750\":\"P35232;P35232-2\",\"751\":\"P35237\",\"752\":\"P35241;P35241-5;P35241-4\",\"753\":\"P35244\",\"754\":\"P35249;P35249-2\",\"755\":\"P35250;P35250-2\",\"756\":\"P35251-2;P35251\",\"757\":\"P35268\",\"758\":\"P35269\",\"759\":\"P35270\",\"760\":\"P35527\",\"761\":\"P35573;P35573-2\",\"762\":\"P35579;P35579-2\",\"763\":\"P35580;P35580-5;P35580-2;P35580-3;P35580-4\",\"764\":\"P35606-2;P35606\",\"765\":\"P35610;P35610-3;P35610-2\",\"766\":\"P35613-3;P35613-4;P35613-2;P35613\",\"767\":\"P35637-2;P35637\",\"768\":\"P35658-2;P35658-4;P35658;P35658-3;P35658-5\",\"769\":\"P35659;P35659-2\",\"770\":\"P35998;P35998-2\",\"771\":\"P36542-2;P36542\",\"772\":\"P36543;P36543-3;P36543-2\",\"773\":\"P36551\",\"774\":\"P36578\",\"775\":\"P36776;P36776-2;P36776-3\",\"776\":\"P36871;P36871-2;P36871-3\",\"777\":\"P36873;P36873-2\",\"778\":\"P36897-3;P36897;P36897-2\",\"779\":\"P36957;P36957-2\",\"780\":\"P36969-2;P36969\",\"781\":\"P37108\",\"782\":\"P37198\",\"783\":\"P37268;P37268-4;P37268-3;P37268-2;P37268-5\",\"784\":\"P37802-2;P37802\",\"785\":\"P37837\",\"786\":\"P38117;P38117-2\",\"787\":\"P38159;P38159-2\",\"788\":\"P38435;P38435-2\",\"789\":\"P38606-2;P38606\",\"790\":\"P38646\",\"791\":\"P38919\",\"792\":\"P39019\",\"793\":\"P39023\",\"794\":\"P39656;P39656-3;P39656-2\",\"795\":\"P39687\",\"796\":\"P39748;P39748-2\",\"797\":\"P39880-2;P39880;P39880-3;P39880-4;P39880-5;P39880-6\",\"798\":\"P40121-2;P40121\",\"799\":\"P40222\",\"800\":\"P40227;P40227-2\",\"801\":\"P40429;Q6NVV1\",\"802\":\"P40616-2;P40616\",\"803\":\"P40692;P40692-3;P40692-2\",\"804\":\"P40818;P40818-2\",\"805\":\"P40925-3;P40925;P40925-2\",\"806\":\"P40926;P40926-2\",\"807\":\"P40937;P40937-2\",\"808\":\"P40938;P40938-2\",\"809\":\"P40939\",\"810\":\"P41091;Q2VIR3;Q2VIR3-2\",\"811\":\"P41214;P41214-2\",\"812\":\"P41223;P41223-2\",\"813\":\"P41227;P41227-2\",\"814\":\"P41240\",\"815\":\"P41250\",\"816\":\"P41252\",\"817\":\"P42126-2;P42126\",\"818\":\"P42166\",\"819\":\"P42167;P42167-2\",\"820\":\"P42285\",\"821\":\"P42345\",\"822\":\"P42356\",\"823\":\"P42677\",\"824\":\"P42695\",\"825\":\"P42702\",\"826\":\"P42704\",\"827\":\"P42765\",\"828\":\"P42766\",\"829\":\"P42892-3;P42892-2;P42892-4;P42892\",\"830\":\"P43007\",\"831\":\"P43034\",\"832\":\"P43121\",\"833\":\"P43243\",\"834\":\"P43246-2;P43246\",\"835\":\"P43304;P43304-2\",\"836\":\"P43307;P43307-2\",\"837\":\"P43353;P43353-2\",\"838\":\"P43487-2;P43487\",\"839\":\"P43897;P43897-2;P43897-4\",\"840\":\"P45880;P45880-2;P45880-1\",\"841\":\"P45973\",\"842\":\"P45974-2;P45974\",\"843\":\"P46013\",\"844\":\"P46060\",\"845\":\"P46063\",\"846\":\"P46087;P46087-4;P46087-2;P46087-3\",\"847\":\"P46100-4;P46100;P46100-2;P46100-5;P46100-3\",\"848\":\"P46459;P46459-2\",\"849\":\"P46776\",\"850\":\"P46777\",\"851\":\"P46778\",\"852\":\"P46779;P46779-2;P46779-3;P46779-4;P46779-5\",\"853\":\"P46781\",\"854\":\"P46782\",\"855\":\"P46783\",\"856\":\"P46939;P46939-2\",\"857\":\"P46940\",\"858\":\"P46976;P46976-2;P46976-3\",\"859\":\"P46977;P46977-2\",\"860\":\"P47755;P47755-2\",\"861\":\"P47756-2;P47756\",\"862\":\"P47813;O14602\",\"863\":\"P47897;P47897-2\",\"864\":\"P47914\",\"865\":\"P47985;P0C7P4\",\"866\":\"P48047\",\"867\":\"P48059;P48059-4;P48059-2;P48059-5;P48059-3\",\"868\":\"P48444;P48444-2\",\"869\":\"P48449;P48449-3;P48449-2\",\"870\":\"P48507-2;P48507\",\"871\":\"P48634;P48634-4\",\"872\":\"P48643;P48643-2\",\"873\":\"P48651;P48651-3;P48651-2\",\"874\":\"P48681\",\"875\":\"P48723\",\"876\":\"P48729;P48729-2;P48729-3\",\"877\":\"P48735;P48735-2\",\"878\":\"P48739;P48739-2;P48739-3\",\"879\":\"P48960-2;P48960-3;P48960\",\"880\":\"P49006\",\"881\":\"P49189;P49189-3;P49189-2\",\"882\":\"P49207\",\"883\":\"P49257\",\"884\":\"P49321;P49321-4;P49321-3;P49321-2\",\"885\":\"P49327\",\"886\":\"P49368;P49368-2\",\"887\":\"P49406\",\"888\":\"P49411\",\"889\":\"P49419-2;P49419;P49419-4\",\"890\":\"P49454\",\"891\":\"P49458;P49458-2\",\"892\":\"P49588;P49588-2\",\"893\":\"P49589-3;P49589-2;P49589\",\"894\":\"P49590-2;P49590\",\"895\":\"P49591\",\"896\":\"P49720\",\"897\":\"P49721\",\"898\":\"P49736\",\"899\":\"P49748-3;P49748;P49748-2\",\"900\":\"P49755\",\"901\":\"P49756;P49756-2;P49756-3\",\"902\":\"P49790;P49790-2;P49790-3\",\"903\":\"P49792\",\"904\":\"P49821-2;P49821\",\"905\":\"P49840\",\"906\":\"P49841;P49841-2\",\"907\":\"P49915-2;P49915\",\"908\":\"P49916-3;P49916;P49916-4;P49916-2\",\"909\":\"P49959-3;P49959;P49959-2\",\"910\":\"P50213;P50213-2\",\"911\":\"P50238\",\"912\":\"P50395;P50395-2\",\"913\":\"P50402\",\"914\":\"P50416;P50416-2\",\"915\":\"P50454\",\"916\":\"P50502;Q8NFI4;Q8IZP2\",\"917\":\"P50552\",\"918\":\"P50570-5;P50570-4;P50570;P50570-3;P50570-2\",\"919\":\"P50579;P50579-3;P50579-2\",\"920\":\"P50750-2;P50750\",\"921\":\"P50851-2;P50851\",\"922\":\"P50895\",\"923\":\"P50897;P50897-2\",\"924\":\"P50914\",\"925\":\"P50990;P50990-2;P50990-3\",\"926\":\"P50991;P50991-2\",\"927\":\"P50995-2;P50995\",\"928\":\"P51114;P51114-3\",\"929\":\"P51116\",\"930\":\"P51148;P51148-2\",\"931\":\"P51149\",\"932\":\"P51151\",\"933\":\"P51153\",\"934\":\"P51398-2;P51398-3;P51398\",\"935\":\"P51511\",\"936\":\"P51532-5;P51532-2;P51532-3;P51532-4;P51532\",\"937\":\"P51553-2;P51553\",\"938\":\"P51571\",\"939\":\"P51572;P51572-2\",\"940\":\"P51610;P51610-2;P51610-4\",\"941\":\"P51648-2;P51648\",\"942\":\"P51659;P51659-3;P51659-2\",\"943\":\"P51665\",\"944\":\"P51798-2;P51798\",\"945\":\"P51809;P51809-3;P51809-2\",\"946\":\"P51858;P51858-2;P51858-3\",\"947\":\"P51991;P51991-2\",\"948\":\"P52209-2;P52209\",\"949\":\"P52272-2;P52272\",\"950\":\"P52292\",\"951\":\"P52594-2;P52594-3;P52594;P52594-4\",\"952\":\"P52597\",\"953\":\"P52701;P52701-3;P52701-4;P52701-2\",\"954\":\"P52732\",\"955\":\"P52789\",\"956\":\"P52815\",\"957\":\"P52907\",\"958\":\"P52943;P52943-2\",\"959\":\"P52948-6;P52948-2;P52948-5;P52948\",\"960\":\"P53007\",\"961\":\"P53396;P53396-2;P53396-3\",\"962\":\"P53420\",\"963\":\"P53582\",\"964\":\"P53597\",\"965\":\"P53618\",\"966\":\"P53621;P53621-2\",\"967\":\"P53634\",\"968\":\"P53680;P53680-2\",\"969\":\"P53701\",\"970\":\"P53985\",\"971\":\"P53990-2;P53990;P53990-4;P53990-5;P53990-3\",\"972\":\"P53992\",\"973\":\"P53999\",\"974\":\"P54132\",\"975\":\"P54136;P54136-2\",\"976\":\"P54577\",\"977\":\"P54578-2;P54578;P54578-3\",\"978\":\"P54652\",\"979\":\"P54709;P54709-2\",\"980\":\"P54727\",\"981\":\"P54760\",\"982\":\"P54819-2;P54819;P54819-5;P54819-6;P54819-4\",\"983\":\"P54826\",\"984\":\"P54886-2;P54886\",\"985\":\"P54920\",\"986\":\"P55010\",\"987\":\"P55011-3;P55011\",\"988\":\"P55036;P55036-2\",\"989\":\"P55039\",\"990\":\"P55060-3;P55060;P55060-4\",\"991\":\"P55072\",\"992\":\"P55084-2;P55084\",\"993\":\"P55145\",\"994\":\"P55209;P55209-2;P55209-3\",\"995\":\"P55265;P55265-4;P55265-3;P55265-2;P55265-5\",\"996\":\"P55317-2;P55317\",\"997\":\"P55327-2;P55327-4;P55327;P55327-7;P55327-5;P55327-6;P55327-3\",\"998\":\"P55735-2;P55735;P55735-4;P55735-3\",\"999\":\"P55769\",\"1000\":\"P55786\",\"1001\":\"P55809\",\"1002\":\"P55884;P55884-2\",\"1003\":\"P56182\",\"1004\":\"P56192;P56192-2\",\"1005\":\"P56385\",\"1006\":\"P56537;P56537-2\",\"1007\":\"P56556\",\"1008\":\"P56589\",\"1009\":\"P57088\",\"1010\":\"P57678\",\"1011\":\"P57740;P57740-2;P57740-3\",\"1012\":\"P57772;P57772-2\",\"1013\":\"P58107\",\"1014\":\"P59998-3;P59998;P59998-4\",\"1015\":\"P60033\",\"1016\":\"P60174;P60174-1;P60174-4\",\"1017\":\"P60228\",\"1018\":\"P60468\",\"1019\":\"P60604-2;P60604\",\"1020\":\"P60660;P60660-2\",\"1021\":\"P60709;P63261\",\"1022\":\"P60842\",\"1023\":\"P60866;P60866-2\",\"1024\":\"P60900;P60900-2\",\"1025\":\"P60903\",\"1026\":\"P60953;P60953-1\",\"1027\":\"P60981-2;P60981\",\"1028\":\"P61006\",\"1029\":\"P61009\",\"1030\":\"P61011;P61011-2\",\"1031\":\"P61019;Q8WUD1\",\"1032\":\"P61026\",\"1033\":\"P62837-2;P62837;P61077;P61077-2;P61077-3;Q9Y2X8;P51668\",\"1034\":\"P61081\",\"1035\":\"P61088;Q5JXB2\",\"1036\":\"P61106\",\"1037\":\"P61158\",\"1038\":\"P61160;P61160-2\",\"1039\":\"P61163\",\"1040\":\"P61201;P61201-2\",\"1041\":\"P61204;P84077;P61204-2\",\"1042\":\"P61221\",\"1043\":\"P61224-3;P61224;P61224-2;A6NIZ1;P61224-4\",\"1044\":\"P61225\",\"1045\":\"P61247\",\"1046\":\"P61254;Q9UNX3\",\"1047\":\"P61289;P61289-3;P61289-2\",\"1048\":\"P61313\",\"1049\":\"Q96A72;P61326;P61326-2\",\"1050\":\"P61353\",\"1051\":\"P61421\",\"1052\":\"P61513\",\"1053\":\"P61586\",\"1054\":\"P61599\",\"1055\":\"P61604\",\"1056\":\"P61619;P61619-3\",\"1057\":\"P61764;P61764-2\",\"1058\":\"P61769\",\"1059\":\"P61803\",\"1060\":\"P61916;P61916-2\",\"1061\":\"P61923;P61923-4;P61923-5;P61923-3\",\"1062\":\"P61962\",\"1063\":\"P61964\",\"1064\":\"P61966;P61966-2\",\"1065\":\"P61978-3;P61978;P61978-2\",\"1066\":\"P61981\",\"1067\":\"P62070;P62070-4;P62070-3;P62070-2\",\"1068\":\"P62081\",\"1069\":\"P62136;P62136-2;P62136-3\",\"1070\":\"P62140\",\"1071\":\"P62191;P62191-2\",\"1072\":\"P62195-2;P62195\",\"1073\":\"P62241\",\"1074\":\"P62244\",\"1075\":\"P62249\",\"1076\":\"P62258;P62258-2\",\"1077\":\"P62263\",\"1078\":\"P62266\",\"1079\":\"P62269\",\"1080\":\"P62273;P62273-2\",\"1081\":\"P62277\",\"1082\":\"P62280\",\"1083\":\"P62304\",\"1084\":\"P62314\",\"1085\":\"P62316;P62316-2\",\"1086\":\"P62318-2;P62318\",\"1087\":\"P62330\",\"1088\":\"P62333\",\"1089\":\"P62424\",\"1090\":\"P62495\",\"1091\":\"P62633-2;P62633;P62633-7;P62633-3;P62633-5;P62633-6\",\"1092\":\"P62701\",\"1093\":\"P62745\",\"1094\":\"P62750\",\"1095\":\"P62753\",\"1096\":\"P62805\",\"1097\":\"P62820;P62820-2;P62820-3\",\"1098\":\"P62826\",\"1099\":\"P62829\",\"1100\":\"P62834\",\"1101\":\"P62841\",\"1102\":\"P62847-2;P62847-3;P62847;P62847-4\",\"1103\":\"P62851\",\"1104\":\"P62854\",\"1105\":\"P62857\",\"1106\":\"P62861\",\"1107\":\"P62873-2;P62873\",\"1108\":\"P62879\",\"1109\":\"P62888\",\"1110\":\"P62899-3;P62899;P62899-2\",\"1111\":\"P62906\",\"1112\":\"P62910\",\"1113\":\"P62913-2;P62913\",\"1114\":\"P62917\",\"1115\":\"P62937\",\"1116\":\"P62979;P0CG47;P0CG48\",\"1117\":\"P62995;P62995-3\",\"1118\":\"P63000;P63000-2;P60763;P15153\",\"1119\":\"P63010-2;P63010;P63010-3\",\"1120\":\"P63092-4;P63092;Q5JWF2\",\"1121\":\"P63096;P63096-2\",\"1122\":\"P63104;P63104-2\",\"1123\":\"P63151;P63151-2;Q66LE6\",\"1124\":\"P63167;Q96FJ2\",\"1125\":\"P63173\",\"1126\":\"P63208;P63208-2\",\"1127\":\"P63220\",\"1128\":\"P63241;P63241-2;Q6IS14;Q9GZV4\",\"1129\":\"P63244\",\"1130\":\"P63279\",\"1131\":\"P67775;P67775-2;P62714\",\"1132\":\"P67809\",\"1133\":\"P67812;P67812-4\",\"1134\":\"P67870\",\"1135\":\"P67936;P67936-2\",\"1136\":\"P68032;P63267;P62736;P63267-2\",\"1137\":\"P68104;Q5VTE0;P68104-2\",\"1138\":\"P68363;P68363-2\",\"1139\":\"P68366-2;P68366\",\"1140\":\"P68371\",\"1141\":\"P68400;Q8NEV1\",\"1142\":\"Q71DI3;Q16695;P84243;P68431;Q6NXT2\",\"1143\":\"P69905\",\"1144\":\"P78310-7;P78310;P78310-2;P78310-6;P78310-5\",\"1145\":\"P78344;P78344-2\",\"1146\":\"P78346;P78346-2\",\"1147\":\"P78347-2;P78347-4;P78347-3;P78347\",\"1148\":\"P78362;P78362-2\",\"1149\":\"P78371;P78371-2\",\"1150\":\"P78380;P78380-2;P78380-3\",\"1151\":\"P78406\",\"1152\":\"P78417;P78417-3;P78417-2\",\"1153\":\"P78527;P78527-2\",\"1154\":\"P78549-3;P78549-2;P78549\",\"1155\":\"P78563-6;P78563-2;P78563-3;P78563-4;P78563;P78563-5\",\"1156\":\"P80303-2;P80303\",\"1157\":\"P80723;P80723-2\",\"1158\":\"P82650;P82650-2\",\"1159\":\"P82663;P82663-2;P82663-3\",\"1160\":\"P82664\",\"1161\":\"P82675\",\"1162\":\"P82914\",\"1163\":\"P82930\",\"1164\":\"P82933\",\"1165\":\"P82979\",\"1166\":\"P83111;P83111-2\",\"1167\":\"P83369\",\"1168\":\"P83731\",\"1169\":\"P84085\",\"1170\":\"P84090\",\"1171\":\"P84095\",\"1172\":\"P84098\",\"1173\":\"P84103-2;P84103\",\"1174\":\"P98082;P98082-3;P98082-2\",\"1175\":\"P98155-2;P98155\",\"1176\":\"P98175-4;P98175-3;P98175-2;P98175;P98175-5\",\"1177\":\"P98179\",\"1178\":\"P98194-2;P98194-4;P98194;P98194-3;P98194-5;P98194-9;P98194-6;P98194-7;P98194-8\",\"1179\":\"P99999\",\"1180\":\"Q00059;Q00059-2\",\"1181\":\"Q00325-2;Q00325\",\"1182\":\"Q00341;Q00341-2\",\"1183\":\"Q00577\",\"1184\":\"Q00610-2;Q00610\",\"1185\":\"Q00688\",\"1186\":\"Q00765\",\"1187\":\"Q00796\",\"1188\":\"Q00839;Q00839-2\",\"1189\":\"Q01082;Q01082-2\",\"1190\":\"Q01085-2;Q01085\",\"1191\":\"Q01105-2;Q01105-3;Q01105-4;Q01105;P0DME0\",\"1192\":\"Q01130-2;Q01130\",\"1193\":\"Q01518-2;Q01518\",\"1194\":\"Q01650\",\"1195\":\"Q01780-2;Q01780\",\"1196\":\"Q01813;Q01813-2\",\"1197\":\"Q01844-6;Q01844-3;Q01844;Q01844-5;Q01844-2\",\"1198\":\"Q01955-2;Q01955-5;Q01955-4;Q01955-3;Q01955\",\"1199\":\"Q01968;Q01968-2\",\"1200\":\"Q01970;Q01970-2\",\"1201\":\"Q01974\",\"1202\":\"Q02040;Q02040-2;Q02040-3\",\"1203\":\"Q02127\",\"1204\":\"Q02218;Q02218-2\",\"1205\":\"Q02241;Q02241-2;Q02241-3\",\"1206\":\"Q02388-2;Q02388\",\"1207\":\"Q02543\",\"1208\":\"Q02790\",\"1209\":\"Q02809;Q02809-2\",\"1210\":\"Q02818\",\"1211\":\"Q02878\",\"1212\":\"Q02880-2;Q02880\",\"1213\":\"Q02978;Q02978-2\",\"1214\":\"Q03001;Q03001-14;Q03001-8\",\"1215\":\"Q03135-2;Q03135\",\"1216\":\"Q03164-2;Q03164;Q03164-3\",\"1217\":\"Q03169\",\"1218\":\"Q03252\",\"1219\":\"Q03518\",\"1220\":\"Q03519;Q03519-2\",\"1221\":\"Q04323;Q04323-2\",\"1222\":\"Q04637-8;Q04637-7\",\"1223\":\"Q04695\",\"1224\":\"Q04721\",\"1225\":\"Q04760-2;Q04760\",\"1226\":\"Q04837\",\"1227\":\"Q04917\",\"1228\":\"Q05397-2;Q05397-7;Q05397;Q05397-5;Q05397-4;Q05397-3\",\"1229\":\"Q05519-2;Q05519\",\"1230\":\"Q05682-5;Q05682-3;Q05682-4;Q05682-6;Q05682-2;Q05682\",\"1231\":\"Q05925\",\"1232\":\"Q06124;Q06124-2;Q06124-3\",\"1233\":\"Q06136\",\"1234\":\"Q06203\",\"1235\":\"Q06210-2;Q06210\",\"1236\":\"Q06323-3;Q06323;Q06323-2\",\"1237\":\"Q06481;Q06481-3;Q06481-6;Q06481-2;Q06481-5;Q06481-4\",\"1238\":\"Q06787-2;Q06787-11\",\"1239\":\"Q06830\",\"1240\":\"Q06945\",\"1241\":\"Q07020-2;Q07020\",\"1242\":\"Q07021\",\"1243\":\"Q07065\",\"1244\":\"Q07092-2;Q07092\",\"1245\":\"Q07666;Q07666-3;Q07666-2\",\"1246\":\"Q07955;Q07955-3;Q07955-2\",\"1247\":\"Q07960\",\"1248\":\"Q08170\",\"1249\":\"Q08211\",\"1250\":\"Q08257;Q08257-3;Q08257-2\",\"1251\":\"Q08379;Q08379-2\",\"1252\":\"Q08380\",\"1253\":\"Q08752\",\"1254\":\"Q08945\",\"1255\":\"Q08AD1-2;Q08AD1-3;Q08AD1\",\"1256\":\"Q08AM6\",\"1257\":\"Q08J23;Q08J23-2;Q08J23-3\",\"1258\":\"Q09028-3;Q09028;Q09028-4;Q09028-2\",\"1259\":\"Q09161\",\"1260\":\"Q09472\",\"1261\":\"Q09666\",\"1262\":\"Q0VDF9\",\"1263\":\"Q10471\",\"1264\":\"Q10567-3;Q10567-4;Q10567-2;Q10567\",\"1265\":\"Q10570\",\"1266\":\"Q10589-2;Q10589\",\"1267\":\"Q10713;Q10713-2\",\"1268\":\"Q12768\",\"1269\":\"Q12769\",\"1270\":\"Q12788\",\"1271\":\"Q12789;Q12789-3\",\"1272\":\"Q12792-4;Q12792;Q12792-3\",\"1273\":\"Q12797;Q12797-10\",\"1274\":\"Q12800-2;Q12800-3;Q12800-4;Q12800\",\"1275\":\"Q12802-4;Q12802;Q12802-2\",\"1276\":\"Q12805-2;Q12805-4;Q12805-3;Q12805;Q12805-5\",\"1277\":\"Q12830-4;Q12830-2;Q12830\",\"1278\":\"Q12834\",\"1279\":\"Q12849;Q12849-5\",\"1280\":\"Q12874\",\"1281\":\"Q12888;Q12888-3;Q12888-2\",\"1282\":\"Q12904;Q12904-2\",\"1283\":\"Q12905\",\"1284\":\"Q12906-7;Q12906;Q12906-4;Q12906-6;Q12906-5;Q12906-2;Q12906-3\",\"1285\":\"Q12907\",\"1286\":\"Q12913;Q12913-2\",\"1287\":\"Q12926-2;Q12926;P26378-4;P26378-2;P26378-5;P26378;P26378-3\",\"1288\":\"Q12931-2;Q12931\",\"1289\":\"Q12955;Q12955-7;Q12955-4;Q12955-5;Q12955-6\",\"1290\":\"Q12959-8;Q12959-9\",\"1291\":\"Q12965\",\"1292\":\"Q12986;Q12986-2;Q12986-3\",\"1293\":\"Q12996\",\"1294\":\"Q13011\",\"1295\":\"Q13045-2;Q13045-3;Q13045\",\"1296\":\"Q13084\",\"1297\":\"Q13098-5;Q13098;Q13098-7;Q13098-6\",\"1298\":\"Q13111;Q13111-2;Q13111-3\",\"1299\":\"Q13112\",\"1300\":\"Q13123\",\"1301\":\"Q13131-2;Q13131\",\"1302\":\"Q13136;Q13136-2\",\"1303\":\"Q13144\",\"1304\":\"Q13148\",\"1305\":\"Q13151\",\"1306\":\"Q13155;Q13155-2\",\"1307\":\"Q13162\",\"1308\":\"Q13177\",\"1309\":\"Q13185\",\"1310\":\"Q13200;Q13200-3;Q13200-2\",\"1311\":\"Q13206\",\"1312\":\"Q13217\",\"1313\":\"Q13228;Q13228-4;Q13228-2;Q13228-3\",\"1314\":\"Q13242\",\"1315\":\"Q13243\",\"1316\":\"Q13247;Q13247-3\",\"1317\":\"Q13263;Q13263-2\",\"1318\":\"Q13283\",\"1319\":\"Q13310-2;Q13310;Q13310-3\",\"1320\":\"Q13322-3;Q13322-2;Q13322-4;Q13322\",\"1321\":\"Q13330-3;Q13330\",\"1322\":\"Q13332-6;Q13332-2;Q13332-3;Q13332-4;Q13332;Q13332-7;Q13332-5\",\"1323\":\"Q13347\",\"1324\":\"Q13404;Q13404-7;Q13404-2;Q13404-1;Q13404-6;Q13404-8\",\"1325\":\"Q13405\",\"1326\":\"Q13409-3;Q13409-7;Q13409-2;Q13409;Q13409-6;Q13409-5\",\"1327\":\"Q13418;Q13418-2;Q13418-3\",\"1328\":\"Q13421-2;Q13421-4;Q13421-3;Q13421\",\"1329\":\"Q13425;Q13425-2\",\"1330\":\"Q13428-4;Q13428-2;Q13428-8;Q13428;Q13428-3;Q13428-5\",\"1331\":\"Q13435\",\"1332\":\"Q13442\",\"1333\":\"Q13443;Q13443-2\",\"1334\":\"Q13444-8;Q13444-2;Q13444-7;Q13444-6;Q13444-12;Q13444-5;Q13444-4;Q13444-3;Q13444;Q13444-10;Q13444-9;Q13444-11;Q13444-13\",\"1335\":\"Q13445\",\"1336\":\"Q13459-2;Q13459\",\"1337\":\"Q13488\",\"1338\":\"Q13492-3;Q13492-2;Q13492-5;Q13492;Q13492-4\",\"1339\":\"Q13501;Q13501-2\",\"1340\":\"Q13505;Q13505-3;Q13505-2\",\"1341\":\"Q13509;Q13509-2\",\"1342\":\"Q13510-2;Q13510;Q13510-3\",\"1343\":\"Q13547\",\"1344\":\"Q13555-10;Q13555-3;Q13555-5;Q13555-4;Q13555-7;Q13555-11;Q13555-9;Q13555-2;Q13555-8;Q13555;Q13555-6\",\"1345\":\"Q13557-8;Q13557-12;Q13557-10;Q13557;Q13557-6;Q13557-11;Q13557-9;Q13557-5;Q13557-3;Q13557-4\",\"1346\":\"Q13561;Q13561-3;Q13561-2\",\"1347\":\"Q13573\",\"1348\":\"Q13586;Q13586-2\",\"1349\":\"Q13595;Q13595-4;Q13595-3;Q13595-2\",\"1350\":\"Q13596;Q13596-2;Q13596-3\",\"1351\":\"Q13601;Q13601-2\",\"1352\":\"Q13610\",\"1353\":\"Q13616\",\"1354\":\"Q13618;Q13618-2;Q13618-3\",\"1355\":\"Q13619;Q13619-2\",\"1356\":\"Q13636\",\"1357\":\"Q13637\",\"1358\":\"Q13724;Q13724-2\",\"1359\":\"Q13769\",\"1360\":\"Q13813;Q13813-2;Q13813-3\",\"1361\":\"Q13823\",\"1362\":\"Q13838;Q13838-2\",\"1363\":\"Q13895\",\"1364\":\"Q13907;Q13907-2\",\"1365\":\"Q14004-2;Q14004\",\"1366\":\"Q14008-2;Q14008;Q14008-3\",\"1367\":\"Q14011;Q14011-2\",\"1368\":\"Q14019\",\"1369\":\"Q14103-3;Q14103;Q14103-4;Q14103-2\",\"1370\":\"Q14108;Q14108-2\",\"1371\":\"Q14116-2;Q14116\",\"1372\":\"Q14118\",\"1373\":\"Q14126\",\"1374\":\"Q14134-2;Q14134\",\"1375\":\"Q14137;Q14137-2\",\"1376\":\"Q14139;Q14139-2\",\"1377\":\"Q14141-2;Q14141-4;Q14141;Q14141-3\",\"1378\":\"Q14142;Q14142-3\",\"1379\":\"Q14151\",\"1380\":\"Q14152;Q14152-2\",\"1381\":\"Q14157;Q14157-5;Q14157-1;Q14157-3;Q14157-4\",\"1382\":\"Q14160-3;Q14160;Q14160-2\",\"1383\":\"Q14165\",\"1384\":\"Q14185\",\"1385\":\"Q14192\",\"1386\":\"Q14197\",\"1387\":\"Q14203-3;Q14203-4;Q14203-6;Q14203;Q14203-5;Q14203-2\",\"1388\":\"Q14204\",\"1389\":\"Q14232\",\"1390\":\"Q14240;Q14240-2\",\"1391\":\"Q14244-6;Q14244;Q14244-7;Q14244-5;Q14244-3;Q14244-2;Q14244-4\",\"1392\":\"Q14247;Q14247-3;Q14247-2\",\"1393\":\"Q14254\",\"1394\":\"Q14257;Q14257-2\",\"1395\":\"Q14258\",\"1396\":\"Q14315-2;Q14315\",\"1397\":\"Q14318-2;Q14318\",\"1398\":\"Q14320\",\"1399\":\"Q14344;Q14344-2\",\"1400\":\"Q14444-2;Q14444\",\"1401\":\"Q14498;Q14498-2;Q14498-3\",\"1402\":\"Q14527;Q14527-2\",\"1403\":\"Q14554\",\"1404\":\"Q14562\",\"1405\":\"Q14566\",\"1406\":\"Q14571\",\"1407\":\"Q14573\",\"1408\":\"Q14643-4;Q14643-3;Q14643-8;Q14643-7;Q14643-5;Q14643-6;Q14643-2;Q14643\",\"1409\":\"Q14671;Q14671-2;Q14671-3;Q14671-4\",\"1410\":\"Q14676;Q14676-2;Q14676-4\",\"1411\":\"Q14677-3;Q14677-2;Q14677\",\"1412\":\"Q14683\",\"1413\":\"Q14684;Q14684-2\",\"1414\":\"Q14690\",\"1415\":\"Q14692\",\"1416\":\"Q14694;Q14694-3;Q14694-2\",\"1417\":\"Q14696\",\"1418\":\"Q14697-2;Q14697\",\"1419\":\"Q14739\",\"1420\":\"Q14764\",\"1421\":\"Q14789-4;Q14789-3;Q14789;Q14789-2\",\"1422\":\"Q14807;Q14807-2\",\"1423\":\"Q14839;Q14839-2\",\"1424\":\"Q14847;Q14847-2;Q14847-3\",\"1425\":\"Q14966-3;Q14966;Q14966-4;Q14966-2;Q14966-6\",\"1426\":\"Q14974;Q14974-2\",\"1427\":\"Q14978-2;Q14978;Q14978-3\",\"1428\":\"Q14980;Q14980-4;Q14980-3;Q14980-5\",\"1429\":\"Q14CX7;Q14CX7-2\",\"1430\":\"Q15003;Q15003-2\",\"1431\":\"Q15005\",\"1432\":\"Q15006\",\"1433\":\"Q15008;Q15008-4;Q15008-3;Q15008-2\",\"1434\":\"Q15014\",\"1435\":\"Q15019;Q15019-2;Q15019-3\",\"1436\":\"Q15020-4;Q15020\",\"1437\":\"Q15021\",\"1438\":\"Q15022\",\"1439\":\"Q15029-2;Q15029;Q15029-3\",\"1440\":\"Q15031\",\"1441\":\"Q15041;Q15041-2;Q15041-3\",\"1442\":\"Q15042;Q15042-4;Q15042-3\",\"1443\":\"Q15046;Q15046-2\",\"1444\":\"Q15050\",\"1445\":\"Q15056-2;Q15056\",\"1446\":\"Q15058\",\"1447\":\"Q15061\",\"1448\":\"Q15067;Q15067-2;Q15067-3\",\"1449\":\"Q15070;Q15070-2\",\"1450\":\"Q15084-5;Q15084-3;Q15084;Q15084-4;Q15084-2\",\"1451\":\"Q15125\",\"1452\":\"Q15149;Q15149-7;Q15149-8;Q15149-9;Q15149-5;Q15149-6\",\"1453\":\"Q15154-4;Q15154-2;Q15154;Q15154-5\",\"1454\":\"Q15165-3;Q15165-1;Q15165\",\"1455\":\"Q15181\",\"1456\":\"Q15185-4;Q15185;Q15185-3;Q15185-2\",\"1457\":\"Q15233;Q15233-2\",\"1458\":\"Q15269\",\"1459\":\"Q15286;Q15286-2\",\"1460\":\"Q15287-2;Q15287\",\"1461\":\"Q15293;Q15293-2\",\"1462\":\"Q15363\",\"1463\":\"Q15365\",\"1464\":\"Q15366-6;Q15366-3\",\"1465\":\"Q15369;Q15369-2\",\"1466\":\"Q15370;Q15370-2\",\"1467\":\"Q15382\",\"1468\":\"Q15392-2;Q15392\",\"1469\":\"Q15393\",\"1470\":\"Q15397\",\"1471\":\"Q15404;Q15404-2\",\"1472\":\"Q15424;Q15424-4;Q15424-3;Q15424-2\",\"1473\":\"Q15427\",\"1474\":\"Q15428\",\"1475\":\"Q15434\",\"1476\":\"Q15436;Q15436-2\",\"1477\":\"Q15437\",\"1478\":\"Q15459;Q15459-2\",\"1479\":\"Q15477\",\"1480\":\"Q15526-2;Q15526\",\"1481\":\"Q15555-2;Q15555-4;Q15555-5;Q15555-3;Q15555\",\"1482\":\"Q15599;Q15599-2;Q15599-3\",\"1483\":\"Q15629-2;Q15629\",\"1484\":\"Q15631;Q15631-2\",\"1485\":\"Q15633-2;Q15633\",\"1486\":\"Q15637-5;Q15637-4;Q15637-6;Q15637-3;Q15637-2;Q15637;Q15637-7\",\"1487\":\"Q15642-3\",\"1488\":\"Q15643\",\"1489\":\"Q15645\",\"1490\":\"Q15646;Q15646-3;Q15646-2\",\"1491\":\"Q15650\",\"1492\":\"Q15691\",\"1493\":\"Q15717;Q15717-2\",\"1494\":\"Q15738\",\"1495\":\"Q15758;Q15758-3;Q15758-2\",\"1496\":\"Q15785\",\"1497\":\"Q15811-9;Q15811;Q15811-10;Q15811-8;Q15811-4;Q15811-2;Q15811-7;Q15811-3;Q15811-11;Q15811-12;Q15811-6;Q15811-5;Q15811-13\",\"1498\":\"Q15818\",\"1499\":\"Q15836\",\"1500\":\"Q15904\",\"1501\":\"Q15907;Q15907-2;P62491-2;P62491\",\"1502\":\"Q15942;Q15942-2\",\"1503\":\"Q16181;Q16181-2\",\"1504\":\"Q16186\",\"1505\":\"Q16401-2;Q16401\",\"1506\":\"Q16513;Q16513-3;Q16513-2;Q16513-4;Q16513-5\",\"1507\":\"Q16531\",\"1508\":\"Q16543\",\"1509\":\"Q16555-2;Q16555\",\"1510\":\"Q16563-2;Q16563\",\"1511\":\"Q16576;Q16576-2\",\"1512\":\"Q16629-4;Q16629;Q16629-3;Q16629-2\",\"1513\":\"Q16630-2;Q16630;Q16630-3\",\"1514\":\"Q16637-4;Q16637-2;Q16637-3;Q16637\",\"1515\":\"Q16643;Q16643-2;Q16643-3\",\"1516\":\"Q16658\",\"1517\":\"Q16698-2;Q16698\",\"1518\":\"Q16706\",\"1519\":\"Q16718;Q16718-2\",\"1520\":\"Q16740\",\"1521\":\"Q16762\",\"1522\":\"Q16795\",\"1523\":\"Q16822;Q16822-3;Q16822-2\",\"1524\":\"Q16831\",\"1525\":\"Q16832\",\"1526\":\"Q16836;Q16836-3;Q16836-2\",\"1527\":\"Q16850;Q16850-2\",\"1528\":\"Q16880\",\"1529\":\"Q16881-5;Q16881-2;Q16881-4;Q16881-3;Q16881-6;Q16881;Q16881-7\",\"1530\":\"Q16891-2;Q16891;Q16891-3\",\"1531\":\"Q1KMD3\",\"1532\":\"Q27J81;Q27J81-2\",\"1533\":\"Q29RF7\",\"1534\":\"Q2KHR3;Q2KHR3-2\",\"1535\":\"Q2M389;Q2M389-2\",\"1536\":\"Q2NL82\",\"1537\":\"Q2T9J0-2;Q2T9J0\",\"1538\":\"Q2TAY7\",\"1539\":\"Q32MZ4-3;Q32MZ4-2;Q32MZ4\",\"1540\":\"Q32P28-4;Q32P28;Q32P28-3\",\"1541\":\"Q3KQU3-4;Q3KQU3;Q3KQU3-2\",\"1542\":\"Q3ZCQ8-2;Q3ZCQ8;Q3ZCQ8-3\",\"1543\":\"Q4G0F5\",\"1544\":\"Q4G0N4;Q4G0N4-2;Q4G0N4-3\",\"1545\":\"Q4G0P3\",\"1546\":\"Q4KMP7\",\"1547\":\"Q4KMQ2-3;Q4KMQ2;Q4KMQ2-4;Q4KMQ2-2\",\"1548\":\"Q4VC31\",\"1549\":\"Q52LJ0;Q52LJ0-1\",\"1550\":\"Q53EL6-2;Q53EL6\",\"1551\":\"Q53EP0;Q53EP0-2\",\"1552\":\"Q53GA4\",\"1553\":\"Q53GQ0\",\"1554\":\"Q53GS7;Q53GS7-2\",\"1555\":\"Q53GS9;Q53GS9-3;Q53GS9-2\",\"1556\":\"Q53H12\",\"1557\":\"Q53H82\",\"1558\":\"Q58FF6\",\"1559\":\"Q5BIV9\",\"1560\":\"Q5BJF2\",\"1561\":\"Q5C9Z4\",\"1562\":\"Q5CZC0;Q5CZC0-2\",\"1563\":\"Q5F1R6;Q5F1R6-3;Q5F1R6-2\",\"1564\":\"Q5HYK7-3;Q5HYK7-2;Q5HYK7;Q5HYK7-5;Q5HYK7-4\",\"1565\":\"Q5JPE7-2;Q5JPE7;P69849;Q5JPE7-3\",\"1566\":\"Q5JPH6;Q5JPH6-2\",\"1567\":\"Q5JRA6;Q5JRA6-2\",\"1568\":\"Q5JRX3-2;Q5JRX3;Q5JRX3-3\",\"1569\":\"Q5JSZ5;Q5JSZ5-5\",\"1570\":\"Q5JTH9-2;Q5JTH9-3;Q5JTH9\",\"1571\":\"Q5JTJ3-3;Q5JTJ3;Q5JTJ3-2\",\"1572\":\"Q5JTV8\",\"1573\":\"Q5JTZ9\",\"1574\":\"Q5M775-4;Q5M775;Q5M775-5;Q5M775-3;Q5M775-2\",\"1575\":\"Q5QJE6\",\"1576\":\"Q5SRE5;Q5SRE5-2\",\"1577\":\"Q5SSJ5;Q5SSJ5-2;Q5SSJ5-3\",\"1578\":\"Q5SW79-2;Q5SW79-3;Q5SW79\",\"1579\":\"Q5SYE7-2;Q5SYE7\",\"1580\":\"Q5T0N5-3;Q5T0N5-4;Q5T0N5-2;Q5T0N5-5;Q5T0N5\",\"1581\":\"Q5T1C6\",\"1582\":\"Q5T1M5;Q5T1M5-2\",\"1583\":\"Q5T3I0-3;Q5T3I0\",\"1584\":\"Q5T5P2-9;Q5T5P2-2;Q5T5P2-7;Q5T5P2-10;Q5T5P2;Q5T5P2-4;Q5T5P2-8;Q5T5P2-6;Q5T5P2-3\",\"1585\":\"Q5T653\",\"1586\":\"Q5T6F2\",\"1587\":\"Q5T8D3-2;Q5T8D3-3;Q5T8D3;Q5T8D3-4\",\"1588\":\"Q5T8P6-3;Q5T8P6-2;Q5T8P6;Q5T8P6-5;Q5T8P6-4\",\"1589\":\"Q5T9L3-2;Q5T9L3;Q5T9L3-3\",\"1590\":\"Q5TAX3\",\"1591\":\"Q5TC12;Q5TC12-3;Q5TC12-2\",\"1592\":\"Q5TGY3\",\"1593\":\"Q5TIA1;Q5TIA1-4\",\"1594\":\"Q5UCC4-2;Q5UCC4\",\"1595\":\"Q5UIP0-2;Q5UIP0\",\"1596\":\"Q5VIR6-4;Q5VIR6;Q5VIR6-2;Q5VIR6-3\",\"1597\":\"Q5VT06\",\"1598\":\"Q5VT52-3;Q5VT52;Q5VT52-2;Q5VT52-5\",\"1599\":\"Q5VT66-2;Q5VT66;Q5VT66-3\",\"1600\":\"Q5VTL8;Q5VTL8-2\",\"1601\":\"Q5VTR2\",\"1602\":\"Q5VUA4;Q5VUA4-2\",\"1603\":\"Q5VV42-2;Q5VV42\",\"1604\":\"Q5VW36\",\"1605\":\"Q5VW38;Q5VW38-2\",\"1606\":\"Q5VWQ8;Q5VWQ8-3;Q5VWQ8-4;Q5VWQ8-2;Q5VWQ8-5\",\"1607\":\"Q5VYK3\",\"1608\":\"Q5VZE5\",\"1609\":\"Q5VZK9-2;Q5VZK9\",\"1610\":\"Q5ZPR3-3;Q5ZPR3-4;Q5ZPR3;Q5ZPR3-2\",\"1611\":\"Q63HN8;Q63HN8-4\",\"1612\":\"Q641Q2-2;Q641Q2;Q9Y4E1-3;Q9Y4E1-6;Q9Y4E1-2;Q9Y4E1-1;Q9Y4E1;Q9Y4E1-5\",\"1613\":\"Q658Y4\",\"1614\":\"Q66K41-2;Q66K41\",\"1615\":\"Q66K74-2;Q66K74\",\"1616\":\"Q66PJ3-3;Q66PJ3-4;Q66PJ3-2;Q66PJ3;Q66PJ3-5;Q66PJ3-7\",\"1617\":\"Q68CQ4\",\"1618\":\"Q68CZ2;Q68CZ2-2\",\"1619\":\"Q68E01-2;Q68E01;Q68E01-4;Q68E01-3\",\"1620\":\"Q68EM7-6;Q68EM7-5;Q68EM7;Q68EM7-2;Q68EM7-3\",\"1621\":\"Q69YN2;Q69YN2-3\",\"1622\":\"Q69YN4;Q69YN4-3;Q69YN4-2;Q69YN4-4\",\"1623\":\"Q69YQ0-2;Q69YQ0\",\"1624\":\"Q6DD88\",\"1625\":\"Q6DKI1;Q6DKI1-2\",\"1626\":\"Q6FI81;Q6FI81-3;Q6FI81-2\",\"1627\":\"Q6IAA8\",\"1628\":\"Q6IAN0\",\"1629\":\"Q6IQ22\",\"1630\":\"Q6KC79\",\"1631\":\"Q6L8Q7-2;Q6L8Q7\",\"1632\":\"Q6NS38;Q6NS38-2\",\"1633\":\"Q6NUK1;Q6NUK1-2\",\"1634\":\"Q6NUM9;Q6NUM9-2\",\"1635\":\"Q6NUQ4;Q6NUQ4-2\",\"1636\":\"Q6NYC8;Q6NYC8-2\",\"1637\":\"Q6NZI2;Q6NZI2-2\",\"1638\":\"Q6P158;Q6P158-2\",\"1639\":\"Q6P1J9\",\"1640\":\"Q6P1L8\",\"1641\":\"Q6P1M0\",\"1642\":\"Q6P1N0;Q6P1N0-2\",\"1643\":\"Q6P1X5\",\"1644\":\"Q6P2E9;Q6P2E9-2\",\"1645\":\"Q6P2Q9\",\"1646\":\"Q6P3W7\",\"1647\":\"Q6PGP7\",\"1648\":\"Q6PI48\",\"1649\":\"Q6PIU2-2;Q6PIU2;Q6PIU2-3\",\"1650\":\"Q6PKG0;Q6PKG0-3\",\"1651\":\"Q6PL18\",\"1652\":\"Q6UB35\",\"1653\":\"Q6UVK1\",\"1654\":\"Q6UW63\",\"1655\":\"Q6UW68\",\"1656\":\"Q6UWP7;Q6UWP7-3\",\"1657\":\"Q6UXN9\",\"1658\":\"Q6VY07;Q6VY07-2\",\"1659\":\"Q6WCQ1-3;Q6WCQ1;Q6WCQ1-2\",\"1660\":\"Q6Y7W6-4;Q6Y7W6-5;Q6Y7W6;Q6Y7W6-3\",\"1661\":\"Q6YHK3;Q6YHK3-4;Q6YHK3-2\",\"1662\":\"Q6YN16;Q6YN16-2\",\"1663\":\"Q6ZNB6;Q6ZNB6-2\",\"1664\":\"Q6ZNC8;Q6ZNC8-2\",\"1665\":\"Q6ZRP7\",\"1666\":\"Q6ZSJ8\",\"1667\":\"Q6ZXV5-2;Q6ZXV5\",\"1668\":\"Q709C8-3;Q709C8;Q709C8-4;Q709C8-2\",\"1669\":\"Q70CQ4\",\"1670\":\"Q70E73\",\"1671\":\"Q70UQ0;Q70UQ0-2\",\"1672\":\"Q70UQ0-4\",\"1673\":\"Q71RC2;Q71RC2-4;Q71RC2-5;Q71RC2-3;Q71RC2-6;Q71RC2-2\",\"1674\":\"Q71UM5\",\"1675\":\"Q76NI1-3;Q76NI1;Q76NI1-5;Q76NI1-2\",\"1676\":\"Q7KZ85\",\"1677\":\"Q7KZF4\",\"1678\":\"Q7KZI7-14;Q7KZI7-3;Q7KZI7;Q7KZI7-8;Q7KZI7-15;Q7KZI7-11;Q7KZI7-16;Q7KZI7-6;Q7KZI7-13;Q7KZI7-12;Q7KZI7-10;Q7KZI7-9;Q7KZI7-4;Q7KZI7-5;Q7KZI7-2;Q7KZI7-7\",\"1679\":\"Q7L014\",\"1680\":\"Q7L0Y3\",\"1681\":\"Q7L1Q6;Q7L1Q6-4;Q7L1Q6-3;Q7L1Q6-2\",\"1682\":\"Q7L1W4\",\"1683\":\"Q7L2E3-2;Q7L2E3-3;Q7L2E3\",\"1684\":\"Q7L2H7;Q7L2H7-2\",\"1685\":\"Q7L2J0\",\"1686\":\"Q7L576;Q7L576-2\",\"1687\":\"Q7L592;Q7L592-2\",\"1688\":\"Q7L7X3;Q7L7X3-3\",\"1689\":\"Q7L8L6\",\"1690\":\"Q7RTV0\",\"1691\":\"Q7RTX1-2;Q7RTX1\",\"1692\":\"Q7Z2K6\",\"1693\":\"Q7Z2T5;Q7Z2T5-2\",\"1694\":\"Q7Z2W4;Q7Z2W4-2\",\"1695\":\"Q7Z2W9;Q7Z2W9-2\",\"1696\":\"Q7Z392-4;Q7Z392-3;Q7Z392\",\"1697\":\"Q7Z3B4;Q7Z3B4-3;Q7Z3B4-2\",\"1698\":\"Q7Z417\",\"1699\":\"Q7Z460-2;Q7Z460-5;Q7Z460-3;Q7Z460;Q7Z460-4\",\"1700\":\"Q7Z478\",\"1701\":\"Q7Z4S6-3;Q7Z4S6;Q7Z4S6-4;Q7Z4S6-6;Q7Z4S6-5;Q7Z4S6-2\",\"1702\":\"Q7Z569;Q7Z569-2\",\"1703\":\"Q7Z5K2;Q7Z5K2-2;Q7Z5K2-3\",\"1704\":\"Q7Z5L9;Q7Z5L9-2\",\"1705\":\"Q7Z5P9-2;Q7Z5P9\",\"1706\":\"Q7Z6E9-2;Q7Z6E9\",\"1707\":\"Q7Z6M2\",\"1708\":\"Q7Z6Z7-2;Q7Z6Z7;Q7Z6Z7-3\",\"1709\":\"Q7Z739\",\"1710\":\"Q7Z7F7;Q7Z7F7-2\",\"1711\":\"Q7Z7H5;Q7Z7H5-3;Q7Z7H5-2\",\"1712\":\"Q7Z7H8;Q7Z7H8-2\",\"1713\":\"Q86SF2\",\"1714\":\"Q86SQ0;Q86SQ0-2;Q86SQ0-3\",\"1715\":\"Q86TC9;Q86TC9-2\",\"1716\":\"Q86TG7;Q86TG7-2\",\"1717\":\"Q86TU7;Q86TU7-3;Q86TU7-2\",\"1718\":\"Q86TX2;P49753;P49753-2\",\"1719\":\"Q86U06-3;Q86U06;Q86U06-5\",\"1720\":\"Q86U42;Q86U42-2;Q92843-2\",\"1721\":\"Q86U86-5;Q86U86-4;Q86U86-7;Q86U86-3;Q86U86-9;Q86U86-2;Q86U86-8;Q86U86;Q86U86-6\",\"1722\":\"Q86UE4\",\"1723\":\"Q86UK7-2;Q86UK7-3;Q86UK7\",\"1724\":\"Q86UN3;Q86UN3-2\",\"1725\":\"Q86UP2;Q86UP2-4;Q86UP2-2;Q86UP2-3\",\"1726\":\"Q86V48-2;Q86V48-3;Q86V48\",\"1727\":\"Q86V81\",\"1728\":\"Q86VF2-5\",\"1729\":\"Q86VM9;Q86VM9-2\",\"1730\":\"Q86VP6;Q86VP6-2\",\"1731\":\"Q86W42;Q86W42-2;Q86W42-3\",\"1732\":\"Q86W92-2\",\"1733\":\"Q86WA8;Q86WA8-2\",\"1734\":\"Q86XI2;Q86XI2-2\",\"1735\":\"Q86XL3;Q86XL3-2\",\"1736\":\"Q86XP3;Q86XP3-2\",\"1737\":\"Q86XR7-2;Q9Y3B3-2;Q9Y3B3\",\"1738\":\"Q86XZ4\",\"1739\":\"Q86Y07;Q86Y07-4;Q86Y07-5;Q86Y07-2;Q86Y07-3\",\"1740\":\"Q86YP4-3;Q86YP4;Q86YP4-2\",\"1741\":\"Q86YQ8\",\"1742\":\"Q86YZ3\",\"1743\":\"Q8IUD2;Q8IUD2-3;Q8IUD2-2;Q8IUD2-4;Q8IUD2-5\",\"1744\":\"Q8IUR0\",\"1745\":\"Q8IVF2;Q8IVF2-3\",\"1746\":\"Q8IVL0;Q8IVL0-2;Q8IVL0-3\",\"1747\":\"Q8IVL5-2;Q8IVL5\",\"1748\":\"Q8IVT2\",\"1749\":\"Q8IWA0\",\"1750\":\"Q8IWA4;Q8IWA4-3;Q8IWA4-2\",\"1751\":\"Q8IWA5-3;Q8IWA5;Q8IWA5-2\",\"1752\":\"Q8IWB7\",\"1753\":\"Q8IWB9;Q8IWB9-2\",\"1754\":\"Q8IWC1-2;Q8IWC1-3;Q8IWC1-4;Q8IWC1\",\"1755\":\"Q8IWJ2\",\"1756\":\"Q8IWR0\",\"1757\":\"Q8IWS0-3;Q8IWS0;Q8IWS0-4;Q8IWS0-2;Q8IWS0-5\",\"1758\":\"Q8IWZ3;Q8IWZ3-4;Q8IWZ3-6\",\"1759\":\"Q8IX01-4;Q8IX01;Q8IX01-3\",\"1760\":\"Q8IX12-2;Q8IX12\",\"1761\":\"Q8IXB1;Q8IXB1-2\",\"1762\":\"Q8IXH7;Q8IXH7-4\",\"1763\":\"Q8IXI1\",\"1764\":\"Q8IXI2-4;Q8IXI2;Q8IXI2-5;Q8IXI2-2;Q8IXI2-7;Q8IXI2-3;Q8IXI2-6\",\"1765\":\"Q8IY17-2;Q8IY17-3;Q8IY17;Q8IY17-5\",\"1766\":\"Q8IY21\",\"1767\":\"Q8IY37\",\"1768\":\"Q8IY67-2;Q8IY67\",\"1769\":\"Q8IY81\",\"1770\":\"Q8IYB3-2;Q8IYB3\",\"1771\":\"Q8IYB8\",\"1772\":\"Q8IYI6\",\"1773\":\"Q8IZH2;Q8IZH2-2\",\"1774\":\"Q8IZL8\",\"1775\":\"Q8IZP0-10;Q8IZP0-8;Q8IZP0-7;Q8IZP0-2;Q8IZP0-4;Q8IZP0-3;Q8IZP0-5;Q8IZP0-6;Q8IZP0-9;Q8IZP0;Q8IZP0-12;Q8IZP0-11\",\"1776\":\"Q8IZT6;Q8IZT6-2\",\"1777\":\"Q8N163-2;Q8N163\",\"1778\":\"Q8N183\",\"1779\":\"Q8N1B4-2;Q8N1B4\",\"1780\":\"Q8N1F7;Q8N1F7-2\",\"1781\":\"Q8N1G1\",\"1782\":\"Q8N1G4\",\"1783\":\"Q8N201\",\"1784\":\"Q8N2F6-3;Q8N2F6;Q8N2F6-4;Q8N2F6-2;Q8N2F6-6;Q8N2F6-5\",\"1785\":\"Q8N2K0-2;Q8N2K0;Q8N2K0-3\",\"1786\":\"Q8N3C0\",\"1787\":\"Q8N3D4\",\"1788\":\"Q8N3U4;Q8N3U4-2\",\"1789\":\"Q8N556;Q8N556-2\",\"1790\":\"Q8N5K1\",\"1791\":\"Q8N684-2;Q8N684;Q8N684-3\",\"1792\":\"Q8N6H7;Q8N6H7-2;Q8N6H7-3\",\"1793\":\"Q8N6R0;Q8N6R0-3;Q8N6R0-4;Q8N6R0-2;Q8N6R0-1\",\"1794\":\"Q8N6T3-5;Q8N6T3;Q8N6T3-2;Q8N6T3-4\",\"1795\":\"Q8N766-3;Q8N766-2;Q8N766;Q8N766-4\",\"1796\":\"Q8N884-2;Q8N884\",\"1797\":\"Q8N8S7;Q8N8S7-3;Q8N8S7-2\",\"1798\":\"Q8N983-4;Q8N983-3;Q8N983-2;Q8N983;Q8N983-6;Q8N983-7\",\"1799\":\"Q8N9N7\",\"1800\":\"Q8NB16;Q8NB16-2\",\"1801\":\"Q8NB49-2;Q8NB49-3;Q8NB49-4;Q8NB49\",\"1802\":\"Q8NB90;Q8NB90-2;Q8NB90-3\",\"1803\":\"Q8NBI5;Q8NBI5-2\",\"1804\":\"Q8NBI6;Q8NBI6-3;Q8NBI6-2\",\"1805\":\"Q8NBJ5\",\"1806\":\"Q8NBJ7;Q8NBJ7-5;Q8NBJ7-2;Q8NBJ7-3\",\"1807\":\"Q8NBM4;Q8NBM4-4;Q8NBM4-3;Q8NBM4-2\",\"1808\":\"Q8NBN3;Q8NBN3-3\",\"1809\":\"Q8NBN7;Q8NBN7-2\",\"1810\":\"Q8NBP7\",\"1811\":\"Q8NBQ5\",\"1812\":\"Q8NBS9;Q8NBS9-2\",\"1813\":\"Q8NBU5;Q8NBU5-2\",\"1814\":\"Q8NC42\",\"1815\":\"Q8NC51;Q8NC51-3;Q8NC51-2;Q8NC51-4\",\"1816\":\"Q8NC56;Q8NC56-2\",\"1817\":\"Q8NCA5-2;Q8NCA5\",\"1818\":\"Q8NCL4\",\"1819\":\"Q8NCM8-2;Q8NCM8\",\"1820\":\"Q8NCW5-2;Q8NCW5\",\"1821\":\"Q8ND04-2;Q8ND04;Q8ND04-3\",\"1822\":\"Q8ND56-3;Q8ND56-2;Q8ND56\",\"1823\":\"Q8NDT2\",\"1824\":\"Q8NE01-2;Q8NE01-3;Q8NE01\",\"1825\":\"Q8NE71;Q8NE71-2\",\"1826\":\"Q8NEB9\",\"1827\":\"Q8NEW0\",\"1828\":\"Q8NEY1-2;Q8NEY1-3;Q8NEY1;Q8NEY1-7;Q8NEY1-4;Q8NEY1-6;Q8NEY1-5\",\"1829\":\"Q8NF37\",\"1830\":\"Q8NFC6\",\"1831\":\"Q8NFH4\",\"1832\":\"Q8NFH5;Q8NFH5-2;Q8NFH5-3\",\"1833\":\"Q8NFQ8\",\"1834\":\"Q8NHH9-5;Q8NHH9;Q8NHH9-4;Q8NHH9-2;Q8NHH9-3\",\"1835\":\"Q8NHP6-2;Q8NHP6\",\"1836\":\"Q8NHP8;Q8NHP8-2\",\"1837\":\"Q8NHQ9\",\"1838\":\"Q8NI27\",\"1839\":\"Q8NI36\",\"1840\":\"Q8TAA9-2;Q8TAA9\",\"1841\":\"Q8TAQ2\",\"1842\":\"Q8TAT6;Q8TAT6-2\",\"1843\":\"Q8TB61-3;Q8TB61-2;Q8TB61;Q8TB61-5;Q8TB61-4\",\"1844\":\"Q8TB72-3;Q8TB72-4;Q8TB72;Q8TB72-2\",\"1845\":\"Q8TBB5;Q8TBB5-3;Q8TBB5-2\",\"1846\":\"Q8TC12;Q8TC12-2;Q8TC12-3\",\"1847\":\"Q8TCJ2\",\"1848\":\"Q8TCS8\",\"1849\":\"Q8TCT9-5;Q8TCT9;Q8TCT9-4;Q8TCT9-2\",\"1850\":\"Q8TD57;Q8TD57-3\",\"1851\":\"Q8TDD1\",\"1852\":\"Q8TDN6\",\"1853\":\"Q8TDX7;Q9HC98;Q9HC98-3;Q9HC98-4;Q9HC98-2\",\"1854\":\"Q8TE49;Q8TE49-2\",\"1855\":\"Q8TED1\",\"1856\":\"Q8TEM1\",\"1857\":\"Q8TEQ6\",\"1858\":\"Q8TF21-2\",\"1859\":\"Q8TF61\",\"1860\":\"Q8TF68-3;Q8TF68-2;Q8TF68\",\"1861\":\"Q8TF74;Q8TF74-2\",\"1862\":\"Q8WTT2\",\"1863\":\"Q8WTV0-4;Q8WTV0-2;Q8WTV0-3;Q8WTV0-5;Q8WTV0\",\"1864\":\"Q8WU90\",\"1865\":\"Q8WUF5\",\"1866\":\"Q8WUH6\",\"1867\":\"Q8WUM0\",\"1868\":\"Q8WUM4-2;Q8WUM4;Q8WUM4-3\",\"1869\":\"Q8WUY1\",\"1870\":\"Q8WVC6\",\"1871\":\"Q8WVM0\",\"1872\":\"Q8WVM8;Q8WVM8-2;Q8WVM8-3\",\"1873\":\"Q8WVV9-4;Q8WVV9;Q8WVV9-3;Q8WVV9-2\",\"1874\":\"Q8WVX9\",\"1875\":\"Q8WVY7\",\"1876\":\"Q8WW12;Q8WW12-2\",\"1877\":\"Q8WW59\",\"1878\":\"Q8WWC4\",\"1879\":\"Q8WWI1-3\",\"1880\":\"Q8WWK9-6;Q8WWK9-5;Q8WWK9;Q8WWK9-4\",\"1881\":\"Q8WWM7;Q8WWM7-6;Q8WWM7-8;Q8WWM7-5;Q8WWM7-4;Q8WWM7-9;Q8WWM7-2;Q8WWM7-3;Q8WWM7-7\",\"1882\":\"Q8WWQ0\",\"1883\":\"Q8WWY3;Q8WWY3-2;Q8WWY3-4\",\"1884\":\"Q8WX92-2;Q8WX92\",\"1885\":\"Q8WX93-3;Q8WX93;Q8WX93-8;Q8WX93-5;Q8WX93-2;Q8WX93-9;Q8WX93-4\",\"1886\":\"Q8WXA9-2;Q8WXA9\",\"1887\":\"Q8WXF1;Q8WXF1-2\",\"1888\":\"Q8WXH0;Q8WXH0-2\",\"1889\":\"Q8WXI9\",\"1890\":\"Q8WXX5\",\"1891\":\"Q8WY36-2;Q8WY36\",\"1892\":\"Q8WY91\",\"1893\":\"Q8WYA6-3;Q8WYA6-2;Q8WYA6-4;Q8WYA6\",\"1894\":\"Q8WYP5;Q8WYP5-3;Q8WYP5-2\",\"1895\":\"Q8WZ42-5;Q8WZ42-2;Q8WZ42;Q8WZ42-8;Q8WZ42-13;Q8WZ42-12;Q8WZ42-11;Q8WZ42-4;Q8WZ42-7;Q8WZ42-3;Q8WZ42-10;Q8WZ42-9\",\"1896\":\"Q92499;Q92499-3;Q92499-2\",\"1897\":\"Q92508\",\"1898\":\"Q92520\",\"1899\":\"Q92540-5;Q92540-2;Q92540;Q92540-4\",\"1900\":\"Q92542-2;Q92542\",\"1901\":\"Q92544\",\"1902\":\"Q92552;Q92552-2\",\"1903\":\"Q92575\",\"1904\":\"Q92598-2;Q92598-3;Q92598;Q92598-4\",\"1905\":\"Q92599-2;Q92599-4;Q92599;Q92599-3\",\"1906\":\"Q92600;Q92600-2;Q92600-3\",\"1907\":\"Q92604\",\"1908\":\"Q92615\",\"1909\":\"Q92616\",\"1910\":\"Q92621\",\"1911\":\"Q92643;Q92643-2\",\"1912\":\"Q92665\",\"1913\":\"Q92667;Q92667-2\",\"1914\":\"Q92688-2;Q92688\",\"1915\":\"Q92692-2;Q92692\",\"1916\":\"Q92766;Q92766-2;Q92766-5;Q92766-3\",\"1917\":\"Q92783-2;Q92783\",\"1918\":\"Q92785\",\"1919\":\"Q92791\",\"1920\":\"Q92797;Q92797-2\",\"1921\":\"Q92804-2;Q92804\",\"1922\":\"Q92820\",\"1923\":\"Q92833-2;Q92833-3;Q92833\",\"1924\":\"Q92841;Q92841-1;Q92841-2\",\"1925\":\"Q92878-2;Q92878;Q92878-3\",\"1926\":\"Q92879-4;Q92879-2;Q92879-3;Q92879-6;Q92879;Q92879-5\",\"1927\":\"Q92890-1;Q92890;Q92890-3\",\"1928\":\"Q92896;Q92896-3;Q92896-2\",\"1929\":\"Q92900-2;Q92900\",\"1930\":\"Q92905\",\"1931\":\"Q92917\",\"1932\":\"Q92922\",\"1933\":\"Q92925-3;Q92925-2;Q92925\",\"1934\":\"Q92945\",\"1935\":\"Q92947;Q92947-2\",\"1936\":\"Q92973-2;Q92973;Q92973-3\",\"1937\":\"Q92974-3;Q92974-2;Q92974\",\"1938\":\"Q92979\",\"1939\":\"Q93008-1;Q93008\",\"1940\":\"Q93009-3;Q93009\",\"1941\":\"Q93050-1;Q93050;Q93050-3\",\"1942\":\"Q93074-3;Q93074;Q93074-2\",\"1943\":\"Q93096\",\"1944\":\"Q969G5\",\"1945\":\"Q969H8\",\"1946\":\"Q969N2-5;Q969N2;Q969N2-4;Q969N2-6;Q969N2-2\",\"1947\":\"Q969P0;Q969P0-3\",\"1948\":\"Q969Q0\",\"1949\":\"Q969S3\",\"1950\":\"Q969S9-3;Q969S9;Q969S9-5;Q969S9-4;Q969S9-2\",\"1951\":\"Q969V3-2;Q969V3\",\"1952\":\"Q969X5;Q969X5-2\",\"1953\":\"Q969X6;Q969X6-3;Q969X6-2\",\"1954\":\"Q969Z0;Q969Z0-2\",\"1955\":\"Q96A26\",\"1956\":\"Q96A33-2;Q96A33\",\"1957\":\"Q96A35\",\"1958\":\"Q96A65;Q96A65-2\",\"1959\":\"Q96AC1;Q96AC1-3;Q96AC1-2\",\"1960\":\"Q96AE4-2\",\"1961\":\"Q96AG4\",\"1962\":\"Q96AX1\",\"1963\":\"Q96AY3;Q96AY3-2\",\"1964\":\"Q96B97;Q96B97-2;Q96B97-3\",\"1965\":\"Q96BW9-3;Q96BW9-2;Q96BW9\",\"1966\":\"Q96C19\",\"1967\":\"Q96C36\",\"1968\":\"Q96C57\",\"1969\":\"Q96CN7\",\"1970\":\"Q96CP2\",\"1971\":\"Q96CS3\",\"1972\":\"Q96CT7\",\"1973\":\"Q96CW1-2;Q96CW1\",\"1974\":\"Q96CW5;Q96CW5-2;Q96CW5-3\",\"1975\":\"Q96D15\",\"1976\":\"Q96D46\",\"1977\":\"Q96DB5;Q96DB5-2;Q96DB5-3\",\"1978\":\"Q96DG6\",\"1979\":\"Q96DH6;Q96DH6-2;Q96DH6-3\",\"1980\":\"Q96DI7;Q96DI7-2\",\"1981\":\"Q96DV4\",\"1982\":\"Q96DZ1;Q96DZ1-3;Q96DZ1-2\",\"1983\":\"Q96E11-8;Q96E11-3;Q96E11\",\"1984\":\"Q96E29-3;Q96E29-2;Q96E29\",\"1985\":\"Q96EE3;Q96EE3-1\",\"1986\":\"Q96EK6\",\"1987\":\"Q96EL3\",\"1988\":\"Q96EP5-2;Q96EP5\",\"1989\":\"Q96ER9;Q96ER9-2\",\"1990\":\"Q96EU6\",\"1991\":\"Q96EY1\",\"1992\":\"Q96EY5;Q96EY5-3;Q96EY5-2\",\"1993\":\"Q96EY7\",\"1994\":\"Q96F86\",\"1995\":\"Q96FV9\",\"1996\":\"Q96G23\",\"1997\":\"Q96G42\",\"1998\":\"Q96GM5;Q96GM5-2\",\"1999\":\"Q96GM8;Q96GM8-2\",\"2000\":\"Q96GQ7\",\"2001\":\"Q96HA1\",\"2002\":\"Q96HC4;Q96HC4-7;Q96HC4-4\",\"2003\":\"Q96HE7\",\"2004\":\"Q96HS1;Q96HS1-2\",\"2005\":\"Q96HY6;Q96HY6-2\",\"2006\":\"Q96HY7\",\"2007\":\"Q96I24\",\"2008\":\"Q96I51;Q96I51-3;Q96I51-2\",\"2009\":\"Q96I59;Q96I59-2\",\"2010\":\"Q96I99;Q96I99-2\",\"2011\":\"Q96II8-3;Q96II8-4;Q96II8;Q96II8-2\",\"2012\":\"Q96IR7\",\"2013\":\"Q96IZ0\",\"2014\":\"Q96J01;Q96J01-2\",\"2015\":\"Q96J02-3;Q96J02-2;Q96J02\",\"2016\":\"Q96J84-2;Q96J84;Q96J84-3\",\"2017\":\"Q96JB5;Q96JB5-4;Q96JB5-2\",\"2018\":\"Q96JC1-2;Q96JC1\",\"2019\":\"Q96JG6;Q96JG6-3\",\"2020\":\"Q96JG9\",\"2021\":\"Q96JI7;Q96JI7-3;Q96JI7-2\",\"2022\":\"Q96JJ3;Q96JJ3-3\",\"2023\":\"Q96JJ7;Q96JJ7-2\",\"2024\":\"Q96JM3\",\"2025\":\"Q96JP5-2;Q96JP5\",\"2026\":\"Q96K17;Q96K17-2\",\"2027\":\"Q96KA5-2;Q96KA5\",\"2028\":\"Q96KG9-3;Q96KG9-4;Q96KG9-2;Q96KG9;Q96KG9-5\",\"2029\":\"Q96KP1\",\"2030\":\"Q96KR1\",\"2031\":\"Q96L91-4;Q96L91-3;Q96L91-5;Q96L91-2;Q96L91\",\"2032\":\"Q96L92;Q96L92-3\",\"2033\":\"Q96LD4;Q96LD4-2\",\"2034\":\"Q96ME7;Q96ME7-3;Q96ME7-2\",\"2035\":\"Q96MX6;Q96MX6-2\",\"2036\":\"Q96N66;Q96N66-2;Q96N66-3\",\"2037\":\"Q96N67-4;Q96N67-3;Q96N67-5;Q96N67-2;Q96N67-6;Q96N67\",\"2038\":\"Q96P11;Q96P11-2;Q96P11-4;Q96P11-5\",\"2039\":\"Q96PC5;Q96PC5-10;Q96PC5-7;Q96PC5-14;Q96PC5-9;Q96PC5-8;Q96PC5-5;Q96PC5-11;Q96PC5-12;Q96PC5-13;Q96PC5-6;Q96RT6\",\"2040\":\"Q96PK6\",\"2041\":\"Q96PQ0\",\"2042\":\"Q96PU8-9;Q96PU8-8;Q96PU8-6;Q96PU8;Q96PU8-5;Q96PU8-3\",\"2043\":\"Q96QC0\",\"2044\":\"Q96QD8;Q96QD8-2\",\"2045\":\"Q96QK1\",\"2046\":\"Q96R06\",\"2047\":\"Q96RE7\",\"2048\":\"Q96RP9;Q96RP9-2\",\"2049\":\"Q96RQ1\",\"2050\":\"Q96RT1-8;Q96RT1-7;Q96RT1-6;Q96RT1-4;Q96RT1-5;Q96RT1-3;Q96RT1-9;Q96RT1-2;Q96RT1\",\"2051\":\"Q96RW7;Q96RW7-2\",\"2052\":\"Q96S52-2;Q96S52\",\"2053\":\"Q96S66;Q96S66-3;Q96S66-2;Q96S66-4\",\"2054\":\"Q96SB4-3;Q96SB4-4;Q96SB4\",\"2055\":\"Q96SI9-2;Q96SI9\",\"2056\":\"Q96SQ9;Q96SQ9-2\",\"2057\":\"Q96ST3\",\"2058\":\"Q96SU4-7;Q96SU4-2;Q96SU4;Q96SU4-6;Q96SU4-5;Q96SU4-4;Q96SU4-3\",\"2059\":\"Q96T17-4;Q96T17;Q96T17-2;Q96T17-3;Q96T17-5\",\"2060\":\"Q96T37-4;Q96T37-2;Q96T37-3;Q96T37\",\"2061\":\"Q96T58\",\"2062\":\"Q96T88;Q96T88-2\",\"2063\":\"Q96TA1-2;Q96TA1\",\"2064\":\"Q96TA2-3;Q96TA2-2;Q96TA2\",\"2065\":\"Q96TC7;Q96TC7-2\",\"2066\":\"Q99417\",\"2067\":\"Q99439;Q99439-2\",\"2068\":\"Q99442\",\"2069\":\"Q99459\",\"2070\":\"Q99460;Q99460-2\",\"2071\":\"Q99470\",\"2072\":\"Q99471;Q99471-3\",\"2073\":\"Q99490\",\"2074\":\"Q99497\",\"2075\":\"Q99523;Q99523-2\",\"2076\":\"Q99536;Q99536-3;Q99536-2\",\"2077\":\"Q99543;Q99543-2\",\"2078\":\"Q99567\",\"2079\":\"Q99570\",\"2080\":\"Q99574\",\"2081\":\"Q99575\",\"2082\":\"Q99584\",\"2083\":\"Q99613-2;Q99613;B5ME19\",\"2084\":\"Q99615;Q99615-2\",\"2085\":\"Q99623;Q99623-2\",\"2086\":\"Q99650\",\"2087\":\"Q99653\",\"2088\":\"Q99661;Q99661-2\",\"2089\":\"Q99700-2;Q99700-4;Q99700;Q99700-5\",\"2090\":\"Q99714;Q99714-2\",\"2091\":\"Q99715;Q99715-4;Q99715-2\",\"2092\":\"Q99729-3;Q99729-4;Q99729-2;Q99729\",\"2093\":\"Q99733;Q99733-2\",\"2094\":\"Q99797\",\"2095\":\"Q99798\",\"2096\":\"Q99805\",\"2097\":\"Q99808;Q99808-2\",\"2098\":\"Q99816;Q99816-2\",\"2099\":\"Q99832;Q99832-3;Q99832-4;Q99832-2\",\"2100\":\"Q99848\",\"2101\":\"Q99873-2;Q99873-3;Q99873;Q99873-5\",\"2102\":\"Q99959-2;Q99959\",\"2103\":\"Q9BPW8\",\"2104\":\"Q9BPX3\",\"2105\":\"Q9BPX5\",\"2106\":\"Q9BQ39\",\"2107\":\"Q9BQ52-4;Q9BQ52;Q9BQ52-3\",\"2108\":\"Q9BQ67\",\"2109\":\"Q9BQ70\",\"2110\":\"Q9BQ75-2;Q9BQ75\",\"2111\":\"Q9BQE3\",\"2112\":\"Q9BQG0;Q9BQG0-2\",\"2113\":\"Q9BR76\",\"2114\":\"Q9BRA2\",\"2115\":\"Q9BRG1\",\"2116\":\"Q9BRJ2\",\"2117\":\"Q9BRJ6\",\"2118\":\"Q9BRK5;Q9BRK5-6;Q9BRK5-4\",\"2119\":\"Q9BRP8-2;Q9BRP8\",\"2120\":\"Q9BRR6-2;Q9BRR6;Q9BRR6-4;Q9BRR6-3\",\"2121\":\"Q9BRX2\",\"2122\":\"Q9BS26\",\"2123\":\"Q9BSD7\",\"2124\":\"Q9BSH4\",\"2125\":\"Q9BSJ2-4;Q9BSJ2;Q9BSJ2-3\",\"2126\":\"Q9BSJ8;Q9BSJ8-2\",\"2127\":\"Q9BT09\",\"2128\":\"Q9BT78;Q9BT78-2\",\"2129\":\"Q9BTC0;Q9BTC0-1\",\"2130\":\"Q9BTD8-4;Q9BTD8-2;Q9BTD8-3;Q9BTD8\",\"2131\":\"Q9BTU6\",\"2132\":\"Q9BTV4\",\"2133\":\"Q9BTX1-6;Q9BTX1-5;Q9BTX1-2;Q9BTX1;Q9BTX1-4\",\"2134\":\"Q9BTY7\",\"2135\":\"Q9BTZ2-8;Q9BTZ2-4;Q9BTZ2;Q9BTZ2-5\",\"2136\":\"Q9BU61;Q9BU61-2\",\"2137\":\"Q9BU76;Q9BU76-4;Q9BU76-3\",\"2138\":\"Q9BUB7;Q9BUB7-2\",\"2139\":\"Q9BUE6-2;Q9BUE6\",\"2140\":\"Q9BUF5\",\"2141\":\"Q9BUJ2-4;Q9BUJ2-2;Q9BUJ2;Q9BUJ2-3\",\"2142\":\"Q9BUL8\",\"2143\":\"Q9BUN8-2;Q9BUN8\",\"2144\":\"Q9BUP3-3;Q9BUP3\",\"2145\":\"Q9BUQ8\",\"2146\":\"Q9BUR5;Q9BUR5-2\",\"2147\":\"Q9BUT9;Q9BUT9-2\",\"2148\":\"Q9BV38\",\"2149\":\"Q9BV40\",\"2150\":\"Q9BVC6\",\"2151\":\"Q9BVG4\",\"2152\":\"Q9BVG8-2;Q9BVG8;Q9BVG8-6;Q9BVG8-4;Q9BVG8-5\",\"2153\":\"Q9BVG9\",\"2154\":\"Q9BVI4\",\"2155\":\"Q9BVK6\",\"2156\":\"Q9BVP2-2;Q9BVP2\",\"2157\":\"Q9BVQ7;Q9BVQ7-3\",\"2158\":\"Q9BW27;Q9BW27-3\",\"2159\":\"Q9BW92;Q9BW92-2\",\"2160\":\"Q9BWD1-2;Q9BWD1\",\"2161\":\"Q9BWF3;Q9BWF3-4;Q9BWF3-3;Q9BWF3-2\",\"2162\":\"Q9BWM7\",\"2163\":\"Q9BWW7\",\"2164\":\"Q9BX40;Q9BX40-2\",\"2165\":\"Q9BX66-2;Q9BX66-11;Q9BX66;Q9BX66-5;Q9BX66-8;Q9BX66-6;Q9BX66-3;Q9BX66-12\",\"2166\":\"Q9BX68\",\"2167\":\"Q9BX95\",\"2168\":\"Q9BXB4\",\"2169\":\"Q9BXB5-2;Q9BXB5\",\"2170\":\"Q9BXJ9;Q9BXJ9-4\",\"2171\":\"Q9BXK5;Q9BXK5-2\",\"2172\":\"Q9BXP5-5;Q9BXP5-4;Q9BXP5-2;Q9BXP5-3;Q9BXP5\",\"2173\":\"Q9BXS5;Q9BXS5-2\",\"2174\":\"Q9BXW7-2;Q9BXW7\",\"2175\":\"Q9BY42\",\"2176\":\"Q9BY44;Q9BY44-3;Q9BY44-4;Q9BY44-2\",\"2177\":\"Q9BY77;Q9BY77-2\",\"2178\":\"Q9BY89\",\"2179\":\"Q9BYD1\",\"2180\":\"Q9BYD2\",\"2181\":\"Q9BYD3;Q9BYD3-2\",\"2182\":\"Q9BYD6\",\"2183\":\"Q9BYG3\",\"2184\":\"Q9BYJ9\",\"2185\":\"Q9BZE1\",\"2186\":\"Q9BZE4;Q9BZE4-2;Q9BZE4-3\",\"2187\":\"Q9BZF1-3;Q9BZF1-2;Q9BZF1\",\"2188\":\"Q9BZG1;Q9BZG1-4;Q9BZG1-2\",\"2189\":\"Q9BZH6\",\"2190\":\"Q9BZI7-2;Q9BZI7\",\"2191\":\"Q9BZJ0-2;Q9BZJ0-3;Q9BZJ0\",\"2192\":\"Q9BZK7\",\"2193\":\"Q9BZX2;Q9BZX2-2\",\"2194\":\"Q9BZZ5-2;Q9BZZ5-5\",\"2195\":\"Q9C0C2\",\"2196\":\"Q9GZL7\",\"2197\":\"Q9GZR7;Q9GZR7-2\",\"2198\":\"Q9GZS3\",\"2199\":\"Q9GZT3-2;Q9GZT3\",\"2200\":\"Q9GZT9;Q9GZT9-2\",\"2201\":\"Q9GZY8-2;Q9GZY8\",\"2202\":\"Q9GZZ1;Q9GZZ1-2\",\"2203\":\"Q9H061\",\"2204\":\"Q9H074;Q9H074-2;Q9H074-3\",\"2205\":\"Q9H078-2;Q9H078-3;Q9H078;Q9H078-5;Q9H078-4\",\"2206\":\"Q9H089\",\"2207\":\"Q9H0A0;Q9H0A0-2\",\"2208\":\"Q9H0B6;Q9H0B6-2\",\"2209\":\"Q9H0D6;Q9H0D6-2\",\"2210\":\"Q9H0H0\",\"2211\":\"Q9H0H5\",\"2212\":\"Q9H0J9\",\"2213\":\"Q9H0P0-3;Q9H0P0-2;Q9H0P0-1;Q9H0P0\",\"2214\":\"Q9H0S4;Q9H0S4-2\",\"2215\":\"Q9H0U3;Q9H0U3-2\",\"2216\":\"Q9H0U6\",\"2217\":\"Q9H0V9-2;Q9H0V9;Q9H0V9-3\",\"2218\":\"Q9H173\",\"2219\":\"Q9H1E3;Q9H1E3-2\",\"2220\":\"Q9H1I8;Q9H1I8-3\",\"2221\":\"Q9H223\",\"2222\":\"Q9H269;Q9H269-2\",\"2223\":\"Q9H270\",\"2224\":\"Q9H2D6-3;Q9H2D6-2;Q9H2D6;Q9H2D6-5;Q9H2D6-4\",\"2225\":\"Q9H2H9\",\"2226\":\"Q9H2K8\",\"2227\":\"Q9H2M9\",\"2228\":\"Q9H2P0\",\"2229\":\"Q9H2U1;Q9H2U1-2;Q9H2U1-3\",\"2230\":\"Q9H2U2;Q9H2U2-2;Q9H2U2-6;Q9H2U2-3;Q9H2U2-4\",\"2231\":\"Q9H2W6\",\"2232\":\"Q9H307\",\"2233\":\"Q9H330;Q9H330-3\",\"2234\":\"Q9H3N1\",\"2235\":\"Q9H3P2;Q9H3P2-7\",\"2236\":\"Q9H3P7\",\"2237\":\"Q9H3Q1;Q9H3Q1-2\",\"2238\":\"Q9H3U1;Q9H3U1-2;Q9H3U1-3\",\"2239\":\"Q9H488;Q9H488-2\",\"2240\":\"Q9H4A3-2;Q9H4A3;Q9H4A3-5;Q9H4A3-6;Q9H4A3-7\",\"2241\":\"Q9H4A4\",\"2242\":\"Q9H4A6\",\"2243\":\"Q9H4F8;Q9H4F8-2\",\"2244\":\"Q9H4G0-2;Q9H4G0;Q9H4G0-4\",\"2245\":\"Q9H4M9\",\"2246\":\"Q9H501\",\"2247\":\"Q9H553-2;Q9H553\",\"2248\":\"Q9H583\",\"2249\":\"Q9H5I5-2;Q9H5I5;Q9H5I5-4\",\"2250\":\"Q9H5Q4\",\"2251\":\"Q9H6F5\",\"2252\":\"Q9H6K5-2;Q9H6K5\",\"2253\":\"Q9H6R0;Q9H6R0-2\",\"2254\":\"Q9H6R4-4;Q9H6R4;Q9H6R4-2;Q9H6R4-3\",\"2255\":\"Q9H6S0\",\"2256\":\"Q9H6T0-2;Q9H6T0\",\"2257\":\"Q9H6T3;Q9H6T3-2;Q9H6T3-3\",\"2258\":\"Q9H6X2-5;Q9H6X2;Q9H6X2-4;Q9H6X2-6;Q9H6X2-2;Q9H6X2-3\",\"2259\":\"Q9H788-2;Q9H788\",\"2260\":\"Q9H7D0\",\"2261\":\"Q9H7E2-3;Q9H7E2;Q9H7E2-2\",\"2262\":\"Q9H7E9;Q9H7E9-2\",\"2263\":\"Q9H7N4\",\"2264\":\"Q9H7Z7\",\"2265\":\"Q9H845\",\"2266\":\"Q9H857-2;Q9H857;Q9H857-3;Q9H857-4\",\"2267\":\"Q9H8H0\",\"2268\":\"Q9H8H2;Q9H8H2-2;Q9H8H2-4\",\"2269\":\"Q9H8H3\",\"2270\":\"Q9H8Y5\",\"2271\":\"Q9H8Y8-2;Q9H8Y8;Q9H8Y8-3\",\"2272\":\"Q9H910-2;Q9H910;Q9H910-3\",\"2273\":\"Q9H936;Q9H1K4\",\"2274\":\"Q9H967\",\"2275\":\"Q9H9A5;Q9H9A5-6;Q9H9A5-2;Q9H9A5-4;Q9H9A5-3;Q9H9A5-5\",\"2276\":\"Q9H9A6\",\"2277\":\"Q9H9B4\",\"2278\":\"Q9H9P8-2;Q9H9P8\",\"2279\":\"Q9H9T3-4;Q9H9T3-5;Q9H9T3-2;Q9H9T3\",\"2280\":\"Q9H9Y6;Q9H9Y6-3;Q9H9Y6-2;Q9H9Y6-4;Q9H9Y6-5\",\"2281\":\"Q9HA77\",\"2282\":\"Q9HAS0\",\"2283\":\"Q9HAU5\",\"2284\":\"Q9HAV0\",\"2285\":\"Q9HAV4\",\"2286\":\"Q9HAV7\",\"2287\":\"Q9HB71-3;Q9HB71\",\"2288\":\"Q9HBH0;Q9HBH0-2\",\"2289\":\"Q9HBH1\",\"2290\":\"Q9HBH5\",\"2291\":\"Q9HC07\",\"2292\":\"Q9HC21-2;Q9HC21\",\"2293\":\"Q9HC35;Q9HC35-2\",\"2294\":\"Q9HC36\",\"2295\":\"Q9HC52\",\"2296\":\"Q9HCC0-2;Q9HCC0\",\"2297\":\"Q9HCE1;Q9HCE1-2\",\"2298\":\"Q9HCK8;Q9HCK8-2\",\"2299\":\"Q9HCN8\",\"2300\":\"Q9HCS7\",\"2301\":\"Q9HCU5\",\"2302\":\"Q9HD20;Q9HD20-2\",\"2303\":\"Q9HD33;Q9HD33-2;Q9HD33-3\",\"2304\":\"Q9HD45\",\"2305\":\"Q9HD67;Q9HD67-3\",\"2306\":\"Q9HDC9;Q9HDC9-2\",\"2307\":\"Q9NNW7-2;Q9NNW7;Q9NNW7-3\",\"2308\":\"Q9NP58-4;Q9NP58\",\"2309\":\"Q9NP72;Q9NP72-2\",\"2310\":\"Q9NP81;Q9NP81-2\",\"2311\":\"Q9NP97\",\"2312\":\"Q9NPA0\",\"2313\":\"Q9NPF0;Q9NPF0-2\",\"2314\":\"Q9NPF5\",\"2315\":\"Q9NPJ3-2;Q9NPJ3\",\"2316\":\"Q9NPL8\",\"2317\":\"Q9NQ29-2;Q9NQ29;Q9NQ29-3\",\"2318\":\"Q9NQ55;Q9NQ55-2;Q9NQ55-3\",\"2319\":\"Q9NQC3-2;Q9NQC3-5;Q9NQC3;Q9NQC3-3;Q9NQC3-4;Q9NQC3-6\",\"2320\":\"Q9NQH7-2;Q9NQH7-4;Q9NQH7\",\"2321\":\"Q9NQR1;Q9NQR1-2\",\"2322\":\"Q9NQR4\",\"2323\":\"Q9NQS1\",\"2324\":\"Q9NQW6-2;Q9NQW6\",\"2325\":\"Q9NR12;Q9NR12-2\",\"2326\":\"Q9NR30;Q9NR30-2\",\"2327\":\"Q9NR31;Q9NR31-2\",\"2328\":\"Q9NR50-3;Q9NR50-2;Q9NR50\",\"2329\":\"Q9NR56;Q9NR56-3;Q9NR56-4;Q9NR56-7;Q9NR56-6;Q9NR56-2;Q9NR56-5\",\"2330\":\"Q9NRG9;Q9NRG9-2\",\"2331\":\"Q9NRL2;Q9NRL2-2\",\"2332\":\"Q9NRW3\",\"2333\":\"Q9NRW7;Q9NRW7-2\",\"2334\":\"Q9NRX2\",\"2335\":\"Q9NRZ9-3;Q9NRZ9-2;Q9NRZ9;Q9NRZ9-6;Q9NRZ9-5;Q9NRZ9-4\",\"2336\":\"Q9NS37\",\"2337\":\"Q9NS69\",\"2338\":\"Q9NSD9;Q9NSD9-2\",\"2339\":\"Q9NSE4\",\"2340\":\"Q9NSI6-3;Q9NSI6-2;Q9NSI6\",\"2341\":\"Q9NSV4-6;Q9NSV4-4;Q9NSV4;Q9NSV4-5;Q9NSV4-7;Q9NSV4-1\",\"2342\":\"Q9NTI5-2;Q9NTI5;Q9NTI5-3\",\"2343\":\"Q9NTJ3;Q9NTJ3-2\",\"2344\":\"Q9NTJ5;Q9NTJ5-2\",\"2345\":\"Q9NTK5;Q9NTK5-2\",\"2346\":\"Q9NTX5-6;Q9NTX5-2;Q9NTX5;Q9NTX5-3;Q9NTX5-5\",\"2347\":\"Q9NTZ6\",\"2348\":\"Q9NU22\",\"2349\":\"Q9NUI1;Q9NUI1-3\",\"2350\":\"Q9NUJ1;Q9NUJ1-2\",\"2351\":\"Q9NUL3-8;Q9NUL3-3;Q9NUL3-2;Q9NUL3;Q9NUL3-6;Q9NUL3-7;Q9NUL3-4\",\"2352\":\"Q9NUL7\",\"2353\":\"Q9NUM4\",\"2354\":\"Q9NUP9\",\"2355\":\"Q9NUQ3;Q9NUQ3-2\",\"2356\":\"Q9NUQ6;Q9NUQ6-4;Q9NUQ6-3;Q9NUQ6-2\",\"2357\":\"Q9NUQ8;Q9NUQ8-2\",\"2358\":\"Q9NUQ9\",\"2359\":\"Q9NUU7;Q9NUU7-2;Q9UMR2-2\",\"2360\":\"Q9NV06\",\"2361\":\"Q9NV31\",\"2362\":\"Q9NV70-2;Q9NV70\",\"2363\":\"Q9NV96;Q9NV96-2;Q9NV96-3\",\"2364\":\"Q9NVA2;Q9NVA2-2\",\"2365\":\"Q9NVD7\",\"2366\":\"Q9NVF7;Q9NVF7-2\",\"2367\":\"Q9NVH1-3;Q9NVH1;Q9NVH1-2\",\"2368\":\"Q9NVI1-2;Q9NVI1-1;Q9NVI1\",\"2369\":\"Q9NVI7-2;Q9NVI7;Q9NVI7-3\",\"2370\":\"Q9NVJ2\",\"2371\":\"Q9NVU7;Q9NVU7-2\",\"2372\":\"Q9NVX2\",\"2373\":\"Q9NW13;Q9NW13-2\",\"2374\":\"Q9NW64;Q9NW64-2\",\"2375\":\"Q9NWH9\",\"2376\":\"Q9NWT1\",\"2377\":\"Q9NWU5;Q9NWU5-2;Q9NWU5-3\",\"2378\":\"Q9NX18\",\"2379\":\"Q9NX40;Q9NX40-3;Q9NX40-2;Q9NX40-4\",\"2380\":\"Q9NX47\",\"2381\":\"Q9NX55\",\"2382\":\"Q9NX57\",\"2383\":\"Q9NX58\",\"2384\":\"Q9NX62\",\"2385\":\"Q9NX63\",\"2386\":\"Q9NXC5-2;Q9NXC5\",\"2387\":\"Q9NXE4-3;Q9NXE4-2;Q9NXE4;Q9NXE4-4;Q9NXE4-9;Q9NXE4-10;Q9NXE4-7;Q9NXE4-8;Q9NXE4-6;Q9NXE4-5\",\"2388\":\"Q9NXV6\",\"2389\":\"Q9NXW2;Q9NXW2-2\",\"2390\":\"Q9NY12\",\"2391\":\"Q9NY93-2;Q9NY93\",\"2392\":\"Q9NYF8-2;Q9NYF8;Q9NYF8-3;Q9NYF8-4\",\"2393\":\"Q9NYK5;Q9NYK5-2\",\"2394\":\"Q9NYL2\",\"2395\":\"Q9NYP7;Q9NYP7-2\",\"2396\":\"Q9NYQ7;Q9NYQ7-2\",\"2397\":\"Q9NYU2-2;Q9NYU2\",\"2398\":\"Q9NYV4;Q9NYV4-2;Q9NYV4-3\",\"2399\":\"Q9NYY8;Q9NYY8-2\",\"2400\":\"Q9NZ01\",\"2401\":\"Q9NZ08;Q9NZ08-2\",\"2402\":\"Q9NZ45\",\"2403\":\"Q9NZB2-6;Q9NZB2;Q9NZB2-4\",\"2404\":\"Q9NZD8;Q9NZD8-2\",\"2405\":\"Q9NZI8;Q9NZI8-2\",\"2406\":\"Q9NZJ4-2;Q9NZJ4\",\"2407\":\"Q9NZJ7;Q9NZJ7-2\",\"2408\":\"Q9NZM1-6;Q9NZM1;Q9NZM1-2;Q9NZM1-5\",\"2409\":\"Q9NZN4;Q9NZN4-2\",\"2410\":\"Q9NZN8;Q9NZN8-4;Q9NZN8-2;Q9NZN8-5\",\"2411\":\"Q9NZW5\",\"2412\":\"Q9P015\",\"2413\":\"Q9P0I2;Q9P0I2-2\",\"2414\":\"Q9P0J0;Q9P0J0-2\",\"2415\":\"Q9P0K7-4;Q9P0K7-3;Q9P0K7;Q9P0K7-2\",\"2416\":\"Q9P0L0;Q9P0L0-2\",\"2417\":\"Q9P0V9-2;Q9P0V9;Q9P0V9-3\",\"2418\":\"Q9P1Y5;Q9P1Y5-2\",\"2419\":\"Q9P206-2\",\"2420\":\"Q9P253\",\"2421\":\"Q9P258\",\"2422\":\"Q9P265\",\"2423\":\"Q9P270\",\"2424\":\"Q9P281\",\"2425\":\"Q9P287;Q9P287-3;Q9P287-4;Q9P287-2\",\"2426\":\"Q9P289;Q9P289-2;Q9P289-3\",\"2427\":\"Q9P2B2\",\"2428\":\"Q9P2D1\",\"2429\":\"Q9P2E9;Q9P2E9-3\",\"2430\":\"Q9P2I0\",\"2431\":\"Q9P2J5;Q9P2J5-2\",\"2432\":\"Q9P2K8;Q9P2K8-2\",\"2433\":\"Q9P2R7-2;Q9P2R7\",\"2434\":\"Q9UBB4;Q9UBB4-2\",\"2435\":\"Q9UBB5;Q9UBB5-3\",\"2436\":\"Q9UBC2-3;Q9UBC2;Q9UBC2-2;Q9UBC2-4\",\"2437\":\"Q9UBI6\",\"2438\":\"Q9UBM7\",\"2439\":\"Q9UBP0;Q9UBP0-3;Q9UBP0-2;Q9UBP0-4\",\"2440\":\"Q9UBQ0;Q9UBQ0-2\",\"2441\":\"Q9UBQ5-2;Q9UBQ5\",\"2442\":\"Q9UBQ7\",\"2443\":\"Q9UBR2\",\"2444\":\"Q9UBS4\",\"2445\":\"Q9UBU9;Q9UBU9-2\",\"2446\":\"Q9UBX3;Q9UBX3-2\",\"2447\":\"Q9UDY2-6;Q9UDY2-3;Q9UDY2;Q9UDY2-7;Q9UDY2-5;Q9UDY2-4;Q9UDY2-2\",\"2448\":\"Q9UDY4\",\"2449\":\"Q9UEU0;Q9UEU0-2\",\"2450\":\"Q9UFF9;Q9UFF9-3;Q9UFF9-2\",\"2451\":\"Q9UFH2\",\"2452\":\"Q9UG63;Q9UG63-2\",\"2453\":\"Q9UGJ1-2;Q9UGJ1\",\"2454\":\"Q9UGN5-2;Q9UGN5\",\"2455\":\"Q9UGP8\",\"2456\":\"Q9UGR2\",\"2457\":\"Q9UGU0-2;Q9UGU0\",\"2458\":\"Q9UHB6;Q9UHB6-2;Q9UHB6-3\",\"2459\":\"Q9UHB9;Q9UHB9-4;Q9UHB9-2\",\"2460\":\"Q9UHD1-2;Q9UHD1\",\"2461\":\"Q9UHD8;Q9UHD8-7;Q9UHD8-2;Q9UHD8-5;Q9UHD8-3;Q9UHD8-4;Q9UHD8-9;Q9UHD8-8\",\"2462\":\"Q9UHG3;Q9UHG3-2\",\"2463\":\"Q9UHI6\",\"2464\":\"Q9UHQ9\",\"2465\":\"Q9UHR4\",\"2466\":\"Q9UHV9\",\"2467\":\"Q9UHX1-2;Q9UHX1-4;Q9UHX1-6;Q9UHX1;Q9UHX1-3;Q9UHX1-5\",\"2468\":\"Q9UI10-3;Q9UI10;Q9UI10-2\",\"2469\":\"Q9UI30-2;Q9UI30\",\"2470\":\"Q9UI42-2;Q9UI42\",\"2471\":\"Q9UID3;Q9UID3-2\",\"2472\":\"Q9UIG0-2;Q9UIG0\",\"2473\":\"Q9UII4\",\"2474\":\"Q9UIQ6-3;Q9UIQ6-2;Q9UIQ6\",\"2475\":\"Q9UIV1-2;Q9UIV1\",\"2476\":\"Q9UJ83-2;Q9UJ83;Q9UJ83-3;Q9UJ83-4\",\"2477\":\"Q9UJS0;Q9UJS0-2\",\"2478\":\"Q9UJU6;Q9UJU6-2;Q9UJU6-3;Q9UJU6-6;Q9UJU6-5\",\"2479\":\"Q9UJV9\",\"2480\":\"Q9UJW0-3;Q9UJW0;Q9UJW0-2\",\"2481\":\"Q9UJX3-2;Q9UJX3\",\"2482\":\"Q9UJZ1;Q9UJZ1-2\",\"2483\":\"Q9UK22\",\"2484\":\"Q9UK59\",\"2485\":\"Q9UK61-3;Q9UK61-4;Q9UK61\",\"2486\":\"Q9UK76-3;Q9UK76;Q9UK76-2\",\"2487\":\"Q9UKD2\",\"2488\":\"Q9UKF6\",\"2489\":\"Q9UKJ3-2;Q9UKJ3\",\"2490\":\"Q9UKK9\",\"2491\":\"Q9UKM9-2;Q9UKM9\",\"2492\":\"Q9UKN8\",\"2493\":\"Q9UKS6\",\"2494\":\"Q9UKV3-5;Q9UKV3;Q9UKV3-3;Q9UKV3-2\",\"2495\":\"Q9UKV8;Q9UKV8-2\",\"2496\":\"Q9UKX7-2;Q9UKX7\",\"2497\":\"Q9UKY7;Q9UKY7-2\",\"2498\":\"Q9UKZ1\",\"2499\":\"Q9UL12-2;Q9UL12\",\"2500\":\"Q9UL25\",\"2501\":\"Q9UL46\",\"2502\":\"Q9ULC3\",\"2503\":\"Q9ULC4-3;Q9ULC4;Q9ULC4-2\",\"2504\":\"Q9ULF5;Q9ULF5-2\",\"2505\":\"Q9ULG1\",\"2506\":\"Q9ULK4-4;Q9ULK4-5;Q9ULK4-3;Q9ULK4;Q9ULK4-2\",\"2507\":\"Q9ULL0\",\"2508\":\"Q9ULU4-19;Q9ULU4-16;Q9ULU4-7;Q9ULU4-11;Q9ULU4-10;Q9ULU4-13;Q9ULU4;Q9ULU4-20;Q9ULU4-5;Q9ULU4-9;Q9ULU4-12;Q9ULU4-14;Q9ULU4-21;Q9ULU4-8;Q9ULU4-17;Q9ULU4-22;Q9ULU4-23;Q9ULU4-6;Q9ULU4-3;Q9ULU4-18;Q9ULU4-15;Q9ULU4-4\",\"2509\":\"Q9ULV4;Q9ULV4-2;Q9ULV4-3\",\"2510\":\"Q9ULX3\",\"2511\":\"Q9UM00-1;Q9UM00-2;Q9UM00\",\"2512\":\"Q9UMN6;Q9UMN6-2\",\"2513\":\"Q9UMS4\",\"2514\":\"Q9UMX0-2;Q9UMX0\",\"2515\":\"Q9UMX5\",\"2516\":\"Q9UMY4-3;Q9UMY4-2;Q9UMY4\",\"2517\":\"Q9UN37\",\"2518\":\"Q9UN86\",\"2519\":\"Q9UNF0-2;Q9UNF0\",\"2520\":\"Q9UNF1-2;Q9UNF1\",\"2521\":\"Q9UNH7-2;Q9UNH7\",\"2522\":\"Q9UNI6\",\"2523\":\"Q9UNM6;Q9UNM6-2\",\"2524\":\"Q9UNN8\",\"2525\":\"Q9UNQ0-2;Q9UNQ0\",\"2526\":\"Q9UNQ2\",\"2527\":\"Q9UNX4\",\"2528\":\"Q9UP95-5;Q9UP95-2;Q9UP95-6;Q9UP95;Q9UP95-7;Q9UP95-3;Q9UP95-4\",\"2529\":\"Q9UPN3;Q9UPN3-4\",\"2530\":\"Q9UPN4;Q9UPN4-2;Q9UPN4-3\",\"2531\":\"Q9UPN9;Q9UPN9-2\",\"2532\":\"Q9UPQ0-10;Q9UPQ0-2;Q9UPQ0-4;Q9UPQ0;Q9UPQ0-9;Q9UPQ0-8;Q9UPQ0-6;Q9UPQ0-5\",\"2533\":\"Q9UPQ9;Q9UPQ9-1\",\"2534\":\"Q9UPT5-2;Q9UPT5-5;Q9UPT5-1;Q9UPT5-6;Q9UPT5;Q9UPT5-4\",\"2535\":\"Q9UPT8\",\"2536\":\"Q9UQ13-2;Q9UQ13\",\"2537\":\"Q9UQ35;Q9UQ35-2\",\"2538\":\"Q9UQ80;Q9UQ80-2\",\"2539\":\"Q9UQB8-3;Q9UQB8-5;Q9UQB8-4;Q9UQB8-6;Q9UQB8-2;Q9UQB8\",\"2540\":\"Q9UQE7\",\"2541\":\"Q9Y217;Q9Y217-2\",\"2542\":\"Q9Y224\",\"2543\":\"Q9Y230;Q9Y230-2\",\"2544\":\"Q9Y237;Q9Y237-2;Q9Y237-3\",\"2545\":\"Q9Y262;Q9Y262-2\",\"2546\":\"Q9Y263\",\"2547\":\"Q9Y265;Q9Y265-2\",\"2548\":\"Q9Y266\",\"2549\":\"Q9Y276\",\"2550\":\"Q9Y277;Q9Y277-2\",\"2551\":\"Q9Y282-3;Q9Y282;Q9Y282-2\",\"2552\":\"Q9Y285;Q9Y285-2\",\"2553\":\"Q9Y295\",\"2554\":\"Q9Y296-2;Q9Y296\",\"2555\":\"Q9Y2A7;Q9Y2A7-2\",\"2556\":\"Q9Y2B0\",\"2557\":\"Q9Y2D5-6;Q9Y2D5-4;Q9Y2D5;Q9Y2D5-5;Q9Y2D5-7\",\"2558\":\"Q9Y2K7-5;Q9Y2K7-2;Q9Y2K7;Q9Y2K7-4\",\"2559\":\"Q9Y2L1;Q9Y2L1-2\",\"2560\":\"Q9Y2P8\",\"2561\":\"Q9Y2Q3;Q9Y2Q3-3;Q9Y2Q3-2;Q9Y2Q3-4\",\"2562\":\"Q9Y2Q5-2;Q9Y2Q5\",\"2563\":\"Q9Y2Q9\",\"2564\":\"Q9Y2R5\",\"2565\":\"Q9Y2R9\",\"2566\":\"Q9Y2S7\",\"2567\":\"Q9Y2T2\",\"2568\":\"Q9Y2U8\",\"2569\":\"Q9Y2W1\",\"2570\":\"Q9Y2W2\",\"2571\":\"Q9Y2X3\",\"2572\":\"Q9Y2Z0-2;Q9Y2Z0\",\"2573\":\"Q9Y2Z4\",\"2574\":\"Q9Y305-2;Q9Y305;Q9Y305-4;Q9Y305-3\",\"2575\":\"Q9Y314\",\"2576\":\"Q9Y320-2;Q9Y320\",\"2577\":\"Q9Y333\",\"2578\":\"Q9Y371;Q9Y371-2\",\"2579\":\"Q9Y383;Q9Y383-3;Q9Y383-2;Q96HJ9-2\",\"2580\":\"Q9Y394-2;Q9Y394\",\"2581\":\"Q9Y399\",\"2582\":\"Q9Y3A5\",\"2583\":\"Q9Y3A6;Q9Y3A6-2\",\"2584\":\"Q9Y3B2\",\"2585\":\"Q9Y3B4\",\"2586\":\"Q9Y3B7;Q9Y3B7-2;Q9Y3B7-3\",\"2587\":\"Q9Y3C6\",\"2588\":\"Q9Y3D3;Q9Y3D3-2\",\"2589\":\"Q9Y3D6\",\"2590\":\"Q9Y3D9\",\"2591\":\"Q9Y3E5\",\"2592\":\"Q9Y3F4;Q9Y3F4-2\",\"2593\":\"Q9Y3I0\",\"2594\":\"Q9Y3T9\",\"2595\":\"Q9Y3U8\",\"2596\":\"Q9Y3Y2-4;Q9Y3Y2;Q9Y3Y2-3\",\"2597\":\"Q9Y446;Q9Y446-2\",\"2598\":\"Q9Y450-4;Q9Y450\",\"2599\":\"Q9Y490\",\"2600\":\"Q9Y4A5-2;Q9Y4A5\",\"2601\":\"Q9Y4B5;Q9Y4B5-2;Q9Y4B5-3\",\"2602\":\"Q9Y4D7;Q9Y4D7-2\",\"2603\":\"Q9Y4D8-4;Q9Y4D8;Q9Y4D8-2;Q9Y4D8-3\",\"2604\":\"Q9Y4F1-2;Q9Y4F1\",\"2605\":\"Q9Y4L1;Q9Y4L1-2\",\"2606\":\"Q9Y4P3\",\"2607\":\"Q9Y4W2-2;Q9Y4W2;Q9Y4W2-3\",\"2608\":\"Q9Y4W6\",\"2609\":\"Q9Y512\",\"2610\":\"Q9Y520-4;Q9Y520-5;Q9Y520;Q9Y520-7;Q9Y520-6;Q9Y520-3;Q9Y520-2\",\"2611\":\"Q9Y530\",\"2612\":\"Q9Y5A9;Q9Y5A9-2\",\"2613\":\"Q9Y5B9\",\"2614\":\"Q9Y5J1\",\"2615\":\"Q9Y5J7\",\"2616\":\"Q9Y5K5-2;Q9Y5K5-4;Q9Y5K5-3;Q9Y5K5\",\"2617\":\"Q9Y5K6\",\"2618\":\"Q9Y5L4\",\"2619\":\"Q9Y5M8\",\"2620\":\"Q9Y5R8\",\"2621\":\"Q9Y5S2\",\"2622\":\"Q9Y5S9-2;Q9Y5S9\",\"2623\":\"Q9Y5U9\",\"2624\":\"Q9Y5X1\",\"2625\":\"Q9Y5X3\",\"2626\":\"Q9Y606-2;Q9Y606\",\"2627\":\"Q9Y617;Q9Y617-2\",\"2628\":\"Q9Y618-5;Q9Y618-4;Q9Y618\",\"2629\":\"Q9Y620\",\"2630\":\"Q9Y624;Q9Y624-2\",\"2631\":\"Q9Y639-3;Q9Y639-1;Q9Y639-4;Q9Y639-5;Q9Y639\",\"2632\":\"Q9Y673-2;Q9Y673\",\"2633\":\"Q9Y676\",\"2634\":\"Q9Y678\",\"2635\":\"Q9Y679;Q9Y679-3\",\"2636\":\"Q9Y696\",\"2637\":\"Q9Y697-2;Q9Y697;Q9Y697-3\",\"2638\":\"Q9Y6A9\",\"2639\":\"Q9Y6C9\",\"2640\":\"Q9Y6D5\",\"2641\":\"Q9Y6E2\",\"2642\":\"Q9Y6G9\",\"2643\":\"Q9Y6H1;Q5T1J5\",\"2644\":\"Q9Y6I9\",\"2645\":\"Q9Y6K0\",\"2646\":\"Q9Y6K5\",\"2647\":\"Q9Y6M0;Q9Y6M0-2;Q9Y6M0-3\",\"2648\":\"Q9Y6M1-1;Q9Y6M1;Q9Y6M1-5;Q9Y6M1-6;Q9Y6M1-3;Q9Y6M1-4\",\"2649\":\"Q9Y6M5\",\"2650\":\"Q9Y6M7-6;Q9Y6M7-13;Q9Y6M7-4;Q9Y6M7-3;Q9Y6M7-2;Q9Y6M7-9;Q9Y6M7-8;Q9Y6M7-7;Q9Y6M7-11;Q9Y6M7-14;Q9Y6M7-12;Q9Y6M7;Q9Y6M7-10;Q9Y6M7-5\",\"2651\":\"Q9Y6N5\",\"2652\":\"Q9Y6W5\",\"2653\":\"Q9Y6Y8;Q9Y6Y8-2\"},\"Protein IDs\":{\"0\":\"P0DPI2;A0A0B4J2D5;P0DPI2-2;A0A0B4J2D5-2\",\"1\":\"A0AV96\",\"2\":\"A0FGR8\",\"3\":\"A1L0T0\",\"4\":\"A1X283\",\"5\":\"A2RRP1\",\"6\":\"A3KMH1\",\"7\":\"A4D1E9\",\"8\":\"A5YKK6\",\"9\":\"A6ND36\",\"10\":\"A6NEL2\",\"11\":\"A6NHQ2\",\"12\":\"A6NHR9\",\"13\":\"A6NKL6\",\"14\":\"A6NKT7;Q7Z3J3\",\"15\":\"A6NNA2\",\"16\":\"A7E2V4\",\"17\":\"D6RIA3\",\"18\":\"E9PAV3;Q13765;E9PAV3-2\",\"19\":\"O00116\",\"20\":\"O00139\",\"21\":\"O00151\",\"22\":\"O00154\",\"23\":\"O00159\",\"24\":\"O00161\",\"25\":\"O00178\",\"26\":\"O00186\",\"27\":\"O00203\",\"28\":\"O00217\",\"29\":\"O00231\",\"30\":\"O00232\",\"31\":\"O00264\",\"32\":\"O00267\",\"33\":\"O00299\",\"34\":\"O00303\",\"35\":\"O00330\",\"36\":\"O00401\",\"37\":\"O00410\",\"38\":\"O00411\",\"39\":\"O00425\",\"40\":\"O00429\",\"41\":\"O00442\",\"42\":\"O00443\",\"43\":\"O00458\",\"44\":\"O00461\",\"45\":\"O00468\",\"46\":\"O00469-2\",\"47\":\"O00471\",\"48\":\"O00499\",\"49\":\"O00505;O00629\",\"50\":\"O00541\",\"51\":\"O00560\",\"52\":\"O00567\",\"53\":\"O00571;O00571-2;O15523\",\"54\":\"O00592\",\"55\":\"O00622\",\"56\":\"O00750\",\"57\":\"O00754\",\"58\":\"O00764\",\"59\":\"O00767\",\"60\":\"O14497\",\"61\":\"O14561\",\"62\":\"O14562\",\"63\":\"O14579\",\"64\":\"O14617\",\"65\":\"O14656\",\"66\":\"O14672\",\"67\":\"O14681\",\"68\":\"O14686\",\"69\":\"O14737\",\"70\":\"O14745\",\"71\":\"O14773\",\"72\":\"O14776\",\"73\":\"O14777\",\"74\":\"O14818\",\"75\":\"O14828\",\"76\":\"O14917\",\"77\":\"O14925;Q5SRD1\",\"78\":\"O14936\",\"79\":\"P19105;O14950;P24844\",\"80\":\"O14964\",\"81\":\"O14965\",\"82\":\"O14966\",\"83\":\"O14974\",\"84\":\"O14975\",\"85\":\"O14979\",\"86\":\"O14980\",\"87\":\"O15020\",\"88\":\"O15031\",\"89\":\"O15042\",\"90\":\"O15067\",\"91\":\"O15091\",\"92\":\"O15118\",\"93\":\"O15121\",\"94\":\"O15126\",\"95\":\"O15143\",\"96\":\"O15144\",\"97\":\"O15160\",\"98\":\"O15164\",\"99\":\"O15173\",\"100\":\"O15212\",\"101\":\"O15226\",\"102\":\"O15228\",\"103\":\"O15230\",\"104\":\"O15232\",\"105\":\"O15260\",\"106\":\"O15269\",\"107\":\"O15270\",\"108\":\"O15294\",\"109\":\"O15305\",\"110\":\"O15347\",\"111\":\"O15357\",\"112\":\"O15371\",\"113\":\"O15372\",\"114\":\"O15381\",\"115\":\"O15382\",\"116\":\"O15400\",\"117\":\"O15417\",\"118\":\"O15427\",\"119\":\"O15439\",\"120\":\"O15440\",\"121\":\"O15511\",\"122\":\"O15533\",\"123\":\"O43143\",\"124\":\"O43148\",\"125\":\"O43169\",\"126\":\"O43172\",\"127\":\"O43175\",\"128\":\"O43237\",\"129\":\"O43242\",\"130\":\"O43290\",\"131\":\"O43292\",\"132\":\"O43324\",\"133\":\"O43390\",\"134\":\"O43395\",\"135\":\"O43399\",\"136\":\"O43432\",\"137\":\"O43447\",\"138\":\"O43491\",\"139\":\"O43493\",\"140\":\"O43583\",\"141\":\"O43615\",\"142\":\"O43617\",\"143\":\"O43660\",\"144\":\"O43663\",\"145\":\"O43670-2\",\"146\":\"O43681\",\"147\":\"O43684\",\"148\":\"O43707\",\"149\":\"O43747\",\"150\":\"O43752\",\"151\":\"O43776\",\"152\":\"O43795\",\"153\":\"O43808\",\"154\":\"O43809\",\"155\":\"O43813\",\"156\":\"O43815\",\"157\":\"O43818\",\"158\":\"O43823\",\"159\":\"O43837\",\"160\":\"O43847\",\"161\":\"O43852\",\"162\":\"O43865;O43865-2;Q96HN2-4;Q96HN2-3;Q96HN2-2;Q96HN2\",\"163\":\"O60216\",\"164\":\"O60231\",\"165\":\"O60244\",\"166\":\"O60245\",\"167\":\"O60264\",\"168\":\"O60287\",\"169\":\"O60306\",\"170\":\"O60313\",\"171\":\"O60333-3\",\"172\":\"O60341\",\"173\":\"O60427\",\"174\":\"O60488\",\"175\":\"O60493\",\"176\":\"O60499\",\"177\":\"O60506\",\"178\":\"O60568\",\"179\":\"O60573\",\"180\":\"O60613\",\"181\":\"O60664\",\"182\":\"O60684;O15131\",\"183\":\"O60701\",\"184\":\"O60716\",\"185\":\"P41567;O60739\",\"186\":\"O60749\",\"187\":\"O60762\",\"188\":\"O60763\",\"189\":\"Q99880;Q99879;Q99877;Q93079;Q5QNW6;P62807;P58876;P57053;O60814;Q5QNW6-2\",\"190\":\"O60828\",\"191\":\"O60832\",\"192\":\"O60841\",\"193\":\"O60869\",\"194\":\"O60884\",\"195\":\"O60934\",\"196\":\"O75027\",\"197\":\"O75044\",\"198\":\"O75054\",\"199\":\"O75083\",\"200\":\"O75116\",\"201\":\"O75122-3\",\"202\":\"O75127\",\"203\":\"O75128\",\"204\":\"O75131\",\"205\":\"O75146\",\"206\":\"O75150\",\"207\":\"O75152\",\"208\":\"O75153\",\"209\":\"O75165\",\"210\":\"O75175\",\"211\":\"O75179\",\"212\":\"O75306\",\"213\":\"O75340\",\"214\":\"O75352\",\"215\":\"O75367\",\"216\":\"O75369\",\"217\":\"O75376\",\"218\":\"O75380\",\"219\":\"O75390\",\"220\":\"O75396\",\"221\":\"O75431\",\"222\":\"O75436\",\"223\":\"O75439\",\"224\":\"O75448\",\"225\":\"O75462\",\"226\":\"O75475\",\"227\":\"O75477\",\"228\":\"O75489\",\"229\":\"O75521\",\"230\":\"O75530\",\"231\":\"O75531\",\"232\":\"O75533\",\"233\":\"O75534\",\"234\":\"O75569\",\"235\":\"O75592\",\"236\":\"O75607\",\"237\":\"O75616\",\"238\":\"O75643\",\"239\":\"O75683\",\"240\":\"O75691\",\"241\":\"O75694\",\"242\":\"O75695\",\"243\":\"O75718\",\"244\":\"O75746\",\"245\":\"O75781\",\"246\":\"O75787\",\"247\":\"O75794\",\"248\":\"O75821\",\"249\":\"O75822\",\"250\":\"O75844\",\"251\":\"O75874\",\"252\":\"O75880\",\"253\":\"O75934\",\"254\":\"O75937\",\"255\":\"O75947\",\"256\":\"O75955\",\"257\":\"O75964\",\"258\":\"O75976\",\"259\":\"O76003\",\"260\":\"O76021\",\"261\":\"O76024\",\"262\":\"O76031\",\"263\":\"O76070\",\"264\":\"O76094\",\"265\":\"O94760\",\"266\":\"O94763\",\"267\":\"O94804\",\"268\":\"O94822\",\"269\":\"O94826\",\"270\":\"O94874\",\"271\":\"O94875\",\"272\":\"O94901\",\"273\":\"O94905\",\"274\":\"O94906\",\"275\":\"O94919\",\"276\":\"O94925\",\"277\":\"O94964\",\"278\":\"O94973\",\"279\":\"O94979\",\"280\":\"O95084\",\"281\":\"O95159\",\"282\":\"O95163\",\"283\":\"O95197\",\"284\":\"O95202\",\"285\":\"O95218\",\"286\":\"O95232\",\"287\":\"O95239;O95239-2;Q2VIQ3\",\"288\":\"O95292\",\"289\":\"O95297\",\"290\":\"O95299\",\"291\":\"O95302\",\"292\":\"O95340;O95340-2;O43252\",\"293\":\"O95347\",\"294\":\"O95363\",\"295\":\"O95373\",\"296\":\"O95425\",\"297\":\"O95433\",\"298\":\"O95453\",\"299\":\"O95470\",\"300\":\"O95486\",\"301\":\"O95487\",\"302\":\"O95571\",\"303\":\"O95573\",\"304\":\"O95602\",\"305\":\"O95672\",\"306\":\"O95714\",\"307\":\"O95721\",\"308\":\"O95747\",\"309\":\"O95758\",\"310\":\"O95782\",\"311\":\"O95816\",\"312\":\"O95819\",\"313\":\"O95831\",\"314\":\"O95870\",\"315\":\"O95881\",\"316\":\"O95900\",\"317\":\"O95985\",\"318\":\"O95994\",\"319\":\"O96000\",\"320\":\"O96005\",\"321\":\"O96008\",\"322\":\"O96013\",\"323\":\"P00338\",\"324\":\"P00367;P00367-3;P00367-2;P49448\",\"325\":\"P00387\",\"326\":\"P00390\",\"327\":\"P00403\",\"328\":\"P00441\",\"329\":\"P00491\",\"330\":\"P00492\",\"331\":\"P00505\",\"332\":\"P00533\",\"333\":\"P00558\",\"334\":\"P00966\",\"335\":\"P01111\",\"336\":\"P01130\",\"337\":\"P01137\",\"338\":\"P01891\",\"339\":\"P02452\",\"340\":\"P02458\",\"341\":\"P02461\",\"342\":\"P02462\",\"343\":\"P02545\",\"344\":\"P02768\",\"345\":\"P02786\",\"346\":\"P02788\",\"347\":\"P04004\",\"348\":\"P04040\",\"349\":\"P04062\",\"350\":\"P04075\",\"351\":\"P04080\",\"352\":\"P04083\",\"353\":\"P04114\",\"354\":\"P04179\",\"355\":\"P04181\",\"356\":\"P04264\",\"357\":\"P04406\",\"358\":\"P04792\",\"359\":\"P04818\",\"360\":\"P04843\",\"361\":\"P04844\",\"362\":\"P04899\",\"363\":\"Q99878;Q96KK5;Q9BTM1;Q16777;Q93077;Q7L7L0;Q6FI13;P20671;P0C0S8;P04908;Q9BTM1-2\",\"364\":\"P04920\",\"365\":\"P05023\",\"366\":\"P05026\",\"367\":\"P05067\",\"368\":\"P05141\",\"369\":\"P05187;P10696\",\"370\":\"P05198\",\"371\":\"P05362\",\"372\":\"P05386\",\"373\":\"P05387\",\"374\":\"P05388\",\"375\":\"P05455\",\"376\":\"P05556\",\"377\":\"P05783\",\"378\":\"P05787\",\"379\":\"P05997\",\"380\":\"P06241\",\"381\":\"P06454\",\"382\":\"P06493\",\"383\":\"P06576\",\"384\":\"P06703\",\"385\":\"P06730\",\"386\":\"P06733\",\"387\":\"P06744\",\"388\":\"P06748\",\"389\":\"P06753-2\",\"390\":\"P06756\",\"391\":\"P06865\",\"392\":\"P07099\",\"393\":\"P07195\",\"394\":\"P07237\",\"395\":\"P07339\",\"396\":\"P07355-2;P07355;A6NMY6\",\"397\":\"P07437\",\"398\":\"P07602\",\"399\":\"P07686\",\"400\":\"P07711\",\"401\":\"P07737\",\"402\":\"P07814\",\"403\":\"P07858\",\"404\":\"P07900\",\"405\":\"P07910\",\"406\":\"P07919;A0A096LP55\",\"407\":\"P07942\",\"408\":\"P07947\",\"409\":\"P07948\",\"410\":\"P07951\",\"411\":\"P07954\",\"412\":\"P08047\",\"413\":\"P08069\",\"414\":\"P08123\",\"415\":\"P08133\",\"416\":\"P08174\",\"417\":\"P08183\",\"418\":\"P08195\",\"419\":\"P08236\",\"420\":\"P08237\",\"421\":\"P08238\",\"422\":\"P08240\",\"423\":\"P08559\",\"424\":\"P08572\",\"425\":\"P08574\",\"426\":\"P08581\",\"427\":\"P08582\",\"428\":\"P08621\",\"429\":\"P08670\",\"430\":\"P08708\",\"431\":\"P08729\",\"432\":\"P08754\",\"433\":\"P08758\",\"434\":\"P08865\",\"435\":\"P08962\",\"436\":\"P09001\",\"437\":\"P09012\",\"438\":\"P09038\",\"439\":\"P09110\",\"440\":\"P09132\",\"441\":\"P09234\",\"442\":\"P09382\",\"443\":\"P09429;B2RPK0\",\"444\":\"P09496\",\"445\":\"P09525\",\"446\":\"P09543\",\"447\":\"P09601\",\"448\":\"P09622\",\"449\":\"P09651\",\"450\":\"P09661\",\"451\":\"P09874\",\"452\":\"P09884\",\"453\":\"P09960\",\"454\":\"P09972\",\"455\":\"Q71UI9;P0C0S5;Q71UI9-3;Q71UI9-2;Q71UI9-4\",\"456\":\"P0C221\",\"457\":\"P0CW18\",\"458\":\"P0DMV8;P0DMV9;P0DMV8-2\",\"459\":\"P0DN76;Q01081;Q01081-2;Q01081-4\",\"460\":\"P0DP25;P0DP24;P0DP23\",\"461\":\"P0DP91\",\"462\":\"P10412\",\"463\":\"P10515\",\"464\":\"P10586\",\"465\":\"P10599\",\"466\":\"P10606\",\"467\":\"P10619\",\"468\":\"P10620\",\"469\":\"P10809\",\"470\":\"P10909\",\"471\":\"P11021\",\"472\":\"P11047\",\"473\":\"P11117\",\"474\":\"P11142\",\"475\":\"P11166\",\"476\":\"P11169;Q8TDB8-4;Q8TDB8-2;Q8TDB8;Q8TDB8-5\",\"477\":\"P11177\",\"478\":\"P11182\",\"479\":\"P11233\",\"480\":\"P11234\",\"481\":\"P11279\",\"482\":\"P11310\",\"483\":\"P11387\",\"484\":\"P11388\",\"485\":\"P11413\",\"486\":\"P11498\",\"487\":\"P11532\",\"488\":\"P11586\",\"489\":\"P11717\",\"490\":\"P11766\",\"491\":\"P11908\",\"492\":\"P11940\",\"493\":\"P12004\",\"494\":\"P12081\",\"495\":\"P12236\",\"496\":\"P12268\",\"497\":\"P12270\",\"498\":\"P12277\",\"499\":\"P12429\",\"500\":\"P12694\",\"501\":\"P12814\",\"502\":\"P12956\",\"503\":\"P13010\",\"504\":\"P13051\",\"505\":\"P13073\",\"506\":\"P13284\",\"507\":\"P13473\",\"508\":\"P13489\",\"509\":\"P13639\",\"510\":\"P13645\",\"511\":\"P13667\",\"512\":\"P13674\",\"513\":\"P13693\",\"514\":\"P13797\",\"515\":\"P13804\",\"516\":\"P13807\",\"517\":\"P13861\",\"518\":\"P13942\",\"519\":\"P13987\",\"520\":\"P13995\",\"521\":\"P14174\",\"522\":\"P14314\",\"523\":\"P14324\",\"524\":\"P14618\",\"525\":\"P14625\",\"526\":\"P14635\",\"527\":\"P14678-2;P63162;P14678;P63162-2;P14678-3\",\"528\":\"P14735\",\"529\":\"P14854\",\"530\":\"P14866\",\"531\":\"P14868\",\"532\":\"P14923\",\"533\":\"P14927\",\"534\":\"P15121\",\"535\":\"P15170\",\"536\":\"P15291\",\"537\":\"P15311\",\"538\":\"P15529\",\"539\":\"P15531\",\"540\":\"P15559\",\"541\":\"P15586\",\"542\":\"P15880\",\"543\":\"P15924\",\"544\":\"P16066\",\"545\":\"P16070\",\"546\":\"P16152\",\"547\":\"P16278\",\"548\":\"P16333\",\"549\":\"P16401\",\"550\":\"P16435\",\"551\":\"P16615\",\"552\":\"P16949\",\"553\":\"P16989\",\"554\":\"P17096\",\"555\":\"P17342\",\"556\":\"P17480\",\"557\":\"P17568\",\"558\":\"P17612;P17612-2;P22694-10;P22694-4;P22694-3;P22694-5;P22694-7;P22694-6;P22694-9;P22694-2\",\"559\":\"P17706\",\"560\":\"P17812\",\"561\":\"P17844\",\"562\":\"P17858\",\"563\":\"P17931\",\"564\":\"P17980\",\"565\":\"P17987\",\"566\":\"P18031\",\"567\":\"P18077\",\"568\":\"P18084\",\"569\":\"P18085\",\"570\":\"P18124\",\"571\":\"P18206\",\"572\":\"P18583\",\"573\":\"P18615\",\"574\":\"P18621\",\"575\":\"P18669\",\"576\":\"P18754\",\"577\":\"P18827\",\"578\":\"P18859\",\"579\":\"P18887\",\"580\":\"P19338\",\"581\":\"P19388\",\"582\":\"P19404\",\"583\":\"P19447\",\"584\":\"P19525\",\"585\":\"P19623\",\"586\":\"P19784\",\"587\":\"P20020\",\"588\":\"P20042\",\"589\":\"P20073\",\"590\":\"P20290\",\"591\":\"P20338\",\"592\":\"P20339\",\"593\":\"P20340\",\"594\":\"P20618\",\"595\":\"P20645\",\"596\":\"P20674\",\"597\":\"P20700\",\"598\":\"P20810\",\"599\":\"P20849\",\"600\":\"P20908\",\"601\":\"P20930\",\"602\":\"P21266\",\"603\":\"P21281\",\"604\":\"P21291\",\"605\":\"P21333\",\"606\":\"P21359\",\"607\":\"P21399\",\"608\":\"P21796\",\"609\":\"P21912\",\"610\":\"P21964\",\"611\":\"P22033\",\"612\":\"P22059\",\"613\":\"P22061\",\"614\":\"P22087\",\"615\":\"P22102\",\"616\":\"P22234\",\"617\":\"P22307\",\"618\":\"P22314\",\"619\":\"P22392\",\"620\":\"P22570\",\"621\":\"P22626\",\"622\":\"P22695\",\"623\":\"P23142\",\"624\":\"P23193\",\"625\":\"P23229\",\"626\":\"P23246\",\"627\":\"P23258;Q9NRH3\",\"628\":\"P23284\",\"629\":\"P23368\",\"630\":\"P23381\",\"631\":\"P23396\",\"632\":\"P23458\",\"633\":\"P23526\",\"634\":\"P23528\",\"635\":\"P23588\",\"636\":\"P23634\",\"637\":\"P23919\",\"638\":\"P23921\",\"639\":\"P24534\",\"640\":\"P24539\",\"641\":\"P24666\",\"642\":\"P24752\",\"643\":\"P24928\",\"644\":\"P24941\",\"645\":\"P25205\",\"646\":\"P25325\",\"647\":\"P25391\",\"648\":\"P25398\",\"649\":\"P25440\",\"650\":\"P25685\",\"651\":\"P25705\",\"652\":\"P25786\",\"653\":\"P25787\",\"654\":\"P25788\",\"655\":\"P25789\",\"656\":\"P26006\",\"657\":\"P26038\",\"658\":\"P26196\",\"659\":\"P26358\",\"660\":\"P26368\",\"661\":\"P26373\",\"662\":\"P26440\",\"663\":\"P26447\",\"664\":\"P26583\",\"665\":\"P26599\",\"666\":\"P26639\",\"667\":\"P26640\",\"668\":\"P26641\",\"669\":\"P26885\",\"670\":\"P27105\",\"671\":\"P27144\",\"672\":\"P27348\",\"673\":\"P27635;Q96L21\",\"674\":\"P27694\",\"675\":\"P27695\",\"676\":\"P27708\",\"677\":\"P27797\",\"678\":\"P27816\",\"679\":\"P27824\",\"680\":\"P28066\",\"681\":\"P28070\",\"682\":\"P28074\",\"683\":\"P28288\",\"684\":\"P28331\",\"685\":\"P28340\",\"686\":\"P28838\",\"687\":\"P29144\",\"688\":\"P29317\",\"689\":\"P29353\",\"690\":\"P29373\",\"691\":\"P29401\",\"692\":\"P29692\",\"693\":\"P29966\",\"694\":\"P29992\",\"695\":\"P30040\",\"696\":\"P30041\",\"697\":\"P30043\",\"698\":\"P30044\",\"699\":\"P30046;P30046-2;A6NHG4\",\"700\":\"P30048\",\"701\":\"P30049\",\"702\":\"P30050\",\"703\":\"P30084\",\"704\":\"P30086\",\"705\":\"P30101\",\"706\":\"P30153\",\"707\":\"P30260\",\"708\":\"P30405\",\"709\":\"P30419\",\"710\":\"P30508;P30510;Q07000;Q29960-2;P30505;Q29960;P30504;Q9TNN7;Q95604\",\"711\":\"P30519\",\"712\":\"P30533\",\"713\":\"P30740\",\"714\":\"P30825\",\"715\":\"P30837\",\"716\":\"P31040\",\"717\":\"P31153\",\"718\":\"P31277\",\"719\":\"P31327\",\"720\":\"P31483\",\"721\":\"P31689\",\"722\":\"P31930\",\"723\":\"P31937\",\"724\":\"P31939\",\"725\":\"P31942\",\"726\":\"P31943\",\"727\":\"P31946\",\"728\":\"P31947\",\"729\":\"P31948\",\"730\":\"P31949\",\"731\":\"P32004\",\"732\":\"P32119\",\"733\":\"P32322\",\"734\":\"P32754\",\"735\":\"P32969\",\"736\":\"P32970\",\"737\":\"P33176\",\"738\":\"P33240\",\"739\":\"P33316\",\"740\":\"P33527\",\"741\":\"P33897\",\"742\":\"P33991\",\"743\":\"P33992\",\"744\":\"P33993\",\"745\":\"P34741\",\"746\":\"P34896\",\"747\":\"P34897\",\"748\":\"P34932\",\"749\":\"P35221\",\"750\":\"P35232\",\"751\":\"P35237\",\"752\":\"P35241\",\"753\":\"P35244\",\"754\":\"P35249\",\"755\":\"P35250\",\"756\":\"P35251\",\"757\":\"P35268\",\"758\":\"P35269\",\"759\":\"P35270\",\"760\":\"P35527\",\"761\":\"P35573\",\"762\":\"P35579\",\"763\":\"P35580\",\"764\":\"P35606\",\"765\":\"P35610\",\"766\":\"P35613\",\"767\":\"P35637\",\"768\":\"P35658\",\"769\":\"P35659\",\"770\":\"P35998\",\"771\":\"P36542\",\"772\":\"P36543\",\"773\":\"P36551\",\"774\":\"P36578\",\"775\":\"P36776\",\"776\":\"P36871\",\"777\":\"P36873\",\"778\":\"P36897\",\"779\":\"P36957\",\"780\":\"P36969\",\"781\":\"P37108\",\"782\":\"P37198\",\"783\":\"P37268\",\"784\":\"P37802\",\"785\":\"P37837\",\"786\":\"P38117\",\"787\":\"P38159\",\"788\":\"P38435\",\"789\":\"P38606\",\"790\":\"P38646\",\"791\":\"P38919\",\"792\":\"P39019\",\"793\":\"P39023\",\"794\":\"P39656\",\"795\":\"P39687\",\"796\":\"P39748\",\"797\":\"P39880\",\"798\":\"P40121\",\"799\":\"P40222\",\"800\":\"P40227\",\"801\":\"P40429;Q6NVV1\",\"802\":\"P40616\",\"803\":\"P40692\",\"804\":\"P40818\",\"805\":\"P40925\",\"806\":\"P40926\",\"807\":\"P40937\",\"808\":\"P40938\",\"809\":\"P40939\",\"810\":\"P41091;Q2VIR3;Q2VIR3-2\",\"811\":\"P41214\",\"812\":\"P41223\",\"813\":\"P41227\",\"814\":\"P41240\",\"815\":\"P41250\",\"816\":\"P41252\",\"817\":\"P42126\",\"818\":\"P42166\",\"819\":\"P42167\",\"820\":\"P42285\",\"821\":\"P42345\",\"822\":\"P42356\",\"823\":\"P42677\",\"824\":\"P42695\",\"825\":\"P42702\",\"826\":\"P42704\",\"827\":\"P42765\",\"828\":\"P42766\",\"829\":\"P42892\",\"830\":\"P43007\",\"831\":\"P43034\",\"832\":\"P43121\",\"833\":\"P43243\",\"834\":\"P43246\",\"835\":\"P43304\",\"836\":\"P43307\",\"837\":\"P43353\",\"838\":\"P43487\",\"839\":\"P43897\",\"840\":\"P45880\",\"841\":\"P45973\",\"842\":\"P45974\",\"843\":\"P46013\",\"844\":\"P46060\",\"845\":\"P46063\",\"846\":\"P46087\",\"847\":\"P46100\",\"848\":\"P46459\",\"849\":\"P46776\",\"850\":\"P46777\",\"851\":\"P46778\",\"852\":\"P46779\",\"853\":\"P46781\",\"854\":\"P46782\",\"855\":\"P46783\",\"856\":\"P46939\",\"857\":\"P46940\",\"858\":\"P46976\",\"859\":\"P46977\",\"860\":\"P47755\",\"861\":\"P47756\",\"862\":\"P47813;O14602\",\"863\":\"P47897\",\"864\":\"P47914\",\"865\":\"P47985;P0C7P4\",\"866\":\"P48047\",\"867\":\"P48059\",\"868\":\"P48444\",\"869\":\"P48449\",\"870\":\"P48507\",\"871\":\"P48634\",\"872\":\"P48643\",\"873\":\"P48651\",\"874\":\"P48681\",\"875\":\"P48723\",\"876\":\"P48729\",\"877\":\"P48735\",\"878\":\"P48739\",\"879\":\"P48960\",\"880\":\"P49006\",\"881\":\"P49189\",\"882\":\"P49207\",\"883\":\"P49257\",\"884\":\"P49321\",\"885\":\"P49327\",\"886\":\"P49368\",\"887\":\"P49406\",\"888\":\"P49411\",\"889\":\"P49419\",\"890\":\"P49454\",\"891\":\"P49458\",\"892\":\"P49588\",\"893\":\"P49589\",\"894\":\"P49590\",\"895\":\"P49591\",\"896\":\"P49720\",\"897\":\"P49721\",\"898\":\"P49736\",\"899\":\"P49748\",\"900\":\"P49755\",\"901\":\"P49756\",\"902\":\"P49790\",\"903\":\"P49792\",\"904\":\"P49821\",\"905\":\"P49840\",\"906\":\"P49841\",\"907\":\"P49915\",\"908\":\"P49916\",\"909\":\"P49959\",\"910\":\"P50213\",\"911\":\"P50238\",\"912\":\"P50395\",\"913\":\"P50402\",\"914\":\"P50416\",\"915\":\"P50454\",\"916\":\"P50502;Q8NFI4;Q8IZP2\",\"917\":\"P50552\",\"918\":\"P50570\",\"919\":\"P50579\",\"920\":\"P50750\",\"921\":\"P50851\",\"922\":\"P50895\",\"923\":\"P50897\",\"924\":\"P50914\",\"925\":\"P50990\",\"926\":\"P50991\",\"927\":\"P50995\",\"928\":\"P51114\",\"929\":\"P51116\",\"930\":\"P51148\",\"931\":\"P51149\",\"932\":\"P51151\",\"933\":\"P51153\",\"934\":\"P51398\",\"935\":\"P51511\",\"936\":\"P51532\",\"937\":\"P51553\",\"938\":\"P51571\",\"939\":\"P51572\",\"940\":\"P51610\",\"941\":\"P51648\",\"942\":\"P51659\",\"943\":\"P51665\",\"944\":\"P51798\",\"945\":\"P51809\",\"946\":\"P51858\",\"947\":\"P51991\",\"948\":\"P52209\",\"949\":\"P52272\",\"950\":\"P52292\",\"951\":\"P52594\",\"952\":\"P52597\",\"953\":\"P52701\",\"954\":\"P52732\",\"955\":\"P52789\",\"956\":\"P52815\",\"957\":\"P52907\",\"958\":\"P52943\",\"959\":\"P52948\",\"960\":\"P53007\",\"961\":\"P53396\",\"962\":\"P53420\",\"963\":\"P53582\",\"964\":\"P53597\",\"965\":\"P53618\",\"966\":\"P53621\",\"967\":\"P53634\",\"968\":\"P53680\",\"969\":\"P53701\",\"970\":\"P53985\",\"971\":\"P53990\",\"972\":\"P53992\",\"973\":\"P53999\",\"974\":\"P54132\",\"975\":\"P54136\",\"976\":\"P54577\",\"977\":\"P54578\",\"978\":\"P54652\",\"979\":\"P54709\",\"980\":\"P54727\",\"981\":\"P54760\",\"982\":\"P54819\",\"983\":\"P54826\",\"984\":\"P54886\",\"985\":\"P54920\",\"986\":\"P55010\",\"987\":\"P55011\",\"988\":\"P55036\",\"989\":\"P55039\",\"990\":\"P55060\",\"991\":\"P55072\",\"992\":\"P55084\",\"993\":\"P55145\",\"994\":\"P55209\",\"995\":\"P55265\",\"996\":\"P55317\",\"997\":\"P55327\",\"998\":\"P55735\",\"999\":\"P55769\",\"1000\":\"P55786\",\"1001\":\"P55809\",\"1002\":\"P55884\",\"1003\":\"P56182\",\"1004\":\"P56192\",\"1005\":\"P56385\",\"1006\":\"P56537\",\"1007\":\"P56556\",\"1008\":\"P56589\",\"1009\":\"P57088\",\"1010\":\"P57678\",\"1011\":\"P57740\",\"1012\":\"P57772\",\"1013\":\"P58107\",\"1014\":\"P59998\",\"1015\":\"P60033\",\"1016\":\"P60174\",\"1017\":\"P60228\",\"1018\":\"P60468\",\"1019\":\"P60604\",\"1020\":\"P60660\",\"1021\":\"P60709;P63261\",\"1022\":\"P60842\",\"1023\":\"P60866\",\"1024\":\"P60900\",\"1025\":\"P60903\",\"1026\":\"P60953\",\"1027\":\"P60981\",\"1028\":\"P61006\",\"1029\":\"P61009\",\"1030\":\"P61011\",\"1031\":\"P61019;Q8WUD1\",\"1032\":\"P61026\",\"1033\":\"P62837-2;P62837;P61077;P61077-2;P61077-3;Q9Y2X8;P51668\",\"1034\":\"P61081\",\"1035\":\"P61088;Q5JXB2\",\"1036\":\"P61106\",\"1037\":\"P61158\",\"1038\":\"P61160\",\"1039\":\"P61163\",\"1040\":\"P61201\",\"1041\":\"P61204;P84077;P61204-2\",\"1042\":\"P61221\",\"1043\":\"P61224-3;P61224;P61224-2;A6NIZ1;P61224-4\",\"1044\":\"P61225\",\"1045\":\"P61247\",\"1046\":\"P61254;Q9UNX3\",\"1047\":\"P61289\",\"1048\":\"P61313\",\"1049\":\"Q96A72;P61326;P61326-2\",\"1050\":\"P61353\",\"1051\":\"P61421\",\"1052\":\"P61513\",\"1053\":\"P61586\",\"1054\":\"P61599\",\"1055\":\"P61604\",\"1056\":\"P61619\",\"1057\":\"P61764\",\"1058\":\"P61769\",\"1059\":\"P61803\",\"1060\":\"P61916\",\"1061\":\"P61923\",\"1062\":\"P61962\",\"1063\":\"P61964\",\"1064\":\"P61966\",\"1065\":\"P61978\",\"1066\":\"P61981\",\"1067\":\"P62070\",\"1068\":\"P62081\",\"1069\":\"P62136\",\"1070\":\"P62140\",\"1071\":\"P62191\",\"1072\":\"P62195\",\"1073\":\"P62241\",\"1074\":\"P62244\",\"1075\":\"P62249\",\"1076\":\"P62258\",\"1077\":\"P62263\",\"1078\":\"P62266\",\"1079\":\"P62269\",\"1080\":\"P62273\",\"1081\":\"P62277\",\"1082\":\"P62280\",\"1083\":\"P62304\",\"1084\":\"P62314\",\"1085\":\"P62316\",\"1086\":\"P62318\",\"1087\":\"P62330\",\"1088\":\"P62333\",\"1089\":\"P62424\",\"1090\":\"P62495\",\"1091\":\"P62633\",\"1092\":\"P62701\",\"1093\":\"P62745\",\"1094\":\"P62750\",\"1095\":\"P62753\",\"1096\":\"P62805\",\"1097\":\"P62820\",\"1098\":\"P62826\",\"1099\":\"P62829\",\"1100\":\"P62834\",\"1101\":\"P62841\",\"1102\":\"P62847\",\"1103\":\"P62851\",\"1104\":\"P62854\",\"1105\":\"P62857\",\"1106\":\"P62861\",\"1107\":\"P62873\",\"1108\":\"P62879\",\"1109\":\"P62888\",\"1110\":\"P62899\",\"1111\":\"P62906\",\"1112\":\"P62910\",\"1113\":\"P62913\",\"1114\":\"P62917\",\"1115\":\"P62937\",\"1116\":\"P62979;P0CG47;P0CG48\",\"1117\":\"P62995\",\"1118\":\"P63000;P63000-2;P60763;P15153\",\"1119\":\"P63010\",\"1120\":\"P63092-4;P63092;Q5JWF2\",\"1121\":\"P63096\",\"1122\":\"P63104\",\"1123\":\"P63151;P63151-2;Q66LE6\",\"1124\":\"P63167;Q96FJ2\",\"1125\":\"P63173\",\"1126\":\"P63208\",\"1127\":\"P63220\",\"1128\":\"P63241;P63241-2;Q6IS14;Q9GZV4\",\"1129\":\"P63244\",\"1130\":\"P63279\",\"1131\":\"P67775;P67775-2;P62714\",\"1132\":\"P67809\",\"1133\":\"P67812\",\"1134\":\"P67870\",\"1135\":\"P67936\",\"1136\":\"P68032;P63267;P62736;P63267-2\",\"1137\":\"P68104;Q5VTE0;P68104-2\",\"1138\":\"P68363\",\"1139\":\"P68366\",\"1140\":\"P68371\",\"1141\":\"P68400;Q8NEV1\",\"1142\":\"Q71DI3;Q16695;P84243;P68431;Q6NXT2\",\"1143\":\"P69905\",\"1144\":\"P78310\",\"1145\":\"P78344\",\"1146\":\"P78346\",\"1147\":\"P78347\",\"1148\":\"P78362\",\"1149\":\"P78371\",\"1150\":\"P78380\",\"1151\":\"P78406\",\"1152\":\"P78417\",\"1153\":\"P78527\",\"1154\":\"P78549\",\"1155\":\"P78563\",\"1156\":\"P80303\",\"1157\":\"P80723\",\"1158\":\"P82650\",\"1159\":\"P82663\",\"1160\":\"P82664\",\"1161\":\"P82675\",\"1162\":\"P82914\",\"1163\":\"P82930\",\"1164\":\"P82933\",\"1165\":\"P82979\",\"1166\":\"P83111\",\"1167\":\"P83369\",\"1168\":\"P83731\",\"1169\":\"P84085\",\"1170\":\"P84090\",\"1171\":\"P84095\",\"1172\":\"P84098\",\"1173\":\"P84103\",\"1174\":\"P98082\",\"1175\":\"P98155\",\"1176\":\"P98175\",\"1177\":\"P98179\",\"1178\":\"P98194\",\"1179\":\"P99999\",\"1180\":\"Q00059\",\"1181\":\"Q00325\",\"1182\":\"Q00341\",\"1183\":\"Q00577\",\"1184\":\"Q00610\",\"1185\":\"Q00688\",\"1186\":\"Q00765\",\"1187\":\"Q00796\",\"1188\":\"Q00839\",\"1189\":\"Q01082\",\"1190\":\"Q01085\",\"1191\":\"Q01105-2;Q01105-3;Q01105-4;Q01105;P0DME0\",\"1192\":\"Q01130\",\"1193\":\"Q01518\",\"1194\":\"Q01650\",\"1195\":\"Q01780\",\"1196\":\"Q01813\",\"1197\":\"Q01844\",\"1198\":\"Q01955\",\"1199\":\"Q01968\",\"1200\":\"Q01970\",\"1201\":\"Q01974\",\"1202\":\"Q02040\",\"1203\":\"Q02127\",\"1204\":\"Q02218\",\"1205\":\"Q02241\",\"1206\":\"Q02388\",\"1207\":\"Q02543\",\"1208\":\"Q02790\",\"1209\":\"Q02809\",\"1210\":\"Q02818\",\"1211\":\"Q02878\",\"1212\":\"Q02880\",\"1213\":\"Q02978\",\"1214\":\"Q03001\",\"1215\":\"Q03135\",\"1216\":\"Q03164\",\"1217\":\"Q03169\",\"1218\":\"Q03252\",\"1219\":\"Q03518\",\"1220\":\"Q03519\",\"1221\":\"Q04323\",\"1222\":\"Q04637-8\",\"1223\":\"Q04695\",\"1224\":\"Q04721\",\"1225\":\"Q04760\",\"1226\":\"Q04837\",\"1227\":\"Q04917\",\"1228\":\"Q05397\",\"1229\":\"Q05519\",\"1230\":\"Q05682\",\"1231\":\"Q05925\",\"1232\":\"Q06124\",\"1233\":\"Q06136\",\"1234\":\"Q06203\",\"1235\":\"Q06210\",\"1236\":\"Q06323\",\"1237\":\"Q06481\",\"1238\":\"Q06787-2\",\"1239\":\"Q06830\",\"1240\":\"Q06945\",\"1241\":\"Q07020\",\"1242\":\"Q07021\",\"1243\":\"Q07065\",\"1244\":\"Q07092\",\"1245\":\"Q07666\",\"1246\":\"Q07955\",\"1247\":\"Q07960\",\"1248\":\"Q08170\",\"1249\":\"Q08211\",\"1250\":\"Q08257\",\"1251\":\"Q08379\",\"1252\":\"Q08380\",\"1253\":\"Q08752\",\"1254\":\"Q08945\",\"1255\":\"Q08AD1\",\"1256\":\"Q08AM6\",\"1257\":\"Q08J23\",\"1258\":\"Q09028\",\"1259\":\"Q09161\",\"1260\":\"Q09472\",\"1261\":\"Q09666\",\"1262\":\"Q0VDF9\",\"1263\":\"Q10471\",\"1264\":\"Q10567\",\"1265\":\"Q10570\",\"1266\":\"Q10589\",\"1267\":\"Q10713\",\"1268\":\"Q12768\",\"1269\":\"Q12769\",\"1270\":\"Q12788\",\"1271\":\"Q12789\",\"1272\":\"Q12792\",\"1273\":\"Q12797\",\"1274\":\"Q12800\",\"1275\":\"Q12802\",\"1276\":\"Q12805\",\"1277\":\"Q12830\",\"1278\":\"Q12834\",\"1279\":\"Q12849\",\"1280\":\"Q12874\",\"1281\":\"Q12888\",\"1282\":\"Q12904\",\"1283\":\"Q12905\",\"1284\":\"Q12906\",\"1285\":\"Q12907\",\"1286\":\"Q12913\",\"1287\":\"Q12926-2;Q12926;P26378-4;P26378-2;P26378-5;P26378;P26378-3\",\"1288\":\"Q12931\",\"1289\":\"Q12955\",\"1290\":\"Q12959-8\",\"1291\":\"Q12965\",\"1292\":\"Q12986\",\"1293\":\"Q12996\",\"1294\":\"Q13011\",\"1295\":\"Q13045\",\"1296\":\"Q13084\",\"1297\":\"Q13098\",\"1298\":\"Q13111\",\"1299\":\"Q13112\",\"1300\":\"Q13123\",\"1301\":\"Q13131\",\"1302\":\"Q13136\",\"1303\":\"Q13144\",\"1304\":\"Q13148\",\"1305\":\"Q13151\",\"1306\":\"Q13155\",\"1307\":\"Q13162\",\"1308\":\"Q13177\",\"1309\":\"Q13185\",\"1310\":\"Q13200\",\"1311\":\"Q13206\",\"1312\":\"Q13217\",\"1313\":\"Q13228\",\"1314\":\"Q13242\",\"1315\":\"Q13243\",\"1316\":\"Q13247\",\"1317\":\"Q13263\",\"1318\":\"Q13283\",\"1319\":\"Q13310\",\"1320\":\"Q13322\",\"1321\":\"Q13330\",\"1322\":\"Q13332\",\"1323\":\"Q13347\",\"1324\":\"Q13404\",\"1325\":\"Q13405\",\"1326\":\"Q13409\",\"1327\":\"Q13418\",\"1328\":\"Q13421\",\"1329\":\"Q13425\",\"1330\":\"Q13428\",\"1331\":\"Q13435\",\"1332\":\"Q13442\",\"1333\":\"Q13443\",\"1334\":\"Q13444\",\"1335\":\"Q13445\",\"1336\":\"Q13459\",\"1337\":\"Q13488\",\"1338\":\"Q13492\",\"1339\":\"Q13501\",\"1340\":\"Q13505\",\"1341\":\"Q13509\",\"1342\":\"Q13510\",\"1343\":\"Q13547\",\"1344\":\"Q13555\",\"1345\":\"Q13557\",\"1346\":\"Q13561\",\"1347\":\"Q13573\",\"1348\":\"Q13586\",\"1349\":\"Q13595\",\"1350\":\"Q13596\",\"1351\":\"Q13601\",\"1352\":\"Q13610\",\"1353\":\"Q13616\",\"1354\":\"Q13618\",\"1355\":\"Q13619\",\"1356\":\"Q13636\",\"1357\":\"Q13637\",\"1358\":\"Q13724\",\"1359\":\"Q13769\",\"1360\":\"Q13813\",\"1361\":\"Q13823\",\"1362\":\"Q13838\",\"1363\":\"Q13895\",\"1364\":\"Q13907\",\"1365\":\"Q14004\",\"1366\":\"Q14008\",\"1367\":\"Q14011\",\"1368\":\"Q14019\",\"1369\":\"Q14103\",\"1370\":\"Q14108\",\"1371\":\"Q14116\",\"1372\":\"Q14118\",\"1373\":\"Q14126\",\"1374\":\"Q14134\",\"1375\":\"Q14137\",\"1376\":\"Q14139\",\"1377\":\"Q14141\",\"1378\":\"Q14142\",\"1379\":\"Q14151\",\"1380\":\"Q14152\",\"1381\":\"Q14157\",\"1382\":\"Q14160\",\"1383\":\"Q14165\",\"1384\":\"Q14185\",\"1385\":\"Q14192\",\"1386\":\"Q14197\",\"1387\":\"Q14203\",\"1388\":\"Q14204\",\"1389\":\"Q14232\",\"1390\":\"Q14240\",\"1391\":\"Q14244\",\"1392\":\"Q14247\",\"1393\":\"Q14254\",\"1394\":\"Q14257\",\"1395\":\"Q14258\",\"1396\":\"Q14315\",\"1397\":\"Q14318\",\"1398\":\"Q14320\",\"1399\":\"Q14344\",\"1400\":\"Q14444\",\"1401\":\"Q14498\",\"1402\":\"Q14527\",\"1403\":\"Q14554\",\"1404\":\"Q14562\",\"1405\":\"Q14566\",\"1406\":\"Q14571\",\"1407\":\"Q14573\",\"1408\":\"Q14643\",\"1409\":\"Q14671\",\"1410\":\"Q14676\",\"1411\":\"Q14677\",\"1412\":\"Q14683\",\"1413\":\"Q14684\",\"1414\":\"Q14690\",\"1415\":\"Q14692\",\"1416\":\"Q14694\",\"1417\":\"Q14696\",\"1418\":\"Q14697\",\"1419\":\"Q14739\",\"1420\":\"Q14764\",\"1421\":\"Q14789\",\"1422\":\"Q14807\",\"1423\":\"Q14839\",\"1424\":\"Q14847\",\"1425\":\"Q14966\",\"1426\":\"Q14974\",\"1427\":\"Q14978\",\"1428\":\"Q14980\",\"1429\":\"Q14CX7\",\"1430\":\"Q15003\",\"1431\":\"Q15005\",\"1432\":\"Q15006\",\"1433\":\"Q15008\",\"1434\":\"Q15014\",\"1435\":\"Q15019\",\"1436\":\"Q15020\",\"1437\":\"Q15021\",\"1438\":\"Q15022\",\"1439\":\"Q15029\",\"1440\":\"Q15031\",\"1441\":\"Q15041\",\"1442\":\"Q15042\",\"1443\":\"Q15046\",\"1444\":\"Q15050\",\"1445\":\"Q15056\",\"1446\":\"Q15058\",\"1447\":\"Q15061\",\"1448\":\"Q15067\",\"1449\":\"Q15070\",\"1450\":\"Q15084\",\"1451\":\"Q15125\",\"1452\":\"Q15149\",\"1453\":\"Q15154\",\"1454\":\"Q15165\",\"1455\":\"Q15181\",\"1456\":\"Q15185\",\"1457\":\"Q15233\",\"1458\":\"Q15269\",\"1459\":\"Q15286\",\"1460\":\"Q15287\",\"1461\":\"Q15293\",\"1462\":\"Q15363\",\"1463\":\"Q15365\",\"1464\":\"Q15366-6\",\"1465\":\"Q15369\",\"1466\":\"Q15370\",\"1467\":\"Q15382\",\"1468\":\"Q15392\",\"1469\":\"Q15393\",\"1470\":\"Q15397\",\"1471\":\"Q15404\",\"1472\":\"Q15424\",\"1473\":\"Q15427\",\"1474\":\"Q15428\",\"1475\":\"Q15434\",\"1476\":\"Q15436\",\"1477\":\"Q15437\",\"1478\":\"Q15459\",\"1479\":\"Q15477\",\"1480\":\"Q15526\",\"1481\":\"Q15555\",\"1482\":\"Q15599\",\"1483\":\"Q15629\",\"1484\":\"Q15631\",\"1485\":\"Q15633\",\"1486\":\"Q15637\",\"1487\":\"Q15642-3\",\"1488\":\"Q15643\",\"1489\":\"Q15645\",\"1490\":\"Q15646\",\"1491\":\"Q15650\",\"1492\":\"Q15691\",\"1493\":\"Q15717\",\"1494\":\"Q15738\",\"1495\":\"Q15758\",\"1496\":\"Q15785\",\"1497\":\"Q15811\",\"1498\":\"Q15818\",\"1499\":\"Q15836\",\"1500\":\"Q15904\",\"1501\":\"Q15907;Q15907-2;P62491-2;P62491\",\"1502\":\"Q15942\",\"1503\":\"Q16181\",\"1504\":\"Q16186\",\"1505\":\"Q16401\",\"1506\":\"Q16513\",\"1507\":\"Q16531\",\"1508\":\"Q16543\",\"1509\":\"Q16555\",\"1510\":\"Q16563\",\"1511\":\"Q16576\",\"1512\":\"Q16629\",\"1513\":\"Q16630\",\"1514\":\"Q16637\",\"1515\":\"Q16643\",\"1516\":\"Q16658\",\"1517\":\"Q16698\",\"1518\":\"Q16706\",\"1519\":\"Q16718\",\"1520\":\"Q16740\",\"1521\":\"Q16762\",\"1522\":\"Q16795\",\"1523\":\"Q16822\",\"1524\":\"Q16831\",\"1525\":\"Q16832\",\"1526\":\"Q16836\",\"1527\":\"Q16850\",\"1528\":\"Q16880\",\"1529\":\"Q16881\",\"1530\":\"Q16891\",\"1531\":\"Q1KMD3\",\"1532\":\"Q27J81\",\"1533\":\"Q29RF7\",\"1534\":\"Q2KHR3\",\"1535\":\"Q2M389\",\"1536\":\"Q2NL82\",\"1537\":\"Q2T9J0\",\"1538\":\"Q2TAY7\",\"1539\":\"Q32MZ4\",\"1540\":\"Q32P28\",\"1541\":\"Q3KQU3\",\"1542\":\"Q3ZCQ8\",\"1543\":\"Q4G0F5\",\"1544\":\"Q4G0N4\",\"1545\":\"Q4G0P3\",\"1546\":\"Q4KMP7\",\"1547\":\"Q4KMQ2\",\"1548\":\"Q4VC31\",\"1549\":\"Q52LJ0\",\"1550\":\"Q53EL6\",\"1551\":\"Q53EP0\",\"1552\":\"Q53GA4\",\"1553\":\"Q53GQ0\",\"1554\":\"Q53GS7\",\"1555\":\"Q53GS9\",\"1556\":\"Q53H12\",\"1557\":\"Q53H82\",\"1558\":\"Q58FF6\",\"1559\":\"Q5BIV9\",\"1560\":\"Q5BJF2\",\"1561\":\"Q5C9Z4\",\"1562\":\"Q5CZC0\",\"1563\":\"Q5F1R6\",\"1564\":\"Q5HYK7\",\"1565\":\"Q5JPE7-2;Q5JPE7;P69849;Q5JPE7-3\",\"1566\":\"Q5JPH6\",\"1567\":\"Q5JRA6\",\"1568\":\"Q5JRX3\",\"1569\":\"Q5JSZ5\",\"1570\":\"Q5JTH9\",\"1571\":\"Q5JTJ3\",\"1572\":\"Q5JTV8\",\"1573\":\"Q5JTZ9\",\"1574\":\"Q5M775\",\"1575\":\"Q5QJE6\",\"1576\":\"Q5SRE5\",\"1577\":\"Q5SSJ5\",\"1578\":\"Q5SW79\",\"1579\":\"Q5SYE7\",\"1580\":\"Q5T0N5\",\"1581\":\"Q5T1C6\",\"1582\":\"Q5T1M5\",\"1583\":\"Q5T3I0\",\"1584\":\"Q5T5P2\",\"1585\":\"Q5T653\",\"1586\":\"Q5T6F2\",\"1587\":\"Q5T8D3\",\"1588\":\"Q5T8P6\",\"1589\":\"Q5T9L3\",\"1590\":\"Q5TAX3\",\"1591\":\"Q5TC12\",\"1592\":\"Q5TGY3\",\"1593\":\"Q5TIA1\",\"1594\":\"Q5UCC4\",\"1595\":\"Q5UIP0\",\"1596\":\"Q5VIR6\",\"1597\":\"Q5VT06\",\"1598\":\"Q5VT52\",\"1599\":\"Q5VT66\",\"1600\":\"Q5VTL8\",\"1601\":\"Q5VTR2\",\"1602\":\"Q5VUA4\",\"1603\":\"Q5VV42\",\"1604\":\"Q5VW36\",\"1605\":\"Q5VW38\",\"1606\":\"Q5VWQ8\",\"1607\":\"Q5VYK3\",\"1608\":\"Q5VZE5\",\"1609\":\"Q5VZK9\",\"1610\":\"Q5ZPR3\",\"1611\":\"Q63HN8\",\"1612\":\"Q641Q2-2;Q641Q2;Q9Y4E1-3;Q9Y4E1-6;Q9Y4E1-2;Q9Y4E1-1;Q9Y4E1;Q9Y4E1-5\",\"1613\":\"Q658Y4\",\"1614\":\"Q66K41\",\"1615\":\"Q66K74\",\"1616\":\"Q66PJ3\",\"1617\":\"Q68CQ4\",\"1618\":\"Q68CZ2\",\"1619\":\"Q68E01\",\"1620\":\"Q68EM7\",\"1621\":\"Q69YN2\",\"1622\":\"Q69YN4\",\"1623\":\"Q69YQ0\",\"1624\":\"Q6DD88\",\"1625\":\"Q6DKI1\",\"1626\":\"Q6FI81\",\"1627\":\"Q6IAA8\",\"1628\":\"Q6IAN0\",\"1629\":\"Q6IQ22\",\"1630\":\"Q6KC79\",\"1631\":\"Q6L8Q7\",\"1632\":\"Q6NS38\",\"1633\":\"Q6NUK1\",\"1634\":\"Q6NUM9\",\"1635\":\"Q6NUQ4\",\"1636\":\"Q6NYC8\",\"1637\":\"Q6NZI2\",\"1638\":\"Q6P158\",\"1639\":\"Q6P1J9\",\"1640\":\"Q6P1L8\",\"1641\":\"Q6P1M0\",\"1642\":\"Q6P1N0\",\"1643\":\"Q6P1X5\",\"1644\":\"Q6P2E9\",\"1645\":\"Q6P2Q9\",\"1646\":\"Q6P3W7\",\"1647\":\"Q6PGP7\",\"1648\":\"Q6PI48\",\"1649\":\"Q6PIU2\",\"1650\":\"Q6PKG0\",\"1651\":\"Q6PL18\",\"1652\":\"Q6UB35\",\"1653\":\"Q6UVK1\",\"1654\":\"Q6UW63\",\"1655\":\"Q6UW68\",\"1656\":\"Q6UWP7\",\"1657\":\"Q6UXN9\",\"1658\":\"Q6VY07\",\"1659\":\"Q6WCQ1\",\"1660\":\"Q6Y7W6\",\"1661\":\"Q6YHK3\",\"1662\":\"Q6YN16\",\"1663\":\"Q6ZNB6\",\"1664\":\"Q6ZNC8\",\"1665\":\"Q6ZRP7\",\"1666\":\"Q6ZSJ8\",\"1667\":\"Q6ZXV5\",\"1668\":\"Q709C8\",\"1669\":\"Q70CQ4\",\"1670\":\"Q70E73\",\"1671\":\"Q70UQ0\",\"1672\":\"Q70UQ0-4\",\"1673\":\"Q71RC2\",\"1674\":\"Q71UM5\",\"1675\":\"Q76NI1\",\"1676\":\"Q7KZ85\",\"1677\":\"Q7KZF4\",\"1678\":\"Q7KZI7\",\"1679\":\"Q7L014\",\"1680\":\"Q7L0Y3\",\"1681\":\"Q7L1Q6\",\"1682\":\"Q7L1W4\",\"1683\":\"Q7L2E3\",\"1684\":\"Q7L2H7\",\"1685\":\"Q7L2J0\",\"1686\":\"Q7L576\",\"1687\":\"Q7L592\",\"1688\":\"Q7L7X3\",\"1689\":\"Q7L8L6\",\"1690\":\"Q7RTV0\",\"1691\":\"Q7RTX1\",\"1692\":\"Q7Z2K6\",\"1693\":\"Q7Z2T5\",\"1694\":\"Q7Z2W4\",\"1695\":\"Q7Z2W9\",\"1696\":\"Q7Z392\",\"1697\":\"Q7Z3B4\",\"1698\":\"Q7Z417\",\"1699\":\"Q7Z460\",\"1700\":\"Q7Z478\",\"1701\":\"Q7Z4S6\",\"1702\":\"Q7Z569\",\"1703\":\"Q7Z5K2\",\"1704\":\"Q7Z5L9\",\"1705\":\"Q7Z5P9\",\"1706\":\"Q7Z6E9\",\"1707\":\"Q7Z6M2\",\"1708\":\"Q7Z6Z7\",\"1709\":\"Q7Z739\",\"1710\":\"Q7Z7F7\",\"1711\":\"Q7Z7H5\",\"1712\":\"Q7Z7H8\",\"1713\":\"Q86SF2\",\"1714\":\"Q86SQ0\",\"1715\":\"Q86TC9\",\"1716\":\"Q86TG7\",\"1717\":\"Q86TU7\",\"1718\":\"Q86TX2;P49753;P49753-2\",\"1719\":\"Q86U06\",\"1720\":\"Q86U42;Q86U42-2;Q92843-2\",\"1721\":\"Q86U86\",\"1722\":\"Q86UE4\",\"1723\":\"Q86UK7\",\"1724\":\"Q86UN3\",\"1725\":\"Q86UP2\",\"1726\":\"Q86V48\",\"1727\":\"Q86V81\",\"1728\":\"Q86VF2-5\",\"1729\":\"Q86VM9\",\"1730\":\"Q86VP6\",\"1731\":\"Q86W42\",\"1732\":\"Q86W92-2\",\"1733\":\"Q86WA8\",\"1734\":\"Q86XI2\",\"1735\":\"Q86XL3\",\"1736\":\"Q86XP3\",\"1737\":\"Q86XR7-2;Q9Y3B3-2;Q9Y3B3\",\"1738\":\"Q86XZ4\",\"1739\":\"Q86Y07\",\"1740\":\"Q86YP4\",\"1741\":\"Q86YQ8\",\"1742\":\"Q86YZ3\",\"1743\":\"Q8IUD2\",\"1744\":\"Q8IUR0\",\"1745\":\"Q8IVF2\",\"1746\":\"Q8IVL0\",\"1747\":\"Q8IVL5\",\"1748\":\"Q8IVT2\",\"1749\":\"Q8IWA0\",\"1750\":\"Q8IWA4\",\"1751\":\"Q8IWA5\",\"1752\":\"Q8IWB7\",\"1753\":\"Q8IWB9\",\"1754\":\"Q8IWC1\",\"1755\":\"Q8IWJ2\",\"1756\":\"Q8IWR0\",\"1757\":\"Q8IWS0\",\"1758\":\"Q8IWZ3\",\"1759\":\"Q8IX01\",\"1760\":\"Q8IX12\",\"1761\":\"Q8IXB1\",\"1762\":\"Q8IXH7\",\"1763\":\"Q8IXI1\",\"1764\":\"Q8IXI2\",\"1765\":\"Q8IY17\",\"1766\":\"Q8IY21\",\"1767\":\"Q8IY37\",\"1768\":\"Q8IY67\",\"1769\":\"Q8IY81\",\"1770\":\"Q8IYB3\",\"1771\":\"Q8IYB8\",\"1772\":\"Q8IYI6\",\"1773\":\"Q8IZH2\",\"1774\":\"Q8IZL8\",\"1775\":\"Q8IZP0\",\"1776\":\"Q8IZT6\",\"1777\":\"Q8N163\",\"1778\":\"Q8N183\",\"1779\":\"Q8N1B4\",\"1780\":\"Q8N1F7\",\"1781\":\"Q8N1G1\",\"1782\":\"Q8N1G4\",\"1783\":\"Q8N201\",\"1784\":\"Q8N2F6\",\"1785\":\"Q8N2K0\",\"1786\":\"Q8N3C0\",\"1787\":\"Q8N3D4\",\"1788\":\"Q8N3U4\",\"1789\":\"Q8N556\",\"1790\":\"Q8N5K1\",\"1791\":\"Q8N684\",\"1792\":\"Q8N6H7\",\"1793\":\"Q8N6R0\",\"1794\":\"Q8N6T3\",\"1795\":\"Q8N766\",\"1796\":\"Q8N884\",\"1797\":\"Q8N8S7\",\"1798\":\"Q8N983\",\"1799\":\"Q8N9N7\",\"1800\":\"Q8NB16\",\"1801\":\"Q8NB49\",\"1802\":\"Q8NB90\",\"1803\":\"Q8NBI5\",\"1804\":\"Q8NBI6\",\"1805\":\"Q8NBJ5\",\"1806\":\"Q8NBJ7\",\"1807\":\"Q8NBM4\",\"1808\":\"Q8NBN3\",\"1809\":\"Q8NBN7\",\"1810\":\"Q8NBP7\",\"1811\":\"Q8NBQ5\",\"1812\":\"Q8NBS9\",\"1813\":\"Q8NBU5\",\"1814\":\"Q8NC42\",\"1815\":\"Q8NC51\",\"1816\":\"Q8NC56\",\"1817\":\"Q8NCA5\",\"1818\":\"Q8NCL4\",\"1819\":\"Q8NCM8\",\"1820\":\"Q8NCW5\",\"1821\":\"Q8ND04\",\"1822\":\"Q8ND56\",\"1823\":\"Q8NDT2\",\"1824\":\"Q8NE01\",\"1825\":\"Q8NE71\",\"1826\":\"Q8NEB9\",\"1827\":\"Q8NEW0\",\"1828\":\"Q8NEY1\",\"1829\":\"Q8NF37\",\"1830\":\"Q8NFC6\",\"1831\":\"Q8NFH4\",\"1832\":\"Q8NFH5\",\"1833\":\"Q8NFQ8\",\"1834\":\"Q8NHH9\",\"1835\":\"Q8NHP6\",\"1836\":\"Q8NHP8\",\"1837\":\"Q8NHQ9\",\"1838\":\"Q8NI27\",\"1839\":\"Q8NI36\",\"1840\":\"Q8TAA9\",\"1841\":\"Q8TAQ2\",\"1842\":\"Q8TAT6\",\"1843\":\"Q8TB61\",\"1844\":\"Q8TB72\",\"1845\":\"Q8TBB5\",\"1846\":\"Q8TC12\",\"1847\":\"Q8TCJ2\",\"1848\":\"Q8TCS8\",\"1849\":\"Q8TCT9\",\"1850\":\"Q8TD57\",\"1851\":\"Q8TDD1\",\"1852\":\"Q8TDN6\",\"1853\":\"Q8TDX7;Q9HC98;Q9HC98-3;Q9HC98-4;Q9HC98-2\",\"1854\":\"Q8TE49\",\"1855\":\"Q8TED1\",\"1856\":\"Q8TEM1\",\"1857\":\"Q8TEQ6\",\"1858\":\"Q8TF21-2\",\"1859\":\"Q8TF61\",\"1860\":\"Q8TF68\",\"1861\":\"Q8TF74\",\"1862\":\"Q8WTT2\",\"1863\":\"Q8WTV0\",\"1864\":\"Q8WU90\",\"1865\":\"Q8WUF5\",\"1866\":\"Q8WUH6\",\"1867\":\"Q8WUM0\",\"1868\":\"Q8WUM4\",\"1869\":\"Q8WUY1\",\"1870\":\"Q8WVC6\",\"1871\":\"Q8WVM0\",\"1872\":\"Q8WVM8\",\"1873\":\"Q8WVV9\",\"1874\":\"Q8WVX9\",\"1875\":\"Q8WVY7\",\"1876\":\"Q8WW12\",\"1877\":\"Q8WW59\",\"1878\":\"Q8WWC4\",\"1879\":\"Q8WWI1-3\",\"1880\":\"Q8WWK9\",\"1881\":\"Q8WWM7\",\"1882\":\"Q8WWQ0\",\"1883\":\"Q8WWY3\",\"1884\":\"Q8WX92\",\"1885\":\"Q8WX93\",\"1886\":\"Q8WXA9\",\"1887\":\"Q8WXF1\",\"1888\":\"Q8WXH0\",\"1889\":\"Q8WXI9\",\"1890\":\"Q8WXX5\",\"1891\":\"Q8WY36\",\"1892\":\"Q8WY91\",\"1893\":\"Q8WYA6\",\"1894\":\"Q8WYP5\",\"1895\":\"Q8WZ42\",\"1896\":\"Q92499\",\"1897\":\"Q92508\",\"1898\":\"Q92520\",\"1899\":\"Q92540\",\"1900\":\"Q92542\",\"1901\":\"Q92544\",\"1902\":\"Q92552\",\"1903\":\"Q92575\",\"1904\":\"Q92598\",\"1905\":\"Q92599\",\"1906\":\"Q92600\",\"1907\":\"Q92604\",\"1908\":\"Q92615\",\"1909\":\"Q92616\",\"1910\":\"Q92621\",\"1911\":\"Q92643\",\"1912\":\"Q92665\",\"1913\":\"Q92667\",\"1914\":\"Q92688\",\"1915\":\"Q92692\",\"1916\":\"Q92766\",\"1917\":\"Q92783\",\"1918\":\"Q92785\",\"1919\":\"Q92791\",\"1920\":\"Q92797\",\"1921\":\"Q92804\",\"1922\":\"Q92820\",\"1923\":\"Q92833\",\"1924\":\"Q92841\",\"1925\":\"Q92878\",\"1926\":\"Q92879\",\"1927\":\"Q92890\",\"1928\":\"Q92896\",\"1929\":\"Q92900\",\"1930\":\"Q92905\",\"1931\":\"Q92917\",\"1932\":\"Q92922\",\"1933\":\"Q92925\",\"1934\":\"Q92945\",\"1935\":\"Q92947\",\"1936\":\"Q92973\",\"1937\":\"Q92974\",\"1938\":\"Q92979\",\"1939\":\"Q93008\",\"1940\":\"Q93009\",\"1941\":\"Q93050\",\"1942\":\"Q93074\",\"1943\":\"Q93096\",\"1944\":\"Q969G5\",\"1945\":\"Q969H8\",\"1946\":\"Q969N2\",\"1947\":\"Q969P0\",\"1948\":\"Q969Q0\",\"1949\":\"Q969S3\",\"1950\":\"Q969S9\",\"1951\":\"Q969V3\",\"1952\":\"Q969X5\",\"1953\":\"Q969X6\",\"1954\":\"Q969Z0\",\"1955\":\"Q96A26\",\"1956\":\"Q96A33\",\"1957\":\"Q96A35\",\"1958\":\"Q96A65\",\"1959\":\"Q96AC1\",\"1960\":\"Q96AE4-2\",\"1961\":\"Q96AG4\",\"1962\":\"Q96AX1\",\"1963\":\"Q96AY3\",\"1964\":\"Q96B97\",\"1965\":\"Q96BW9\",\"1966\":\"Q96C19\",\"1967\":\"Q96C36\",\"1968\":\"Q96C57\",\"1969\":\"Q96CN7\",\"1970\":\"Q96CP2\",\"1971\":\"Q96CS3\",\"1972\":\"Q96CT7\",\"1973\":\"Q96CW1\",\"1974\":\"Q96CW5\",\"1975\":\"Q96D15\",\"1976\":\"Q96D46\",\"1977\":\"Q96DB5\",\"1978\":\"Q96DG6\",\"1979\":\"Q96DH6\",\"1980\":\"Q96DI7\",\"1981\":\"Q96DV4\",\"1982\":\"Q96DZ1\",\"1983\":\"Q96E11\",\"1984\":\"Q96E29\",\"1985\":\"Q96EE3\",\"1986\":\"Q96EK6\",\"1987\":\"Q96EL3\",\"1988\":\"Q96EP5\",\"1989\":\"Q96ER9\",\"1990\":\"Q96EU6\",\"1991\":\"Q96EY1\",\"1992\":\"Q96EY5\",\"1993\":\"Q96EY7\",\"1994\":\"Q96F86\",\"1995\":\"Q96FV9\",\"1996\":\"Q96G23\",\"1997\":\"Q96G42\",\"1998\":\"Q96GM5\",\"1999\":\"Q96GM8\",\"2000\":\"Q96GQ7\",\"2001\":\"Q96HA1\",\"2002\":\"Q96HC4\",\"2003\":\"Q96HE7\",\"2004\":\"Q96HS1\",\"2005\":\"Q96HY6\",\"2006\":\"Q96HY7\",\"2007\":\"Q96I24\",\"2008\":\"Q96I51\",\"2009\":\"Q96I59\",\"2010\":\"Q96I99\",\"2011\":\"Q96II8\",\"2012\":\"Q96IR7\",\"2013\":\"Q96IZ0\",\"2014\":\"Q96J01\",\"2015\":\"Q96J02\",\"2016\":\"Q96J84\",\"2017\":\"Q96JB5\",\"2018\":\"Q96JC1\",\"2019\":\"Q96JG6\",\"2020\":\"Q96JG9\",\"2021\":\"Q96JI7\",\"2022\":\"Q96JJ3\",\"2023\":\"Q96JJ7\",\"2024\":\"Q96JM3\",\"2025\":\"Q96JP5\",\"2026\":\"Q96K17\",\"2027\":\"Q96KA5\",\"2028\":\"Q96KG9\",\"2029\":\"Q96KP1\",\"2030\":\"Q96KR1\",\"2031\":\"Q96L91\",\"2032\":\"Q96L92\",\"2033\":\"Q96LD4\",\"2034\":\"Q96ME7\",\"2035\":\"Q96MX6\",\"2036\":\"Q96N66\",\"2037\":\"Q96N67\",\"2038\":\"Q96P11\",\"2039\":\"Q96PC5;Q96PC5-10;Q96PC5-7;Q96PC5-14;Q96PC5-9;Q96PC5-8;Q96PC5-5;Q96PC5-11;Q96PC5-12;Q96PC5-13;Q96PC5-6;Q96RT6\",\"2040\":\"Q96PK6\",\"2041\":\"Q96PQ0\",\"2042\":\"Q96PU8\",\"2043\":\"Q96QC0\",\"2044\":\"Q96QD8\",\"2045\":\"Q96QK1\",\"2046\":\"Q96R06\",\"2047\":\"Q96RE7\",\"2048\":\"Q96RP9\",\"2049\":\"Q96RQ1\",\"2050\":\"Q96RT1\",\"2051\":\"Q96RW7\",\"2052\":\"Q96S52\",\"2053\":\"Q96S66\",\"2054\":\"Q96SB4\",\"2055\":\"Q96SI9\",\"2056\":\"Q96SQ9\",\"2057\":\"Q96ST3\",\"2058\":\"Q96SU4\",\"2059\":\"Q96T17\",\"2060\":\"Q96T37\",\"2061\":\"Q96T58\",\"2062\":\"Q96T88\",\"2063\":\"Q96TA1\",\"2064\":\"Q96TA2\",\"2065\":\"Q96TC7\",\"2066\":\"Q99417\",\"2067\":\"Q99439\",\"2068\":\"Q99442\",\"2069\":\"Q99459\",\"2070\":\"Q99460\",\"2071\":\"Q99470\",\"2072\":\"Q99471\",\"2073\":\"Q99490\",\"2074\":\"Q99497\",\"2075\":\"Q99523\",\"2076\":\"Q99536\",\"2077\":\"Q99543\",\"2078\":\"Q99567\",\"2079\":\"Q99570\",\"2080\":\"Q99574\",\"2081\":\"Q99575\",\"2082\":\"Q99584\",\"2083\":\"Q99613-2;Q99613;B5ME19\",\"2084\":\"Q99615\",\"2085\":\"Q99623\",\"2086\":\"Q99650\",\"2087\":\"Q99653\",\"2088\":\"Q99661\",\"2089\":\"Q99700\",\"2090\":\"Q99714\",\"2091\":\"Q99715\",\"2092\":\"Q99729\",\"2093\":\"Q99733\",\"2094\":\"Q99797\",\"2095\":\"Q99798\",\"2096\":\"Q99805\",\"2097\":\"Q99808\",\"2098\":\"Q99816\",\"2099\":\"Q99832\",\"2100\":\"Q99848\",\"2101\":\"Q99873\",\"2102\":\"Q99959\",\"2103\":\"Q9BPW8\",\"2104\":\"Q9BPX3\",\"2105\":\"Q9BPX5\",\"2106\":\"Q9BQ39\",\"2107\":\"Q9BQ52\",\"2108\":\"Q9BQ67\",\"2109\":\"Q9BQ70\",\"2110\":\"Q9BQ75\",\"2111\":\"Q9BQE3\",\"2112\":\"Q9BQG0\",\"2113\":\"Q9BR76\",\"2114\":\"Q9BRA2\",\"2115\":\"Q9BRG1\",\"2116\":\"Q9BRJ2\",\"2117\":\"Q9BRJ6\",\"2118\":\"Q9BRK5\",\"2119\":\"Q9BRP8\",\"2120\":\"Q9BRR6\",\"2121\":\"Q9BRX2\",\"2122\":\"Q9BS26\",\"2123\":\"Q9BSD7\",\"2124\":\"Q9BSH4\",\"2125\":\"Q9BSJ2\",\"2126\":\"Q9BSJ8\",\"2127\":\"Q9BT09\",\"2128\":\"Q9BT78\",\"2129\":\"Q9BTC0\",\"2130\":\"Q9BTD8\",\"2131\":\"Q9BTU6\",\"2132\":\"Q9BTV4\",\"2133\":\"Q9BTX1\",\"2134\":\"Q9BTY7\",\"2135\":\"Q9BTZ2\",\"2136\":\"Q9BU61\",\"2137\":\"Q9BU76\",\"2138\":\"Q9BUB7\",\"2139\":\"Q9BUE6\",\"2140\":\"Q9BUF5\",\"2141\":\"Q9BUJ2\",\"2142\":\"Q9BUL8\",\"2143\":\"Q9BUN8\",\"2144\":\"Q9BUP3\",\"2145\":\"Q9BUQ8\",\"2146\":\"Q9BUR5\",\"2147\":\"Q9BUT9\",\"2148\":\"Q9BV38\",\"2149\":\"Q9BV40\",\"2150\":\"Q9BVC6\",\"2151\":\"Q9BVG4\",\"2152\":\"Q9BVG8\",\"2153\":\"Q9BVG9\",\"2154\":\"Q9BVI4\",\"2155\":\"Q9BVK6\",\"2156\":\"Q9BVP2\",\"2157\":\"Q9BVQ7\",\"2158\":\"Q9BW27\",\"2159\":\"Q9BW92\",\"2160\":\"Q9BWD1\",\"2161\":\"Q9BWF3\",\"2162\":\"Q9BWM7\",\"2163\":\"Q9BWW7\",\"2164\":\"Q9BX40\",\"2165\":\"Q9BX66\",\"2166\":\"Q9BX68\",\"2167\":\"Q9BX95\",\"2168\":\"Q9BXB4\",\"2169\":\"Q9BXB5\",\"2170\":\"Q9BXJ9\",\"2171\":\"Q9BXK5\",\"2172\":\"Q9BXP5\",\"2173\":\"Q9BXS5\",\"2174\":\"Q9BXW7\",\"2175\":\"Q9BY42\",\"2176\":\"Q9BY44\",\"2177\":\"Q9BY77\",\"2178\":\"Q9BY89\",\"2179\":\"Q9BYD1\",\"2180\":\"Q9BYD2\",\"2181\":\"Q9BYD3\",\"2182\":\"Q9BYD6\",\"2183\":\"Q9BYG3\",\"2184\":\"Q9BYJ9\",\"2185\":\"Q9BZE1\",\"2186\":\"Q9BZE4\",\"2187\":\"Q9BZF1\",\"2188\":\"Q9BZG1\",\"2189\":\"Q9BZH6\",\"2190\":\"Q9BZI7\",\"2191\":\"Q9BZJ0\",\"2192\":\"Q9BZK7\",\"2193\":\"Q9BZX2\",\"2194\":\"Q9BZZ5-2\",\"2195\":\"Q9C0C2\",\"2196\":\"Q9GZL7\",\"2197\":\"Q9GZR7\",\"2198\":\"Q9GZS3\",\"2199\":\"Q9GZT3\",\"2200\":\"Q9GZT9\",\"2201\":\"Q9GZY8\",\"2202\":\"Q9GZZ1\",\"2203\":\"Q9H061\",\"2204\":\"Q9H074\",\"2205\":\"Q9H078\",\"2206\":\"Q9H089\",\"2207\":\"Q9H0A0\",\"2208\":\"Q9H0B6\",\"2209\":\"Q9H0D6\",\"2210\":\"Q9H0H0\",\"2211\":\"Q9H0H5\",\"2212\":\"Q9H0J9\",\"2213\":\"Q9H0P0\",\"2214\":\"Q9H0S4\",\"2215\":\"Q9H0U3\",\"2216\":\"Q9H0U6\",\"2217\":\"Q9H0V9\",\"2218\":\"Q9H173\",\"2219\":\"Q9H1E3\",\"2220\":\"Q9H1I8\",\"2221\":\"Q9H223\",\"2222\":\"Q9H269\",\"2223\":\"Q9H270\",\"2224\":\"Q9H2D6\",\"2225\":\"Q9H2H9\",\"2226\":\"Q9H2K8\",\"2227\":\"Q9H2M9\",\"2228\":\"Q9H2P0\",\"2229\":\"Q9H2U1\",\"2230\":\"Q9H2U2\",\"2231\":\"Q9H2W6\",\"2232\":\"Q9H307\",\"2233\":\"Q9H330\",\"2234\":\"Q9H3N1\",\"2235\":\"Q9H3P2\",\"2236\":\"Q9H3P7\",\"2237\":\"Q9H3Q1\",\"2238\":\"Q9H3U1\",\"2239\":\"Q9H488\",\"2240\":\"Q9H4A3\",\"2241\":\"Q9H4A4\",\"2242\":\"Q9H4A6\",\"2243\":\"Q9H4F8\",\"2244\":\"Q9H4G0\",\"2245\":\"Q9H4M9\",\"2246\":\"Q9H501\",\"2247\":\"Q9H553\",\"2248\":\"Q9H583\",\"2249\":\"Q9H5I5\",\"2250\":\"Q9H5Q4\",\"2251\":\"Q9H6F5\",\"2252\":\"Q9H6K5\",\"2253\":\"Q9H6R0\",\"2254\":\"Q9H6R4\",\"2255\":\"Q9H6S0\",\"2256\":\"Q9H6T0\",\"2257\":\"Q9H6T3\",\"2258\":\"Q9H6X2\",\"2259\":\"Q9H788\",\"2260\":\"Q9H7D0\",\"2261\":\"Q9H7E2\",\"2262\":\"Q9H7E9\",\"2263\":\"Q9H7N4\",\"2264\":\"Q9H7Z7\",\"2265\":\"Q9H845\",\"2266\":\"Q9H857\",\"2267\":\"Q9H8H0\",\"2268\":\"Q9H8H2\",\"2269\":\"Q9H8H3\",\"2270\":\"Q9H8Y5\",\"2271\":\"Q9H8Y8\",\"2272\":\"Q9H910\",\"2273\":\"Q9H936;Q9H1K4\",\"2274\":\"Q9H967\",\"2275\":\"Q9H9A5\",\"2276\":\"Q9H9A6\",\"2277\":\"Q9H9B4\",\"2278\":\"Q9H9P8\",\"2279\":\"Q9H9T3\",\"2280\":\"Q9H9Y6\",\"2281\":\"Q9HA77\",\"2282\":\"Q9HAS0\",\"2283\":\"Q9HAU5\",\"2284\":\"Q9HAV0\",\"2285\":\"Q9HAV4\",\"2286\":\"Q9HAV7\",\"2287\":\"Q9HB71\",\"2288\":\"Q9HBH0\",\"2289\":\"Q9HBH1\",\"2290\":\"Q9HBH5\",\"2291\":\"Q9HC07\",\"2292\":\"Q9HC21\",\"2293\":\"Q9HC35\",\"2294\":\"Q9HC36\",\"2295\":\"Q9HC52\",\"2296\":\"Q9HCC0\",\"2297\":\"Q9HCE1\",\"2298\":\"Q9HCK8\",\"2299\":\"Q9HCN8\",\"2300\":\"Q9HCS7\",\"2301\":\"Q9HCU5\",\"2302\":\"Q9HD20\",\"2303\":\"Q9HD33\",\"2304\":\"Q9HD45\",\"2305\":\"Q9HD67\",\"2306\":\"Q9HDC9\",\"2307\":\"Q9NNW7\",\"2308\":\"Q9NP58\",\"2309\":\"Q9NP72\",\"2310\":\"Q9NP81\",\"2311\":\"Q9NP97\",\"2312\":\"Q9NPA0\",\"2313\":\"Q9NPF0\",\"2314\":\"Q9NPF5\",\"2315\":\"Q9NPJ3\",\"2316\":\"Q9NPL8\",\"2317\":\"Q9NQ29\",\"2318\":\"Q9NQ55\",\"2319\":\"Q9NQC3\",\"2320\":\"Q9NQH7\",\"2321\":\"Q9NQR1\",\"2322\":\"Q9NQR4\",\"2323\":\"Q9NQS1\",\"2324\":\"Q9NQW6\",\"2325\":\"Q9NR12\",\"2326\":\"Q9NR30\",\"2327\":\"Q9NR31\",\"2328\":\"Q9NR50\",\"2329\":\"Q9NR56\",\"2330\":\"Q9NRG9\",\"2331\":\"Q9NRL2\",\"2332\":\"Q9NRW3\",\"2333\":\"Q9NRW7\",\"2334\":\"Q9NRX2\",\"2335\":\"Q9NRZ9\",\"2336\":\"Q9NS37\",\"2337\":\"Q9NS69\",\"2338\":\"Q9NSD9\",\"2339\":\"Q9NSE4\",\"2340\":\"Q9NSI6\",\"2341\":\"Q9NSV4\",\"2342\":\"Q9NTI5\",\"2343\":\"Q9NTJ3\",\"2344\":\"Q9NTJ5\",\"2345\":\"Q9NTK5\",\"2346\":\"Q9NTX5\",\"2347\":\"Q9NTZ6\",\"2348\":\"Q9NU22\",\"2349\":\"Q9NUI1\",\"2350\":\"Q9NUJ1\",\"2351\":\"Q9NUL3\",\"2352\":\"Q9NUL7\",\"2353\":\"Q9NUM4\",\"2354\":\"Q9NUP9\",\"2355\":\"Q9NUQ3\",\"2356\":\"Q9NUQ6\",\"2357\":\"Q9NUQ8\",\"2358\":\"Q9NUQ9\",\"2359\":\"Q9NUU7;Q9NUU7-2;Q9UMR2-2\",\"2360\":\"Q9NV06\",\"2361\":\"Q9NV31\",\"2362\":\"Q9NV70\",\"2363\":\"Q9NV96\",\"2364\":\"Q9NVA2\",\"2365\":\"Q9NVD7\",\"2366\":\"Q9NVF7\",\"2367\":\"Q9NVH1\",\"2368\":\"Q9NVI1\",\"2369\":\"Q9NVI7\",\"2370\":\"Q9NVJ2\",\"2371\":\"Q9NVU7\",\"2372\":\"Q9NVX2\",\"2373\":\"Q9NW13\",\"2374\":\"Q9NW64\",\"2375\":\"Q9NWH9\",\"2376\":\"Q9NWT1\",\"2377\":\"Q9NWU5\",\"2378\":\"Q9NX18\",\"2379\":\"Q9NX40\",\"2380\":\"Q9NX47\",\"2381\":\"Q9NX55\",\"2382\":\"Q9NX57\",\"2383\":\"Q9NX58\",\"2384\":\"Q9NX62\",\"2385\":\"Q9NX63\",\"2386\":\"Q9NXC5\",\"2387\":\"Q9NXE4\",\"2388\":\"Q9NXV6\",\"2389\":\"Q9NXW2\",\"2390\":\"Q9NY12\",\"2391\":\"Q9NY93\",\"2392\":\"Q9NYF8\",\"2393\":\"Q9NYK5\",\"2394\":\"Q9NYL2\",\"2395\":\"Q9NYP7\",\"2396\":\"Q9NYQ7\",\"2397\":\"Q9NYU2\",\"2398\":\"Q9NYV4\",\"2399\":\"Q9NYY8\",\"2400\":\"Q9NZ01\",\"2401\":\"Q9NZ08\",\"2402\":\"Q9NZ45\",\"2403\":\"Q9NZB2\",\"2404\":\"Q9NZD8\",\"2405\":\"Q9NZI8\",\"2406\":\"Q9NZJ4\",\"2407\":\"Q9NZJ7\",\"2408\":\"Q9NZM1\",\"2409\":\"Q9NZN4\",\"2410\":\"Q9NZN8\",\"2411\":\"Q9NZW5\",\"2412\":\"Q9P015\",\"2413\":\"Q9P0I2\",\"2414\":\"Q9P0J0\",\"2415\":\"Q9P0K7\",\"2416\":\"Q9P0L0\",\"2417\":\"Q9P0V9\",\"2418\":\"Q9P1Y5\",\"2419\":\"Q9P206-2\",\"2420\":\"Q9P253\",\"2421\":\"Q9P258\",\"2422\":\"Q9P265\",\"2423\":\"Q9P270\",\"2424\":\"Q9P281\",\"2425\":\"Q9P287\",\"2426\":\"Q9P289\",\"2427\":\"Q9P2B2\",\"2428\":\"Q9P2D1\",\"2429\":\"Q9P2E9\",\"2430\":\"Q9P2I0\",\"2431\":\"Q9P2J5\",\"2432\":\"Q9P2K8\",\"2433\":\"Q9P2R7\",\"2434\":\"Q9UBB4\",\"2435\":\"Q9UBB5\",\"2436\":\"Q9UBC2\",\"2437\":\"Q9UBI6\",\"2438\":\"Q9UBM7\",\"2439\":\"Q9UBP0\",\"2440\":\"Q9UBQ0\",\"2441\":\"Q9UBQ5\",\"2442\":\"Q9UBQ7\",\"2443\":\"Q9UBR2\",\"2444\":\"Q9UBS4\",\"2445\":\"Q9UBU9\",\"2446\":\"Q9UBX3\",\"2447\":\"Q9UDY2\",\"2448\":\"Q9UDY4\",\"2449\":\"Q9UEU0\",\"2450\":\"Q9UFF9\",\"2451\":\"Q9UFH2\",\"2452\":\"Q9UG63\",\"2453\":\"Q9UGJ1\",\"2454\":\"Q9UGN5\",\"2455\":\"Q9UGP8\",\"2456\":\"Q9UGR2\",\"2457\":\"Q9UGU0\",\"2458\":\"Q9UHB6\",\"2459\":\"Q9UHB9\",\"2460\":\"Q9UHD1\",\"2461\":\"Q9UHD8\",\"2462\":\"Q9UHG3\",\"2463\":\"Q9UHI6\",\"2464\":\"Q9UHQ9\",\"2465\":\"Q9UHR4\",\"2466\":\"Q9UHV9\",\"2467\":\"Q9UHX1\",\"2468\":\"Q9UI10\",\"2469\":\"Q9UI30\",\"2470\":\"Q9UI42\",\"2471\":\"Q9UID3\",\"2472\":\"Q9UIG0\",\"2473\":\"Q9UII4\",\"2474\":\"Q9UIQ6\",\"2475\":\"Q9UIV1\",\"2476\":\"Q9UJ83\",\"2477\":\"Q9UJS0\",\"2478\":\"Q9UJU6\",\"2479\":\"Q9UJV9\",\"2480\":\"Q9UJW0\",\"2481\":\"Q9UJX3\",\"2482\":\"Q9UJZ1\",\"2483\":\"Q9UK22\",\"2484\":\"Q9UK59\",\"2485\":\"Q9UK61\",\"2486\":\"Q9UK76\",\"2487\":\"Q9UKD2\",\"2488\":\"Q9UKF6\",\"2489\":\"Q9UKJ3\",\"2490\":\"Q9UKK9\",\"2491\":\"Q9UKM9\",\"2492\":\"Q9UKN8\",\"2493\":\"Q9UKS6\",\"2494\":\"Q9UKV3\",\"2495\":\"Q9UKV8\",\"2496\":\"Q9UKX7\",\"2497\":\"Q9UKY7\",\"2498\":\"Q9UKZ1\",\"2499\":\"Q9UL12\",\"2500\":\"Q9UL25\",\"2501\":\"Q9UL46\",\"2502\":\"Q9ULC3\",\"2503\":\"Q9ULC4\",\"2504\":\"Q9ULF5\",\"2505\":\"Q9ULG1\",\"2506\":\"Q9ULK4\",\"2507\":\"Q9ULL0\",\"2508\":\"Q9ULU4\",\"2509\":\"Q9ULV4\",\"2510\":\"Q9ULX3\",\"2511\":\"Q9UM00\",\"2512\":\"Q9UMN6\",\"2513\":\"Q9UMS4\",\"2514\":\"Q9UMX0\",\"2515\":\"Q9UMX5\",\"2516\":\"Q9UMY4\",\"2517\":\"Q9UN37\",\"2518\":\"Q9UN86\",\"2519\":\"Q9UNF0\",\"2520\":\"Q9UNF1\",\"2521\":\"Q9UNH7\",\"2522\":\"Q9UNI6\",\"2523\":\"Q9UNM6\",\"2524\":\"Q9UNN8\",\"2525\":\"Q9UNQ0\",\"2526\":\"Q9UNQ2\",\"2527\":\"Q9UNX4\",\"2528\":\"Q9UP95\",\"2529\":\"Q9UPN3\",\"2530\":\"Q9UPN4\",\"2531\":\"Q9UPN9\",\"2532\":\"Q9UPQ0\",\"2533\":\"Q9UPQ9\",\"2534\":\"Q9UPT5\",\"2535\":\"Q9UPT8\",\"2536\":\"Q9UQ13\",\"2537\":\"Q9UQ35\",\"2538\":\"Q9UQ80\",\"2539\":\"Q9UQB8\",\"2540\":\"Q9UQE7\",\"2541\":\"Q9Y217\",\"2542\":\"Q9Y224\",\"2543\":\"Q9Y230\",\"2544\":\"Q9Y237\",\"2545\":\"Q9Y262\",\"2546\":\"Q9Y263\",\"2547\":\"Q9Y265\",\"2548\":\"Q9Y266\",\"2549\":\"Q9Y276\",\"2550\":\"Q9Y277\",\"2551\":\"Q9Y282\",\"2552\":\"Q9Y285\",\"2553\":\"Q9Y295\",\"2554\":\"Q9Y296\",\"2555\":\"Q9Y2A7\",\"2556\":\"Q9Y2B0\",\"2557\":\"Q9Y2D5\",\"2558\":\"Q9Y2K7\",\"2559\":\"Q9Y2L1\",\"2560\":\"Q9Y2P8\",\"2561\":\"Q9Y2Q3\",\"2562\":\"Q9Y2Q5\",\"2563\":\"Q9Y2Q9\",\"2564\":\"Q9Y2R5\",\"2565\":\"Q9Y2R9\",\"2566\":\"Q9Y2S7\",\"2567\":\"Q9Y2T2\",\"2568\":\"Q9Y2U8\",\"2569\":\"Q9Y2W1\",\"2570\":\"Q9Y2W2\",\"2571\":\"Q9Y2X3\",\"2572\":\"Q9Y2Z0\",\"2573\":\"Q9Y2Z4\",\"2574\":\"Q9Y305\",\"2575\":\"Q9Y314\",\"2576\":\"Q9Y320\",\"2577\":\"Q9Y333\",\"2578\":\"Q9Y371\",\"2579\":\"Q9Y383;Q9Y383-3;Q9Y383-2;Q96HJ9-2\",\"2580\":\"Q9Y394\",\"2581\":\"Q9Y399\",\"2582\":\"Q9Y3A5\",\"2583\":\"Q9Y3A6\",\"2584\":\"Q9Y3B2\",\"2585\":\"Q9Y3B4\",\"2586\":\"Q9Y3B7\",\"2587\":\"Q9Y3C6\",\"2588\":\"Q9Y3D3\",\"2589\":\"Q9Y3D6\",\"2590\":\"Q9Y3D9\",\"2591\":\"Q9Y3E5\",\"2592\":\"Q9Y3F4\",\"2593\":\"Q9Y3I0\",\"2594\":\"Q9Y3T9\",\"2595\":\"Q9Y3U8\",\"2596\":\"Q9Y3Y2\",\"2597\":\"Q9Y446\",\"2598\":\"Q9Y450\",\"2599\":\"Q9Y490\",\"2600\":\"Q9Y4A5\",\"2601\":\"Q9Y4B5\",\"2602\":\"Q9Y4D7\",\"2603\":\"Q9Y4D8\",\"2604\":\"Q9Y4F1\",\"2605\":\"Q9Y4L1\",\"2606\":\"Q9Y4P3\",\"2607\":\"Q9Y4W2\",\"2608\":\"Q9Y4W6\",\"2609\":\"Q9Y512\",\"2610\":\"Q9Y520\",\"2611\":\"Q9Y530\",\"2612\":\"Q9Y5A9\",\"2613\":\"Q9Y5B9\",\"2614\":\"Q9Y5J1\",\"2615\":\"Q9Y5J7\",\"2616\":\"Q9Y5K5\",\"2617\":\"Q9Y5K6\",\"2618\":\"Q9Y5L4\",\"2619\":\"Q9Y5M8\",\"2620\":\"Q9Y5R8\",\"2621\":\"Q9Y5S2\",\"2622\":\"Q9Y5S9\",\"2623\":\"Q9Y5U9\",\"2624\":\"Q9Y5X1\",\"2625\":\"Q9Y5X3\",\"2626\":\"Q9Y606\",\"2627\":\"Q9Y617\",\"2628\":\"Q9Y618\",\"2629\":\"Q9Y620\",\"2630\":\"Q9Y624\",\"2631\":\"Q9Y639\",\"2632\":\"Q9Y673\",\"2633\":\"Q9Y676\",\"2634\":\"Q9Y678\",\"2635\":\"Q9Y679\",\"2636\":\"Q9Y696\",\"2637\":\"Q9Y697\",\"2638\":\"Q9Y6A9\",\"2639\":\"Q9Y6C9\",\"2640\":\"Q9Y6D5\",\"2641\":\"Q9Y6E2\",\"2642\":\"Q9Y6G9\",\"2643\":\"Q9Y6H1;Q5T1J5\",\"2644\":\"Q9Y6I9\",\"2645\":\"Q9Y6K0\",\"2646\":\"Q9Y6K5\",\"2647\":\"Q9Y6M0\",\"2648\":\"Q9Y6M1\",\"2649\":\"Q9Y6M5\",\"2650\":\"Q9Y6M7\",\"2651\":\"Q9Y6N5\",\"2652\":\"Q9Y6W5\",\"2653\":\"Q9Y6Y8\"},\"Gene names\":{\"0\":\"GATD3A;GATD3B\",\"1\":\"RBM47\",\"2\":\"ESYT2\",\"3\":\"ILVBL\",\"4\":\"SH3PXD2B\",\"5\":\"NBAS\",\"6\":\"VWA8\",\"7\":\"GTPBP10\",\"8\":\"CNOT1\",\"9\":\"FAM83G\",\"10\":\"SOWAHB\",\"11\":\"FBLL1\",\"12\":\"SMCHD1\",\"13\":\"TMEM200C\",\"14\":\"RGPD3;RGPD4\",\"15\":\"SRRM3\",\"16\":\"ZSWIM8\",\"17\":\"C4orf54\",\"18\":\"NACA;NACA\",\"19\":\"AGPS\",\"20\":\"KIF2A\",\"21\":\"PDLIM1\",\"22\":\"ACOT7\",\"23\":\"MYO1C\",\"24\":\"SNAP23\",\"25\":\"GTPBP1\",\"26\":\"STXBP3\",\"27\":\"AP3B1\",\"28\":\"NDUFS8\",\"29\":\"PSMD11\",\"30\":\"PSMD12\",\"31\":\"PGRMC1\",\"32\":\"SUPT5H\",\"33\":\"CLIC1\",\"34\":\"EIF3F\",\"35\":\"PDHX\",\"36\":\"WASL\",\"37\":\"IPO5\",\"38\":\"POLRMT\",\"39\":\"IGF2BP3\",\"40\":\"DNM1L\",\"41\":\"RTCA\",\"42\":\"PIK3C2A\",\"43\":\"IFRD1\",\"44\":\"GOLIM4\",\"45\":\"AGRN\",\"46\":\"PLOD2\",\"47\":\"EXOC5\",\"48\":\"BIN1\",\"49\":\"KPNA3;KPNA4\",\"50\":\"PES1\",\"51\":\"SDCBP\",\"52\":\"NOP56\",\"53\":\"DDX3X;DDX3Y\",\"54\":\"PODXL\",\"55\":\"CCN1\",\"56\":\"PIK3C2B\",\"57\":\"MAN2B1\",\"58\":\"PDXK\",\"59\":\"SCD\",\"60\":\"ARID1A\",\"61\":\"NDUFAB1\",\"62\":\"UBFD1\",\"63\":\"COPE\",\"64\":\"AP3D1\",\"65\":\"TOR1A\",\"66\":\"ADAM10\",\"67\":\"EI24\",\"68\":\"KMT2D\",\"69\":\"PDCD5\",\"70\":\"SLC9A3R1\",\"71\":\"TPP1\",\"72\":\"TCERG1\",\"73\":\"NDC80\",\"74\":\"PSMA7\",\"75\":\"SCAMP3\",\"76\":\"PCDH17\",\"77\":\"TIMM23;TIMM23B\",\"78\":\"CASK\",\"79\":\"MYL12A;MYL12B;MYL9\",\"80\":\"HGS\",\"81\":\"AURKA\",\"82\":\"RAB29\",\"83\":\"PPP1R12A\",\"84\":\"SLC27A2\",\"85\":\"HNRNPDL\",\"86\":\"XPO1\",\"87\":\"SPTBN2\",\"88\":\"PLXNB2\",\"89\":\"U2SURP\",\"90\":\"PFAS\",\"91\":\"KIAA0391\",\"92\":\"NPC1\",\"93\":\"DEGS1\",\"94\":\"SCAMP1\",\"95\":\"ARPC1B\",\"96\":\"ARPC2\",\"97\":\"POLR1C\",\"98\":\"TRIM24\",\"99\":\"PGRMC2\",\"100\":\"PFDN6\",\"101\":\"NKRF\",\"102\":\"GNPAT\",\"103\":\"LAMA5\",\"104\":\"MATN3\",\"105\":\"SURF4\",\"106\":\"SPTLC1\",\"107\":\"SPTLC2\",\"108\":\"OGT\",\"109\":\"PMM2\",\"110\":\"HMGB3\",\"111\":\"INPPL1\",\"112\":\"EIF3D\",\"113\":\"EIF3H\",\"114\":\"NVL\",\"115\":\"BCAT2\",\"116\":\"STX7\",\"117\":\"TNRC18\",\"118\":\"SLC16A3\",\"119\":\"ABCC4\",\"120\":\"ABCC5\",\"121\":\"ARPC5\",\"122\":\"TAPBP\",\"123\":\"DHX15\",\"124\":\"RNMT\",\"125\":\"CYB5B\",\"126\":\"PRPF4\",\"127\":\"PHGDH\",\"128\":\"DYNC1LI2\",\"129\":\"PSMD3\",\"130\":\"SART1\",\"131\":\"GPAA1\",\"132\":\"EEF1E1\",\"133\":\"HNRNPR\",\"134\":\"PRPF3\",\"135\":\"TPD52L2\",\"136\":\"EIF4G3\",\"137\":\"PPIH\",\"138\":\"EPB41L2\",\"139\":\"TGOLN2\",\"140\":\"DENR\",\"141\":\"TIMM44\",\"142\":\"TRAPPC3\",\"143\":\"PLRG1\",\"144\":\"PRC1\",\"145\":\"ZNF207\",\"146\":\"ASNA1\",\"147\":\"BUB3\",\"148\":\"ACTN4\",\"149\":\"AP1G1\",\"150\":\"STX6\",\"151\":\"NARS\",\"152\":\"MYO1B\",\"153\":\"SLC25A17\",\"154\":\"NUDT21\",\"155\":\"LANCL1\",\"156\":\"STRN\",\"157\":\"RRP9\",\"158\":\"AKAP8\",\"159\":\"IDH3B\",\"160\":\"NRDC\",\"161\":\"CALU\",\"162\":\"AHCYL1;AHCYL2\",\"163\":\"RAD21\",\"164\":\"DHX16\",\"165\":\"MED14\",\"166\":\"PCDH7\",\"167\":\"SMARCA5\",\"168\":\"URB1\",\"169\":\"AQR\",\"170\":\"OPA1\",\"171\":\"KIF1B\",\"172\":\"KDM1A\",\"173\":\"FADS1\",\"174\":\"ACSL4\",\"175\":\"SNX3\",\"176\":\"STX10\",\"177\":\"SYNCRIP\",\"178\":\"PLOD3\",\"179\":\"EIF4E2\",\"180\":\"SELENOF\",\"181\":\"PLIN3\",\"182\":\"KPNA6;KPNA5\",\"183\":\"UGDH\",\"184\":\"CTNND1\",\"185\":\"EIF1;EIF1B\",\"186\":\"SNX2\",\"187\":\"DPM1\",\"188\":\"USO1\",\"189\":\"HIST1H2BL;HIST1H2BM;HIST1H2BN;HIST1H2BH;HIST2H2BF;HIST1H2BI;HIST1H2BD;H2BFS;HIST1H2BK\",\"190\":\"PQBP1\",\"191\":\"DKC1\",\"192\":\"EIF5B\",\"193\":\"EDF1\",\"194\":\"DNAJA2\",\"195\":\"NBN\",\"196\":\"ABCB7\",\"197\":\"SRGAP2\",\"198\":\"IGSF3\",\"199\":\"WDR1\",\"200\":\"ROCK2\",\"201\":\"CLASP2\",\"202\":\"PTCD1\",\"203\":\"COBL\",\"204\":\"CPNE3\",\"205\":\"HIP1R\",\"206\":\"RNF40\",\"207\":\"ZC3H11A\",\"208\":\"CLUH\",\"209\":\"DNAJC13\",\"210\":\"CNOT3\",\"211\":\"ANKRD17\",\"212\":\"NDUFS2\",\"213\":\"PDCD6\",\"214\":\"MPDU1\",\"215\":\"H2AFY\",\"216\":\"FLNB\",\"217\":\"NCOR1\",\"218\":\"NDUFS6\",\"219\":\"CS\",\"220\":\"SEC22B\",\"221\":\"MTX2\",\"222\":\"VPS26A\",\"223\":\"PMPCB\",\"224\":\"MED24\",\"225\":\"CRLF1\",\"226\":\"PSIP1\",\"227\":\"ERLIN1\",\"228\":\"NDUFS3\",\"229\":\"ECI2\",\"230\":\"EED\",\"231\":\"BANF1\",\"232\":\"SF3B1\",\"233\":\"CSDE1\",\"234\":\"PRKRA\",\"235\":\"MYCBP2\",\"236\":\"NPM3\",\"237\":\"ERAL1\",\"238\":\"SNRNP200\",\"239\":\"SURF6\",\"240\":\"UTP20\",\"241\":\"NUP155\",\"242\":\"RP2\",\"243\":\"CRTAP\",\"244\":\"SLC25A12\",\"245\":\"PALM\",\"246\":\"ATP6AP2\",\"247\":\"CDC123\",\"248\":\"EIF3G\",\"249\":\"EIF3J\",\"250\":\"ZMPSTE24\",\"251\":\"IDH1\",\"252\":\"SCO1\",\"253\":\"BCAS2\",\"254\":\"DNAJC8\",\"255\":\"ATP5PD\",\"256\":\"FLOT1\",\"257\":\"ATP5MG\",\"258\":\"CPD\",\"259\":\"GLRX3\",\"260\":\"RSL1D1\",\"261\":\"WFS1\",\"262\":\"CLPX\",\"263\":\"SNCG\",\"264\":\"SRP72\",\"265\":\"DDAH1\",\"266\":\"URI1\",\"267\":\"STK10\",\"268\":\"LTN1\",\"269\":\"TOMM70\",\"270\":\"UFL1\",\"271\":\"SORBS2\",\"272\":\"SUN1\",\"273\":\"ERLIN2\",\"274\":\"PRPF6\",\"275\":\"ENDOD1\",\"276\":\"GLS\",\"277\":\"SOGA1\",\"278\":\"AP2A2\",\"279\":\"SEC31A\",\"280\":\"PRSS23\",\"281\":\"ZFPL1\",\"282\":\"ELP1\",\"283\":\"RTN3\",\"284\":\"LETM1\",\"285\":\"ZRANB2\",\"286\":\"LUC7L3\",\"287\":\"KIF4A;KIF4B\",\"288\":\"VAPB\",\"289\":\"MPZL1\",\"290\":\"NDUFA10\",\"291\":\"FKBP9\",\"292\":\"PAPSS2;PAPSS1\",\"293\":\"SMC2\",\"294\":\"FARS2\",\"295\":\"IPO7\",\"296\":\"SVIL\",\"297\":\"AHSA1\",\"298\":\"PARN\",\"299\":\"SGPL1\",\"300\":\"SEC24A\",\"301\":\"SEC24B\",\"302\":\"ETHE1\",\"303\":\"ACSL3\",\"304\":\"POLR1A\",\"305\":\"ECEL1\",\"306\":\"HERC2\",\"307\":\"SNAP29\",\"308\":\"OXSR1\",\"309\":\"PTBP3\",\"310\":\"AP2A1\",\"311\":\"BAG2\",\"312\":\"MAP4K4\",\"313\":\"AIFM1\",\"314\":\"ABHD16A\",\"315\":\"TXNDC12\",\"316\":\"TRUB2\",\"317\":\"TOP3B\",\"318\":\"AGR2\",\"319\":\"NDUFB10\",\"320\":\"CLPTM1\",\"321\":\"TOMM40\",\"322\":\"PAK4\",\"323\":\"LDHA\",\"324\":\"GLUD1;GLUD2\",\"325\":\"CYB5R3\",\"326\":\"GSR\",\"327\":\"MT-CO2\",\"328\":\"SOD1\",\"329\":\"PNP\",\"330\":\"HPRT1\",\"331\":\"GOT2\",\"332\":\"EGFR\",\"333\":\"PGK1\",\"334\":\"ASS1\",\"335\":\"NRAS\",\"336\":\"LDLR\",\"337\":\"TGFB1\",\"338\":\"HLA-A\",\"339\":\"COL1A1\",\"340\":\"COL2A1\",\"341\":\"COL3A1\",\"342\":\"COL4A1\",\"343\":\"LMNA\",\"344\":\"ALB\",\"345\":\"TFRC\",\"346\":\"LTF\",\"347\":\"VTN\",\"348\":\"CAT\",\"349\":\"GBA\",\"350\":\"ALDOA\",\"351\":\"CSTB\",\"352\":\"ANXA1\",\"353\":\"APOB\",\"354\":\"SOD2\",\"355\":\"OAT\",\"356\":\"KRT1\",\"357\":\"GAPDH\",\"358\":\"HSPB1\",\"359\":\"TYMS\",\"360\":\"RPN1\",\"361\":\"RPN2\",\"362\":\"GNAI2\",\"363\":\"HIST1H2AJ;HIST1H2AH;H2AFJ;HIST2H2AC;HIST1H2AC;HIST3H2A;HIST2H2AA4;HIST1H2AD;HIST1H2AM;HIST1H2AE\",\"364\":\"SLC4A2\",\"365\":\"ATP1A1\",\"366\":\"ATP1B1\",\"367\":\"APP\",\"368\":\"SLC25A5\",\"369\":\"ALPP;ALPG\",\"370\":\"EIF2S1\",\"371\":\"ICAM1\",\"372\":\"RPLP1\",\"373\":\"RPLP2\",\"374\":\"RPLP0\",\"375\":\"SSB\",\"376\":\"ITGB1\",\"377\":\"KRT18\",\"378\":\"KRT8\",\"379\":\"COL5A2\",\"380\":\"FYN\",\"381\":\"PTMA\",\"382\":\"CDK1\",\"383\":\"ATP5F1B\",\"384\":\"S100A6\",\"385\":\"EIF4E\",\"386\":\"ENO1\",\"387\":\"GPI\",\"388\":\"NPM1\",\"389\":\"TPM3\",\"390\":\"ITGAV\",\"391\":\"HEXA\",\"392\":\"EPHX1\",\"393\":\"LDHB\",\"394\":\"P4HB\",\"395\":\"CTSD\",\"396\":\"ANXA2;ANXA2P2\",\"397\":\"TUBB\",\"398\":\"PSAP\",\"399\":\"HEXB\",\"400\":\"CTSL\",\"401\":\"PFN1\",\"402\":\"EPRS\",\"403\":\"CTSB\",\"404\":\"HSP90AA1\",\"405\":\"HNRNPC\",\"406\":\"UQCRH;UQCRHL\",\"407\":\"LAMB1\",\"408\":\"YES1\",\"409\":\"LYN\",\"410\":\"TPM2\",\"411\":\"FH\",\"412\":\"SP1\",\"413\":\"IGF1R\",\"414\":\"COL1A2\",\"415\":\"ANXA6\",\"416\":\"CD55\",\"417\":\"ABCB1\",\"418\":\"SLC3A2\",\"419\":\"GUSB\",\"420\":\"PFKM\",\"421\":\"HSP90AB1\",\"422\":\"SRPRA\",\"423\":\"PDHA1\",\"424\":\"COL4A2\",\"425\":\"CYC1\",\"426\":\"MET\",\"427\":\"MELTF\",\"428\":\"SNRNP70\",\"429\":\"VIM\",\"430\":\"RPS17\",\"431\":\"KRT7\",\"432\":\"GNAI3\",\"433\":\"ANXA5\",\"434\":\"RPSA\",\"435\":\"CD63\",\"436\":\"MRPL3\",\"437\":\"SNRPA\",\"438\":\"FGF2\",\"439\":\"ACAA1\",\"440\":\"SRP19\",\"441\":\"SNRPC\",\"442\":\"LGALS1\",\"443\":\"HMGB1;HMGB1P1\",\"444\":\"CLTA\",\"445\":\"ANXA4\",\"446\":\"CNP\",\"447\":\"HMOX1\",\"448\":\"DLD\",\"449\":\"HNRNPA1\",\"450\":\"SNRPA1\",\"451\":\"PARP1\",\"452\":\"POLA1\",\"453\":\"LTA4H\",\"454\":\"ALDOC\",\"455\":\"H2AFV;H2AFZ\",\"456\":\"CCDC175\",\"457\":\"PRSS56\",\"458\":\"HSPA1A;HSPA1B\",\"459\":\"U2AF1L5;U2AF1\",\"460\":\"CALM3;CALM2;CALM1\",\"461\":\"CSB-PGBD3\",\"462\":\"HIST1H1E\",\"463\":\"DLAT\",\"464\":\"PTPRF\",\"465\":\"TXN\",\"466\":\"COX5B\",\"467\":\"CTSA\",\"468\":\"MGST1\",\"469\":\"HSPD1\",\"470\":\"CLU\",\"471\":\"HSPA5\",\"472\":\"LAMC1\",\"473\":\"ACP2\",\"474\":\"HSPA8\",\"475\":\"SLC2A1\",\"476\":\"SLC2A3;SLC2A14\",\"477\":\"PDHB\",\"478\":\"DBT\",\"479\":\"RALA\",\"480\":\"RALB\",\"481\":\"LAMP1\",\"482\":\"ACADM\",\"483\":\"TOP1\",\"484\":\"TOP2A\",\"485\":\"G6PD\",\"486\":\"PC\",\"487\":\"DMD\",\"488\":\"MTHFD1\",\"489\":\"IGF2R\",\"490\":\"ADH5\",\"491\":\"PRPS2\",\"492\":\"PABPC1\",\"493\":\"PCNA\",\"494\":\"HARS\",\"495\":\"SLC25A6\",\"496\":\"IMPDH2\",\"497\":\"TPR\",\"498\":\"CKB\",\"499\":\"ANXA3\",\"500\":\"BCKDHA\",\"501\":\"ACTN1\",\"502\":\"XRCC6\",\"503\":\"XRCC5\",\"504\":\"UNG\",\"505\":\"COX4I1\",\"506\":\"IFI30\",\"507\":\"LAMP2\",\"508\":\"RNH1\",\"509\":\"EEF2\",\"510\":\"KRT10\",\"511\":\"PDIA4\",\"512\":\"P4HA1\",\"513\":\"TPT1\",\"514\":\"PLS3\",\"515\":\"ETFA\",\"516\":\"GYS1\",\"517\":\"PRKAR2A\",\"518\":\"COL11A2\",\"519\":\"CD59\",\"520\":\"MTHFD2\",\"521\":\"MIF\",\"522\":\"PRKCSH\",\"523\":\"FDPS\",\"524\":\"PKM\",\"525\":\"HSP90B1\",\"526\":\"CCNB1\",\"527\":\"SNRPB;SNRPN\",\"528\":\"IDE\",\"529\":\"COX6B1\",\"530\":\"HNRNPL\",\"531\":\"DARS\",\"532\":\"JUP\",\"533\":\"UQCRB\",\"534\":\"AKR1B1\",\"535\":\"GSPT1\",\"536\":\"B4GALT1\",\"537\":\"EZR\",\"538\":\"CD46\",\"539\":\"NME1\",\"540\":\"NQO1\",\"541\":\"GNS\",\"542\":\"RPS2\",\"543\":\"DSP\",\"544\":\"NPR1\",\"545\":\"CD44\",\"546\":\"CBR1\",\"547\":\"GLB1\",\"548\":\"NCK1\",\"549\":\"HIST1H1B\",\"550\":\"POR\",\"551\":\"ATP2A2\",\"552\":\"STMN1\",\"553\":\"YBX3\",\"554\":\"HMGA1\",\"555\":\"NPR3\",\"556\":\"UBTF\",\"557\":\"NDUFB7\",\"558\":\"PRKACA;PRKACB\",\"559\":\"PTPN2\",\"560\":\"CTPS1\",\"561\":\"DDX5\",\"562\":\"PFKL\",\"563\":\"LGALS3\",\"564\":\"PSMC3\",\"565\":\"TCP1\",\"566\":\"PTPN1\",\"567\":\"RPL35A\",\"568\":\"ITGB5\",\"569\":\"ARF4\",\"570\":\"RPL7\",\"571\":\"VCL\",\"572\":\"SON\",\"573\":\"NELFE\",\"574\":\"RPL17\",\"575\":\"PGAM1\",\"576\":\"RCC1\",\"577\":\"SDC1\",\"578\":\"ATP5PF\",\"579\":\"XRCC1\",\"580\":\"NCL\",\"581\":\"POLR2E\",\"582\":\"NDUFV2\",\"583\":\"ERCC3\",\"584\":\"EIF2AK2\",\"585\":\"SRM\",\"586\":\"CSNK2A2\",\"587\":\"ATP2B1\",\"588\":\"EIF2S2\",\"589\":\"ANXA7\",\"590\":\"BTF3\",\"591\":\"RAB4A\",\"592\":\"RAB5A\",\"593\":\"RAB6A\",\"594\":\"PSMB1\",\"595\":\"M6PR\",\"596\":\"COX5A\",\"597\":\"LMNB1\",\"598\":\"CAST\",\"599\":\"COL9A1\",\"600\":\"COL5A1\",\"601\":\"FLG\",\"602\":\"GSTM3\",\"603\":\"ATP6V1B2\",\"604\":\"CSRP1\",\"605\":\"FLNA\",\"606\":\"NF1\",\"607\":\"ACO1\",\"608\":\"VDAC1\",\"609\":\"SDHB\",\"610\":\"COMT\",\"611\":\"MMUT\",\"612\":\"OSBP\",\"613\":\"PCMT1\",\"614\":\"FBL\",\"615\":\"GART\",\"616\":\"PAICS\",\"617\":\"SCP2\",\"618\":\"UBA1\",\"619\":\"NME2\",\"620\":\"FDXR\",\"621\":\"HNRNPA2B1\",\"622\":\"UQCRC2\",\"623\":\"FBLN1\",\"624\":\"TCEA1\",\"625\":\"ITGA6\",\"626\":\"SFPQ\",\"627\":\"TUBG1;TUBG2\",\"628\":\"PPIB\",\"629\":\"ME2\",\"630\":\"WARS\",\"631\":\"RPS3\",\"632\":\"JAK1\",\"633\":\"AHCY\",\"634\":\"CFL1\",\"635\":\"EIF4B\",\"636\":\"ATP2B4\",\"637\":\"DTYMK\",\"638\":\"RRM1\",\"639\":\"EEF1B2\",\"640\":\"ATP5PB\",\"641\":\"ACP1\",\"642\":\"ACAT1\",\"643\":\"POLR2A\",\"644\":\"CDK2\",\"645\":\"MCM3\",\"646\":\"MPST\",\"647\":\"LAMA1\",\"648\":\"RPS12\",\"649\":\"BRD2\",\"650\":\"DNAJB1\",\"651\":\"ATP5F1A\",\"652\":\"PSMA1\",\"653\":\"PSMA2\",\"654\":\"PSMA3\",\"655\":\"PSMA4\",\"656\":\"ITGA3\",\"657\":\"MSN\",\"658\":\"DDX6\",\"659\":\"DNMT1\",\"660\":\"U2AF2\",\"661\":\"RPL13\",\"662\":\"IVD\",\"663\":\"S100A4\",\"664\":\"HMGB2\",\"665\":\"PTBP1\",\"666\":\"TARS\",\"667\":\"VARS\",\"668\":\"EEF1G\",\"669\":\"FKBP2\",\"670\":\"STOM\",\"671\":\"AK4\",\"672\":\"YWHAQ\",\"673\":\"RPL10;RPL10L\",\"674\":\"RPA1\",\"675\":\"APEX1\",\"676\":\"CAD\",\"677\":\"CALR\",\"678\":\"MAP4\",\"679\":\"CANX\",\"680\":\"PSMA5\",\"681\":\"PSMB4\",\"682\":\"PSMB5\",\"683\":\"ABCD3\",\"684\":\"NDUFS1\",\"685\":\"POLD1\",\"686\":\"LAP3\",\"687\":\"TPP2\",\"688\":\"EPHA2\",\"689\":\"SHC1\",\"690\":\"CRABP2\",\"691\":\"TKT\",\"692\":\"EEF1D\",\"693\":\"MARCKS\",\"694\":\"GNA11\",\"695\":\"ERP29\",\"696\":\"PRDX6\",\"697\":\"BLVRB\",\"698\":\"PRDX5\",\"699\":\"DDT;DDTL\",\"700\":\"PRDX3\",\"701\":\"ATP5F1D\",\"702\":\"RPL12\",\"703\":\"ECHS1\",\"704\":\"PEBP1\",\"705\":\"PDIA3\",\"706\":\"PPP2R1A\",\"707\":\"CDC27\",\"708\":\"PPIF\",\"709\":\"NMT1\",\"710\":\"HLA-C;HLA-C;HLA-C;HLA-C;HLA-C;HLA-C;HLA-C;HLA-C\",\"711\":\"HMOX2\",\"712\":\"LRPAP1\",\"713\":\"SERPINB1\",\"714\":\"SLC7A1\",\"715\":\"ALDH1B1\",\"716\":\"SDHA\",\"717\":\"MAT2A\",\"718\":\"HOXD11\",\"719\":\"CPS1\",\"720\":\"TIA1\",\"721\":\"DNAJA1\",\"722\":\"UQCRC1\",\"723\":\"HIBADH\",\"724\":\"ATIC\",\"725\":\"HNRNPH3\",\"726\":\"HNRNPH1\",\"727\":\"YWHAB\",\"728\":\"SFN\",\"729\":\"STIP1\",\"730\":\"S100A11\",\"731\":\"L1CAM\",\"732\":\"PRDX2\",\"733\":\"PYCR1\",\"734\":\"HPD\",\"735\":\"RPL9P9\",\"736\":\"CD70\",\"737\":\"KIF5B\",\"738\":\"CSTF2\",\"739\":\"DUT\",\"740\":\"ABCC1\",\"741\":\"ABCD1\",\"742\":\"MCM4\",\"743\":\"MCM5\",\"744\":\"MCM7\",\"745\":\"SDC2\",\"746\":\"SHMT1\",\"747\":\"SHMT2\",\"748\":\"HSPA4\",\"749\":\"CTNNA1\",\"750\":\"PHB\",\"751\":\"SERPINB6\",\"752\":\"RDX\",\"753\":\"RPA3\",\"754\":\"RFC4\",\"755\":\"RFC2\",\"756\":\"RFC1\",\"757\":\"RPL22\",\"758\":\"GTF2F1\",\"759\":\"SPR\",\"760\":\"KRT9\",\"761\":\"AGL\",\"762\":\"MYH9\",\"763\":\"MYH10\",\"764\":\"COPB2\",\"765\":\"SOAT1\",\"766\":\"BSG\",\"767\":\"FUS\",\"768\":\"NUP214\",\"769\":\"DEK\",\"770\":\"PSMC2\",\"771\":\"ATP5F1C\",\"772\":\"ATP6V1E1\",\"773\":\"CPOX\",\"774\":\"RPL4\",\"775\":\"LONP1\",\"776\":\"PGM1\",\"777\":\"PPP1CC\",\"778\":\"TGFBR1\",\"779\":\"DLST\",\"780\":\"GPX4\",\"781\":\"SRP14\",\"782\":\"NUP62\",\"783\":\"FDFT1\",\"784\":\"TAGLN2\",\"785\":\"TALDO1\",\"786\":\"ETFB\",\"787\":\"RBMX\",\"788\":\"GGCX\",\"789\":\"ATP6V1A\",\"790\":\"HSPA9\",\"791\":\"EIF4A3\",\"792\":\"RPS19\",\"793\":\"RPL3\",\"794\":\"DDOST\",\"795\":\"ANP32A\",\"796\":\"FEN1\",\"797\":\"CUX1\",\"798\":\"CAPG\",\"799\":\"TXLNA\",\"800\":\"CCT6A\",\"801\":\"RPL13A;RPL13AP3\",\"802\":\"ARL1\",\"803\":\"MLH1\",\"804\":\"USP8\",\"805\":\"MDH1\",\"806\":\"MDH2\",\"807\":\"RFC5\",\"808\":\"RFC3\",\"809\":\"HADHA\",\"810\":\"EIF2S3;EIF2S3B\",\"811\":\"EIF2D\",\"812\":\"BUD31\",\"813\":\"NAA10\",\"814\":\"CSK\",\"815\":\"GARS\",\"816\":\"IARS\",\"817\":\"ECI1\",\"818\":\"TMPO\",\"819\":\"TMPO\",\"820\":\"MTREX\",\"821\":\"MTOR\",\"822\":\"PI4KA\",\"823\":\"RPS27\",\"824\":\"NCAPD3\",\"825\":\"LIFR\",\"826\":\"LRPPRC\",\"827\":\"ACAA2\",\"828\":\"RPL35\",\"829\":\"ECE1\",\"830\":\"SLC1A4\",\"831\":\"PAFAH1B1\",\"832\":\"MCAM\",\"833\":\"MATR3\",\"834\":\"MSH2\",\"835\":\"GPD2\",\"836\":\"SSR1\",\"837\":\"ALDH3B1\",\"838\":\"RANBP1\",\"839\":\"TSFM\",\"840\":\"VDAC2\",\"841\":\"CBX5\",\"842\":\"USP5\",\"843\":\"MKI67\",\"844\":\"RANGAP1\",\"845\":\"RECQL\",\"846\":\"NOP2\",\"847\":\"ATRX\",\"848\":\"NSF\",\"849\":\"RPL27A\",\"850\":\"RPL5\",\"851\":\"RPL21\",\"852\":\"RPL28\",\"853\":\"RPS9\",\"854\":\"RPS5\",\"855\":\"RPS10\",\"856\":\"UTRN\",\"857\":\"IQGAP1\",\"858\":\"GYG1\",\"859\":\"STT3A\",\"860\":\"CAPZA2\",\"861\":\"CAPZB\",\"862\":\"EIF1AX;EIF1AY\",\"863\":\"QARS\",\"864\":\"RPL29\",\"865\":\"UQCRFS1;UQCRFS1P1\",\"866\":\"ATP5PO\",\"867\":\"LIMS1\",\"868\":\"ARCN1\",\"869\":\"LSS\",\"870\":\"GCLM\",\"871\":\"PRRC2A\",\"872\":\"CCT5\",\"873\":\"PTDSS1\",\"874\":\"NES\",\"875\":\"HSPA13\",\"876\":\"CSNK1A1\",\"877\":\"IDH2\",\"878\":\"PITPNB\",\"879\":\"CD97\",\"880\":\"MARCKSL1\",\"881\":\"ALDH9A1\",\"882\":\"RPL34\",\"883\":\"LMAN1\",\"884\":\"NASP\",\"885\":\"FASN\",\"886\":\"CCT3\",\"887\":\"MRPL19\",\"888\":\"TUFM\",\"889\":\"ALDH7A1\",\"890\":\"CENPF\",\"891\":\"SRP9\",\"892\":\"AARS\",\"893\":\"CARS\",\"894\":\"HARS2\",\"895\":\"SARS\",\"896\":\"PSMB3\",\"897\":\"PSMB2\",\"898\":\"MCM2\",\"899\":\"ACADVL\",\"900\":\"TMED10\",\"901\":\"RBM25\",\"902\":\"NUP153\",\"903\":\"RANBP2\",\"904\":\"NDUFV1\",\"905\":\"GSK3A\",\"906\":\"GSK3B\",\"907\":\"GMPS\",\"908\":\"LIG3\",\"909\":\"MRE11\",\"910\":\"IDH3A\",\"911\":\"CRIP1\",\"912\":\"GDI2\",\"913\":\"EMD\",\"914\":\"CPT1A\",\"915\":\"SERPINH1\",\"916\":\"ST13;ST13P5;ST13P4\",\"917\":\"VASP\",\"918\":\"DNM2\",\"919\":\"METAP2\",\"920\":\"CDK9\",\"921\":\"LRBA\",\"922\":\"BCAM\",\"923\":\"PPT1\",\"924\":\"RPL14\",\"925\":\"CCT8\",\"926\":\"CCT4\",\"927\":\"ANXA11\",\"928\":\"FXR1\",\"929\":\"FXR2\",\"930\":\"RAB5C\",\"931\":\"RAB7A\",\"932\":\"RAB9A\",\"933\":\"RAB13\",\"934\":\"DAP3\",\"935\":\"MMP15\",\"936\":\"SMARCA4\",\"937\":\"IDH3G\",\"938\":\"SSR4\",\"939\":\"BCAP31\",\"940\":\"HCFC1\",\"941\":\"ALDH3A2\",\"942\":\"HSD17B4\",\"943\":\"PSMD7\",\"944\":\"CLCN7\",\"945\":\"VAMP7\",\"946\":\"HDGF\",\"947\":\"HNRNPA3\",\"948\":\"PGD\",\"949\":\"HNRNPM\",\"950\":\"KPNA2\",\"951\":\"AGFG1\",\"952\":\"HNRNPF\",\"953\":\"MSH6\",\"954\":\"KIF11\",\"955\":\"HK2\",\"956\":\"MRPL12\",\"957\":\"CAPZA1\",\"958\":\"CRIP2\",\"959\":\"NUP98\",\"960\":\"SLC25A1\",\"961\":\"ACLY\",\"962\":\"COL4A4\",\"963\":\"METAP1\",\"964\":\"SUCLG1\",\"965\":\"COPB1\",\"966\":\"COPA\",\"967\":\"CTSC\",\"968\":\"AP2S1\",\"969\":\"HCCS\",\"970\":\"SLC16A1\",\"971\":\"IST1\",\"972\":\"SEC24C\",\"973\":\"SUB1\",\"974\":\"BLM\",\"975\":\"RARS\",\"976\":\"YARS\",\"977\":\"USP14\",\"978\":\"HSPA2\",\"979\":\"ATP1B3\",\"980\":\"RAD23B\",\"981\":\"EPHB4\",\"982\":\"AK2\",\"983\":\"GAS1\",\"984\":\"ALDH18A1\",\"985\":\"NAPA\",\"986\":\"EIF5\",\"987\":\"SLC12A2\",\"988\":\"PSMD4\",\"989\":\"DRG2\",\"990\":\"CSE1L\",\"991\":\"VCP\",\"992\":\"HADHB\",\"993\":\"MANF\",\"994\":\"NAP1L1\",\"995\":\"ADAR\",\"996\":\"FOXA1\",\"997\":\"TPD52\",\"998\":\"SEC13\",\"999\":\"SNU13\",\"1000\":\"NPEPPS\",\"1001\":\"OXCT1\",\"1002\":\"EIF3B\",\"1003\":\"RRP1\",\"1004\":\"MARS\",\"1005\":\"ATP5ME\",\"1006\":\"EIF6\",\"1007\":\"NDUFA6\",\"1008\":\"PEX3\",\"1009\":\"TMEM33\",\"1010\":\"GEMIN4\",\"1011\":\"NUP107\",\"1012\":\"EEFSEC\",\"1013\":\"EPPK1\",\"1014\":\"ARPC4\",\"1015\":\"CD81\",\"1016\":\"TPI1\",\"1017\":\"EIF3E\",\"1018\":\"SEC61B\",\"1019\":\"UBE2G2\",\"1020\":\"MYL6\",\"1021\":\"ACTB;ACTG1\",\"1022\":\"EIF4A1\",\"1023\":\"RPS20\",\"1024\":\"PSMA6\",\"1025\":\"S100A10\",\"1026\":\"CDC42\",\"1027\":\"DSTN\",\"1028\":\"RAB8A\",\"1029\":\"SPCS3\",\"1030\":\"SRP54\",\"1031\":\"RAB2A;RAB2B\",\"1032\":\"RAB10\",\"1033\":\"UBE2D2;UBE2D3;UBE2D4;UBE2D1\",\"1034\":\"UBE2M\",\"1035\":\"UBE2N;UBE2NL\",\"1036\":\"RAB14\",\"1037\":\"ACTR3\",\"1038\":\"ACTR2\",\"1039\":\"ACTR1A\",\"1040\":\"COPS2\",\"1041\":\"ARF3;ARF1\",\"1042\":\"ABCE1\",\"1043\":\"RAP1B;A6NIZ1\",\"1044\":\"RAP2B\",\"1045\":\"RPS3A\",\"1046\":\"RPL26;RPL26L1\",\"1047\":\"PSME3\",\"1048\":\"RPL15\",\"1049\":\"MAGOHB;MAGOH\",\"1050\":\"RPL27\",\"1051\":\"ATP6V0D1\",\"1052\":\"RPL37A\",\"1053\":\"RHOA\",\"1054\":\"NAA20\",\"1055\":\"HSPE1\",\"1056\":\"SEC61A1\",\"1057\":\"STXBP1\",\"1058\":\"B2M\",\"1059\":\"DAD1\",\"1060\":\"NPC2\",\"1061\":\"COPZ1\",\"1062\":\"DCAF7\",\"1063\":\"WDR5\",\"1064\":\"AP1S1\",\"1065\":\"HNRNPK\",\"1066\":\"YWHAG\",\"1067\":\"RRAS2\",\"1068\":\"RPS7\",\"1069\":\"PPP1CA\",\"1070\":\"PPP1CB\",\"1071\":\"PSMC1\",\"1072\":\"PSMC5\",\"1073\":\"RPS8\",\"1074\":\"RPS15A\",\"1075\":\"RPS16\",\"1076\":\"YWHAE\",\"1077\":\"RPS14\",\"1078\":\"RPS23\",\"1079\":\"RPS18\",\"1080\":\"RPS29\",\"1081\":\"RPS13\",\"1082\":\"RPS11\",\"1083\":\"SNRPE\",\"1084\":\"SNRPD1\",\"1085\":\"SNRPD2\",\"1086\":\"SNRPD3\",\"1087\":\"ARF6\",\"1088\":\"PSMC6\",\"1089\":\"RPL7A\",\"1090\":\"ETF1\",\"1091\":\"CNBP\",\"1092\":\"RPS4X\",\"1093\":\"RHOB\",\"1094\":\"RPL23A\",\"1095\":\"RPS6\",\"1096\":\"HIST4H4\",\"1097\":\"RAB1A\",\"1098\":\"RAN\",\"1099\":\"RPL23\",\"1100\":\"RAP1A\",\"1101\":\"RPS15\",\"1102\":\"RPS24\",\"1103\":\"RPS25\",\"1104\":\"RPS26\",\"1105\":\"RPS28\",\"1106\":\"FAU\",\"1107\":\"GNB1\",\"1108\":\"GNB2\",\"1109\":\"RPL30\",\"1110\":\"RPL31\",\"1111\":\"RPL10A\",\"1112\":\"RPL32\",\"1113\":\"RPL11\",\"1114\":\"RPL8\",\"1115\":\"PPIA\",\"1116\":\"RPS27A;UBB;UBC\",\"1117\":\"TRA2B\",\"1118\":\"RAC1;RAC3;RAC2\",\"1119\":\"AP2B1\",\"1120\":\"GNAS;GNAS\",\"1121\":\"GNAI1\",\"1122\":\"YWHAZ\",\"1123\":\"PPP2R2A;PPP2R2D\",\"1124\":\"DYNLL1;DYNLL2\",\"1125\":\"RPL38\",\"1126\":\"SKP1\",\"1127\":\"RPS21\",\"1128\":\"EIF5A;EIF5AL1;EIF5A2\",\"1129\":\"RACK1\",\"1130\":\"UBE2I\",\"1131\":\"PPP2CA;PPP2CB\",\"1132\":\"YBX1\",\"1133\":\"SEC11A\",\"1134\":\"CSNK2B\",\"1135\":\"TPM4\",\"1136\":\"ACTC1;ACTG2;ACTA2\",\"1137\":\"EEF1A1;EEF1A1P5\",\"1138\":\"TUBA1B\",\"1139\":\"TUBA4A\",\"1140\":\"TUBB4B\",\"1141\":\"CSNK2A1;CSNK2A3\",\"1142\":\"HIST2H3D;HIST3H3;H3F3B;HIST1H3J;H3F3C\",\"1143\":\"HBA2\",\"1144\":\"CXADR\",\"1145\":\"EIF4G2\",\"1146\":\"RPP30\",\"1147\":\"GTF2I\",\"1148\":\"SRPK2\",\"1149\":\"CCT2\",\"1150\":\"OLR1\",\"1151\":\"RAE1\",\"1152\":\"GSTO1\",\"1153\":\"PRKDC\",\"1154\":\"NTHL1\",\"1155\":\"ADARB1\",\"1156\":\"NUCB2\",\"1157\":\"BASP1\",\"1158\":\"MRPS22\",\"1159\":\"MRPS25\",\"1160\":\"MRPS10\",\"1161\":\"MRPS5\",\"1162\":\"MRPS15\",\"1163\":\"MRPS34\",\"1164\":\"MRPS9\",\"1165\":\"SARNP\",\"1166\":\"LACTB\",\"1167\":\"LSM11\",\"1168\":\"RPL24\",\"1169\":\"ARF5\",\"1170\":\"ERH\",\"1171\":\"RHOG\",\"1172\":\"RPL19\",\"1173\":\"SRSF3\",\"1174\":\"DAB2\",\"1175\":\"VLDLR\",\"1176\":\"RBM10\",\"1177\":\"RBM3\",\"1178\":\"ATP2C1\",\"1179\":\"CYCS\",\"1180\":\"TFAM\",\"1181\":\"SLC25A3\",\"1182\":\"HDLBP\",\"1183\":\"PURA\",\"1184\":\"CLTC\",\"1185\":\"FKBP3\",\"1186\":\"REEP5\",\"1187\":\"SORD\",\"1188\":\"HNRNPU\",\"1189\":\"SPTBN1\",\"1190\":\"TIAL1\",\"1191\":\"SET;SETSIP\",\"1192\":\"SRSF2\",\"1193\":\"CAP1\",\"1194\":\"SLC7A5\",\"1195\":\"EXOSC10\",\"1196\":\"PFKP\",\"1197\":\"EWSR1\",\"1198\":\"COL4A3\",\"1199\":\"OCRL\",\"1200\":\"PLCB3\",\"1201\":\"ROR2\",\"1202\":\"AKAP17A\",\"1203\":\"DHODH\",\"1204\":\"OGDH\",\"1205\":\"KIF23\",\"1206\":\"COL7A1\",\"1207\":\"RPL18A\",\"1208\":\"FKBP4\",\"1209\":\"PLOD1\",\"1210\":\"NUCB1\",\"1211\":\"RPL6\",\"1212\":\"TOP2B\",\"1213\":\"SLC25A11\",\"1214\":\"DST\",\"1215\":\"CAV1\",\"1216\":\"KMT2A\",\"1217\":\"TNFAIP2\",\"1218\":\"LMNB2\",\"1219\":\"TAP1\",\"1220\":\"TAP2\",\"1221\":\"UBXN1\",\"1222\":\"EIF4G1\",\"1223\":\"KRT17\",\"1224\":\"NOTCH2\",\"1225\":\"GLO1\",\"1226\":\"SSBP1\",\"1227\":\"YWHAH\",\"1228\":\"PTK2\",\"1229\":\"SRSF11\",\"1230\":\"CALD1\",\"1231\":\"EN1\",\"1232\":\"PTPN11\",\"1233\":\"KDSR\",\"1234\":\"PPAT\",\"1235\":\"GFPT1\",\"1236\":\"PSME1\",\"1237\":\"APLP2\",\"1238\":\"FMR1\",\"1239\":\"PRDX1\",\"1240\":\"SOX4\",\"1241\":\"RPL18\",\"1242\":\"C1QBP\",\"1243\":\"CKAP4\",\"1244\":\"COL16A1\",\"1245\":\"KHDRBS1\",\"1246\":\"SRSF1\",\"1247\":\"ARHGAP1\",\"1248\":\"SRSF4\",\"1249\":\"DHX9\",\"1250\":\"CRYZ\",\"1251\":\"GOLGA2\",\"1252\":\"LGALS3BP\",\"1253\":\"PPID\",\"1254\":\"SSRP1\",\"1255\":\"CAMSAP2\",\"1256\":\"VAC14\",\"1257\":\"NSUN2\",\"1258\":\"RBBP4\",\"1259\":\"NCBP1\",\"1260\":\"EP300\",\"1261\":\"AHNAK\",\"1262\":\"HSPA14\",\"1263\":\"GALNT2\",\"1264\":\"AP1B1\",\"1265\":\"CPSF1\",\"1266\":\"BST2\",\"1267\":\"PMPCA\",\"1268\":\"WASHC5\",\"1269\":\"NUP160\",\"1270\":\"TBL3\",\"1271\":\"GTF3C1\",\"1272\":\"TWF1\",\"1273\":\"ASPH\",\"1274\":\"TFCP2\",\"1275\":\"AKAP13\",\"1276\":\"EFEMP1\",\"1277\":\"BPTF\",\"1278\":\"CDC20\",\"1279\":\"GRSF1\",\"1280\":\"SF3A3\",\"1281\":\"TP53BP1\",\"1282\":\"AIMP1\",\"1283\":\"ILF2\",\"1284\":\"ILF3\",\"1285\":\"LMAN2\",\"1286\":\"PTPRJ\",\"1287\":\"ELAVL2;ELAVL4\",\"1288\":\"TRAP1\",\"1289\":\"ANK3\",\"1290\":\"DLG1\",\"1291\":\"MYO1E\",\"1292\":\"NFX1\",\"1293\":\"CSTF3\",\"1294\":\"ECH1\",\"1295\":\"FLII\",\"1296\":\"MRPL28\",\"1297\":\"GPS1\",\"1298\":\"CHAF1A\",\"1299\":\"CHAF1B\",\"1300\":\"IK\",\"1301\":\"PRKAA1\",\"1302\":\"PPFIA1\",\"1303\":\"EIF2B5\",\"1304\":\"TARDBP\",\"1305\":\"HNRNPA0\",\"1306\":\"AIMP2\",\"1307\":\"PRDX4\",\"1308\":\"PAK2\",\"1309\":\"CBX3\",\"1310\":\"PSMD2\",\"1311\":\"DDX10\",\"1312\":\"DNAJC3\",\"1313\":\"SELENBP1\",\"1314\":\"SRSF9\",\"1315\":\"SRSF5\",\"1316\":\"SRSF6\",\"1317\":\"TRIM28\",\"1318\":\"G3BP1\",\"1319\":\"PABPC4\",\"1320\":\"GRB10\",\"1321\":\"MTA1\",\"1322\":\"PTPRS\",\"1323\":\"EIF3I\",\"1324\":\"UBE2V1\",\"1325\":\"MRPL49\",\"1326\":\"DYNC1I2\",\"1327\":\"ILK\",\"1328\":\"MSLN\",\"1329\":\"SNTB2\",\"1330\":\"TCOF1\",\"1331\":\"SF3B2\",\"1332\":\"PDAP1\",\"1333\":\"ADAM9\",\"1334\":\"ADAM15\",\"1335\":\"TMED1\",\"1336\":\"MYO9B\",\"1337\":\"TCIRG1\",\"1338\":\"PICALM\",\"1339\":\"SQSTM1\",\"1340\":\"MTX1\",\"1341\":\"TUBB3\",\"1342\":\"ASAH1\",\"1343\":\"HDAC1\",\"1344\":\"CAMK2G\",\"1345\":\"CAMK2D\",\"1346\":\"DCTN2\",\"1347\":\"SNW1\",\"1348\":\"STIM1\",\"1349\":\"TRA2A\",\"1350\":\"SNX1\",\"1351\":\"KRR1\",\"1352\":\"PWP1\",\"1353\":\"CUL1\",\"1354\":\"CUL3\",\"1355\":\"CUL4A\",\"1356\":\"RAB31\",\"1357\":\"RAB32\",\"1358\":\"MOGS\",\"1359\":\"THOC5\",\"1360\":\"SPTAN1\",\"1361\":\"GNL2\",\"1362\":\"DDX39B\",\"1363\":\"BYSL\",\"1364\":\"IDI1\",\"1365\":\"CDK13\",\"1366\":\"CKAP5\",\"1367\":\"CIRBP\",\"1368\":\"COTL1\",\"1369\":\"HNRNPD\",\"1370\":\"SCARB2\",\"1371\":\"IL18\",\"1372\":\"DAG1\",\"1373\":\"DSG2\",\"1374\":\"TRIM29\",\"1375\":\"BOP1\",\"1376\":\"UBE4A\",\"1377\":\"SEPT6\",\"1378\":\"TRIM14\",\"1379\":\"SAFB2\",\"1380\":\"EIF3A\",\"1381\":\"UBAP2L\",\"1382\":\"SCRIB\",\"1383\":\"MLEC\",\"1384\":\"DOCK1\",\"1385\":\"FHL2\",\"1386\":\"MRPL58\",\"1387\":\"DCTN1\",\"1388\":\"DYNC1H1\",\"1389\":\"EIF2B1\",\"1390\":\"EIF4A2\",\"1391\":\"MAP7\",\"1392\":\"CTTN\",\"1393\":\"FLOT2\",\"1394\":\"RCN2\",\"1395\":\"TRIM25\",\"1396\":\"FLNC\",\"1397\":\"FKBP8\",\"1398\":\"FAM50A\",\"1399\":\"GNA13\",\"1400\":\"CAPRIN1\",\"1401\":\"RBM39\",\"1402\":\"HLTF\",\"1403\":\"PDIA5\",\"1404\":\"DHX8\",\"1405\":\"MCM6\",\"1406\":\"ITPR2\",\"1407\":\"ITPR3\",\"1408\":\"ITPR1\",\"1409\":\"PUM1\",\"1410\":\"MDC1\",\"1411\":\"CLINT1\",\"1412\":\"SMC1A\",\"1413\":\"RRP1B\",\"1414\":\"PDCD11\",\"1415\":\"BMS1\",\"1416\":\"USP10\",\"1417\":\"MESD\",\"1418\":\"GANAB\",\"1419\":\"LBR\",\"1420\":\"MVP\",\"1421\":\"GOLGB1\",\"1422\":\"KIF22\",\"1423\":\"CHD4\",\"1424\":\"LASP1\",\"1425\":\"ZNF638\",\"1426\":\"KPNB1\",\"1427\":\"NOLC1\",\"1428\":\"NUMA1\",\"1429\":\"NAA25\",\"1430\":\"NCAPH\",\"1431\":\"SPCS2\",\"1432\":\"EMC2\",\"1433\":\"PSMD6\",\"1434\":\"MORF4L2\",\"1435\":\"SEPT2\",\"1436\":\"SART3\",\"1437\":\"NCAPD2\",\"1438\":\"SUZ12\",\"1439\":\"EFTUD2\",\"1440\":\"LARS2\",\"1441\":\"ARL6IP1\",\"1442\":\"RAB3GAP1\",\"1443\":\"KARS\",\"1444\":\"RRS1\",\"1445\":\"EIF4H\",\"1446\":\"KIF14\",\"1447\":\"WDR43\",\"1448\":\"ACOX1\",\"1449\":\"OXA1L\",\"1450\":\"PDIA6\",\"1451\":\"EBP\",\"1452\":\"PLEC\",\"1453\":\"PCM1\",\"1454\":\"PON2\",\"1455\":\"PPA1\",\"1456\":\"PTGES3\",\"1457\":\"NONO\",\"1458\":\"PWP2\",\"1459\":\"RAB35\",\"1460\":\"RNPS1\",\"1461\":\"RCN1\",\"1462\":\"TMED2\",\"1463\":\"PCBP1\",\"1464\":\"PCBP2\",\"1465\":\"ELOC\",\"1466\":\"ELOB\",\"1467\":\"RHEB\",\"1468\":\"DHCR24\",\"1469\":\"SF3B3\",\"1470\":\"PUM3\",\"1471\":\"RSU1\",\"1472\":\"SAFB\",\"1473\":\"SF3B4\",\"1474\":\"SF3A2\",\"1475\":\"RBMS2\",\"1476\":\"SEC23A\",\"1477\":\"SEC23B\",\"1478\":\"SF3A1\",\"1479\":\"SKIV2L\",\"1480\":\"SURF1\",\"1481\":\"MAPRE2\",\"1482\":\"SLC9A3R2\",\"1483\":\"TRAM1\",\"1484\":\"TSN\",\"1485\":\"TARBP2\",\"1486\":\"SF1\",\"1487\":\"TRIP10\",\"1488\":\"TRIP11\",\"1489\":\"TRIP13\",\"1490\":\"OASL\",\"1491\":\"TRIP4\",\"1492\":\"MAPRE1\",\"1493\":\"ELAVL1\",\"1494\":\"NSDHL\",\"1495\":\"SLC1A5\",\"1496\":\"TOMM34\",\"1497\":\"ITSN1\",\"1498\":\"NPTX1\",\"1499\":\"VAMP3\",\"1500\":\"ATP6AP1\",\"1501\":\"RAB11B;RAB11A\",\"1502\":\"ZYX\",\"1503\":\"SEPT7\",\"1504\":\"ADRM1\",\"1505\":\"PSMD5\",\"1506\":\"PKN2\",\"1507\":\"DDB1\",\"1508\":\"CDC37\",\"1509\":\"DPYSL2\",\"1510\":\"SYPL1\",\"1511\":\"RBBP7\",\"1512\":\"SRSF7\",\"1513\":\"CPSF6\",\"1514\":\"SMN2\",\"1515\":\"DBN1\",\"1516\":\"FSCN1\",\"1517\":\"DECR1\",\"1518\":\"MAN2A1\",\"1519\":\"NDUFA5\",\"1520\":\"CLPP\",\"1521\":\"TST\",\"1522\":\"NDUFA9\",\"1523\":\"PCK2\",\"1524\":\"UPP1\",\"1525\":\"DDR2\",\"1526\":\"HADH\",\"1527\":\"CYP51A1\",\"1528\":\"UGT8\",\"1529\":\"TXNRD1\",\"1530\":\"IMMT\",\"1531\":\"HNRNPUL2\",\"1532\":\"INF2\",\"1533\":\"PDS5A\",\"1534\":\"QSER1\",\"1535\":\"WASHC4\",\"1536\":\"TSR1\",\"1537\":\"TYSND1\",\"1538\":\"SMU1\",\"1539\":\"LRRFIP1\",\"1540\":\"P3H1\",\"1541\":\"MAP7D1\",\"1542\":\"TIMM50\",\"1543\":\"VPS26B\",\"1544\":\"NADK2\",\"1545\":\"HYDIN\",\"1546\":\"TBC1D10B\",\"1547\":\"ANO6\",\"1548\":\"CCDC58\",\"1549\":\"FAM98B\",\"1550\":\"PDCD4\",\"1551\":\"FNDC3B\",\"1552\":\"PHLDA2\",\"1553\":\"HSD17B12\",\"1554\":\"GLE1\",\"1555\":\"USP39\",\"1556\":\"AGK\",\"1557\":\"LACTB2\",\"1558\":\"HSP90AB4P\",\"1559\":\"SPRN\",\"1560\":\"TMEM97\",\"1561\":\"NOM1\",\"1562\":\"FSIP2\",\"1563\":\"DNAJC21\",\"1564\":\"SH3D19\",\"1565\":\"NOMO2;NOMO3\",\"1566\":\"EARS2\",\"1567\":\"MIA3\",\"1568\":\"PITRM1\",\"1569\":\"PRRC2B\",\"1570\":\"RRP12\",\"1571\":\"COA6\",\"1572\":\"TOR1AIP1\",\"1573\":\"AARS2\",\"1574\":\"SPECC1\",\"1575\":\"DNTTIP2\",\"1576\":\"NUP188\",\"1577\":\"HP1BP3\",\"1578\":\"CEP170\",\"1579\":\"NHSL1\",\"1580\":\"FNBP1L\",\"1581\":\"THEM4\",\"1582\":\"FKBP15\",\"1583\":\"GPATCH4\",\"1584\":\"KIAA1217\",\"1585\":\"MRPL2\",\"1586\":\"UBAP2\",\"1587\":\"ACBD5\",\"1588\":\"RBM26\",\"1589\":\"WLS\",\"1590\":\"TUT4\",\"1591\":\"ATPAF1\",\"1592\":\"AHDC1\",\"1593\":\"MEI1\",\"1594\":\"EMC10\",\"1595\":\"RIF1\",\"1596\":\"VPS53\",\"1597\":\"CEP350\",\"1598\":\"RPRD2\",\"1599\":\"MARC1\",\"1600\":\"PRPF38B\",\"1601\":\"RNF20\",\"1602\":\"ZNF318\",\"1603\":\"CDKAL1\",\"1604\":\"FOCAD\",\"1605\":\"GPR107\",\"1606\":\"DAB2IP\",\"1607\":\"ECPAS\",\"1608\":\"NAA35\",\"1609\":\"CARMIL1\",\"1610\":\"CD276\",\"1611\":\"RNF213\",\"1612\":\"WASHC2A;WASHC2C\",\"1613\":\"FAM91A1\",\"1614\":\"ZNF385C\",\"1615\":\"MAP1S\",\"1616\":\"ARL6IP4\",\"1617\":\"DIEXF\",\"1618\":\"TNS3\",\"1619\":\"INTS3\",\"1620\":\"ARHGAP17\",\"1621\":\"CWF19L1\",\"1622\":\"VIRMA\",\"1623\":\"SPECC1L\",\"1624\":\"ATL3\",\"1625\":\"RPL7L1\",\"1626\":\"CIAPIN1\",\"1627\":\"LAMTOR1\",\"1628\":\"DHRS7B\",\"1629\":\"RAB12\",\"1630\":\"NIPBL\",\"1631\":\"PDE12\",\"1632\":\"ALKBH2\",\"1633\":\"SLC25A24\",\"1634\":\"RETSAT\",\"1635\":\"TMEM214\",\"1636\":\"PPP1R18\",\"1637\":\"CAVIN1\",\"1638\":\"DHX57\",\"1639\":\"CDC73\",\"1640\":\"MRPL14\",\"1641\":\"SLC27A4\",\"1642\":\"CC2D1A\",\"1643\":\"TAF2\",\"1644\":\"EDC4\",\"1645\":\"PRPF8\",\"1646\":\"SCYL2\",\"1647\":\"TTC37\",\"1648\":\"DARS2\",\"1649\":\"NCEH1\",\"1650\":\"LARP1\",\"1651\":\"ATAD2\",\"1652\":\"MTHFD1L\",\"1653\":\"CSPG4\",\"1654\":\"POGLUT2\",\"1655\":\"TMEM205\",\"1656\":\"LCLAT1\",\"1657\":\"WDR82\",\"1658\":\"PACS1\",\"1659\":\"MPRIP\",\"1660\":\"GIGYF2\",\"1661\":\"CD109\",\"1662\":\"HSDL2\",\"1663\":\"NFXL1\",\"1664\":\"MBOAT1\",\"1665\":\"QSOX2\",\"1666\":\"C1orf122\",\"1667\":\"TMTC3\",\"1668\":\"VPS13C\",\"1669\":\"USP31\",\"1670\":\"RAPH1\",\"1671\":\"IKBIP\",\"1672\":\"IKBIP\",\"1673\":\"LARP4\",\"1674\":\"RPS27L\",\"1675\":\"KNDC1\",\"1676\":\"SUPT6H\",\"1677\":\"SND1\",\"1678\":\"MARK2\",\"1679\":\"DDX46\",\"1680\":\"TRMT10C\",\"1681\":\"BZW1\",\"1682\":\"LRRC8D\",\"1683\":\"DHX30\",\"1684\":\"EIF3M\",\"1685\":\"MEPCE\",\"1686\":\"CYFIP1\",\"1687\":\"NDUFAF7\",\"1688\":\"TAOK1\",\"1689\":\"FASTKD5\",\"1690\":\"PHF5A\",\"1691\":\"TAS1R1\",\"1692\":\"ERMP1\",\"1693\":\"TRMT1L\",\"1694\":\"ZC3HAV1\",\"1695\":\"MRPL21\",\"1696\":\"TRAPPC11\",\"1697\":\"NUP54\",\"1698\":\"NUFIP2\",\"1699\":\"CLASP1\",\"1700\":\"DHX29\",\"1701\":\"KIF21A\",\"1702\":\"BRAP\",\"1703\":\"WAPL\",\"1704\":\"IRF2BP2\",\"1705\":\"MUC19\",\"1706\":\"RBBP6\",\"1707\":\"FBXO33\",\"1708\":\"HUWE1\",\"1709\":\"YTHDF3\",\"1710\":\"MRPL55\",\"1711\":\"TMED4\",\"1712\":\"MRPL10\",\"1713\":\"GALNT7\",\"1714\":\"PHLDB2\",\"1715\":\"MYPN\",\"1716\":\"PEG10\",\"1717\":\"SETD3\",\"1718\":\"ACOT1;ACOT2\",\"1719\":\"RBM23\",\"1720\":\"PABPN1;BCL2L2\",\"1721\":\"PBRM1\",\"1722\":\"MTDH\",\"1723\":\"ZNF598\",\"1724\":\"RTN4RL2\",\"1725\":\"KTN1\",\"1726\":\"LUZP1\",\"1727\":\"ALYREF\",\"1728\":\"IGFN1\",\"1729\":\"ZC3H18\",\"1730\":\"CAND1\",\"1731\":\"THOC6\",\"1732\":\"PPFIBP1\",\"1733\":\"LONP2\",\"1734\":\"NCAPG2\",\"1735\":\"ANKLE2\",\"1736\":\"DDX42\",\"1737\":\"TICAM2;TMED7\",\"1738\":\"SPATS2\",\"1739\":\"VRK2\",\"1740\":\"GATAD2A\",\"1741\":\"CPNE8\",\"1742\":\"HRNR\",\"1743\":\"ERC1\",\"1744\":\"TRAPPC5\",\"1745\":\"AHNAK2\",\"1746\":\"NAV3\",\"1747\":\"P3H2\",\"1748\":\"MISP\",\"1749\":\"WDR75\",\"1750\":\"MFN1\",\"1751\":\"SLC44A2\",\"1752\":\"WDFY1\",\"1753\":\"TEX2\",\"1754\":\"MAP7D3\",\"1755\":\"GCC2\",\"1756\":\"ZC3H7A\",\"1757\":\"PHF6\",\"1758\":\"ANKHD1\",\"1759\":\"SUGP2\",\"1760\":\"CCAR1\",\"1761\":\"DNAJC10\",\"1762\":\"NELFCD\",\"1763\":\"RHOT2\",\"1764\":\"RHOT1\",\"1765\":\"PNPLA6\",\"1766\":\"DDX60\",\"1767\":\"DHX37\",\"1768\":\"RAVER1\",\"1769\":\"FTSJ3\",\"1770\":\"SRRM1\",\"1771\":\"SUPV3L1\",\"1772\":\"EXOC8\",\"1773\":\"XRN1\",\"1774\":\"PELP1\",\"1775\":\"ABI1\",\"1776\":\"ASPM\",\"1777\":\"CCAR2\",\"1778\":\"NDUFAF2\",\"1779\":\"VPS52\",\"1780\":\"NUP93\",\"1781\":\"REXO1\",\"1782\":\"LRRC47\",\"1783\":\"INTS1\",\"1784\":\"ARMC10\",\"1785\":\"ABHD12\",\"1786\":\"ASCC3\",\"1787\":\"EHBP1L1\",\"1788\":\"STAG2\",\"1789\":\"AFAP1\",\"1790\":\"CISD2\",\"1791\":\"CPSF7\",\"1792\":\"ARFGAP2\",\"1793\":\"EEF1AKNMT\",\"1794\":\"ARFGAP1\",\"1795\":\"EMC1\",\"1796\":\"CGAS\",\"1797\":\"ENAH\",\"1798\":\"MRPL43\",\"1799\":\"LRRC57\",\"1800\":\"MLKL\",\"1801\":\"ATP11C\",\"1802\":\"SPATA5\",\"1803\":\"SLC43A3\",\"1804\":\"XXYLT1\",\"1805\":\"COLGALT1\",\"1806\":\"SUMF2\",\"1807\":\"UBAC2\",\"1808\":\"TMEM87A\",\"1809\":\"RDH13\",\"1810\":\"PCSK9\",\"1811\":\"HSD17B11\",\"1812\":\"TXNDC5\",\"1813\":\"ATAD1\",\"1814\":\"RNF149\",\"1815\":\"SERBP1\",\"1816\":\"LEMD2\",\"1817\":\"FAM98A\",\"1818\":\"GALNT6\",\"1819\":\"DYNC2H1\",\"1820\":\"NAXE\",\"1821\":\"SMG8\",\"1822\":\"LSM14A\",\"1823\":\"RBM15B\",\"1824\":\"CNNM3\",\"1825\":\"ABCF1\",\"1826\":\"PIK3C3\",\"1827\":\"SLC30A7\",\"1828\":\"NAV1\",\"1829\":\"LPCAT1\",\"1830\":\"BOD1L1\",\"1831\":\"NUP37\",\"1832\":\"NUP35\",\"1833\":\"TOR1AIP2\",\"1834\":\"ATL2\",\"1835\":\"MOSPD2\",\"1836\":\"PLBD2\",\"1837\":\"DDX55\",\"1838\":\"THOC2\",\"1839\":\"WDR36\",\"1840\":\"VANGL1\",\"1841\":\"SMARCC2\",\"1842\":\"NPLOC4\",\"1843\":\"SLC35B2\",\"1844\":\"PUM2\",\"1845\":\"KLHDC4\",\"1846\":\"RDH11\",\"1847\":\"STT3B\",\"1848\":\"PNPT1\",\"1849\":\"HM13\",\"1850\":\"DNAH3\",\"1851\":\"DDX54\",\"1852\":\"BRIX1\",\"1853\":\"NEK7;NEK6\",\"1854\":\"OTUD7A\",\"1855\":\"GPX8\",\"1856\":\"NUP210\",\"1857\":\"GEMIN5\",\"1858\":\"ANKRD24\",\"1859\":\"FBXO41\",\"1860\":\"ZNF384\",\"1861\":\"WIPF2\",\"1862\":\"NOC3L\",\"1863\":\"SCARB1\",\"1864\":\"ZC3H15\",\"1865\":\"PPP1R13L\",\"1866\":\"TMEM263\",\"1867\":\"NUP133\",\"1868\":\"PDCD6IP\",\"1869\":\"THEM6\",\"1870\":\"DCAKD\",\"1871\":\"TFB1M\",\"1872\":\"SCFD1\",\"1873\":\"HNRNPLL\",\"1874\":\"FAR1\",\"1875\":\"UBLCP1\",\"1876\":\"PCNP\",\"1877\":\"SPRYD4\",\"1878\":\"MAIP1\",\"1879\":\"LMO7\",\"1880\":\"CKAP2\",\"1881\":\"ATXN2L\",\"1882\":\"PHIP\",\"1883\":\"PRPF31\",\"1884\":\"NELFB\",\"1885\":\"PALLD\",\"1886\":\"SREK1\",\"1887\":\"PSPC1\",\"1888\":\"SYNE2\",\"1889\":\"GATAD2B\",\"1890\":\"DNAJC9\",\"1891\":\"BBX\",\"1892\":\"THAP4\",\"1893\":\"CTNNBL1\",\"1894\":\"AHCTF1\",\"1895\":\"TTN\",\"1896\":\"DDX1\",\"1897\":\"PIEZO1\",\"1898\":\"FAM3C\",\"1899\":\"SMG7\",\"1900\":\"NCSTN\",\"1901\":\"TM9SF4\",\"1902\":\"MRPS27\",\"1903\":\"UBXN4\",\"1904\":\"HSPH1\",\"1905\":\"SEPT8\",\"1906\":\"CNOT9\",\"1907\":\"LPGAT1\",\"1908\":\"LARP4B\",\"1909\":\"GCN1\",\"1910\":\"NUP205\",\"1911\":\"PIGK\",\"1912\":\"MRPS31\",\"1913\":\"AKAP1\",\"1914\":\"ANP32B\",\"1915\":\"NECTIN2\",\"1916\":\"RREB1\",\"1917\":\"STAM\",\"1918\":\"DPF2\",\"1919\":\"P3H4\",\"1920\":\"SYMPK\",\"1921\":\"TAF15\",\"1922\":\"GGH\",\"1923\":\"JARID2\",\"1924\":\"DDX17\",\"1925\":\"RAD50\",\"1926\":\"CELF1\",\"1927\":\"UFD1\",\"1928\":\"GLG1\",\"1929\":\"UPF1\",\"1930\":\"COPS5\",\"1931\":\"GPKOW\",\"1932\":\"SMARCC1\",\"1933\":\"SMARCD2\",\"1934\":\"KHSRP\",\"1935\":\"GCDH\",\"1936\":\"TNPO1\",\"1937\":\"ARHGEF2\",\"1938\":\"EMG1\",\"1939\":\"USP9X\",\"1940\":\"USP7\",\"1941\":\"ATP6V0A1\",\"1942\":\"MED12\",\"1943\":\"PTP4A1\",\"1944\":\"CAVIN3\",\"1945\":\"MYDGF\",\"1946\":\"PIGT\",\"1947\":\"IGSF8\",\"1948\":\"RPL36AL\",\"1949\":\"ZNF622\",\"1950\":\"GFM2\",\"1951\":\"NCLN\",\"1952\":\"ERGIC1\",\"1953\":\"UTP4\",\"1954\":\"TBRG4\",\"1955\":\"FAM162A\",\"1956\":\"CCDC47\",\"1957\":\"MRPL24\",\"1958\":\"EXOC4\",\"1959\":\"FERMT2\",\"1960\":\"FUBP1\",\"1961\":\"LRRC59\",\"1962\":\"VPS33A\",\"1963\":\"FKBP10\",\"1964\":\"SH3KBP1\",\"1965\":\"TAMM41\",\"1966\":\"EFHD2\",\"1967\":\"PYCR2\",\"1968\":\"CUSTOS\",\"1969\":\"ISOC1\",\"1970\":\"FLYWCH2\",\"1971\":\"FAF2\",\"1972\":\"CCDC124\",\"1973\":\"AP2M1\",\"1974\":\"TUBGCP3\",\"1975\":\"RCN3\",\"1976\":\"NMD3\",\"1977\":\"RMDN1\",\"1978\":\"CMBL\",\"1979\":\"MSI2\",\"1980\":\"SNRNP40\",\"1981\":\"MRPL38\",\"1982\":\"ERLEC1\",\"1983\":\"MRRF\",\"1984\":\"MTERF3\",\"1985\":\"SEH1L\",\"1986\":\"GNPNAT1\",\"1987\":\"MRPL53\",\"1988\":\"DAZAP1\",\"1989\":\"CCDC51\",\"1990\":\"RRP36\",\"1991\":\"DNAJA3\",\"1992\":\"MVB12A\",\"1993\":\"PTCD3\",\"1994\":\"EDC3\",\"1995\":\"THOC1\",\"1996\":\"CERS2\",\"1997\":\"KLHDC7B\",\"1998\":\"SMARCD1\",\"1999\":\"TOE1\",\"2000\":\"DDX27\",\"2001\":\"POM121\",\"2002\":\"PDLIM5\",\"2003\":\"ERO1A\",\"2004\":\"PGAM5\",\"2005\":\"DDRGK1\",\"2006\":\"DHTKD1\",\"2007\":\"FUBP3\",\"2008\":\"RCC1L\",\"2009\":\"NARS2\",\"2010\":\"SUCLG2\",\"2011\":\"LRCH3\",\"2012\":\"HPDL\",\"2013\":\"PAWR\",\"2014\":\"THOC3\",\"2015\":\"ITCH\",\"2016\":\"KIRREL1\",\"2017\":\"CDK5RAP3\",\"2018\":\"VPS39\",\"2019\":\"VPS50\",\"2020\":\"ZNF469\",\"2021\":\"SPG11\",\"2022\":\"ELMO2\",\"2023\":\"TMX3\",\"2024\":\"CHAMP1\",\"2025\":\"ZFP91\",\"2026\":\"BTF3L4\",\"2027\":\"CLPTM1L\",\"2028\":\"SCYL1\",\"2029\":\"EXOC2\",\"2030\":\"ZFR\",\"2031\":\"EP400\",\"2032\":\"SNX27\",\"2033\":\"TRIM47\",\"2034\":\"ZNF512\",\"2035\":\"WDR92\",\"2036\":\"MBOAT7\",\"2037\":\"DOCK7\",\"2038\":\"NSUN5\",\"2039\":\"MIA2;CTAGE1\",\"2040\":\"RBM14\",\"2041\":\"SORCS2\",\"2042\":\"QKI\",\"2043\":\"PPP1R10\",\"2044\":\"SLC38A2\",\"2045\":\"VPS35\",\"2046\":\"SPAG5\",\"2047\":\"NACC1\",\"2048\":\"GFM1\",\"2049\":\"ERGIC2\",\"2050\":\"ERBIN\",\"2051\":\"HMCN1\",\"2052\":\"PIGS\",\"2053\":\"CLCC1\",\"2054\":\"SRPK1\",\"2055\":\"STRBP\",\"2056\":\"CYP2S1\",\"2057\":\"SIN3A\",\"2058\":\"OSBPL9\",\"2059\":\"MAP7D2\",\"2060\":\"RBM15\",\"2061\":\"SPEN\",\"2062\":\"UHRF1\",\"2063\":\"FAM129B\",\"2064\":\"YME1L1\",\"2065\":\"RMDN3\",\"2066\":\"MYCBP\",\"2067\":\"CNN2\",\"2068\":\"SEC62\",\"2069\":\"CDC5L\",\"2070\":\"PSMD1\",\"2071\":\"SDF2\",\"2072\":\"PFDN5\",\"2073\":\"AGAP2\",\"2074\":\"PARK7\",\"2075\":\"SORT1\",\"2076\":\"VAT1\",\"2077\":\"DNAJC2\",\"2078\":\"NUP88\",\"2079\":\"PIK3R4\",\"2080\":\"SERPINI1\",\"2081\":\"POP1\",\"2082\":\"S100A13\",\"2083\":\"EIF3C;EIF3CL\",\"2084\":\"DNAJC7\",\"2085\":\"PHB2\",\"2086\":\"OSMR\",\"2087\":\"CHP1\",\"2088\":\"KIF2C\",\"2089\":\"ATXN2\",\"2090\":\"HSD17B10\",\"2091\":\"COL12A1\",\"2092\":\"HNRNPAB\",\"2093\":\"NAP1L4\",\"2094\":\"MIPEP\",\"2095\":\"ACO2\",\"2096\":\"TM9SF2\",\"2097\":\"SLC29A1\",\"2098\":\"TSG101\",\"2099\":\"CCT7\",\"2100\":\"EBNA1BP2\",\"2101\":\"PRMT1\",\"2102\":\"PKP2\",\"2103\":\"NIPSNAP1\",\"2104\":\"NCAPG\",\"2105\":\"ARPC5L\",\"2106\":\"DDX50\",\"2107\":\"ELAC2\",\"2108\":\"GRWD1\",\"2109\":\"TCF25\",\"2110\":\"CMSS1\",\"2111\":\"TUBA1C\",\"2112\":\"MYBBP1A\",\"2113\":\"CORO1B\",\"2114\":\"TXNDC17\",\"2115\":\"VPS25\",\"2116\":\"MRPL45\",\"2117\":\"C7orf50\",\"2118\":\"SDF4\",\"2119\":\"PYM1\",\"2120\":\"ADPGK\",\"2121\":\"PELO\",\"2122\":\"ERP44\",\"2123\":\"NTPCR\",\"2124\":\"TACO1\",\"2125\":\"TUBGCP2\",\"2126\":\"ESYT1\",\"2127\":\"CNPY3\",\"2128\":\"COPS4\",\"2129\":\"DIDO1\",\"2130\":\"RBM42\",\"2131\":\"PI4K2A\",\"2132\":\"TMEM43\",\"2133\":\"NDC1\",\"2134\":\"HGH1\",\"2135\":\"DHRS4\",\"2136\":\"NDUFAF3\",\"2137\":\"MMTAG2\",\"2138\":\"TMEM70\",\"2139\":\"ISCA1\",\"2140\":\"TUBB6\",\"2141\":\"HNRNPUL1\",\"2142\":\"PDCD10\",\"2143\":\"DERL1\",\"2144\":\"HTATIP2\",\"2145\":\"DDX23\",\"2146\":\"APOO\",\"2147\":\"MCRIP2\",\"2148\":\"WDR18\",\"2149\":\"VAMP8\",\"2150\":\"TMEM109\",\"2151\":\"PBDC1\",\"2152\":\"KIFC3\",\"2153\":\"PTDSS2\",\"2154\":\"NOC4L\",\"2155\":\"TMED9\",\"2156\":\"GNL3\",\"2157\":\"SPATA5L1\",\"2158\":\"NUP85\",\"2159\":\"TARS2\",\"2160\":\"ACAT2\",\"2161\":\"RBM4\",\"2162\":\"SFXN3\",\"2163\":\"SCRT1\",\"2164\":\"LSM14B\",\"2165\":\"SORBS1\",\"2166\":\"HINT2\",\"2167\":\"SGPP1\",\"2168\":\"OSBPL11\",\"2169\":\"OSBPL10\",\"2170\":\"NAA15\",\"2171\":\"BCL2L13\",\"2172\":\"SRRT\",\"2173\":\"AP1M1\",\"2174\":\"HDHD5\",\"2175\":\"RTF2\",\"2176\":\"EIF2A\",\"2177\":\"POLDIP3\",\"2178\":\"KIAA1671\",\"2179\":\"MRPL13\",\"2180\":\"MRPL9\",\"2181\":\"MRPL4\",\"2182\":\"MRPL1\",\"2183\":\"NIFK\",\"2184\":\"YTHDF1\",\"2185\":\"MRPL37\",\"2186\":\"GTPBP4\",\"2187\":\"OSBPL8\",\"2188\":\"RAB34\",\"2189\":\"WDR11\",\"2190\":\"UPF3B\",\"2191\":\"CRNKL1\",\"2192\":\"TBL1XR1\",\"2193\":\"UCK2\",\"2194\":\"API5\",\"2195\":\"TNKS1BP1\",\"2196\":\"WDR12\",\"2197\":\"DDX24\",\"2198\":\"WDR61\",\"2199\":\"SLIRP\",\"2200\":\"EGLN1\",\"2201\":\"MFF\",\"2202\":\"NAA50\",\"2203\":\"TMEM126A\",\"2204\":\"PAIP1\",\"2205\":\"CLPB\",\"2206\":\"LSG1\",\"2207\":\"NAT10\",\"2208\":\"KLC2\",\"2209\":\"XRN2\",\"2210\":\"INTS2\",\"2211\":\"RACGAP1\",\"2212\":\"PARP12\",\"2213\":\"NT5C3A\",\"2214\":\"DDX47\",\"2215\":\"MAGT1\",\"2216\":\"MRPL18\",\"2217\":\"LMAN2L\",\"2218\":\"SIL1\",\"2219\":\"NUCKS1\",\"2220\":\"ASCC2\",\"2221\":\"EHD4\",\"2222\":\"VPS16\",\"2223\":\"VPS11\",\"2224\":\"TRIOBP\",\"2225\":\"SLC38A1\",\"2226\":\"TAOK3\",\"2227\":\"RAB3GAP2\",\"2228\":\"ADNP\",\"2229\":\"DHX36\",\"2230\":\"PPA2\",\"2231\":\"MRPL46\",\"2232\":\"PNN\",\"2233\":\"TMEM245\",\"2234\":\"TMX1\",\"2235\":\"NELFA\",\"2236\":\"ACBD3\",\"2237\":\"CDC42EP4\",\"2238\":\"UNC45A\",\"2239\":\"POFUT1\",\"2240\":\"WNK1\",\"2241\":\"RNPEP\",\"2242\":\"GOLPH3\",\"2243\":\"SMOC1\",\"2244\":\"EPB41L1\",\"2245\":\"EHD1\",\"2246\":\"ESF1\",\"2247\":\"ALG2\",\"2248\":\"HEATR1\",\"2249\":\"PIEZO2\",\"2250\":\"TFB2M\",\"2251\":\"CCDC86\",\"2252\":\"PRR36\",\"2253\":\"DHX33\",\"2254\":\"NOL6\",\"2255\":\"YTHDC2\",\"2256\":\"ESRP2\",\"2257\":\"RPAP3\",\"2258\":\"ANTXR1\",\"2259\":\"SH2D4A\",\"2260\":\"DOCK5\",\"2261\":\"TDRD3\",\"2262\":\"C8orf33\",\"2263\":\"SCAF1\",\"2264\":\"PTGES2\",\"2265\":\"ACAD9\",\"2266\":\"NT5DC2\",\"2267\":\"NOL11\",\"2268\":\"DDX31\",\"2269\":\"METTL7A\",\"2270\":\"ANKZF1\",\"2271\":\"GORASP2\",\"2272\":\"JPT2\",\"2273\":\"SLC25A22;SLC25A18\",\"2274\":\"WDR76\",\"2275\":\"CNOT10\",\"2276\":\"LRRC40\",\"2277\":\"SFXN1\",\"2278\":\"L2HGDH\",\"2279\":\"ELP3\",\"2280\":\"POLR1B\",\"2281\":\"CARS2\",\"2282\":\"C17orf75\",\"2283\":\"UPF2\",\"2284\":\"GNB4\",\"2285\":\"XPO5\",\"2286\":\"GRPEL1\",\"2287\":\"CACYBP\",\"2288\":\"RHOF\",\"2289\":\"PDF\",\"2290\":\"RDH14\",\"2291\":\"TMEM165\",\"2292\":\"SLC25A19\",\"2293\":\"EML4\",\"2294\":\"MRM3\",\"2295\":\"CBX8\",\"2296\":\"MCCC2\",\"2297\":\"MOV10\",\"2298\":\"CHD8\",\"2299\":\"SDF2L1\",\"2300\":\"XAB2\",\"2301\":\"PREB\",\"2302\":\"ATP13A1\",\"2303\":\"MRPL47\",\"2304\":\"TM9SF3\",\"2305\":\"MYO10\",\"2306\":\"APMAP\",\"2307\":\"TXNRD2\",\"2308\":\"ABCB6\",\"2309\":\"RAB18\",\"2310\":\"SARS2\",\"2311\":\"DYNLRB1\",\"2312\":\"EMC7\",\"2313\":\"CD320\",\"2314\":\"DMAP1\",\"2315\":\"ACOT13\",\"2316\":\"TIMMDC1\",\"2317\":\"LUC7L\",\"2318\":\"PPAN\",\"2319\":\"RTN4\",\"2320\":\"XPNPEP3\",\"2321\":\"KMT5A\",\"2322\":\"NIT2\",\"2323\":\"AVEN\",\"2324\":\"ANLN\",\"2325\":\"PDLIM7\",\"2326\":\"DDX21\",\"2327\":\"SAR1A\",\"2328\":\"EIF2B3\",\"2329\":\"MBNL1\",\"2330\":\"AAAS\",\"2331\":\"BAZ1A\",\"2332\":\"APOBEC3C\",\"2333\":\"VPS45\",\"2334\":\"MRPL17\",\"2335\":\"HELLS\",\"2336\":\"CREBZF\",\"2337\":\"TOMM22\",\"2338\":\"FARSB\",\"2339\":\"IARS2\",\"2340\":\"BRWD1\",\"2341\":\"DIAPH3\",\"2342\":\"PDS5B\",\"2343\":\"SMC4\",\"2344\":\"SACM1L\",\"2345\":\"OLA1\",\"2346\":\"ECHDC1\",\"2347\":\"RBM12\",\"2348\":\"MDN1\",\"2349\":\"DECR2\",\"2350\":\"ABHD10\",\"2351\":\"STAU2\",\"2352\":\"DDX28\",\"2353\":\"TMEM106B\",\"2354\":\"LIN7C\",\"2355\":\"TXLNG\",\"2356\":\"SPATS2L\",\"2357\":\"ABCF3\",\"2358\":\"FAM49B\",\"2359\":\"DDX19A;DDX19B\",\"2360\":\"DCAF13\",\"2361\":\"IMP3\",\"2362\":\"EXOC1\",\"2363\":\"TMEM30A\",\"2364\":\"SEPT11\",\"2365\":\"PARVA\",\"2366\":\"FBXO28\",\"2367\":\"DNAJC11\",\"2368\":\"FANCI\",\"2369\":\"ATAD3A\",\"2370\":\"ARL8B\",\"2371\":\"SDAD1\",\"2372\":\"NLE1\",\"2373\":\"RBM28\",\"2374\":\"RBM22\",\"2375\":\"SLTM\",\"2376\":\"PAK1IP1\",\"2377\":\"MRPL22\",\"2378\":\"SDHAF2\",\"2379\":\"OCIAD1\",\"2380\":\"MARCH5\",\"2381\":\"HYPK\",\"2382\":\"RAB20\",\"2383\":\"LYAR\",\"2384\":\"IMPAD1\",\"2385\":\"CHCHD3\",\"2386\":\"MIOS\",\"2387\":\"SMPD4\",\"2388\":\"CDKN2AIP\",\"2389\":\"DNAJB12\",\"2390\":\"GAR1\",\"2391\":\"DDX56\",\"2392\":\"BCLAF1\",\"2393\":\"MRPL39\",\"2394\":\"MAP3K20\",\"2395\":\"ELOVL5\",\"2396\":\"CELSR3\",\"2397\":\"UGGT1\",\"2398\":\"CDK12\",\"2399\":\"FASTKD2\",\"2400\":\"TECR\",\"2401\":\"ERAP1\",\"2402\":\"CISD1\",\"2403\":\"FAM120A\",\"2404\":\"SPG21\",\"2405\":\"IGF2BP1\",\"2406\":\"SACS\",\"2407\":\"MTCH1\",\"2408\":\"MYOF\",\"2409\":\"EHD2\",\"2410\":\"CNOT2\",\"2411\":\"MPP6\",\"2412\":\"MRPL15\",\"2413\":\"EMC3\",\"2414\":\"NDUFA13\",\"2415\":\"RAI14\",\"2416\":\"VAPA\",\"2417\":\"SEPT10\",\"2418\":\"CAMSAP3\",\"2419\":\"KIAA1522\",\"2420\":\"VPS18\",\"2421\":\"RCC2\",\"2422\":\"DIP2B\",\"2423\":\"SLAIN2\",\"2424\":\"BAHCC1\",\"2425\":\"BCCIP\",\"2426\":\"STK26\",\"2427\":\"PTGFRN\",\"2428\":\"CHD7\",\"2429\":\"RRBP1\",\"2430\":\"CPSF2\",\"2431\":\"LARS\",\"2432\":\"EIF2AK4\",\"2433\":\"SUCLA2\",\"2434\":\"ATXN10\",\"2435\":\"MBD2\",\"2436\":\"EPS15L1\",\"2437\":\"GNG12\",\"2438\":\"DHCR7\",\"2439\":\"SPAST\",\"2440\":\"VPS29\",\"2441\":\"EIF3K\",\"2442\":\"GRHPR\",\"2443\":\"CTSZ\",\"2444\":\"DNAJB11\",\"2445\":\"NXF1\",\"2446\":\"SLC25A10\",\"2447\":\"TJP2\",\"2448\":\"DNAJB4\",\"2449\":\"VTI1B\",\"2450\":\"CNOT8\",\"2451\":\"DNAH17\",\"2452\":\"ABCF2\",\"2453\":\"TUBGCP4\",\"2454\":\"PARP2\",\"2455\":\"SEC63\",\"2456\":\"ZC3H7B\",\"2457\":\"TCF20\",\"2458\":\"LIMA1\",\"2459\":\"SRP68\",\"2460\":\"CHORDC1\",\"2461\":\"SEPT9\",\"2462\":\"PCYOX1\",\"2463\":\"DDX20\",\"2464\":\"CYB5R1\",\"2465\":\"BAIAP2L1\",\"2466\":\"PFDN2\",\"2467\":\"PUF60\",\"2468\":\"EIF2B4\",\"2469\":\"TRMT112\",\"2470\":\"CPA4\",\"2471\":\"VPS51\",\"2472\":\"BAZ1B\",\"2473\":\"HERC5\",\"2474\":\"LNPEP\",\"2475\":\"CNOT7\",\"2476\":\"HACL1\",\"2477\":\"SLC25A13\",\"2478\":\"DBNL\",\"2479\":\"DDX41\",\"2480\":\"DCTN4\",\"2481\":\"ANAPC7\",\"2482\":\"STOML2\",\"2483\":\"FBXO2\",\"2484\":\"DBR1\",\"2485\":\"TASOR\",\"2486\":\"JPT1\",\"2487\":\"MRTO4\",\"2488\":\"CPSF3\",\"2489\":\"GPATCH8\",\"2490\":\"NUDT5\",\"2491\":\"RALY\",\"2492\":\"GTF3C4\",\"2493\":\"PACSIN3\",\"2494\":\"ACIN1\",\"2495\":\"AGO2\",\"2496\":\"NUP50\",\"2497\":\"CDV3\",\"2498\":\"CNOT11\",\"2499\":\"SARDH\",\"2500\":\"RAB21\",\"2501\":\"PSME2\",\"2502\":\"RAB23\",\"2503\":\"MCTS1\",\"2504\":\"SLC39A10\",\"2505\":\"INO80\",\"2506\":\"MED23\",\"2507\":\"KIAA1210\",\"2508\":\"ZMYND8\",\"2509\":\"CORO1C\",\"2510\":\"NOB1\",\"2511\":\"TMCO1\",\"2512\":\"KMT2B\",\"2513\":\"PRPF19\",\"2514\":\"UBQLN1\",\"2515\":\"NENF\",\"2516\":\"SNX12\",\"2517\":\"VPS4A\",\"2518\":\"G3BP2\",\"2519\":\"PACSIN2\",\"2520\":\"MAGED2\",\"2521\":\"SNX6\",\"2522\":\"DUSP12\",\"2523\":\"PSMD13\",\"2524\":\"PROCR\",\"2525\":\"ABCG2\",\"2526\":\"DIMT1\",\"2527\":\"WDR3\",\"2528\":\"SLC12A4\",\"2529\":\"MACF1\",\"2530\":\"CEP131\",\"2531\":\"TRIM33\",\"2532\":\"LIMCH1\",\"2533\":\"TNRC6B\",\"2534\":\"EXOC7\",\"2535\":\"ZC3H4\",\"2536\":\"SHOC2\",\"2537\":\"SRRM2\",\"2538\":\"PA2G4\",\"2539\":\"BAIAP2\",\"2540\":\"SMC3\",\"2541\":\"MTMR6\",\"2542\":\"RTRAF\",\"2543\":\"RUVBL2\",\"2544\":\"PIN4\",\"2545\":\"EIF3L\",\"2546\":\"PLAA\",\"2547\":\"RUVBL1\",\"2548\":\"NUDC\",\"2549\":\"BCS1L\",\"2550\":\"VDAC3\",\"2551\":\"ERGIC3\",\"2552\":\"FARSA\",\"2553\":\"DRG1\",\"2554\":\"TRAPPC4\",\"2555\":\"NCKAP1\",\"2556\":\"CNPY2\",\"2557\":\"AKAP2\",\"2558\":\"KDM2A\",\"2559\":\"DIS3\",\"2560\":\"RCL1\",\"2561\":\"GSTK1\",\"2562\":\"LAMTOR2\",\"2563\":\"MRPS28\",\"2564\":\"MRPS17\",\"2565\":\"MRPS7\",\"2566\":\"POLDIP2\",\"2567\":\"AP3M1\",\"2568\":\"LEMD3\",\"2569\":\"THRAP3\",\"2570\":\"WBP11\",\"2571\":\"NOP58\",\"2572\":\"SUGT1\",\"2573\":\"YARS2\",\"2574\":\"ACOT9\",\"2575\":\"NOSIP\",\"2576\":\"TMX2\",\"2577\":\"LSM2\",\"2578\":\"SH3GLB1\",\"2579\":\"LUC7L2;FMC1\",\"2580\":\"DHRS7\",\"2581\":\"MRPS2\",\"2582\":\"SBDS\",\"2583\":\"TMED5\",\"2584\":\"EXOSC1\",\"2585\":\"SF3B6\",\"2586\":\"MRPL11\",\"2587\":\"PPIL1\",\"2588\":\"MRPS16\",\"2589\":\"FIS1\",\"2590\":\"MRPS23\",\"2591\":\"PTRH2\",\"2592\":\"STRAP\",\"2593\":\"RTCB\",\"2594\":\"NOC2L\",\"2595\":\"RPL36\",\"2596\":\"CHTOP\",\"2597\":\"PKP3\",\"2598\":\"HBS1L\",\"2599\":\"TLN1\",\"2600\":\"TRRAP\",\"2601\":\"MTCL1\",\"2602\":\"PLXND1\",\"2603\":\"HECTD4\",\"2604\":\"FARP1\",\"2605\":\"HYOU1\",\"2606\":\"TBL2\",\"2607\":\"LAS1L\",\"2608\":\"AFG3L2\",\"2609\":\"SAMM50\",\"2610\":\"PRRC2C\",\"2611\":\"OARD1\",\"2612\":\"YTHDF2\",\"2613\":\"SUPT16H\",\"2614\":\"UTP18\",\"2615\":\"TIMM9\",\"2616\":\"UCHL5\",\"2617\":\"CD2AP\",\"2618\":\"TIMM13\",\"2619\":\"SRPRB\",\"2620\":\"TRAPPC1\",\"2621\":\"CDC42BPB\",\"2622\":\"RBM8A\",\"2623\":\"IER3IP1\",\"2624\":\"SNX9\",\"2625\":\"SNX5\",\"2626\":\"PUS1\",\"2627\":\"PSAT1\",\"2628\":\"NCOR2\",\"2629\":\"RAD54B\",\"2630\":\"F11R\",\"2631\":\"NPTN\",\"2632\":\"ALG5\",\"2633\":\"MRPS18B\",\"2634\":\"COPG1\",\"2635\":\"AUP1\",\"2636\":\"CLIC4\",\"2637\":\"NFS1\",\"2638\":\"SPCS1\",\"2639\":\"MTCH2\",\"2640\":\"ARFGEF2\",\"2641\":\"BZW2\",\"2642\":\"DYNC1LI1\",\"2643\":\"CHCHD2;CHCHD2P9\",\"2644\":\"TEX264\",\"2645\":\"CEPT1\",\"2646\":\"OAS3\",\"2647\":\"PRSS21\",\"2648\":\"IGF2BP2\",\"2649\":\"SLC30A1\",\"2650\":\"SLC4A7\",\"2651\":\"SQOR\",\"2652\":\"WASF2\",\"2653\":\"SEC23IP\"},\"Compartment\":{\"0\":\"undefined\",\"1\":\"undefined\",\"2\":\"undefined\",\"3\":\"undefined\",\"4\":\"undefined\",\"5\":\"ER\",\"6\":\"undefined\",\"7\":\"undefined\",\"8\":\"Large Protein Complex\",\"9\":\"undefined\",\"10\":\"undefined\",\"11\":\"undefined\",\"12\":\"undefined\",\"13\":\"undefined\",\"14\":\"undefined\",\"15\":\"undefined\",\"16\":\"undefined\",\"17\":\"undefined\",\"18\":\"undefined\",\"19\":\"Peroxisome\",\"20\":\"undefined\",\"21\":\"undefined\",\"22\":\"undefined\",\"23\":\"undefined\",\"24\":\"Plasma membrane\",\"25\":\"undefined\",\"26\":\"Plasma membrane\",\"27\":\"Endosome\",\"28\":\"undefined\",\"29\":\"Large Protein Complex\",\"30\":\"Large Protein Complex\",\"31\":\"ER\",\"32\":\"undefined\",\"33\":\"undefined\",\"34\":\"Large Protein Complex\",\"35\":\"Mitochondrion\",\"36\":\"undefined\",\"37\":\"undefined\",\"38\":\"Mitochondrion\",\"39\":\"undefined\",\"40\":\"undefined\",\"41\":\"undefined\",\"42\":\"undefined\",\"43\":\"undefined\",\"44\":\"Golgi\",\"45\":\"undefined\",\"46\":\"undefined\",\"47\":\"Large Protein Complex\",\"48\":\"undefined\",\"49\":\"undefined\",\"50\":\"undefined\",\"51\":\"undefined\",\"52\":\"undefined\",\"53\":\"undefined\",\"54\":\"undefined\",\"55\":\"undefined\",\"56\":\"undefined\",\"57\":\"Lysosome\",\"58\":\"undefined\",\"59\":\"ER\",\"60\":\"undefined\",\"61\":\"undefined\",\"62\":\"undefined\",\"63\":\"Large Protein Complex\",\"64\":\"Endosome\",\"65\":\"undefined\",\"66\":\"undefined\",\"67\":\"undefined\",\"68\":\"undefined\",\"69\":\"undefined\",\"70\":\"undefined\",\"71\":\"Lysosome\",\"72\":\"undefined\",\"73\":\"undefined\",\"74\":\"Large Protein Complex\",\"75\":\"Endosome\",\"76\":\"Plasma membrane\",\"77\":\"undefined\",\"78\":\"undefined\",\"79\":\"undefined\",\"80\":\"Endosome\",\"81\":\"undefined\",\"82\":\"undefined\",\"83\":\"undefined\",\"84\":\"ER\",\"85\":\"Large Protein Complex\",\"86\":\"undefined\",\"87\":\"Actin binding proteins\",\"88\":\"Plasma membrane\",\"89\":\"undefined\",\"90\":\"undefined\",\"91\":\"Mitochondrion\",\"92\":\"Lysosome\",\"93\":\"undefined\",\"94\":\"Endosome\",\"95\":\"Large Protein Complex\",\"96\":\"Large Protein Complex\",\"97\":\"undefined\",\"98\":\"undefined\",\"99\":\"undefined\",\"100\":\"Large Protein Complex\",\"101\":\"undefined\",\"102\":\"Peroxisome\",\"103\":\"undefined\",\"104\":\"undefined\",\"105\":\"Ergic\\/cisGolgi\",\"106\":\"ER\",\"107\":\"ER\",\"108\":\"undefined\",\"109\":\"undefined\",\"110\":\"undefined\",\"111\":\"undefined\",\"112\":\"Large Protein Complex\",\"113\":\"Large Protein Complex\",\"114\":\"undefined\",\"115\":\"undefined\",\"116\":\"Endosome\",\"117\":\"undefined\",\"118\":\"Plasma membrane\",\"119\":\"undefined\",\"120\":\"undefined\",\"121\":\"Large Protein Complex\",\"122\":\"ER\",\"123\":\"undefined\",\"124\":\"undefined\",\"125\":\"undefined\",\"126\":\"undefined\",\"127\":\"undefined\",\"128\":\"Large Protein Complex\",\"129\":\"Large Protein Complex\",\"130\":\"undefined\",\"131\":\"undefined\",\"132\":\"undefined\",\"133\":\"Large Protein Complex\",\"134\":\"undefined\",\"135\":\"undefined\",\"136\":\"Large Protein Complex\",\"137\":\"undefined\",\"138\":\"undefined\",\"139\":\"undefined\",\"140\":\"undefined\",\"141\":\"undefined\",\"142\":\"Large Protein Complex\",\"143\":\"undefined\",\"144\":\"undefined\",\"145\":\"undefined\",\"146\":\"undefined\",\"147\":\"undefined\",\"148\":\"Actin binding proteins\",\"149\":\"Large Protein Complex\",\"150\":\"Endosome\",\"151\":\"undefined\",\"152\":\"undefined\",\"153\":\"Peroxisome\",\"154\":\"undefined\",\"155\":\"undefined\",\"156\":\"undefined\",\"157\":\"undefined\",\"158\":\"undefined\",\"159\":\"Mitochondrion\",\"160\":\"undefined\",\"161\":\"undefined\",\"162\":\"undefined\",\"163\":\"undefined\",\"164\":\"undefined\",\"165\":\"undefined\",\"166\":\"Plasma membrane\",\"167\":\"undefined\",\"168\":\"undefined\",\"169\":\"undefined\",\"170\":\"undefined\",\"171\":\"undefined\",\"172\":\"undefined\",\"173\":\"undefined\",\"174\":\"undefined\",\"175\":\"Endosome\",\"176\":\"Endosome\",\"177\":\"undefined\",\"178\":\"ER\",\"179\":\"Large Protein Complex\",\"180\":\"ER\",\"181\":\"undefined\",\"182\":\"undefined\",\"183\":\"undefined\",\"184\":\"undefined\",\"185\":\"undefined\",\"186\":\"Endosome\",\"187\":\"undefined\",\"188\":\"undefined\",\"189\":\"undefined\",\"190\":\"undefined\",\"191\":\"undefined\",\"192\":\"undefined\",\"193\":\"undefined\",\"194\":\"undefined\",\"195\":\"undefined\",\"196\":\"undefined\",\"197\":\"undefined\",\"198\":\"undefined\",\"199\":\"undefined\",\"200\":\"undefined\",\"201\":\"undefined\",\"202\":\"undefined\",\"203\":\"undefined\",\"204\":\"undefined\",\"205\":\"undefined\",\"206\":\"undefined\",\"207\":\"undefined\",\"208\":\"undefined\",\"209\":\"Endosome\",\"210\":\"Large Protein Complex\",\"211\":\"undefined\",\"212\":\"undefined\",\"213\":\"undefined\",\"214\":\"undefined\",\"215\":\"undefined\",\"216\":\"Actin binding proteins\",\"217\":\"undefined\",\"218\":\"undefined\",\"219\":\"Mitochondrion\",\"220\":\"ER_high_curvature\",\"221\":\"undefined\",\"222\":\"Endosome\",\"223\":\"Mitochondrion\",\"224\":\"undefined\",\"225\":\"undefined\",\"226\":\"undefined\",\"227\":\"ER\",\"228\":\"undefined\",\"229\":\"undefined\",\"230\":\"undefined\",\"231\":\"undefined\",\"232\":\"Large Protein Complex\",\"233\":\"undefined\",\"234\":\"undefined\",\"235\":\"undefined\",\"236\":\"undefined\",\"237\":\"undefined\",\"238\":\"undefined\",\"239\":\"undefined\",\"240\":\"undefined\",\"241\":\"Nuclear pore complex\",\"242\":\"undefined\",\"243\":\"undefined\",\"244\":\"undefined\",\"245\":\"Plasma membrane\",\"246\":\"undefined\",\"247\":\"undefined\",\"248\":\"Large Protein Complex\",\"249\":\"undefined\",\"250\":\"undefined\",\"251\":\"undefined\",\"252\":\"undefined\",\"253\":\"undefined\",\"254\":\"undefined\",\"255\":\"Mitochondrion\",\"256\":\"undefined\",\"257\":\"Mitochondrion\",\"258\":\"undefined\",\"259\":\"undefined\",\"260\":\"undefined\",\"261\":\"undefined\",\"262\":\"Mitochondrion\",\"263\":\"undefined\",\"264\":\"ER\",\"265\":\"undefined\",\"266\":\"undefined\",\"267\":\"undefined\",\"268\":\"undefined\",\"269\":\"Mitochondrion\",\"270\":\"undefined\",\"271\":\"Actin binding proteins\",\"272\":\"undefined\",\"273\":\"ER\",\"274\":\"undefined\",\"275\":\"undefined\",\"276\":\"undefined\",\"277\":\"undefined\",\"278\":\"Plasma membrane\",\"279\":\"Large Protein Complex\",\"280\":\"undefined\",\"281\":\"undefined\",\"282\":\"undefined\",\"283\":\"ER_high_curvature\",\"284\":\"Mitochondrion\",\"285\":\"undefined\",\"286\":\"undefined\",\"287\":\"undefined\",\"288\":\"ER\",\"289\":\"undefined\",\"290\":\"Mitochondrion\",\"291\":\"ER\",\"292\":\"undefined\",\"293\":\"Large Protein Complex\",\"294\":\"Mitochondrion\",\"295\":\"undefined\",\"296\":\"undefined\",\"297\":\"undefined\",\"298\":\"undefined\",\"299\":\"undefined\",\"300\":\"Large Protein Complex\",\"301\":\"Large Protein Complex\",\"302\":\"undefined\",\"303\":\"undefined\",\"304\":\"undefined\",\"305\":\"undefined\",\"306\":\"undefined\",\"307\":\"undefined\",\"308\":\"undefined\",\"309\":\"undefined\",\"310\":\"Plasma membrane\",\"311\":\"undefined\",\"312\":\"undefined\",\"313\":\"undefined\",\"314\":\"undefined\",\"315\":\"ER\",\"316\":\"undefined\",\"317\":\"undefined\",\"318\":\"undefined\",\"319\":\"undefined\",\"320\":\"undefined\",\"321\":\"Mitochondrion\",\"322\":\"undefined\",\"323\":\"undefined\",\"324\":\"undefined\",\"325\":\"undefined\",\"326\":\"Mitochondrion\",\"327\":\"Mitochondrion\",\"328\":\"undefined\",\"329\":\"undefined\",\"330\":\"undefined\",\"331\":\"Mitochondrion\",\"332\":\"Plasma membrane\",\"333\":\"undefined\",\"334\":\"undefined\",\"335\":\"undefined\",\"336\":\"undefined\",\"337\":\"undefined\",\"338\":\"undefined\",\"339\":\"undefined\",\"340\":\"undefined\",\"341\":\"undefined\",\"342\":\"undefined\",\"343\":\"undefined\",\"344\":\"undefined\",\"345\":\"Endosome\",\"346\":\"undefined\",\"347\":\"undefined\",\"348\":\"Peroxisome\",\"349\":\"Lysosome\",\"350\":\"undefined\",\"351\":\"undefined\",\"352\":\"undefined\",\"353\":\"undefined\",\"354\":\"Mitochondrion\",\"355\":\"Mitochondrion\",\"356\":\"undefined\",\"357\":\"undefined\",\"358\":\"undefined\",\"359\":\"undefined\",\"360\":\"ER\",\"361\":\"ER\",\"362\":\"undefined\",\"363\":\"undefined\",\"364\":\"undefined\",\"365\":\"Plasma membrane\",\"366\":\"Plasma membrane\",\"367\":\"Endosome\",\"368\":\"Mitochondrion\",\"369\":\"undefined\",\"370\":\"undefined\",\"371\":\"Plasma membrane\",\"372\":\"undefined\",\"373\":\"Large Protein Complex\",\"374\":\"Large Protein Complex\",\"375\":\"undefined\",\"376\":\"undefined\",\"377\":\"undefined\",\"378\":\"undefined\",\"379\":\"undefined\",\"380\":\"Plasma membrane\",\"381\":\"undefined\",\"382\":\"undefined\",\"383\":\"Mitochondrion\",\"384\":\"undefined\",\"385\":\"Large Protein Complex\",\"386\":\"undefined\",\"387\":\"undefined\",\"388\":\"undefined\",\"389\":\"undefined\",\"390\":\"Plasma membrane\",\"391\":\"Lysosome\",\"392\":\"ER\",\"393\":\"undefined\",\"394\":\"ER\",\"395\":\"Lysosome\",\"396\":\"undefined\",\"397\":\"Large Protein Complex\",\"398\":\"Lysosome\",\"399\":\"Lysosome\",\"400\":\"Lysosome\",\"401\":\"undefined\",\"402\":\"Large Protein Complex\",\"403\":\"Lysosome\",\"404\":\"undefined\",\"405\":\"Large Protein Complex\",\"406\":\"undefined\",\"407\":\"undefined\",\"408\":\"undefined\",\"409\":\"undefined\",\"410\":\"undefined\",\"411\":\"Mitochondrion\",\"412\":\"undefined\",\"413\":\"Plasma membrane\",\"414\":\"undefined\",\"415\":\"undefined\",\"416\":\"Plasma membrane\",\"417\":\"Plasma membrane\",\"418\":\"Plasma membrane\",\"419\":\"undefined\",\"420\":\"undefined\",\"421\":\"undefined\",\"422\":\"ER\",\"423\":\"Mitochondrion\",\"424\":\"undefined\",\"425\":\"undefined\",\"426\":\"Plasma membrane\",\"427\":\"Plasma membrane\",\"428\":\"undefined\",\"429\":\"undefined\",\"430\":\"Large Protein Complex\",\"431\":\"undefined\",\"432\":\"undefined\",\"433\":\"undefined\",\"434\":\"undefined\",\"435\":\"undefined\",\"436\":\"Mitochondrion\",\"437\":\"undefined\",\"438\":\"undefined\",\"439\":\"Peroxisome\",\"440\":\"undefined\",\"441\":\"undefined\",\"442\":\"undefined\",\"443\":\"undefined\",\"444\":\"Large Protein Complex\",\"445\":\"undefined\",\"446\":\"undefined\",\"447\":\"undefined\",\"448\":\"Mitochondrion\",\"449\":\"Large Protein Complex\",\"450\":\"undefined\",\"451\":\"undefined\",\"452\":\"undefined\",\"453\":\"undefined\",\"454\":\"undefined\",\"455\":\"undefined\",\"456\":\"undefined\",\"457\":\"undefined\",\"458\":\"undefined\",\"459\":\"undefined\",\"460\":\"undefined\",\"461\":\"undefined\",\"462\":\"Large Protein Complex\",\"463\":\"Mitochondrion\",\"464\":\"undefined\",\"465\":\"undefined\",\"466\":\"undefined\",\"467\":\"Lysosome\",\"468\":\"undefined\",\"469\":\"Mitochondrion\",\"470\":\"undefined\",\"471\":\"ER\",\"472\":\"undefined\",\"473\":\"Lysosome\",\"474\":\"undefined\",\"475\":\"Plasma membrane\",\"476\":\"undefined\",\"477\":\"Mitochondrion\",\"478\":\"Mitochondrion\",\"479\":\"undefined\",\"480\":\"undefined\",\"481\":\"Lysosome\",\"482\":\"Mitochondrion\",\"483\":\"undefined\",\"484\":\"undefined\",\"485\":\"undefined\",\"486\":\"Mitochondrion\",\"487\":\"Plasma membrane\",\"488\":\"undefined\",\"489\":\"Endosome\",\"490\":\"undefined\",\"491\":\"undefined\",\"492\":\"undefined\",\"493\":\"undefined\",\"494\":\"undefined\",\"495\":\"Mitochondrion\",\"496\":\"undefined\",\"497\":\"undefined\",\"498\":\"undefined\",\"499\":\"undefined\",\"500\":\"Mitochondrion\",\"501\":\"Actin binding proteins\",\"502\":\"undefined\",\"503\":\"undefined\",\"504\":\"undefined\",\"505\":\"Mitochondrion\",\"506\":\"Lysosome\",\"507\":\"Lysosome\",\"508\":\"undefined\",\"509\":\"Large Protein Complex\",\"510\":\"undefined\",\"511\":\"ER\",\"512\":\"ER\",\"513\":\"undefined\",\"514\":\"Actin binding proteins\",\"515\":\"Mitochondrion\",\"516\":\"Large Protein Complex\",\"517\":\"undefined\",\"518\":\"undefined\",\"519\":\"Plasma membrane\",\"520\":\"undefined\",\"521\":\"undefined\",\"522\":\"undefined\",\"523\":\"undefined\",\"524\":\"undefined\",\"525\":\"ER\",\"526\":\"undefined\",\"527\":\"undefined\",\"528\":\"undefined\",\"529\":\"undefined\",\"530\":\"Large Protein Complex\",\"531\":\"Large Protein Complex\",\"532\":\"undefined\",\"533\":\"Mitochondrion\",\"534\":\"undefined\",\"535\":\"undefined\",\"536\":\"Golgi\",\"537\":\"undefined\",\"538\":\"Plasma membrane\",\"539\":\"undefined\",\"540\":\"undefined\",\"541\":\"Lysosome\",\"542\":\"Large Protein Complex\",\"543\":\"undefined\",\"544\":\"Plasma membrane\",\"545\":\"Plasma membrane\",\"546\":\"undefined\",\"547\":\"Lysosome\",\"548\":\"undefined\",\"549\":\"Large Protein Complex\",\"550\":\"ER\",\"551\":\"ER\",\"552\":\"undefined\",\"553\":\"undefined\",\"554\":\"undefined\",\"555\":\"Plasma membrane\",\"556\":\"undefined\",\"557\":\"undefined\",\"558\":\"undefined\",\"559\":\"undefined\",\"560\":\"undefined\",\"561\":\"undefined\",\"562\":\"undefined\",\"563\":\"undefined\",\"564\":\"undefined\",\"565\":\"Large Protein Complex\",\"566\":\"undefined\",\"567\":\"Large Protein Complex\",\"568\":\"Plasma membrane\",\"569\":\"undefined\",\"570\":\"Large Protein Complex\",\"571\":\"undefined\",\"572\":\"undefined\",\"573\":\"Large Protein Complex\",\"574\":\"Large Protein Complex\",\"575\":\"undefined\",\"576\":\"undefined\",\"577\":\"undefined\",\"578\":\"undefined\",\"579\":\"undefined\",\"580\":\"undefined\",\"581\":\"undefined\",\"582\":\"Mitochondrion\",\"583\":\"undefined\",\"584\":\"Large Protein Complex\",\"585\":\"undefined\",\"586\":\"Large Protein Complex\",\"587\":\"Plasma membrane\",\"588\":\"undefined\",\"589\":\"undefined\",\"590\":\"undefined\",\"591\":\"Endosome\",\"592\":\"undefined\",\"593\":\"undefined\",\"594\":\"Large Protein Complex\",\"595\":\"Endosome\",\"596\":\"Mitochondrion\",\"597\":\"undefined\",\"598\":\"undefined\",\"599\":\"undefined\",\"600\":\"undefined\",\"601\":\"undefined\",\"602\":\"undefined\",\"603\":\"Endosome\",\"604\":\"undefined\",\"605\":\"Actin binding proteins\",\"606\":\"undefined\",\"607\":\"undefined\",\"608\":\"Mitochondrion\",\"609\":\"Mitochondrion\",\"610\":\"undefined\",\"611\":\"Mitochondrion\",\"612\":\"undefined\",\"613\":\"undefined\",\"614\":\"undefined\",\"615\":\"undefined\",\"616\":\"undefined\",\"617\":\"undefined\",\"618\":\"undefined\",\"619\":\"undefined\",\"620\":\"Mitochondrion\",\"621\":\"Large Protein Complex\",\"622\":\"Mitochondrion\",\"623\":\"undefined\",\"624\":\"undefined\",\"625\":\"Plasma membrane\",\"626\":\"undefined\",\"627\":\"undefined\",\"628\":\"ER\",\"629\":\"Mitochondrion\",\"630\":\"undefined\",\"631\":\"Large Protein Complex\",\"632\":\"undefined\",\"633\":\"undefined\",\"634\":\"undefined\",\"635\":\"Large Protein Complex\",\"636\":\"Plasma membrane\",\"637\":\"Mitochondrion\",\"638\":\"undefined\",\"639\":\"Large Protein Complex\",\"640\":\"Mitochondrion\",\"641\":\"undefined\",\"642\":\"Mitochondrion\",\"643\":\"undefined\",\"644\":\"undefined\",\"645\":\"undefined\",\"646\":\"undefined\",\"647\":\"undefined\",\"648\":\"Large Protein Complex\",\"649\":\"undefined\",\"650\":\"undefined\",\"651\":\"Mitochondrion\",\"652\":\"Large Protein Complex\",\"653\":\"Large Protein Complex\",\"654\":\"Large Protein Complex\",\"655\":\"Large Protein Complex\",\"656\":\"Plasma membrane\",\"657\":\"undefined\",\"658\":\"undefined\",\"659\":\"undefined\",\"660\":\"undefined\",\"661\":\"Large Protein Complex\",\"662\":\"Mitochondrion\",\"663\":\"undefined\",\"664\":\"undefined\",\"665\":\"undefined\",\"666\":\"undefined\",\"667\":\"undefined\",\"668\":\"Large Protein Complex\",\"669\":\"undefined\",\"670\":\"undefined\",\"671\":\"Mitochondrion\",\"672\":\"Large Protein Complex\",\"673\":\"undefined\",\"674\":\"undefined\",\"675\":\"undefined\",\"676\":\"undefined\",\"677\":\"ER\",\"678\":\"undefined\",\"679\":\"ER\",\"680\":\"Large Protein Complex\",\"681\":\"undefined\",\"682\":\"Large Protein Complex\",\"683\":\"Peroxisome\",\"684\":\"Mitochondrion\",\"685\":\"undefined\",\"686\":\"undefined\",\"687\":\"undefined\",\"688\":\"Plasma membrane\",\"689\":\"undefined\",\"690\":\"undefined\",\"691\":\"undefined\",\"692\":\"Large Protein Complex\",\"693\":\"undefined\",\"694\":\"undefined\",\"695\":\"ER\",\"696\":\"undefined\",\"697\":\"undefined\",\"698\":\"undefined\",\"699\":\"undefined\",\"700\":\"undefined\",\"701\":\"undefined\",\"702\":\"Large Protein Complex\",\"703\":\"Mitochondrion\",\"704\":\"undefined\",\"705\":\"ER\",\"706\":\"Large Protein Complex\",\"707\":\"undefined\",\"708\":\"Mitochondrion\",\"709\":\"undefined\",\"710\":\"undefined\",\"711\":\"undefined\",\"712\":\"ER\",\"713\":\"undefined\",\"714\":\"Plasma membrane\",\"715\":\"Mitochondrion\",\"716\":\"undefined\",\"717\":\"undefined\",\"718\":\"undefined\",\"719\":\"Mitochondrion\",\"720\":\"undefined\",\"721\":\"undefined\",\"722\":\"Mitochondrion\",\"723\":\"undefined\",\"724\":\"undefined\",\"725\":\"Large Protein Complex\",\"726\":\"Large Protein Complex\",\"727\":\"Large Protein Complex\",\"728\":\"undefined\",\"729\":\"undefined\",\"730\":\"undefined\",\"731\":\"Plasma membrane\",\"732\":\"undefined\",\"733\":\"Mitochondrion\",\"734\":\"undefined\",\"735\":\"Large Protein Complex\",\"736\":\"undefined\",\"737\":\"undefined\",\"738\":\"undefined\",\"739\":\"undefined\",\"740\":\"undefined\",\"741\":\"Peroxisome\",\"742\":\"undefined\",\"743\":\"undefined\",\"744\":\"undefined\",\"745\":\"undefined\",\"746\":\"undefined\",\"747\":\"Mitochondrion\",\"748\":\"undefined\",\"749\":\"undefined\",\"750\":\"Mitochondrion\",\"751\":\"undefined\",\"752\":\"undefined\",\"753\":\"undefined\",\"754\":\"Large Protein Complex\",\"755\":\"Large Protein Complex\",\"756\":\"undefined\",\"757\":\"undefined\",\"758\":\"undefined\",\"759\":\"undefined\",\"760\":\"undefined\",\"761\":\"Large Protein Complex\",\"762\":\"Actin binding proteins\",\"763\":\"Actin binding proteins\",\"764\":\"Large Protein Complex\",\"765\":\"ER\",\"766\":\"Plasma membrane\",\"767\":\"undefined\",\"768\":\"Nuclear pore complex\",\"769\":\"undefined\",\"770\":\"Large Protein Complex\",\"771\":\"Mitochondrion\",\"772\":\"Endosome\",\"773\":\"undefined\",\"774\":\"Large Protein Complex\",\"775\":\"Mitochondrion\",\"776\":\"undefined\",\"777\":\"undefined\",\"778\":\"undefined\",\"779\":\"Mitochondrion\",\"780\":\"undefined\",\"781\":\"undefined\",\"782\":\"Nuclear pore complex\",\"783\":\"ER\",\"784\":\"undefined\",\"785\":\"undefined\",\"786\":\"Mitochondrion\",\"787\":\"undefined\",\"788\":\"undefined\",\"789\":\"Endosome\",\"790\":\"Mitochondrion\",\"791\":\"Large Protein Complex\",\"792\":\"Large Protein Complex\",\"793\":\"Large Protein Complex\",\"794\":\"ER\",\"795\":\"undefined\",\"796\":\"undefined\",\"797\":\"undefined\",\"798\":\"undefined\",\"799\":\"undefined\",\"800\":\"Large Protein Complex\",\"801\":\"undefined\",\"802\":\"Golgi\",\"803\":\"undefined\",\"804\":\"undefined\",\"805\":\"undefined\",\"806\":\"Mitochondrion\",\"807\":\"Large Protein Complex\",\"808\":\"Large Protein Complex\",\"809\":\"undefined\",\"810\":\"undefined\",\"811\":\"undefined\",\"812\":\"undefined\",\"813\":\"undefined\",\"814\":\"undefined\",\"815\":\"undefined\",\"816\":\"Large Protein Complex\",\"817\":\"Mitochondrion\",\"818\":\"undefined\",\"819\":\"undefined\",\"820\":\"undefined\",\"821\":\"undefined\",\"822\":\"undefined\",\"823\":\"undefined\",\"824\":\"undefined\",\"825\":\"undefined\",\"826\":\"undefined\",\"827\":\"undefined\",\"828\":\"Large Protein Complex\",\"829\":\"undefined\",\"830\":\"undefined\",\"831\":\"undefined\",\"832\":\"Plasma membrane\",\"833\":\"undefined\",\"834\":\"undefined\",\"835\":\"undefined\",\"836\":\"undefined\",\"837\":\"undefined\",\"838\":\"undefined\",\"839\":\"undefined\",\"840\":\"Mitochondrion\",\"841\":\"undefined\",\"842\":\"undefined\",\"843\":\"undefined\",\"844\":\"undefined\",\"845\":\"undefined\",\"846\":\"undefined\",\"847\":\"undefined\",\"848\":\"undefined\",\"849\":\"Large Protein Complex\",\"850\":\"Large Protein Complex\",\"851\":\"Large Protein Complex\",\"852\":\"Large Protein Complex\",\"853\":\"Large Protein Complex\",\"854\":\"Large Protein Complex\",\"855\":\"undefined\",\"856\":\"Actin binding proteins\",\"857\":\"Plasma membrane\",\"858\":\"undefined\",\"859\":\"ER\",\"860\":\"undefined\",\"861\":\"undefined\",\"862\":\"undefined\",\"863\":\"undefined\",\"864\":\"Large Protein Complex\",\"865\":\"undefined\",\"866\":\"Mitochondrion\",\"867\":\"undefined\",\"868\":\"Large Protein Complex\",\"869\":\"ER\",\"870\":\"undefined\",\"871\":\"undefined\",\"872\":\"Large Protein Complex\",\"873\":\"undefined\",\"874\":\"undefined\",\"875\":\"undefined\",\"876\":\"undefined\",\"877\":\"undefined\",\"878\":\"undefined\",\"879\":\"Plasma membrane\",\"880\":\"undefined\",\"881\":\"undefined\",\"882\":\"undefined\",\"883\":\"Ergic\\/cisGolgi\",\"884\":\"undefined\",\"885\":\"undefined\",\"886\":\"Large Protein Complex\",\"887\":\"Mitochondrion\",\"888\":\"undefined\",\"889\":\"Mitochondrion\",\"890\":\"undefined\",\"891\":\"undefined\",\"892\":\"undefined\",\"893\":\"undefined\",\"894\":\"Mitochondrion\",\"895\":\"undefined\",\"896\":\"Large Protein Complex\",\"897\":\"undefined\",\"898\":\"undefined\",\"899\":\"undefined\",\"900\":\"Ergic\\/cisGolgi\",\"901\":\"undefined\",\"902\":\"undefined\",\"903\":\"Nuclear pore complex\",\"904\":\"undefined\",\"905\":\"undefined\",\"906\":\"undefined\",\"907\":\"undefined\",\"908\":\"undefined\",\"909\":\"undefined\",\"910\":\"undefined\",\"911\":\"undefined\",\"912\":\"undefined\",\"913\":\"undefined\",\"914\":\"Mitochondrion\",\"915\":\"ER\",\"916\":\"undefined\",\"917\":\"undefined\",\"918\":\"undefined\",\"919\":\"undefined\",\"920\":\"undefined\",\"921\":\"undefined\",\"922\":\"Plasma membrane\",\"923\":\"Lysosome\",\"924\":\"Large Protein Complex\",\"925\":\"Large Protein Complex\",\"926\":\"Large Protein Complex\",\"927\":\"undefined\",\"928\":\"undefined\",\"929\":\"undefined\",\"930\":\"undefined\",\"931\":\"undefined\",\"932\":\"Endosome\",\"933\":\"undefined\",\"934\":\"Mitochondrion\",\"935\":\"undefined\",\"936\":\"undefined\",\"937\":\"undefined\",\"938\":\"ER\",\"939\":\"undefined\",\"940\":\"undefined\",\"941\":\"ER\",\"942\":\"Peroxisome\",\"943\":\"undefined\",\"944\":\"Lysosome\",\"945\":\"Endosome\",\"946\":\"undefined\",\"947\":\"Large Protein Complex\",\"948\":\"undefined\",\"949\":\"Large Protein Complex\",\"950\":\"undefined\",\"951\":\"undefined\",\"952\":\"Large Protein Complex\",\"953\":\"undefined\",\"954\":\"undefined\",\"955\":\"undefined\",\"956\":\"undefined\",\"957\":\"undefined\",\"958\":\"undefined\",\"959\":\"Nuclear pore complex\",\"960\":\"Mitochondrion\",\"961\":\"undefined\",\"962\":\"undefined\",\"963\":\"undefined\",\"964\":\"Mitochondrion\",\"965\":\"Large Protein Complex\",\"966\":\"Large Protein Complex\",\"967\":\"Lysosome\",\"968\":\"Plasma membrane\",\"969\":\"Mitochondrion\",\"970\":\"Plasma membrane\",\"971\":\"undefined\",\"972\":\"Large Protein Complex\",\"973\":\"undefined\",\"974\":\"undefined\",\"975\":\"Large Protein Complex\",\"976\":\"undefined\",\"977\":\"undefined\",\"978\":\"undefined\",\"979\":\"Plasma membrane\",\"980\":\"undefined\",\"981\":\"Plasma membrane\",\"982\":\"Mitochondrion\",\"983\":\"Plasma membrane\",\"984\":\"undefined\",\"985\":\"undefined\",\"986\":\"undefined\",\"987\":\"undefined\",\"988\":\"Large Protein Complex\",\"989\":\"undefined\",\"990\":\"undefined\",\"991\":\"undefined\",\"992\":\"undefined\",\"993\":\"undefined\",\"994\":\"undefined\",\"995\":\"undefined\",\"996\":\"undefined\",\"997\":\"undefined\",\"998\":\"Large Protein Complex\",\"999\":\"undefined\",\"1000\":\"undefined\",\"1001\":\"Mitochondrion\",\"1002\":\"Large Protein Complex\",\"1003\":\"undefined\",\"1004\":\"Large Protein Complex\",\"1005\":\"Mitochondrion\",\"1006\":\"undefined\",\"1007\":\"undefined\",\"1008\":\"Peroxisome\",\"1009\":\"ER\",\"1010\":\"undefined\",\"1011\":\"Nuclear pore complex\",\"1012\":\"undefined\",\"1013\":\"undefined\",\"1014\":\"Large Protein Complex\",\"1015\":\"undefined\",\"1016\":\"undefined\",\"1017\":\"Large Protein Complex\",\"1018\":\"ER\",\"1019\":\"undefined\",\"1020\":\"Actin binding proteins\",\"1021\":\"undefined\",\"1022\":\"Large Protein Complex\",\"1023\":\"Large Protein Complex\",\"1024\":\"Large Protein Complex\",\"1025\":\"undefined\",\"1026\":\"undefined\",\"1027\":\"undefined\",\"1028\":\"undefined\",\"1029\":\"undefined\",\"1030\":\"ER\",\"1031\":\"undefined\",\"1032\":\"undefined\",\"1033\":\"undefined\",\"1034\":\"undefined\",\"1035\":\"undefined\",\"1036\":\"Endosome\",\"1037\":\"undefined\",\"1038\":\"undefined\",\"1039\":\"undefined\",\"1040\":\"Large Protein Complex\",\"1041\":\"undefined\",\"1042\":\"undefined\",\"1043\":\"undefined\",\"1044\":\"undefined\",\"1045\":\"Large Protein Complex\",\"1046\":\"undefined\",\"1047\":\"undefined\",\"1048\":\"Large Protein Complex\",\"1049\":\"undefined\",\"1050\":\"Large Protein Complex\",\"1051\":\"Endosome\",\"1052\":\"Large Protein Complex\",\"1053\":\"undefined\",\"1054\":\"undefined\",\"1055\":\"Mitochondrion\",\"1056\":\"ER\",\"1057\":\"undefined\",\"1058\":\"undefined\",\"1059\":\"undefined\",\"1060\":\"Lysosome\",\"1061\":\"Large Protein Complex\",\"1062\":\"undefined\",\"1063\":\"undefined\",\"1064\":\"Large Protein Complex\",\"1065\":\"Large Protein Complex\",\"1066\":\"Large Protein Complex\",\"1067\":\"undefined\",\"1068\":\"Large Protein Complex\",\"1069\":\"undefined\",\"1070\":\"undefined\",\"1071\":\"Large Protein Complex\",\"1072\":\"Large Protein Complex\",\"1073\":\"Large Protein Complex\",\"1074\":\"undefined\",\"1075\":\"Large Protein Complex\",\"1076\":\"Large Protein Complex\",\"1077\":\"Large Protein Complex\",\"1078\":\"Large Protein Complex\",\"1079\":\"Large Protein Complex\",\"1080\":\"undefined\",\"1081\":\"Large Protein Complex\",\"1082\":\"Large Protein Complex\",\"1083\":\"undefined\",\"1084\":\"undefined\",\"1085\":\"undefined\",\"1086\":\"undefined\",\"1087\":\"undefined\",\"1088\":\"Large Protein Complex\",\"1089\":\"Large Protein Complex\",\"1090\":\"undefined\",\"1091\":\"undefined\",\"1092\":\"undefined\",\"1093\":\"undefined\",\"1094\":\"Large Protein Complex\",\"1095\":\"Large Protein Complex\",\"1096\":\"Large Protein Complex\",\"1097\":\"undefined\",\"1098\":\"undefined\",\"1099\":\"Large Protein Complex\",\"1100\":\"undefined\",\"1101\":\"Large Protein Complex\",\"1102\":\"Large Protein Complex\",\"1103\":\"Large Protein Complex\",\"1104\":\"Large Protein Complex\",\"1105\":\"Large Protein Complex\",\"1106\":\"undefined\",\"1107\":\"undefined\",\"1108\":\"undefined\",\"1109\":\"Large Protein Complex\",\"1110\":\"Large Protein Complex\",\"1111\":\"Large Protein Complex\",\"1112\":\"Large Protein Complex\",\"1113\":\"Large Protein Complex\",\"1114\":\"Large Protein Complex\",\"1115\":\"undefined\",\"1116\":\"undefined\",\"1117\":\"undefined\",\"1118\":\"undefined\",\"1119\":\"undefined\",\"1120\":\"undefined\",\"1121\":\"undefined\",\"1122\":\"Large Protein Complex\",\"1123\":\"undefined\",\"1124\":\"undefined\",\"1125\":\"undefined\",\"1126\":\"undefined\",\"1127\":\"Large Protein Complex\",\"1128\":\"undefined\",\"1129\":\"undefined\",\"1130\":\"undefined\",\"1131\":\"undefined\",\"1132\":\"undefined\",\"1133\":\"ER\",\"1134\":\"Large Protein Complex\",\"1135\":\"undefined\",\"1136\":\"undefined\",\"1137\":\"undefined\",\"1138\":\"Large Protein Complex\",\"1139\":\"Large Protein Complex\",\"1140\":\"Large Protein Complex\",\"1141\":\"undefined\",\"1142\":\"undefined\",\"1143\":\"undefined\",\"1144\":\"Plasma membrane\",\"1145\":\"Large Protein Complex\",\"1146\":\"undefined\",\"1147\":\"undefined\",\"1148\":\"undefined\",\"1149\":\"Large Protein Complex\",\"1150\":\"Plasma membrane\",\"1151\":\"undefined\",\"1152\":\"undefined\",\"1153\":\"undefined\",\"1154\":\"undefined\",\"1155\":\"undefined\",\"1156\":\"undefined\",\"1157\":\"Plasma membrane\",\"1158\":\"Mitochondrion\",\"1159\":\"Mitochondrion\",\"1160\":\"Mitochondrion\",\"1161\":\"Mitochondrion\",\"1162\":\"Mitochondrion\",\"1163\":\"Mitochondrion\",\"1164\":\"Mitochondrion\",\"1165\":\"undefined\",\"1166\":\"Mitochondrion\",\"1167\":\"undefined\",\"1168\":\"Large Protein Complex\",\"1169\":\"undefined\",\"1170\":\"undefined\",\"1171\":\"undefined\",\"1172\":\"Large Protein Complex\",\"1173\":\"Large Protein Complex\",\"1174\":\"Plasma membrane\",\"1175\":\"undefined\",\"1176\":\"undefined\",\"1177\":\"undefined\",\"1178\":\"Golgi\",\"1179\":\"Mitochondrion\",\"1180\":\"Mitochondrion\",\"1181\":\"Mitochondrion\",\"1182\":\"undefined\",\"1183\":\"undefined\",\"1184\":\"Large Protein Complex\",\"1185\":\"undefined\",\"1186\":\"ER_high_curvature\",\"1187\":\"undefined\",\"1188\":\"Large Protein Complex\",\"1189\":\"Actin binding proteins\",\"1190\":\"undefined\",\"1191\":\"undefined\",\"1192\":\"Large Protein Complex\",\"1193\":\"undefined\",\"1194\":\"Plasma membrane\",\"1195\":\"Large Protein Complex\",\"1196\":\"undefined\",\"1197\":\"undefined\",\"1198\":\"undefined\",\"1199\":\"Endosome\",\"1200\":\"undefined\",\"1201\":\"Plasma membrane\",\"1202\":\"undefined\",\"1203\":\"undefined\",\"1204\":\"Mitochondrion\",\"1205\":\"undefined\",\"1206\":\"undefined\",\"1207\":\"Large Protein Complex\",\"1208\":\"undefined\",\"1209\":\"ER\",\"1210\":\"undefined\",\"1211\":\"Large Protein Complex\",\"1212\":\"undefined\",\"1213\":\"Mitochondrion\",\"1214\":\"undefined\",\"1215\":\"undefined\",\"1216\":\"undefined\",\"1217\":\"undefined\",\"1218\":\"undefined\",\"1219\":\"ER\",\"1220\":\"ER\",\"1221\":\"undefined\",\"1222\":\"undefined\",\"1223\":\"undefined\",\"1224\":\"Plasma membrane\",\"1225\":\"undefined\",\"1226\":\"Mitochondrion\",\"1227\":\"Large Protein Complex\",\"1228\":\"undefined\",\"1229\":\"Large Protein Complex\",\"1230\":\"Actin binding proteins\",\"1231\":\"undefined\",\"1232\":\"undefined\",\"1233\":\"undefined\",\"1234\":\"undefined\",\"1235\":\"undefined\",\"1236\":\"undefined\",\"1237\":\"undefined\",\"1238\":\"undefined\",\"1239\":\"undefined\",\"1240\":\"undefined\",\"1241\":\"Large Protein Complex\",\"1242\":\"undefined\",\"1243\":\"undefined\",\"1244\":\"undefined\",\"1245\":\"undefined\",\"1246\":\"Large Protein Complex\",\"1247\":\"undefined\",\"1248\":\"Large Protein Complex\",\"1249\":\"undefined\",\"1250\":\"undefined\",\"1251\":\"Golgi\",\"1252\":\"ER\",\"1253\":\"undefined\",\"1254\":\"undefined\",\"1255\":\"undefined\",\"1256\":\"Endosome\",\"1257\":\"undefined\",\"1258\":\"undefined\",\"1259\":\"undefined\",\"1260\":\"undefined\",\"1261\":\"undefined\",\"1262\":\"undefined\",\"1263\":\"Golgi\",\"1264\":\"Large Protein Complex\",\"1265\":\"undefined\",\"1266\":\"undefined\",\"1267\":\"Mitochondrion\",\"1268\":\"Endosome\",\"1269\":\"Nuclear pore complex\",\"1270\":\"undefined\",\"1271\":\"undefined\",\"1272\":\"undefined\",\"1273\":\"ER\",\"1274\":\"undefined\",\"1275\":\"undefined\",\"1276\":\"undefined\",\"1277\":\"undefined\",\"1278\":\"undefined\",\"1279\":\"undefined\",\"1280\":\"Large Protein Complex\",\"1281\":\"undefined\",\"1282\":\"Large Protein Complex\",\"1283\":\"undefined\",\"1284\":\"undefined\",\"1285\":\"Ergic\\/cisGolgi\",\"1286\":\"Plasma membrane\",\"1287\":\"undefined\",\"1288\":\"Mitochondrion\",\"1289\":\"undefined\",\"1290\":\"undefined\",\"1291\":\"undefined\",\"1292\":\"undefined\",\"1293\":\"undefined\",\"1294\":\"undefined\",\"1295\":\"undefined\",\"1296\":\"Mitochondrion\",\"1297\":\"undefined\",\"1298\":\"undefined\",\"1299\":\"undefined\",\"1300\":\"undefined\",\"1301\":\"undefined\",\"1302\":\"undefined\",\"1303\":\"Large Protein Complex\",\"1304\":\"undefined\",\"1305\":\"Large Protein Complex\",\"1306\":\"Large Protein Complex\",\"1307\":\"undefined\",\"1308\":\"undefined\",\"1309\":\"undefined\",\"1310\":\"Large Protein Complex\",\"1311\":\"undefined\",\"1312\":\"undefined\",\"1313\":\"undefined\",\"1314\":\"Large Protein Complex\",\"1315\":\"Large Protein Complex\",\"1316\":\"Large Protein Complex\",\"1317\":\"undefined\",\"1318\":\"undefined\",\"1319\":\"undefined\",\"1320\":\"undefined\",\"1321\":\"undefined\",\"1322\":\"undefined\",\"1323\":\"Large Protein Complex\",\"1324\":\"undefined\",\"1325\":\"Mitochondrion\",\"1326\":\"Large Protein Complex\",\"1327\":\"undefined\",\"1328\":\"undefined\",\"1329\":\"undefined\",\"1330\":\"undefined\",\"1331\":\"Large Protein Complex\",\"1332\":\"undefined\",\"1333\":\"Plasma membrane\",\"1334\":\"undefined\",\"1335\":\"Ergic\\/cisGolgi\",\"1336\":\"undefined\",\"1337\":\"undefined\",\"1338\":\"undefined\",\"1339\":\"undefined\",\"1340\":\"undefined\",\"1341\":\"undefined\",\"1342\":\"Lysosome\",\"1343\":\"undefined\",\"1344\":\"undefined\",\"1345\":\"undefined\",\"1346\":\"undefined\",\"1347\":\"undefined\",\"1348\":\"undefined\",\"1349\":\"undefined\",\"1350\":\"Endosome\",\"1351\":\"undefined\",\"1352\":\"undefined\",\"1353\":\"undefined\",\"1354\":\"undefined\",\"1355\":\"undefined\",\"1356\":\"undefined\",\"1357\":\"undefined\",\"1358\":\"ER\",\"1359\":\"undefined\",\"1360\":\"Actin binding proteins\",\"1361\":\"undefined\",\"1362\":\"undefined\",\"1363\":\"undefined\",\"1364\":\"undefined\",\"1365\":\"undefined\",\"1366\":\"undefined\",\"1367\":\"undefined\",\"1368\":\"undefined\",\"1369\":\"Large Protein Complex\",\"1370\":\"Lysosome\",\"1371\":\"undefined\",\"1372\":\"Plasma membrane\",\"1373\":\"Plasma membrane\",\"1374\":\"undefined\",\"1375\":\"undefined\",\"1376\":\"undefined\",\"1377\":\"Large Protein Complex\",\"1378\":\"undefined\",\"1379\":\"undefined\",\"1380\":\"Large Protein Complex\",\"1381\":\"undefined\",\"1382\":\"undefined\",\"1383\":\"ER\",\"1384\":\"undefined\",\"1385\":\"undefined\",\"1386\":\"undefined\",\"1387\":\"undefined\",\"1388\":\"Large Protein Complex\",\"1389\":\"Large Protein Complex\",\"1390\":\"Large Protein Complex\",\"1391\":\"undefined\",\"1392\":\"Actin binding proteins\",\"1393\":\"undefined\",\"1394\":\"ER\",\"1395\":\"undefined\",\"1396\":\"undefined\",\"1397\":\"undefined\",\"1398\":\"undefined\",\"1399\":\"undefined\",\"1400\":\"undefined\",\"1401\":\"undefined\",\"1402\":\"undefined\",\"1403\":\"ER\",\"1404\":\"undefined\",\"1405\":\"undefined\",\"1406\":\"ER\",\"1407\":\"ER\",\"1408\":\"ER\",\"1409\":\"undefined\",\"1410\":\"undefined\",\"1411\":\"undefined\",\"1412\":\"Large Protein Complex\",\"1413\":\"undefined\",\"1414\":\"undefined\",\"1415\":\"undefined\",\"1416\":\"undefined\",\"1417\":\"undefined\",\"1418\":\"ER\",\"1419\":\"undefined\",\"1420\":\"undefined\",\"1421\":\"Golgi\",\"1422\":\"undefined\",\"1423\":\"undefined\",\"1424\":\"undefined\",\"1425\":\"undefined\",\"1426\":\"undefined\",\"1427\":\"undefined\",\"1428\":\"undefined\",\"1429\":\"undefined\",\"1430\":\"undefined\",\"1431\":\"ER\",\"1432\":\"undefined\",\"1433\":\"Large Protein Complex\",\"1434\":\"undefined\",\"1435\":\"Large Protein Complex\",\"1436\":\"undefined\",\"1437\":\"undefined\",\"1438\":\"undefined\",\"1439\":\"undefined\",\"1440\":\"Mitochondrion\",\"1441\":\"undefined\",\"1442\":\"undefined\",\"1443\":\"Large Protein Complex\",\"1444\":\"undefined\",\"1445\":\"Large Protein Complex\",\"1446\":\"undefined\",\"1447\":\"undefined\",\"1448\":\"Peroxisome\",\"1449\":\"Mitochondrion\",\"1450\":\"ER\",\"1451\":\"undefined\",\"1452\":\"undefined\",\"1453\":\"undefined\",\"1454\":\"undefined\",\"1455\":\"undefined\",\"1456\":\"undefined\",\"1457\":\"undefined\",\"1458\":\"undefined\",\"1459\":\"undefined\",\"1460\":\"undefined\",\"1461\":\"undefined\",\"1462\":\"Ergic\\/cisGolgi\",\"1463\":\"undefined\",\"1464\":\"undefined\",\"1465\":\"undefined\",\"1466\":\"undefined\",\"1467\":\"undefined\",\"1468\":\"undefined\",\"1469\":\"Large Protein Complex\",\"1470\":\"undefined\",\"1471\":\"undefined\",\"1472\":\"undefined\",\"1473\":\"Large Protein Complex\",\"1474\":\"Large Protein Complex\",\"1475\":\"undefined\",\"1476\":\"Large Protein Complex\",\"1477\":\"Large Protein Complex\",\"1478\":\"Large Protein Complex\",\"1479\":\"undefined\",\"1480\":\"undefined\",\"1481\":\"undefined\",\"1482\":\"undefined\",\"1483\":\"ER\",\"1484\":\"undefined\",\"1485\":\"undefined\",\"1486\":\"undefined\",\"1487\":\"undefined\",\"1488\":\"Golgi\",\"1489\":\"undefined\",\"1490\":\"undefined\",\"1491\":\"undefined\",\"1492\":\"undefined\",\"1493\":\"undefined\",\"1494\":\"undefined\",\"1495\":\"Plasma membrane\",\"1496\":\"undefined\",\"1497\":\"Plasma membrane\",\"1498\":\"undefined\",\"1499\":\"undefined\",\"1500\":\"Endosome\",\"1501\":\"undefined\",\"1502\":\"undefined\",\"1503\":\"Large Protein Complex\",\"1504\":\"undefined\",\"1505\":\"undefined\",\"1506\":\"undefined\",\"1507\":\"undefined\",\"1508\":\"undefined\",\"1509\":\"undefined\",\"1510\":\"undefined\",\"1511\":\"undefined\",\"1512\":\"Large Protein Complex\",\"1513\":\"undefined\",\"1514\":\"undefined\",\"1515\":\"Actin binding proteins\",\"1516\":\"undefined\",\"1517\":\"undefined\",\"1518\":\"Golgi\",\"1519\":\"undefined\",\"1520\":\"Mitochondrion\",\"1521\":\"Mitochondrion\",\"1522\":\"Mitochondrion\",\"1523\":\"undefined\",\"1524\":\"undefined\",\"1525\":\"Plasma membrane\",\"1526\":\"Mitochondrion\",\"1527\":\"undefined\",\"1528\":\"undefined\",\"1529\":\"undefined\",\"1530\":\"Mitochondrion\",\"1531\":\"Large Protein Complex\",\"1532\":\"undefined\",\"1533\":\"undefined\",\"1534\":\"undefined\",\"1535\":\"Endosome\",\"1536\":\"undefined\",\"1537\":\"Peroxisome\",\"1538\":\"undefined\",\"1539\":\"undefined\",\"1540\":\"ER\",\"1541\":\"undefined\",\"1542\":\"Mitochondrion\",\"1543\":\"Endosome\",\"1544\":\"undefined\",\"1545\":\"undefined\",\"1546\":\"undefined\",\"1547\":\"Plasma membrane\",\"1548\":\"undefined\",\"1549\":\"undefined\",\"1550\":\"undefined\",\"1551\":\"undefined\",\"1552\":\"undefined\",\"1553\":\"ER\",\"1554\":\"undefined\",\"1555\":\"undefined\",\"1556\":\"undefined\",\"1557\":\"undefined\",\"1558\":\"undefined\",\"1559\":\"undefined\",\"1560\":\"undefined\",\"1561\":\"undefined\",\"1562\":\"undefined\",\"1563\":\"undefined\",\"1564\":\"undefined\",\"1565\":\"undefined\",\"1566\":\"Mitochondrion\",\"1567\":\"ER\",\"1568\":\"Mitochondrion\",\"1569\":\"undefined\",\"1570\":\"undefined\",\"1571\":\"undefined\",\"1572\":\"undefined\",\"1573\":\"Mitochondrion\",\"1574\":\"undefined\",\"1575\":\"undefined\",\"1576\":\"Nuclear pore complex\",\"1577\":\"undefined\",\"1578\":\"undefined\",\"1579\":\"undefined\",\"1580\":\"undefined\",\"1581\":\"undefined\",\"1582\":\"undefined\",\"1583\":\"undefined\",\"1584\":\"undefined\",\"1585\":\"Mitochondrion\",\"1586\":\"undefined\",\"1587\":\"Peroxisome\",\"1588\":\"undefined\",\"1589\":\"undefined\",\"1590\":\"undefined\",\"1591\":\"undefined\",\"1592\":\"undefined\",\"1593\":\"undefined\",\"1594\":\"undefined\",\"1595\":\"undefined\",\"1596\":\"undefined\",\"1597\":\"undefined\",\"1598\":\"undefined\",\"1599\":\"Mitochondrion\",\"1600\":\"undefined\",\"1601\":\"undefined\",\"1602\":\"undefined\",\"1603\":\"undefined\",\"1604\":\"undefined\",\"1605\":\"undefined\",\"1606\":\"undefined\",\"1607\":\"undefined\",\"1608\":\"undefined\",\"1609\":\"undefined\",\"1610\":\"undefined\",\"1611\":\"undefined\",\"1612\":\"undefined\",\"1613\":\"undefined\",\"1614\":\"undefined\",\"1615\":\"undefined\",\"1616\":\"undefined\",\"1617\":\"undefined\",\"1618\":\"undefined\",\"1619\":\"undefined\",\"1620\":\"undefined\",\"1621\":\"undefined\",\"1622\":\"undefined\",\"1623\":\"undefined\",\"1624\":\"ER_high_curvature\",\"1625\":\"undefined\",\"1626\":\"undefined\",\"1627\":\"Lysosome\",\"1628\":\"undefined\",\"1629\":\"undefined\",\"1630\":\"undefined\",\"1631\":\"Mitochondrion\",\"1632\":\"undefined\",\"1633\":\"Mitochondrion\",\"1634\":\"ER\",\"1635\":\"undefined\",\"1636\":\"Actin binding proteins\",\"1637\":\"undefined\",\"1638\":\"undefined\",\"1639\":\"undefined\",\"1640\":\"Mitochondrion\",\"1641\":\"undefined\",\"1642\":\"undefined\",\"1643\":\"undefined\",\"1644\":\"undefined\",\"1645\":\"undefined\",\"1646\":\"Endosome\",\"1647\":\"undefined\",\"1648\":\"Mitochondrion\",\"1649\":\"undefined\",\"1650\":\"undefined\",\"1651\":\"undefined\",\"1652\":\"Mitochondrion\",\"1653\":\"Plasma membrane\",\"1654\":\"ER\",\"1655\":\"undefined\",\"1656\":\"ER\",\"1657\":\"undefined\",\"1658\":\"undefined\",\"1659\":\"Actin binding proteins\",\"1660\":\"undefined\",\"1661\":\"Plasma membrane\",\"1662\":\"undefined\",\"1663\":\"undefined\",\"1664\":\"undefined\",\"1665\":\"undefined\",\"1666\":\"undefined\",\"1667\":\"undefined\",\"1668\":\"undefined\",\"1669\":\"undefined\",\"1670\":\"undefined\",\"1671\":\"undefined\",\"1672\":\"undefined\",\"1673\":\"undefined\",\"1674\":\"Large Protein Complex\",\"1675\":\"undefined\",\"1676\":\"undefined\",\"1677\":\"undefined\",\"1678\":\"undefined\",\"1679\":\"undefined\",\"1680\":\"Mitochondrion\",\"1681\":\"undefined\",\"1682\":\"undefined\",\"1683\":\"undefined\",\"1684\":\"Large Protein Complex\",\"1685\":\"undefined\",\"1686\":\"undefined\",\"1687\":\"undefined\",\"1688\":\"undefined\",\"1689\":\"undefined\",\"1690\":\"undefined\",\"1691\":\"undefined\",\"1692\":\"ER\",\"1693\":\"undefined\",\"1694\":\"undefined\",\"1695\":\"Mitochondrion\",\"1696\":\"Large Protein Complex\",\"1697\":\"Nuclear pore complex\",\"1698\":\"undefined\",\"1699\":\"undefined\",\"1700\":\"undefined\",\"1701\":\"undefined\",\"1702\":\"undefined\",\"1703\":\"undefined\",\"1704\":\"undefined\",\"1705\":\"undefined\",\"1706\":\"undefined\",\"1707\":\"undefined\",\"1708\":\"undefined\",\"1709\":\"Large Protein Complex\",\"1710\":\"Mitochondrion\",\"1711\":\"Ergic\\/cisGolgi\",\"1712\":\"Mitochondrion\",\"1713\":\"Golgi\",\"1714\":\"undefined\",\"1715\":\"undefined\",\"1716\":\"undefined\",\"1717\":\"undefined\",\"1718\":\"undefined\",\"1719\":\"undefined\",\"1720\":\"undefined\",\"1721\":\"undefined\",\"1722\":\"undefined\",\"1723\":\"undefined\",\"1724\":\"Plasma membrane\",\"1725\":\"undefined\",\"1726\":\"undefined\",\"1727\":\"undefined\",\"1728\":\"undefined\",\"1729\":\"undefined\",\"1730\":\"undefined\",\"1731\":\"undefined\",\"1732\":\"undefined\",\"1733\":\"undefined\",\"1734\":\"undefined\",\"1735\":\"undefined\",\"1736\":\"undefined\",\"1737\":\"undefined\",\"1738\":\"undefined\",\"1739\":\"undefined\",\"1740\":\"undefined\",\"1741\":\"undefined\",\"1742\":\"undefined\",\"1743\":\"undefined\",\"1744\":\"Large Protein Complex\",\"1745\":\"undefined\",\"1746\":\"undefined\",\"1747\":\"ER\",\"1748\":\"undefined\",\"1749\":\"undefined\",\"1750\":\"Mitochondrion\",\"1751\":\"undefined\",\"1752\":\"Endosome\",\"1753\":\"undefined\",\"1754\":\"undefined\",\"1755\":\"Golgi\",\"1756\":\"undefined\",\"1757\":\"undefined\",\"1758\":\"undefined\",\"1759\":\"undefined\",\"1760\":\"undefined\",\"1761\":\"ER\",\"1762\":\"Large Protein Complex\",\"1763\":\"Mitochondrion\",\"1764\":\"Mitochondrion\",\"1765\":\"undefined\",\"1766\":\"undefined\",\"1767\":\"undefined\",\"1768\":\"undefined\",\"1769\":\"undefined\",\"1770\":\"undefined\",\"1771\":\"Mitochondrion\",\"1772\":\"Large Protein Complex\",\"1773\":\"undefined\",\"1774\":\"undefined\",\"1775\":\"undefined\",\"1776\":\"undefined\",\"1777\":\"undefined\",\"1778\":\"undefined\",\"1779\":\"undefined\",\"1780\":\"Nuclear pore complex\",\"1781\":\"undefined\",\"1782\":\"undefined\",\"1783\":\"undefined\",\"1784\":\"undefined\",\"1785\":\"undefined\",\"1786\":\"undefined\",\"1787\":\"undefined\",\"1788\":\"undefined\",\"1789\":\"undefined\",\"1790\":\"undefined\",\"1791\":\"undefined\",\"1792\":\"undefined\",\"1793\":\"undefined\",\"1794\":\"undefined\",\"1795\":\"undefined\",\"1796\":\"undefined\",\"1797\":\"undefined\",\"1798\":\"Mitochondrion\",\"1799\":\"undefined\",\"1800\":\"undefined\",\"1801\":\"undefined\",\"1802\":\"undefined\",\"1803\":\"undefined\",\"1804\":\"undefined\",\"1805\":\"ER\",\"1806\":\"ER\",\"1807\":\"undefined\",\"1808\":\"undefined\",\"1809\":\"undefined\",\"1810\":\"undefined\",\"1811\":\"undefined\",\"1812\":\"ER\",\"1813\":\"undefined\",\"1814\":\"undefined\",\"1815\":\"undefined\",\"1816\":\"undefined\",\"1817\":\"undefined\",\"1818\":\"Golgi\",\"1819\":\"undefined\",\"1820\":\"Mitochondrion\",\"1821\":\"undefined\",\"1822\":\"undefined\",\"1823\":\"undefined\",\"1824\":\"Plasma membrane\",\"1825\":\"undefined\",\"1826\":\"undefined\",\"1827\":\"undefined\",\"1828\":\"undefined\",\"1829\":\"undefined\",\"1830\":\"undefined\",\"1831\":\"Nuclear pore complex\",\"1832\":\"Nuclear pore complex\",\"1833\":\"ER\",\"1834\":\"ER_high_curvature\",\"1835\":\"undefined\",\"1836\":\"Lysosome\",\"1837\":\"undefined\",\"1838\":\"undefined\",\"1839\":\"undefined\",\"1840\":\"Plasma membrane\",\"1841\":\"undefined\",\"1842\":\"undefined\",\"1843\":\"Golgi\",\"1844\":\"undefined\",\"1845\":\"undefined\",\"1846\":\"ER\",\"1847\":\"ER\",\"1848\":\"Mitochondrion\",\"1849\":\"ER\",\"1850\":\"undefined\",\"1851\":\"undefined\",\"1852\":\"undefined\",\"1853\":\"undefined\",\"1854\":\"undefined\",\"1855\":\"ER\",\"1856\":\"Nuclear pore complex\",\"1857\":\"undefined\",\"1858\":\"undefined\",\"1859\":\"undefined\",\"1860\":\"undefined\",\"1861\":\"undefined\",\"1862\":\"undefined\",\"1863\":\"undefined\",\"1864\":\"undefined\",\"1865\":\"undefined\",\"1866\":\"undefined\",\"1867\":\"Nuclear pore complex\",\"1868\":\"undefined\",\"1869\":\"undefined\",\"1870\":\"undefined\",\"1871\":\"undefined\",\"1872\":\"undefined\",\"1873\":\"Large Protein Complex\",\"1874\":\"Peroxisome\",\"1875\":\"undefined\",\"1876\":\"undefined\",\"1877\":\"undefined\",\"1878\":\"undefined\",\"1879\":\"undefined\",\"1880\":\"undefined\",\"1881\":\"undefined\",\"1882\":\"undefined\",\"1883\":\"undefined\",\"1884\":\"Large Protein Complex\",\"1885\":\"Actin binding proteins\",\"1886\":\"undefined\",\"1887\":\"undefined\",\"1888\":\"undefined\",\"1889\":\"undefined\",\"1890\":\"undefined\",\"1891\":\"undefined\",\"1892\":\"undefined\",\"1893\":\"undefined\",\"1894\":\"undefined\",\"1895\":\"undefined\",\"1896\":\"undefined\",\"1897\":\"undefined\",\"1898\":\"undefined\",\"1899\":\"undefined\",\"1900\":\"undefined\",\"1901\":\"undefined\",\"1902\":\"Mitochondrion\",\"1903\":\"ER\",\"1904\":\"undefined\",\"1905\":\"Large Protein Complex\",\"1906\":\"undefined\",\"1907\":\"undefined\",\"1908\":\"undefined\",\"1909\":\"undefined\",\"1910\":\"Nuclear pore complex\",\"1911\":\"ER\",\"1912\":\"Mitochondrion\",\"1913\":\"Mitochondrion\",\"1914\":\"undefined\",\"1915\":\"Plasma membrane\",\"1916\":\"undefined\",\"1917\":\"Endosome\",\"1918\":\"undefined\",\"1919\":\"undefined\",\"1920\":\"undefined\",\"1921\":\"undefined\",\"1922\":\"Lysosome\",\"1923\":\"undefined\",\"1924\":\"undefined\",\"1925\":\"undefined\",\"1926\":\"undefined\",\"1927\":\"undefined\",\"1928\":\"Golgi\",\"1929\":\"undefined\",\"1930\":\"Large Protein Complex\",\"1931\":\"undefined\",\"1932\":\"undefined\",\"1933\":\"undefined\",\"1934\":\"undefined\",\"1935\":\"Mitochondrion\",\"1936\":\"undefined\",\"1937\":\"undefined\",\"1938\":\"undefined\",\"1939\":\"undefined\",\"1940\":\"undefined\",\"1941\":\"Endosome\",\"1942\":\"undefined\",\"1943\":\"undefined\",\"1944\":\"undefined\",\"1945\":\"undefined\",\"1946\":\"ER\",\"1947\":\"Plasma membrane\",\"1948\":\"undefined\",\"1949\":\"undefined\",\"1950\":\"undefined\",\"1951\":\"ER\",\"1952\":\"Ergic\\/cisGolgi\",\"1953\":\"undefined\",\"1954\":\"undefined\",\"1955\":\"undefined\",\"1956\":\"undefined\",\"1957\":\"Mitochondrion\",\"1958\":\"Large Protein Complex\",\"1959\":\"undefined\",\"1960\":\"undefined\",\"1961\":\"undefined\",\"1962\":\"Endosome\",\"1963\":\"ER\",\"1964\":\"undefined\",\"1965\":\"undefined\",\"1966\":\"undefined\",\"1967\":\"undefined\",\"1968\":\"undefined\",\"1969\":\"undefined\",\"1970\":\"undefined\",\"1971\":\"undefined\",\"1972\":\"undefined\",\"1973\":\"Plasma membrane\",\"1974\":\"undefined\",\"1975\":\"ER\",\"1976\":\"undefined\",\"1977\":\"undefined\",\"1978\":\"undefined\",\"1979\":\"undefined\",\"1980\":\"undefined\",\"1981\":\"Mitochondrion\",\"1982\":\"ER\",\"1983\":\"undefined\",\"1984\":\"undefined\",\"1985\":\"undefined\",\"1986\":\"undefined\",\"1987\":\"Mitochondrion\",\"1988\":\"undefined\",\"1989\":\"undefined\",\"1990\":\"undefined\",\"1991\":\"Mitochondrion\",\"1992\":\"undefined\",\"1993\":\"undefined\",\"1994\":\"undefined\",\"1995\":\"undefined\",\"1996\":\"undefined\",\"1997\":\"undefined\",\"1998\":\"undefined\",\"1999\":\"undefined\",\"2000\":\"undefined\",\"2001\":\"undefined\",\"2002\":\"undefined\",\"2003\":\"undefined\",\"2004\":\"undefined\",\"2005\":\"undefined\",\"2006\":\"undefined\",\"2007\":\"undefined\",\"2008\":\"undefined\",\"2009\":\"Mitochondrion\",\"2010\":\"Mitochondrion\",\"2011\":\"undefined\",\"2012\":\"undefined\",\"2013\":\"undefined\",\"2014\":\"undefined\",\"2015\":\"undefined\",\"2016\":\"Plasma membrane\",\"2017\":\"undefined\",\"2018\":\"Endosome\",\"2019\":\"undefined\",\"2020\":\"undefined\",\"2021\":\"undefined\",\"2022\":\"undefined\",\"2023\":\"ER\",\"2024\":\"undefined\",\"2025\":\"undefined\",\"2026\":\"undefined\",\"2027\":\"undefined\",\"2028\":\"undefined\",\"2029\":\"Large Protein Complex\",\"2030\":\"undefined\",\"2031\":\"undefined\",\"2032\":\"Endosome\",\"2033\":\"undefined\",\"2034\":\"undefined\",\"2035\":\"undefined\",\"2036\":\"undefined\",\"2037\":\"undefined\",\"2038\":\"undefined\",\"2039\":\"undefined\",\"2040\":\"undefined\",\"2041\":\"undefined\",\"2042\":\"undefined\",\"2043\":\"undefined\",\"2044\":\"undefined\",\"2045\":\"Endosome\",\"2046\":\"undefined\",\"2047\":\"undefined\",\"2048\":\"undefined\",\"2049\":\"Ergic\\/cisGolgi\",\"2050\":\"undefined\",\"2051\":\"undefined\",\"2052\":\"ER\",\"2053\":\"undefined\",\"2054\":\"undefined\",\"2055\":\"undefined\",\"2056\":\"undefined\",\"2057\":\"undefined\",\"2058\":\"undefined\",\"2059\":\"undefined\",\"2060\":\"undefined\",\"2061\":\"undefined\",\"2062\":\"undefined\",\"2063\":\"undefined\",\"2064\":\"Mitochondrion\",\"2065\":\"undefined\",\"2066\":\"undefined\",\"2067\":\"undefined\",\"2068\":\"ER\",\"2069\":\"undefined\",\"2070\":\"Large Protein Complex\",\"2071\":\"undefined\",\"2072\":\"Large Protein Complex\",\"2073\":\"undefined\",\"2074\":\"undefined\",\"2075\":\"Endosome\",\"2076\":\"undefined\",\"2077\":\"undefined\",\"2078\":\"Nuclear pore complex\",\"2079\":\"undefined\",\"2080\":\"undefined\",\"2081\":\"undefined\",\"2082\":\"undefined\",\"2083\":\"undefined\",\"2084\":\"undefined\",\"2085\":\"undefined\",\"2086\":\"undefined\",\"2087\":\"undefined\",\"2088\":\"undefined\",\"2089\":\"undefined\",\"2090\":\"undefined\",\"2091\":\"ER\",\"2092\":\"Large Protein Complex\",\"2093\":\"undefined\",\"2094\":\"Mitochondrion\",\"2095\":\"undefined\",\"2096\":\"undefined\",\"2097\":\"Plasma membrane\",\"2098\":\"undefined\",\"2099\":\"Large Protein Complex\",\"2100\":\"undefined\",\"2101\":\"undefined\",\"2102\":\"undefined\",\"2103\":\"undefined\",\"2104\":\"undefined\",\"2105\":\"Large Protein Complex\",\"2106\":\"undefined\",\"2107\":\"Mitochondrion\",\"2108\":\"undefined\",\"2109\":\"undefined\",\"2110\":\"undefined\",\"2111\":\"Large Protein Complex\",\"2112\":\"undefined\",\"2113\":\"Actin binding proteins\",\"2114\":\"undefined\",\"2115\":\"undefined\",\"2116\":\"Mitochondrion\",\"2117\":\"undefined\",\"2118\":\"Golgi\",\"2119\":\"undefined\",\"2120\":\"undefined\",\"2121\":\"undefined\",\"2122\":\"Ergic\\/cisGolgi\",\"2123\":\"undefined\",\"2124\":\"undefined\",\"2125\":\"undefined\",\"2126\":\"undefined\",\"2127\":\"undefined\",\"2128\":\"Large Protein Complex\",\"2129\":\"undefined\",\"2130\":\"undefined\",\"2131\":\"undefined\",\"2132\":\"undefined\",\"2133\":\"undefined\",\"2134\":\"undefined\",\"2135\":\"undefined\",\"2136\":\"Mitochondrion\",\"2137\":\"undefined\",\"2138\":\"Mitochondrion\",\"2139\":\"undefined\",\"2140\":\"Large Protein Complex\",\"2141\":\"Large Protein Complex\",\"2142\":\"undefined\",\"2143\":\"undefined\",\"2144\":\"undefined\",\"2145\":\"undefined\",\"2146\":\"undefined\",\"2147\":\"undefined\",\"2148\":\"undefined\",\"2149\":\"Endosome\",\"2150\":\"undefined\",\"2151\":\"undefined\",\"2152\":\"undefined\",\"2153\":\"undefined\",\"2154\":\"undefined\",\"2155\":\"Ergic\\/cisGolgi\",\"2156\":\"undefined\",\"2157\":\"undefined\",\"2158\":\"Nuclear pore complex\",\"2159\":\"Mitochondrion\",\"2160\":\"undefined\",\"2161\":\"undefined\",\"2162\":\"undefined\",\"2163\":\"undefined\",\"2164\":\"undefined\",\"2165\":\"undefined\",\"2166\":\"undefined\",\"2167\":\"undefined\",\"2168\":\"undefined\",\"2169\":\"undefined\",\"2170\":\"undefined\",\"2171\":\"undefined\",\"2172\":\"undefined\",\"2173\":\"Large Protein Complex\",\"2174\":\"undefined\",\"2175\":\"undefined\",\"2176\":\"Large Protein Complex\",\"2177\":\"undefined\",\"2178\":\"undefined\",\"2179\":\"Mitochondrion\",\"2180\":\"Mitochondrion\",\"2181\":\"Mitochondrion\",\"2182\":\"Mitochondrion\",\"2183\":\"undefined\",\"2184\":\"Large Protein Complex\",\"2185\":\"Mitochondrion\",\"2186\":\"undefined\",\"2187\":\"undefined\",\"2188\":\"undefined\",\"2189\":\"undefined\",\"2190\":\"undefined\",\"2191\":\"undefined\",\"2192\":\"undefined\",\"2193\":\"undefined\",\"2194\":\"undefined\",\"2195\":\"undefined\",\"2196\":\"undefined\",\"2197\":\"undefined\",\"2198\":\"undefined\",\"2199\":\"undefined\",\"2200\":\"undefined\",\"2201\":\"Mitochondrion\",\"2202\":\"undefined\",\"2203\":\"undefined\",\"2204\":\"undefined\",\"2205\":\"undefined\",\"2206\":\"undefined\",\"2207\":\"undefined\",\"2208\":\"undefined\",\"2209\":\"undefined\",\"2210\":\"undefined\",\"2211\":\"undefined\",\"2212\":\"undefined\",\"2213\":\"undefined\",\"2214\":\"undefined\",\"2215\":\"undefined\",\"2216\":\"Mitochondrion\",\"2217\":\"Ergic\\/cisGolgi\",\"2218\":\"ER\",\"2219\":\"undefined\",\"2220\":\"undefined\",\"2221\":\"Endosome\",\"2222\":\"Endosome\",\"2223\":\"Endosome\",\"2224\":\"undefined\",\"2225\":\"undefined\",\"2226\":\"undefined\",\"2227\":\"undefined\",\"2228\":\"undefined\",\"2229\":\"undefined\",\"2230\":\"Mitochondrion\",\"2231\":\"Mitochondrion\",\"2232\":\"undefined\",\"2233\":\"undefined\",\"2234\":\"undefined\",\"2235\":\"Large Protein Complex\",\"2236\":\"undefined\",\"2237\":\"undefined\",\"2238\":\"undefined\",\"2239\":\"ER\",\"2240\":\"undefined\",\"2241\":\"undefined\",\"2242\":\"undefined\",\"2243\":\"undefined\",\"2244\":\"undefined\",\"2245\":\"Endosome\",\"2246\":\"undefined\",\"2247\":\"undefined\",\"2248\":\"undefined\",\"2249\":\"undefined\",\"2250\":\"Mitochondrion\",\"2251\":\"undefined\",\"2252\":\"undefined\",\"2253\":\"undefined\",\"2254\":\"undefined\",\"2255\":\"undefined\",\"2256\":\"undefined\",\"2257\":\"undefined\",\"2258\":\"Plasma membrane\",\"2259\":\"undefined\",\"2260\":\"undefined\",\"2261\":\"undefined\",\"2262\":\"undefined\",\"2263\":\"undefined\",\"2264\":\"undefined\",\"2265\":\"undefined\",\"2266\":\"undefined\",\"2267\":\"undefined\",\"2268\":\"undefined\",\"2269\":\"undefined\",\"2270\":\"undefined\",\"2271\":\"Golgi\",\"2272\":\"undefined\",\"2273\":\"undefined\",\"2274\":\"undefined\",\"2275\":\"Large Protein Complex\",\"2276\":\"undefined\",\"2277\":\"undefined\",\"2278\":\"undefined\",\"2279\":\"undefined\",\"2280\":\"undefined\",\"2281\":\"Mitochondrion\",\"2282\":\"undefined\",\"2283\":\"undefined\",\"2284\":\"undefined\",\"2285\":\"undefined\",\"2286\":\"Mitochondrion\",\"2287\":\"undefined\",\"2288\":\"undefined\",\"2289\":\"undefined\",\"2290\":\"undefined\",\"2291\":\"undefined\",\"2292\":\"undefined\",\"2293\":\"undefined\",\"2294\":\"Mitochondrion\",\"2295\":\"undefined\",\"2296\":\"Mitochondrion\",\"2297\":\"undefined\",\"2298\":\"undefined\",\"2299\":\"ER\",\"2300\":\"undefined\",\"2301\":\"undefined\",\"2302\":\"ER\",\"2303\":\"Mitochondrion\",\"2304\":\"undefined\",\"2305\":\"undefined\",\"2306\":\"undefined\",\"2307\":\"undefined\",\"2308\":\"undefined\",\"2309\":\"undefined\",\"2310\":\"Mitochondrion\",\"2311\":\"undefined\",\"2312\":\"undefined\",\"2313\":\"undefined\",\"2314\":\"undefined\",\"2315\":\"Mitochondrion\",\"2316\":\"undefined\",\"2317\":\"undefined\",\"2318\":\"undefined\",\"2319\":\"ER_high_curvature\",\"2320\":\"undefined\",\"2321\":\"undefined\",\"2322\":\"undefined\",\"2323\":\"undefined\",\"2324\":\"undefined\",\"2325\":\"Actin binding proteins\",\"2326\":\"undefined\",\"2327\":\"undefined\",\"2328\":\"Large Protein Complex\",\"2329\":\"undefined\",\"2330\":\"undefined\",\"2331\":\"undefined\",\"2332\":\"undefined\",\"2333\":\"Endosome\",\"2334\":\"Mitochondrion\",\"2335\":\"undefined\",\"2336\":\"undefined\",\"2337\":\"Mitochondrion\",\"2338\":\"undefined\",\"2339\":\"Mitochondrion\",\"2340\":\"undefined\",\"2341\":\"undefined\",\"2342\":\"undefined\",\"2343\":\"Large Protein Complex\",\"2344\":\"ER\",\"2345\":\"undefined\",\"2346\":\"undefined\",\"2347\":\"undefined\",\"2348\":\"undefined\",\"2349\":\"Peroxisome\",\"2350\":\"undefined\",\"2351\":\"undefined\",\"2352\":\"undefined\",\"2353\":\"undefined\",\"2354\":\"Plasma membrane\",\"2355\":\"undefined\",\"2356\":\"undefined\",\"2357\":\"undefined\",\"2358\":\"undefined\",\"2359\":\"undefined\",\"2360\":\"undefined\",\"2361\":\"undefined\",\"2362\":\"Large Protein Complex\",\"2363\":\"undefined\",\"2364\":\"Large Protein Complex\",\"2365\":\"undefined\",\"2366\":\"undefined\",\"2367\":\"undefined\",\"2368\":\"undefined\",\"2369\":\"undefined\",\"2370\":\"Endosome\",\"2371\":\"undefined\",\"2372\":\"undefined\",\"2373\":\"undefined\",\"2374\":\"undefined\",\"2375\":\"undefined\",\"2376\":\"undefined\",\"2377\":\"Mitochondrion\",\"2378\":\"Mitochondrion\",\"2379\":\"undefined\",\"2380\":\"undefined\",\"2381\":\"undefined\",\"2382\":\"undefined\",\"2383\":\"undefined\",\"2384\":\"undefined\",\"2385\":\"Mitochondrion\",\"2386\":\"undefined\",\"2387\":\"undefined\",\"2388\":\"undefined\",\"2389\":\"undefined\",\"2390\":\"undefined\",\"2391\":\"undefined\",\"2392\":\"undefined\",\"2393\":\"Mitochondrion\",\"2394\":\"undefined\",\"2395\":\"undefined\",\"2396\":\"undefined\",\"2397\":\"ER\",\"2398\":\"undefined\",\"2399\":\"undefined\",\"2400\":\"ER\",\"2401\":\"undefined\",\"2402\":\"Mitochondrion\",\"2403\":\"undefined\",\"2404\":\"undefined\",\"2405\":\"undefined\",\"2406\":\"undefined\",\"2407\":\"Mitochondrion\",\"2408\":\"undefined\",\"2409\":\"undefined\",\"2410\":\"Large Protein Complex\",\"2411\":\"undefined\",\"2412\":\"Mitochondrion\",\"2413\":\"undefined\",\"2414\":\"undefined\",\"2415\":\"Actin binding proteins\",\"2416\":\"ER\",\"2417\":\"Large Protein Complex\",\"2418\":\"undefined\",\"2419\":\"undefined\",\"2420\":\"Endosome\",\"2421\":\"undefined\",\"2422\":\"undefined\",\"2423\":\"undefined\",\"2424\":\"undefined\",\"2425\":\"undefined\",\"2426\":\"undefined\",\"2427\":\"undefined\",\"2428\":\"undefined\",\"2429\":\"ER\",\"2430\":\"undefined\",\"2431\":\"Large Protein Complex\",\"2432\":\"Large Protein Complex\",\"2433\":\"Mitochondrion\",\"2434\":\"undefined\",\"2435\":\"undefined\",\"2436\":\"Plasma membrane\",\"2437\":\"undefined\",\"2438\":\"undefined\",\"2439\":\"undefined\",\"2440\":\"Endosome\",\"2441\":\"Large Protein Complex\",\"2442\":\"undefined\",\"2443\":\"Lysosome\",\"2444\":\"ER\",\"2445\":\"undefined\",\"2446\":\"Mitochondrion\",\"2447\":\"undefined\",\"2448\":\"undefined\",\"2449\":\"Endosome\",\"2450\":\"Large Protein Complex\",\"2451\":\"undefined\",\"2452\":\"undefined\",\"2453\":\"undefined\",\"2454\":\"undefined\",\"2455\":\"ER\",\"2456\":\"undefined\",\"2457\":\"undefined\",\"2458\":\"undefined\",\"2459\":\"ER\",\"2460\":\"undefined\",\"2461\":\"Large Protein Complex\",\"2462\":\"undefined\",\"2463\":\"undefined\",\"2464\":\"undefined\",\"2465\":\"undefined\",\"2466\":\"Large Protein Complex\",\"2467\":\"undefined\",\"2468\":\"Large Protein Complex\",\"2469\":\"undefined\",\"2470\":\"undefined\",\"2471\":\"undefined\",\"2472\":\"undefined\",\"2473\":\"undefined\",\"2474\":\"undefined\",\"2475\":\"Large Protein Complex\",\"2476\":\"Peroxisome\",\"2477\":\"Mitochondrion\",\"2478\":\"undefined\",\"2479\":\"undefined\",\"2480\":\"undefined\",\"2481\":\"undefined\",\"2482\":\"undefined\",\"2483\":\"undefined\",\"2484\":\"undefined\",\"2485\":\"undefined\",\"2486\":\"undefined\",\"2487\":\"undefined\",\"2488\":\"undefined\",\"2489\":\"undefined\",\"2490\":\"undefined\",\"2491\":\"undefined\",\"2492\":\"undefined\",\"2493\":\"undefined\",\"2494\":\"undefined\",\"2495\":\"undefined\",\"2496\":\"undefined\",\"2497\":\"undefined\",\"2498\":\"Large Protein Complex\",\"2499\":\"undefined\",\"2500\":\"undefined\",\"2501\":\"undefined\",\"2502\":\"undefined\",\"2503\":\"undefined\",\"2504\":\"undefined\",\"2505\":\"undefined\",\"2506\":\"undefined\",\"2507\":\"undefined\",\"2508\":\"undefined\",\"2509\":\"Actin binding proteins\",\"2510\":\"undefined\",\"2511\":\"undefined\",\"2512\":\"undefined\",\"2513\":\"undefined\",\"2514\":\"undefined\",\"2515\":\"undefined\",\"2516\":\"undefined\",\"2517\":\"undefined\",\"2518\":\"undefined\",\"2519\":\"undefined\",\"2520\":\"undefined\",\"2521\":\"Endosome\",\"2522\":\"undefined\",\"2523\":\"Large Protein Complex\",\"2524\":\"undefined\",\"2525\":\"undefined\",\"2526\":\"undefined\",\"2527\":\"undefined\",\"2528\":\"undefined\",\"2529\":\"undefined\",\"2530\":\"undefined\",\"2531\":\"undefined\",\"2532\":\"Actin binding proteins\",\"2533\":\"undefined\",\"2534\":\"Large Protein Complex\",\"2535\":\"undefined\",\"2536\":\"undefined\",\"2537\":\"undefined\",\"2538\":\"undefined\",\"2539\":\"undefined\",\"2540\":\"Large Protein Complex\",\"2541\":\"undefined\",\"2542\":\"undefined\",\"2543\":\"undefined\",\"2544\":\"undefined\",\"2545\":\"Large Protein Complex\",\"2546\":\"undefined\",\"2547\":\"undefined\",\"2548\":\"undefined\",\"2549\":\"undefined\",\"2550\":\"Mitochondrion\",\"2551\":\"Ergic\\/cisGolgi\",\"2552\":\"undefined\",\"2553\":\"undefined\",\"2554\":\"Large Protein Complex\",\"2555\":\"undefined\",\"2556\":\"undefined\",\"2557\":\"undefined\",\"2558\":\"undefined\",\"2559\":\"undefined\",\"2560\":\"undefined\",\"2561\":\"undefined\",\"2562\":\"Lysosome\",\"2563\":\"Mitochondrion\",\"2564\":\"Mitochondrion\",\"2565\":\"Mitochondrion\",\"2566\":\"undefined\",\"2567\":\"Endosome\",\"2568\":\"undefined\",\"2569\":\"undefined\",\"2570\":\"undefined\",\"2571\":\"undefined\",\"2572\":\"undefined\",\"2573\":\"Mitochondrion\",\"2574\":\"undefined\",\"2575\":\"undefined\",\"2576\":\"undefined\",\"2577\":\"undefined\",\"2578\":\"undefined\",\"2579\":\"undefined\",\"2580\":\"undefined\",\"2581\":\"Mitochondrion\",\"2582\":\"undefined\",\"2583\":\"Ergic\\/cisGolgi\",\"2584\":\"undefined\",\"2585\":\"Large Protein Complex\",\"2586\":\"Mitochondrion\",\"2587\":\"undefined\",\"2588\":\"Mitochondrion\",\"2589\":\"undefined\",\"2590\":\"Mitochondrion\",\"2591\":\"undefined\",\"2592\":\"undefined\",\"2593\":\"undefined\",\"2594\":\"undefined\",\"2595\":\"Large Protein Complex\",\"2596\":\"undefined\",\"2597\":\"undefined\",\"2598\":\"undefined\",\"2599\":\"Actin binding proteins\",\"2600\":\"undefined\",\"2601\":\"undefined\",\"2602\":\"Plasma membrane\",\"2603\":\"undefined\",\"2604\":\"Plasma membrane\",\"2605\":\"ER\",\"2606\":\"undefined\",\"2607\":\"undefined\",\"2608\":\"undefined\",\"2609\":\"undefined\",\"2610\":\"undefined\",\"2611\":\"undefined\",\"2612\":\"Large Protein Complex\",\"2613\":\"undefined\",\"2614\":\"undefined\",\"2615\":\"undefined\",\"2616\":\"undefined\",\"2617\":\"undefined\",\"2618\":\"undefined\",\"2619\":\"ER\",\"2620\":\"Large Protein Complex\",\"2621\":\"undefined\",\"2622\":\"undefined\",\"2623\":\"undefined\",\"2624\":\"undefined\",\"2625\":\"Endosome\",\"2626\":\"undefined\",\"2627\":\"undefined\",\"2628\":\"undefined\",\"2629\":\"undefined\",\"2630\":\"Plasma membrane\",\"2631\":\"Plasma membrane\",\"2632\":\"undefined\",\"2633\":\"Mitochondrion\",\"2634\":\"Large Protein Complex\",\"2635\":\"undefined\",\"2636\":\"undefined\",\"2637\":\"undefined\",\"2638\":\"undefined\",\"2639\":\"Mitochondrion\",\"2640\":\"undefined\",\"2641\":\"undefined\",\"2642\":\"Large Protein Complex\",\"2643\":\"undefined\",\"2644\":\"undefined\",\"2645\":\"undefined\",\"2646\":\"undefined\",\"2647\":\"undefined\",\"2648\":\"undefined\",\"2649\":\"Plasma membrane\",\"2650\":\"Plasma membrane\",\"2651\":\"undefined\",\"2652\":\"undefined\",\"2653\":\"undefined\"},\"normalized profile?Map1?12K\":{\"0\":0.078493759,\"1\":0.1500647809,\"2\":0.2356501895,\"3\":0.2488396308,\"4\":0.1708974211,\"5\":null,\"6\":0.1067863225,\"7\":0.2137519302,\"8\":0.1995664177,\"9\":null,\"10\":0.1450579608,\"11\":0.2455062722,\"12\":0.0265677183,\"13\":null,\"14\":null,\"15\":0.1864828824,\"16\":null,\"17\":null,\"18\":0.2183963642,\"19\":0.270247415,\"20\":0.1518492849,\"21\":0.1431549401,\"22\":0.1000406595,\"23\":0.166361146,\"24\":0.209679071,\"25\":0.2549862389,\"26\":0.1899319365,\"27\":0.1964704669,\"28\":0.0474675853,\"29\":0.1417990317,\"30\":0.1691354046,\"31\":0.2598577715,\"32\":0.0641544257,\"33\":0.1861054618,\"34\":0.1592175481,\"35\":0.0684485324,\"36\":0.1947894213,\"37\":0.1792234827,\"38\":null,\"39\":0.212738983,\"40\":0.1669982786,\"41\":0.1723113658,\"42\":0.1844317148,\"43\":0.2017761217,\"44\":0.0920539897,\"45\":0.2825827121,\"46\":0.2906069165,\"47\":0.1934224772,\"48\":null,\"49\":0.1451291172,\"50\":null,\"51\":0.2385863306,\"52\":0.049947394,\"53\":0.1922095746,\"54\":0.252294243,\"55\":null,\"56\":null,\"57\":0.2761812298,\"58\":0.1781241852,\"59\":0.2782237693,\"60\":null,\"61\":0.0856219264,\"62\":0.0997659778,\"63\":0.2208242461,\"64\":0.1724246231,\"65\":0.2310981196,\"66\":0.2531121357,\"67\":null,\"68\":0.1467837113,\"69\":0.1468507075,\"70\":0.2292507846,\"71\":null,\"72\":0.1036450727,\"73\":0.1843586663,\"74\":0.1665015242,\"75\":0.2378986967,\"76\":null,\"77\":0.0544478822,\"78\":null,\"79\":0.0951971183,\"80\":0.3505799266,\"81\":null,\"82\":null,\"83\":0.1429495587,\"84\":0.271682042,\"85\":0.0753280299,\"86\":0.125341639,\"87\":0.0918000113,\"88\":0.2628291003,\"89\":0.0748945746,\"90\":0.159285625,\"91\":null,\"92\":null,\"93\":0.1854548583,\"94\":0.251936748,\"95\":0.163298804,\"96\":0.1460215116,\"97\":null,\"98\":null,\"99\":0.2355135186,\"100\":0.1931758691,\"101\":0.0934377496,\"102\":0.294698119,\"103\":0.2206213993,\"104\":0.270896989,\"105\":null,\"106\":0.2765340281,\"107\":0.3083786427,\"108\":null,\"109\":0.1559939673,\"110\":0.1019887516,\"111\":0.1365587464,\"112\":0.1645613763,\"113\":0.189676558,\"114\":0.0890259202,\"115\":0.250794711,\"116\":0.3059748525,\"117\":0.1106120108,\"118\":0.2245677554,\"119\":0.1356896522,\"120\":0.1440773192,\"121\":0.170664388,\"122\":0.3276641907,\"123\":0.0522313363,\"124\":null,\"125\":0.2138913044,\"126\":0.1194728434,\"127\":0.1889245365,\"128\":0.1982327276,\"129\":0.1611791808,\"130\":0.0796822042,\"131\":0.2639802632,\"132\":0.1954351451,\"133\":0.0815303712,\"134\":0.107410305,\"135\":0.1916804352,\"136\":0.1254399104,\"137\":null,\"138\":0.1791107491,\"139\":0.1887536845,\"140\":0.1572603572,\"141\":0.046948249,\"142\":0.1434614604,\"143\":0.1126023477,\"144\":0.0514734359,\"145\":0.1315730464,\"146\":0.146603703,\"147\":0.128490645,\"148\":0.0902101896,\"149\":0.1828457501,\"150\":null,\"151\":0.1737268452,\"152\":0.1678917937,\"153\":0.2519511247,\"154\":0.0947225142,\"155\":0.1910130785,\"156\":0.1692565725,\"157\":0.3852526994,\"158\":0.1006475772,\"159\":0.0597902676,\"160\":0.2734479762,\"161\":0.2803388665,\"162\":0.2372631234,\"163\":null,\"164\":0.1784792315,\"165\":null,\"166\":0.2385930901,\"167\":0.089393018,\"168\":null,\"169\":0.1147653625,\"170\":0.0708371858,\"171\":0.3094165557,\"172\":0.1423290969,\"173\":0.2134004372,\"174\":0.1386951739,\"175\":0.3136564512,\"176\":null,\"177\":0.1785661241,\"178\":0.22381414,\"179\":0.3222037099,\"180\":null,\"181\":0.1782952601,\"182\":0.1347688999,\"183\":null,\"184\":0.1920455137,\"185\":0.166766442,\"186\":0.2477259948,\"187\":0.2377810135,\"188\":0.1554871299,\"189\":0.0128614493,\"190\":0.1346427257,\"191\":0.087668111,\"192\":0.1629888862,\"193\":null,\"194\":0.1918206555,\"195\":null,\"196\":0.2665342352,\"197\":0.1865466367,\"198\":null,\"199\":0.1324226259,\"200\":0.1729089415,\"201\":0.1274675585,\"202\":null,\"203\":0.1540857974,\"204\":0.1472570597,\"205\":0.1757563802,\"206\":null,\"207\":0.0662713291,\"208\":0.1817954853,\"209\":0.1613601568,\"210\":0.2324928184,\"211\":0.1631831348,\"212\":0.0632710808,\"213\":0.1850476746,\"214\":0.2458987834,\"215\":null,\"216\":0.109173351,\"217\":null,\"218\":0.0619478384,\"219\":0.0478179276,\"220\":0.2489932216,\"221\":null,\"222\":0.3529500923,\"223\":0.054637487,\"224\":0.1204446176,\"225\":0.1611241893,\"226\":0.0355411293,\"227\":0.3144392484,\"228\":0.08336458,\"229\":0.2106948956,\"230\":0.1306675191,\"231\":0.114108554,\"232\":0.0719778004,\"233\":0.2020983116,\"234\":null,\"235\":0.1738467547,\"236\":0.1298954738,\"237\":0.1884775292,\"238\":0.0989793647,\"239\":null,\"240\":0.1156616872,\"241\":0.1338525209,\"242\":0.1311164169,\"243\":0.2385276722,\"244\":0.1214175862,\"245\":null,\"246\":null,\"247\":0.2078669721,\"248\":0.170689382,\"249\":0.1599845652,\"250\":0.249981587,\"251\":0.1983370971,\"252\":null,\"253\":0.049954493,\"254\":0.1937602675,\"255\":0.0425232773,\"256\":0.2085390195,\"257\":0.0586519718,\"258\":0.1938423525,\"259\":0.1568039118,\"260\":0.0408906102,\"261\":0.2126484494,\"262\":0.0513379702,\"263\":0.1681878233,\"264\":0.2718691809,\"265\":0.2189858902,\"266\":null,\"267\":null,\"268\":0.2094049302,\"269\":0.063408773,\"270\":0.2373605609,\"271\":0.1315533005,\"272\":null,\"273\":0.3047548722,\"274\":0.1296524251,\"275\":0.1997514162,\"276\":0.0399902876,\"277\":0.3400912777,\"278\":0.2268770121,\"279\":0.1741964874,\"280\":0.2435054066,\"281\":0.1957728992,\"282\":0.1575540523,\"283\":0.2594224868,\"284\":0.0628213143,\"285\":0.0569988937,\"286\":0.1107410009,\"287\":null,\"288\":0.2584376606,\"289\":0.257414212,\"290\":0.0720430759,\"291\":0.2724927331,\"292\":0.2017240769,\"293\":0.1638719602,\"294\":0.0780052003,\"295\":0.1691734048,\"296\":null,\"297\":0.1578189847,\"298\":0.1312899345,\"299\":null,\"300\":0.2954818164,\"301\":0.0967707563,\"302\":0.0495155243,\"303\":0.2581626278,\"304\":null,\"305\":0.2387107577,\"306\":0.345406885,\"307\":0.1879847992,\"308\":0.1799394531,\"309\":null,\"310\":0.1638951199,\"311\":0.2222588841,\"312\":0.2077732632,\"313\":0.0545515514,\"314\":0.1635759312,\"315\":0.2664880545,\"316\":0.2277815545,\"317\":null,\"318\":0.1975679899,\"319\":0.0556165571,\"320\":0.3218464929,\"321\":0.0423584005,\"322\":0.1591036729,\"323\":0.2014852042,\"324\":0.0607059811,\"325\":0.2049949512,\"326\":0.1159653107,\"327\":0.052633419,\"328\":0.1220051594,\"329\":0.2003424571,\"330\":0.1619078526,\"331\":0.049661819,\"332\":0.2337085439,\"333\":0.1930863383,\"334\":0.1909223128,\"335\":0.1820333982,\"336\":0.278403722,\"337\":0.2077089528,\"338\":0.2463223516,\"339\":0.1478331918,\"340\":0.2316545083,\"341\":null,\"342\":0.3376328437,\"343\":0.0443160652,\"344\":0.3077532741,\"345\":0.276689543,\"346\":0.2869591663,\"347\":0.1939200205,\"348\":0.3300625079,\"349\":0.3180580662,\"350\":0.2572804971,\"351\":0.1883246378,\"352\":0.185784177,\"353\":0.3193076947,\"354\":0.0659763987,\"355\":0.0610280125,\"356\":null,\"357\":0.1866756927,\"358\":0.1793054724,\"359\":0.2098008995,\"360\":0.2923121951,\"361\":0.3091489847,\"362\":0.2194099306,\"363\":0.0109724159,\"364\":0.2448224618,\"365\":0.2217758371,\"366\":0.2322262426,\"367\":null,\"368\":0.0544763587,\"369\":0.2408978665,\"370\":0.1679874318,\"371\":0.2216105395,\"372\":0.2382084135,\"373\":0.2109358158,\"374\":0.2292620113,\"375\":0.1578688615,\"376\":0.2892650761,\"377\":0.1751342823,\"378\":0.1795041859,\"379\":0.1578667418,\"380\":0.2121302775,\"381\":0.2667425228,\"382\":0.1536275951,\"383\":0.0442747018,\"384\":0.1876055869,\"385\":0.1774491251,\"386\":0.1891197322,\"387\":0.1967647479,\"388\":0.1432494036,\"389\":0.1585364819,\"390\":0.2300996078,\"391\":0.2951834464,\"392\":0.2694148262,\"393\":0.2204810105,\"394\":0.2925274825,\"395\":0.3345053372,\"396\":0.2067968486,\"397\":0.1582049267,\"398\":0.356957746,\"399\":0.355401138,\"400\":0.3704072398,\"401\":0.1868245368,\"402\":0.221668851,\"403\":0.3160482656,\"404\":0.1902247693,\"405\":0.0473295217,\"406\":0.0401244908,\"407\":0.2325804423,\"408\":0.2065874585,\"409\":0.1825953017,\"410\":0.1827939384,\"411\":0.0593608572,\"412\":0.0886754785,\"413\":0.1540940523,\"414\":0.2037296208,\"415\":0.1776974406,\"416\":0.2469569194,\"417\":0.2516988073,\"418\":0.1820221455,\"419\":null,\"420\":0.1885683436,\"421\":0.1910619376,\"422\":0.236124767,\"423\":0.0528288254,\"424\":0.270427843,\"425\":0.05277238,\"426\":0.2304286458,\"427\":0.3079310843,\"428\":0.0874429951,\"429\":0.1825603292,\"430\":0.2090288053,\"431\":0.174379918,\"432\":0.2392120999,\"433\":0.1673827873,\"434\":0.2088886873,\"435\":0.2849913672,\"436\":0.0550712894,\"437\":0.0690114122,\"438\":0.1596394673,\"439\":0.1803940603,\"440\":0.269548266,\"441\":0.0639700088,\"442\":0.1819203813,\"443\":0.1205571601,\"444\":0.1964467426,\"445\":null,\"446\":0.2142884668,\"447\":0.1676526125,\"448\":0.0531794101,\"449\":0.0586817639,\"450\":0.0910970019,\"451\":0.0474516915,\"452\":0.066254169,\"453\":0.1877017031,\"454\":0.2897823764,\"455\":0.0125038008,\"456\":null,\"457\":0.2592038097,\"458\":0.1854733801,\"459\":0.084123265,\"460\":0.1743575324,\"461\":0.1888464148,\"462\":0.0193013092,\"463\":0.0500151086,\"464\":0.1709508496,\"465\":0.1744241776,\"466\":0.0665900494,\"467\":0.3009434827,\"468\":0.2060660887,\"469\":0.044666235,\"470\":0.2674233139,\"471\":0.2889120139,\"472\":0.2382109068,\"473\":0.3107149878,\"474\":0.1913828669,\"475\":0.2003684208,\"476\":0.1900814873,\"477\":0.0566637614,\"478\":0.1168686241,\"479\":0.2146925181,\"480\":0.1884059517,\"481\":0.3548165242,\"482\":0.0582554864,\"483\":null,\"484\":0.0628453086,\"485\":0.208085322,\"486\":0.05745535,\"487\":0.1524728971,\"488\":0.196579047,\"489\":0.2128195275,\"490\":0.1933065036,\"491\":0.3463993573,\"492\":0.185511013,\"493\":0.0758681898,\"494\":0.1251344432,\"495\":0.0561132164,\"496\":null,\"497\":0.0579993469,\"498\":0.1875765386,\"499\":0.1540438877,\"500\":null,\"501\":0.1135428247,\"502\":0.1656074571,\"503\":0.1608340461,\"504\":0.1784302225,\"505\":0.0586113566,\"506\":0.3523204567,\"507\":0.2992904092,\"508\":0.1830196588,\"509\":0.1998265643,\"510\":0.2313694148,\"511\":0.2966164128,\"512\":0.2746886984,\"513\":0.2006070057,\"514\":0.1227582247,\"515\":0.0389316738,\"516\":0.2839475496,\"517\":0.1845191784,\"518\":0.1656572008,\"519\":0.27375,\"520\":0.0260295483,\"521\":0.1787111528,\"522\":0.2848446752,\"523\":0.2353645484,\"524\":0.177633626,\"525\":0.2837663692,\"526\":null,\"527\":0.0634213127,\"528\":null,\"529\":0.0450827057,\"530\":0.048908845,\"531\":0.2237159166,\"532\":0.1860097117,\"533\":0.0624366992,\"534\":0.1790331836,\"535\":0.1645390866,\"536\":0.1477008555,\"537\":0.2132380977,\"538\":0.2532487668,\"539\":0.2007553872,\"540\":0.1862131041,\"541\":0.3130755391,\"542\":0.2105440161,\"543\":0.1794278758,\"544\":0.1854750526,\"545\":0.2033451677,\"546\":0.153398354,\"547\":0.2672640198,\"548\":null,\"549\":0.0186469573,\"550\":0.2723805892,\"551\":0.27299531,\"552\":0.1848117686,\"553\":0.2095883172,\"554\":0.0143439631,\"555\":0.2500948677,\"556\":0.063179917,\"557\":0.0760499566,\"558\":0.0856411203,\"559\":null,\"560\":0.1836679145,\"561\":0.0823973204,\"562\":0.2751543789,\"563\":0.1806613582,\"564\":0.1592983682,\"565\":0.1424219771,\"566\":0.2375646949,\"567\":0.1993193065,\"568\":0.23749056,\"569\":0.2122086195,\"570\":0.2156547059,\"571\":0.1784758165,\"572\":null,\"573\":0.1779182493,\"574\":0.2169331767,\"575\":0.2115287326,\"576\":0.1229005907,\"577\":0.1921706275,\"578\":0.0493511579,\"579\":0.1653988565,\"580\":0.1488258745,\"581\":0.1345290435,\"582\":0.0851404881,\"583\":0.1312593382,\"584\":0.2113748721,\"585\":0.1640310658,\"586\":0.109974678,\"587\":0.2038695921,\"588\":0.1810668835,\"589\":0.1691435695,\"590\":0.2266199062,\"591\":0.3480162921,\"592\":null,\"593\":0.1642061444,\"594\":0.1786554927,\"595\":0.2385244742,\"596\":0.075829622,\"597\":0.0369271036,\"598\":0.165612557,\"599\":null,\"600\":0.2189444222,\"601\":0.1035925077,\"602\":0.1712084513,\"603\":0.370578119,\"604\":0.1077946365,\"605\":0.0866350462,\"606\":0.1557015929,\"607\":null,\"608\":0.0538775996,\"609\":0.1277182739,\"610\":0.2418522173,\"611\":0.1451190457,\"612\":0.239717735,\"613\":0.1690268372,\"614\":0.0420395412,\"615\":0.2016357235,\"616\":0.163863668,\"617\":0.2618011761,\"618\":0.1641931302,\"619\":0.1684097713,\"620\":0.0869981954,\"621\":0.0558834944,\"622\":0.0485309173,\"623\":0.2954512424,\"624\":0.1938660812,\"625\":0.3301262392,\"626\":0.0698907482,\"627\":0.1980509166,\"628\":0.2846881388,\"629\":0.0362824761,\"630\":0.1745921753,\"631\":0.2118596703,\"632\":0.2184970244,\"633\":0.1935945778,\"634\":0.1521021092,\"635\":0.176800659,\"636\":0.1528868113,\"637\":null,\"638\":0.1321138211,\"639\":0.1781865903,\"640\":0.0658504137,\"641\":0.1451340116,\"642\":0.0412016791,\"643\":null,\"644\":null,\"645\":0.0839371207,\"646\":null,\"647\":0.1784551233,\"648\":0.2086558369,\"649\":0.2045226413,\"650\":0.1863675795,\"651\":0.046265655,\"652\":0.1787363925,\"653\":0.1659652611,\"654\":0.1654790238,\"655\":0.1702463253,\"656\":0.2802830649,\"657\":0.2292193599,\"658\":0.1886033623,\"659\":0.0493137746,\"660\":0.0774514467,\"661\":0.1993773215,\"662\":0.0676174356,\"663\":0.1573429084,\"664\":0.1253732572,\"665\":0.1046415563,\"666\":0.169856764,\"667\":0.1745627175,\"668\":0.1723895858,\"669\":0.2708583579,\"670\":0.2681406194,\"671\":0.1038214434,\"672\":0.2023070405,\"673\":0.2137385874,\"674\":0.1621389033,\"675\":0.1725013852,\"676\":0.1675362827,\"677\":0.3010545864,\"678\":0.1678908973,\"679\":0.2675741667,\"680\":0.1700993143,\"681\":null,\"682\":0.1798599033,\"683\":0.2992353305,\"684\":0.0611149435,\"685\":0.1457969778,\"686\":null,\"687\":0.1407035339,\"688\":0.2129853207,\"689\":0.2091244845,\"690\":0.1684598967,\"691\":0.1847794067,\"692\":0.1767552657,\"693\":0.2428814992,\"694\":0.20861952,\"695\":0.2837165716,\"696\":0.1834279396,\"697\":0.1050230985,\"698\":0.0846120296,\"699\":0.2097343198,\"700\":0.0483239929,\"701\":0.0662583671,\"702\":0.2074238218,\"703\":0.038146208,\"704\":0.1970056917,\"705\":0.2891574333,\"706\":0.1819512349,\"707\":0.3312453139,\"708\":0.0363259398,\"709\":0.2340434953,\"710\":0.2602371056,\"711\":0.2541969282,\"712\":0.2874051098,\"713\":0.0946104206,\"714\":0.2613299645,\"715\":0.0651757722,\"716\":0.0769727158,\"717\":0.1862119974,\"718\":null,\"719\":0.046390271,\"720\":0.1403486344,\"721\":0.1997551355,\"722\":0.0542342821,\"723\":0.0367904953,\"724\":0.3302697987,\"725\":0.0714024482,\"726\":0.0758184642,\"727\":0.2027074912,\"728\":0.2373972049,\"729\":0.1779935397,\"730\":0.2027747783,\"731\":0.2271941424,\"732\":0.179155286,\"733\":0.0396593761,\"734\":0.1776146517,\"735\":0.2274873779,\"736\":0.1812537048,\"737\":0.1866497504,\"738\":0.0665826371,\"739\":0.148252949,\"740\":0.1121795506,\"741\":0.3419806095,\"742\":0.0615308635,\"743\":0.0471270727,\"744\":0.0891792526,\"745\":null,\"746\":0.1135675229,\"747\":0.0444678978,\"748\":0.186974184,\"749\":0.1815278362,\"750\":0.0552870411,\"751\":0.1831025275,\"752\":0.2202466527,\"753\":0.1898468845,\"754\":0.1142093823,\"755\":0.1102040217,\"756\":0.0862311212,\"757\":0.2052824032,\"758\":0.2040021115,\"759\":null,\"760\":null,\"761\":0.1294833181,\"762\":0.0920201972,\"763\":0.1449894932,\"764\":0.1947903386,\"765\":0.255963908,\"766\":0.2102916208,\"767\":0.1048028928,\"768\":0.1564653013,\"769\":0.0307769459,\"770\":0.1583114645,\"771\":0.050715489,\"772\":0.2263316322,\"773\":0.1844562301,\"774\":0.2040134636,\"775\":0.0452008347,\"776\":0.1937575462,\"777\":0.1409315655,\"778\":0.2512712915,\"779\":0.0935841775,\"780\":null,\"781\":0.2047803706,\"782\":null,\"783\":0.2700476448,\"784\":0.1593478298,\"785\":0.1919139259,\"786\":0.0486230124,\"787\":0.0502308895,\"788\":0.2812789239,\"789\":0.236944047,\"790\":0.0464644368,\"791\":0.1352091474,\"792\":0.2103910374,\"793\":0.2166968814,\"794\":0.2720274341,\"795\":0.1454568255,\"796\":0.1302230748,\"797\":0.3390386844,\"798\":0.1911067698,\"799\":0.2051480313,\"800\":0.1469330153,\"801\":0.2083281007,\"802\":0.1548460634,\"803\":0.1258371275,\"804\":0.2006964952,\"805\":0.208694193,\"806\":0.0440942838,\"807\":0.1182097814,\"808\":0.1196192339,\"809\":0.0330961095,\"810\":0.1817423818,\"811\":0.1826600124,\"812\":0.1260906825,\"813\":0.1877079654,\"814\":0.1510207383,\"815\":0.1170759406,\"816\":0.2037624218,\"817\":0.0600951631,\"818\":0.0882987508,\"819\":0.0940664492,\"820\":null,\"821\":0.2077057049,\"822\":null,\"823\":0.2221587402,\"824\":0.3081985061,\"825\":0.2262381341,\"826\":0.0532668369,\"827\":0.0561434728,\"828\":0.2100502937,\"829\":0.2271901116,\"830\":null,\"831\":0.1971859964,\"832\":0.2150023504,\"833\":0.0623341647,\"834\":0.0918703235,\"835\":0.0384476924,\"836\":0.2941286421,\"837\":null,\"838\":0.157991072,\"839\":0.0449604195,\"840\":0.0550579813,\"841\":null,\"842\":0.194317167,\"843\":0.0755752914,\"844\":0.1323774647,\"845\":0.1482772379,\"846\":0.0530591985,\"847\":0.3257100118,\"848\":0.1916704862,\"849\":0.2035387347,\"850\":0.2005285688,\"851\":0.1943407083,\"852\":0.2161610098,\"853\":0.2072037584,\"854\":0.2092765067,\"855\":0.208009015,\"856\":null,\"857\":0.165761369,\"858\":null,\"859\":0.2416188036,\"860\":0.2215586621,\"861\":0.1991607252,\"862\":0.1649139381,\"863\":0.2432933678,\"864\":0.2187466175,\"865\":0.072908937,\"866\":0.0481197875,\"867\":0.1794025138,\"868\":0.1980618596,\"869\":0.2759911772,\"870\":null,\"871\":0.1495039114,\"872\":0.1401600704,\"873\":null,\"874\":null,\"875\":null,\"876\":0.187330477,\"877\":0.1783840361,\"878\":null,\"879\":0.2566827083,\"880\":0.2733112001,\"881\":0.087919036,\"882\":0.1974141607,\"883\":0.2316282532,\"884\":0.1864235325,\"885\":0.1903506099,\"886\":0.1404569212,\"887\":0.0625371953,\"888\":0.0465087546,\"889\":0.083801753,\"890\":null,\"891\":0.186648643,\"892\":0.1754190975,\"893\":0.1559867068,\"894\":0.1927411193,\"895\":0.180382102,\"896\":0.1308680492,\"897\":0.1457461212,\"898\":0.0875553462,\"899\":0.0626885249,\"900\":0.1985962882,\"901\":0.1759839809,\"902\":null,\"903\":0.1393083776,\"904\":0.0957185039,\"905\":0.2465310911,\"906\":0.1881457538,\"907\":0.1436697692,\"908\":null,\"909\":null,\"910\":0.0755785087,\"911\":null,\"912\":0.1839853024,\"913\":0.2195127022,\"914\":0.0849915192,\"915\":0.2701857746,\"916\":0.1808895554,\"917\":0.1450434245,\"918\":0.1588243193,\"919\":0.1834593739,\"920\":0.1162630188,\"921\":null,\"922\":0.2150546151,\"923\":0.3319103699,\"924\":0.2077236825,\"925\":0.1453972263,\"926\":0.1538400757,\"927\":0.0945269124,\"928\":0.2392311615,\"929\":0.2274044115,\"930\":0.223000219,\"931\":0.2591236549,\"932\":0.2854034631,\"933\":0.2145513673,\"934\":0.137484392,\"935\":0.2052145207,\"936\":0.1290196017,\"937\":null,\"938\":0.2799291861,\"939\":0.2896936103,\"940\":0.1418997276,\"941\":0.2572988836,\"942\":0.3096228675,\"943\":0.1738881625,\"944\":null,\"945\":0.339061218,\"946\":0.1599546495,\"947\":0.0572678776,\"948\":0.1746024899,\"949\":0.0697258114,\"950\":0.1512542898,\"951\":0.2153624339,\"952\":0.0849076208,\"953\":0.0921009289,\"954\":null,\"955\":0.130036793,\"956\":null,\"957\":0.1950010628,\"958\":0.1543738434,\"959\":0.0948209861,\"960\":0.0772883411,\"961\":0.1506301675,\"962\":0.1320702333,\"963\":0.2095902122,\"964\":0.0162035561,\"965\":0.1842608214,\"966\":0.1933755299,\"967\":0.3929017667,\"968\":null,\"969\":0.0625709738,\"970\":0.2451468654,\"971\":0.257538208,\"972\":0.1722704736,\"973\":0.1446759096,\"974\":null,\"975\":0.2131535955,\"976\":0.1763723821,\"977\":0.1885216331,\"978\":0.2493167789,\"979\":0.207743472,\"980\":0.1562836035,\"981\":0.2381387495,\"982\":0.0574810467,\"983\":null,\"984\":0.0285847196,\"985\":0.2220096955,\"986\":0.1761674794,\"987\":0.2100043951,\"988\":0.1339029211,\"989\":null,\"990\":0.1569875672,\"991\":0.246773468,\"992\":0.0474392811,\"993\":0.285389635,\"994\":0.1828945503,\"995\":0.0761290551,\"996\":null,\"997\":0.2009363053,\"998\":0.1671410164,\"999\":0.0477071001,\"1000\":0.1480360963,\"1001\":0.0420554641,\"1002\":0.1798448959,\"1003\":0.0483177504,\"1004\":0.2329044758,\"1005\":null,\"1006\":0.0950739586,\"1007\":null,\"1008\":0.1747637903,\"1009\":0.2505114581,\"1010\":0.1789995232,\"1011\":0.1448078983,\"1012\":0.1433434936,\"1013\":0.1842867504,\"1014\":0.1495256713,\"1015\":0.2683103562,\"1016\":0.2051973357,\"1017\":0.1731517126,\"1018\":0.2927424346,\"1019\":0.2295003385,\"1020\":0.1281092318,\"1021\":0.1199730976,\"1022\":0.1787692445,\"1023\":0.2091489789,\"1024\":0.1684986307,\"1025\":0.1897689208,\"1026\":0.2090801717,\"1027\":0.1457056018,\"1028\":0.2082688984,\"1029\":0.2755805932,\"1030\":0.258475782,\"1031\":0.1852577799,\"1032\":0.1907484096,\"1033\":0.1506940987,\"1034\":0.1512184245,\"1035\":0.1757229861,\"1036\":0.2544988407,\"1037\":0.1542437404,\"1038\":0.1560354457,\"1039\":0.2171565164,\"1040\":0.0664311071,\"1041\":0.174655783,\"1042\":0.1866011105,\"1043\":null,\"1044\":null,\"1045\":0.2165638484,\"1046\":0.2063223513,\"1047\":0.1812365136,\"1048\":0.2048896598,\"1049\":0.1008077475,\"1050\":0.1982536585,\"1051\":0.2777065416,\"1052\":0.2119349876,\"1053\":0.1969049491,\"1054\":0.221352756,\"1055\":0.0558974724,\"1056\":0.322393247,\"1057\":0.1916813301,\"1058\":0.2665714811,\"1059\":0.2506807237,\"1060\":0.4210201207,\"1061\":0.1783595396,\"1062\":null,\"1063\":null,\"1064\":0.2462988949,\"1065\":0.1064756454,\"1066\":0.1822914095,\"1067\":0.1980406361,\"1068\":0.222147353,\"1069\":0.1338688286,\"1070\":0.1596043473,\"1071\":0.1562435792,\"1072\":0.1381968039,\"1073\":0.2098252768,\"1074\":0.2188159219,\"1075\":0.2179408793,\"1076\":0.1956716596,\"1077\":0.2169846463,\"1078\":0.2047516599,\"1079\":0.2021307621,\"1080\":0.2430485821,\"1081\":0.2031241438,\"1082\":0.2015567323,\"1083\":null,\"1084\":0.059123016,\"1085\":0.0554580093,\"1086\":0.0637306543,\"1087\":0.1550482031,\"1088\":0.1220106478,\"1089\":0.2054765336,\"1090\":0.1932590236,\"1091\":0.2937987066,\"1092\":0.2097610795,\"1093\":0.2473118113,\"1094\":0.2014574604,\"1095\":0.1944672806,\"1096\":0.0143722786,\"1097\":0.1954430802,\"1098\":0.1294081892,\"1099\":0.2050499661,\"1100\":0.2175112057,\"1101\":0.2249257689,\"1102\":0.2115831352,\"1103\":0.1979787796,\"1104\":0.232324328,\"1105\":0.2151324585,\"1106\":0.1896392477,\"1107\":0.2215975655,\"1108\":0.2288560804,\"1109\":0.2123347254,\"1110\":0.231630847,\"1111\":0.2068938386,\"1112\":0.212628286,\"1113\":0.1871722867,\"1114\":0.2202028075,\"1115\":0.1482187637,\"1116\":0.1512524669,\"1117\":0.069516641,\"1118\":0.2126788806,\"1119\":0.1879070465,\"1120\":0.2131011916,\"1121\":0.2413693657,\"1122\":0.2027005014,\"1123\":0.2089783701,\"1124\":0.1246244695,\"1125\":0.2080329215,\"1126\":0.1531886305,\"1127\":0.2107566125,\"1128\":0.1943362081,\"1129\":0.2043768236,\"1130\":0.1223546898,\"1131\":0.1821440576,\"1132\":0.2075998874,\"1133\":0.2000274413,\"1134\":0.134327972,\"1135\":0.1620036652,\"1136\":0.113562362,\"1137\":0.195221065,\"1138\":0.1731869501,\"1139\":0.1144426333,\"1140\":0.1761053949,\"1141\":0.1149100522,\"1142\":0.0137388114,\"1143\":0.0492280864,\"1144\":0.2299348051,\"1145\":0.2020900327,\"1146\":0.1058888399,\"1147\":0.0656571699,\"1148\":0.1068909004,\"1149\":0.1427065479,\"1150\":0.1831528755,\"1151\":0.0989495806,\"1152\":0.1657525313,\"1153\":0.1304162592,\"1154\":0.0909378152,\"1155\":null,\"1156\":0.191318328,\"1157\":0.2538628622,\"1158\":0.0980269016,\"1159\":0.0578557287,\"1160\":null,\"1161\":null,\"1162\":0.1072865915,\"1163\":0.1054084729,\"1164\":0.0368359335,\"1165\":0.0694153243,\"1166\":null,\"1167\":0.4556141205,\"1168\":0.1941002888,\"1169\":0.2236803778,\"1170\":0.0680387491,\"1171\":0.2246332395,\"1172\":0.2068190883,\"1173\":0.0976258343,\"1174\":0.1955932772,\"1175\":0.2475740208,\"1176\":null,\"1177\":0.1563007971,\"1178\":0.203818069,\"1179\":0.1046591064,\"1180\":0.0376559395,\"1181\":0.0682173148,\"1182\":0.2406845585,\"1183\":null,\"1184\":0.2056652209,\"1185\":0.2388621555,\"1186\":0.2251638448,\"1187\":null,\"1188\":0.1089996689,\"1189\":0.083463429,\"1190\":0.1468528903,\"1191\":0.1654337546,\"1192\":0.104280776,\"1193\":0.1981886002,\"1194\":0.213019445,\"1195\":0.1419469646,\"1196\":0.1845332017,\"1197\":0.1556414098,\"1198\":null,\"1199\":0.1865356571,\"1200\":0.1897337223,\"1201\":null,\"1202\":null,\"1203\":0.0592223129,\"1204\":0.0393420499,\"1205\":0.0487863928,\"1206\":0.1040225513,\"1207\":0.1918071006,\"1208\":0.1900002138,\"1209\":0.2353800144,\"1210\":0.1622999248,\"1211\":0.2029583828,\"1212\":0.1819834777,\"1213\":0.0630778654,\"1214\":0.1338238986,\"1215\":0.1280477947,\"1216\":0.0979088136,\"1217\":0.1588084438,\"1218\":0.2461556062,\"1219\":0.3081812799,\"1220\":0.2823985049,\"1221\":null,\"1222\":0.1850975539,\"1223\":0.1944417203,\"1224\":null,\"1225\":0.1823326645,\"1226\":0.0446295335,\"1227\":0.1921143001,\"1228\":0.1733980607,\"1229\":0.1156328045,\"1230\":0.1123518344,\"1231\":null,\"1232\":0.2125826951,\"1233\":0.273538805,\"1234\":0.1817825875,\"1235\":0.1895925745,\"1236\":0.1645883718,\"1237\":0.3770420531,\"1238\":0.1989214194,\"1239\":0.172316932,\"1240\":null,\"1241\":0.1993942945,\"1242\":0.04873147,\"1243\":0.2765221281,\"1244\":0.2687350721,\"1245\":0.0803257973,\"1246\":0.0670828469,\"1247\":0.2399750863,\"1248\":null,\"1249\":0.1084714525,\"1250\":0.0652804677,\"1251\":0.1355517649,\"1252\":0.2708219759,\"1253\":0.1833203315,\"1254\":0.059747379,\"1255\":null,\"1256\":0.3129739901,\"1257\":0.1771568885,\"1258\":0.0400562908,\"1259\":0.0898643856,\"1260\":0.2550957434,\"1261\":0.1911463805,\"1262\":0.1617621256,\"1263\":0.0647327381,\"1264\":0.2222497309,\"1265\":0.0688043667,\"1266\":0.2773052638,\"1267\":0.081306916,\"1268\":0.3193679025,\"1269\":0.1015606072,\"1270\":0.0152925236,\"1271\":0.1188942519,\"1272\":null,\"1273\":0.2794284359,\"1274\":0.1116887297,\"1275\":null,\"1276\":null,\"1277\":0.0517152279,\"1278\":null,\"1279\":0.0650301604,\"1280\":0.0642255167,\"1281\":0.3584405669,\"1282\":0.2167636884,\"1283\":0.1173395826,\"1284\":0.1306828808,\"1285\":0.2124631633,\"1286\":0.1682372506,\"1287\":0.1191513898,\"1288\":0.032083396,\"1289\":0.3627323886,\"1290\":0.2097882744,\"1291\":0.1917300729,\"1292\":0.1732659734,\"1293\":null,\"1294\":0.063899322,\"1295\":0.1418034657,\"1296\":0.0969608867,\"1297\":0.1410846866,\"1298\":0.4214540654,\"1299\":null,\"1300\":null,\"1301\":null,\"1302\":0.2098735493,\"1303\":null,\"1304\":0.0917402949,\"1305\":0.0584966817,\"1306\":0.2148329516,\"1307\":0.299946804,\"1308\":0.1801795488,\"1309\":0.0368593453,\"1310\":0.1615547959,\"1311\":0.1404302313,\"1312\":0.2564002306,\"1313\":0.1344678697,\"1314\":0.0591580672,\"1315\":null,\"1316\":0.1106661133,\"1317\":0.0807271116,\"1318\":0.2335116404,\"1319\":0.1819478044,\"1320\":null,\"1321\":null,\"1322\":0.2198530115,\"1323\":0.1784467716,\"1324\":0.1764652015,\"1325\":null,\"1326\":0.201385805,\"1327\":0.1781046586,\"1328\":0.3293565617,\"1329\":0.1674625149,\"1330\":0.0973655638,\"1331\":0.0920523817,\"1332\":0.1491853028,\"1333\":0.3119191617,\"1334\":0.1671785664,\"1335\":0.2204393668,\"1336\":null,\"1337\":0.2581904494,\"1338\":0.162166141,\"1339\":0.2718001589,\"1340\":0.2394059839,\"1341\":0.1505342185,\"1342\":null,\"1343\":null,\"1344\":0.2255045618,\"1345\":0.1222886072,\"1346\":0.2121465318,\"1347\":null,\"1348\":0.3566957448,\"1349\":null,\"1350\":0.1323908236,\"1351\":0.1337997219,\"1352\":null,\"1353\":0.1469042553,\"1354\":0.14818103,\"1355\":0.1123296577,\"1356\":0.205583936,\"1357\":0.1975231419,\"1358\":0.2044650955,\"1359\":null,\"1360\":0.0893920773,\"1361\":0.2361161233,\"1362\":0.0616142583,\"1363\":0.0901309509,\"1364\":0.2830947872,\"1365\":0.1810466637,\"1366\":0.1803314229,\"1367\":0.1358978596,\"1368\":0.1680981595,\"1369\":0.1085922239,\"1370\":0.3374299006,\"1371\":null,\"1372\":0.2267849811,\"1373\":0.1850291074,\"1374\":0.185372263,\"1375\":0.0977250947,\"1376\":0.2763731554,\"1377\":0.2722593598,\"1378\":0.0875980026,\"1379\":0.0355716633,\"1380\":0.1713719925,\"1381\":0.2272302623,\"1382\":0.1456847248,\"1383\":0.1841564209,\"1384\":0.1668137966,\"1385\":0.1769041424,\"1386\":0.1243467818,\"1387\":0.173854203,\"1388\":0.1885139796,\"1389\":null,\"1390\":0.1724869949,\"1391\":0.1953712695,\"1392\":0.1453300744,\"1393\":0.1770222662,\"1394\":0.3147929894,\"1395\":0.1962128439,\"1396\":null,\"1397\":0.1705357714,\"1398\":0.2309545603,\"1399\":0.1930066797,\"1400\":0.2216531627,\"1401\":0.1101165052,\"1402\":0.1276175579,\"1403\":null,\"1404\":null,\"1405\":0.0487146705,\"1406\":null,\"1407\":0.1794158411,\"1408\":0.1963075732,\"1409\":0.2153568779,\"1410\":null,\"1411\":0.1757113198,\"1412\":0.0877350745,\"1413\":null,\"1414\":0.1161000307,\"1415\":null,\"1416\":0.2039392896,\"1417\":0.2780284619,\"1418\":0.2629398044,\"1419\":0.1539091816,\"1420\":0.1922079748,\"1421\":0.2433013053,\"1422\":null,\"1423\":0.0453907347,\"1424\":0.1389437396,\"1425\":0.0849660282,\"1426\":0.1395127233,\"1427\":0.0492606209,\"1428\":0.0544545706,\"1429\":0.1949259623,\"1430\":0.1660036051,\"1431\":0.2497767971,\"1432\":0.3005798352,\"1433\":0.1364701476,\"1434\":0.1402378766,\"1435\":0.2463499951,\"1436\":0.1721045418,\"1437\":0.1684667498,\"1438\":0.1047365906,\"1439\":0.0984268329,\"1440\":0.0945517261,\"1441\":0.222479121,\"1442\":0.1412111456,\"1443\":0.193341293,\"1444\":0.0823880799,\"1445\":0.1899058382,\"1446\":0.1657054979,\"1447\":0.0236839878,\"1448\":0.3004896905,\"1449\":null,\"1450\":0.2723293181,\"1451\":0.2666462966,\"1452\":0.1972374743,\"1453\":null,\"1454\":0.2620043302,\"1455\":0.1671240712,\"1456\":0.172564903,\"1457\":0.0616817033,\"1458\":null,\"1459\":0.2072050001,\"1460\":0.0664450695,\"1461\":0.2868472369,\"1462\":0.2012611271,\"1463\":0.1652050904,\"1464\":0.1666402438,\"1465\":0.1840758,\"1466\":0.1693345182,\"1467\":0.1591515164,\"1468\":0.2410075665,\"1469\":0.0727745051,\"1470\":0.1366669388,\"1471\":0.1743028179,\"1472\":null,\"1473\":0.1087307042,\"1474\":null,\"1475\":0.1998390935,\"1476\":0.1645145429,\"1477\":0.2059266558,\"1478\":0.0833137127,\"1479\":0.0385606897,\"1480\":0.0711372079,\"1481\":null,\"1482\":0.2103162041,\"1483\":0.1828420871,\"1484\":0.1804476611,\"1485\":0.1902342527,\"1486\":0.1047311878,\"1487\":0.2376454035,\"1488\":0.1417668264,\"1489\":0.1640740329,\"1490\":null,\"1491\":0.1474173027,\"1492\":0.185894491,\"1493\":0.1096256684,\"1494\":0.2916486128,\"1495\":0.2060207274,\"1496\":0.1792693403,\"1497\":0.1701214963,\"1498\":0.1753888986,\"1499\":0.2231709949,\"1500\":0.1827992565,\"1501\":0.2155321389,\"1502\":0.1292809759,\"1503\":0.2692097007,\"1504\":0.165779815,\"1505\":0.2446631946,\"1506\":0.1919588817,\"1507\":0.0922341749,\"1508\":0.1848331986,\"1509\":0.1966904365,\"1510\":0.2152878266,\"1511\":0.061332222,\"1512\":0.0633976013,\"1513\":0.1112094957,\"1514\":0.1842848725,\"1515\":0.0888292301,\"1516\":0.1632627855,\"1517\":0.0442418206,\"1518\":null,\"1519\":0.0652594002,\"1520\":0.0332176581,\"1521\":null,\"1522\":0.2397959371,\"1523\":0.1294396718,\"1524\":0.2074059865,\"1525\":0.1921682289,\"1526\":0.0602472568,\"1527\":0.2870216306,\"1528\":null,\"1529\":0.1799802419,\"1530\":0.0381585042,\"1531\":0.086546692,\"1532\":0.2400538527,\"1533\":0.0525449716,\"1534\":null,\"1535\":0.1970627903,\"1536\":null,\"1537\":null,\"1538\":0.0760535819,\"1539\":0.1152696225,\"1540\":0.2198659918,\"1541\":0.1808300048,\"1542\":0.0755760801,\"1543\":0.3574952679,\"1544\":null,\"1545\":0.1954952525,\"1546\":null,\"1547\":0.1916145745,\"1548\":null,\"1549\":0.0917184686,\"1550\":0.1553653025,\"1551\":0.237133021,\"1552\":0.1798037947,\"1553\":0.2537557332,\"1554\":null,\"1555\":0.1240260783,\"1556\":null,\"1557\":0.2979857393,\"1558\":0.1609010662,\"1559\":0.1832000412,\"1560\":0.2769874534,\"1561\":null,\"1562\":0.1731461249,\"1563\":0.2662880946,\"1564\":null,\"1565\":0.2368531271,\"1566\":0.2580534184,\"1567\":0.2103518978,\"1568\":0.1698321071,\"1569\":0.1883958643,\"1570\":0.1662635394,\"1571\":0.0644050645,\"1572\":0.1482322972,\"1573\":0.1599387446,\"1574\":0.1606658046,\"1575\":null,\"1576\":0.0982057185,\"1577\":null,\"1578\":0.1231721427,\"1579\":null,\"1580\":0.204708715,\"1581\":null,\"1582\":0.1436863446,\"1583\":0.1325948169,\"1584\":null,\"1585\":0.1834220897,\"1586\":0.2556389535,\"1587\":null,\"1588\":0.0959358926,\"1589\":0.2657001055,\"1590\":0.1466778269,\"1591\":null,\"1592\":null,\"1593\":null,\"1594\":null,\"1595\":null,\"1596\":0.1317455452,\"1597\":0.2503901121,\"1598\":null,\"1599\":0.0978202196,\"1600\":0.0727666541,\"1601\":0.0989608039,\"1602\":0.1013085851,\"1603\":0.2112514298,\"1604\":0.1034816193,\"1605\":0.1082774937,\"1606\":0.0976366864,\"1607\":0.152475857,\"1608\":0.1562852244,\"1609\":0.1673395087,\"1610\":0.2149168097,\"1611\":0.1540786978,\"1612\":0.294124516,\"1613\":0.1541375401,\"1614\":null,\"1615\":0.0554296848,\"1616\":0.1449651939,\"1617\":0.1243417949,\"1618\":null,\"1619\":0.1317609105,\"1620\":0.1834243744,\"1621\":0.2007453058,\"1622\":0.1374540227,\"1623\":null,\"1624\":0.2260548023,\"1625\":null,\"1626\":null,\"1627\":0.3517237913,\"1628\":0.3600936626,\"1629\":0.2190096218,\"1630\":null,\"1631\":0.2367042575,\"1632\":0.1225437515,\"1633\":0.0756182718,\"1634\":0.3060641544,\"1635\":0.2382049883,\"1636\":0.0767893891,\"1637\":0.1099584355,\"1638\":0.1473878233,\"1639\":0.2602061545,\"1640\":0.062871052,\"1641\":0.3054935305,\"1642\":0.1916104073,\"1643\":0.142560266,\"1644\":0.1280204833,\"1645\":0.0910205143,\"1646\":0.0788089925,\"1647\":0.1107274642,\"1648\":0.1023522156,\"1649\":0.1883459038,\"1650\":0.1872881196,\"1651\":0.2357047113,\"1652\":0.0612684016,\"1653\":0.1904268275,\"1654\":0.2391114065,\"1655\":0.2257405985,\"1656\":0.2582768704,\"1657\":0.1146573084,\"1658\":0.1996629112,\"1659\":0.1901709453,\"1660\":0.1921212071,\"1661\":0.2223606823,\"1662\":0.1329907364,\"1663\":null,\"1664\":0.1219132388,\"1665\":0.1362806006,\"1666\":null,\"1667\":0.1438481804,\"1668\":null,\"1669\":0.0680700223,\"1670\":0.1478404204,\"1671\":0.3117427009,\"1672\":0.2656248029,\"1673\":0.1953713438,\"1674\":null,\"1675\":0.1652911607,\"1676\":0.1331449766,\"1677\":0.2388104089,\"1678\":0.2034887081,\"1679\":0.1141560817,\"1680\":0.0498042483,\"1681\":0.1755601333,\"1682\":0.1774410961,\"1683\":0.098673079,\"1684\":0.1886267318,\"1685\":0.1105079512,\"1686\":0.173171626,\"1687\":0.2750877856,\"1688\":0.1829938686,\"1689\":0.0917145041,\"1690\":0.0548497038,\"1691\":0.1720722602,\"1692\":0.2129889615,\"1693\":null,\"1694\":0.2128289463,\"1695\":null,\"1696\":null,\"1697\":0.1718380044,\"1698\":0.2017056364,\"1699\":0.1709318403,\"1700\":0.2290139516,\"1701\":0.0968181859,\"1702\":0.0889893976,\"1703\":null,\"1704\":null,\"1705\":0.105605958,\"1706\":0.0703954779,\"1707\":null,\"1708\":0.22495234,\"1709\":0.2112697212,\"1710\":null,\"1711\":0.1957384238,\"1712\":0.0743498834,\"1713\":0.0999688144,\"1714\":null,\"1715\":0.1515772002,\"1716\":0.2443475796,\"1717\":0.1930526725,\"1718\":null,\"1719\":0.0961631779,\"1720\":0.0658606977,\"1721\":null,\"1722\":0.2954886567,\"1723\":0.2023933403,\"1724\":0.2214514621,\"1725\":0.2994411816,\"1726\":0.2432758818,\"1727\":0.1025530037,\"1728\":null,\"1729\":0.0720517869,\"1730\":0.1497105238,\"1731\":0.1081426314,\"1732\":0.2278818107,\"1733\":null,\"1734\":0.2092381087,\"1735\":0.2260480931,\"1736\":0.076053698,\"1737\":0.159184592,\"1738\":0.2024224025,\"1739\":0.2317213002,\"1740\":0.125302595,\"1741\":0.1997788328,\"1742\":0.1700662441,\"1743\":0.1675353913,\"1744\":0.2138741344,\"1745\":0.1310821252,\"1746\":0.2904094373,\"1747\":0.2277106132,\"1748\":0.0672019589,\"1749\":0.0756187853,\"1750\":null,\"1751\":0.1465777278,\"1752\":0.3987559522,\"1753\":0.0505481089,\"1754\":0.3007850792,\"1755\":0.0844885156,\"1756\":null,\"1757\":0.1279427283,\"1758\":0.167859547,\"1759\":0.0522134806,\"1760\":null,\"1761\":0.1879921554,\"1762\":0.163403006,\"1763\":0.1806011963,\"1764\":0.2919325293,\"1765\":0.1633611417,\"1766\":0.1381551803,\"1767\":null,\"1768\":0.1231014056,\"1769\":0.0537557033,\"1770\":0.1033208882,\"1771\":0.316787235,\"1772\":null,\"1773\":0.1772089255,\"1774\":null,\"1775\":0.190626857,\"1776\":null,\"1777\":0.1237845413,\"1778\":0.0531020467,\"1779\":null,\"1780\":0.0991399275,\"1781\":0.3728080391,\"1782\":0.0717973674,\"1783\":0.177879019,\"1784\":0.1021040784,\"1785\":0.2070334055,\"1786\":0.1918985466,\"1787\":null,\"1788\":0.121969237,\"1789\":0.1361142795,\"1790\":0.1901629633,\"1791\":0.0890722758,\"1792\":0.1600810872,\"1793\":null,\"1794\":0.1815307516,\"1795\":0.2853178301,\"1796\":0.2166987872,\"1797\":0.1384606738,\"1798\":null,\"1799\":0.1947853486,\"1800\":0.1953438276,\"1801\":0.231501305,\"1802\":0.1730292143,\"1803\":null,\"1804\":0.2341816542,\"1805\":0.2594321858,\"1806\":0.2918421064,\"1807\":0.2708385471,\"1808\":0.1762690713,\"1809\":0.0946588117,\"1810\":0.2389621681,\"1811\":0.2354774191,\"1812\":0.3024756584,\"1813\":0.0930325089,\"1814\":0.163295183,\"1815\":0.2086368408,\"1816\":0.2308504033,\"1817\":0.2209902804,\"1818\":0.1108845383,\"1819\":0.2364995289,\"1820\":0.1102399337,\"1821\":null,\"1822\":0.1866133586,\"1823\":0.1445583459,\"1824\":0.040919018,\"1825\":0.1426377542,\"1826\":null,\"1827\":0.2198514537,\"1828\":0.1099622586,\"1829\":0.2388086263,\"1830\":0.1657720372,\"1831\":null,\"1832\":0.077905045,\"1833\":0.3159247456,\"1834\":0.1876642877,\"1835\":0.1187124849,\"1836\":null,\"1837\":0.1631825295,\"1838\":0.0770072304,\"1839\":null,\"1840\":0.2367911756,\"1841\":0.0576084426,\"1842\":0.154142869,\"1843\":0.0663182607,\"1844\":0.1596241997,\"1845\":0.1364842272,\"1846\":0.2704264685,\"1847\":0.2111363257,\"1848\":0.0756750572,\"1849\":0.2884737214,\"1850\":0.2337755287,\"1851\":0.0696461074,\"1852\":0.0674951171,\"1853\":null,\"1854\":0.1255735904,\"1855\":0.2453697138,\"1856\":0.1753113653,\"1857\":0.1653548723,\"1858\":0.5357375147,\"1859\":0.1840213231,\"1860\":0.1570641625,\"1861\":0.1644378546,\"1862\":0.1190158575,\"1863\":0.2197536325,\"1864\":0.2082605278,\"1865\":null,\"1866\":null,\"1867\":0.0785437031,\"1868\":0.1756166531,\"1869\":0.3425303399,\"1870\":0.2306507345,\"1871\":0.0383633712,\"1872\":0.2533375125,\"1873\":null,\"1874\":0.174664427,\"1875\":null,\"1876\":null,\"1877\":0.1412423725,\"1878\":null,\"1879\":0.0904673481,\"1880\":null,\"1881\":0.2114995367,\"1882\":null,\"1883\":0.1007628029,\"1884\":0.0867571443,\"1885\":0.1074536481,\"1886\":0.2722075623,\"1887\":null,\"1888\":0.1884526486,\"1889\":null,\"1890\":0.1253490046,\"1891\":null,\"1892\":null,\"1893\":0.191704451,\"1894\":0.1382094572,\"1895\":0.1814469258,\"1896\":0.1797248247,\"1897\":0.2864073548,\"1898\":0.0992837904,\"1899\":null,\"1900\":0.2303905609,\"1901\":0.1309714482,\"1902\":0.0711522405,\"1903\":0.360330833,\"1904\":0.1882645104,\"1905\":0.2201636373,\"1906\":0.2601231983,\"1907\":null,\"1908\":0.1537233484,\"1909\":0.222872068,\"1910\":0.1156844273,\"1911\":0.2655920213,\"1912\":0.2750233715,\"1913\":0.1038566411,\"1914\":0.1735946473,\"1915\":0.1599733761,\"1916\":null,\"1917\":0.299833368,\"1918\":null,\"1919\":0.2652460836,\"1920\":0.1378110871,\"1921\":0.0659643002,\"1922\":0.3434820968,\"1923\":0.0925216307,\"1924\":0.0818941153,\"1925\":0.0772350293,\"1926\":0.1336433174,\"1927\":0.197747394,\"1928\":0.1430391083,\"1929\":0.1842859929,\"1930\":0.1264556207,\"1931\":null,\"1932\":null,\"1933\":null,\"1934\":0.1005068136,\"1935\":null,\"1936\":0.1418346305,\"1937\":0.1590390573,\"1938\":0.1326258355,\"1939\":null,\"1940\":0.1235043765,\"1941\":0.3149553592,\"1942\":0.362928017,\"1943\":0.2247696898,\"1944\":null,\"1945\":0.2830756795,\"1946\":0.2604497989,\"1947\":null,\"1948\":0.2276530384,\"1949\":0.2049801827,\"1950\":0.1896402112,\"1951\":0.2375743218,\"1952\":0.2424191779,\"1953\":0.077898039,\"1954\":0.0562523484,\"1955\":0.05373501,\"1956\":0.2824131925,\"1957\":null,\"1958\":0.1888143215,\"1959\":0.2075210234,\"1960\":0.1119354402,\"1961\":0.3074169352,\"1962\":0.2109601322,\"1963\":0.2614524998,\"1964\":0.1903965907,\"1965\":null,\"1966\":0.1740962625,\"1967\":0.0259568792,\"1968\":null,\"1969\":null,\"1970\":0.1739933223,\"1971\":0.2405974785,\"1972\":0.1607925549,\"1973\":0.181977468,\"1974\":0.1455279587,\"1975\":0.2850899835,\"1976\":0.1608271459,\"1977\":0.1391540988,\"1978\":0.1866315944,\"1979\":0.199865679,\"1980\":0.0861383359,\"1981\":0.0974388259,\"1982\":0.3074725367,\"1983\":0.0607253925,\"1984\":0.071969582,\"1985\":0.1190692808,\"1986\":0.1330348048,\"1987\":0.0873489679,\"1988\":0.1136346519,\"1989\":null,\"1990\":0.0740352013,\"1991\":0.0800476239,\"1992\":0.2220672898,\"1993\":0.1475864238,\"1994\":null,\"1995\":0.1005185239,\"1996\":0.3112654988,\"1997\":null,\"1998\":null,\"1999\":0.0911495235,\"2000\":0.1173128517,\"2001\":0.2073679974,\"2002\":0.1274193936,\"2003\":0.2579993717,\"2004\":0.0923420282,\"2005\":0.2921252507,\"2006\":0.110576502,\"2007\":0.162036315,\"2008\":0.0591836735,\"2009\":null,\"2010\":0.0760623702,\"2011\":null,\"2012\":0.0844815552,\"2013\":0.1374577024,\"2014\":0.1026757411,\"2015\":0.2828044989,\"2016\":null,\"2017\":0.2302233271,\"2018\":null,\"2019\":null,\"2020\":null,\"2021\":null,\"2022\":0.1616266198,\"2023\":0.2104471944,\"2024\":0.1491859484,\"2025\":0.1312754765,\"2026\":0.2470919597,\"2027\":0.2495662596,\"2028\":null,\"2029\":null,\"2030\":0.1016914197,\"2031\":0.1232545959,\"2032\":0.4260152438,\"2033\":null,\"2034\":0.316287858,\"2035\":0.1966125304,\"2036\":0.2630679978,\"2037\":0.1662601712,\"2038\":0.1376470392,\"2039\":0.2397004378,\"2040\":0.0763606832,\"2041\":0.1395229429,\"2042\":0.0992778614,\"2043\":0.1349787923,\"2044\":0.2753049096,\"2045\":0.3534656101,\"2046\":null,\"2047\":null,\"2048\":0.0506415706,\"2049\":0.1578814867,\"2050\":0.2241697693,\"2051\":null,\"2052\":0.2300207343,\"2053\":0.2726466496,\"2054\":0.1522508084,\"2055\":null,\"2056\":null,\"2057\":null,\"2058\":0.2217843091,\"2059\":null,\"2060\":0.0760320509,\"2061\":null,\"2062\":null,\"2063\":0.1652999909,\"2064\":0.1958086991,\"2065\":0.0289729906,\"2066\":null,\"2067\":0.1325274882,\"2068\":0.2784196684,\"2069\":0.1112450304,\"2070\":0.2354136487,\"2071\":null,\"2072\":0.2273668956,\"2073\":0.3061832666,\"2074\":0.1667282929,\"2075\":0.1997080894,\"2076\":0.1660007849,\"2077\":0.1882177901,\"2078\":0.1658849791,\"2079\":0.210998603,\"2080\":0.1274220154,\"2081\":0.1330942051,\"2082\":null,\"2083\":0.1799514917,\"2084\":0.1969381646,\"2085\":0.06078031,\"2086\":0.1143627238,\"2087\":0.2568093956,\"2088\":0.1433333441,\"2089\":0.1688339105,\"2090\":0.047772055,\"2091\":0.1396648045,\"2092\":0.0769490563,\"2093\":0.1688886939,\"2094\":null,\"2095\":0.0447901571,\"2096\":0.1585613646,\"2097\":0.219496202,\"2098\":null,\"2099\":0.1423317777,\"2100\":0.0699823399,\"2101\":0.1480720883,\"2102\":0.1679987672,\"2103\":0.0555754682,\"2104\":0.172752809,\"2105\":0.1237937898,\"2106\":0.0786111266,\"2107\":0.0695976094,\"2108\":null,\"2109\":0.2219133106,\"2110\":0.1533251048,\"2111\":0.1527790856,\"2112\":0.0682749663,\"2113\":0.0649271058,\"2114\":0.1928953372,\"2115\":0.0847783774,\"2116\":0.0743370481,\"2117\":0.1860111082,\"2118\":null,\"2119\":0.190916469,\"2120\":0.2883784878,\"2121\":0.248349007,\"2122\":0.2365089191,\"2123\":0.173809669,\"2124\":0.0378495548,\"2125\":0.1810017535,\"2126\":0.2429568543,\"2127\":0.2964687898,\"2128\":null,\"2129\":null,\"2130\":0.1267275645,\"2131\":0.2356125582,\"2132\":0.2524906737,\"2133\":0.1826459695,\"2134\":0.1503311968,\"2135\":0.1423920043,\"2136\":null,\"2137\":0.176195043,\"2138\":null,\"2139\":0.5614188867,\"2140\":0.1451177997,\"2141\":0.1255700684,\"2142\":0.1671708056,\"2143\":0.2095346742,\"2144\":0.1669095158,\"2145\":0.1385058542,\"2146\":0.0428214467,\"2147\":0.2532952134,\"2148\":null,\"2149\":null,\"2150\":0.2028768417,\"2151\":0.2042990513,\"2152\":null,\"2153\":null,\"2154\":0.0652704147,\"2155\":0.2102393747,\"2156\":null,\"2157\":0.2101422203,\"2158\":0.1364679497,\"2159\":0.1902664417,\"2160\":null,\"2161\":0.1025732958,\"2162\":0.0648610351,\"2163\":null,\"2164\":0.2108933276,\"2165\":0.2348123792,\"2166\":0.0242284986,\"2167\":0.2530484277,\"2168\":0.1259950124,\"2169\":0.2050854952,\"2170\":0.1968597435,\"2171\":null,\"2172\":0.0783362262,\"2173\":0.1660815929,\"2174\":0.0390227882,\"2175\":null,\"2176\":0.2037125178,\"2177\":0.0901020064,\"2178\":null,\"2179\":0.1123261727,\"2180\":null,\"2181\":0.038978156,\"2182\":0.0666116804,\"2183\":0.0878109386,\"2184\":0.2369187451,\"2185\":null,\"2186\":0.0791160509,\"2187\":0.1342131211,\"2188\":0.1983589965,\"2189\":0.1768076011,\"2190\":null,\"2191\":0.1644359758,\"2192\":0.1739085323,\"2193\":null,\"2194\":0.0998077665,\"2195\":0.1796019432,\"2196\":null,\"2197\":0.0861698988,\"2198\":null,\"2199\":0.0599617792,\"2200\":0.0964104968,\"2201\":null,\"2202\":0.1857427919,\"2203\":0.1382751058,\"2204\":0.1545661811,\"2205\":0.0745508766,\"2206\":0.2189687488,\"2207\":0.1128027455,\"2208\":null,\"2209\":null,\"2210\":0.191192255,\"2211\":0.0892272658,\"2212\":0.2097690202,\"2213\":0.0851350148,\"2214\":null,\"2215\":null,\"2216\":null,\"2217\":null,\"2218\":0.1612108094,\"2219\":0.4766429413,\"2220\":0.0912635525,\"2221\":0.1911337209,\"2222\":0.178133818,\"2223\":null,\"2224\":null,\"2225\":0.2199365419,\"2226\":null,\"2227\":0.1416112573,\"2228\":null,\"2229\":0.1483641847,\"2230\":0.0662145962,\"2231\":0.1206850678,\"2232\":0.085804326,\"2233\":0.2176890236,\"2234\":0.2993761034,\"2235\":0.1646827214,\"2236\":null,\"2237\":0.1863647582,\"2238\":null,\"2239\":0.2450885926,\"2240\":null,\"2241\":0.1846822798,\"2242\":0.1447008672,\"2243\":0.2265459841,\"2244\":0.1617489567,\"2245\":0.2074487873,\"2246\":null,\"2247\":0.2050895266,\"2248\":0.0694125253,\"2249\":null,\"2250\":0.1088562077,\"2251\":null,\"2252\":0.1251139018,\"2253\":null,\"2254\":null,\"2255\":0.123561616,\"2256\":0.1738464246,\"2257\":0.2174999545,\"2258\":0.2444439421,\"2259\":0.1501886952,\"2260\":0.1598480293,\"2261\":0.1846359358,\"2262\":0.1690342643,\"2263\":0.0660052397,\"2264\":0.0821908181,\"2265\":0.056382686,\"2266\":null,\"2267\":null,\"2268\":0.2493220832,\"2269\":0.2413118406,\"2270\":0.2035026751,\"2271\":null,\"2272\":0.1864426041,\"2273\":0.0769218587,\"2274\":0.5078576719,\"2275\":0.1560591149,\"2276\":0.2023633149,\"2277\":0.097135623,\"2278\":null,\"2279\":null,\"2280\":0.1210660766,\"2281\":0.1190812048,\"2282\":0.1262000719,\"2283\":0.1516693221,\"2284\":0.2320064226,\"2285\":0.1557092502,\"2286\":0.0474810608,\"2287\":0.1717606631,\"2288\":0.2208218142,\"2289\":0.0482110841,\"2290\":0.2836802294,\"2291\":0.0694125317,\"2292\":0.0354596903,\"2293\":0.144742884,\"2294\":0.102402666,\"2295\":null,\"2296\":0.0761460102,\"2297\":0.1900559385,\"2298\":0.0923049739,\"2299\":0.2624359326,\"2300\":0.1108787128,\"2301\":0.1560820964,\"2302\":0.1616633883,\"2303\":0.0767314564,\"2304\":0.0665802704,\"2305\":null,\"2306\":0.2451685475,\"2307\":0.0790657599,\"2308\":0.2671380614,\"2309\":0.1960985339,\"2310\":0.2024235841,\"2311\":0.1893344203,\"2312\":0.223984673,\"2313\":0.2499077038,\"2314\":0.0543728887,\"2315\":0.0650075127,\"2316\":0.0496707208,\"2317\":0.132856651,\"2318\":0.088809239,\"2319\":0.2533993241,\"2320\":0.1140877343,\"2321\":null,\"2322\":0.0457859138,\"2323\":0.1194473832,\"2324\":0.1772518947,\"2325\":0.1167277437,\"2326\":0.0304084053,\"2327\":0.1695494284,\"2328\":null,\"2329\":0.1633363509,\"2330\":0.1971779478,\"2331\":null,\"2332\":0.1853153729,\"2333\":0.2246683846,\"2334\":0.0663906159,\"2335\":0.0939693653,\"2336\":null,\"2337\":0.0510743565,\"2338\":0.210168002,\"2339\":0.0457962138,\"2340\":0.0654913152,\"2341\":null,\"2342\":0.1208849243,\"2343\":0.1765120169,\"2344\":0.234862041,\"2345\":0.1688718628,\"2346\":0.0948263794,\"2347\":0.1525932315,\"2348\":null,\"2349\":0.1711199864,\"2350\":0.037663873,\"2351\":0.1696519703,\"2352\":0.1655103594,\"2353\":0.3825948361,\"2354\":0.1712665233,\"2355\":0.2368201743,\"2356\":0.1887441275,\"2357\":0.1952840503,\"2358\":0.1903171655,\"2359\":0.1788052443,\"2360\":null,\"2361\":null,\"2362\":0.1739245941,\"2363\":0.2354426195,\"2364\":0.244101153,\"2365\":0.1691213507,\"2366\":0.1254875944,\"2367\":0.2350710359,\"2368\":0.2774890768,\"2369\":0.044785979,\"2370\":0.3449959658,\"2371\":null,\"2372\":0.1217454025,\"2373\":null,\"2374\":0.0825916406,\"2375\":0.094302569,\"2376\":0.092713535,\"2377\":0.064041678,\"2378\":null,\"2379\":0.0953560106,\"2380\":null,\"2381\":null,\"2382\":0.2181886406,\"2383\":0.0486775944,\"2384\":0.1575136005,\"2385\":0.0673472211,\"2386\":0.0629265629,\"2387\":null,\"2388\":null,\"2389\":0.2631157114,\"2390\":null,\"2391\":0.1188525577,\"2392\":null,\"2393\":0.0604462518,\"2394\":null,\"2395\":0.2534752427,\"2396\":0.3514376133,\"2397\":0.2455665,\"2398\":0.0573322908,\"2399\":null,\"2400\":0.2777028792,\"2401\":0.2054348633,\"2402\":0.0732867291,\"2403\":0.1804269743,\"2404\":0.2854982114,\"2405\":0.1968435569,\"2406\":0.0676308691,\"2407\":0.08706514,\"2408\":0.2339160009,\"2409\":0.184354865,\"2410\":null,\"2411\":0.2337528483,\"2412\":0.0363721798,\"2413\":0.2246793873,\"2414\":0.1065752045,\"2415\":0.1482490721,\"2416\":0.2752190662,\"2417\":0.2467038324,\"2418\":0.1557075004,\"2419\":null,\"2420\":null,\"2421\":0.1238042414,\"2422\":0.1995535272,\"2423\":null,\"2424\":0.0962505421,\"2425\":0.1738815917,\"2426\":0.1702424514,\"2427\":0.1917759536,\"2428\":0.1024376977,\"2429\":0.2919435367,\"2430\":null,\"2431\":0.2124808073,\"2432\":0.1119634023,\"2433\":0.0430080346,\"2434\":0.2024074535,\"2435\":0.1205074052,\"2436\":0.2076485205,\"2437\":0.2548435507,\"2438\":0.2797496465,\"2439\":0.2568546352,\"2440\":0.3837636678,\"2441\":0.1732465316,\"2442\":0.0819029563,\"2443\":0.3807615039,\"2444\":0.3107509461,\"2445\":0.1313147847,\"2446\":0.084924881,\"2447\":0.3250000631,\"2448\":0.1632527525,\"2449\":null,\"2450\":null,\"2451\":0.1130082138,\"2452\":0.1935234306,\"2453\":0.2355647775,\"2454\":0.1080250628,\"2455\":0.2842139357,\"2456\":0.2670355175,\"2457\":0.090947077,\"2458\":0.0593687793,\"2459\":0.2943420339,\"2460\":0.193275151,\"2461\":0.2570447916,\"2462\":0.2479404355,\"2463\":0.1579872361,\"2464\":0.08946575,\"2465\":0.2387155959,\"2466\":0.1705571994,\"2467\":0.0977052072,\"2468\":null,\"2469\":0.1482250125,\"2470\":0.2196858481,\"2471\":null,\"2472\":0.1254449395,\"2473\":0.191392601,\"2474\":0.2895734904,\"2475\":0.1480973517,\"2476\":0.2882624187,\"2477\":0.0759924584,\"2478\":0.1194676745,\"2479\":0.3582723492,\"2480\":null,\"2481\":0.0977917452,\"2482\":0.0726601364,\"2483\":0.1752053502,\"2484\":0.1828527881,\"2485\":0.1110203405,\"2486\":0.2208097419,\"2487\":0.0990802971,\"2488\":0.122813461,\"2489\":0.234911606,\"2490\":0.1866735902,\"2491\":null,\"2492\":0.0495470047,\"2493\":0.1847453946,\"2494\":null,\"2495\":0.2970160722,\"2496\":null,\"2497\":0.1504640541,\"2498\":0.1753004353,\"2499\":null,\"2500\":0.2269951547,\"2501\":null,\"2502\":0.1787838566,\"2503\":0.149073896,\"2504\":0.2321920143,\"2505\":0.4159417998,\"2506\":0.1820199725,\"2507\":0.2091446002,\"2508\":null,\"2509\":0.1064926618,\"2510\":0.1590065765,\"2511\":0.2555623866,\"2512\":0.2168817808,\"2513\":0.0890887096,\"2514\":0.1966179626,\"2515\":0.2432035288,\"2516\":0.3121551992,\"2517\":null,\"2518\":0.2310300606,\"2519\":0.1795149833,\"2520\":null,\"2521\":0.1900449107,\"2522\":null,\"2523\":null,\"2524\":0.1708133755,\"2525\":0.1902699809,\"2526\":0.1196551117,\"2527\":0.1026416327,\"2528\":0.2362103232,\"2529\":0.1616593553,\"2530\":null,\"2531\":0.1803049354,\"2532\":0.1142792734,\"2533\":0.1633226045,\"2534\":0.1821459589,\"2535\":0.1414623326,\"2536\":0.1865509505,\"2537\":0.1158201793,\"2538\":0.1909867825,\"2539\":0.2036754342,\"2540\":0.0763083913,\"2541\":null,\"2542\":0.1827653258,\"2543\":0.1413882882,\"2544\":0.1948334086,\"2545\":0.1788604179,\"2546\":0.2028898309,\"2547\":0.1499692483,\"2548\":0.2105647892,\"2549\":0.1684651436,\"2550\":0.0678745011,\"2551\":0.2211854063,\"2552\":0.2003834415,\"2553\":0.2278241674,\"2554\":0.1244529292,\"2555\":0.1885440163,\"2556\":0.2981765219,\"2557\":null,\"2558\":0.1534972604,\"2559\":0.083169711,\"2560\":0.0545114803,\"2561\":0.1833140001,\"2562\":0.3042933904,\"2563\":0.1913733052,\"2564\":0.0251011332,\"2565\":0.0538912273,\"2566\":0.0811222336,\"2567\":0.2603185477,\"2568\":0.0739874207,\"2569\":0.0754762368,\"2570\":0.1461327203,\"2571\":0.0266166667,\"2572\":0.1638874433,\"2573\":0.0537796052,\"2574\":0.1056301119,\"2575\":0.1799633418,\"2576\":0.2599138571,\"2577\":0.0205203714,\"2578\":null,\"2579\":0.1503523225,\"2580\":0.2506866228,\"2581\":0.0393524091,\"2582\":0.1665598471,\"2583\":0.2206359669,\"2584\":null,\"2585\":null,\"2586\":0.0575348944,\"2587\":null,\"2588\":0.0873722938,\"2589\":0.0974562807,\"2590\":0.0680272971,\"2591\":0.187792604,\"2592\":0.2058113159,\"2593\":0.1737981834,\"2594\":null,\"2595\":0.2006865172,\"2596\":0.0707271508,\"2597\":0.1883230941,\"2598\":null,\"2599\":0.179714787,\"2600\":0.2080220921,\"2601\":0.2034103495,\"2602\":0.1133529002,\"2603\":null,\"2604\":0.1548307715,\"2605\":0.2805163792,\"2606\":0.219390687,\"2607\":null,\"2608\":0.0602124515,\"2609\":0.0442806755,\"2610\":0.2055147751,\"2611\":0.2201496758,\"2612\":0.2028935361,\"2613\":0.0710554147,\"2614\":0.0506817394,\"2615\":null,\"2616\":0.1276051897,\"2617\":0.1880431108,\"2618\":0.0924490195,\"2619\":0.2830390452,\"2620\":0.2388788602,\"2621\":null,\"2622\":0.0973236306,\"2623\":null,\"2624\":0.1600453081,\"2625\":0.1742100641,\"2626\":0.0895707367,\"2627\":0.1714825214,\"2628\":0.2223181874,\"2629\":null,\"2630\":0.2253984395,\"2631\":null,\"2632\":0.2101001457,\"2633\":0.1164961331,\"2634\":0.18173976,\"2635\":0.2885841837,\"2636\":0.1833617522,\"2637\":0.0700116205,\"2638\":null,\"2639\":0.0359968126,\"2640\":null,\"2641\":0.1877328427,\"2642\":0.1892244758,\"2643\":0.1107756126,\"2644\":0.2750641765,\"2645\":0.2647088434,\"2646\":0.1922081847,\"2647\":0.2556604994,\"2648\":0.1848137517,\"2649\":0.2136631198,\"2650\":null,\"2651\":0.1390266988,\"2652\":0.1615175157,\"2653\":0.183117004},\"normalized profile?Map1?1K\":{\"0\":0.1246343368,\"1\":0.1215627492,\"2\":0.1423898102,\"3\":0.1277043417,\"4\":0.1786746849,\"5\":null,\"6\":0.4166775842,\"7\":0.121957176,\"8\":0.083577084,\"9\":null,\"10\":0.1788008661,\"11\":0.2943844756,\"12\":0.4703382504,\"13\":null,\"14\":null,\"15\":0.1355749698,\"16\":null,\"17\":null,\"18\":0.0400369439,\"19\":0.0703166041,\"20\":0.1975930943,\"21\":0.208231728,\"22\":0.1618249117,\"23\":0.2188008486,\"24\":0.1298743523,\"25\":0.0,\"26\":0.1569304225,\"27\":0.141589536,\"28\":0.1094931648,\"29\":0.1536916045,\"30\":0.1403650425,\"31\":0.1364691959,\"32\":0.2635451167,\"33\":0.2164406398,\"34\":0.0607571635,\"35\":0.1134524492,\"36\":0.1511645036,\"37\":0.1816489057,\"38\":null,\"39\":0.0221485198,\"40\":0.1662605352,\"41\":0.1473075292,\"42\":0.0822099684,\"43\":0.1876058398,\"44\":0.1475638687,\"45\":0.0,\"46\":0.0652850218,\"47\":0.1229178142,\"48\":null,\"49\":0.3087468936,\"50\":null,\"51\":0.0953271443,\"52\":0.660651848,\"53\":0.090952888,\"54\":0.1046196309,\"55\":null,\"56\":null,\"57\":0.0,\"58\":0.218490356,\"59\":0.1236369677,\"60\":null,\"61\":0.0859059904,\"62\":0.3293883473,\"63\":0.0931303985,\"64\":0.1369483286,\"65\":0.1413233597,\"66\":0.1565947637,\"67\":null,\"68\":0.2048149408,\"69\":0.2500424998,\"70\":0.1307058947,\"71\":null,\"72\":0.4411420198,\"73\":0.1814465152,\"74\":0.157971064,\"75\":0.0468433261,\"76\":null,\"77\":0.1035050648,\"78\":null,\"79\":0.3339864238,\"80\":0.0,\"81\":null,\"82\":null,\"83\":0.2225675782,\"84\":0.1191829929,\"85\":0.6230323487,\"86\":0.4240763506,\"87\":0.3343097146,\"88\":0.1107854663,\"89\":0.3995114154,\"90\":0.191024125,\"91\":null,\"92\":null,\"93\":0.1296272102,\"94\":0.0,\"95\":0.1652704799,\"96\":0.1969929779,\"97\":null,\"98\":null,\"99\":0.1435446022,\"100\":0.1408652157,\"101\":0.2951955654,\"102\":0.1084856052,\"103\":0.2457932747,\"104\":0.1393697577,\"105\":null,\"106\":0.111737202,\"107\":0.1672988388,\"108\":null,\"109\":0.189662903,\"110\":0.490156309,\"111\":0.0,\"112\":0.0576399345,\"113\":0.0545038767,\"114\":0.3178336771,\"115\":0.1715189455,\"116\":0.0,\"117\":0.2672988604,\"118\":0.1491646595,\"119\":0.1388523723,\"120\":0.1901299738,\"121\":0.1529166226,\"122\":0.0960993416,\"123\":0.6806648099,\"124\":null,\"125\":0.1540038863,\"126\":0.4374235097,\"127\":0.1828770224,\"128\":0.1075666651,\"129\":0.1826140387,\"130\":0.1715715553,\"131\":0.1582988071,\"132\":0.0931437098,\"133\":0.573722355,\"134\":0.4025969275,\"135\":0.0657739152,\"136\":0.1292149198,\"137\":null,\"138\":0.1946739327,\"139\":0.1927518706,\"140\":0.2584651883,\"141\":0.1259851305,\"142\":0.3784901001,\"143\":0.4766290901,\"144\":0.0699697215,\"145\":0.3684483809,\"146\":0.254138024,\"147\":0.3807018758,\"148\":0.3323012968,\"149\":0.0897749578,\"150\":null,\"151\":0.1625915088,\"152\":0.2009920857,\"153\":0.116922914,\"154\":0.5177022573,\"155\":0.1451411103,\"156\":0.3148184125,\"157\":0.1319229936,\"158\":0.1761871237,\"159\":0.112077694,\"160\":0.2215475718,\"161\":0.0661388343,\"162\":0.1457137726,\"163\":null,\"164\":0.1578700504,\"165\":null,\"166\":0.0,\"167\":0.7403036456,\"168\":null,\"169\":0.450284341,\"170\":0.1192496027,\"171\":0.0,\"172\":0.5098097503,\"173\":0.1668699316,\"174\":0.0999297145,\"175\":0.0342333997,\"176\":null,\"177\":0.1551487523,\"178\":0.1357270223,\"179\":0.0397882187,\"180\":null,\"181\":0.1990067551,\"182\":0.3620006197,\"183\":null,\"184\":0.1460982082,\"185\":0.1529008877,\"186\":0.0886936287,\"187\":0.1527755685,\"188\":0.0898629475,\"189\":0.9074293846,\"190\":0.2400664416,\"191\":0.5330876147,\"192\":0.0599256878,\"193\":null,\"194\":0.1672582545,\"195\":null,\"196\":0.2162814461,\"197\":0.2755063766,\"198\":null,\"199\":0.2442307126,\"200\":0.1296794322,\"201\":0.3218482843,\"202\":null,\"203\":0.1045438756,\"204\":0.2974624572,\"205\":0.1995744826,\"206\":null,\"207\":0.2487200531,\"208\":0.0631114116,\"209\":0.1223703716,\"210\":0.0,\"211\":0.2887074373,\"212\":0.1551768897,\"213\":0.231450117,\"214\":0.1277725956,\"215\":null,\"216\":0.3201383187,\"217\":null,\"218\":0.1153413026,\"219\":0.1005571433,\"220\":0.130546834,\"221\":null,\"222\":0.0495011988,\"223\":0.0968696703,\"224\":0.2521003808,\"225\":0.2578172792,\"226\":0.8033243471,\"227\":0.1226818152,\"228\":0.1707003221,\"229\":0.0748392813,\"230\":0.3526421655,\"231\":0.5129610078,\"232\":0.5866197307,\"233\":0.064008908,\"234\":null,\"235\":0.1761666565,\"236\":0.2714266548,\"237\":0.0,\"238\":0.4751691665,\"239\":null,\"240\":0.2752407953,\"241\":0.4580341089,\"242\":0.0886315911,\"243\":0.0704865501,\"244\":0.2020432575,\"245\":null,\"246\":null,\"247\":0.182246326,\"248\":0.0355719665,\"249\":0.0757065864,\"250\":0.1326229991,\"251\":0.1928054608,\"252\":null,\"253\":0.2521225294,\"254\":0.2603055265,\"255\":0.0948135202,\"256\":0.1563318217,\"257\":0.1286487081,\"258\":0.065009359,\"259\":0.1638120242,\"260\":0.7690885015,\"261\":0.1789450189,\"262\":0.1052023321,\"263\":0.2134074707,\"264\":0.1045568374,\"265\":0.1844808961,\"266\":null,\"267\":null,\"268\":0.2435094467,\"269\":0.1228865536,\"270\":0.1549128596,\"271\":0.1635591723,\"272\":null,\"273\":0.1190010285,\"274\":0.3605761765,\"275\":0.1249659392,\"276\":0.0955486665,\"277\":0.1537829336,\"278\":0.1651282741,\"279\":0.0819766388,\"280\":0.0826621279,\"281\":0.1471641766,\"282\":0.1909669717,\"283\":0.0755409798,\"284\":0.1117809691,\"285\":0.1343082164,\"286\":0.3745918651,\"287\":null,\"288\":0.1394929229,\"289\":0.0841809035,\"290\":0.1097461002,\"291\":0.1193255309,\"292\":0.1853824927,\"293\":0.134909177,\"294\":0.0999137152,\"295\":0.2395366375,\"296\":null,\"297\":0.2269142807,\"298\":0.3421208855,\"299\":null,\"300\":0.2008004512,\"301\":0.4022983884,\"302\":0.1669068376,\"303\":0.1093561422,\"304\":null,\"305\":0.153436513,\"306\":0.0899133741,\"307\":0.0940901414,\"308\":0.243889014,\"309\":null,\"310\":0.1925310279,\"311\":0.1178688092,\"312\":0.1598129977,\"313\":0.099475163,\"314\":0.1772625044,\"315\":0.0915689186,\"316\":0.1818911657,\"317\":null,\"318\":0.1329408301,\"319\":0.0987687248,\"320\":0.1168744693,\"321\":0.107264293,\"322\":0.0,\"323\":0.1754541741,\"324\":0.0926265162,\"325\":0.1231200581,\"326\":0.1568433751,\"327\":0.1031820286,\"328\":0.2656848749,\"329\":0.2168149462,\"330\":0.2483770049,\"331\":0.1087328248,\"332\":0.1351489509,\"333\":0.1943198219,\"334\":0.16178747,\"335\":0.153330245,\"336\":0.0547887309,\"337\":0.2017068037,\"338\":0.1293367723,\"339\":0.1228702831,\"340\":0.2094377625,\"341\":null,\"342\":0.2561514492,\"343\":0.8143885654,\"344\":0.1951813687,\"345\":0.0551960818,\"346\":0.0367015913,\"347\":0.3055584622,\"348\":0.0654985912,\"349\":0.0755034576,\"350\":0.0671300876,\"351\":0.1996718006,\"352\":0.2104134452,\"353\":0.1713772764,\"354\":0.1139102973,\"355\":0.1107433702,\"356\":null,\"357\":0.1771049744,\"358\":0.2075871606,\"359\":0.1617671624,\"360\":0.1144646017,\"361\":0.1147603905,\"362\":0.1755297161,\"363\":0.9110479237,\"364\":0.1200029511,\"365\":0.1456669963,\"366\":0.1365456652,\"367\":null,\"368\":0.097180866,\"369\":0.1249794641,\"370\":0.0542644772,\"371\":0.1887821608,\"372\":0.0370330359,\"373\":0.0261785533,\"374\":0.0289130693,\"375\":0.3025160592,\"376\":0.1341642463,\"377\":0.0941064784,\"378\":0.0940620161,\"379\":0.16358213,\"380\":0.1468974656,\"381\":0.1823922177,\"382\":0.2676768936,\"383\":0.1052455162,\"384\":0.1579579794,\"385\":0.0340586471,\"386\":0.1966929494,\"387\":0.174890289,\"388\":0.4196683752,\"389\":0.2470867349,\"390\":0.1665136584,\"391\":0.089143917,\"392\":0.1367664265,\"393\":0.1605796464,\"394\":0.0653288614,\"395\":0.0514617362,\"396\":0.1737656077,\"397\":0.2106494926,\"398\":0.0621357975,\"399\":0.0587739625,\"400\":0.0,\"401\":0.2129226278,\"402\":0.0848561443,\"403\":0.065054066,\"404\":0.2010178231,\"405\":0.6986228645,\"406\":0.0961663276,\"407\":0.0849178919,\"408\":0.1484481468,\"409\":0.1671599423,\"410\":0.2027415452,\"411\":0.1027840751,\"412\":0.363832508,\"413\":0.2386448095,\"414\":0.3793468768,\"415\":0.2192053814,\"416\":0.1118504217,\"417\":0.1583938149,\"418\":0.1708201664,\"419\":null,\"420\":0.1277646329,\"421\":0.1998894911,\"422\":0.1214359871,\"423\":0.0942845444,\"424\":0.2261522017,\"425\":0.1037390973,\"426\":0.1570138295,\"427\":0.0,\"428\":0.5524087283,\"429\":0.1262367885,\"430\":0.0331759158,\"431\":0.094052963,\"432\":0.134157446,\"433\":0.2251173204,\"434\":0.0289657029,\"435\":0.0325389958,\"436\":0.1487901888,\"437\":0.6530369878,\"438\":0.2528638951,\"439\":0.2454135829,\"440\":0.1275674606,\"441\":0.6513482294,\"442\":0.1920498393,\"443\":0.4233407503,\"444\":0.0866507419,\"445\":null,\"446\":0.1484793839,\"447\":0.1624156799,\"448\":0.0983485133,\"449\":0.698427734,\"450\":0.5052931177,\"451\":0.749730232,\"452\":0.1905482365,\"453\":0.2075753487,\"454\":0.0,\"455\":0.8969061898,\"456\":null,\"457\":0.0824301402,\"458\":0.2142999657,\"459\":0.5809119994,\"460\":0.1839335356,\"461\":0.2729233125,\"462\":0.8723025125,\"463\":0.111918575,\"464\":0.0784988659,\"465\":0.1826800286,\"466\":0.0947680506,\"467\":0.0917621657,\"468\":0.1692447509,\"469\":0.1040119373,\"470\":0.0744648344,\"471\":0.0852858994,\"472\":0.1900074413,\"473\":0.1239205132,\"474\":0.2002204336,\"475\":0.1628172575,\"476\":0.1796321735,\"477\":0.1113017505,\"478\":0.1517088706,\"479\":0.136182342,\"480\":0.1390963921,\"481\":0.0332365178,\"482\":0.1115210253,\"483\":null,\"484\":0.6604081816,\"485\":0.1906354991,\"486\":0.0842712193,\"487\":0.1773222627,\"488\":0.0291066382,\"489\":0.1333633701,\"490\":0.2085400162,\"491\":0.1624253843,\"492\":0.0425195688,\"493\":0.5619921716,\"494\":0.166960466,\"495\":0.1204544635,\"496\":null,\"497\":0.5130760391,\"498\":0.2105352165,\"499\":0.2621031527,\"500\":null,\"501\":0.2837093359,\"502\":0.2309187791,\"503\":0.2157651518,\"504\":0.2144074521,\"505\":0.1019001728,\"506\":0.2042289979,\"507\":0.1031182864,\"508\":0.2184574932,\"509\":0.0508319078,\"510\":0.4473698488,\"511\":0.06815409,\"512\":0.0792219975,\"513\":0.0905373715,\"514\":0.2530372288,\"515\":0.0923839135,\"516\":0.0595985262,\"517\":0.0,\"518\":0.0597255756,\"519\":0.1013882979,\"520\":0.101794968,\"521\":0.1966514354,\"522\":0.0763788029,\"523\":0.2720280101,\"524\":0.2046730724,\"525\":0.0687056928,\"526\":null,\"527\":0.6979844355,\"528\":null,\"529\":0.0757468738,\"530\":0.7047045176,\"531\":0.0907296665,\"532\":0.1616134883,\"533\":0.099197352,\"534\":0.2015286008,\"535\":0.1827398996,\"536\":0.0897816607,\"537\":0.1647988564,\"538\":0.1203297056,\"539\":0.1569295535,\"540\":0.2133788852,\"541\":0.0373667943,\"542\":0.0286328615,\"543\":0.0924334054,\"544\":0.150347582,\"545\":0.1511974669,\"546\":0.1607834221,\"547\":0.1313055143,\"548\":null,\"549\":0.8760233828,\"550\":0.1119156577,\"551\":0.1146541019,\"552\":0.2010331076,\"553\":0.0235541684,\"554\":0.640986491,\"555\":0.1151896676,\"556\":0.533930569,\"557\":0.1089159888,\"558\":0.1269829873,\"559\":null,\"560\":0.153877105,\"561\":0.5631849371,\"562\":0.1883371696,\"563\":0.2049999521,\"564\":0.1645260021,\"565\":0.1953221572,\"566\":0.1139496584,\"567\":0.0438774901,\"568\":0.1467387668,\"569\":0.128564449,\"570\":0.0501840039,\"571\":0.2101275794,\"572\":null,\"573\":0.1792656116,\"574\":0.0501357325,\"575\":0.1841899037,\"576\":0.3805986217,\"577\":0.1879558361,\"578\":0.0989321988,\"579\":0.2134014257,\"580\":0.2534303749,\"581\":0.3896775637,\"582\":0.1466777403,\"583\":0.1311725429,\"584\":0.0643486065,\"585\":0.1679236456,\"586\":0.23226652,\"587\":0.170270054,\"588\":0.0586925145,\"589\":0.2049499101,\"590\":0.0299195835,\"591\":0.0,\"592\":null,\"593\":0.0932917052,\"594\":0.1574992892,\"595\":0.0,\"596\":0.1301152265,\"597\":0.8032321724,\"598\":0.1573316406,\"599\":null,\"600\":0.2216153539,\"601\":0.3018111723,\"602\":0.268771853,\"603\":0.0,\"604\":0.3046058339,\"605\":0.3455208721,\"606\":0.3157988122,\"607\":null,\"608\":0.0983164514,\"609\":0.088869334,\"610\":0.1542954371,\"611\":0.0,\"612\":0.1412995118,\"613\":0.19546518,\"614\":0.7895386385,\"615\":0.1756257502,\"616\":0.1847267718,\"617\":0.1292741013,\"618\":0.2000250238,\"619\":0.1808786188,\"620\":0.0964963056,\"621\":0.6616067713,\"622\":0.0850304684,\"623\":0.0792962245,\"624\":0.2298412302,\"625\":0.0,\"626\":0.6703774702,\"627\":0.0999887826,\"628\":0.0862166243,\"629\":0.1104961796,\"630\":0.1719997065,\"631\":0.0283962319,\"632\":0.1561576658,\"633\":0.1855281371,\"634\":0.2002444051,\"635\":0.0489925701,\"636\":0.2160737225,\"637\":null,\"638\":0.2510534753,\"639\":0.1165874422,\"640\":0.0798123235,\"641\":0.2286722609,\"642\":0.0850041022,\"643\":null,\"644\":null,\"645\":0.6072781027,\"646\":null,\"647\":0.2554289511,\"648\":0.0312813718,\"649\":0.4042196355,\"650\":0.0715914334,\"651\":0.102800563,\"652\":0.1404985552,\"653\":0.1393321247,\"654\":0.1421299421,\"655\":0.1466205786,\"656\":0.1534943875,\"657\":0.1460908762,\"658\":0.0438715796,\"659\":0.5106788434,\"660\":0.5959722753,\"661\":0.0476785793,\"662\":0.0737730771,\"663\":0.2348807387,\"664\":0.4282977737,\"665\":0.4651901235,\"666\":0.2338324012,\"667\":0.1185190154,\"668\":0.115032201,\"669\":0.0912845467,\"670\":0.1086607879,\"671\":0.1146081571,\"672\":0.1456427373,\"673\":0.0306964415,\"674\":0.249301446,\"675\":0.1921706517,\"676\":0.1918855322,\"677\":0.0697809643,\"678\":0.0255831351,\"679\":0.1193957589,\"680\":0.2030267203,\"681\":null,\"682\":0.12101451,\"683\":0.0657421899,\"684\":0.1090698744,\"685\":0.3171333101,\"686\":null,\"687\":0.0536667622,\"688\":0.1465569281,\"689\":0.2228252427,\"690\":0.2393293765,\"691\":0.1675838468,\"692\":0.1053110347,\"693\":0.072405862,\"694\":0.1632909299,\"695\":0.0896029457,\"696\":0.2105047189,\"697\":0.3730168608,\"698\":0.1284999942,\"699\":0.2068683299,\"700\":0.0908547926,\"701\":0.111165843,\"702\":0.0468361309,\"703\":0.0923894387,\"704\":0.1820753939,\"705\":0.0790875328,\"706\":0.22499448,\"707\":0.1468304821,\"708\":0.0976197663,\"709\":0.0474871847,\"710\":0.111077346,\"711\":0.1304528012,\"712\":0.0,\"713\":0.3751034608,\"714\":0.1157717135,\"715\":0.2109500931,\"716\":0.121685179,\"717\":0.2176824051,\"718\":null,\"719\":0.105626522,\"720\":0.3244535788,\"721\":0.1591330411,\"722\":0.0933307811,\"723\":0.0960183765,\"724\":0.1178733878,\"725\":0.6425574941,\"726\":0.5862673252,\"727\":0.1630352249,\"728\":0.2259793033,\"729\":0.2048463699,\"730\":0.2072739766,\"731\":0.1366259573,\"732\":0.17640384,\"733\":0.097105757,\"734\":0.2083415502,\"735\":0.0621771202,\"736\":0.1421866333,\"737\":0.1490327181,\"738\":0.6065939783,\"739\":0.1494386954,\"740\":0.2162996379,\"741\":0.1303499033,\"742\":0.6624398513,\"743\":0.6579949646,\"744\":0.6448872638,\"745\":null,\"746\":0.2250108178,\"747\":0.1087825274,\"748\":0.207704888,\"749\":0.1515937698,\"750\":0.1060744727,\"751\":0.2064237513,\"752\":0.1428039423,\"753\":0.2766560223,\"754\":0.4000045442,\"755\":0.4715331361,\"756\":0.2754924293,\"757\":0.0454999946,\"758\":0.1206085821,\"759\":null,\"760\":null,\"761\":0.3014437557,\"762\":0.3292587444,\"763\":0.3337512806,\"764\":0.1022895964,\"765\":0.124428082,\"766\":0.1541784055,\"767\":0.4859275156,\"768\":0.3536441053,\"769\":0.7827034016,\"770\":0.1814480436,\"771\":0.1186511056,\"772\":0.0880420499,\"773\":0.1229133292,\"774\":0.051384773,\"775\":0.1077179515,\"776\":0.2014889033,\"777\":0.3611469782,\"778\":0.1925713853,\"779\":0.1879104976,\"780\":null,\"781\":0.176921757,\"782\":null,\"783\":0.1278625885,\"784\":0.2344423165,\"785\":0.2133028234,\"786\":0.1237904718,\"787\":0.7169643435,\"788\":0.1560591705,\"789\":0.1546622285,\"790\":0.0938928818,\"791\":0.2779112472,\"792\":0.0265434099,\"793\":0.0441568309,\"794\":0.1227315057,\"795\":0.2097428559,\"796\":0.3106547372,\"797\":0.3418716112,\"798\":0.1988322918,\"799\":0.038905977,\"800\":0.1916486296,\"801\":0.0478394391,\"802\":0.2027913519,\"803\":0.2669346867,\"804\":0.0726502696,\"805\":0.1586228756,\"806\":0.0889401548,\"807\":0.394691916,\"808\":0.4333313845,\"809\":0.091390194,\"810\":0.0661756285,\"811\":0.1104651566,\"812\":0.3225905833,\"813\":0.0488063408,\"814\":0.2857773088,\"815\":0.1548269867,\"816\":0.1101659994,\"817\":0.1122578187,\"818\":0.6726869856,\"819\":0.6422150697,\"820\":null,\"821\":0.1870014018,\"822\":null,\"823\":0.034616688,\"824\":0.2464926546,\"825\":0.1566997818,\"826\":0.0917098247,\"827\":0.0908163586,\"828\":0.0385060778,\"829\":0.2525149572,\"830\":null,\"831\":0.09735854,\"832\":0.1535467726,\"833\":0.6626777024,\"834\":0.4085549102,\"835\":0.0958453202,\"836\":0.1093484578,\"837\":null,\"838\":0.2697883884,\"839\":0.1134172481,\"840\":0.0945189973,\"841\":null,\"842\":0.2002944804,\"843\":0.5773103975,\"844\":0.4859953057,\"845\":0.2671903861,\"846\":0.6904749464,\"847\":0.1641770399,\"848\":0.1454576088,\"849\":0.0461787968,\"850\":0.0431701591,\"851\":0.0370774233,\"852\":0.0280771371,\"853\":0.0358653326,\"854\":0.0461963311,\"855\":0.030441505,\"856\":null,\"857\":0.2286043901,\"858\":null,\"859\":0.0992812563,\"860\":0.1432542872,\"861\":0.1326461601,\"862\":0.0797915412,\"863\":0.0880308081,\"864\":0.0225799,\"865\":0.0970860015,\"866\":0.1045347823,\"867\":0.193743146,\"868\":0.1019987426,\"869\":0.143891511,\"870\":null,\"871\":0.1095171568,\"872\":0.2038492022,\"873\":null,\"874\":null,\"875\":null,\"876\":0.2190130404,\"877\":0.131246878,\"878\":null,\"879\":0.0,\"880\":0.0890189502,\"881\":0.1487433479,\"882\":0.0384073196,\"883\":0.0923561657,\"884\":0.1547983495,\"885\":0.1688117928,\"886\":0.2037657639,\"887\":0.1450915932,\"888\":0.0986946826,\"889\":0.1280415328,\"890\":null,\"891\":0.1583744366,\"892\":0.2005476439,\"893\":0.2631782172,\"894\":0.0787935267,\"895\":0.1333443767,\"896\":0.1509851457,\"897\":0.1192245444,\"898\":0.607289568,\"899\":0.1035537524,\"900\":0.0975046816,\"901\":0.3856450011,\"902\":null,\"903\":0.4601583332,\"904\":0.11782192,\"905\":0.0917950724,\"906\":0.1681071435,\"907\":0.3160188478,\"908\":null,\"909\":null,\"910\":0.1059613663,\"911\":null,\"912\":0.1995626945,\"913\":0.3127306625,\"914\":0.0718871,\"915\":0.0726992821,\"916\":0.1785822907,\"917\":0.1799657101,\"918\":0.187789793,\"919\":0.1112179823,\"920\":0.1891343958,\"921\":null,\"922\":0.1777511367,\"923\":0.0365783941,\"924\":0.0553217662,\"925\":0.1925398374,\"926\":0.182266241,\"927\":0.1008987265,\"928\":0.0344619043,\"929\":0.067597518,\"930\":0.0933656899,\"931\":0.0936157863,\"932\":0.0,\"933\":0.1259387689,\"934\":0.1298237435,\"935\":0.1479260255,\"936\":0.3720924794,\"937\":null,\"938\":0.1219465602,\"939\":0.0976466204,\"940\":0.4149653443,\"941\":0.1267696835,\"942\":0.0705709568,\"943\":0.310652688,\"944\":null,\"945\":0.0,\"946\":0.3376306392,\"947\":0.6773494791,\"948\":0.1672518959,\"949\":0.631876611,\"950\":0.3659452526,\"951\":0.1071346536,\"952\":0.5867977268,\"953\":0.4615399095,\"954\":null,\"955\":0.1880003805,\"956\":null,\"957\":0.1590983749,\"958\":0.2427508476,\"959\":0.5356060526,\"960\":0.1210922842,\"961\":0.1876110493,\"962\":0.3438079527,\"963\":0.1165524975,\"964\":0.0330683027,\"965\":0.1069656542,\"966\":0.1052190383,\"967\":0.0266307958,\"968\":null,\"969\":0.0923870444,\"970\":0.149295968,\"971\":0.1705450693,\"972\":0.0500841418,\"973\":0.2729900934,\"974\":null,\"975\":0.1012137438,\"976\":0.1809593864,\"977\":0.1655648993,\"978\":0.2826019098,\"979\":0.1565428555,\"980\":0.2364263585,\"981\":0.1875708436,\"982\":0.1738182922,\"983\":null,\"984\":0.1135774212,\"985\":0.097183101,\"986\":0.0859571043,\"987\":0.1533485331,\"988\":0.1566092598,\"989\":null,\"990\":0.3311824223,\"991\":0.1373654891,\"992\":0.1200973842,\"993\":0.0854349614,\"994\":0.2217311843,\"995\":0.6035895891,\"996\":null,\"997\":0.121176385,\"998\":0.1857680925,\"999\":0.6989799762,\"1000\":0.1744395774,\"1001\":0.1044385448,\"1002\":0.0470140161,\"1003\":0.6585593151,\"1004\":0.087693432,\"1005\":null,\"1006\":0.4440205542,\"1007\":null,\"1008\":0.4352530678,\"1009\":0.121364078,\"1010\":0.1216730038,\"1011\":0.5013749158,\"1012\":0.1615146542,\"1013\":0.2122495957,\"1014\":0.2269412032,\"1015\":0.0927175317,\"1016\":0.1952639427,\"1017\":0.055964264,\"1018\":0.0925082477,\"1019\":0.1236013641,\"1020\":0.2763585561,\"1021\":0.277570722,\"1022\":0.0610457238,\"1023\":0.028031093,\"1024\":0.1505864275,\"1025\":0.163563672,\"1026\":0.1641402356,\"1027\":0.2136323787,\"1028\":0.1044846721,\"1029\":0.1392785059,\"1030\":0.1168252514,\"1031\":0.09927831,\"1032\":0.1074885968,\"1033\":0.2854771962,\"1034\":0.2450598761,\"1035\":0.1969823657,\"1036\":0.0997064984,\"1037\":0.1775386615,\"1038\":0.1836622235,\"1039\":0.088260183,\"1040\":0.2787898642,\"1041\":0.1962273442,\"1042\":0.0742178901,\"1043\":null,\"1044\":null,\"1045\":0.0372636386,\"1046\":0.040021973,\"1047\":0.2145221271,\"1048\":0.0461939621,\"1049\":0.3720727187,\"1050\":0.0523453542,\"1051\":0.0713285513,\"1052\":0.0270256592,\"1053\":0.1273671143,\"1054\":0.0,\"1055\":0.1211201121,\"1056\":0.1029300878,\"1057\":0.2160513373,\"1058\":0.0903582655,\"1059\":0.15382901,\"1060\":0.0,\"1061\":0.1128953574,\"1062\":null,\"1063\":null,\"1064\":0.0,\"1065\":0.4624788386,\"1066\":0.151538022,\"1067\":0.1404642152,\"1068\":0.0347568241,\"1069\":0.3491933852,\"1070\":0.264191802,\"1071\":0.1324738634,\"1072\":0.1737150103,\"1073\":0.0399513499,\"1074\":0.0382900003,\"1075\":0.0318362275,\"1076\":0.1559736276,\"1077\":0.0398242247,\"1078\":0.0383916317,\"1079\":0.0323636684,\"1080\":0.0209126552,\"1081\":0.0406764036,\"1082\":0.0312835768,\"1083\":null,\"1084\":0.6098446026,\"1085\":0.6744640545,\"1086\":0.6101558508,\"1087\":0.257881582,\"1088\":0.1780105882,\"1089\":0.0495477996,\"1090\":0.0997131777,\"1091\":0.106327151,\"1092\":0.036228057,\"1093\":0.1257315418,\"1094\":0.0456913828,\"1095\":0.0403755527,\"1096\":0.9003291842,\"1097\":0.0915891974,\"1098\":0.4409442836,\"1099\":0.0559909294,\"1100\":0.1156655865,\"1101\":0.0306856598,\"1102\":0.0335092288,\"1103\":0.0296143761,\"1104\":0.0234017615,\"1105\":0.0398491625,\"1106\":0.0244419615,\"1107\":0.1403581221,\"1108\":0.1399558258,\"1109\":0.0464218601,\"1110\":0.0485122175,\"1111\":0.0478844426,\"1112\":0.0398437327,\"1113\":0.0516152543,\"1114\":0.0341995711,\"1115\":0.3009820257,\"1116\":0.3603099888,\"1117\":0.6417085984,\"1118\":0.1184906616,\"1119\":0.1584246909,\"1120\":0.1452373851,\"1121\":0.1614501162,\"1122\":0.1583358975,\"1123\":0.1726884536,\"1124\":0.2908359476,\"1125\":0.0459391516,\"1126\":0.3017157623,\"1127\":0.0237203765,\"1128\":0.1180860533,\"1129\":0.0261650334,\"1130\":0.4239574077,\"1131\":0.2331278174,\"1132\":0.0248141332,\"1133\":0.1914990788,\"1134\":0.3091913788,\"1135\":0.204565105,\"1136\":0.2719025938,\"1137\":0.1082417262,\"1138\":0.205335499,\"1139\":0.1534079274,\"1140\":0.1932664338,\"1141\":0.258252541,\"1142\":0.9057177651,\"1143\":0.7161288217,\"1144\":0.1488852089,\"1145\":0.0475027868,\"1146\":0.3437582708,\"1147\":0.614749195,\"1148\":0.1033846623,\"1149\":0.2042541395,\"1150\":0.2261963278,\"1151\":0.5662769851,\"1152\":0.233536983,\"1153\":0.3740329405,\"1154\":0.1269934355,\"1155\":null,\"1156\":0.1463608553,\"1157\":0.0803767738,\"1158\":0.1103753286,\"1159\":0.0644362305,\"1160\":null,\"1161\":null,\"1162\":0.2008157205,\"1163\":0.1879616735,\"1164\":0.08343955,\"1165\":0.5377652774,\"1166\":null,\"1167\":0.1444878958,\"1168\":0.0358527981,\"1169\":0.0764918413,\"1170\":0.5842740972,\"1171\":0.0949612202,\"1172\":0.0391794086,\"1173\":0.5154353227,\"1174\":0.2134872548,\"1175\":0.0,\"1176\":null,\"1177\":0.3149501698,\"1178\":0.0,\"1179\":0.1616887553,\"1180\":0.1128558201,\"1181\":0.0949541468,\"1182\":0.048629115,\"1183\":null,\"1184\":0.1251405214,\"1185\":0.0424523596,\"1186\":0.1078874057,\"1187\":null,\"1188\":0.3690844779,\"1189\":0.2905608535,\"1190\":0.3018738886,\"1191\":0.284000719,\"1192\":0.3502241749,\"1193\":0.14653444,\"1194\":0.1424859568,\"1195\":0.4492407494,\"1196\":0.1317119611,\"1197\":0.2436564108,\"1198\":null,\"1199\":0.1798321739,\"1200\":0.1660071414,\"1201\":null,\"1202\":null,\"1203\":0.0721076643,\"1204\":0.0951730102,\"1205\":0.3496447062,\"1206\":0.2202454994,\"1207\":0.0386851994,\"1208\":0.1947788159,\"1209\":0.0754798391,\"1210\":0.1057766004,\"1211\":0.0445885158,\"1212\":0.2900358384,\"1213\":0.0975188854,\"1214\":0.1350199179,\"1215\":0.2433050443,\"1216\":0.1201694818,\"1217\":0.1048295277,\"1218\":0.5629001527,\"1219\":0.10626393,\"1220\":0.0971814253,\"1221\":null,\"1222\":0.0379493832,\"1223\":0.1147099279,\"1224\":null,\"1225\":0.1918448778,\"1226\":0.0931080824,\"1227\":0.1599166919,\"1228\":0.1571295695,\"1229\":0.3652655179,\"1230\":0.2991345249,\"1231\":null,\"1232\":0.1647973822,\"1233\":0.1304351382,\"1234\":0.2599807874,\"1235\":0.1958199814,\"1236\":0.1865567391,\"1237\":0.0,\"1238\":0.1455177303,\"1239\":0.1915377201,\"1240\":null,\"1241\":0.050818355,\"1242\":0.0999199663,\"1243\":0.0775388592,\"1244\":0.2019576947,\"1245\":0.5358037302,\"1246\":0.6255807858,\"1247\":0.0,\"1248\":null,\"1249\":0.4556231411,\"1250\":0.1504934031,\"1251\":0.1102537027,\"1252\":0.0804061421,\"1253\":0.2758339049,\"1254\":0.6529852144,\"1255\":null,\"1256\":0.0,\"1257\":0.0914987687,\"1258\":0.7929609969,\"1259\":0.3997348171,\"1260\":0.2663843793,\"1261\":0.1564559663,\"1262\":0.1293019175,\"1263\":0.1345126438,\"1264\":0.065787325,\"1265\":0.3591454631,\"1266\":0.0850028894,\"1267\":0.10347044,\"1268\":0.0,\"1269\":0.5414652247,\"1270\":0.5154328915,\"1271\":0.3230619437,\"1272\":null,\"1273\":0.123897514,\"1274\":0.3656553194,\"1275\":null,\"1276\":null,\"1277\":0.1556624643,\"1278\":null,\"1279\":0.1175369302,\"1280\":0.618003505,\"1281\":0.2498367984,\"1282\":0.0882907092,\"1283\":0.3930673476,\"1284\":0.3280117305,\"1285\":0.0851350936,\"1286\":0.2812576989,\"1287\":0.2061025658,\"1288\":0.0585387719,\"1289\":0.1109753493,\"1290\":0.2686655289,\"1291\":0.1760623621,\"1292\":0.0,\"1293\":null,\"1294\":0.0879324278,\"1295\":0.1565138033,\"1296\":0.1105732123,\"1297\":0.2054870719,\"1298\":0.2336588466,\"1299\":null,\"1300\":null,\"1301\":null,\"1302\":0.3873895721,\"1303\":null,\"1304\":0.5295887565,\"1305\":0.6915414888,\"1306\":0.0777157337,\"1307\":0.0678985447,\"1308\":0.2031800947,\"1309\":0.8056994528,\"1310\":0.1835249637,\"1311\":0.0840393338,\"1312\":0.0874301326,\"1313\":0.1614737375,\"1314\":0.6598656695,\"1315\":null,\"1316\":0.4223559521,\"1317\":0.6302176351,\"1318\":0.0308285371,\"1319\":0.0330725244,\"1320\":null,\"1321\":null,\"1322\":0.1422217262,\"1323\":0.045590237,\"1324\":0.1944444444,\"1325\":null,\"1326\":0.0818329844,\"1327\":0.2118224544,\"1328\":0.1922452953,\"1329\":0.1932150039,\"1330\":0.3488174403,\"1331\":0.5148740044,\"1332\":0.0474294336,\"1333\":0.0982268242,\"1334\":0.2540929179,\"1335\":0.0622600705,\"1336\":null,\"1337\":0.0,\"1338\":0.2424820393,\"1339\":0.0810114197,\"1340\":0.1179570998,\"1341\":0.2238077332,\"1342\":null,\"1343\":null,\"1344\":0.131516849,\"1345\":0.2356543265,\"1346\":0.0541311328,\"1347\":null,\"1348\":0.1323416794,\"1349\":null,\"1350\":0.0,\"1351\":0.3662002781,\"1352\":null,\"1353\":0.2649468085,\"1354\":0.1869464193,\"1355\":0.4309405509,\"1356\":0.1119779,\"1357\":0.2948581127,\"1358\":0.1645087306,\"1359\":null,\"1360\":0.2829818627,\"1361\":0.33939479,\"1362\":0.6178392267,\"1363\":0.3553866383,\"1364\":0.1253451511,\"1365\":0.2571002937,\"1366\":0.1351582347,\"1367\":0.2637604669,\"1368\":0.1349398773,\"1369\":0.4776343841,\"1370\":0.0831876395,\"1371\":null,\"1372\":0.1628469395,\"1373\":0.1690620957,\"1374\":0.122602277,\"1375\":0.693692604,\"1376\":0.1593035367,\"1377\":0.0818826451,\"1378\":0.5736379156,\"1379\":0.5565954778,\"1380\":0.0518568518,\"1381\":0.028644064,\"1382\":0.2211452271,\"1383\":0.0929489288,\"1384\":0.2015023015,\"1385\":0.1746744058,\"1386\":0.1489337531,\"1387\":0.1940046838,\"1388\":0.1142065024,\"1389\":null,\"1390\":0.0326259903,\"1391\":0.0459145435,\"1392\":0.2099216252,\"1393\":0.1330385824,\"1394\":0.0640991522,\"1395\":0.0382100334,\"1396\":null,\"1397\":0.0975966565,\"1398\":0.1539690055,\"1399\":0.1595946696,\"1400\":0.019396114,\"1401\":0.4454634749,\"1402\":0.4784773661,\"1403\":null,\"1404\":null,\"1405\":0.6807302854,\"1406\":null,\"1407\":0.1440068611,\"1408\":0.1259349865,\"1409\":0.0,\"1410\":null,\"1411\":0.0566133997,\"1412\":0.4926021705,\"1413\":null,\"1414\":0.3463649237,\"1415\":null,\"1416\":0.0721633835,\"1417\":0.1128042499,\"1418\":0.0845708539,\"1419\":0.3316801051,\"1420\":0.0,\"1421\":0.1176667875,\"1422\":null,\"1423\":0.7020693655,\"1424\":0.2518347567,\"1425\":0.5131074507,\"1426\":0.4232304638,\"1427\":0.7324375633,\"1428\":0.2981232112,\"1429\":0.0897117311,\"1430\":0.1461864181,\"1431\":0.1426995374,\"1432\":0.0868165373,\"1433\":0.2033872912,\"1434\":0.3041820232,\"1435\":0.0953938991,\"1436\":0.2587436111,\"1437\":0.1551082947,\"1438\":0.2820152909,\"1439\":0.4973921893,\"1440\":0.2755172392,\"1441\":0.1032390851,\"1442\":0.2791439001,\"1443\":0.0931279482,\"1444\":0.7378370569,\"1445\":0.0938430576,\"1446\":0.187266436,\"1447\":0.7408513649,\"1448\":0.0852303394,\"1449\":null,\"1450\":0.086513549,\"1451\":0.1270219373,\"1452\":0.0766700984,\"1453\":null,\"1454\":0.14826151,\"1455\":0.2272807092,\"1456\":0.2522013493,\"1457\":0.6890207813,\"1458\":null,\"1459\":0.1071072084,\"1460\":0.5738981964,\"1461\":0.0723319019,\"1462\":0.0812081133,\"1463\":0.2292609512,\"1464\":0.1556787555,\"1465\":0.2212624151,\"1466\":0.2646558978,\"1467\":0.2724516593,\"1468\":0.1304264482,\"1469\":0.5962224998,\"1470\":0.4159213433,\"1471\":0.2243344527,\"1472\":null,\"1473\":0.40988457,\"1474\":null,\"1475\":0.0,\"1476\":0.0466337877,\"1477\":0.0,\"1478\":0.5752954,\"1479\":0.1919193023,\"1480\":0.1123456258,\"1481\":null,\"1482\":0.1724485978,\"1483\":0.0800970567,\"1484\":0.095071413,\"1485\":0.0978567159,\"1486\":0.5196037412,\"1487\":0.0,\"1488\":0.3317136975,\"1489\":0.2353727837,\"1490\":null,\"1491\":0.2179430377,\"1492\":0.1637284177,\"1493\":0.462914024,\"1494\":0.1190957205,\"1495\":0.1385167775,\"1496\":0.1873626039,\"1497\":0.1735852073,\"1498\":0.108592309,\"1499\":0.0919227388,\"1500\":0.0946044134,\"1501\":0.1065283701,\"1502\":0.2413373746,\"1503\":0.0809409392,\"1504\":0.1145111677,\"1505\":0.0,\"1506\":0.1474581285,\"1507\":0.5418261234,\"1508\":0.1430469236,\"1509\":0.0,\"1510\":0.0766068482,\"1511\":0.7057657214,\"1512\":0.6247153484,\"1513\":0.4080720851,\"1514\":0.1871210411,\"1515\":0.2825747643,\"1516\":0.187693536,\"1517\":0.1346230535,\"1518\":null,\"1519\":0.1076135697,\"1520\":0.1013721316,\"1521\":null,\"1522\":0.1554269026,\"1523\":0.1915117323,\"1524\":0.0,\"1525\":0.3247898586,\"1526\":0.1041711221,\"1527\":0.1259168053,\"1528\":null,\"1529\":0.1824846615,\"1530\":0.0918253003,\"1531\":0.4456995354,\"1532\":0.1803618785,\"1533\":0.4769373093,\"1534\":null,\"1535\":0.2084111004,\"1536\":null,\"1537\":null,\"1538\":0.6062386816,\"1539\":0.3944429771,\"1540\":0.052392494,\"1541\":0.0909369796,\"1542\":0.1238542863,\"1543\":0.0,\"1544\":null,\"1545\":0.1018916831,\"1546\":null,\"1547\":0.1709795198,\"1548\":null,\"1549\":0.3008978995,\"1550\":0.0698880208,\"1551\":0.1188591783,\"1552\":0.1460242305,\"1553\":0.1402889286,\"1554\":null,\"1555\":0.3677211146,\"1556\":null,\"1557\":0.1881897262,\"1558\":0.1945495301,\"1559\":0.1144580884,\"1560\":0.1709382208,\"1561\":null,\"1562\":0.0042010244,\"1563\":0.0,\"1564\":null,\"1565\":0.0748633933,\"1566\":0.3429884996,\"1567\":0.2141347193,\"1568\":0.1907575152,\"1569\":0.2114778335,\"1570\":0.394089191,\"1571\":0.1045264976,\"1572\":0.5736342043,\"1573\":0.0714939507,\"1574\":0.2285481957,\"1575\":null,\"1576\":0.5821784516,\"1577\":null,\"1578\":0.1348564897,\"1579\":null,\"1580\":0.0,\"1581\":null,\"1582\":0.5536276772,\"1583\":0.2630221014,\"1584\":null,\"1585\":0.0,\"1586\":0.0,\"1587\":null,\"1588\":0.2726182329,\"1589\":0.122904373,\"1590\":0.2103312209,\"1591\":null,\"1592\":null,\"1593\":null,\"1594\":null,\"1595\":null,\"1596\":0.1881301655,\"1597\":0.1641064936,\"1598\":null,\"1599\":0.0788008371,\"1600\":0.2105692681,\"1601\":0.3201083997,\"1602\":0.2280949258,\"1603\":0.1974251437,\"1604\":0.1194645738,\"1605\":0.4713566119,\"1606\":0.2632621875,\"1607\":0.1685583471,\"1608\":0.1226523679,\"1609\":0.1551652056,\"1610\":0.1929266413,\"1611\":0.1435189397,\"1612\":0.2595647686,\"1613\":0.0,\"1614\":null,\"1615\":0.1478334028,\"1616\":0.0994331915,\"1617\":0.1837045631,\"1618\":null,\"1619\":0.4102732385,\"1620\":0.1386315846,\"1621\":0.0796993829,\"1622\":0.1784875852,\"1623\":null,\"1624\":0.1398091084,\"1625\":null,\"1626\":null,\"1627\":0.0,\"1628\":0.0,\"1629\":0.089063539,\"1630\":null,\"1631\":0.0704248774,\"1632\":0.2713334977,\"1633\":0.0962192103,\"1634\":0.0843357873,\"1635\":0.1715789812,\"1636\":0.2758746064,\"1637\":0.2122977527,\"1638\":0.2530846286,\"1639\":0.3130840418,\"1640\":0.1008974192,\"1641\":0.0,\"1642\":0.1075511002,\"1643\":0.1948877805,\"1644\":0.0594849606,\"1645\":0.4973382195,\"1646\":0.4508441083,\"1647\":0.313485226,\"1648\":0.1264637916,\"1649\":0.1440430133,\"1650\":0.0445994478,\"1651\":0.2138261431,\"1652\":0.0996043525,\"1653\":0.1488160626,\"1654\":0.1259579211,\"1655\":0.2242308475,\"1656\":0.1561924883,\"1657\":0.4086570198,\"1658\":0.1894258178,\"1659\":0.2414713137,\"1660\":0.1341035863,\"1661\":0.14274093,\"1662\":0.0849983096,\"1663\":null,\"1664\":0.1793087622,\"1665\":0.0,\"1666\":null,\"1667\":0.5166321958,\"1668\":null,\"1669\":0.3455892071,\"1670\":0.0,\"1671\":0.0,\"1672\":0.0779158519,\"1673\":0.0356552702,\"1674\":null,\"1675\":0.1234039603,\"1676\":0.4306729697,\"1677\":0.0470037175,\"1678\":0.1814507067,\"1679\":0.3687713,\"1680\":0.0571665442,\"1681\":0.0863709513,\"1682\":0.0807875674,\"1683\":0.0918746094,\"1684\":0.0639491181,\"1685\":0.442607734,\"1686\":0.1354429931,\"1687\":0.1511093265,\"1688\":0.1769925954,\"1689\":0.1079984716,\"1690\":0.5431065463,\"1691\":0.2507055526,\"1692\":0.1160990248,\"1693\":null,\"1694\":0.0494648912,\"1695\":null,\"1696\":null,\"1697\":0.4144249161,\"1698\":0.1118878235,\"1699\":0.1125287358,\"1700\":0.0574776965,\"1701\":0.1014415639,\"1702\":0.0,\"1703\":null,\"1704\":null,\"1705\":0.1657549086,\"1706\":0.2282756667,\"1707\":null,\"1708\":0.1232530207,\"1709\":0.0317483932,\"1710\":null,\"1711\":0.1015278334,\"1712\":0.091328057,\"1713\":0.1385865051,\"1714\":null,\"1715\":0.2419566992,\"1716\":0.0,\"1717\":0.1247674434,\"1718\":null,\"1719\":0.3399262334,\"1720\":0.4681697642,\"1721\":null,\"1722\":0.0866526198,\"1723\":0.1763806303,\"1724\":0.1226014753,\"1725\":0.0802021599,\"1726\":0.0,\"1727\":0.4334114466,\"1728\":null,\"1729\":0.2976205109,\"1730\":0.2992203848,\"1731\":0.4399315854,\"1732\":0.1870900225,\"1733\":null,\"1734\":0.2404374457,\"1735\":0.0876708464,\"1736\":0.4424354652,\"1737\":0.0890460027,\"1738\":0.0990295263,\"1739\":0.284884978,\"1740\":0.3793654568,\"1741\":0.2206109246,\"1742\":0.1633465186,\"1743\":0.1545007059,\"1744\":0.1521106272,\"1745\":0.1242285143,\"1746\":0.0649617009,\"1747\":0.1203012854,\"1748\":0.3497295982,\"1749\":0.3739473193,\"1750\":null,\"1751\":0.4297202439,\"1752\":0.0,\"1753\":0.2917269497,\"1754\":0.2500234416,\"1755\":0.4023562164,\"1756\":null,\"1757\":0.306820434,\"1758\":0.2326307791,\"1759\":0.3477980674,\"1760\":null,\"1761\":0.1150710297,\"1762\":0.328992771,\"1763\":0.2223608692,\"1764\":0.0872710517,\"1765\":0.2521031184,\"1766\":0.0,\"1767\":null,\"1768\":0.4104457513,\"1769\":0.6285682328,\"1770\":0.4823510924,\"1771\":0.0920336455,\"1772\":null,\"1773\":0.1884776257,\"1774\":null,\"1775\":0.1049116718,\"1776\":null,\"1777\":0.4682525423,\"1778\":0.1942397538,\"1779\":null,\"1780\":0.5838746287,\"1781\":0.0781219845,\"1782\":0.1678346311,\"1783\":0.2540507633,\"1784\":0.2000873368,\"1785\":0.238855639,\"1786\":0.2123254924,\"1787\":null,\"1788\":0.367628379,\"1789\":0.1813683349,\"1790\":0.1344532801,\"1791\":0.5906792941,\"1792\":0.1876961025,\"1793\":null,\"1794\":0.0476566019,\"1795\":0.1230654702,\"1796\":0.300258911,\"1797\":0.1757073578,\"1798\":null,\"1799\":0.1431114612,\"1800\":0.1906171424,\"1801\":0.1835937248,\"1802\":0.0,\"1803\":null,\"1804\":0.1224972029,\"1805\":0.065747997,\"1806\":0.0807015533,\"1807\":0.1308070231,\"1808\":0.1032116009,\"1809\":0.0742928199,\"1810\":0.0,\"1811\":0.1461139291,\"1812\":0.0528259263,\"1813\":0.1016088314,\"1814\":0.1751428676,\"1815\":0.0273588717,\"1816\":0.364085496,\"1817\":0.0365644942,\"1818\":0.2738069191,\"1819\":0.2987348025,\"1820\":0.121039059,\"1821\":null,\"1822\":0.0965823207,\"1823\":0.229028986,\"1824\":0.1176805524,\"1825\":0.1285258755,\"1826\":null,\"1827\":0.0626670407,\"1828\":0.3344795812,\"1829\":0.1259338953,\"1830\":0.1875262098,\"1831\":null,\"1832\":0.6027623593,\"1833\":0.0906291765,\"1834\":0.1486621084,\"1835\":0.0,\"1836\":null,\"1837\":0.3160635215,\"1838\":0.2780134833,\"1839\":null,\"1840\":0.2187463088,\"1841\":0.224648454,\"1842\":0.2240112573,\"1843\":0.1560548418,\"1844\":0.1287652794,\"1845\":0.0,\"1846\":0.1387862975,\"1847\":0.1118326472,\"1848\":0.1115369668,\"1849\":0.1144507894,\"1850\":0.1351196748,\"1851\":0.2925379628,\"1852\":0.5946753706,\"1853\":null,\"1854\":0.4886487718,\"1855\":0.1335628021,\"1856\":0.40464315,\"1857\":0.0918515488,\"1858\":0.0890888955,\"1859\":0.1936714051,\"1860\":0.2193369146,\"1861\":0.0,\"1862\":0.4170001625,\"1863\":0.1006782478,\"1864\":0.1014108664,\"1865\":null,\"1866\":null,\"1867\":0.5529272568,\"1868\":0.1719314332,\"1869\":0.0,\"1870\":0.28528728,\"1871\":0.0791132545,\"1872\":0.0914459071,\"1873\":null,\"1874\":0.0694124609,\"1875\":null,\"1876\":null,\"1877\":0.1164173201,\"1878\":null,\"1879\":0.2739646785,\"1880\":null,\"1881\":0.0544739616,\"1882\":null,\"1883\":0.2472012047,\"1884\":0.0866582616,\"1885\":0.2791204075,\"1886\":0.4809070635,\"1887\":null,\"1888\":0.295448468,\"1889\":null,\"1890\":0.292515285,\"1891\":null,\"1892\":null,\"1893\":0.4177224417,\"1894\":0.2671486939,\"1895\":0.1884727351,\"1896\":0.1390671467,\"1897\":0.2038196827,\"1898\":0.1495565591,\"1899\":null,\"1900\":0.150335623,\"1901\":0.1977421222,\"1902\":0.1234600368,\"1903\":0.0,\"1904\":0.224211104,\"1905\":0.0,\"1906\":0.0879186434,\"1907\":null,\"1908\":0.2304519833,\"1909\":0.0414864655,\"1910\":0.1900581919,\"1911\":0.1462020179,\"1912\":0.0602826766,\"1913\":0.2096900234,\"1914\":0.2407910303,\"1915\":0.1340541229,\"1916\":null,\"1917\":0.2465501979,\"1918\":null,\"1919\":0.158020366,\"1920\":0.281149444,\"1921\":0.4867845929,\"1922\":0.0651224344,\"1923\":0.2339641939,\"1924\":0.586166767,\"1925\":0.5627318688,\"1926\":0.3003988396,\"1927\":0.1829717855,\"1928\":0.0943854705,\"1929\":0.0792776304,\"1930\":0.2335871545,\"1931\":null,\"1932\":null,\"1933\":null,\"1934\":0.4958035273,\"1935\":null,\"1936\":0.3749466645,\"1937\":0.0465322547,\"1938\":0.4344098412,\"1939\":null,\"1940\":0.4546874024,\"1941\":0.0750056536,\"1942\":0.205630802,\"1943\":0.1425027594,\"1944\":null,\"1945\":0.0692061567,\"1946\":0.1671083553,\"1947\":null,\"1948\":0.0197586558,\"1949\":0.0,\"1950\":0.1009466749,\"1951\":0.0843157748,\"1952\":0.1038648352,\"1953\":0.4918057417,\"1954\":0.1105914067,\"1955\":0.0928381079,\"1956\":0.1208478917,\"1957\":null,\"1958\":0.1358503775,\"1959\":0.1680359531,\"1960\":0.4503584775,\"1961\":0.1050202424,\"1962\":0.0,\"1963\":0.0459201396,\"1964\":0.0979219258,\"1965\":null,\"1966\":0.2321587543,\"1967\":0.0546550423,\"1968\":null,\"1969\":null,\"1970\":0.1913632889,\"1971\":0.0911352547,\"1972\":0.0451566898,\"1973\":0.1848054962,\"1974\":0.1289981451,\"1975\":0.0794786647,\"1976\":0.1412399569,\"1977\":0.2200688701,\"1978\":0.1986380713,\"1979\":0.0956334117,\"1980\":0.5591796506,\"1981\":0.0720897696,\"1982\":0.1603095283,\"1983\":0.0767594932,\"1984\":0.0570574522,\"1985\":0.4947941393,\"1986\":0.3408375454,\"1987\":0.1352030205,\"1988\":0.5070480776,\"1989\":null,\"1990\":0.2114359207,\"1991\":0.1090373408,\"1992\":0.1512846355,\"1993\":0.1628591368,\"1994\":null,\"1995\":0.3342534779,\"1996\":0.181451318,\"1997\":null,\"1998\":null,\"1999\":0.1831509378,\"2000\":0.5133360761,\"2001\":0.197249936,\"2002\":0.2474213171,\"2003\":0.0631524032,\"2004\":0.1702281844,\"2005\":0.0,\"2006\":0.0,\"2007\":0.2341212903,\"2008\":0.0863095238,\"2009\":null,\"2010\":0.0969587815,\"2011\":null,\"2012\":0.1154970848,\"2013\":0.2390802688,\"2014\":0.345738484,\"2015\":0.1573930139,\"2016\":null,\"2017\":0.0968198471,\"2018\":null,\"2019\":null,\"2020\":null,\"2021\":null,\"2022\":0.1291438441,\"2023\":0.1473302257,\"2024\":0.2209517313,\"2025\":0.0858596978,\"2026\":0.0,\"2027\":0.1447649856,\"2028\":null,\"2029\":null,\"2030\":0.5041651454,\"2031\":0.0654566475,\"2032\":0.0,\"2033\":null,\"2034\":0.2325483323,\"2035\":0.0,\"2036\":0.14650882,\"2037\":0.1897520731,\"2038\":0.206969702,\"2039\":0.0,\"2040\":0.6320354498,\"2041\":0.3044813467,\"2042\":0.4498670553,\"2043\":0.2536203402,\"2044\":0.0749728614,\"2045\":0.035077739,\"2046\":null,\"2047\":null,\"2048\":0.1111592669,\"2049\":0.206688683,\"2050\":0.1944042402,\"2051\":null,\"2052\":0.105191682,\"2053\":0.1186832434,\"2054\":0.0431343478,\"2055\":null,\"2056\":null,\"2057\":null,\"2058\":0.1299285087,\"2059\":null,\"2060\":0.4691030276,\"2061\":null,\"2062\":null,\"2063\":0.1801754438,\"2064\":0.0965991499,\"2065\":0.430520247,\"2066\":null,\"2067\":0.2307811516,\"2068\":0.1331098794,\"2069\":0.3984114381,\"2070\":0.1356181624,\"2071\":null,\"2072\":0.0741935155,\"2073\":0.2805139111,\"2074\":0.1793399296,\"2075\":0.0,\"2076\":0.0718990024,\"2077\":0.0944373574,\"2078\":0.4230641498,\"2079\":0.1087521796,\"2080\":0.3662583642,\"2081\":0.3682267406,\"2082\":null,\"2083\":0.0492366465,\"2084\":0.1481483593,\"2085\":0.1228019392,\"2086\":0.5582793413,\"2087\":0.1525128456,\"2088\":0.2962127971,\"2089\":0.2077274036,\"2090\":0.0882185629,\"2091\":0.1354426525,\"2092\":0.5797786292,\"2093\":0.2187245456,\"2094\":null,\"2095\":0.1260880832,\"2096\":0.0904863181,\"2097\":0.1530807712,\"2098\":null,\"2099\":0.1937382391,\"2100\":0.6243564057,\"2101\":0.3004079603,\"2102\":0.2237790329,\"2103\":0.1005357211,\"2104\":0.142225278,\"2105\":0.2104307119,\"2106\":0.3976917276,\"2107\":0.1610095846,\"2108\":null,\"2109\":0.2153732094,\"2110\":0.2297829375,\"2111\":0.2099917946,\"2112\":0.6555411237,\"2113\":0.2536633798,\"2114\":0.2312217976,\"2115\":0.1585972751,\"2116\":0.1232834711,\"2117\":0.0865324814,\"2118\":null,\"2119\":0.0202967907,\"2120\":0.113626158,\"2121\":0.0,\"2122\":0.0702922998,\"2123\":0.1086138968,\"2124\":0.1098113595,\"2125\":0.0820942506,\"2126\":0.108996202,\"2127\":0.1152723857,\"2128\":null,\"2129\":null,\"2130\":0.3578301587,\"2131\":0.0,\"2132\":0.1751152074,\"2133\":0.3127887136,\"2134\":0.1439430642,\"2135\":0.093509945,\"2136\":null,\"2137\":0.2449903805,\"2138\":null,\"2139\":0.1214407816,\"2140\":0.1632610955,\"2141\":0.2568112249,\"2142\":0.2147781872,\"2143\":0.1518481418,\"2144\":0.1116048243,\"2145\":0.255062269,\"2146\":0.0985508062,\"2147\":0.0,\"2148\":null,\"2149\":null,\"2150\":0.1916507512,\"2151\":0.1193846308,\"2152\":null,\"2153\":null,\"2154\":0.6343213986,\"2155\":0.1249340498,\"2156\":null,\"2157\":0.1569136065,\"2158\":0.6207355988,\"2159\":0.1017519105,\"2160\":null,\"2161\":0.4466376062,\"2162\":0.1235200494,\"2163\":null,\"2164\":0.0,\"2165\":0.3108362063,\"2166\":0.093750446,\"2167\":0.1349882692,\"2168\":0.3177764711,\"2169\":0.1085664791,\"2170\":0.1137480494,\"2171\":null,\"2172\":0.5144580257,\"2173\":0.2646633577,\"2174\":0.0818467862,\"2175\":null,\"2176\":0.0470490243,\"2177\":0.458903898,\"2178\":null,\"2179\":0.1494006849,\"2180\":null,\"2181\":0.0823881596,\"2182\":0.1781231708,\"2183\":0.6352532543,\"2184\":0.0,\"2185\":null,\"2186\":0.4721463485,\"2187\":0.1449087253,\"2188\":0.1140220987,\"2189\":0.1141882424,\"2190\":null,\"2191\":0.2759423452,\"2192\":0.327880318,\"2193\":null,\"2194\":0.3928433688,\"2195\":0.1222439973,\"2196\":null,\"2197\":0.4454588842,\"2198\":null,\"2199\":0.1106174903,\"2200\":0.217816512,\"2201\":null,\"2202\":0.079450598,\"2203\":0.0374983712,\"2204\":0.1597065701,\"2205\":0.119927355,\"2206\":0.1780829641,\"2207\":0.3725080878,\"2208\":null,\"2209\":null,\"2210\":0.3588454713,\"2211\":0.2986149584,\"2212\":0.1547042094,\"2213\":0.1035690609,\"2214\":null,\"2215\":null,\"2216\":null,\"2217\":null,\"2218\":0.2392887198,\"2219\":0.1563841156,\"2220\":0.4576576299,\"2221\":0.1846977237,\"2222\":0.0,\"2223\":null,\"2224\":null,\"2225\":0.1094054495,\"2226\":null,\"2227\":0.3899199413,\"2228\":null,\"2229\":0.1571831042,\"2230\":0.1208312375,\"2231\":0.1247450211,\"2232\":0.425609006,\"2233\":0.1604367272,\"2234\":0.1256465295,\"2235\":0.2677461364,\"2236\":null,\"2237\":0.2390624482,\"2238\":null,\"2239\":0.0902577339,\"2240\":null,\"2241\":0.2297658024,\"2242\":0.0854356343,\"2243\":0.1069387244,\"2244\":0.2119151191,\"2245\":0.1385502719,\"2246\":null,\"2247\":0.3467132696,\"2248\":0.4443522681,\"2249\":null,\"2250\":0.1156280953,\"2251\":null,\"2252\":0.1788036366,\"2253\":null,\"2254\":null,\"2255\":0.2230141447,\"2256\":0.1218125912,\"2257\":0.04290376,\"2258\":0.1323196559,\"2259\":0.2438005812,\"2260\":0.2438806542,\"2261\":0.1094645224,\"2262\":0.1424991808,\"2263\":0.215586586,\"2264\":0.1191230616,\"2265\":0.1285550765,\"2266\":null,\"2267\":null,\"2268\":0.2693628164,\"2269\":0.1351575082,\"2270\":0.1105856938,\"2271\":null,\"2272\":0.1781817254,\"2273\":0.1250425619,\"2274\":0.1141960901,\"2275\":0.1623044693,\"2276\":0.2633100746,\"2277\":0.1152554342,\"2278\":null,\"2279\":null,\"2280\":0.5322908277,\"2281\":0.0944053906,\"2282\":0.1220479515,\"2283\":0.2735235009,\"2284\":0.123657781,\"2285\":0.2681691946,\"2286\":0.0969175801,\"2287\":0.1217873187,\"2288\":0.1386860362,\"2289\":0.1173030009,\"2290\":0.1040405681,\"2291\":0.1195114482,\"2292\":0.1567581096,\"2293\":0.1080834443,\"2294\":0.1341737496,\"2295\":null,\"2296\":0.122852618,\"2297\":0.0,\"2298\":0.1993372015,\"2299\":0.106873374,\"2300\":0.3623218241,\"2301\":0.1902034085,\"2302\":0.2588794924,\"2303\":0.4366670301,\"2304\":0.1194723868,\"2305\":null,\"2306\":0.176408633,\"2307\":0.1298438671,\"2308\":0.1994548097,\"2309\":0.1157205037,\"2310\":0.0674295775,\"2311\":0.1000392048,\"2312\":0.0903515888,\"2313\":0.1150377024,\"2314\":0.4068562419,\"2315\":0.1133993335,\"2316\":0.0850677076,\"2317\":0.1616349555,\"2318\":0.3694162913,\"2319\":0.0796185185,\"2320\":0.0,\"2321\":null,\"2322\":0.0450386607,\"2323\":0.2714414301,\"2324\":0.2241140926,\"2325\":0.2323229036,\"2326\":0.8259588428,\"2327\":0.1731450347,\"2328\":null,\"2329\":0.2497184871,\"2330\":0.316755073,\"2331\":null,\"2332\":0.2059346476,\"2333\":0.1740734938,\"2334\":0.1126521971,\"2335\":0.065935593,\"2336\":null,\"2337\":0.0898578838,\"2338\":0.055083862,\"2339\":0.1085075889,\"2340\":0.542418841,\"2341\":null,\"2342\":0.3428640179,\"2343\":0.1380016705,\"2344\":0.1219975538,\"2345\":0.2072408685,\"2346\":0.0868505414,\"2347\":0.209505529,\"2348\":null,\"2349\":0.0903976864,\"2350\":0.0944891437,\"2351\":0.0192813743,\"2352\":0.0916123111,\"2353\":0.0,\"2354\":0.1901830825,\"2355\":0.0048433055,\"2356\":0.0,\"2357\":0.1470329816,\"2358\":0.2443572904,\"2359\":0.2365607593,\"2360\":null,\"2361\":null,\"2362\":0.2131259033,\"2363\":0.0987798098,\"2364\":0.1102291064,\"2365\":0.2211297591,\"2366\":0.3417184208,\"2367\":0.113428683,\"2368\":0.2140698398,\"2369\":0.1086535441,\"2370\":0.0,\"2371\":null,\"2372\":0.4325543811,\"2373\":null,\"2374\":0.3108137617,\"2375\":0.4702265422,\"2376\":0.3917637341,\"2377\":0.0788070452,\"2378\":null,\"2379\":0.1038259774,\"2380\":null,\"2381\":null,\"2382\":0.0884145601,\"2383\":0.2251157907,\"2384\":0.0,\"2385\":0.125523081,\"2386\":0.0771520907,\"2387\":null,\"2388\":null,\"2389\":0.1624654991,\"2390\":null,\"2391\":0.506749527,\"2392\":null,\"2393\":0.1240023527,\"2394\":null,\"2395\":0.1387756007,\"2396\":0.2155136302,\"2397\":0.1039710132,\"2398\":0.2438057945,\"2399\":null,\"2400\":0.1341517876,\"2401\":0.1782888203,\"2402\":0.1000659494,\"2403\":0.1240299489,\"2404\":0.0,\"2405\":0.0430421483,\"2406\":0.2011770013,\"2407\":0.0824579028,\"2408\":0.084861188,\"2409\":0.1289284452,\"2410\":null,\"2411\":0.2507528297,\"2412\":0.0943032233,\"2413\":0.1647888087,\"2414\":0.0991344483,\"2415\":0.1726209754,\"2416\":0.1202346564,\"2417\":0.1008868655,\"2418\":0.1022882196,\"2419\":null,\"2420\":null,\"2421\":0.3875593172,\"2422\":0.1430296188,\"2423\":null,\"2424\":0.1635329835,\"2425\":0.2228999785,\"2426\":0.195493195,\"2427\":0.0847902858,\"2428\":0.474861711,\"2429\":0.074648623,\"2430\":null,\"2431\":0.1235323664,\"2432\":0.3262336649,\"2433\":0.1898923581,\"2434\":0.1304082784,\"2435\":0.1212389829,\"2436\":0.1302395402,\"2437\":0.1208689767,\"2438\":0.1013585332,\"2439\":0.2482461435,\"2440\":0.0,\"2441\":0.0491230566,\"2442\":0.1608312712,\"2443\":0.0252637489,\"2444\":0.1040732406,\"2445\":0.5117895821,\"2446\":0.1041634265,\"2447\":0.1596650535,\"2448\":0.0859658646,\"2449\":null,\"2450\":null,\"2451\":0.2416123799,\"2452\":0.0578205128,\"2453\":0.0,\"2454\":0.215342136,\"2455\":0.1222416823,\"2456\":0.0,\"2457\":0.0602165081,\"2458\":0.2638805374,\"2459\":0.0881883106,\"2460\":0.1779156395,\"2461\":0.1009781476,\"2462\":0.1616910373,\"2463\":0.1318409426,\"2464\":0.1570791645,\"2465\":0.1189868525,\"2466\":0.0915780165,\"2467\":0.4957311504,\"2468\":null,\"2469\":0.20921642,\"2470\":0.0665411374,\"2471\":null,\"2472\":0.4449182275,\"2473\":0.1198904729,\"2474\":0.076971905,\"2475\":0.2080014469,\"2476\":0.0985198368,\"2477\":0.1035089557,\"2478\":0.2888067805,\"2479\":0.177454178,\"2480\":null,\"2481\":0.4495327918,\"2482\":0.1745935689,\"2483\":0.2084048997,\"2484\":0.0,\"2485\":0.5450182725,\"2486\":0.1941872706,\"2487\":0.5084365051,\"2488\":0.3030477412,\"2489\":0.2630668162,\"2490\":0.2007809741,\"2491\":null,\"2492\":0.4934670063,\"2493\":0.1544325094,\"2494\":null,\"2495\":0.0,\"2496\":null,\"2497\":0.1091079082,\"2498\":0.1163518659,\"2499\":null,\"2500\":0.1044165099,\"2501\":null,\"2502\":0.1445833742,\"2503\":0.2682746196,\"2504\":0.1586306371,\"2505\":0.2075201645,\"2506\":0.1198973616,\"2507\":0.0,\"2508\":null,\"2509\":0.1960323007,\"2510\":0.1739413737,\"2511\":0.1116592908,\"2512\":0.2413679283,\"2513\":0.494570691,\"2514\":0.2265338845,\"2515\":0.1237884765,\"2516\":0.0829967899,\"2517\":null,\"2518\":0.0249924922,\"2519\":0.1288905634,\"2520\":null,\"2521\":0.2607220588,\"2522\":null,\"2523\":null,\"2524\":0.1396602892,\"2525\":0.1691323712,\"2526\":0.2348832078,\"2527\":0.480555102,\"2528\":0.0697694163,\"2529\":0.1890297226,\"2530\":null,\"2531\":0.4001132475,\"2532\":0.3026306271,\"2533\":0.0,\"2534\":0.1889096508,\"2535\":0.1414088602,\"2536\":0.2534183493,\"2537\":0.4141800829,\"2538\":0.044331523,\"2539\":0.0903745656,\"2540\":0.5791749302,\"2541\":null,\"2542\":0.1443980844,\"2543\":0.3421884883,\"2544\":0.1081241531,\"2545\":0.0423378728,\"2546\":0.1217284288,\"2547\":0.3601391433,\"2548\":0.1900777162,\"2549\":0.0973156934,\"2550\":0.1353056595,\"2551\":0.004828901,\"2552\":0.0367614981,\"2553\":0.0320959001,\"2554\":0.163403722,\"2555\":0.1579847599,\"2556\":0.0705282625,\"2557\":null,\"2558\":0.3472679264,\"2559\":0.4739703524,\"2560\":0.4782348273,\"2561\":0.0905317176,\"2562\":0.1136757264,\"2563\":0.1152766199,\"2564\":0.0986091473,\"2565\":0.1167937421,\"2566\":0.1228069913,\"2567\":0.0,\"2568\":0.262933937,\"2569\":0.4642393943,\"2570\":0.2855226148,\"2571\":0.84167553,\"2572\":0.2112897307,\"2573\":0.1177113304,\"2574\":0.1076094866,\"2575\":0.1783757817,\"2576\":0.0932335031,\"2577\":0.266546857,\"2578\":null,\"2579\":0.1165772907,\"2580\":0.1581014294,\"2581\":0.1614309788,\"2582\":0.1208793867,\"2583\":0.1099800582,\"2584\":null,\"2585\":null,\"2586\":0.1044664362,\"2587\":null,\"2588\":0.1054775129,\"2589\":0.1531778988,\"2590\":0.1306537474,\"2591\":0.1015281163,\"2592\":0.0741383585,\"2593\":0.1275669964,\"2594\":null,\"2595\":0.0497198821,\"2596\":0.5086713689,\"2597\":0.1697873129,\"2598\":null,\"2599\":0.1924741233,\"2600\":0.1174326561,\"2601\":0.1519202535,\"2602\":0.1483857333,\"2603\":null,\"2604\":0.1497291242,\"2605\":0.0877282688,\"2606\":0.0761585638,\"2607\":null,\"2608\":0.1143495265,\"2609\":0.1251416353,\"2610\":0.039721438,\"2611\":0.0,\"2612\":0.0932663809,\"2613\":0.5958132045,\"2614\":0.3358687553,\"2615\":null,\"2616\":0.255662174,\"2617\":0.1340914748,\"2618\":0.1743001716,\"2619\":0.1211220772,\"2620\":0.1490635678,\"2621\":null,\"2622\":0.3467908871,\"2623\":null,\"2624\":0.1323300265,\"2625\":0.2626129867,\"2626\":0.1048379514,\"2627\":0.2027664223,\"2628\":0.2152398517,\"2629\":null,\"2630\":0.161324316,\"2631\":null,\"2632\":0.103708763,\"2633\":0.1923721853,\"2634\":0.1033704577,\"2635\":0.0905028932,\"2636\":0.2369923629,\"2637\":0.0667088396,\"2638\":null,\"2639\":0.1506113866,\"2640\":null,\"2641\":0.1255723941,\"2642\":0.1347429154,\"2643\":0.1419255258,\"2644\":0.2789969567,\"2645\":0.1452259182,\"2646\":0.0,\"2647\":0.1828217637,\"2648\":0.0,\"2649\":0.1758496584,\"2650\":null,\"2651\":0.0902896218,\"2652\":0.1960022589,\"2653\":0.1967678617},\"normalized profile?Map1?24K\":{\"0\":0.0,\"1\":0.2592025168,\"2\":0.0974480961,\"3\":0.1749681842,\"4\":0.2471794971,\"5\":null,\"6\":0.1417168872,\"7\":0.0,\"8\":0.3029222714,\"9\":null,\"10\":0.1975390044,\"11\":0.1192143456,\"12\":0.1122200584,\"13\":null,\"14\":null,\"15\":0.1901618913,\"16\":null,\"17\":null,\"18\":0.3239763637,\"19\":0.0676387305,\"20\":0.2340085691,\"21\":0.1069494947,\"22\":0.1286215019,\"23\":0.0708327326,\"24\":0.1163060397,\"25\":0.2642065346,\"26\":0.1211912027,\"27\":0.1945260869,\"28\":0.0,\"29\":0.1772565172,\"30\":0.180862966,\"31\":0.0730133937,\"32\":0.3366495588,\"33\":0.1515292254,\"34\":0.2682829322,\"35\":0.0,\"36\":0.2540412649,\"37\":0.1621500325,\"38\":null,\"39\":0.3142111288,\"40\":0.227068476,\"41\":0.2123336307,\"42\":0.1093866552,\"43\":0.1294962885,\"44\":0.0,\"45\":0.2082989341,\"46\":0.0611012798,\"47\":0.0,\"48\":null,\"49\":0.1671958244,\"50\":null,\"51\":0.1029232966,\"52\":0.06138233,\"53\":0.281665603,\"54\":0.183560923,\"55\":null,\"56\":null,\"57\":0.1006434418,\"58\":0.1456367467,\"59\":0.086457824,\"60\":null,\"61\":0.2462127795,\"62\":0.2103479245,\"63\":0.1501461688,\"64\":0.1690381254,\"65\":0.0501247367,\"66\":0.1122180142,\"67\":null,\"68\":0.2891179332,\"69\":0.1282280552,\"70\":0.1693288596,\"71\":null,\"72\":0.1550962732,\"73\":0.1562435137,\"74\":0.1805291391,\"75\":0.1960268246,\"76\":null,\"77\":0.0,\"78\":null,\"79\":0.0829294485,\"80\":0.2266719328,\"81\":null,\"82\":null,\"83\":0.1262208543,\"84\":0.0916028955,\"85\":0.1234509698,\"86\":0.1089744208,\"87\":0.0,\"88\":0.0955053722,\"89\":0.1792175845,\"90\":0.1743409056,\"91\":null,\"92\":null,\"93\":0.0462697125,\"94\":0.2109854832,\"95\":0.1934244107,\"96\":0.206147594,\"97\":null,\"98\":null,\"99\":0.0859195493,\"100\":0.2570540229,\"101\":0.0722040234,\"102\":0.0980984475,\"103\":0.0,\"104\":0.3131559298,\"105\":null,\"106\":0.0793828472,\"107\":0.0813371896,\"108\":null,\"109\":0.2066278074,\"110\":0.1147112528,\"111\":0.1634900311,\"112\":0.2828690993,\"113\":0.2563856226,\"114\":0.1343468923,\"115\":0.0,\"116\":0.2204718511,\"117\":0.1301425938,\"118\":0.0980700489,\"119\":0.1018984857,\"120\":0.17010358,\"121\":0.2360596482,\"122\":0.0888814369,\"123\":0.0886311251,\"124\":null,\"125\":0.0799471087,\"126\":0.159084327,\"127\":0.1895297799,\"128\":0.2938239132,\"129\":0.1635741257,\"130\":0.1089701678,\"131\":0.0967662994,\"132\":0.095460865,\"133\":0.1275075744,\"134\":0.1503195504,\"135\":0.1697197629,\"136\":0.2379839014,\"137\":null,\"138\":0.1051928994,\"139\":0.0928350087,\"140\":0.2351724408,\"141\":0.0,\"142\":0.1732161341,\"143\":0.1689088334,\"144\":0.0657870647,\"145\":0.2206006197,\"146\":0.1945102551,\"147\":0.207279381,\"148\":0.0437547666,\"149\":0.2642512367,\"150\":null,\"151\":0.2045117779,\"152\":0.1555951785,\"153\":0.2004512071,\"154\":0.1451071822,\"155\":0.1442118476,\"156\":0.1104651311,\"157\":0.2822729534,\"158\":0.051960939,\"159\":0.0,\"160\":0.0963386507,\"161\":0.0787983941,\"162\":0.1610253527,\"163\":null,\"164\":0.2503249276,\"165\":null,\"166\":0.055281105,\"167\":0.0209846322,\"168\":null,\"169\":0.1155042694,\"170\":0.1348125822,\"171\":0.2826047466,\"172\":0.1423558995,\"173\":0.2109177015,\"174\":0.0724769379,\"175\":0.199649001,\"176\":null,\"177\":0.2879594112,\"178\":0.0480322332,\"179\":0.2509978155,\"180\":null,\"181\":0.1634886843,\"182\":0.1153040023,\"183\":null,\"184\":0.2104400465,\"185\":0.2271627111,\"186\":0.2167743283,\"187\":0.0832591888,\"188\":0.1628046449,\"189\":0.0083212863,\"190\":0.268943591,\"191\":0.1129536886,\"192\":0.255828072,\"193\":null,\"194\":0.1986272997,\"195\":null,\"196\":0.0,\"197\":0.1745811453,\"198\":null,\"199\":0.0857689272,\"200\":0.2209137684,\"201\":0.1533218718,\"202\":null,\"203\":0.2135274196,\"204\":0.1378441428,\"205\":0.12041497,\"206\":null,\"207\":0.1619163263,\"208\":0.3378445855,\"209\":0.0981640191,\"210\":0.3606553889,\"211\":0.1930882246,\"212\":0.0,\"213\":0.1585552377,\"214\":0.0551796432,\"215\":null,\"216\":0.059585465,\"217\":null,\"218\":0.0,\"219\":0.0144473907,\"220\":0.1088233483,\"221\":null,\"222\":0.2095757434,\"223\":0.1495779404,\"224\":0.1251915807,\"225\":0.102903355,\"226\":0.0760824745,\"227\":0.0979010314,\"228\":0.0,\"229\":0.0569103382,\"230\":0.1460854786,\"231\":0.0612733412,\"232\":0.1100555867,\"233\":0.2931047769,\"234\":null,\"235\":0.1434103967,\"236\":0.2195660393,\"237\":0.2064277701,\"238\":0.1472304682,\"239\":null,\"240\":0.0942972413,\"241\":0.0756907429,\"242\":0.1557287921,\"243\":0.0722937822,\"244\":0.0958585587,\"245\":null,\"246\":null,\"247\":0.1915532906,\"248\":0.2837958055,\"249\":0.2110270489,\"250\":0.0807227732,\"251\":0.1573402937,\"252\":null,\"253\":0.1004279019,\"254\":0.2203316009,\"255\":0.008410726,\"256\":0.064637713,\"257\":0.0216054055,\"258\":0.1353432925,\"259\":0.1942407068,\"260\":0.0605665937,\"261\":0.2413516213,\"262\":0.2144361405,\"263\":0.1942728346,\"264\":0.1196820844,\"265\":0.1583221153,\"266\":null,\"267\":null,\"268\":0.0803315295,\"269\":0.0189483878,\"270\":0.0694773492,\"271\":0.2535252447,\"272\":null,\"273\":0.0912313088,\"274\":0.1471074007,\"275\":0.1097114994,\"276\":0.1029289695,\"277\":0.1101078241,\"278\":0.1173898473,\"279\":0.2923029973,\"280\":0.2188862493,\"281\":0.0,\"282\":0.2061546624,\"283\":0.1348949018,\"284\":0.0869589628,\"285\":0.3045797597,\"286\":0.1868377605,\"287\":null,\"288\":0.0956871584,\"289\":0.084639634,\"290\":0.0,\"291\":0.0676989889,\"292\":0.1574428944,\"293\":0.2769599432,\"294\":0.2396284543,\"295\":0.1577883447,\"296\":null,\"297\":0.1862740988,\"298\":0.0950383528,\"299\":null,\"300\":0.1912932006,\"301\":0.1628252967,\"302\":0.0259015634,\"303\":0.0822606453,\"304\":null,\"305\":0.0869191219,\"306\":0.1441564272,\"307\":0.1895330289,\"308\":0.194010358,\"309\":null,\"310\":0.0988586545,\"311\":0.1438529053,\"312\":0.1286744039,\"313\":0.0059241044,\"314\":0.1443753592,\"315\":0.0628845067,\"316\":0.1642290635,\"317\":null,\"318\":0.0578428931,\"319\":0.0,\"320\":0.1072089153,\"321\":0.0139497335,\"322\":0.2532791693,\"323\":0.1573848804,\"324\":0.0231381874,\"325\":0.0639291888,\"326\":0.2055228318,\"327\":0.0098759025,\"328\":0.1756906354,\"329\":0.1288583579,\"330\":0.1149197255,\"331\":0.0081307969,\"332\":0.1044874254,\"333\":0.1991278907,\"334\":0.1925128004,\"335\":0.0851173273,\"336\":0.2351568755,\"337\":0.1194026555,\"338\":0.0961134196,\"339\":0.3160811127,\"340\":0.1985239483,\"341\":null,\"342\":0.1006678129,\"343\":0.029855113,\"344\":0.1155325859,\"345\":0.2448337272,\"346\":0.2693101203,\"347\":0.0597331317,\"348\":0.0817670666,\"349\":0.07939309,\"350\":0.0960962855,\"351\":0.1715172967,\"352\":0.1671322467,\"353\":0.1051625564,\"354\":0.055305584,\"355\":0.198079662,\"356\":null,\"357\":0.1625777135,\"358\":0.1782651026,\"359\":0.2346845186,\"360\":0.0559472721,\"361\":0.0515260191,\"362\":0.0869248122,\"363\":0.0063343148,\"364\":0.0735342165,\"365\":0.0799724991,\"366\":0.0753385031,\"367\":null,\"368\":0.0109376648,\"369\":0.1209102007,\"370\":0.2965977161,\"371\":0.075392637,\"372\":0.1980088681,\"373\":0.3215874327,\"374\":0.3247468192,\"375\":0.1565811343,\"376\":0.0825878067,\"377\":0.2622993406,\"378\":0.2588101129,\"379\":0.137146721,\"380\":0.0939994444,\"381\":0.157809843,\"382\":0.1878292433,\"383\":0.0061254613,\"384\":0.1733409475,\"385\":0.3011086202,\"386\":0.1683319633,\"387\":0.1914730258,\"388\":0.1834299785,\"389\":0.1286389304,\"390\":0.1182398289,\"391\":0.083811511,\"392\":0.0998930185,\"393\":0.1518243922,\"394\":0.0573233827,\"395\":0.0666085054,\"396\":0.1406788521,\"397\":0.1701288052,\"398\":0.1004621038,\"399\":0.0870606689,\"400\":0.0704298643,\"401\":0.1570218853,\"402\":0.1071647007,\"403\":0.0683355666,\"404\":0.1519823541,\"405\":0.0940141457,\"406\":0.0,\"407\":0.0615938374,\"408\":0.1255609513,\"409\":0.1007814453,\"410\":0.1713966054,\"411\":0.0145298413,\"412\":0.0431882423,\"413\":0.1125024527,\"414\":0.0894962683,\"415\":0.1510422849,\"416\":0.1159728116,\"417\":0.1562352008,\"418\":0.0753990655,\"419\":null,\"420\":0.2422867704,\"421\":0.1616981529,\"422\":0.0642132117,\"423\":0.0884992413,\"424\":0.1416672652,\"425\":0.0,\"426\":0.0900790088,\"427\":0.1435463689,\"428\":0.1222577885,\"429\":0.2368919463,\"430\":0.3334116964,\"431\":0.2649908169,\"432\":0.0936981398,\"433\":0.16767555,\"434\":0.316493245,\"435\":0.0989713448,\"436\":0.1107352169,\"437\":0.0962532745,\"438\":0.1636487069,\"439\":0.2748199152,\"440\":0.1354185887,\"441\":0.1124967167,\"442\":0.0940856847,\"443\":0.1358344876,\"444\":0.2170751878,\"445\":null,\"446\":0.1056264092,\"447\":0.1943197939,\"448\":0.0338897249,\"449\":0.0927995417,\"450\":0.1578308521,\"451\":0.0539935655,\"452\":0.1028072362,\"453\":0.1910990023,\"454\":0.2420176573,\"455\":0.0067868312,\"456\":null,\"457\":0.1141965231,\"458\":0.1605015124,\"459\":0.1179961703,\"460\":0.111834985,\"461\":0.1745796397,\"462\":0.0220828916,\"463\":0.0251564246,\"464\":0.1029797118,\"465\":0.1663383909,\"466\":0.0,\"467\":0.0803929588,\"468\":0.0543200715,\"469\":0.0034418199,\"470\":0.0,\"471\":0.064470327,\"472\":0.1082226002,\"473\":0.1185158112,\"474\":0.1583582754,\"475\":0.1089572122,\"476\":0.0748656326,\"477\":0.0115784518,\"478\":0.1338356377,\"479\":0.0884285684,\"480\":0.1084984822,\"481\":0.1157096899,\"482\":0.0224633672,\"483\":null,\"484\":0.0799430565,\"485\":0.1287420458,\"486\":0.0474708396,\"487\":0.0,\"488\":0.3243799851,\"489\":0.2185044326,\"490\":0.1598390214,\"491\":0.1005467864,\"492\":0.3073610249,\"493\":0.06202055,\"494\":0.131189114,\"495\":0.0099051403,\"496\":null,\"497\":0.0730918143,\"498\":0.1622677599,\"499\":0.1073602987,\"500\":null,\"501\":0.0543074815,\"502\":0.2591696494,\"503\":0.2563250108,\"504\":0.1509608418,\"505\":0.0,\"506\":0.0863626746,\"507\":0.0990736943,\"508\":0.1589522272,\"509\":0.3124268806,\"510\":0.1302555028,\"511\":0.062289691,\"512\":0.0580943495,\"513\":0.3180498447,\"514\":0.0618848684,\"515\":0.0,\"516\":0.3074777367,\"517\":0.1567514456,\"518\":0.2667837291,\"519\":0.1286648936,\"520\":0.172340922,\"521\":0.1744170129,\"522\":0.058098317,\"523\":0.0,\"524\":0.1641283271,\"525\":0.0596049387,\"526\":null,\"527\":0.0721917977,\"528\":null,\"529\":0.1533496703,\"530\":0.1003728444,\"531\":0.0884025214,\"532\":0.0955233195,\"533\":0.0088838414,\"534\":0.1193029855,\"535\":0.1920660647,\"536\":0.1093575389,\"537\":0.1253339316,\"538\":0.1023253971,\"539\":0.1410805418,\"540\":0.1545293962,\"541\":0.095893911,\"542\":0.3298002839,\"543\":0.2657567242,\"544\":0.1780286598,\"545\":0.077393091,\"546\":0.1425041451,\"547\":0.0916082493,\"548\":null,\"549\":0.0264010995,\"550\":0.0858613786,\"551\":0.0862590105,\"552\":0.1639402217,\"553\":0.2935309565,\"554\":0.2912649595,\"555\":0.1217219835,\"556\":0.045729865,\"557\":0.0,\"558\":0.090031044,\"559\":null,\"560\":0.1832616045,\"561\":0.1385580957,\"562\":0.1134038389,\"563\":0.0786385719,\"564\":0.1666392294,\"565\":0.1111451208,\"566\":0.0771331819,\"567\":0.3466349706,\"568\":0.1513804491,\"569\":0.1620385595,\"570\":0.3058886293,\"571\":0.1342999748,\"572\":null,\"573\":0.236073065,\"574\":0.321381401,\"575\":0.1705155294,\"576\":0.1905607801,\"577\":0.0538091674,\"578\":0.0,\"579\":0.1205951991,\"580\":0.2125627078,\"581\":0.1762787132,\"582\":0.0,\"583\":0.1041047992,\"584\":0.3251493527,\"585\":0.2010667166,\"586\":0.13563847,\"587\":0.0851779018,\"588\":0.2987498565,\"589\":0.1764022256,\"590\":0.3597710925,\"591\":0.2332365364,\"592\":null,\"593\":0.1164611807,\"594\":0.148578167,\"595\":0.2872827419,\"596\":0.0,\"597\":0.0190488825,\"598\":0.2709138823,\"599\":null,\"600\":0.1720671731,\"601\":0.1372388746,\"602\":0.1541388349,\"603\":0.1884552798,\"604\":0.0715379128,\"605\":0.075141642,\"606\":0.1789016625,\"607\":null,\"608\":0.0140463309,\"609\":0.0316996624,\"610\":0.0747199558,\"611\":0.1268068693,\"612\":0.0,\"613\":0.1575251609,\"614\":0.0561632155,\"615\":0.170967995,\"616\":0.1754787082,\"617\":0.0832934195,\"618\":0.1781159239,\"619\":0.1371651593,\"620\":0.0839984337,\"621\":0.0986945806,\"622\":0.0125421483,\"623\":0.0806796788,\"624\":0.2219459749,\"625\":0.0761143998,\"626\":0.1006046028,\"627\":0.2944090369,\"628\":0.0767835113,\"629\":0.0607265199,\"630\":0.1842283329,\"631\":0.3164247805,\"632\":0.1003166624,\"633\":0.1750155124,\"634\":0.0829837956,\"635\":0.2825300558,\"636\":0.0,\"637\":null,\"638\":0.2094698271,\"639\":0.284792081,\"640\":0.1558789422,\"641\":0.1348257885,\"642\":0.0502544985,\"643\":null,\"644\":null,\"645\":0.0823193159,\"646\":null,\"647\":0.1422104618,\"648\":0.3306608047,\"649\":0.181491711,\"650\":0.302819631,\"651\":0.0055230802,\"652\":0.178418606,\"653\":0.1839616352,\"654\":0.1809704806,\"655\":0.1807084368,\"656\":0.1202586628,\"657\":0.1175047239,\"658\":0.3205663853,\"659\":0.0994565503,\"660\":0.1114628245,\"661\":0.2888082158,\"662\":0.0,\"663\":0.1470736086,\"664\":0.1369816113,\"665\":0.1818403868,\"666\":0.1743340937,\"667\":0.2498118213,\"668\":0.271586851,\"669\":0.0753318578,\"670\":0.1093248434,\"671\":0.0,\"672\":0.1970928523,\"673\":0.3036206941,\"674\":0.1913453672,\"675\":0.2544133316,\"676\":0.1675801289,\"677\":0.0610187327,\"678\":0.3153215511,\"679\":0.07281758,\"680\":0.1590387799,\"681\":null,\"682\":0.1663386624,\"683\":0.0751758796,\"684\":0.0,\"685\":0.0,\"686\":null,\"687\":0.2016784291,\"688\":0.1096453128,\"689\":0.0,\"690\":0.1314766163,\"691\":0.2089102271,\"692\":0.2743440147,\"693\":0.1508805735,\"694\":0.0963004715,\"695\":0.0641660256,\"696\":0.1609617927,\"697\":0.1128568186,\"698\":0.0405285495,\"699\":0.1532270455,\"700\":0.0041962206,\"701\":0.0,\"702\":0.3065043342,\"703\":0.137929548,\"704\":0.180433886,\"705\":0.0673181101,\"706\":0.1669999685,\"707\":0.0981996433,\"708\":0.0,\"709\":0.3501422027,\"710\":0.0905915909,\"711\":0.0889494628,\"712\":0.0850080266,\"713\":0.068076367,\"714\":0.1481856108,\"715\":0.1646843717,\"716\":0.0150725206,\"717\":0.1701948007,\"718\":null,\"719\":0.0179137233,\"720\":0.1998223394,\"721\":0.2085737221,\"722\":0.0,\"723\":0.1477686927,\"724\":0.137718861,\"725\":0.1102295463,\"726\":0.1294129361,\"727\":0.1841585734,\"728\":0.0,\"729\":0.1778544058,\"730\":0.1919439809,\"731\":0.0938534882,\"732\":0.1632089492,\"733\":0.0168078246,\"734\":0.1741879204,\"735\":0.3134142155,\"736\":0.0698307252,\"737\":0.2346511334,\"738\":0.0916604908,\"739\":0.1184013983,\"740\":0.1183989236,\"741\":0.0847181551,\"742\":0.0716044769,\"743\":0.1029318612,\"744\":0.062326325,\"745\":null,\"746\":0.1890431795,\"747\":0.0019827277,\"748\":0.1722538211,\"749\":0.2220989631,\"750\":0.0084870492,\"751\":0.1539516446,\"752\":0.1630003637,\"753\":0.1844155135,\"754\":0.1696885698,\"755\":0.1244246059,\"756\":0.0865297372,\"757\":0.3305815553,\"758\":0.2512154972,\"759\":null,\"760\":null,\"761\":0.2323222509,\"762\":0.0752249013,\"763\":0.0,\"764\":0.1420824674,\"765\":0.0999836848,\"766\":0.0897998022,\"767\":0.1609258882,\"768\":0.0983425655,\"769\":0.0501333026,\"770\":0.1689299283,\"771\":0.0,\"772\":0.217675641,\"773\":0.1175567253,\"774\":0.3129111331,\"775\":0.0225525946,\"776\":0.1628254474,\"777\":0.1189940058,\"778\":0.1110571358,\"779\":0.0,\"780\":null,\"781\":0.2234248456,\"782\":null,\"783\":0.0860618112,\"784\":0.1228174839,\"785\":0.1647086009,\"786\":0.0197856019,\"787\":0.0824891576,\"788\":0.0684371081,\"789\":0.1238009839,\"790\":0.0054762109,\"791\":0.2315423049,\"792\":0.3094858349,\"793\":0.3158138977,\"794\":0.0593148879,\"795\":0.1649749937,\"796\":0.1528390723,\"797\":0.1027535231,\"798\":0.1416012698,\"799\":0.355313123,\"800\":0.12097251,\"801\":0.2945643071,\"802\":0.1371303156,\"803\":0.1978695602,\"804\":0.2499178306,\"805\":0.1602449961,\"806\":0.0135215789,\"807\":0.1462844164,\"808\":0.1304591623,\"809\":0.1384793305,\"810\":0.2951653637,\"811\":0.2233921319,\"812\":0.1907454885,\"813\":0.3131568076,\"814\":0.0854309968,\"815\":0.1092958042,\"816\":0.1012132227,\"817\":0.0192880203,\"818\":0.0328731388,\"819\":0.035668626,\"820\":null,\"821\":0.1541650737,\"822\":null,\"823\":0.3103150216,\"824\":0.1879771781,\"825\":0.2170868535,\"826\":0.0099798061,\"827\":0.11508648,\"828\":0.2841742172,\"829\":0.1379036083,\"830\":null,\"831\":0.2714405286,\"832\":0.0908929608,\"833\":0.1093790596,\"834\":0.1595662175,\"835\":0.0868532182,\"836\":0.0570996634,\"837\":null,\"838\":0.158886504,\"839\":0.0,\"840\":0.0142478508,\"841\":null,\"842\":0.1454355545,\"843\":0.1267253194,\"844\":0.0738612772,\"845\":0.2277103077,\"846\":0.0780605047,\"847\":0.0522607394,\"848\":0.1419973949,\"849\":0.3053196314,\"850\":0.3024458945,\"851\":0.3482463964,\"852\":0.3168287112,\"853\":0.3168022365,\"854\":0.3131646965,\"855\":0.3158954228,\"856\":null,\"857\":0.0996553177,\"858\":null,\"859\":0.0696662228,\"860\":0.1859663818,\"861\":0.2162965981,\"862\":0.2380302307,\"863\":0.083153462,\"864\":0.3108404722,\"865\":0.083999361,\"866\":0.0,\"867\":0.1924898471,\"868\":0.1369309568,\"869\":0.0733881418,\"870\":null,\"871\":0.1780062587,\"872\":0.1207170639,\"873\":null,\"874\":null,\"875\":null,\"876\":0.1593603948,\"877\":0.2445872981,\"878\":null,\"879\":0.1611473769,\"880\":0.1383030427,\"881\":0.0779809263,\"882\":0.2775782531,\"883\":0.1801567852,\"884\":0.2051377612,\"885\":0.1901299684,\"886\":0.1194010368,\"887\":0.0407985863,\"888\":0.0,\"889\":0.028652715,\"890\":null,\"891\":0.2196404917,\"892\":0.1599243144,\"893\":0.1889680426,\"894\":0.3299363696,\"895\":0.2146094714,\"896\":0.1118741967,\"897\":0.1103191771,\"898\":0.1166188429,\"899\":0.0262786164,\"900\":0.1661799857,\"901\":0.1156227142,\"902\":null,\"903\":0.0702412204,\"904\":0.1220646425,\"905\":0.2871411811,\"906\":0.1977094195,\"907\":0.1514588242,\"908\":null,\"909\":null,\"910\":0.1024252841,\"911\":null,\"912\":0.1592736588,\"913\":0.0716080271,\"914\":0.0243883486,\"915\":0.0709347939,\"916\":0.1867625929,\"917\":0.2007223362,\"918\":0.1650881918,\"919\":0.3041924122,\"920\":0.2645963589,\"921\":null,\"922\":0.1093134893,\"923\":0.0443943648,\"924\":0.3139526415,\"925\":0.1189360791,\"926\":0.1525832204,\"927\":0.1104255565,\"928\":0.3462719517,\"929\":0.3323699257,\"930\":0.107230504,\"931\":0.1142794954,\"932\":0.1773469758,\"933\":0.121743505,\"934\":0.0,\"935\":0.1083192592,\"936\":0.0798009167,\"937\":null,\"938\":0.0575338631,\"939\":0.0896148163,\"940\":0.1352247903,\"941\":0.090186851,\"942\":0.0822641608,\"943\":0.1495600782,\"944\":null,\"945\":0.1715180423,\"946\":0.1673224207,\"947\":0.0986057558,\"948\":0.2069899663,\"949\":0.1156196562,\"950\":0.154706331,\"951\":0.1620725115,\"952\":0.1242653091,\"953\":0.1313078891,\"954\":null,\"955\":0.1723288235,\"956\":null,\"957\":0.2168750362,\"958\":0.0977204767,\"959\":0.083145476,\"960\":0.1443076523,\"961\":0.2445748738,\"962\":0.025793009,\"963\":0.3484362336,\"964\":0.7125239918,\"965\":0.1534759791,\"966\":0.1566878711,\"967\":0.0628414647,\"968\":null,\"969\":0.0,\"970\":0.0760629125,\"971\":0.1577341154,\"972\":0.2402728679,\"973\":0.2105286421,\"974\":null,\"975\":0.0917792167,\"976\":0.1866869432,\"977\":0.1675363939,\"978\":0.0,\"979\":0.0776819943,\"980\":0.1531070721,\"981\":0.1237826459,\"982\":0.0374388691,\"983\":null,\"984\":0.0,\"985\":0.1372644769,\"986\":0.2668592081,\"987\":0.0971733875,\"988\":0.1568333109,\"989\":null,\"990\":0.1362404391,\"991\":0.1078595896,\"992\":0.078696589,\"993\":0.0875921211,\"994\":0.1627987585,\"995\":0.1313300615,\"996\":null,\"997\":0.2004799884,\"998\":0.2374651318,\"999\":0.0866368929,\"1000\":0.1658584461,\"1001\":0.0,\"1002\":0.2669223637,\"1003\":0.0858661885,\"1004\":0.0877189255,\"1005\":null,\"1006\":0.1273435572,\"1007\":null,\"1008\":0.1280589642,\"1009\":0.0940438637,\"1010\":0.2413861676,\"1011\":0.0900431801,\"1012\":0.2958968347,\"1013\":0.1533170264,\"1014\":0.2031776974,\"1015\":0.132129663,\"1016\":0.166418133,\"1017\":0.2712835675,\"1018\":0.0708125749,\"1019\":0.064952212,\"1020\":0.0911081132,\"1021\":0.0622591712,\"1022\":0.2946903377,\"1023\":0.3330681574,\"1024\":0.1868839864,\"1025\":0.1375246619,\"1026\":0.1015066402,\"1027\":0.1011952866,\"1028\":0.0851056733,\"1029\":0.0730180629,\"1030\":0.1118942028,\"1031\":0.1154667925,\"1032\":0.1199330813,\"1033\":0.1879768081,\"1034\":0.2014697275,\"1035\":0.1955096911,\"1036\":0.1539517649,\"1037\":0.1949634276,\"1038\":0.1906620001,\"1039\":0.2811379518,\"1040\":0.1142537409,\"1041\":0.1404234768,\"1042\":0.2757838801,\"1043\":null,\"1044\":null,\"1045\":0.3222552127,\"1046\":0.295400587,\"1047\":0.1885656092,\"1048\":0.3018593222,\"1049\":0.1794934973,\"1050\":0.2978250801,\"1051\":0.1385581922,\"1052\":0.3094081544,\"1053\":0.0994365383,\"1054\":0.3814752458,\"1055\":0.0103492227,\"1056\":0.0788728184,\"1057\":0.1587537627,\"1058\":0.0957254497,\"1059\":0.0760763186,\"1060\":0.0744148732,\"1061\":0.1464050088,\"1062\":null,\"1063\":null,\"1064\":0.3000839687,\"1065\":0.1681494783,\"1066\":0.1897117223,\"1067\":0.0848602191,\"1068\":0.3231136799,\"1069\":0.1292868971,\"1070\":0.1351487768,\"1071\":0.1584513426,\"1072\":0.1361236282,\"1073\":0.3146946182,\"1074\":0.3041245993,\"1075\":0.3145883357,\"1076\":0.1861305872,\"1077\":0.3076739631,\"1078\":0.3396676435,\"1079\":0.310995686,\"1080\":0.3118195756,\"1081\":0.320405249,\"1082\":0.3095463495,\"1083\":null,\"1084\":0.1209218581,\"1085\":0.1016094422,\"1086\":0.0996595425,\"1087\":0.0857154859,\"1088\":0.1687430843,\"1089\":0.3018150678,\"1090\":0.2581095844,\"1091\":0.2728411779,\"1092\":0.306878714,\"1093\":0.1101108709,\"1094\":0.2824988821,\"1095\":0.3171455085,\"1096\":0.0064647997,\"1097\":0.1524498959,\"1098\":0.1110148694,\"1099\":0.3087337846,\"1100\":0.102396122,\"1101\":0.3158515456,\"1102\":0.3148698961,\"1103\":0.3004470088,\"1104\":0.3209926192,\"1105\":0.3184432228,\"1106\":0.3174389569,\"1107\":0.087485223,\"1108\":0.0917387385,\"1109\":0.3231265746,\"1110\":0.2964168086,\"1111\":0.3098096556,\"1112\":0.307591285,\"1113\":0.3216789213,\"1114\":0.3063469614,\"1115\":0.155541383,\"1116\":0.1682140102,\"1117\":0.0888191181,\"1118\":0.1024076596,\"1119\":0.1523494631,\"1120\":0.0832888833,\"1121\":0.0992484774,\"1122\":0.1783471194,\"1123\":0.1933621184,\"1124\":0.1930762133,\"1125\":0.315874188,\"1126\":0.1489405685,\"1127\":0.3022541625,\"1128\":0.2580067084,\"1129\":0.3267169409,\"1130\":0.1257834679,\"1131\":0.1740469755,\"1132\":0.3137683786,\"1133\":0.0336391078,\"1134\":0.1761607616,\"1135\":0.1417931488,\"1136\":0.0510784584,\"1137\":0.2956464515,\"1138\":0.1820529886,\"1139\":0.1445041488,\"1140\":0.1800120494,\"1141\":0.1120057722,\"1142\":0.0056481515,\"1143\":0.0264898562,\"1144\":0.1221229091,\"1145\":0.3094796763,\"1146\":0.1630293339,\"1147\":0.087707617,\"1148\":0.1498232777,\"1149\":0.1152065186,\"1150\":0.1277537627,\"1151\":0.0807152176,\"1152\":0.1303243522,\"1153\":0.1773095655,\"1154\":0.110555571,\"1155\":null,\"1156\":0.1574820377,\"1157\":0.1099524951,\"1158\":0.0595162384,\"1159\":0.1756448104,\"1160\":null,\"1161\":null,\"1162\":0.1468467623,\"1163\":0.1624446931,\"1164\":0.0553558683,\"1165\":0.1330009375,\"1166\":null,\"1167\":0.1013889459,\"1168\":0.3151034336,\"1169\":0.1858483961,\"1170\":0.1127752659,\"1171\":0.1023004706,\"1172\":0.3148194287,\"1173\":0.1421666696,\"1174\":0.0948156559,\"1175\":0.2217003579,\"1176\":null,\"1177\":0.1781106017,\"1178\":0.1322692743,\"1179\":0.1139499932,\"1180\":0.0,\"1181\":0.0087137022,\"1182\":0.2323255896,\"1183\":null,\"1184\":0.207896335,\"1185\":0.3063454056,\"1186\":0.1318356178,\"1187\":null,\"1188\":0.1917455474,\"1189\":0.0689194775,\"1190\":0.2191129573,\"1191\":0.1612441581,\"1192\":0.2222909905,\"1193\":0.1546929272,\"1194\":0.0768887264,\"1195\":0.0937300513,\"1196\":0.2117539205,\"1197\":0.2441617794,\"1198\":null,\"1199\":0.1893423223,\"1200\":0.2025577243,\"1201\":null,\"1202\":null,\"1203\":0.2496972136,\"1204\":0.2622851132,\"1205\":0.0909333388,\"1206\":0.2754933107,\"1207\":0.2972888388,\"1208\":0.1625259242,\"1209\":0.0716411261,\"1210\":0.1228801893,\"1211\":0.3015335502,\"1212\":0.076141255,\"1213\":0.0902806809,\"1214\":0.1990720785,\"1215\":0.0435305565,\"1216\":0.0460571749,\"1217\":0.244553102,\"1218\":0.0,\"1219\":0.0740543163,\"1220\":0.0878305113,\"1221\":null,\"1222\":0.3067917086,\"1223\":0.2557603281,\"1224\":null,\"1225\":0.1468333591,\"1226\":0.0051072124,\"1227\":0.1899858868,\"1228\":0.1911828039,\"1229\":0.1446603807,\"1230\":0.1363123236,\"1231\":null,\"1232\":0.1547494843,\"1233\":0.1641306437,\"1234\":0.1750171867,\"1235\":0.1190705457,\"1236\":0.174612976,\"1237\":0.0999947302,\"1238\":0.2815234952,\"1239\":0.1719319459,\"1240\":null,\"1241\":0.3014841733,\"1242\":0.0037709837,\"1243\":0.0623596886,\"1244\":0.2636367163,\"1245\":0.1266457388,\"1246\":0.1076699469,\"1247\":0.1172696903,\"1248\":null,\"1249\":0.1765969618,\"1250\":0.1081123665,\"1251\":0.1327027621,\"1252\":0.0955539403,\"1253\":0.1983151744,\"1254\":0.0524763753,\"1255\":null,\"1256\":0.3409551894,\"1257\":0.2452291905,\"1258\":0.0435279982,\"1259\":0.1682085786,\"1260\":0.1177035297,\"1261\":0.1553375463,\"1262\":0.2523749843,\"1263\":0.0431635195,\"1264\":0.2274910143,\"1265\":0.0793175851,\"1266\":0.1645069684,\"1267\":0.0,\"1268\":0.2378507014,\"1269\":0.1009603737,\"1270\":0.0918594409,\"1271\":0.1193100509,\"1272\":null,\"1273\":0.0610592076,\"1274\":0.0774688927,\"1275\":null,\"1276\":null,\"1277\":0.0686016812,\"1278\":null,\"1279\":0.0292940626,\"1280\":0.1172242931,\"1281\":0.1550526118,\"1282\":0.077549274,\"1283\":0.2090087873,\"1284\":0.2258002978,\"1285\":0.178718708,\"1286\":0.1464778446,\"1287\":0.1714179117,\"1288\":0.3580798035,\"1289\":0.0740994604,\"1290\":0.0,\"1291\":0.1108355469,\"1292\":0.2395516817,\"1293\":null,\"1294\":0.0172002157,\"1295\":0.1724696387,\"1296\":0.0,\"1297\":0.1404671553,\"1298\":0.0432210434,\"1299\":null,\"1300\":null,\"1301\":null,\"1302\":0.0,\"1303\":null,\"1304\":0.1534324837,\"1305\":0.1116024136,\"1306\":0.1061224578,\"1307\":0.0633369599,\"1308\":0.1924174916,\"1309\":0.0315346496,\"1310\":0.1457711829,\"1311\":0.2562692176,\"1312\":0.1273779983,\"1313\":0.0858138137,\"1314\":0.0967157981,\"1315\":null,\"1316\":0.1699153812,\"1317\":0.081074954,\"1318\":0.3577633904,\"1319\":0.2991716358,\"1320\":null,\"1321\":null,\"1322\":0.104262985,\"1323\":0.2754032948,\"1324\":0.1861721612,\"1325\":null,\"1326\":0.3119964474,\"1327\":0.1762094099,\"1328\":0.0985041348,\"1329\":0.0754963462,\"1330\":0.1685258672,\"1331\":0.1511493033,\"1332\":0.2454092732,\"1333\":0.1542931326,\"1334\":0.1536718752,\"1335\":0.2075883467,\"1336\":null,\"1337\":0.3966618035,\"1338\":0.158865174,\"1339\":0.1506425621,\"1340\":0.0,\"1341\":0.1240955888,\"1342\":null,\"1343\":null,\"1344\":0.2865898772,\"1345\":0.152593668,\"1346\":0.3037530643,\"1347\":null,\"1348\":0.0,\"1349\":null,\"1350\":0.1633319507,\"1351\":0.1771021708,\"1352\":null,\"1353\":0.167,\"1354\":0.1719923704,\"1355\":0.1084451999,\"1356\":0.0870679454,\"1357\":0.0889552197,\"1358\":0.0748658335,\"1359\":null,\"1360\":0.0817789959,\"1361\":0.1146597698,\"1362\":0.1186475794,\"1363\":0.1239440171,\"1364\":0.1641394947,\"1365\":0.1630801172,\"1366\":0.2716367133,\"1367\":0.2050742891,\"1368\":0.1507697342,\"1369\":0.1665151447,\"1370\":0.0654775228,\"1371\":null,\"1372\":0.0851801736,\"1373\":0.0828589909,\"1374\":0.2195090207,\"1375\":0.0,\"1376\":0.0491838033,\"1377\":0.267489497,\"1378\":0.0859885582,\"1379\":0.0965515672,\"1380\":0.2686732242,\"1381\":0.3765513883,\"1382\":0.089594354,\"1383\":0.0422539989,\"1384\":0.1461078883,\"1385\":0.2206385825,\"1386\":0.1878428381,\"1387\":0.2101748966,\"1388\":0.2846054668,\"1389\":null,\"1390\":0.1836639214,\"1391\":0.290366058,\"1392\":0.0927069688,\"1393\":0.034309154,\"1394\":0.0739599037,\"1395\":0.3094338096,\"1396\":null,\"1397\":0.0429406619,\"1398\":0.2222853476,\"1399\":0.0982601951,\"1400\":0.3423218974,\"1401\":0.1788843657,\"1402\":0.1385779454,\"1403\":null,\"1404\":null,\"1405\":0.0751798439,\"1406\":null,\"1407\":0.0939112185,\"1408\":0.1023205266,\"1409\":0.3048320047,\"1410\":null,\"1411\":0.3466403699,\"1412\":0.0991013131,\"1413\":null,\"1414\":0.0954414351,\"1415\":null,\"1416\":0.345243549,\"1417\":0.0746779027,\"1418\":0.0615332602,\"1419\":0.0669793987,\"1420\":0.224936355,\"1421\":0.1566805656,\"1422\":null,\"1423\":0.062763031,\"1424\":0.1111220813,\"1425\":0.1057256696,\"1426\":0.1047825302,\"1427\":0.0561601982,\"1428\":0.1198823545,\"1429\":0.2693036661,\"1430\":0.2523118274,\"1431\":0.0552460943,\"1432\":0.063054078,\"1433\":0.1463581352,\"1434\":0.2402134611,\"1435\":0.2467294189,\"1436\":0.2061514053,\"1437\":0.2580810606,\"1438\":0.173569466,\"1439\":0.1379129034,\"1440\":0.1197430396,\"1441\":0.1524574046,\"1442\":0.1690888068,\"1443\":0.0923972259,\"1444\":0.0558520349,\"1445\":0.2697134167,\"1446\":0.2267128028,\"1447\":0.0758325254,\"1448\":0.0793680131,\"1449\":null,\"1450\":0.0628847726,\"1451\":0.1137179951,\"1452\":0.2733241821,\"1453\":null,\"1454\":0.0669533667,\"1455\":0.1555217171,\"1456\":0.1496097057,\"1457\":0.0956429043,\"1458\":null,\"1459\":0.0814120877,\"1460\":0.1190385689,\"1461\":0.085667973,\"1462\":0.1631403841,\"1463\":0.2386074165,\"1464\":0.2767355423,\"1465\":0.1929365504,\"1466\":0.201721159,\"1467\":0.0979107308,\"1468\":0.094263847,\"1469\":0.1051723056,\"1470\":0.1029597686,\"1471\":0.1552148732,\"1472\":null,\"1473\":0.2070812853,\"1474\":null,\"1475\":0.2825709029,\"1476\":0.2624064866,\"1477\":0.2823219065,\"1478\":0.1125325194,\"1479\":0.0663914224,\"1480\":0.0,\"1481\":null,\"1482\":0.1542599772,\"1483\":0.065313372,\"1484\":0.2412793218,\"1485\":0.2256318846,\"1486\":0.1552244248,\"1487\":0.2041556126,\"1488\":0.1816718956,\"1489\":0.1636930745,\"1490\":null,\"1491\":0.1861723916,\"1492\":0.2183205084,\"1493\":0.1623139742,\"1494\":0.0979866503,\"1495\":0.0738020314,\"1496\":0.2104147079,\"1497\":0.1501785143,\"1498\":0.1339574271,\"1499\":0.1892994583,\"1500\":0.1889623049,\"1501\":0.1663511042,\"1502\":0.1281373241,\"1503\":0.27633086,\"1504\":0.1772382687,\"1505\":0.1796867548,\"1506\":0.1812939587,\"1507\":0.092893413,\"1508\":0.1688358741,\"1509\":0.1634489784,\"1510\":0.2054121309,\"1511\":0.0582507719,\"1512\":0.1033637685,\"1513\":0.1760335786,\"1514\":0.1938617602,\"1515\":0.1553627049,\"1516\":0.1051468448,\"1517\":0.0342163717,\"1518\":null,\"1519\":0.0,\"1520\":0.0,\"1521\":null,\"1522\":0.0,\"1523\":0.1786126426,\"1524\":0.3245324532,\"1525\":0.1239513605,\"1526\":0.0,\"1527\":0.0942163062,\"1528\":null,\"1529\":0.1654650075,\"1530\":0.0307734817,\"1531\":0.1359398469,\"1532\":0.1076253249,\"1533\":0.0924285325,\"1534\":null,\"1535\":0.1903055733,\"1536\":null,\"1537\":null,\"1538\":0.1175298746,\"1539\":0.1366906362,\"1540\":0.209589435,\"1541\":0.2666052097,\"1542\":0.0,\"1543\":0.2699185983,\"1544\":null,\"1545\":0.1477780267,\"1546\":null,\"1547\":0.0727553453,\"1548\":null,\"1549\":0.2484730292,\"1550\":0.2090382099,\"1551\":0.1749848118,\"1552\":0.099101861,\"1553\":0.0821492459,\"1554\":null,\"1555\":0.2241096879,\"1556\":null,\"1557\":0.0,\"1558\":0.1301840494,\"1559\":0.2473862725,\"1560\":0.0810017181,\"1561\":null,\"1562\":0.3409873472,\"1563\":0.1508851905,\"1564\":null,\"1565\":0.0598050006,\"1566\":0.0,\"1567\":0.078227319,\"1568\":0.0654949813,\"1569\":0.1958075507,\"1570\":0.0872235699,\"1571\":0.0398938957,\"1572\":0.0,\"1573\":0.3136170013,\"1574\":0.0836365979,\"1575\":null,\"1576\":0.0,\"1577\":null,\"1578\":0.2224514546,\"1579\":null,\"1580\":0.3158410868,\"1581\":null,\"1582\":0.1020785621,\"1583\":0.1887477682,\"1584\":null,\"1585\":0.1130470162,\"1586\":0.3744149953,\"1587\":null,\"1588\":0.1567510688,\"1589\":0.1156649342,\"1590\":0.1689717937,\"1591\":null,\"1592\":null,\"1593\":null,\"1594\":null,\"1595\":null,\"1596\":0.2293749604,\"1597\":0.1766259992,\"1598\":null,\"1599\":0.0,\"1600\":0.0886484168,\"1601\":0.1905470932,\"1602\":0.0928973417,\"1603\":0.0857201668,\"1604\":0.130399096,\"1605\":0.0523866424,\"1606\":0.2153360086,\"1607\":0.2204609288,\"1608\":0.236977885,\"1609\":0.2317929824,\"1610\":0.1469283574,\"1611\":0.1869755985,\"1612\":0.1030907129,\"1613\":0.1568105539,\"1614\":null,\"1615\":0.2195748355,\"1616\":0.2427970608,\"1617\":0.0,\"1618\":null,\"1619\":0.1103991715,\"1620\":0.2785855974,\"1621\":0.2262930782,\"1622\":0.3477223543,\"1623\":null,\"1624\":0.1061281249,\"1625\":null,\"1626\":null,\"1627\":0.131832345,\"1628\":0.0921325139,\"1629\":0.1248828322,\"1630\":null,\"1631\":0.0,\"1632\":0.2108355928,\"1633\":0.0278968805,\"1634\":0.1092779495,\"1635\":0.107874041,\"1636\":0.2680720482,\"1637\":0.0720564186,\"1638\":0.2313829026,\"1639\":0.095016678,\"1640\":0.0,\"1641\":0.1271340806,\"1642\":0.2965707584,\"1643\":0.2170615129,\"1644\":0.2251296916,\"1645\":0.1369207532,\"1646\":0.155553852,\"1647\":0.2123114688,\"1648\":0.0,\"1649\":0.0628818372,\"1650\":0.2910536942,\"1651\":0.0,\"1652\":0.032838358,\"1653\":0.1368252839,\"1654\":0.1393768556,\"1655\":0.0443057224,\"1656\":0.0930998341,\"1657\":0.2068952813,\"1658\":0.0970363332,\"1659\":0.0,\"1660\":0.265176048,\"1661\":0.0975447941,\"1662\":0.0385755178,\"1663\":null,\"1664\":0.1653840165,\"1665\":0.1748251887,\"1666\":null,\"1667\":0.1000701728,\"1668\":null,\"1669\":0.1086578839,\"1670\":0.1429957997,\"1671\":0.0723617947,\"1672\":0.0515517568,\"1673\":0.3024073351,\"1674\":null,\"1675\":0.088906084,\"1676\":0.0,\"1677\":0.2517967782,\"1678\":0.1060514605,\"1679\":0.1959172607,\"1680\":0.2259562096,\"1681\":0.2834137974,\"1682\":0.0831959057,\"1683\":0.1060507904,\"1684\":0.2779487811,\"1685\":0.0935823717,\"1686\":0.2333663214,\"1687\":0.0,\"1688\":0.2276058564,\"1689\":0.0,\"1690\":0.0692475337,\"1691\":0.1001326099,\"1692\":0.0591190655,\"1693\":null,\"1694\":0.2677821046,\"1695\":null,\"1696\":null,\"1697\":0.0,\"1698\":0.2861111851,\"1699\":0.2853598188,\"1700\":0.2678273631,\"1701\":0.0732228611,\"1702\":0.1327182319,\"1703\":null,\"1704\":null,\"1705\":0.3670683819,\"1706\":0.0981127903,\"1707\":null,\"1708\":0.1223859939,\"1709\":0.306698004,\"1710\":null,\"1711\":0.1591348078,\"1712\":0.2455530585,\"1713\":0.0853912434,\"1714\":null,\"1715\":0.1493831413,\"1716\":0.3962364448,\"1717\":0.2607655999,\"1718\":null,\"1719\":0.1205257381,\"1720\":0.0965400802,\"1721\":null,\"1722\":0.0742052955,\"1723\":0.2955254943,\"1724\":0.1180661557,\"1725\":0.0523532397,\"1726\":0.3307014207,\"1727\":0.1743006587,\"1728\":null,\"1729\":0.105586335,\"1730\":0.1777310813,\"1731\":0.142367952,\"1732\":0.1386965331,\"1733\":null,\"1734\":0.1939517678,\"1735\":0.1020289984,\"1736\":0.1123840528,\"1737\":0.15556139,\"1738\":0.2846479457,\"1739\":0.0,\"1740\":0.2120835299,\"1741\":0.1446989412,\"1742\":0.2267549921,\"1743\":0.2231159614,\"1744\":0.1685320613,\"1745\":0.2954415307,\"1746\":0.0951230192,\"1747\":0.0,\"1748\":0.0,\"1749\":0.1047035768,\"1750\":null,\"1751\":0.063175586,\"1752\":0.2220525542,\"1753\":0.1712527785,\"1754\":0.1361997392,\"1755\":0.0,\"1756\":null,\"1757\":0.1956274874,\"1758\":0.2824793211,\"1759\":0.1513227986,\"1760\":null,\"1761\":0.1312978467,\"1762\":0.2655962425,\"1763\":0.0,\"1764\":0.0,\"1765\":0.1961627927,\"1766\":0.1480261878,\"1767\":null,\"1768\":0.2102632215,\"1769\":0.1007331043,\"1770\":0.1740777267,\"1771\":0.1977599167,\"1772\":null,\"1773\":0.2013446191,\"1774\":null,\"1775\":0.2390981823,\"1776\":null,\"1777\":0.1342268856,\"1778\":0.0,\"1779\":null,\"1780\":0.0546402864,\"1781\":0.2484876718,\"1782\":0.2120133482,\"1783\":0.1294237279,\"1784\":0.0,\"1785\":0.129402776,\"1786\":0.2504422452,\"1787\":null,\"1788\":0.0705059485,\"1789\":0.218609939,\"1790\":0.097002395,\"1791\":0.1458755104,\"1792\":0.1521235777,\"1793\":null,\"1794\":0.2177365295,\"1795\":0.0774014504,\"1796\":0.2382876832,\"1797\":0.1755387481,\"1798\":null,\"1799\":0.172703164,\"1800\":0.2227547277,\"1801\":0.1268727851,\"1802\":0.1228007999,\"1803\":null,\"1804\":0.1547267171,\"1805\":0.0513798102,\"1806\":0.0652393402,\"1807\":0.1269214051,\"1808\":0.1219604385,\"1809\":0.0,\"1810\":0.2015092537,\"1811\":0.0434627095,\"1812\":0.0534074182,\"1813\":0.0609503783,\"1814\":0.2584426517,\"1815\":0.3102340715,\"1816\":0.0,\"1817\":0.3443904115,\"1818\":0.0,\"1819\":0.2113510992,\"1820\":0.1032630683,\"1821\":null,\"1822\":0.290318621,\"1823\":0.2923697989,\"1824\":0.6745873736,\"1825\":0.2313242381,\"1826\":null,\"1827\":0.2137678484,\"1828\":0.1483816987,\"1829\":0.0889971041,\"1830\":0.1679387179,\"1831\":null,\"1832\":0.0,\"1833\":0.0918397245,\"1834\":0.1334446683,\"1835\":0.0590829116,\"1836\":null,\"1837\":0.1278780096,\"1838\":0.1412697002,\"1839\":null,\"1840\":0.0,\"1841\":0.44555735,\"1842\":0.1667444748,\"1843\":0.0486185157,\"1844\":0.2306279104,\"1845\":0.1160477411,\"1846\":0.0888182526,\"1847\":0.0541163998,\"1848\":0.0,\"1849\":0.0869618868,\"1850\":0.0733453593,\"1851\":0.1143345201,\"1852\":0.0830836184,\"1853\":null,\"1854\":0.1285177419,\"1855\":0.0921784256,\"1856\":0.0488716667,\"1857\":0.2407933037,\"1858\":0.0612934414,\"1859\":0.1370010935,\"1860\":0.2627873917,\"1861\":0.3162727039,\"1862\":0.2292948901,\"1863\":0.0969720122,\"1864\":0.2957225547,\"1865\":null,\"1866\":null,\"1867\":0.0994580481,\"1868\":0.1330826357,\"1869\":0.0763944443,\"1870\":0.0,\"1871\":0.1443439475,\"1872\":0.1071215745,\"1873\":null,\"1874\":0.0713592209,\"1875\":null,\"1876\":null,\"1877\":0.0,\"1878\":null,\"1879\":0.1149266207,\"1880\":null,\"1881\":0.2975417749,\"1882\":null,\"1883\":0.1105323574,\"1884\":0.0860773262,\"1885\":0.1445351305,\"1886\":0.145702174,\"1887\":null,\"1888\":0.0,\"1889\":null,\"1890\":0.1694758406,\"1891\":null,\"1892\":null,\"1893\":0.1815369363,\"1894\":0.2415903255,\"1895\":0.1150154815,\"1896\":0.2917216347,\"1897\":0.0,\"1898\":0.0474022648,\"1899\":null,\"1900\":0.1102868051,\"1901\":0.1078968613,\"1902\":0.0,\"1903\":0.093673105,\"1904\":0.158376942,\"1905\":0.2083120596,\"1906\":0.2694127825,\"1907\":null,\"1908\":0.2065609355,\"1909\":0.3122801723,\"1910\":0.2444032066,\"1911\":0.0719161931,\"1912\":0.0,\"1913\":0.0996374224,\"1914\":0.1790881791,\"1915\":0.1036544154,\"1916\":null,\"1917\":0.1557780931,\"1918\":null,\"1919\":0.0,\"1920\":0.1560465969,\"1921\":0.0820394146,\"1922\":0.083471776,\"1923\":0.1680345632,\"1924\":0.1253418179,\"1925\":0.106787692,\"1926\":0.2201917697,\"1927\":0.1443274251,\"1928\":0.0553771206,\"1929\":0.2799462145,\"1930\":0.1456722321,\"1931\":null,\"1932\":null,\"1933\":null,\"1934\":0.1583894633,\"1935\":null,\"1936\":0.1249538674,\"1937\":0.2530559277,\"1938\":0.18659698,\"1939\":null,\"1940\":0.0911337741,\"1941\":0.1476919737,\"1942\":0.1638553239,\"1943\":0.1161004076,\"1944\":null,\"1945\":0.0623434711,\"1946\":0.0661621859,\"1947\":null,\"1948\":0.2988329427,\"1949\":0.215089896,\"1950\":0.2326264886,\"1951\":0.0625116128,\"1952\":0.1515328772,\"1953\":0.1340363708,\"1954\":0.0,\"1955\":0.0,\"1956\":0.0729258762,\"1957\":null,\"1958\":0.2259059357,\"1959\":0.1682679216,\"1960\":0.1718345762,\"1961\":0.0616016838,\"1962\":0.2087188648,\"1963\":0.0735950725,\"1964\":0.2789959741,\"1965\":null,\"1966\":0.16780622,\"1967\":0.1090072039,\"1968\":null,\"1969\":null,\"1970\":0.2272617563,\"1971\":0.0600307518,\"1972\":0.2308447509,\"1973\":0.0958547869,\"1974\":0.1793736428,\"1975\":0.0,\"1976\":0.1990148309,\"1977\":0.0,\"1978\":0.1520585732,\"1979\":0.2879606646,\"1980\":0.1401238418,\"1981\":0.0,\"1982\":0.1722858287,\"1983\":0.0,\"1984\":0.4340374423,\"1985\":0.0970891721,\"1986\":0.1777641112,\"1987\":0.1933130919,\"1988\":0.1687551227,\"1989\":null,\"1990\":0.2901261927,\"1991\":0.0,\"1992\":0.2143705217,\"1993\":0.0,\"1994\":null,\"1995\":0.1416145358,\"1996\":0.0,\"1997\":null,\"1998\":null,\"1999\":0.2067728097,\"2000\":0.063013901,\"2001\":0.1673347584,\"2002\":0.1647471809,\"2003\":0.0676300319,\"2004\":0.0,\"2005\":0.1042571334,\"2006\":0.1769979129,\"2007\":0.2445534449,\"2008\":0.2640499382,\"2009\":null,\"2010\":0.2292932659,\"2011\":null,\"2012\":0.016292216,\"2013\":0.1486636307,\"2014\":0.1291784749,\"2015\":0.0,\"2016\":null,\"2017\":0.0285943164,\"2018\":null,\"2019\":null,\"2020\":null,\"2021\":null,\"2022\":0.2210097906,\"2023\":0.0758341238,\"2024\":0.1644463706,\"2025\":0.0,\"2026\":0.4123210705,\"2027\":0.0783927767,\"2028\":null,\"2029\":null,\"2030\":0.1602319884,\"2031\":0.3980415703,\"2032\":0.1372993068,\"2033\":null,\"2034\":0.0,\"2035\":0.3636788483,\"2036\":0.0751833201,\"2037\":0.1938594445,\"2038\":0.1840423939,\"2039\":0.116377982,\"2040\":0.1043895457,\"2041\":0.1414418952,\"2042\":0.1558699373,\"2043\":0.2031474829,\"2044\":0.1346490484,\"2045\":0.2094766634,\"2046\":null,\"2047\":null,\"2048\":0.054145028,\"2049\":0.1095738372,\"2050\":0.1372787798,\"2051\":null,\"2052\":0.1131408227,\"2053\":0.0827933685,\"2054\":0.2226490555,\"2055\":null,\"2056\":null,\"2057\":null,\"2058\":0.1240257632,\"2059\":null,\"2060\":0.1666572526,\"2061\":null,\"2062\":null,\"2063\":0.1370861122,\"2064\":0.3524470338,\"2065\":0.0371648494,\"2066\":null,\"2067\":0.1280511351,\"2068\":0.1558506799,\"2069\":0.1566712745,\"2070\":0.1730533506,\"2071\":null,\"2072\":0.3204200557,\"2073\":0.1750503941,\"2074\":0.1186813322,\"2075\":0.1604728506,\"2076\":0.1214004762,\"2077\":0.2720111926,\"2078\":0.0718638729,\"2079\":0.2349108263,\"2080\":0.0891661483,\"2081\":0.170173088,\"2082\":null,\"2083\":0.2967081667,\"2084\":0.2578783818,\"2085\":0.0094072527,\"2086\":0.0,\"2087\":0.1158257891,\"2088\":0.1804710573,\"2089\":0.237806527,\"2090\":0.0077858513,\"2091\":0.083049319,\"2092\":0.1289073365,\"2093\":0.1677708447,\"2094\":null,\"2095\":0.1466868848,\"2096\":0.0761710015,\"2097\":0.1257874146,\"2098\":null,\"2099\":0.1348246275,\"2100\":0.096206208,\"2101\":0.1617843428,\"2102\":0.0701499825,\"2103\":0.1389946748,\"2104\":0.2490146479,\"2105\":0.1926163291,\"2106\":0.0655874714,\"2107\":0.0,\"2108\":null,\"2109\":0.1169804327,\"2110\":0.2539716612,\"2111\":0.1873427853,\"2112\":0.0759943121,\"2113\":0.0775136244,\"2114\":0.1592935639,\"2115\":0.1282660945,\"2116\":0.0261631837,\"2117\":0.3180221854,\"2118\":null,\"2119\":0.3468680254,\"2120\":0.0849313398,\"2121\":0.2905507316,\"2122\":0.1724887391,\"2123\":0.2479919832,\"2124\":0.0,\"2125\":0.2416016123,\"2126\":0.0866763497,\"2127\":0.0931465165,\"2128\":null,\"2129\":null,\"2130\":0.2032381043,\"2131\":0.1325701841,\"2132\":0.071636603,\"2133\":0.1215170558,\"2134\":0.087195867,\"2135\":0.0,\"2136\":null,\"2137\":0.2701479007,\"2138\":null,\"2139\":0.160728983,\"2140\":0.2126346027,\"2141\":0.215180026,\"2142\":0.1717930514,\"2143\":0.0277619335,\"2144\":0.1147354146,\"2145\":0.2066756732,\"2146\":0.0,\"2147\":0.3434271858,\"2148\":null,\"2149\":null,\"2150\":0.055439744,\"2151\":0.1349445365,\"2152\":null,\"2153\":null,\"2154\":0.0644454328,\"2155\":0.1449926722,\"2156\":null,\"2157\":0.1679261303,\"2158\":0.0,\"2159\":0.0,\"2160\":null,\"2161\":0.1608954642,\"2162\":0.0,\"2163\":null,\"2164\":0.3388231741,\"2165\":0.1098080598,\"2166\":0.1009338414,\"2167\":0.2196551253,\"2168\":0.0,\"2169\":0.10239435,\"2170\":0.3034671994,\"2171\":null,\"2172\":0.1033233858,\"2173\":0.2139923101,\"2174\":0.0,\"2175\":null,\"2176\":0.3429121053,\"2177\":0.1585638765,\"2178\":null,\"2179\":0.0,\"2180\":null,\"2181\":0.0956495736,\"2182\":0.095730504,\"2183\":0.0976147644,\"2184\":0.2928692036,\"2185\":null,\"2186\":0.0974698102,\"2187\":0.175717079,\"2188\":0.0907683008,\"2189\":0.1617247965,\"2190\":null,\"2191\":0.2284063494,\"2192\":0.257832705,\"2193\":null,\"2194\":0.1771923058,\"2195\":0.2476230413,\"2196\":null,\"2197\":0.1653520644,\"2198\":null,\"2199\":0.0238438982,\"2200\":0.1595294896,\"2201\":null,\"2202\":0.3287928212,\"2203\":0.0913507939,\"2204\":0.2157629925,\"2205\":0.053927357,\"2206\":0.0868357341,\"2207\":0.1328910553,\"2208\":null,\"2209\":null,\"2210\":0.1663779636,\"2211\":0.1148309909,\"2212\":0.2013874738,\"2213\":0.0,\"2214\":null,\"2215\":null,\"2216\":null,\"2217\":null,\"2218\":0.1425737884,\"2219\":0.0666765515,\"2220\":0.1411668769,\"2221\":0.1721706248,\"2222\":0.1736533035,\"2223\":null,\"2224\":null,\"2225\":0.1603689294,\"2226\":null,\"2227\":0.1525813851,\"2228\":null,\"2229\":0.2040652342,\"2230\":0.1277891407,\"2231\":0.0,\"2232\":0.1449143473,\"2233\":0.0499519471,\"2234\":0.0652419542,\"2235\":0.249417534,\"2236\":null,\"2237\":0.1981928221,\"2238\":null,\"2239\":0.0700891881,\"2240\":null,\"2241\":0.1296416603,\"2242\":0.10235654,\"2243\":0.1901141578,\"2244\":0.1131229713,\"2245\":0.1866439567,\"2246\":null,\"2247\":0.0,\"2248\":0.1005145682,\"2249\":null,\"2250\":0.0,\"2251\":null,\"2252\":0.2546023198,\"2253\":null,\"2254\":null,\"2255\":0.2134323802,\"2256\":0.2413423611,\"2257\":0.3488527255,\"2258\":0.1454592207,\"2259\":0.1405977907,\"2260\":0.1546806786,\"2261\":0.1730100917,\"2262\":0.2566161022,\"2263\":0.1047452046,\"2264\":0.0683110534,\"2265\":0.1565330451,\"2266\":null,\"2267\":null,\"2268\":0.1441955193,\"2269\":0.1052813775,\"2270\":0.2911526387,\"2271\":null,\"2272\":0.2226262729,\"2273\":0.023099838,\"2274\":0.0,\"2275\":0.2097758067,\"2276\":0.1790886064,\"2277\":0.0,\"2278\":null,\"2279\":null,\"2280\":0.0677342134,\"2281\":0.1581117367,\"2282\":0.1515620187,\"2283\":0.198417584,\"2284\":0.0887838564,\"2285\":0.1984191412,\"2286\":0.0489817291,\"2287\":0.2394489587,\"2288\":0.1366712743,\"2289\":0.1754485411,\"2290\":0.0,\"2291\":0.0287919409,\"2292\":0.2530557215,\"2293\":0.232064077,\"2294\":0.06886668,\"2295\":null,\"2296\":0.0129387349,\"2297\":0.3409938115,\"2298\":0.1944365311,\"2299\":0.0913007475,\"2300\":0.1683478948,\"2301\":0.1935495694,\"2302\":0.1228627213,\"2303\":0.0581667308,\"2304\":0.0270680043,\"2305\":null,\"2306\":0.080323228,\"2307\":0.0,\"2308\":0.109244958,\"2309\":0.1408665989,\"2310\":0.0683510638,\"2311\":0.3297250373,\"2312\":0.0664221482,\"2313\":0.1197713583,\"2314\":0.083876218,\"2315\":0.0464477972,\"2316\":0.1946983274,\"2317\":0.2604236584,\"2318\":0.1570467485,\"2319\":0.1277780023,\"2320\":0.1832609484,\"2321\":null,\"2322\":0.0762934845,\"2323\":0.197873192,\"2324\":0.1908157517,\"2325\":0.12861
[truncated: 12,256,039 more chars]
