# Supplementary material for: Deep and fast label-free Dynamic Organellar Mapping
Source: Nat Commun. 2023 Aug 29;14:5252. doi: 10.1038/s41467-023-41000-7 (PMC10465578; doi:10.1038/s41467-023-41000-7)
Supplement: Supplementary file 8 — Supplementary Data 5 [file 41467_2023_41000_MOESM8_ESM.zip › AnalysedDatasets_Olsen_FigureS6.json]

{
    "DOM 21 min": {
        "0/1 normalized data": "{\"Original Protein IDs\":{\"0\":\"A0A0B4J2D5;P0DPI2\",\"1\":\"A0AV96\",\"2\":\"A0FGR8-2\",\"3\":\"A0FGR8-6\",\"4\":\"A0PJW6\",\"5\":\"A1L0T0\",\"6\":\"A1X283\",\"7\":\"A2RRP1;A2RRP1-2\",\"8\":\"A2RU67\",\"9\":\"A3KMH1;A3KMH1-3\",\"10\":\"A4D1E9\",\"11\":\"A5A3E0\",\"12\":\"A5PLL7;A5PLL7-2\",\"13\":\"A5YKK6\",\"14\":\"A6NCE7;Q9GZQ8\",\"15\":\"A6NCW0;A8MUK1;C9J2P7;C9JJH3;C9JLJ4;C9JPN9;C9JVI0;D6R901;D6R9N7;D6RA61;D6RBQ6;D6RCP7;D6RJB6;Q0WX57;Q7RTZ2\",\"16\":\"A6NDG6\",\"17\":\"A6NHR9\",\"18\":\"A6NJ78\",\"19\":\"A8MWD9;P62308\",\"20\":\"A8MXV4\",\"21\":\"B0YJ81\",\"22\":\"B1ANS9;B1ANS9-2\",\"23\":\"B7ZAQ6;B7ZAQ6-2;B7ZAQ6-3;P0CG08\",\"24\":\"C4AMC7;Q6VEQ5\",\"25\":\"E9PAV3;E9PAV3-2;Q13765\",\"26\":\"E9PRG8\",\"27\":\"L0R6Q1\",\"28\":\"L0R819\",\"29\":\"L0R8F8\",\"30\":\"O00115;O00115-2\",\"31\":\"O00116\",\"32\":\"O00124;O00124-3\",\"33\":\"O00139-2\",\"34\":\"O00142;O00142-2;O00142-3;O00142-4;O00142-5;O00142-6\",\"35\":\"O00148\",\"36\":\"O00151\",\"37\":\"O00154-4\",\"38\":\"O00159;O00159-3\",\"39\":\"O00161\",\"40\":\"O00165;O00165-2;O00165-5\",\"41\":\"O00178\",\"42\":\"O00186\",\"43\":\"O00193\",\"44\":\"O00203;O00203-3\",\"45\":\"O00217\",\"46\":\"O00220\",\"47\":\"O00231;O00231-2\",\"48\":\"O00232\",\"49\":\"O00264\",\"50\":\"O00291;O00291-3;O00291-4\",\"51\":\"O00299\",\"52\":\"O00303\",\"53\":\"O00308\",\"54\":\"O00330;O00330-3\",\"55\":\"O00400\",\"56\":\"O00401\",\"57\":\"O00410;O00410-3\",\"58\":\"O00411\",\"59\":\"O00422-2\",\"60\":\"O00425\",\"61\":\"O00429;O00429-3\",\"62\":\"O00442;O00442-2\",\"63\":\"O00443\",\"64\":\"O00461\",\"65\":\"O00468-3;O00468-6\",\"66\":\"O00469-2\",\"67\":\"O00471\",\"68\":\"O00483\",\"69\":\"O00487\",\"70\":\"O00499;O00499-10;O00499-11;O00499-2;O00499-3;O00499-4;O00499-5;O00499-6;O00499-7;O00499-8;O00499-9\",\"71\":\"O00505\",\"72\":\"O00541\",\"73\":\"O00560\",\"74\":\"O00566\",\"75\":\"O00567\",\"76\":\"O00571\",\"77\":\"O00592;O00592-2\",\"78\":\"O00622\",\"79\":\"O00629\",\"80\":\"O00712;O00712-4;O00712-5\",\"81\":\"O00743;O00743-2;O00743-3\",\"82\":\"O00750\",\"83\":\"O00754;O00754-2\",\"84\":\"O00764\",\"85\":\"O00767\",\"86\":\"O14521;O14521-2\",\"87\":\"O14530;O14530-2\",\"88\":\"O14545\",\"89\":\"O14548\",\"90\":\"O14561\",\"91\":\"O14562\",\"92\":\"O14578;O14578-3;O14578-4\",\"93\":\"O14579\",\"94\":\"O14617-5\",\"95\":\"O14639;O14639-2;O14639-3;O14639-4;O14639-5;O14639-6\",\"96\":\"O14653;O14653-2\",\"97\":\"O14656\",\"98\":\"O14657\",\"99\":\"O14662;O14662-2;O14662-3;O14662-4;O14662-5\",\"100\":\"O14672\",\"101\":\"O14681\",\"102\":\"O14684\",\"103\":\"O14734\",\"104\":\"O14735;O14735-3\",\"105\":\"O14737\",\"106\":\"O14744;O14744-5\",\"107\":\"O14745\",\"108\":\"O14757;O14757-2;O14757-3\",\"109\":\"O14763;O14763-2\",\"110\":\"O14773\",\"111\":\"O14776;O14776-2\",\"112\":\"O14777\",\"113\":\"O14818\",\"114\":\"O14828\",\"115\":\"O14874;O14874-2;O14874-3\",\"116\":\"O14880\",\"117\":\"O14893;O14893-2;O14893-3\",\"118\":\"O14907\",\"119\":\"O14908\",\"120\":\"O14917\",\"121\":\"O14925\",\"122\":\"O14929\",\"123\":\"O14936;O14936-2;O14936-3;O14936-4;O14936-6\",\"124\":\"O14939;O14939-4\",\"125\":\"O14949\",\"126\":\"O14950;P19105\",\"127\":\"O14964;O14964-2\",\"128\":\"O14965\",\"129\":\"O14966\",\"130\":\"O14974\",\"131\":\"O14975\",\"132\":\"O14979-2;O14979-3\",\"133\":\"O14980\",\"134\":\"O14981\",\"135\":\"O15020;O15020-2\",\"136\":\"O15031\",\"137\":\"O15042;O15042-2\",\"138\":\"O15047\",\"139\":\"O15067\",\"140\":\"O15069\",\"141\":\"O15091;O15091-2;O15091-4\",\"142\":\"O15116\",\"143\":\"O15118\",\"144\":\"O15120;O15120-2\",\"145\":\"O15121\",\"146\":\"O15126\",\"147\":\"O15127\",\"148\":\"O15143\",\"149\":\"O15144\",\"150\":\"O15145\",\"151\":\"O15155\",\"152\":\"O15160;O15160-2\",\"153\":\"O15173;O15173-2\",\"154\":\"O15198;O15198-2;P84022;P84022-2;P84022-3;Q15796;Q15796-2\",\"155\":\"O15212\",\"156\":\"O15213\",\"157\":\"O15226;O15226-2\",\"158\":\"O15228;O15228-2\",\"159\":\"O15230\",\"160\":\"O15234\",\"161\":\"O15235\",\"162\":\"O15258\",\"163\":\"O15260;O15260-2\",\"164\":\"O15269\",\"165\":\"O15270\",\"166\":\"O15294\",\"167\":\"O15305;O15305-2\",\"168\":\"O15344;O15344-2\",\"169\":\"O15347\",\"170\":\"O15355\",\"171\":\"O15357\",\"172\":\"O15371;O15371-2;O15371-3\",\"173\":\"O15372\",\"174\":\"O15381\",\"175\":\"O15382\",\"176\":\"O15397\",\"177\":\"O15400;O15400-2\",\"178\":\"O15427\",\"179\":\"O15431\",\"180\":\"O15439\",\"181\":\"O15446\",\"182\":\"O15460;O15460-2\",\"183\":\"O15498;O15498-2\",\"184\":\"O15504\",\"185\":\"O15511\",\"186\":\"O15533;O15533-3\",\"187\":\"O43143\",\"188\":\"O43148;O43148-2\",\"189\":\"O43156\",\"190\":\"O43159\",\"191\":\"O43169\",\"192\":\"O43172;O43172-2\",\"193\":\"O43175\",\"194\":\"O43181\",\"195\":\"O43237\",\"196\":\"O43242\",\"197\":\"O43251;O43251-10;O43251-2;O43251-5;O43251-6;O43251-8\",\"198\":\"O43264\",\"199\":\"O43290\",\"200\":\"O43292;O43292-2\",\"201\":\"O43324;O43324-2\",\"202\":\"O43390\",\"203\":\"O43395\",\"204\":\"O43396\",\"205\":\"O43399-2;O43399-3;O43399-4\",\"206\":\"O43399;O43399-5;O43399-7\",\"207\":\"O43402\",\"208\":\"O43414;O43414-2;O43414-3\",\"209\":\"O43427;O43427-2\",\"210\":\"O43432;O43432-3\",\"211\":\"O43447\",\"212\":\"O43488\",\"213\":\"O43491\",\"214\":\"O43493;O43493-2;O43493-3;O43493-4;O43493-5\",\"215\":\"O43504\",\"216\":\"O43505\",\"217\":\"O43567\",\"218\":\"O43583\",\"219\":\"O43592\",\"220\":\"O43615\",\"221\":\"O43617\",\"222\":\"O43633\",\"223\":\"O43660;O43660-2\",\"224\":\"O43663;O43663-2;O43663-3;O43663-4\",\"225\":\"O43670-2\",\"226\":\"O43674;O43674-2\",\"227\":\"O43676\",\"228\":\"O43678\",\"229\":\"O43681\",\"230\":\"O43684;O43684-2\",\"231\":\"O43688;O43688-2;O43688-3\",\"232\":\"O43707\",\"233\":\"O43709\",\"234\":\"O43716\",\"235\":\"O43747;O43747-2\",\"236\":\"O43752\",\"237\":\"O43760;O43760-2\",\"238\":\"O43765\",\"239\":\"O43768;O43768-2;O43768-3;O43768-4;O43768-9\",\"240\":\"O43776\",\"241\":\"O43795-2\",\"242\":\"O43808\",\"243\":\"O43809\",\"244\":\"O43813\",\"245\":\"O43815;O43815-2\",\"246\":\"O43818\",\"247\":\"O43819\",\"248\":\"O43823\",\"249\":\"O43837\",\"250\":\"O43852-7\",\"251\":\"O43852;O43852-3\",\"252\":\"O43865;O43865-2\",\"253\":\"O43896\",\"254\":\"O43913;O43913-2\",\"255\":\"O43920\",\"256\":\"O43929\",\"257\":\"O60216\",\"258\":\"O60220\",\"259\":\"O60231\",\"260\":\"O60244\",\"261\":\"O60245;O60245-2\",\"262\":\"O60264\",\"263\":\"O60287\",\"264\":\"O60306\",\"265\":\"O60313-2\",\"266\":\"O60333-3\",\"267\":\"O60337;O60337-5\",\"268\":\"O60341\",\"269\":\"O60353;O60353-2\",\"270\":\"O60427\",\"271\":\"O60437\",\"272\":\"O60443\",\"273\":\"O60488;O60488-2\",\"274\":\"O60493\",\"275\":\"O60499\",\"276\":\"O60503\",\"277\":\"O60506\",\"278\":\"O60506-3\",\"279\":\"O60508\",\"280\":\"O60524;O60524-3;O60524-4;O60524-5\",\"281\":\"O60563\",\"282\":\"O60568\",\"283\":\"O60573\",\"284\":\"O60610;O60610-2;O60610-3\",\"285\":\"O60613\",\"286\":\"O60637;O60637-2;O60637-3\",\"287\":\"O60645\",\"288\":\"O60664;O60664-4\",\"289\":\"O60684\",\"290\":\"O60701;O60701-2;O60701-3\",\"291\":\"O60716;O60716-2;O60716-3;O60716-5\",\"292\":\"O60725\",\"293\":\"O60739\",\"294\":\"O60749\",\"295\":\"O60762\",\"296\":\"O60763;O60763-2\",\"297\":\"O60783\",\"298\":\"O60814;P57053;P58876;P62807;Q5QNW6;Q5QNW6-2;Q93079;Q99877;Q99879;Q99880\",\"299\":\"O60828;O60828-2;O60828-4;O60828-5\",\"300\":\"O60832\",\"301\":\"O60841\",\"302\":\"O60869;O60869-2;O60869-3\",\"303\":\"O60884\",\"304\":\"O60885\",\"305\":\"O60888;O60888-2;O60888-3\",\"306\":\"O60925\",\"307\":\"O60934\",\"308\":\"O75027;O75027-2\",\"309\":\"O75044\",\"310\":\"O75054;O75054-2\",\"311\":\"O75063\",\"312\":\"O75083\",\"313\":\"O75116\",\"314\":\"O75122\",\"315\":\"O75122-3\",\"316\":\"O75127\",\"317\":\"O75128;O75128-2;O75128-3;O75128-6;O75128-7\",\"318\":\"O75131\",\"319\":\"O75144;O75144-2;O75144-3\",\"320\":\"O75146\",\"321\":\"O75150\",\"322\":\"O75152\",\"323\":\"O75153\",\"324\":\"O75165\",\"325\":\"O75175\",\"326\":\"O75179;O75179-2\",\"327\":\"O75190\",\"328\":\"O75208\",\"329\":\"O75223\",\"330\":\"O75251\",\"331\":\"O75306;O75306-2\",\"332\":\"O75323\",\"333\":\"O75340;O75340-2\",\"334\":\"O75347\",\"335\":\"O75348\",\"336\":\"O75351;Q9UN37\",\"337\":\"O75352;O75352-2\",\"338\":\"O75367;O75367-3\",\"339\":\"O75369-8\",\"340\":\"O75379;O75379-2\",\"341\":\"O75380\",\"342\":\"O75381;O75381-2\",\"343\":\"O75382;O75382-2;O75382-3;O75382-4\",\"344\":\"O75390\",\"345\":\"O75391\",\"346\":\"O75394\",\"347\":\"O75396\",\"348\":\"O75400\",\"349\":\"O75431;O75431-2\",\"350\":\"O75436\",\"351\":\"O75438\",\"352\":\"O75439\",\"353\":\"O75448;O75448-2\",\"354\":\"O75462\",\"355\":\"O75475\",\"356\":\"O75477\",\"357\":\"O75489\",\"358\":\"O75494;O75494-2;O75494-3;O75494-4;O75494-5;O75494-6\",\"359\":\"O75521;O75521-2\",\"360\":\"O75530;O75530-2;O75530-3\",\"361\":\"O75531\",\"362\":\"O75533\",\"363\":\"O75534\",\"364\":\"O75569;O75569-2;O75569-3\",\"365\":\"O75592;O75592-2\",\"366\":\"O75600;O75600-2\",\"367\":\"O75607\",\"368\":\"O75608;O75608-2\",\"369\":\"O75616\",\"370\":\"O75643\",\"371\":\"O75648;O75648-2\",\"372\":\"O75683\",\"373\":\"O75691\",\"374\":\"O75694\",\"375\":\"O75695\",\"376\":\"O75717;O75717-2\",\"377\":\"O75718\",\"378\":\"O75746\",\"379\":\"O75781;O75781-2\",\"380\":\"O75787;O75787-2\",\"381\":\"O75794\",\"382\":\"O75815;O75815-2;O75815-3\",\"383\":\"O75817\",\"384\":\"O75818;O75818-2\",\"385\":\"O75821\",\"386\":\"O75822\",\"387\":\"O75844\",\"388\":\"O75874\",\"389\":\"O75879\",\"390\":\"O75880\",\"391\":\"O75886\",\"392\":\"O75909;O75909-1;O75909-4\",\"393\":\"O75911\",\"394\":\"O75915\",\"395\":\"O75934\",\"396\":\"O75935;O75935-3\",\"397\":\"O75937\",\"398\":\"O75940\",\"399\":\"O75947\",\"400\":\"O75955\",\"401\":\"O75964\",\"402\":\"O75976\",\"403\":\"O76003\",\"404\":\"O76021\",\"405\":\"O76024\",\"406\":\"O76031\",\"407\":\"O76070\",\"408\":\"O76071\",\"409\":\"O76094\",\"410\":\"O76095;O76095-2\",\"411\":\"O94760\",\"412\":\"O94763;O94763-2;O94763-3\",\"413\":\"O94776\",\"414\":\"O94804\",\"415\":\"O94822;O94822-3\",\"416\":\"O94826\",\"417\":\"O94842;O94842-2;O94842-3\",\"418\":\"O94855;O94855-2\",\"419\":\"O94874\",\"420\":\"O94875;O94875-11;O94875-9\",\"421\":\"O94880;O94880-2\",\"422\":\"O94886\",\"423\":\"O94901;O94901-5;O94901-8;O94901-9\",\"424\":\"O94905\",\"425\":\"O94906\",\"426\":\"O94913\",\"427\":\"O94919\",\"428\":\"O94925-3\",\"429\":\"O94964;O94964-2\",\"430\":\"O94966;O94966-3;O94966-4;O94966-5;O94966-6;O94966-7\",\"431\":\"O94972;O94972-2;O94972-3\",\"432\":\"O94973;O94973-2\",\"433\":\"O94979\",\"434\":\"O94992\",\"435\":\"O95067\",\"436\":\"O95070\",\"437\":\"O95081\",\"438\":\"O95084;O95084-2\",\"439\":\"O95104;O95104-3\",\"440\":\"O95139\",\"441\":\"O95140\",\"442\":\"O95159\",\"443\":\"O95163\",\"444\":\"O95167\",\"445\":\"O95168;O95168-2\",\"446\":\"O95169;O95169-3\",\"447\":\"O95178\",\"448\":\"O95182\",\"449\":\"O95197-3\",\"450\":\"O95202\",\"451\":\"O95210\",\"452\":\"O95214;O95214-2\",\"453\":\"O95218;O95218-2\",\"454\":\"O95219;O95219-2\",\"455\":\"O95232\",\"456\":\"O95235;O95235-2\",\"457\":\"O95239\",\"458\":\"O95249\",\"459\":\"O95274\",\"460\":\"O95292\",\"461\":\"O95295\",\"462\":\"O95297;O95297-2\",\"463\":\"O95298;O95298-2\",\"464\":\"O95299\",\"465\":\"O95302\",\"466\":\"O95340;O95340-2\",\"467\":\"O95347\",\"468\":\"O95359;O95359-1;O95359-2;O95359-3;O95359-5;O95359-6\",\"469\":\"O95363\",\"470\":\"O95373\",\"471\":\"O95391\",\"472\":\"O95394;O95394-3;O95394-4\",\"473\":\"O95400\",\"474\":\"O95415\",\"475\":\"O95425-2;O95425-4\",\"476\":\"O95433\",\"477\":\"O95453;O95453-2\",\"478\":\"O95456;O95456-2\",\"479\":\"O95466;O95466-2;O95466-3\",\"480\":\"O95470\",\"481\":\"O95486\",\"482\":\"O95487;O95487-2;O95487-3\",\"483\":\"O95562\",\"484\":\"O95563\",\"485\":\"O95571\",\"486\":\"O95573\",\"487\":\"O95602\",\"488\":\"O95619\",\"489\":\"O95628;O95628-10;O95628-2;O95628-3;O95628-4;O95628-6;O95628-7;O95628-8;O95628-9\",\"490\":\"O95633;O95633-2\",\"491\":\"O95672;O95672-2\",\"492\":\"O95674\",\"493\":\"O95684;O95684-2\",\"494\":\"O95714\",\"495\":\"O95716\",\"496\":\"O95721\",\"497\":\"O95747\",\"498\":\"O95757\",\"499\":\"O95758;O95758-1;O95758-2;O95758-4;O95758-5;O95758-6\",\"500\":\"O95777\",\"501\":\"O95782;O95782-2\",\"502\":\"O95793;O95793-2;O95793-3\",\"503\":\"O95816\",\"504\":\"O95817\",\"505\":\"O95819-6\",\"506\":\"O95831\",\"507\":\"O95857\",\"508\":\"O95861;O95861-2;O95861-4\",\"509\":\"O95870\",\"510\":\"O95881\",\"511\":\"O95900\",\"512\":\"O95985;O95985-2;O95985-3\",\"513\":\"O95994\",\"514\":\"O96000\",\"515\":\"O96005\",\"516\":\"O96006\",\"517\":\"O96008\",\"518\":\"O96011;O96011-2\",\"519\":\"O96013\",\"520\":\"O96019\",\"521\":\"P00338;P00338-3\",\"522\":\"P00367\",\"523\":\"P00387;P00387-2;P00387-3\",\"524\":\"P00390;P00390-2;P00390-4\",\"525\":\"P00395\",\"526\":\"P00403\",\"527\":\"P00441\",\"528\":\"P00491\",\"529\":\"P00492\",\"530\":\"P00505\",\"531\":\"P00533\",\"532\":\"P00558\",\"533\":\"P00734\",\"534\":\"P00846\",\"535\":\"P00966\",\"536\":\"P01008\",\"537\":\"P01033\",\"538\":\"P01034\",\"539\":\"P01111\",\"540\":\"P01116-2\",\"541\":\"P01130;P01130-3;P01130-4;P01130-6\",\"542\":\"P01137\",\"543\":\"P01891\",\"544\":\"P02545\",\"545\":\"P02545-2\",\"546\":\"P02649\",\"547\":\"P02656\",\"548\":\"P02749\",\"549\":\"P02765\",\"550\":\"P02768\",\"551\":\"P02786\",\"552\":\"P02788;P02788-2\",\"553\":\"P02794\",\"554\":\"P02795\",\"555\":\"P03886\",\"556\":\"P03891\",\"557\":\"P03905\",\"558\":\"P03915\",\"559\":\"P03928\",\"560\":\"P04004\",\"561\":\"P04040\",\"562\":\"P04062;P04062-2;P04062-4\",\"563\":\"P04075\",\"564\":\"P04080\",\"565\":\"P04083\",\"566\":\"P04114\",\"567\":\"P04156\",\"568\":\"P04179\",\"569\":\"P04181\",\"570\":\"P04222\",\"571\":\"P04264\",\"572\":\"P04406\",\"573\":\"P04632\",\"574\":\"P04792\",\"575\":\"P04818\",\"576\":\"P04843\",\"577\":\"P04844;P04844-2\",\"578\":\"P04899;P04899-2;P04899-3;P04899-5;P04899-6\",\"579\":\"P04920;P04920-2;P04920-3\",\"580\":\"P05023;P05023-4\",\"581\":\"P05026;P05026-2\",\"582\":\"P05067;P05067-9\",\"583\":\"P05114\",\"584\":\"P05141\",\"585\":\"P05161\",\"586\":\"P05187\",\"587\":\"P05198\",\"588\":\"P05362\",\"589\":\"P05386\",\"590\":\"P05387\",\"591\":\"P05388\",\"592\":\"P05455\",\"593\":\"P05549;P05549-5;P05549-6\",\"594\":\"P05556\",\"595\":\"P05783\",\"596\":\"P05787;P05787-2\",\"597\":\"P06213;P06213-2\",\"598\":\"P06241\",\"599\":\"P06280\",\"600\":\"P06454;P06454-2\",\"601\":\"P06493\",\"602\":\"P06576\",\"603\":\"P06703\",\"604\":\"P06730;P06730-2\",\"605\":\"P06733\",\"606\":\"P06744\",\"607\":\"P06748;P06748-2\",\"608\":\"P06753-2\",\"609\":\"P06756;P06756-3\",\"610\":\"P06865\",\"611\":\"P06899;P23527;P33778;Q16778\",\"612\":\"P07099\",\"613\":\"P07108\",\"614\":\"P07195\",\"615\":\"P07199\",\"616\":\"P07237\",\"617\":\"P07339\",\"618\":\"P07355\",\"619\":\"P07437\",\"620\":\"P07602;P07602-2;P07602-3\",\"621\":\"P07686\",\"622\":\"P07711\",\"623\":\"P07737\",\"624\":\"P07741\",\"625\":\"P07814\",\"626\":\"P07858\",\"627\":\"P07900;P07900-2\",\"628\":\"P07910\",\"629\":\"P07910-2\",\"630\":\"P07919\",\"631\":\"P07942\",\"632\":\"P07947\",\"633\":\"P07948-2\",\"634\":\"P07951-2\",\"635\":\"P07954-2\",\"636\":\"P07996;P07996-2\",\"637\":\"P08047\",\"638\":\"P08069\",\"639\":\"P08133;P08133-2\",\"640\":\"P08134\",\"641\":\"P08174;P08174-2;P08174-3;P08174-4;P08174-5;P08174-6;P08174-7\",\"642\":\"P08183;P08183-2\",\"643\":\"P08195\",\"644\":\"P08195-2\",\"645\":\"P08236;P08236-2;P08236-3\",\"646\":\"P08237;P08237-3\",\"647\":\"P08238\",\"648\":\"P08240\",\"649\":\"P08243;P08243-2;P08243-3\",\"650\":\"P08559;P08559-4\",\"651\":\"P08572\",\"652\":\"P08574\",\"653\":\"P08579\",\"654\":\"P08581\",\"655\":\"P08582\",\"656\":\"P08621\",\"657\":\"P08648\",\"658\":\"P08651;P08651-2;P08651-3;P08651-4;P08651-5;P08651-6\",\"659\":\"P08670\",\"660\":\"P08708\",\"661\":\"P08729\",\"662\":\"P08754\",\"663\":\"P08758\",\"664\":\"P08865\",\"665\":\"P08962;P08962-2;P08962-3\",\"666\":\"P09001\",\"667\":\"P09012\",\"668\":\"P09038;P09038-1;P09038-2;P09038-3\",\"669\":\"P09110\",\"670\":\"P09132\",\"671\":\"P09234\",\"672\":\"P09382\",\"673\":\"P09417\",\"674\":\"P09429\",\"675\":\"P09493-5\",\"676\":\"P09496-2\",\"677\":\"P09497;P09497-2\",\"678\":\"P09525\",\"679\":\"P09543;P09543-2\",\"680\":\"P09601\",\"681\":\"P09622\",\"682\":\"P09651\",\"683\":\"P09661\",\"684\":\"P09669\",\"685\":\"P09874\",\"686\":\"P09884\",\"687\":\"P09914;P09914-2;Q5T764\",\"688\":\"P09923\",\"689\":\"P09960;P09960-2\",\"690\":\"P09972\",\"691\":\"P0C0S5;Q71UI9\",\"692\":\"P0C7P0\",\"693\":\"P0CW18\",\"694\":\"P0DI81;P0DI81-3;P0DI82\",\"695\":\"P0DI83\",\"696\":\"P0DJ07\",\"697\":\"P0DMV8;P0DMV9\",\"698\":\"P0DN76;Q01081\",\"699\":\"P0DN79;P35520;P35520-2\",\"700\":\"P0DP23;P0DP24;P0DP25\",\"701\":\"P0DP91\",\"702\":\"P0DPB6\",\"703\":\"P10109\",\"704\":\"P10253\",\"705\":\"P10301\",\"706\":\"P10316\",\"707\":\"P10412\",\"708\":\"P10515\",\"709\":\"P10586;P10586-2\",\"710\":\"P10599\",\"711\":\"P10606\",\"712\":\"P10619;P10619-2\",\"713\":\"P10620;P10620-2\",\"714\":\"P10644;P10644-2\",\"715\":\"P10809\",\"716\":\"P10909;P10909-2;P10909-4;P10909-5;P10909-6\",\"717\":\"P11021\",\"718\":\"P11047\",\"719\":\"P11117\",\"720\":\"P11142\",\"721\":\"P11166\",\"722\":\"P11169\",\"723\":\"P11171;P11171-2\",\"724\":\"P11172;P11172-3\",\"725\":\"P11177\",\"726\":\"P11182\",\"727\":\"P11216\",\"728\":\"P11233\",\"729\":\"P11234;P11234-2;P11234-3\",\"730\":\"P11279\",\"731\":\"P11310;P11310-2\",\"732\":\"P11387\",\"733\":\"P11388;P11388-2;P11388-3;P11388-4\",\"734\":\"P11413;P11413-2\",\"735\":\"P11498\",\"736\":\"P11532-5;P11532-6\",\"737\":\"P11586\",\"738\":\"P11717\",\"739\":\"P11766\",\"740\":\"P11908;P11908-2\",\"741\":\"P11940\",\"742\":\"P12004\",\"743\":\"P12074\",\"744\":\"P12081;P12081-4\",\"745\":\"P12235\",\"746\":\"P12236\",\"747\":\"P12259\",\"748\":\"P12268\",\"749\":\"P12270\",\"750\":\"P12277\",\"751\":\"P12429\",\"752\":\"P12694\",\"753\":\"P12814\",\"754\":\"P12956\",\"755\":\"P13010\",\"756\":\"P13073\",\"757\":\"P13284\",\"758\":\"P13473;P13473-2;P13473-3\",\"759\":\"P13489\",\"760\":\"P13498\",\"761\":\"P13639\",\"762\":\"P13645\",\"763\":\"P13646\",\"764\":\"P13667\",\"765\":\"P13674\",\"766\":\"P13693\",\"767\":\"P13797\",\"768\":\"P13804\",\"769\":\"P13807;P13807-2\",\"770\":\"P13861;P13861-2\",\"771\":\"P13984\",\"772\":\"P13987;P13987-2\",\"773\":\"P13995\",\"774\":\"P14174\",\"775\":\"P14209\",\"776\":\"P14314;P14314-2\",\"777\":\"P14324;P14324-2\",\"778\":\"P14406\",\"779\":\"P14550\",\"780\":\"P14618\",\"781\":\"P14625\",\"782\":\"P14635;P14635-2\",\"783\":\"P14678;P14678-2;P14678-3;P63162;P63162-2\",\"784\":\"P14735\",\"785\":\"P14854\",\"786\":\"P14866\",\"787\":\"P14868\",\"788\":\"P14923\",\"789\":\"P14927\",\"790\":\"P15121\",\"791\":\"P15151;P15151-2;P15151-3\",\"792\":\"P15170-2;P15170-3\",\"793\":\"P15291;P15291-2\",\"794\":\"P15311\",\"795\":\"P15328\",\"796\":\"P15374\",\"797\":\"P15529-2;P15529-3;P15529-4;P15529-5;P15529-6;P15529-7\",\"798\":\"P15531;P15531-2\",\"799\":\"P15559;P15559-2\",\"800\":\"P15586\",\"801\":\"P15822\",\"802\":\"P15848;P15848-2\",\"803\":\"P15880\",\"804\":\"P15924\",\"805\":\"P15954\",\"806\":\"P16035\",\"807\":\"P16066\",\"808\":\"P16070;P16070-10;P16070-11;P16070-12;P16070-13;P16070-14;P16070-16;P16070-17;P16070-18;P16070-3;P16070-4;P16070-5;P16070-6;P16070-7;P16070-8\",\"809\":\"P16083\",\"810\":\"P16152\",\"811\":\"P16220;P16220-2\",\"812\":\"P16278;P16278-3\",\"813\":\"P16298;P16298-2;P16298-3;P16298-4;Q08209;Q08209-2;Q08209-3;Q08209-5\",\"814\":\"P16333\",\"815\":\"P16401\",\"816\":\"P16403\",\"817\":\"P16435\",\"818\":\"P16615\",\"819\":\"P16949;P16949-2\",\"820\":\"P16989\",\"821\":\"P17096\",\"822\":\"P17096-2\",\"823\":\"P17152\",\"824\":\"P17174;P17174-2\",\"825\":\"P17301\",\"826\":\"P17342;P17342-2\",\"827\":\"P17480;P17480-2\",\"828\":\"P17535\",\"829\":\"P17544-2;P17544-4;P17544-6\",\"830\":\"P17568\",\"831\":\"P17612;P17612-2\",\"832\":\"P17655\",\"833\":\"P17706;P17706-2;P17706-3\",\"834\":\"P17812\",\"835\":\"P17844\",\"836\":\"P17858\",\"837\":\"P17931\",\"838\":\"P17980\",\"839\":\"P17987\",\"840\":\"P18031\",\"841\":\"P18077\",\"842\":\"P18084\",\"843\":\"P18085\",\"844\":\"P18124\",\"845\":\"P18206;P18206-2\",\"846\":\"P18463;P30462\",\"847\":\"P18583-5\",\"848\":\"P18615\",\"849\":\"P18621;P18621-3\",\"850\":\"P18669\",\"851\":\"P18754;P18754-2\",\"852\":\"P18827\",\"853\":\"P18859;P18859-2\",\"854\":\"P18887\",\"855\":\"P19256;P19256-2;P19256-3\",\"856\":\"P19338\",\"857\":\"P19387\",\"858\":\"P19388\",\"859\":\"P19404\",\"860\":\"P19447\",\"861\":\"P19525\",\"862\":\"P19623\",\"863\":\"P19784\",\"864\":\"P20020;P20020-1;P20020-4;P20020-6\",\"865\":\"P20042\",\"866\":\"P20073;P20073-2\",\"867\":\"P20290\",\"868\":\"P20338\",\"869\":\"P20339;P20339-2\",\"870\":\"P20340-2\",\"871\":\"P20585\",\"872\":\"P20618\",\"873\":\"P20645\",\"874\":\"P20674\",\"875\":\"P20700\",\"876\":\"P20810;P20810-10;P20810-4;P20810-6;P20810-7;P20810-8;P20810-9\",\"877\":\"P20851;P20851-2\",\"878\":\"P20908\",\"879\":\"P20962\",\"880\":\"P21127;P21127-10;P21127-12;P21127-2;P21127-3;P21127-4;P21127-5;P21127-6;P21127-8;P21127-9;Q9UQ88;Q9UQ88-10;Q9UQ88-2;Q9UQ88-3;Q9UQ88-4;Q9UQ88-5\",\"881\":\"P21266\",\"882\":\"P21281\",\"883\":\"P21283\",\"884\":\"P21291\",\"885\":\"P21333;P21333-2\",\"886\":\"P21359;P21359-2;P21359-6\",\"887\":\"P21399\",\"888\":\"P21583;P21583-2;P21583-3\",\"889\":\"P21796\",\"890\":\"P21912\",\"891\":\"P21926\",\"892\":\"P21953\",\"893\":\"P21964;P21964-2\",\"894\":\"P22033\",\"895\":\"P22059\",\"896\":\"P22061;P22061-2\",\"897\":\"P22087\",\"898\":\"P22102\",\"899\":\"P22234\",\"900\":\"P22307;P22307-4;P22307-7;P22307-8\",\"901\":\"P22314;P22314-2\",\"902\":\"P22392-2\",\"903\":\"P22570;P22570-2;P22570-3;P22570-7\",\"904\":\"P22626\",\"905\":\"P22695\",\"906\":\"P22830;P22830-2\",\"907\":\"P23142;P23142-2;P23142-3;P23142-4\",\"908\":\"P23193\",\"909\":\"P23229;P23229-2;P23229-3;P23229-4;P23229-5;P23229-6;P23229-9\",\"910\":\"P23246\",\"911\":\"P23258\",\"912\":\"P23284\",\"913\":\"P23368\",\"914\":\"P23381\",\"915\":\"P23396\",\"916\":\"P23434\",\"917\":\"P23458\",\"918\":\"P23526\",\"919\":\"P23528\",\"920\":\"P23588\",\"921\":\"P23634;P23634-2;P23634-3;P23634-4;P23634-5;P23634-6;P23634-7;P23634-8\",\"922\":\"P23786\",\"923\":\"P23919\",\"924\":\"P23921\",\"925\":\"P24534\",\"926\":\"P24539\",\"927\":\"P24666\",\"928\":\"P24752\",\"929\":\"P24928\",\"930\":\"P24941\",\"931\":\"P25205\",\"932\":\"P25325;P25325-2\",\"933\":\"P25391\",\"934\":\"P25398\",\"935\":\"P25445;P25445-6\",\"936\":\"P25490\",\"937\":\"P25685\",\"938\":\"P25705\",\"939\":\"P25786;P25786-2\",\"940\":\"P25787\",\"941\":\"P25788;P25788-2\",\"942\":\"P25789\",\"943\":\"P25815\",\"944\":\"P26006;P26006-1\",\"945\":\"P26038\",\"946\":\"P26196\",\"947\":\"P26232;P26232-2;P26232-5\",\"948\":\"P26358\",\"949\":\"P26368;P26368-2\",\"950\":\"P26373\",\"951\":\"P26440\",\"952\":\"P26447\",\"953\":\"P26583\",\"954\":\"P26599;P26599-2;P26599-3\",\"955\":\"P26639\",\"956\":\"P26640\",\"957\":\"P26641\",\"958\":\"P26885\",\"959\":\"P27105\",\"960\":\"P27144\",\"961\":\"P27348\",\"962\":\"P27448;P27448-2;P27448-3;P27448-4;P27448-8\",\"963\":\"P27449\",\"964\":\"P27635\",\"965\":\"P27694\",\"966\":\"P27695\",\"967\":\"P27708\",\"968\":\"P27797\",\"969\":\"P27816\",\"970\":\"P27816-4\",\"971\":\"P27816-5\",\"972\":\"P27824;P27824-2\",\"973\":\"P28066\",\"974\":\"P28070\",\"975\":\"P28072\",\"976\":\"P28074\",\"977\":\"P28288\",\"978\":\"P28290;P28290-2\",\"979\":\"P28331;P28331-2\",\"980\":\"P28340\",\"981\":\"P28370;P28370-2\",\"982\":\"P28482\",\"983\":\"P28799\",\"984\":\"P28838;P28838-2\",\"985\":\"P29083\",\"986\":\"P29084\",\"987\":\"P29144\",\"988\":\"P29317\",\"989\":\"P29353;P29353-2;P29353-3;P29353-6;P29353-7\",\"990\":\"P29372;P29372-2;P29372-4;P29372-5\",\"991\":\"P29373\",\"992\":\"P29401;P29401-2\",\"993\":\"P29558;P29558-2\",\"994\":\"P29692\",\"995\":\"P29692-2\",\"996\":\"P29692-3\",\"997\":\"P29966\",\"998\":\"P29992\",\"999\":\"P30040\",\"1000\":\"P30041\",\"1001\":\"P30043\",\"1002\":\"P30044;P30044-2\",\"1003\":\"P30046\",\"1004\":\"P30048;P30048-2\",\"1005\":\"P30049\",\"1006\":\"P30050\",\"1007\":\"P30084\",\"1008\":\"P30085;P30085-3\",\"1009\":\"P30086\",\"1010\":\"P30101\",\"1011\":\"P30153\",\"1012\":\"P30260;P30260-2\",\"1013\":\"P30405\",\"1014\":\"P30419\",\"1015\":\"P30508\",\"1016\":\"P30519\",\"1017\":\"P30520\",\"1018\":\"P30530;P30530-2\",\"1019\":\"P30533\",\"1020\":\"P30536\",\"1021\":\"P30622;P30622-1;P30622-2\",\"1022\":\"P30626;P30626-2;P30626-3\",\"1023\":\"P30740;P30740-2\",\"1024\":\"P30825\",\"1025\":\"P30837\",\"1026\":\"P30876\",\"1027\":\"P31040\",\"1028\":\"P31153\",\"1029\":\"P31327;P31327-3\",\"1030\":\"P31431;P31431-2\",\"1031\":\"P31483\",\"1032\":\"P31641;P31641-2\",\"1033\":\"P31689\",\"1034\":\"P31930\",\"1035\":\"P31937\",\"1036\":\"P31939;P31939-2\",\"1037\":\"P31942;P31942-2\",\"1038\":\"P31943\",\"1039\":\"P31946;P31946-2\",\"1040\":\"P31947\",\"1041\":\"P31948;P31948-2\",\"1042\":\"P31949\",\"1043\":\"P32004-2;P32004-3\",\"1044\":\"P32119\",\"1045\":\"P32121;P32121-2;P32121-3;P32121-4;P32121-5\",\"1046\":\"P32189;P32189-1;P32189-2;P32189-4\",\"1047\":\"P32322\",\"1048\":\"P32754;P32754-2\",\"1049\":\"P32926\",\"1050\":\"P32969\",\"1051\":\"P32970\",\"1052\":\"P33176\",\"1053\":\"P33240;P33240-2\",\"1054\":\"P33316\",\"1055\":\"P33527;P33527-3;P33527-4;P33527-7\",\"1056\":\"P33552\",\"1057\":\"P33897\",\"1058\":\"P33981;P33981-2\",\"1059\":\"P33991\",\"1060\":\"P33992\",\"1061\":\"P33993\",\"1062\":\"P34741\",\"1063\":\"P34896;P34896-2\",\"1064\":\"P34897;P34897-3\",\"1065\":\"P34932\",\"1066\":\"P35052\",\"1067\":\"P35221\",\"1068\":\"P35222\",\"1069\":\"P35232\",\"1070\":\"P35237\",\"1071\":\"P35241;P35241-5\",\"1072\":\"P35244\",\"1073\":\"P35249\",\"1074\":\"P35250\",\"1075\":\"P35251;P35251-2\",\"1076\":\"P35268\",\"1077\":\"P35269\",\"1078\":\"P35270\",\"1079\":\"P35527\",\"1080\":\"P35573\",\"1081\":\"P35579\",\"1082\":\"P35580;P35580-2;P35580-3;P35580-4;P35580-5\",\"1083\":\"P35606\",\"1084\":\"P35610\",\"1085\":\"P35611;P35611-2;P35611-3;P35611-6\",\"1086\":\"P35613;P35613-2;P35613-4\",\"1087\":\"P35625\",\"1088\":\"P35637;P35637-2\",\"1089\":\"P35658;P35658-2;P35658-3;P35658-4\",\"1090\":\"P35659\",\"1091\":\"P35908\",\"1092\":\"P35914\",\"1093\":\"P35998\",\"1094\":\"P36405\",\"1095\":\"P36507\",\"1096\":\"P36542\",\"1097\":\"P36543\",\"1098\":\"P36551\",\"1099\":\"P36578\",\"1100\":\"P36776;P36776-2\",\"1101\":\"P36871\",\"1102\":\"P36873;P36873-2\",\"1103\":\"P36897;P36897-2\",\"1104\":\"P36915;P36915-2\",\"1105\":\"P36941;P36941-2\",\"1106\":\"P36952\",\"1107\":\"P36954\",\"1108\":\"P36957\",\"1109\":\"P36969;P36969-2\",\"1110\":\"P37108\",\"1111\":\"P37198\",\"1112\":\"P37235\",\"1113\":\"P37268\",\"1114\":\"P37802\",\"1115\":\"P37837\",\"1116\":\"P38117\",\"1117\":\"P38159\",\"1118\":\"P38432\",\"1119\":\"P38435\",\"1120\":\"P38570\",\"1121\":\"P38571;P38571-2\",\"1122\":\"P38606;P38606-2\",\"1123\":\"P38646\",\"1124\":\"P38919\",\"1125\":\"P39019\",\"1126\":\"P39023\",\"1127\":\"P39656\",\"1128\":\"P39687\",\"1129\":\"P39748\",\"1130\":\"P39880-9;Q13948;Q13948-10\",\"1131\":\"P39880;P39880-2;P39880-3\",\"1132\":\"P40121;P40121-2\",\"1133\":\"P40222\",\"1134\":\"P40227\",\"1135\":\"P40261\",\"1136\":\"P40429\",\"1137\":\"P40616;P40616-2\",\"1138\":\"P40692\",\"1139\":\"P40763;P40763-2;P40763-3\",\"1140\":\"P40818\",\"1141\":\"P40855\",\"1142\":\"P40925;P40925-3\",\"1143\":\"P40926\",\"1144\":\"P40937\",\"1145\":\"P40938\",\"1146\":\"P40939\",\"1147\":\"P41091\",\"1148\":\"P41214\",\"1149\":\"P41221;P41221-2\",\"1150\":\"P41223\",\"1151\":\"P41227\",\"1152\":\"P41236;Q6NXS1\",\"1153\":\"P41240\",\"1154\":\"P41247\",\"1155\":\"P41250\",\"1156\":\"P41252\",\"1157\":\"P41273\",\"1158\":\"P41440\",\"1159\":\"P41567\",\"1160\":\"P41743\",\"1161\":\"P42025\",\"1162\":\"P42126;P42126-2\",\"1163\":\"P42166\",\"1164\":\"P42167\",\"1165\":\"P42224;P42224-2\",\"1166\":\"P42285\",\"1167\":\"P42338\",\"1168\":\"P42345\",\"1169\":\"P42677\",\"1170\":\"P42695\",\"1171\":\"P42696\",\"1172\":\"P42702\",\"1173\":\"P42704\",\"1174\":\"P42765\",\"1175\":\"P42766\",\"1176\":\"P42771;P42771-4\",\"1177\":\"P42785\",\"1178\":\"P42892;P42892-3;P42892-4\",\"1179\":\"P43003;P43003-2\",\"1180\":\"P43007\",\"1181\":\"P43034\",\"1182\":\"P43121\",\"1183\":\"P43243\",\"1184\":\"P43246\",\"1185\":\"P43304\",\"1186\":\"P43307\",\"1187\":\"P43353\",\"1188\":\"P43487;P43487-2\",\"1189\":\"P43490\",\"1190\":\"P43686\",\"1191\":\"P43897\",\"1192\":\"P45877\",\"1193\":\"P45880\",\"1194\":\"P45954\",\"1195\":\"P45973\",\"1196\":\"P45974;P45974-2\",\"1197\":\"P46013\",\"1198\":\"P46013-2\",\"1199\":\"P46060\",\"1200\":\"P46063\",\"1201\":\"P46087;P46087-4\",\"1202\":\"P46108;P46108-2\",\"1203\":\"P46109\",\"1204\":\"P46199\",\"1205\":\"P46379;P46379-2;P46379-3;P46379-4;P46379-5\",\"1206\":\"P46459\",\"1207\":\"P46776\",\"1208\":\"P46777\",\"1209\":\"P46778\",\"1210\":\"P46779;P46779-2;P46779-3\",\"1211\":\"P46781\",\"1212\":\"P46782\",\"1213\":\"P46783\",\"1214\":\"P46926;P46926-2\",\"1215\":\"P46937;P46937-2;P46937-3;P46937-5;P46937-6;P46937-7;P46937-8;P46937-9\",\"1216\":\"P46939\",\"1217\":\"P46940\",\"1218\":\"P46976;P46976-2\",\"1219\":\"P46977\",\"1220\":\"P47755\",\"1221\":\"P47756-2\",\"1222\":\"P47813\",\"1223\":\"P47897\",\"1224\":\"P47914\",\"1225\":\"P47985\",\"1226\":\"P48047\",\"1227\":\"P48059-2\",\"1228\":\"P48067;P48067-2;P48067-3\",\"1229\":\"P48426;P48426-2\",\"1230\":\"P48444\",\"1231\":\"P48449\",\"1232\":\"P48507;P48507-2\",\"1233\":\"P48509\",\"1234\":\"P48556\",\"1235\":\"P48634\",\"1236\":\"P48637;P48637-2\",\"1237\":\"P48643\",\"1238\":\"P48651\",\"1239\":\"P48681\",\"1240\":\"P48723\",\"1241\":\"P48729\",\"1242\":\"P48730;P48730-2\",\"1243\":\"P48735\",\"1244\":\"P48739;P48739-2;P48739-3\",\"1245\":\"P48960;P48960-2;P48960-3\",\"1246\":\"P49005\",\"1247\":\"P49006\",\"1248\":\"P49189\",\"1249\":\"P49207\",\"1250\":\"P49257\",\"1251\":\"P49321\",\"1252\":\"P49327\",\"1253\":\"P49368\",\"1254\":\"P49406\",\"1255\":\"P49407;P49407-2\",\"1256\":\"P49411\",\"1257\":\"P49419-2\",\"1258\":\"P49454\",\"1259\":\"P49458\",\"1260\":\"P49459\",\"1261\":\"P49588;P49588-2\",\"1262\":\"P49589-3\",\"1263\":\"P49590;P49590-2\",\"1264\":\"P49591\",\"1265\":\"P49593\",\"1266\":\"P49642\",\"1267\":\"P49720\",\"1268\":\"P49721\",\"1269\":\"P49736\",\"1270\":\"P49748;P49748-3\",\"1271\":\"P49750\",\"1272\":\"P49755\",\"1273\":\"P49756\",\"1274\":\"P49757;P49757-3\",\"1275\":\"P49761;P49761-1\",\"1276\":\"P49768;P49768-2;P49768-7\",\"1277\":\"P49770\",\"1278\":\"P49773\",\"1279\":\"P49790\",\"1280\":\"P49792\",\"1281\":\"P49815;P49815-2;P49815-3;P49815-4;P49815-5;P49815-6;P49815-7\",\"1282\":\"P49821;P49821-2\",\"1283\":\"P49841;P49841-2\",\"1284\":\"P49848;P49848-3;P49848-4\",\"1285\":\"P49903\",\"1286\":\"P49915;P49915-2\",\"1287\":\"P49916;P49916-3\",\"1288\":\"P49959\",\"1289\":\"P50148\",\"1290\":\"P50213\",\"1291\":\"P50238\",\"1292\":\"P50336\",\"1293\":\"P50395\",\"1294\":\"P50402\",\"1295\":\"P50416\",\"1296\":\"P50443\",\"1297\":\"P50454\",\"1298\":\"P50502\",\"1299\":\"P50552\",\"1300\":\"P50570;P50570-4;P50570-5\",\"1301\":\"P50579\",\"1302\":\"P50613\",\"1303\":\"P50616\",\"1304\":\"P50750;P50750-2\",\"1305\":\"P50851;P50851-2\",\"1306\":\"P50895\",\"1307\":\"P50897\",\"1308\":\"P50914\",\"1309\":\"P50990\",\"1310\":\"P50991\",\"1311\":\"P50993\",\"1312\":\"P50995;P50995-2\",\"1313\":\"P51003;P51003-2;Q9BWT3;Q9BWT3-2\",\"1314\":\"P51114\",\"1315\":\"P51116\",\"1316\":\"P51148;P51148-2\",\"1317\":\"P51149\",\"1318\":\"P51151\",\"1319\":\"P51153\",\"1320\":\"P51159;P51159-2\",\"1321\":\"P51397\",\"1322\":\"P51398;P51398-2;P51398-3\",\"1323\":\"P51511\",\"1324\":\"P51532;P51532-2;P51532-3;P51532-4;P51532-5\",\"1325\":\"P51553;P51553-2\",\"1326\":\"P51571\",\"1327\":\"P51572;P51572-2\",\"1328\":\"P51587\",\"1329\":\"P51610;P51610-2\",\"1330\":\"P51636;P51636-2\",\"1331\":\"P51648;P51648-2\",\"1332\":\"P51649;P51649-2\",\"1333\":\"P51659\",\"1334\":\"P51665\",\"1335\":\"P51798;P51798-2\",\"1336\":\"P51808\",\"1337\":\"P51809\",\"1338\":\"P51858\",\"1339\":\"P51946\",\"1340\":\"P51965;P51965-2\",\"1341\":\"P51970\",\"1342\":\"P51991\",\"1343\":\"P52209;P52209-2\",\"1344\":\"P52272;P52272-2\",\"1345\":\"P52292\",\"1346\":\"P52294\",\"1347\":\"P52298\",\"1348\":\"P52434\",\"1349\":\"P52565\",\"1350\":\"P52594;P52594-2;P52594-3;P52594-4\",\"1351\":\"P52597\",\"1352\":\"P52701\",\"1353\":\"P52732\",\"1354\":\"P52756\",\"1355\":\"P52758\",\"1356\":\"P52788;P52788-2\",\"1357\":\"P52789\",\"1358\":\"P52815\",\"1359\":\"P52888\",\"1360\":\"P52907\",\"1361\":\"P52943\",\"1362\":\"P52948;P52948-5;P52948-6\",\"1363\":\"P53004\",\"1364\":\"P53007\",\"1365\":\"P53041\",\"1366\":\"P53350\",\"1367\":\"P53367\",\"1368\":\"P53396\",\"1369\":\"P53582\",\"1370\":\"P53597\",\"1371\":\"P53611\",\"1372\":\"P53618\",\"1373\":\"P53621;P53621-2\",\"1374\":\"P53634\",\"1375\":\"P53680\",\"1376\":\"P53701\",\"1377\":\"P53985\",\"1378\":\"P53990;P53990-2;P53990-4;P53990-5\",\"1379\":\"P53992\",\"1380\":\"P53999\",\"1381\":\"P54136\",\"1382\":\"P54278\",\"1383\":\"P54577\",\"1384\":\"P54578;P54578-2;P54578-3\",\"1385\":\"P54619;P54619-2;P54619-3\",\"1386\":\"P54709\",\"1387\":\"P54727\",\"1388\":\"P54760\",\"1389\":\"P54802\",\"1390\":\"P54819;P54819-2\",\"1391\":\"P54826\",\"1392\":\"P54852\",\"1393\":\"P54886\",\"1394\":\"P54920\",\"1395\":\"P55010\",\"1396\":\"P55011;P55011-3\",\"1397\":\"P55017;P55017-2;P55017-3\",\"1398\":\"P55036\",\"1399\":\"P55039\",\"1400\":\"P55060;P55060-3\",\"1401\":\"P55061;P55061-2\",\"1402\":\"P55072\",\"1403\":\"P55081\",\"1404\":\"P55084;P55084-2\",\"1405\":\"P55145\",\"1406\":\"P55209;P55209-2\",\"1407\":\"P55263;P55263-2;P55263-3;P55263-4\",\"1408\":\"P55265;P55265-4\",\"1409\":\"P55327;P55327-2;P55327-3;P55327-4;P55327-5;P55327-6;P55327-7\",\"1410\":\"P55735\",\"1411\":\"P55769\",\"1412\":\"P55786\",\"1413\":\"P55795\",\"1414\":\"P55809\",\"1415\":\"P55884;P55884-2\",\"1416\":\"P55957;P55957-2\",\"1417\":\"P56134;P56134-3\",\"1418\":\"P56181-2\",\"1419\":\"P56182\",\"1420\":\"P56192\",\"1421\":\"P56199\",\"1422\":\"P56211\",\"1423\":\"P56270;P56270-2;P56270-3\",\"1424\":\"P56378\",\"1425\":\"P56381;Q5VTU8\",\"1426\":\"P56385\",\"1427\":\"P56537\",\"1428\":\"P56545;P56545-2;P56545-3\",\"1429\":\"P56556\",\"1430\":\"P56589\",\"1431\":\"P56937;P56937-3\",\"1432\":\"P56945;P56945-3\",\"1433\":\"P57076\",\"1434\":\"P57088\",\"1435\":\"P57105\",\"1436\":\"P57678\",\"1437\":\"P57737-3;Q9Y3D7\",\"1438\":\"P57740\",\"1439\":\"P57772\",\"1440\":\"P58107\",\"1441\":\"P58511\",\"1442\":\"P58546\",\"1443\":\"P58557\",\"1444\":\"P59998;P59998-3\",\"1445\":\"P60033\",\"1446\":\"P60059\",\"1447\":\"P60174;P60174-1\",\"1448\":\"P60228\",\"1449\":\"P60468\",\"1450\":\"P60520\",\"1451\":\"P60602\",\"1452\":\"P60604;P60604-2\",\"1453\":\"P60660;P60660-2\",\"1454\":\"P60709\",\"1455\":\"P60842\",\"1456\":\"P60866;P60866-2\",\"1457\":\"P60880;P60880-2\",\"1458\":\"P60891\",\"1459\":\"P60900\",\"1460\":\"P60903\",\"1461\":\"P60953\",\"1462\":\"P60981\",\"1463\":\"P61006\",\"1464\":\"P61009\",\"1465\":\"P61011\",\"1466\":\"P61019\",\"1467\":\"P61020\",\"1468\":\"P61024\",\"1469\":\"P61026\",\"1470\":\"P61073;P61073-2\",\"1471\":\"P61077;P61077-2;P61077-3;P62837;P62837-2\",\"1472\":\"P61081\",\"1473\":\"P61088\",\"1474\":\"P61106\",\"1475\":\"P61158\",\"1476\":\"P61160\",\"1477\":\"P61163\",\"1478\":\"P61165\",\"1479\":\"P61201;P61201-2\",\"1480\":\"P61204;P84077\",\"1481\":\"P61221\",\"1482\":\"P61224\",\"1483\":\"P61225\",\"1484\":\"P61247\",\"1485\":\"P61254\",\"1486\":\"P61289;P61289-2;P61289-3\",\"1487\":\"P61313\",\"1488\":\"P61326\",\"1489\":\"P61353\",\"1490\":\"P61421\",\"1491\":\"P61513\",\"1492\":\"P61586\",\"1493\":\"P61599\",\"1494\":\"P61604\",\"1495\":\"P61619\",\"1496\":\"P61758;P61758-2\",\"1497\":\"P61764;P61764-2\",\"1498\":\"P61769\",\"1499\":\"P61803\",\"1500\":\"P61916\",\"1501\":\"P61923\",\"1502\":\"P61927\",\"1503\":\"P61956;P61956-2\",\"1504\":\"P61960\",\"1505\":\"P61962\",\"1506\":\"P61964\",\"1507\":\"P61966\",\"1508\":\"P61968\",\"1509\":\"P61970\",\"1510\":\"P61978-2\",\"1511\":\"P61978-3\",\"1512\":\"P61981\",\"1513\":\"P62070;P62070-4\",\"1514\":\"P62072\",\"1515\":\"P62081\",\"1516\":\"P62136\",\"1517\":\"P62140\",\"1518\":\"P62166;P62166-2\",\"1519\":\"P62191\",\"1520\":\"P62195\",\"1521\":\"P62241\",\"1522\":\"P62244\",\"1523\":\"P62249\",\"1524\":\"P62258\",\"1525\":\"P62263\",\"1526\":\"P62266\",\"1527\":\"P62269\",\"1528\":\"P62273\",\"1529\":\"P62277\",\"1530\":\"P62280\",\"1531\":\"P62304\",\"1532\":\"P62306\",\"1533\":\"P62310\",\"1534\":\"P62312\",\"1535\":\"P62314\",\"1536\":\"P62316\",\"1537\":\"P62318;P62318-2\",\"1538\":\"P62328\",\"1539\":\"P62330\",\"1540\":\"P62333\",\"1541\":\"P62424\",\"1542\":\"P62495\",\"1543\":\"P62633-4;P62633-8\",\"1544\":\"P62633;P62633-2\",\"1545\":\"P62701\",\"1546\":\"P62736;P63267\",\"1547\":\"P62745\",\"1548\":\"P62750\",\"1549\":\"P62753\",\"1550\":\"P62805\",\"1551\":\"P62820\",\"1552\":\"P62826\",\"1553\":\"P62829\",\"1554\":\"P62834\",\"1555\":\"P62841\",\"1556\":\"P62847;P62847-2;P62847-3;P62847-4\",\"1557\":\"P62851\",\"1558\":\"P62854\",\"1559\":\"P62857\",\"1560\":\"P62861\",\"1561\":\"P62873\",\"1562\":\"P62875\",\"1563\":\"P62877\",\"1564\":\"P62879\",\"1565\":\"P62888\",\"1566\":\"P62891;Q59GN2\",\"1567\":\"P62899\",\"1568\":\"P62906\",\"1569\":\"P62910\",\"1570\":\"P62913;P62913-2\",\"1571\":\"P62917\",\"1572\":\"P62937\",\"1573\":\"P62942\",\"1574\":\"P62979\",\"1575\":\"P62993\",\"1576\":\"P62995\",\"1577\":\"P63000;P63000-2\",\"1578\":\"P63010;P63010-2\",\"1579\":\"P63027\",\"1580\":\"P63092-2;Q5JWF2-2\",\"1581\":\"P63092;P63092-4;Q5JWF2\",\"1582\":\"P63096;P63096-2\",\"1583\":\"P63098\",\"1584\":\"P63104\",\"1585\":\"P63151;P63151-2\",\"1586\":\"P63165\",\"1587\":\"P63167\",\"1588\":\"P63172\",\"1589\":\"P63173\",\"1590\":\"P63208\",\"1591\":\"P63218\",\"1592\":\"P63220\",\"1593\":\"P63241\",\"1594\":\"P63244\",\"1595\":\"P63261\",\"1596\":\"P63279\",\"1597\":\"P63313\",\"1598\":\"P67775\",\"1599\":\"P67809\",\"1600\":\"P67812;P67812-3;P67812-4\",\"1601\":\"P67870\",\"1602\":\"P67936\",\"1603\":\"P68036;P68036-2;P68036-3\",\"1604\":\"P68104\",\"1605\":\"P68363\",\"1606\":\"P68366;P68366-2\",\"1607\":\"P68371\",\"1608\":\"P68400\",\"1609\":\"P68402\",\"1610\":\"P68431\",\"1611\":\"P68871\",\"1612\":\"P69905\",\"1613\":\"P78310;P78310-2;P78310-6\",\"1614\":\"P78316\",\"1615\":\"P78344\",\"1616\":\"P78346;P78346-2\",\"1617\":\"P78347;P78347-2;P78347-3;P78347-4\",\"1618\":\"P78356\",\"1619\":\"P78362;P78362-2\",\"1620\":\"P78371\",\"1621\":\"P78380\",\"1622\":\"P78406\",\"1623\":\"P78417\",\"1624\":\"P78527\",\"1625\":\"P78536\",\"1626\":\"P78537;P78537-2\",\"1627\":\"P78549;P78549-2;P78549-3\",\"1628\":\"P78563;P78563-5\",\"1629\":\"P80303;P80303-2\",\"1630\":\"P80723\",\"1631\":\"P82094;P82094-2\",\"1632\":\"P82650\",\"1633\":\"P82663\",\"1634\":\"P82664\",\"1635\":\"P82673\",\"1636\":\"P82675\",\"1637\":\"P82909\",\"1638\":\"P82912;P82912-2\",\"1639\":\"P82914\",\"1640\":\"P82921\",\"1641\":\"P82930\",\"1642\":\"P82932\",\"1643\":\"P82933\",\"1644\":\"P82979\",\"1645\":\"P83111\",\"1646\":\"P83731\",\"1647\":\"P83876\",\"1648\":\"P83881\",\"1649\":\"P83916\",\"1650\":\"P84085\",\"1651\":\"P84090\",\"1652\":\"P84095\",\"1653\":\"P84098\",\"1654\":\"P84101;P84101-4\",\"1655\":\"P84103;P84103-2\",\"1656\":\"P84157-2\",\"1657\":\"P85037\",\"1658\":\"P98082;P98082-3\",\"1659\":\"P98155;P98155-2\",\"1660\":\"P98160\",\"1661\":\"P98161;P98161-2;P98161-3\",\"1662\":\"P98175;P98175-2;P98175-5\",\"1663\":\"P98179\",\"1664\":\"P98194-3;P98194-5;P98194-6;P98194-7;P98194-9\",\"1665\":\"P98196\",\"1666\":\"P99999\",\"1667\":\"Q00059\",\"1668\":\"Q00266\",\"1669\":\"Q00325-2\",\"1670\":\"Q00341\",\"1671\":\"Q00403\",\"1672\":\"Q00577\",\"1673\":\"Q00587;Q00587-2\",\"1674\":\"Q00610;Q00610-2\",\"1675\":\"Q00653;Q00653-4\",\"1676\":\"Q00688\",\"1677\":\"Q00765\",\"1678\":\"Q00796\",\"1679\":\"Q00839\",\"1680\":\"Q01082\",\"1681\":\"Q01082-3\",\"1682\":\"Q01085\",\"1683\":\"Q01085-2\",\"1684\":\"Q01105-2\",\"1685\":\"Q01130;Q01130-2\",\"1686\":\"Q01167;Q01167-2\",\"1687\":\"Q01518;Q01518-2\",\"1688\":\"Q01628\",\"1689\":\"Q01629\",\"1690\":\"Q01650\",\"1691\":\"Q01658\",\"1692\":\"Q01780\",\"1693\":\"Q01813\",\"1694\":\"Q01844;Q01844-3;Q01844-5;Q01844-6\",\"1695\":\"Q01968\",\"1696\":\"Q01970;Q01970-2\",\"1697\":\"Q01974\",\"1698\":\"Q02040\",\"1699\":\"Q02127\",\"1700\":\"Q02218\",\"1701\":\"Q02241;Q02241-2\",\"1702\":\"Q02487;Q02487-2\",\"1703\":\"Q02543\",\"1704\":\"Q02790\",\"1705\":\"Q02809;Q02809-2\",\"1706\":\"Q02818\",\"1707\":\"Q02878\",\"1708\":\"Q02880;Q02880-2\",\"1709\":\"Q02978\",\"1710\":\"Q03001;Q03001-14;Q03001-8\",\"1711\":\"Q03111\",\"1712\":\"Q03135\",\"1713\":\"Q03135-2\",\"1714\":\"Q03167;Q03167-2\",\"1715\":\"Q03169\",\"1716\":\"Q03252\",\"1717\":\"Q03405;Q03405-2;Q03405-3\",\"1718\":\"Q03468\",\"1719\":\"Q03518\",\"1720\":\"Q03519\",\"1721\":\"Q03701\",\"1722\":\"Q04323;Q04323-2\",\"1723\":\"Q04637;Q04637-3;Q04637-4;Q04637-5;Q04637-9\",\"1724\":\"Q04695\",\"1725\":\"Q04721\",\"1726\":\"Q04760;Q04760-2\",\"1727\":\"Q04837\",\"1728\":\"Q04917\",\"1729\":\"Q04941\",\"1730\":\"Q05048\",\"1731\":\"Q05397;Q05397-5;Q05397-7\",\"1732\":\"Q05519;Q05519-2\",\"1733\":\"Q05682-3;Q05682-5\",\"1734\":\"Q06124;Q06124-2\",\"1735\":\"Q06136\",\"1736\":\"Q06203\",\"1737\":\"Q06210;Q06210-2\",\"1738\":\"Q06265;Q06265-2\",\"1739\":\"Q06323;Q06323-2;Q06323-3\",\"1740\":\"Q06481;Q06481-3;Q06481-6\",\"1741\":\"Q06787-2\",\"1742\":\"Q06787;Q06787-3;Q06787-5\",\"1743\":\"Q06830\",\"1744\":\"Q07020\",\"1745\":\"Q07021\",\"1746\":\"Q07065\",\"1747\":\"Q07157;Q07157-2\",\"1748\":\"Q07666\",\"1749\":\"Q07812;Q07812-2;Q07812-5;Q07812-8\",\"1750\":\"Q07866;Q07866-10;Q07866-2;Q07866-3;Q07866-4;Q07866-5;Q07866-6;Q07866-7;Q07866-8;Q07866-9\",\"1751\":\"Q07954\",\"1752\":\"Q07955\",\"1753\":\"Q07960\",\"1754\":\"Q08170\",\"1755\":\"Q08211\",\"1756\":\"Q08257\",\"1757\":\"Q08345;Q08345-2;Q08345-5;Q08345-6\",\"1758\":\"Q08379\",\"1759\":\"Q08380\",\"1760\":\"Q08722;Q08722-2;Q08722-3;Q08722-4\",\"1761\":\"Q08752\",\"1762\":\"Q08945\",\"1763\":\"Q08AD1;Q08AD1-2;Q08AD1-3\",\"1764\":\"Q08AF3\",\"1765\":\"Q08AG7\",\"1766\":\"Q08AM6\",\"1767\":\"Q08J23\",\"1768\":\"Q09028;Q09028-3\",\"1769\":\"Q09161\",\"1770\":\"Q09472\",\"1771\":\"Q09666\",\"1772\":\"Q0JRZ9;Q0JRZ9-2;Q0JRZ9-3\",\"1773\":\"Q0VDF9\",\"1774\":\"Q10471\",\"1775\":\"Q10472\",\"1776\":\"Q10567-3\",\"1777\":\"Q10570\",\"1778\":\"Q10589\",\"1779\":\"Q10713\",\"1780\":\"Q11206;Q11206-2;Q11206-3;Q11206-4;Q11206-5;Q11206-6;Q11206-7\",\"1781\":\"Q12768\",\"1782\":\"Q12769\",\"1783\":\"Q12788\",\"1784\":\"Q12789\",\"1785\":\"Q12792\",\"1786\":\"Q12797\",\"1787\":\"Q12800;Q12800-4\",\"1788\":\"Q12802;Q12802-2;Q12802-4\",\"1789\":\"Q12805;Q12805-2;Q12805-3;Q12805-4\",\"1790\":\"Q12834\",\"1791\":\"Q12846;Q12846-2\",\"1792\":\"Q12849\",\"1793\":\"Q12857;Q12857-2;Q12857-3;Q12857-4\",\"1794\":\"Q12874\",\"1795\":\"Q12888;Q12888-2;Q12888-3\",\"1796\":\"Q12899\",\"1797\":\"Q12904;Q12904-2\",\"1798\":\"Q12905\",\"1799\":\"Q12906\",\"1800\":\"Q12906-4;Q12906-6\",\"1801\":\"Q12907\",\"1802\":\"Q12913\",\"1803\":\"Q12926;Q12926-2\",\"1804\":\"Q12931\",\"1805\":\"Q12933;Q12933-2;Q12933-3;Q12933-4\",\"1806\":\"Q12959-2;Q12959-4\",\"1807\":\"Q12965\",\"1808\":\"Q12974;Q12974-3\",\"1809\":\"Q12986\",\"1810\":\"Q12996\",\"1811\":\"Q13011\",\"1812\":\"Q13017;Q13017-2\",\"1813\":\"Q13033;Q13033-2\",\"1814\":\"Q13042;Q13042-2;Q13042-3\",\"1815\":\"Q13043;Q13043-2;Q13188;Q13188-2\",\"1816\":\"Q13045;Q13045-2;Q13045-3\",\"1817\":\"Q13057;Q13057-2\",\"1818\":\"Q13084\",\"1819\":\"Q13085;Q13085-2;Q13085-3;Q13085-4\",\"1820\":\"Q13098;Q13098-5;Q13098-7\",\"1821\":\"Q13111\",\"1822\":\"Q13112\",\"1823\":\"Q13123\",\"1824\":\"Q13126;Q13126-2;Q13126-3;Q13126-4;Q13126-5;Q13126-6;Q13126-7\",\"1825\":\"Q13131;Q13131-2\",\"1826\":\"Q13136\",\"1827\":\"Q13144\",\"1828\":\"Q13148\",\"1829\":\"Q13151\",\"1830\":\"Q13155\",\"1831\":\"Q13162\",\"1832\":\"Q13177\",\"1833\":\"Q13185\",\"1834\":\"Q13190;Q13190-2\",\"1835\":\"Q13200\",\"1836\":\"Q13217\",\"1837\":\"Q13228;Q13228-4\",\"1838\":\"Q13232\",\"1839\":\"Q13242\",\"1840\":\"Q13243\",\"1841\":\"Q13247;Q13247-3\",\"1842\":\"Q13263\",\"1843\":\"Q13283\",\"1844\":\"Q13286;Q13286-2;Q13286-3;Q13286-4;Q13286-5;Q13286-7\",\"1845\":\"Q13310;Q13310-2;Q13310-3\",\"1846\":\"Q13330-3\",\"1847\":\"Q13332-2;Q13332-6\",\"1848\":\"Q13347\",\"1849\":\"Q13356\",\"1850\":\"Q13404;Q13404-1;Q13404-2;Q13404-7\",\"1851\":\"Q13405\",\"1852\":\"Q13409-2;Q13409-3\",\"1853\":\"Q13416\",\"1854\":\"Q13418\",\"1855\":\"Q13421;Q13421-2;Q13421-3;Q13421-4\",\"1856\":\"Q13423\",\"1857\":\"Q13425\",\"1858\":\"Q13428;Q13428-3;Q13428-4\",\"1859\":\"Q13433;Q13433-2\",\"1860\":\"Q13435\",\"1861\":\"Q13438;Q13438-2;Q13438-3;Q13438-4;Q13438-5;Q13438-6;Q13438-7\",\"1862\":\"Q13442\",\"1863\":\"Q13443\",\"1864\":\"Q13444;Q13444-12;Q13444-2;Q13444-3;Q13444-4;Q13444-5;Q13444-6;Q13444-7;Q13444-8\",\"1865\":\"Q13445\",\"1866\":\"Q13472;Q13472-2;Q13472-3\",\"1867\":\"Q13488\",\"1868\":\"Q13492;Q13492-2;Q13492-3;Q13492-5\",\"1869\":\"Q13496;Q13496-2\",\"1870\":\"Q13501\",\"1871\":\"Q13505;Q13505-3\",\"1872\":\"Q13509\",\"1873\":\"Q13510;Q13510-2;Q13510-3\",\"1874\":\"Q13523\",\"1875\":\"Q13526\",\"1876\":\"Q13535;Q13535-2;Q13535-3\",\"1877\":\"Q13547\",\"1878\":\"Q13555;Q13555-10;Q13555-11;Q13555-2;Q13555-3;Q13555-4;Q13555-5;Q13555-6;Q13555-7;Q13555-8;Q13555-9\",\"1879\":\"Q13557;Q13557-10;Q13557-11;Q13557-12;Q13557-6;Q13557-8\",\"1880\":\"Q13561;Q13561-2;Q13561-3\",\"1881\":\"Q13573\",\"1882\":\"Q13586\",\"1883\":\"Q13595;Q13595-3;Q13595-4\",\"1884\":\"Q13596\",\"1885\":\"Q13601\",\"1886\":\"Q13610\",\"1887\":\"Q13614;Q13614-2\",\"1888\":\"Q13616\",\"1889\":\"Q13617;Q13617-2\",\"1890\":\"Q13618;Q13618-2\",\"1891\":\"Q13619\",\"1892\":\"Q13620;Q13620-1\",\"1893\":\"Q13636\",\"1894\":\"Q13637\",\"1895\":\"Q13724;Q13724-2\",\"1896\":\"Q13769\",\"1897\":\"Q13795\",\"1898\":\"Q13813\",\"1899\":\"Q13823\",\"1900\":\"Q13825\",\"1901\":\"Q13829\",\"1902\":\"Q13838;Q13838-2\",\"1903\":\"Q13868\",\"1904\":\"Q13884;Q13884-2\",\"1905\":\"Q13885\",\"1906\":\"Q13888;Q6P1K8\",\"1907\":\"Q13895\",\"1908\":\"Q13907;Q13907-2\",\"1909\":\"Q13951;Q13951-2\",\"1910\":\"Q14008;Q14008-3\",\"1911\":\"Q14011\",\"1912\":\"Q14019\",\"1913\":\"Q14061\",\"1914\":\"Q14103;Q14103-3\",\"1915\":\"Q14108\",\"1916\":\"Q14114;Q14114-2;Q14114-3;Q14114-4\",\"1917\":\"Q14116;Q14116-2\",\"1918\":\"Q14118\",\"1919\":\"Q14119\",\"1920\":\"Q14126\",\"1921\":\"Q14134;Q14134-2\",\"1922\":\"Q14137\",\"1923\":\"Q14139;Q14139-2\",\"1924\":\"Q14141;Q14141-2;Q14141-4\",\"1925\":\"Q14146\",\"1926\":\"Q14151\",\"1927\":\"Q14152\",\"1928\":\"Q14155;Q14155-1;Q14155-2;Q14155-3;Q14155-5;Q14155-6\",\"1929\":\"Q14156;Q14156-2;Q14156-3\",\"1930\":\"Q14157-1\",\"1931\":\"Q14157;Q14157-5\",\"1932\":\"Q14160;Q14160-3\",\"1933\":\"Q14161;Q14161-10;Q14161-3;Q14161-4;Q14161-5;Q14161-8;Q14161-9\",\"1934\":\"Q14165\",\"1935\":\"Q14185\",\"1936\":\"Q14192\",\"1937\":\"Q14197\",\"1938\":\"Q14202;Q14202-2\",\"1939\":\"Q14203;Q14203-3;Q14203-4;Q14203-6\",\"1940\":\"Q14204\",\"1941\":\"Q14232\",\"1942\":\"Q14240;Q14240-2\",\"1943\":\"Q14241\",\"1944\":\"Q14244\",\"1945\":\"Q14247\",\"1946\":\"Q14254\",\"1947\":\"Q14257;Q14257-2\",\"1948\":\"Q14258\",\"1949\":\"Q14318-2\",\"1950\":\"Q14320\",\"1951\":\"Q14331\",\"1952\":\"Q14344\",\"1953\":\"Q14444;Q14444-2\",\"1954\":\"Q14493;Q14493-2\",\"1955\":\"Q14498;Q14498-2;Q14498-3\",\"1956\":\"Q14527\",\"1957\":\"Q14534\",\"1958\":\"Q14542;Q14542-3\",\"1959\":\"Q14554\",\"1960\":\"Q14558;Q14558-2\",\"1961\":\"Q14562\",\"1962\":\"Q14566\",\"1963\":\"Q14571\",\"1964\":\"Q14573\",\"1965\":\"Q14643;Q14643-3;Q14643-6\",\"1966\":\"Q14644;Q14644-2\",\"1967\":\"Q14651\",\"1968\":\"Q14671-2;Q14671-3\",\"1969\":\"Q14676\",\"1970\":\"Q14677-3\",\"1971\":\"Q14683\",\"1972\":\"Q14684\",\"1973\":\"Q14690\",\"1974\":\"Q14692\",\"1975\":\"Q14694\",\"1976\":\"Q14696\",\"1977\":\"Q14697\",\"1978\":\"Q14697-2\",\"1979\":\"Q14738;Q14738-2;Q14738-3\",\"1980\":\"Q14739\",\"1981\":\"Q14764\",\"1982\":\"Q14789;Q14789-2;Q14789-3\",\"1983\":\"Q147X3;Q147X3-2\",\"1984\":\"Q14807\",\"1985\":\"Q14833\",\"1986\":\"Q14839;Q14839-2\",\"1987\":\"Q14847\",\"1988\":\"Q14914;Q14914-2\",\"1989\":\"Q14919;Q14919-2\",\"1990\":\"Q14966;Q14966-3\",\"1991\":\"Q14974\",\"1992\":\"Q14978-2\",\"1993\":\"Q14980\",\"1994\":\"Q149N8;Q149N8-2;Q149N8-4\",\"1995\":\"Q14C86;Q14C86-2;Q14C86-3;Q14C86-4;Q14C86-5;Q14C86-6\",\"1996\":\"Q14CX7\",\"1997\":\"Q14CZ7\",\"1998\":\"Q15003\",\"1999\":\"Q15004\",\"2000\":\"Q15005\",\"2001\":\"Q15006\",\"2002\":\"Q15008;Q15008-4\",\"2003\":\"Q15011;Q15011-2;Q15011-3;Q15011-4\",\"2004\":\"Q15014\",\"2005\":\"Q15019;Q15019-2;Q15019-3\",\"2006\":\"Q15020;Q15020-4\",\"2007\":\"Q15021\",\"2008\":\"Q15024\",\"2009\":\"Q15029\",\"2010\":\"Q15031\",\"2011\":\"Q15041\",\"2012\":\"Q15042\",\"2013\":\"Q15043;Q15043-2;Q15043-3\",\"2014\":\"Q15046\",\"2015\":\"Q15050\",\"2016\":\"Q15056-2\",\"2017\":\"Q15058\",\"2018\":\"Q15061\",\"2019\":\"Q15067;Q15067-2\",\"2020\":\"Q15070;Q15070-2\",\"2021\":\"Q15075\",\"2022\":\"Q15084;Q15084-2;Q15084-3;Q15084-4;Q15084-5\",\"2023\":\"Q15102\",\"2024\":\"Q15125\",\"2025\":\"Q15149\",\"2026\":\"Q15149-3\",\"2027\":\"Q15149-4\",\"2028\":\"Q15149-8\",\"2029\":\"Q15149-9\",\"2030\":\"Q15154;Q15154-2;Q15154-4\",\"2031\":\"Q15155\",\"2032\":\"Q15165;Q15165-1;Q15165-3\",\"2033\":\"Q15181\",\"2034\":\"Q15185;Q15185-4\",\"2035\":\"Q15233\",\"2036\":\"Q15269\",\"2037\":\"Q15286\",\"2038\":\"Q15287\",\"2039\":\"Q15291;Q15291-2\",\"2040\":\"Q15293\",\"2041\":\"Q15334\",\"2042\":\"Q15363\",\"2043\":\"Q15365\",\"2044\":\"Q15366-4\",\"2045\":\"Q15366;Q15366-2\",\"2046\":\"Q15369\",\"2047\":\"Q15370;Q15370-2\",\"2048\":\"Q15382\",\"2049\":\"Q15388\",\"2050\":\"Q15390\",\"2051\":\"Q15392;Q15392-2\",\"2052\":\"Q15393\",\"2053\":\"Q15397\",\"2054\":\"Q15398;Q15398-1;Q15398-3\",\"2055\":\"Q15404\",\"2056\":\"Q15418;Q15418-2;Q15418-3;Q15418-4\",\"2057\":\"Q15424;Q15424-3;Q15424-4\",\"2058\":\"Q15427\",\"2059\":\"Q15428\",\"2060\":\"Q15434\",\"2061\":\"Q15436\",\"2062\":\"Q15437\",\"2063\":\"Q15459\",\"2064\":\"Q15477\",\"2065\":\"Q15526;Q15526-2\",\"2066\":\"Q15542;Q15542-2\",\"2067\":\"Q15599;Q15599-2\",\"2068\":\"Q15629;Q15629-2\",\"2069\":\"Q15631\",\"2070\":\"Q15633;Q15633-2\",\"2071\":\"Q15637;Q15637-2;Q15637-3;Q15637-4;Q15637-6\",\"2072\":\"Q15642;Q15642-2\",\"2073\":\"Q15643\",\"2074\":\"Q15645\",\"2075\":\"Q15646;Q15646-3\",\"2076\":\"Q15650\",\"2077\":\"Q15654\",\"2078\":\"Q15691\",\"2079\":\"Q15714;Q15714-2;Q15714-3\",\"2080\":\"Q15717\",\"2081\":\"Q15738\",\"2082\":\"Q15750;Q15750-2\",\"2083\":\"Q15758\",\"2084\":\"Q15773\",\"2085\":\"Q15785\",\"2086\":\"Q15800\",\"2087\":\"Q15811;Q15811-10;Q15811-11;Q15811-12;Q15811-2;Q15811-3;Q15811-4;Q15811-7;Q15811-8;Q15811-9\",\"2088\":\"Q15818\",\"2089\":\"Q15819\",\"2090\":\"Q15836\",\"2091\":\"Q15843\",\"2092\":\"Q15904\",\"2093\":\"Q15907\",\"2094\":\"Q15910;Q15910-2\",\"2095\":\"Q15942\",\"2096\":\"Q16181\",\"2097\":\"Q16186\",\"2098\":\"Q16270;Q16270-2\",\"2099\":\"Q16401;Q16401-2\",\"2100\":\"Q16513\",\"2101\":\"Q16527\",\"2102\":\"Q16531\",\"2103\":\"Q16537;Q16537-2;Q16537-3\",\"2104\":\"Q16540\",\"2105\":\"Q16543\",\"2106\":\"Q16555;Q16555-2\",\"2107\":\"Q16563-2\",\"2108\":\"Q16576\",\"2109\":\"Q16595\",\"2110\":\"Q16629;Q16629-2;Q16629-3;Q16629-4\",\"2111\":\"Q16630;Q16630-2;Q16630-3\",\"2112\":\"Q16637;Q16637-2;Q16637-3;Q16637-4\",\"2113\":\"Q16643;Q16643-3\",\"2114\":\"Q16658\",\"2115\":\"Q16666;Q16666-2;Q16666-3;Q16666-6\",\"2116\":\"Q16698;Q16698-2\",\"2117\":\"Q16706\",\"2118\":\"Q16718\",\"2119\":\"Q16719\",\"2120\":\"Q16740\",\"2121\":\"Q16762\",\"2122\":\"Q16763\",\"2123\":\"Q16775;Q16775-2\",\"2124\":\"Q16777;Q6FI13\",\"2125\":\"Q16795\",\"2126\":\"Q16822\",\"2127\":\"Q16831\",\"2128\":\"Q16832\",\"2129\":\"Q16836;Q16836-2;Q16836-3\",\"2130\":\"Q16850\",\"2131\":\"Q16851;Q16851-2\",\"2132\":\"Q16864;Q16864-2\",\"2133\":\"Q16880\",\"2134\":\"Q16881;Q16881-2;Q16881-3;Q16881-4;Q16881-5;Q16881-6\",\"2135\":\"Q16890;Q16890-2;Q16890-3;Q16890-4;Q16890-5\",\"2136\":\"Q16891\",\"2137\":\"Q16891-2\",\"2138\":\"Q16891-4\",\"2139\":\"Q17RY6\",\"2140\":\"Q1ED39\",\"2141\":\"Q1KMD3\",\"2142\":\"Q24JP5;Q24JP5-2;Q24JP5-4\",\"2143\":\"Q27J81;Q27J81-2\",\"2144\":\"Q29RF7\",\"2145\":\"Q2M2I8;Q2M2I8-2\",\"2146\":\"Q2M389\",\"2147\":\"Q2NL82\",\"2148\":\"Q2T9J0;Q2T9J0-2\",\"2149\":\"Q2TAA5\",\"2150\":\"Q2TAL8\",\"2151\":\"Q2TAY7\",\"2152\":\"Q30201;Q30201-2;Q30201-5;Q30201-8\",\"2153\":\"Q32MZ4;Q32MZ4-2;Q32MZ4-3\",\"2154\":\"Q32P28\",\"2155\":\"Q32P44\",\"2156\":\"Q330K2;Q330K2-2\",\"2157\":\"Q3B726\",\"2158\":\"Q3B7T1;Q3B7T1-5\",\"2159\":\"Q3KQU3\",\"2160\":\"Q3KR37;Q3KR37-2;Q3KR37-4\",\"2161\":\"Q3MHD2;Q3MHD2-2\",\"2162\":\"Q3SXM5\",\"2163\":\"Q3ZAQ7\",\"2164\":\"Q3ZCQ8;Q3ZCQ8-2\",\"2165\":\"Q49A26;Q49A26-3\",\"2166\":\"Q4G0F5\",\"2167\":\"Q4G0N4\",\"2168\":\"Q4G148;Q4G148-2\",\"2169\":\"Q4G176\",\"2170\":\"Q4J6C6;Q4J6C6-2;Q4J6C6-4\",\"2171\":\"Q4KMP7\",\"2172\":\"Q4KMQ2;Q4KMQ2-2;Q4KMQ2-3;Q4KMQ2-4\",\"2173\":\"Q4U2R6\",\"2174\":\"Q4VC31\",\"2175\":\"Q4VC44;Q4VC44-3\",\"2176\":\"Q4ZIN3;Q4ZIN3-2\",\"2177\":\"Q52LJ0\",\"2178\":\"Q53EL6;Q53EL6-2\",\"2179\":\"Q53EP0\",\"2180\":\"Q53EZ4\",\"2181\":\"Q53FT3\",\"2182\":\"Q53FV1\",\"2183\":\"Q53GA4\",\"2184\":\"Q53GQ0\",\"2185\":\"Q53GS7\",\"2186\":\"Q53GS9\",\"2187\":\"Q53H12\",\"2188\":\"Q53H82\",\"2189\":\"Q53HC9\",\"2190\":\"Q53HI1\",\"2191\":\"Q53S33\",\"2192\":\"Q58FF6\",\"2193\":\"Q5BJD5;Q5BJD5-2;Q5BJD5-3\",\"2194\":\"Q5BJF2\",\"2195\":\"Q5BJH7-2\",\"2196\":\"Q5BKZ1\",\"2197\":\"Q5F1R6;Q5F1R6-2;Q5F1R6-3\",\"2198\":\"Q5H8A4;Q5H8A4-2;Q5H8A4-4;Q5H8A4-5;Q5H8A4-6\",\"2199\":\"Q5HYI8\",\"2200\":\"Q5HYK7;Q5HYK7-2;Q5HYK7-3\",\"2201\":\"Q5J8M3;Q5J8M3-2\",\"2202\":\"Q5JPE7;Q5JPE7-2\",\"2203\":\"Q5JRA6\",\"2204\":\"Q5JRX3\",\"2205\":\"Q5JSZ5\",\"2206\":\"Q5JTH9;Q5JTH9-2;Q5JTH9-3\",\"2207\":\"Q5JTJ3;Q5JTJ3-2;Q5JTJ3-3\",\"2208\":\"Q5JTV8\",\"2209\":\"Q5JTV8-3\",\"2210\":\"Q5JTZ9\",\"2211\":\"Q5JUR7\",\"2212\":\"Q5JVF3;Q5JVF3-2;Q5JVF3-3\",\"2213\":\"Q5M775;Q5M775-2;Q5M775-3;Q5M775-4;Q5M775-5\",\"2214\":\"Q5MNZ6\",\"2215\":\"Q5NDL2;Q5NDL2-3\",\"2216\":\"Q5QJE6\",\"2217\":\"Q5RI15;Q5RI15-2\",\"2218\":\"Q5RKV6\",\"2219\":\"Q5SNT2;Q5SNT2-2\",\"2220\":\"Q5SRE5\",\"2221\":\"Q5SSJ5\",\"2222\":\"Q5SW79;Q5SW79-2;Q5SW79-3\",\"2223\":\"Q5SWA1\",\"2224\":\"Q5SWX8;Q5SWX8-3;Q5SWX8-4\",\"2225\":\"Q5SY16\",\"2226\":\"Q5T0N5;Q5T0N5-2;Q5T0N5-3;Q5T0N5-4;Q5T0N5-5\",\"2227\":\"Q5T1C6\",\"2228\":\"Q5T1M5\",\"2229\":\"Q5T2T1\",\"2230\":\"Q5T3I0;Q5T3I0-3\",\"2231\":\"Q5T440\",\"2232\":\"Q5T4S7;Q5T4S7-2;Q5T4S7-3;Q5T4S7-4\",\"2233\":\"Q5T5U3\",\"2234\":\"Q5T653\",\"2235\":\"Q5T6F2\",\"2236\":\"Q5T7V8;Q5T7V8-3;Q5T7V8-4\",\"2237\":\"Q5T8D3-2;Q5T8D3-3\",\"2238\":\"Q5T8P6;Q5T8P6-2\",\"2239\":\"Q5T9L3\",\"2240\":\"Q5TA45;Q5TA45-2;Q5TA45-3;Q5TA45-4;Q5TA45-5\",\"2241\":\"Q5TAQ9\",\"2242\":\"Q5TAX3\",\"2243\":\"Q5TBB1\",\"2244\":\"Q5TC12;Q5TC12-3\",\"2245\":\"Q5TC82;Q5TC82-2;Q9HBD1;Q9HBD1-2;Q9HBD1-3;Q9HBD1-4;Q9HBD1-6\",\"2246\":\"Q5TCQ9;Q5TCQ9-1;Q5TCQ9-2;Q5TCQ9-3\",\"2247\":\"Q5TCZ1;Q5TCZ1-3\",\"2248\":\"Q5TGZ0\",\"2249\":\"Q5TZF3;Q5TZF3-1\",\"2250\":\"Q5U3C3\",\"2251\":\"Q5U5X0\",\"2252\":\"Q5UCC4;Q5UCC4-2\",\"2253\":\"Q5UIP0;Q5UIP0-2\",\"2254\":\"Q5VIR6-4\",\"2255\":\"Q5VST6;Q5VST6-2\",\"2256\":\"Q5VT25;Q5VT25-2;Q5VT25-3;Q5VT25-4;Q5VT25-5;Q5VT25-6\",\"2257\":\"Q5VT52;Q5VT52-3\",\"2258\":\"Q5VT66;Q5VT66-2\",\"2259\":\"Q5VTL8\",\"2260\":\"Q5VTR2\",\"2261\":\"Q5VV42\",\"2262\":\"Q5VW32;Q5VW32-2\",\"2263\":\"Q5VW36\",\"2264\":\"Q5VW38;Q5VW38-2\",\"2265\":\"Q5VWQ0\",\"2266\":\"Q5VYK3\",\"2267\":\"Q5VZ89-7\",\"2268\":\"Q5VZE5\",\"2269\":\"Q5VZF2;Q5VZF2-2;Q5VZF2-3\",\"2270\":\"Q5VZK9;Q5VZK9-2\",\"2271\":\"Q5VZL5;Q5VZL5-4\",\"2272\":\"Q5W111\",\"2273\":\"Q5XKP0\",\"2274\":\"Q5ZPR3;Q5ZPR3-3;Q5ZPR3-4\",\"2275\":\"Q63HN8;Q63HN8-4\",\"2276\":\"Q641Q2;Q641Q2-2\",\"2277\":\"Q643R3\",\"2278\":\"Q658P3;Q658P3-2;Q658P3-3;Q658P3-4\",\"2279\":\"Q658Y4\",\"2280\":\"Q66PJ3;Q66PJ3-2;Q66PJ3-3;Q66PJ3-7\",\"2281\":\"Q68CQ7\",\"2282\":\"Q68CZ2;Q68CZ2-2\",\"2283\":\"Q68D91\",\"2284\":\"Q68E01;Q68E01-2\",\"2285\":\"Q68EM7;Q68EM7-2;Q68EM7-5;Q68EM7-6\",\"2286\":\"Q69YN2\",\"2287\":\"Q69YQ0;Q69YQ0-2\",\"2288\":\"Q69YU5\",\"2289\":\"Q6DD87\",\"2290\":\"Q6DD88\",\"2291\":\"Q6DKI1\",\"2292\":\"Q6EMK4\",\"2293\":\"Q6FI81;Q6FI81-3\",\"2294\":\"Q6GMV1;Q9BT22;Q9BT22-2\",\"2295\":\"Q6GQQ9;Q6GQQ9-2\",\"2296\":\"Q6I9Y2\",\"2297\":\"Q6IA86;Q6IA86-2;Q6IA86-3;Q6IA86-4;Q6IA86-5;Q6IA86-6;Q6IA86-7\",\"2298\":\"Q6IAA8\",\"2299\":\"Q6IAN0\",\"2300\":\"Q6IN84\",\"2301\":\"Q6IQ22\",\"2302\":\"Q6IQ49;Q6IQ49-2;Q6IQ49-3\",\"2303\":\"Q6KB66;Q6KB66-2\",\"2304\":\"Q6KC79;Q6KC79-2\",\"2305\":\"Q6L8Q7;Q6L8Q7-2\",\"2306\":\"Q6N069\",\"2307\":\"Q6NS38\",\"2308\":\"Q6NTF9;Q6NTF9-2;Q6NTF9-3\",\"2309\":\"Q6NUK1\",\"2310\":\"Q6NUM9\",\"2311\":\"Q6NUQ4\",\"2312\":\"Q6NUS6;Q6NUS6-2;Q6NUS6-3\",\"2313\":\"Q6NVY1\",\"2314\":\"Q6NYC8\",\"2315\":\"Q6NZ67\",\"2316\":\"Q6NZI2\",\"2317\":\"Q6NZY4;Q6NZY4-2\",\"2318\":\"Q6P047\",\"2319\":\"Q6P158\",\"2320\":\"Q6P161\",\"2321\":\"Q6P1A2\",\"2322\":\"Q6P1J9\",\"2323\":\"Q6P1L8\",\"2324\":\"Q6P1M0\",\"2325\":\"Q6P1M3;Q6P1M3-2\",\"2326\":\"Q6P1N0\",\"2327\":\"Q6P1Q9;Q6P1Q9-2\",\"2328\":\"Q6P1X6\",\"2329\":\"Q6P2E9\",\"2330\":\"Q6P2Q9\",\"2331\":\"Q6P3W7\",\"2332\":\"Q6P4A7;Q6P4A7-2\",\"2333\":\"Q6P4E1;Q6P4E1-2;Q6P4E1-5\",\"2334\":\"Q6P587\",\"2335\":\"Q6P5R6\",\"2336\":\"Q6P6C2\",\"2337\":\"Q6PGN9;Q6PGN9-2;Q6PGN9-4\",\"2338\":\"Q6PGP7\",\"2339\":\"Q6PI48\",\"2340\":\"Q6PI78\",\"2341\":\"Q6PIU2;Q6PIU2-2\",\"2342\":\"Q6PJT7;Q6PJT7-5\",\"2343\":\"Q6PK04\",\"2344\":\"Q6PKG0\",\"2345\":\"Q6PL18\",\"2346\":\"Q6QNY0\",\"2347\":\"Q6QNY1\",\"2348\":\"Q6R327;Q6R327-3\",\"2349\":\"Q6RFH5\",\"2350\":\"Q6RW13\",\"2351\":\"Q6UB35\",\"2352\":\"Q6UN15;Q6UN15-3;Q6UN15-5\",\"2353\":\"Q6UUV7;Q6UUV7-3\",\"2354\":\"Q6UVK1\",\"2355\":\"Q6UW02;Q6UW02-2\",\"2356\":\"Q6UW63\",\"2357\":\"Q6UW68\",\"2358\":\"Q6UW78\",\"2359\":\"Q6UWP7;Q6UWP7-3\",\"2360\":\"Q6UX07\",\"2361\":\"Q6UX65\",\"2362\":\"Q6UXH1;Q6UXH1-4;Q6UXH1-5;Q6UXH1-6\",\"2363\":\"Q6UXN9\",\"2364\":\"Q6VY07\",\"2365\":\"Q6WCQ1;Q6WCQ1-2;Q6WCQ1-3\",\"2366\":\"Q6WKZ4\",\"2367\":\"Q6XZF7;Q6XZF7-2\",\"2368\":\"Q6Y1H2\",\"2369\":\"Q6Y7W6;Q6Y7W6-4;Q6Y7W6-5\",\"2370\":\"Q6YHK3\",\"2371\":\"Q6YN16\",\"2372\":\"Q6YP21;Q6YP21-3\",\"2373\":\"Q6ZNB6\",\"2374\":\"Q6ZRP7\",\"2375\":\"Q6ZRS2;Q6ZRS2-2\",\"2376\":\"Q6ZSJ8\",\"2377\":\"Q6ZXV5;Q6ZXV5-2\",\"2378\":\"Q709C8;Q709C8-3\",\"2379\":\"Q70E73\",\"2380\":\"Q70UQ0\",\"2381\":\"Q70UQ0-4\",\"2382\":\"Q71DI3\",\"2383\":\"Q71RC2\",\"2384\":\"Q71UM5\",\"2385\":\"Q765P7\",\"2386\":\"Q7KZF4\",\"2387\":\"Q7KZI7-13;Q7KZI7-14;Q7KZI7-15;Q7KZI7-16\",\"2388\":\"Q7KZN9;Q7KZN9-2\",\"2389\":\"Q7L014\",\"2390\":\"Q7L0Y3\",\"2391\":\"Q7L1Q6;Q7L1Q6-3;Q7L1Q6-4\",\"2392\":\"Q7L1W4\",\"2393\":\"Q7L2E3-2\",\"2394\":\"Q7L2H7\",\"2395\":\"Q7L2J0\",\"2396\":\"Q7L523\",\"2397\":\"Q7L576\",\"2398\":\"Q7L592\",\"2399\":\"Q7L5N1\",\"2400\":\"Q7L5N7;Q7L5N7-2\",\"2401\":\"Q7L775\",\"2402\":\"Q7L7X3\",\"2403\":\"Q7L8L6\",\"2404\":\"Q7L9L4;Q7L9L4-2;Q9H8S9\",\"2405\":\"Q7LBR1\",\"2406\":\"Q7LGA3\",\"2407\":\"Q7RTP0;Q7RTP0-2\",\"2408\":\"Q7RTV0\",\"2409\":\"Q7Z2K6\",\"2410\":\"Q7Z2T5\",\"2411\":\"Q7Z2W4\",\"2412\":\"Q7Z2W9;Q7Z2W9-2\",\"2413\":\"Q7Z2Z2\",\"2414\":\"Q7Z3B4;Q7Z3B4-3\",\"2415\":\"Q7Z3C6\",\"2416\":\"Q7Z3K3;Q7Z3K3-2;Q7Z3K3-3;Q7Z3K3-5;Q7Z3K3-6;Q7Z3K3-7\",\"2417\":\"Q7Z417\",\"2418\":\"Q7Z434;Q7Z434-4\",\"2419\":\"Q7Z460\",\"2420\":\"Q7Z478\",\"2421\":\"Q7Z4H7;Q7Z4H7-2;Q7Z4H7-3\",\"2422\":\"Q7Z4H8\",\"2423\":\"Q7Z4V5;Q7Z4V5-2\",\"2424\":\"Q7Z4W1\",\"2425\":\"Q7Z569\",\"2426\":\"Q7Z5G4;Q7Z5G4-3\",\"2427\":\"Q7Z5K2;Q7Z5K2-2;Q7Z5K2-3\",\"2428\":\"Q7Z5L9\",\"2429\":\"Q7Z6B7\",\"2430\":\"Q7Z6E9;Q7Z6E9-2\",\"2431\":\"Q7Z6Z7;Q7Z6Z7-2;Q7Z6Z7-3\",\"2432\":\"Q7Z739\",\"2433\":\"Q7Z7C8;Q7Z7C8-2\",\"2434\":\"Q7Z7F7;Q7Z7F7-2\",\"2435\":\"Q7Z7H5;Q7Z7H5-3\",\"2436\":\"Q7Z7H8;Q7Z7H8-2\",\"2437\":\"Q7Z7K0\",\"2438\":\"Q86SF2\",\"2439\":\"Q86SQ0;Q86SQ0-2;Q86SQ0-3\",\"2440\":\"Q86SQ4;Q86SQ4-2;Q86SQ4-3;Q86SQ4-4\",\"2441\":\"Q86SX6\",\"2442\":\"Q86T03;Q86T03-2\",\"2443\":\"Q86TC9\",\"2444\":\"Q86TG7\",\"2445\":\"Q86TU7\",\"2446\":\"Q86TX2\",\"2447\":\"Q86U38\",\"2448\":\"Q86U42;Q86U42-2\",\"2449\":\"Q86U86;Q86U86-2;Q86U86-3;Q86U86-4;Q86U86-5;Q86U86-7;Q86U86-8;Q86U86-9\",\"2450\":\"Q86UE4\",\"2451\":\"Q86UK7;Q86UK7-2;Q86UK7-3\",\"2452\":\"Q86UL3\",\"2453\":\"Q86UN3\",\"2454\":\"Q86UP2\",\"2455\":\"Q86UT6;Q86UT6-2\",\"2456\":\"Q86UU1;Q86UU1-2;Q86UU1-3\",\"2457\":\"Q86UY6;Q86UY6-3\",\"2458\":\"Q86UY8;Q86UY8-2\",\"2459\":\"Q86V40\",\"2460\":\"Q86V48;Q86V48-2;Q86V48-3\",\"2461\":\"Q86V81\",\"2462\":\"Q86V85\",\"2463\":\"Q86VM9\",\"2464\":\"Q86VP6\",\"2465\":\"Q86VR2\",\"2466\":\"Q86VS8\",\"2467\":\"Q86VU5\",\"2468\":\"Q86VY4\",\"2469\":\"Q86VZ5\",\"2470\":\"Q86W25\",\"2471\":\"Q86W42\",\"2472\":\"Q86W50\",\"2473\":\"Q86W56;Q86W56-2;Q86W56-3\",\"2474\":\"Q86W92;Q86W92-2;Q86W92-4\",\"2475\":\"Q86WA6;Q86WA6-2\",\"2476\":\"Q86WA8\",\"2477\":\"Q86WC4\",\"2478\":\"Q86WJ1;Q86WJ1-2;Q86WJ1-4\",\"2479\":\"Q86WR0\",\"2480\":\"Q86WR7;Q86WR7-2\",\"2481\":\"Q86WX3\",\"2482\":\"Q86X29;Q86X29-4;Q86X29-5;Q86X29-6\",\"2483\":\"Q86X55;Q86X55-1;Q86X55-2\",\"2484\":\"Q86XI2;Q86XI2-2\",\"2485\":\"Q86XL3\",\"2486\":\"Q86XP3\",\"2487\":\"Q86XR7-2;Q9Y3B3;Q9Y3B3-2\",\"2488\":\"Q86XZ4\",\"2489\":\"Q86Y07;Q86Y07-3;Q86Y07-4\",\"2490\":\"Q86Y39\",\"2491\":\"Q86Y56\",\"2492\":\"Q86Y79\",\"2493\":\"Q86Y82\",\"2494\":\"Q86YQ8\",\"2495\":\"Q86YT6\",\"2496\":\"Q8IU60;Q8IU60-2\",\"2497\":\"Q8IU81\",\"2498\":\"Q8IUD2;Q8IUD2-3\",\"2499\":\"Q8IUE6\",\"2500\":\"Q8IUF8;Q8IUF8-4\",\"2501\":\"Q8IUH5;Q8IUH5-3\",\"2502\":\"Q8IUR0\",\"2503\":\"Q8IUX1;Q8IUX1-4\",\"2504\":\"Q8IV08\",\"2505\":\"Q8IV48\",\"2506\":\"Q8IVB5\",\"2507\":\"Q8IVF2;Q8IVF2-3\",\"2508\":\"Q8IVL5\",\"2509\":\"Q8IVM0;Q8IVM0-2\",\"2510\":\"Q8IVS2\",\"2511\":\"Q8IVT2\",\"2512\":\"Q8IWA0\",\"2513\":\"Q8IWA4\",\"2514\":\"Q8IWA5;Q8IWA5-2;Q8IWA5-3\",\"2515\":\"Q8IWB1\",\"2516\":\"Q8IWB7\",\"2517\":\"Q8IWC1;Q8IWC1-4\",\"2518\":\"Q8IWJ2\",\"2519\":\"Q8IWL3\",\"2520\":\"Q8IWR0\",\"2521\":\"Q8IWS0;Q8IWS0-3\",\"2522\":\"Q8IWT6\",\"2523\":\"Q8IWX8\",\"2524\":\"Q8IWZ3;Q8IWZ3-4;Q8IWZ3-6\",\"2525\":\"Q8IX01;Q8IX01-3;Q8IX01-4\",\"2526\":\"Q8IX12;Q8IX12-2\",\"2527\":\"Q8IXB1\",\"2528\":\"Q8IXH7;Q8IXH7-4\",\"2529\":\"Q8IXI1\",\"2530\":\"Q8IXI2;Q8IXI2-2;Q8IXI2-3;Q8IXI2-4;Q8IXI2-5;Q8IXI2-7\",\"2531\":\"Q8IXM3\",\"2532\":\"Q8IXT5\",\"2533\":\"Q8IXU6\",\"2534\":\"Q8IXW5;Q8IXW5-2\",\"2535\":\"Q8IY17;Q8IY17-2;Q8IY17-3\",\"2536\":\"Q8IY18\",\"2537\":\"Q8IY21\",\"2538\":\"Q8IY37\",\"2539\":\"Q8IY67-2\",\"2540\":\"Q8IY81\",\"2541\":\"Q8IY95;Q8IY95-2\",\"2542\":\"Q8IYB3;Q8IYB3-2\",\"2543\":\"Q8IYB5;Q8IYB5-2;Q8IYB5-3\",\"2544\":\"Q8IYB8\",\"2545\":\"Q8IYI6\",\"2546\":\"Q8IYJ2\",\"2547\":\"Q8IYQ7\",\"2548\":\"Q8IYS2;Q8IYS2-2\",\"2549\":\"Q8IYU8\",\"2550\":\"Q8IZ81\",\"2551\":\"Q8IZA0;Q8IZA0-2;Q8IZA0-3\",\"2552\":\"Q8IZH2;Q8IZH2-2\",\"2553\":\"Q8IZL8\",\"2554\":\"Q8IZP0;Q8IZP0-10;Q8IZP0-2;Q8IZP0-3;Q8IZP0-4;Q8IZP0-5;Q8IZP0-6;Q8IZP0-7;Q8IZP0-8;Q8IZP0-9\",\"2555\":\"Q8IZP9;Q8IZP9-2;Q8IZP9-3;Q8IZP9-4;Q8IZP9-5;Q8IZP9-6;Q8IZP9-7;Q8IZP9-8;Q8IZP9-9\",\"2556\":\"Q8IZV5\",\"2557\":\"Q8N0U8\",\"2558\":\"Q8N0X7\",\"2559\":\"Q8N122;Q8N122-3\",\"2560\":\"Q8N129\",\"2561\":\"Q8N163;Q8N163-2\",\"2562\":\"Q8N183\",\"2563\":\"Q8N1B4\",\"2564\":\"Q8N1F7\",\"2565\":\"Q8N1G2\",\"2566\":\"Q8N1G4\",\"2567\":\"Q8N2F6;Q8N2F6-3\",\"2568\":\"Q8N2G8;Q8N2G8-2;Q8N2G8-3\",\"2569\":\"Q8N2K0;Q8N2K0-2\",\"2570\":\"Q8N2U0\",\"2571\":\"Q8N2W9\",\"2572\":\"Q8N335\",\"2573\":\"Q8N357\",\"2574\":\"Q8N370;Q8N370-2;Q8N370-3;Q8N370-4\",\"2575\":\"Q8N392;Q8N392-2\",\"2576\":\"Q8N3C0\",\"2577\":\"Q8N3D4\",\"2578\":\"Q8N3E9\",\"2579\":\"Q8N3U4;Q8N3U4-2\",\"2580\":\"Q8N3V7-2\",\"2581\":\"Q8N490-2\",\"2582\":\"Q8N490;Q8N490-3;Q8N490-4\",\"2583\":\"Q8N4C8;Q8N4C8-2;Q8N4C8-3;Q8N4C8-4;Q8N4C8-5\",\"2584\":\"Q8N4H5;Q8N4H5-2;Q8N4H5-3\",\"2585\":\"Q8N4Q0\",\"2586\":\"Q8N4Q1;Q8N4Q1-2\",\"2587\":\"Q8N4V1;Q8N4V1-2\",\"2588\":\"Q8N4Z0\",\"2589\":\"Q8N543\",\"2590\":\"Q8N556\",\"2591\":\"Q8N5B7;Q8N5B7-2\",\"2592\":\"Q8N5C6\",\"2593\":\"Q8N5G0;Q8N5G0-2\",\"2594\":\"Q8N5I2\",\"2595\":\"Q8N5I4\",\"2596\":\"Q8N5K1\",\"2597\":\"Q8N5L8\",\"2598\":\"Q8N5M9\",\"2599\":\"Q8N5N7\",\"2600\":\"Q8N684;Q8N684-2;Q8N684-3\",\"2601\":\"Q8N6H7\",\"2602\":\"Q8N6L1;Q8N6L1-2\",\"2603\":\"Q8N6M0\",\"2604\":\"Q8N6R0\",\"2605\":\"Q8N6T3;Q8N6T3-2;Q8N6T3-5\",\"2606\":\"Q8N726;Q8N726-2\",\"2607\":\"Q8N766;Q8N766-2;Q8N766-3\",\"2608\":\"Q8N7H5;Q8N7H5-3\",\"2609\":\"Q8N884;Q8N884-2\",\"2610\":\"Q8N8S7\",\"2611\":\"Q8N983-4\",\"2612\":\"Q8N9I0\",\"2613\":\"Q8N9N2-2\",\"2614\":\"Q8N9N7\",\"2615\":\"Q8NAV1\",\"2616\":\"Q8NB16\",\"2617\":\"Q8NB37;Q8NB37-2\",\"2618\":\"Q8NB49;Q8NB49-2;Q8NB49-3;Q8NB49-4\",\"2619\":\"Q8NB90;Q8NB90-2\",\"2620\":\"Q8NBI5\",\"2621\":\"Q8NBI6\",\"2622\":\"Q8NBJ4;Q8NBJ4-2\",\"2623\":\"Q8NBJ5\",\"2624\":\"Q8NBJ7\",\"2625\":\"Q8NBK3;Q8NBK3-5\",\"2626\":\"Q8NBL1\",\"2627\":\"Q8NBM4\",\"2628\":\"Q8NBN3\",\"2629\":\"Q8NBN7\",\"2630\":\"Q8NBP7\",\"2631\":\"Q8NBQ5\",\"2632\":\"Q8NBS9\",\"2633\":\"Q8NBU5\",\"2634\":\"Q8NBZ7;Q8NBZ7-2;Q8NBZ7-3\",\"2635\":\"Q8NC42\",\"2636\":\"Q8NC51\",\"2637\":\"Q8NC51-3\",\"2638\":\"Q8NC56\",\"2639\":\"Q8NC60\",\"2640\":\"Q8NC96\",\"2641\":\"Q8NCA5;Q8NCA5-2\",\"2642\":\"Q8NCG7;Q8NCG7-2;Q8NCG7-4\",\"2643\":\"Q8NCH0\",\"2644\":\"Q8NCL4\",\"2645\":\"Q8NCW5;Q8NCW5-2\",\"2646\":\"Q8ND04;Q8ND04-2\",\"2647\":\"Q8ND24\",\"2648\":\"Q8ND56;Q8ND56-2;Q8ND56-3\",\"2649\":\"Q8ND76;Q8ND76-2;Q8ND76-3\",\"2650\":\"Q8NDC0\",\"2651\":\"Q8NDH3;Q8NDH3-2;Q8NDH3-4;Q8NDH3-5\",\"2652\":\"Q8NDV7;Q8NDV7-2;Q8NDV7-5;Q8NDV7-6\",\"2653\":\"Q8NDZ4;Q8NDZ4-2\",\"2654\":\"Q8NE01;Q8NE01-2;Q8NE01-3\",\"2655\":\"Q8NE71\",\"2656\":\"Q8NE86;Q8NE86-3\",\"2657\":\"Q8NEB9\",\"2658\":\"Q8NEF9\",\"2659\":\"Q8NEJ9;Q8NEJ9-2\",\"2660\":\"Q8NEW0\",\"2661\":\"Q8NEY1;Q8NEY1-2;Q8NEY1-3;Q8NEY1-4;Q8NEY1-7\",\"2662\":\"Q8NEY8;Q8NEY8-2;Q8NEY8-8;Q8NEY8-9\",\"2663\":\"Q8NF37\",\"2664\":\"Q8NF91;Q8NF91-2;Q8NF91-4;Q8NF91-8\",\"2665\":\"Q8NFH3\",\"2666\":\"Q8NFH4\",\"2667\":\"Q8NFH5\",\"2668\":\"Q8NFJ5\",\"2669\":\"Q8NFQ8\",\"2670\":\"Q8NFW8\",\"2671\":\"Q8NHH9;Q8NHH9-5\",\"2672\":\"Q8NHP6;Q8NHP6-2\",\"2673\":\"Q8NHP8\",\"2674\":\"Q8NHQ9\",\"2675\":\"Q8NHV4;Q8NHV4-3\",\"2676\":\"Q8NI22;Q8NI22-2;Q8NI22-3\",\"2677\":\"Q8NI27\",\"2678\":\"Q8NI36\",\"2679\":\"Q8NI60;Q8NI60-3\",\"2680\":\"Q8TAA5\",\"2681\":\"Q8TAA9;Q8TAA9-2\",\"2682\":\"Q8TAD4\",\"2683\":\"Q8TAE8\",\"2684\":\"Q8TAF3;Q8TAF3-3;Q8TAF3-4\",\"2685\":\"Q8TAG9\",\"2686\":\"Q8TAP9\",\"2687\":\"Q8TAQ2\",\"2688\":\"Q8TAT6;Q8TAT6-2\",\"2689\":\"Q8TB61;Q8TB61-2;Q8TB61-3\",\"2690\":\"Q8TB72-3\",\"2691\":\"Q8TBA6;Q8TBA6-2\",\"2692\":\"Q8TBB5;Q8TBB5-3\",\"2693\":\"Q8TBF4\",\"2694\":\"Q8TBQ9\",\"2695\":\"Q8TBY9;Q8TBY9-2\",\"2696\":\"Q8TC12\",\"2697\":\"Q8TCC3;Q8TCC3-2\",\"2698\":\"Q8TCJ2\",\"2699\":\"Q8TCS8\",\"2700\":\"Q8TCT8\",\"2701\":\"Q8TCT9;Q8TCT9-5\",\"2702\":\"Q8TCZ2;Q8TCZ2-2;Q8TCZ2-3;Q8TCZ2-5;Q8TCZ2-6\",\"2703\":\"Q8TD30\",\"2704\":\"Q8TDB6\",\"2705\":\"Q8TDD1\",\"2706\":\"Q8TDD1-2\",\"2707\":\"Q8TDH9\",\"2708\":\"Q8TDM6;Q8TDM6-4\",\"2709\":\"Q8TDN6\",\"2710\":\"Q8TEA8\",\"2711\":\"Q8TED0\",\"2712\":\"Q8TED1\",\"2713\":\"Q8TEM1\",\"2714\":\"Q8TEQ6\",\"2715\":\"Q8TEY7;Q8TEY7-2;Q8TEY7-3\",\"2716\":\"Q8TF68\",\"2717\":\"Q8TF74\",\"2718\":\"Q8WTT2\",\"2719\":\"Q8WTV0-2;Q8WTV0-4\",\"2720\":\"Q8WU76;Q8WU76-2\",\"2721\":\"Q8WU90\",\"2722\":\"Q8WUA2\",\"2723\":\"Q8WUA4\",\"2724\":\"Q8WUB8;Q8WUB8-2;Q8WUB8-3\",\"2725\":\"Q8WUF5\",\"2726\":\"Q8WUH6\",\"2727\":\"Q8WUI4;Q8WUI4-10;Q8WUI4-2;Q8WUI4-3;Q8WUI4-4;Q8WUI4-5;Q8WUI4-6;Q8WUI4-7;Q8WUI4-8;Q8WUI4-9\",\"2728\":\"Q8WUK0\",\"2729\":\"Q8WUM0\",\"2730\":\"Q8WUM4;Q8WUM4-2\",\"2731\":\"Q8WUQ7;Q8WUQ7-2\",\"2732\":\"Q8WUW1;Q8WUW1-2\",\"2733\":\"Q8WUY1\",\"2734\":\"Q8WV92\",\"2735\":\"Q8WVB6;Q8WVB6-2\",\"2736\":\"Q8WVC6\",\"2737\":\"Q8WVK2\",\"2738\":\"Q8WVM0\",\"2739\":\"Q8WVM7;Q8WVM7-2\",\"2740\":\"Q8WVM8\",\"2741\":\"Q8WVT3\",\"2742\":\"Q8WVV9;Q8WVV9-4\",\"2743\":\"Q8WVX3\",\"2744\":\"Q8WVX9\",\"2745\":\"Q8WVY7\",\"2746\":\"Q8WW12\",\"2747\":\"Q8WW22;Q8WW22-2;Q8WW22-3\",\"2748\":\"Q8WW59\",\"2749\":\"Q8WWC4\",\"2750\":\"Q8WWH5\",\"2751\":\"Q8WWI1-3\",\"2752\":\"Q8WWI5;Q8WWI5-2;Q8WWI5-3\",\"2753\":\"Q8WWK9;Q8WWK9-5;Q8WWK9-6\",\"2754\":\"Q8WWM7\",\"2755\":\"Q8WWQ0\",\"2756\":\"Q8WWV3\",\"2757\":\"Q8WWY3\",\"2758\":\"Q8WX92-2\",\"2759\":\"Q8WX93;Q8WX93-3\",\"2760\":\"Q8WXA9-2\",\"2761\":\"Q8WXD5\",\"2762\":\"Q8WXF1\",\"2763\":\"Q8WXH0;Q8WXH0-2\",\"2764\":\"Q8WXI9\",\"2765\":\"Q8WXX5\",\"2766\":\"Q8WY22\",\"2767\":\"Q8WYA6\",\"2768\":\"Q8WYP5;Q8WYP5-2;Q8WYP5-3\",\"2769\":\"Q8WZ42;Q8WZ42-11;Q8WZ42-12;Q8WZ42-13;Q8WZ42-2;Q8WZ42-4;Q8WZ42-5;Q8WZ42-7;Q8WZ42-8\",\"2770\":\"Q8WZ82\",\"2771\":\"Q92499\",\"2772\":\"Q92504\",\"2773\":\"Q92506\",\"2774\":\"Q92508\",\"2775\":\"Q92520\",\"2776\":\"Q92522\",\"2777\":\"Q92526\",\"2778\":\"Q92536\",\"2779\":\"Q92538;Q92538-2;Q92538-3\",\"2780\":\"Q92540;Q92540-2;Q92540-4;Q92540-5\",\"2781\":\"Q92542;Q92542-2\",\"2782\":\"Q92544\",\"2783\":\"Q92552;Q92552-2\",\"2784\":\"Q92572\",\"2785\":\"Q92575\",\"2786\":\"Q92576;Q92576-2\",\"2787\":\"Q92597;Q92597-2;Q92597-3\",\"2788\":\"Q92598;Q92598-2;Q92598-3\",\"2789\":\"Q92599;Q92599-2;Q92599-4\",\"2790\":\"Q92600\",\"2791\":\"Q92604\",\"2792\":\"Q92609;Q92609-2\",\"2793\":\"Q92614;Q92614-2;Q92614-3;Q92614-4\",\"2794\":\"Q92615\",\"2795\":\"Q92616\",\"2796\":\"Q92620\",\"2797\":\"Q92621\",\"2798\":\"Q92626\",\"2799\":\"Q92643\",\"2800\":\"Q92665\",\"2801\":\"Q92667\",\"2802\":\"Q92685\",\"2803\":\"Q92688;Q92688-2\",\"2804\":\"Q92692;Q92692-2\",\"2805\":\"Q92733\",\"2806\":\"Q92734;Q92734-2;Q92734-3;Q92734-4\",\"2807\":\"Q92743\",\"2808\":\"Q92747;Q92747-2\",\"2809\":\"Q92769\",\"2810\":\"Q92783;Q92783-2\",\"2811\":\"Q92785\",\"2812\":\"Q92791\",\"2813\":\"Q92797\",\"2814\":\"Q92804;Q92804-2\",\"2815\":\"Q92805\",\"2816\":\"Q92820\",\"2817\":\"Q92828\",\"2818\":\"Q92839\",\"2819\":\"Q92841\",\"2820\":\"Q92878;Q92878-2\",\"2821\":\"Q92879-4\",\"2822\":\"Q92887\",\"2823\":\"Q92890;Q92890-1\",\"2824\":\"Q92896;Q92896-2;Q92896-3\",\"2825\":\"Q92900;Q92900-2\",\"2826\":\"Q92905\",\"2827\":\"Q92917\",\"2828\":\"Q92922\",\"2829\":\"Q92930\",\"2830\":\"Q92945\",\"2831\":\"Q92947\",\"2832\":\"Q92973;Q92973-2\",\"2833\":\"Q92974;Q92974-2;Q92974-3\",\"2834\":\"Q92979\",\"2835\":\"Q93008;Q93008-1\",\"2836\":\"Q93009;Q93009-3\",\"2837\":\"Q93050;Q93050-1;Q93050-3\",\"2838\":\"Q93052\",\"2839\":\"Q93062;Q93062-2;Q93062-3;Q93062-4;Q93062-5\",\"2840\":\"Q93074;Q93074-2;Q93074-3\",\"2841\":\"Q93096\",\"2842\":\"Q969E2;Q969E2-2\",\"2843\":\"Q969G3\",\"2844\":\"Q969G5\",\"2845\":\"Q969H8\",\"2846\":\"Q969L2\",\"2847\":\"Q969M3;Q969M3-3\",\"2848\":\"Q969N2;Q969N2-5\",\"2849\":\"Q969P0;Q969P0-3\",\"2850\":\"Q969P6;Q969P6-2\",\"2851\":\"Q969Q0\",\"2852\":\"Q969S3\",\"2853\":\"Q969V3;Q969V3-2\",\"2854\":\"Q969X5;Q969X5-2\",\"2855\":\"Q969X6\",\"2856\":\"Q969Z0\",\"2857\":\"Q969Z3\",\"2858\":\"Q96A26\",\"2859\":\"Q96A33;Q96A33-2\",\"2860\":\"Q96A35\",\"2861\":\"Q96A49\",\"2862\":\"Q96A57;Q96A57-2\",\"2863\":\"Q96A65\",\"2864\":\"Q96A72\",\"2865\":\"Q96AA3\",\"2866\":\"Q96AB3;Q96AB3-2\",\"2867\":\"Q96AC1;Q96AC1-3\",\"2868\":\"Q96AE4\",\"2869\":\"Q96AE4-2\",\"2870\":\"Q96AE7\",\"2871\":\"Q96AG4\",\"2872\":\"Q96AJ9;Q96AJ9-1\",\"2873\":\"Q96AQ8\",\"2874\":\"Q96AX1\",\"2875\":\"Q96AY3\",\"2876\":\"Q96B01;Q96B01-2\",\"2877\":\"Q96B26\",\"2878\":\"Q96B49\",\"2879\":\"Q96B97\",\"2880\":\"Q96BD0;Q96BD0-2;Q96BD0-3;Q96BD0-4\",\"2881\":\"Q96BK5\",\"2882\":\"Q96BM9\",\"2883\":\"Q96BR5\",\"2884\":\"Q96BW9-3\",\"2885\":\"Q96C01\",\"2886\":\"Q96C19\",\"2887\":\"Q96C36\",\"2888\":\"Q96C90\",\"2889\":\"Q96CB9;Q96CB9-4\",\"2890\":\"Q96CM8;Q96CM8-2;Q96CM8-3\",\"2891\":\"Q96CP2\",\"2892\":\"Q96CP6;Q96CP6-2;Q96CP6-3\",\"2893\":\"Q96CS3\",\"2894\":\"Q96CT7\",\"2895\":\"Q96CW1;Q96CW1-2\",\"2896\":\"Q96CW5;Q96CW5-2\",\"2897\":\"Q96D15\",\"2898\":\"Q96D46\",\"2899\":\"Q96DA6\",\"2900\":\"Q96DB5\",\"2901\":\"Q96DG6\",\"2902\":\"Q96DH6\",\"2903\":\"Q96DH6-2\",\"2904\":\"Q96DI7\",\"2905\":\"Q96DV4\",\"2906\":\"Q96DZ1;Q96DZ1-3\",\"2907\":\"Q96E11;Q96E11-3;Q96E11-8\",\"2908\":\"Q96E29;Q96E29-2;Q96E29-3\",\"2909\":\"Q96E39\",\"2910\":\"Q96E52\",\"2911\":\"Q96EC8\",\"2912\":\"Q96EE3;Q96EE3-1\",\"2913\":\"Q96EH3\",\"2914\":\"Q96EK4\",\"2915\":\"Q96EK6\",\"2916\":\"Q96EL3\",\"2917\":\"Q96EN8\",\"2918\":\"Q96EP5;Q96EP5-2\",\"2919\":\"Q96ER9\",\"2920\":\"Q96ES6\",\"2921\":\"Q96EU6;Q96EU6-2\",\"2922\":\"Q96EV2\",\"2923\":\"Q96EV8;Q96EV8-2\",\"2924\":\"Q96EY1\",\"2925\":\"Q96EY1-2\",\"2926\":\"Q96EY4\",\"2927\":\"Q96EY5;Q96EY5-3\",\"2928\":\"Q96EY7\",\"2929\":\"Q96EY8\",\"2930\":\"Q96F86\",\"2931\":\"Q96FJ2\",\"2932\":\"Q96FQ6\",\"2933\":\"Q96FS4\",\"2934\":\"Q96FV9\",\"2935\":\"Q96FW1\",\"2936\":\"Q96FZ2\",\"2937\":\"Q96FZ7\",\"2938\":\"Q96G21\",\"2939\":\"Q96G23\",\"2940\":\"Q96G46;Q96G46-2\",\"2941\":\"Q96GC5;Q96GC5-3\",\"2942\":\"Q96GC9\",\"2943\":\"Q96GD4;Q96GD4-4;Q96GD4-5\",\"2944\":\"Q96GE9;Q96GE9-2\",\"2945\":\"Q96GF1\",\"2946\":\"Q96GG9\",\"2947\":\"Q96GM5\",\"2948\":\"Q96GM8\",\"2949\":\"Q96GQ7\",\"2950\":\"Q96H20;Q96H20-2\",\"2951\":\"Q96H79\",\"2952\":\"Q96HC4\",\"2953\":\"Q96HE7\",\"2954\":\"Q96HH9\",\"2955\":\"Q96HR9;Q96HR9-2\",\"2956\":\"Q96HS1\",\"2957\":\"Q96HV5\",\"2958\":\"Q96HY6\",\"2959\":\"Q96HY7\",\"2960\":\"Q96I24\",\"2961\":\"Q96I25\",\"2962\":\"Q96I36\",\"2963\":\"Q96I51\",\"2964\":\"Q96I59\",\"2965\":\"Q96I99\",\"2966\":\"Q96II8;Q96II8-2;Q96II8-3;Q96II8-4\",\"2967\":\"Q96IR7\",\"2968\":\"Q96IW7\",\"2969\":\"Q96IX5\",\"2970\":\"Q96IZ0\",\"2971\":\"Q96J01\",\"2972\":\"Q96J02;Q96J02-2;Q96J02-3\",\"2973\":\"Q96J42;Q96J42-2\",\"2974\":\"Q96J84;Q96J84-2\",\"2975\":\"Q96JB5\",\"2976\":\"Q96JC1;Q96JC1-2\",\"2977\":\"Q96JG6;Q96JG6-3\",\"2978\":\"Q96JJ3\",\"2979\":\"Q96JJ7\",\"2980\":\"Q96K17\",\"2981\":\"Q96K37\",\"2982\":\"Q96KA5;Q96KA5-2\",\"2983\":\"Q96KB5;Q96KB5-2\",\"2984\":\"Q96KC8\",\"2985\":\"Q96KG9;Q96KG9-2;Q96KG9-3;Q96KG9-4;Q96KG9-5;Q96KG9-6\",\"2986\":\"Q96KP1\",\"2987\":\"Q96KP4;Q96KP4-2\",\"2988\":\"Q96KR1\",\"2989\":\"Q96L92\",\"2990\":\"Q96LJ7\",\"2991\":\"Q96LL9\",\"2992\":\"Q96LW7-2\",\"2993\":\"Q96M27;Q96M27-2;Q96M27-3\",\"2994\":\"Q96MV1\",\"2995\":\"Q96MW1\",\"2996\":\"Q96MX6\",\"2997\":\"Q96N66\",\"2998\":\"Q96N67;Q96N67-2;Q96N67-3;Q96N67-4;Q96N67-5;Q96N67-6\",\"2999\":\"Q96NC0\",\"3000\":\"Q96ND0\",\"3001\":\"Q96NT5;Q96NT5-2\",\"3002\":\"Q96P11;Q96P11-2;Q96P11-4\",\"3003\":\"Q96P16\",\"3004\":\"Q96P47;Q96P47-2;Q96P47-4;Q96P47-5\",\"3005\":\"Q96P70\",\"3006\":\"Q96PC5;Q96PC5-10;Q96PC5-14;Q96PC5-5;Q96PC5-7;Q96PC5-8;Q96PC5-9\",\"3007\":\"Q96PK6\",\"3008\":\"Q96PQ0\",\"3009\":\"Q96PU8;Q96PU8-3;Q96PU8-5;Q96PU8-6;Q96PU8-8;Q96PU8-9\",\"3010\":\"Q96PZ0;Q96PZ0-2\",\"3011\":\"Q96Q11;Q96Q11-2\",\"3012\":\"Q96Q15;Q96Q15-2;Q96Q15-3\",\"3013\":\"Q96Q45;Q96Q45-2;Q96Q45-3;Q96Q45-5\",\"3014\":\"Q96QC0\",\"3015\":\"Q96QD8\",\"3016\":\"Q96QD9\",\"3017\":\"Q96QE5\",\"3018\":\"Q96QK1\",\"3019\":\"Q96QR8\",\"3020\":\"Q96R06\",\"3021\":\"Q96RD7;Q96RD7-2\",\"3022\":\"Q96RE7\",\"3023\":\"Q96RL7;Q96RL7-2;Q96RL7-3;Q96RL7-4\",\"3024\":\"Q96RN5;Q96RN5-2;Q96RN5-3\",\"3025\":\"Q96RP9\",\"3026\":\"Q96RQ1\",\"3027\":\"Q96RS6;Q96RS6-2;Q96RS6-3\",\"3028\":\"Q96RT1;Q96RT1-2;Q96RT1-3;Q96RT1-4;Q96RT1-5;Q96RT1-6;Q96RT1-7;Q96RT1-8;Q96RT1-9\",\"3029\":\"Q96RT7;Q96RT7-2;Q96RT7-3\",\"3030\":\"Q96S52\",\"3031\":\"Q96S66\",\"3032\":\"Q96S97\",\"3033\":\"Q96SB4;Q96SB4-3;Q96SB4-4\",\"3034\":\"Q96SI1;Q96SI1-2\",\"3035\":\"Q96SI9;Q96SI9-2\",\"3036\":\"Q96SK2;Q96SK2-2\",\"3037\":\"Q96SQ9;Q96SQ9-2\",\"3038\":\"Q96ST3\",\"3039\":\"Q96SU4;Q96SU4-2;Q96SU4-7\",\"3040\":\"Q96T37;Q96T37-2;Q96T37-3;Q96T37-4\",\"3041\":\"Q96T76;Q96T76-8;Q96T76-9\",\"3042\":\"Q96T88;Q96T88-2\",\"3043\":\"Q96TA1;Q96TA1-2\",\"3044\":\"Q96TA2;Q96TA2-2;Q96TA2-3\",\"3045\":\"Q96TC7\",\"3046\":\"Q99417\",\"3047\":\"Q99436\",\"3048\":\"Q99439\",\"3049\":\"Q99442\",\"3050\":\"Q99453\",\"3051\":\"Q99459\",\"3052\":\"Q99460\",\"3053\":\"Q99470\",\"3054\":\"Q99471\",\"3055\":\"Q99496\",\"3056\":\"Q99497\",\"3057\":\"Q99519\",\"3058\":\"Q99523\",\"3059\":\"Q99536\",\"3060\":\"Q99538;Q99538-2;Q99538-3\",\"3061\":\"Q99543\",\"3062\":\"Q99549\",\"3063\":\"Q99567\",\"3064\":\"Q99569;Q99569-2\",\"3065\":\"Q99570\",\"3066\":\"Q99574\",\"3067\":\"Q99575\",\"3068\":\"Q99584\",\"3069\":\"Q99590;Q99590-2\",\"3070\":\"Q99595\",\"3071\":\"Q99598\",\"3072\":\"Q99613\",\"3073\":\"Q99614\",\"3074\":\"Q99615\",\"3075\":\"Q99622\",\"3076\":\"Q99623\",\"3077\":\"Q99627;Q99627-2\",\"3078\":\"Q99643;Q99643-3;Q99643-5\",\"3079\":\"Q99653\",\"3080\":\"Q99661\",\"3081\":\"Q99700;Q99700-2;Q99700-4\",\"3082\":\"Q99714\",\"3083\":\"Q99715;Q99715-4\",\"3084\":\"Q99720\",\"3085\":\"Q99729-2;Q99729-3\",\"3086\":\"Q99732\",\"3087\":\"Q99733;Q99733-2\",\"3088\":\"Q99735;Q99735-2\",\"3089\":\"Q99741\",\"3090\":\"Q99747;Q99747-2\",\"3091\":\"Q99755;Q99755-3;Q99755-4\",\"3092\":\"Q99757\",\"3093\":\"Q99766\",\"3094\":\"Q99797\",\"3095\":\"Q99798\",\"3096\":\"Q99805\",\"3097\":\"Q99808;Q99808-2\",\"3098\":\"Q99816\",\"3099\":\"Q99832\",\"3100\":\"Q99848\",\"3101\":\"Q99873-3\",\"3102\":\"Q99933;Q99933-3;Q99933-4\",\"3103\":\"Q99942\",\"3104\":\"Q99943\",\"3105\":\"Q99959;Q99959-2\",\"3106\":\"Q99961\",\"3107\":\"Q99985\",\"3108\":\"Q99986\",\"3109\":\"Q99996;Q99996-1;Q99996-3;Q99996-4;Q99996-5;Q99996-6\",\"3110\":\"Q9BPW4;Q9BPW4-2;Q9BPW4-3\",\"3111\":\"Q9BPW8\",\"3112\":\"Q9BPX3\",\"3113\":\"Q9BPX5\",\"3114\":\"Q9BPX6;Q9BPX6-3\",\"3115\":\"Q9BQ15\",\"3116\":\"Q9BQ24;Q9BQ24-2\",\"3117\":\"Q9BQ39\",\"3118\":\"Q9BQ52\",\"3119\":\"Q9BQ61\",\"3120\":\"Q9BQ67\",\"3121\":\"Q9BQ69\",\"3122\":\"Q9BQ70\",\"3123\":\"Q9BQ75;Q9BQ75-2\",\"3124\":\"Q9BQ95\",\"3125\":\"Q9BQA1\",\"3126\":\"Q9BQA9;Q9BQA9-2\",\"3127\":\"Q9BQB6;Q9BQB6-2;Q9BQB6-3\",\"3128\":\"Q9BQC6\",\"3129\":\"Q9BQD3\",\"3130\":\"Q9BQE3\",\"3131\":\"Q9BQE4\",\"3132\":\"Q9BQE5\",\"3133\":\"Q9BQG0;Q9BQG0-2\",\"3134\":\"Q9BQI0;Q9BQI0-2;Q9BQI0-3;Q9BQI0-4\",\"3135\":\"Q9BQP7\",\"3136\":\"Q9BQQ3\",\"3137\":\"Q9BR76\",\"3138\":\"Q9BRA2\",\"3139\":\"Q9BRG1\",\"3140\":\"Q9BRJ2\",\"3141\":\"Q9BRJ6\",\"3142\":\"Q9BRJ7\",\"3143\":\"Q9BRK5\",\"3144\":\"Q9BRP8\",\"3145\":\"Q9BRP8-2\",\"3146\":\"Q9BRQ6\",\"3147\":\"Q9BRQ8\",\"3148\":\"Q9BRR6;Q9BRR6-2\",\"3149\":\"Q9BRS2\",\"3150\":\"Q9BRT2\",\"3151\":\"Q9BRT6\",\"3152\":\"Q9BRX2\",\"3153\":\"Q9BRX5\",\"3154\":\"Q9BRZ2;Q9BRZ2-2;Q9BRZ2-3\",\"3155\":\"Q9BS26\",\"3156\":\"Q9BSD7\",\"3157\":\"Q9BSH4\",\"3158\":\"Q9BSJ2;Q9BSJ2-4\",\"3159\":\"Q9BSJ5;Q9BSJ5-2;Q9BSJ5-3\",\"3160\":\"Q9BSJ8\",\"3161\":\"Q9BSR8\",\"3162\":\"Q9BSY9\",\"3163\":\"Q9BT09\",\"3164\":\"Q9BT17\",\"3165\":\"Q9BT40;Q9BT40-2\",\"3166\":\"Q9BT67\",\"3167\":\"Q9BT78;Q9BT78-2\",\"3168\":\"Q9BTC0\",\"3169\":\"Q9BTD8;Q9BTD8-2;Q9BTD8-3;Q9BTD8-4\",\"3170\":\"Q9BTE1\",\"3171\":\"Q9BTE7\",\"3172\":\"Q9BTT0;Q9BTT0-3\",\"3173\":\"Q9BTT6\",\"3174\":\"Q9BTU6\",\"3175\":\"Q9BTV4\",\"3176\":\"Q9BTW9;Q9BTW9-4;Q9BTW9-5\",\"3177\":\"Q9BTX1;Q9BTX1-2;Q9BTX1-5;Q9BTX1-6\",\"3178\":\"Q9BTY2\",\"3179\":\"Q9BTZ2;Q9BTZ2-4;Q9BTZ2-8\",\"3180\":\"Q9BU23;Q9BU23-2\",\"3181\":\"Q9BU61\",\"3182\":\"Q9BU76;Q9BU76-4\",\"3183\":\"Q9BUB7\",\"3184\":\"Q9BUE6;Q9BUE6-2\",\"3185\":\"Q9BUF5\",\"3186\":\"Q9BUJ2;Q9BUJ2-2;Q9BUJ2-4\",\"3187\":\"Q9BUL8\",\"3188\":\"Q9BUM1\",\"3189\":\"Q9BUN8;Q9BUN8-2\",\"3190\":\"Q9BUP3\",\"3191\":\"Q9BUQ8\",\"3192\":\"Q9BUR5\",\"3193\":\"Q9BUT9\",\"3194\":\"Q9BUV8;Q9BUV8-2;Q9BUV8-3;Q9BUV8-4;Q9BUV8-5\",\"3195\":\"Q9BUZ4\",\"3196\":\"Q9BV23\",\"3197\":\"Q9BV38\",\"3198\":\"Q9BV40\",\"3199\":\"Q9BV81\",\"3200\":\"Q9BV86;Q9BV86-2\",\"3201\":\"Q9BVC4\",\"3202\":\"Q9BVC6\",\"3203\":\"Q9BVG4\",\"3204\":\"Q9BVG8;Q9BVG8-2;Q9BVG8-6\",\"3205\":\"Q9BVG9\",\"3206\":\"Q9BVI4\",\"3207\":\"Q9BVJ6\",\"3208\":\"Q9BVK2;Q9BVK2-2\",\"3209\":\"Q9BVK6\",\"3210\":\"Q9BVK8\",\"3211\":\"Q9BVL2;Q9BVL2-2;Q9BVL2-3\",\"3212\":\"Q9BVP2;Q9BVP2-2\",\"3213\":\"Q9BVQ7\",\"3214\":\"Q9BVT8\",\"3215\":\"Q9BVV7\",\"3216\":\"Q9BW19\",\"3217\":\"Q9BW27\",\"3218\":\"Q9BW60\",\"3219\":\"Q9BW72\",\"3220\":\"Q9BW91;Q9BW91-2\",\"3221\":\"Q9BW92\",\"3222\":\"Q9BWD1;Q9BWD1-2\",\"3223\":\"Q9BWF3\",\"3224\":\"Q9BWH2\",\"3225\":\"Q9BWJ5\",\"3226\":\"Q9BWM7\",\"3227\":\"Q9BWS9;Q9BWS9-3\",\"3228\":\"Q9BWU0\",\"3229\":\"Q9BWW4;Q9BWW4-2;Q9BWW4-3\",\"3230\":\"Q9BX26\",\"3231\":\"Q9BX40\",\"3232\":\"Q9BX68\",\"3233\":\"Q9BX95\",\"3234\":\"Q9BXB1;Q9BXB1-2\",\"3235\":\"Q9BXB4\",\"3236\":\"Q9BXB5\",\"3237\":\"Q9BXF6\",\"3238\":\"Q9BXI9;Q9BXI9-1;Q9BXI9-3\",\"3239\":\"Q9BXJ8;Q9BXJ8-2\",\"3240\":\"Q9BXJ9\",\"3241\":\"Q9BXK5\",\"3242\":\"Q9BXP5;Q9BXP5-2;Q9BXP5-3;Q9BXP5-4;Q9BXP5-5\",\"3243\":\"Q9BXR0;Q9BXR0-2\",\"3244\":\"Q9BXS5;Q9BXS5-2\",\"3245\":\"Q9BXS6;Q9BXS6-2;Q9BXS6-3;Q9BXS6-4;Q9BXS6-5;Q9BXS6-6\",\"3246\":\"Q9BXT2\",\"3247\":\"Q9BXW7;Q9BXW7-2\",\"3248\":\"Q9BXY0\",\"3249\":\"Q9BY42\",\"3250\":\"Q9BY43;Q9BY43-2\",\"3251\":\"Q9BY44\",\"3252\":\"Q9BY67;Q9BY67-3;Q9BY67-4;Q9BY67-5\",\"3253\":\"Q9BY77\",\"3254\":\"Q9BY89\",\"3255\":\"Q9BYC8\",\"3256\":\"Q9BYC9\",\"3257\":\"Q9BYD1\",\"3258\":\"Q9BYD2\",\"3259\":\"Q9BYD3\",\"3260\":\"Q9BYD6\",\"3261\":\"Q9BYG3\",\"3262\":\"Q9BYJ9\",\"3263\":\"Q9BYN8\",\"3264\":\"Q9BYT8\",\"3265\":\"Q9BZE1\",\"3266\":\"Q9BZE4\",\"3267\":\"Q9BZF1;Q9BZF1-2;Q9BZF1-3\",\"3268\":\"Q9BZG1\",\"3269\":\"Q9BZH6\",\"3270\":\"Q9BZI7;Q9BZI7-2\",\"3271\":\"Q9BZJ0;Q9BZJ0-2;Q9BZJ0-3\",\"3272\":\"Q9BZK3\",\"3273\":\"Q9BZK7\",\"3274\":\"Q9BZL1\",\"3275\":\"Q9BZQ6;Q9BZQ6-2\",\"3276\":\"Q9BZX2\",\"3277\":\"Q9BZZ5\",\"3278\":\"Q9BZZ5-2\",\"3279\":\"Q9C005\",\"3280\":\"Q9C0B0\",\"3281\":\"Q9C0B5;Q9C0B5-2\",\"3282\":\"Q9C0C2\",\"3283\":\"Q9C0D9\",\"3284\":\"Q9C0E2\",\"3285\":\"Q9C0E8;Q9C0E8-2;Q9C0E8-3;Q9C0E8-4\",\"3286\":\"Q9GZL7\",\"3287\":\"Q9GZM5\",\"3288\":\"Q9GZN8;Q9GZN8-2\",\"3289\":\"Q9GZR2\",\"3290\":\"Q9GZR7\",\"3291\":\"Q9GZS3\",\"3292\":\"Q9GZT3;Q9GZT3-2\",\"3293\":\"Q9GZT6;Q9GZT6-2;Q9GZT6-3\",\"3294\":\"Q9GZT9;Q9GZT9-2\",\"3295\":\"Q9GZU2-3\",\"3296\":\"Q9GZU8\",\"3297\":\"Q9GZY8-2\",\"3298\":\"Q9GZZ1\",\"3299\":\"Q9GZZ9\",\"3300\":\"Q9H000;Q9H000-2\",\"3301\":\"Q9H061\",\"3302\":\"Q9H074\",\"3303\":\"Q9H078-2\",\"3304\":\"Q9H089\",\"3305\":\"Q9H098;Q9H098-2\",\"3306\":\"Q9H0A0\",\"3307\":\"Q9H0A8\",\"3308\":\"Q9H0B6\",\"3309\":\"Q9H0C8\",\"3310\":\"Q9H0D6\",\"3311\":\"Q9H0E2;Q9H0E2-2\",\"3312\":\"Q9H0G5\",\"3313\":\"Q9H0H5\",\"3314\":\"Q9H0J9\",\"3315\":\"Q9H0P0;Q9H0P0-1;Q9H0P0-2;Q9H0P0-3\",\"3316\":\"Q9H0R6\",\"3317\":\"Q9H0S4\",\"3318\":\"Q9H0U3;Q9H0U3-2\",\"3319\":\"Q9H0U4\",\"3320\":\"Q9H0U6\",\"3321\":\"Q9H0U9\",\"3322\":\"Q9H0V9;Q9H0V9-2\",\"3323\":\"Q9H0W8;Q9H0W8-2\",\"3324\":\"Q9H0X4;Q9H0X4-2\",\"3325\":\"Q9H173\",\"3326\":\"Q9H1E3\",\"3327\":\"Q9H1E5\",\"3328\":\"Q9H1I8\",\"3329\":\"Q9H1K1\",\"3330\":\"Q9H223\",\"3331\":\"Q9H269\",\"3332\":\"Q9H270\",\"3333\":\"Q9H299\",\"3334\":\"Q9H2D1\",\"3335\":\"Q9H2D6;Q9H2D6-2;Q9H2D6-3;Q9H2D6-5;Q9H2D6-6;Q9H2D6-7\",\"3336\":\"Q9H2H8;Q9H2H8-2\",\"3337\":\"Q9H2H9\",\"3338\":\"Q9H2K8\",\"3339\":\"Q9H2M9\",\"3340\":\"Q9H2P0\",\"3341\":\"Q9H2U1\",\"3342\":\"Q9H2U2\",\"3343\":\"Q9H2V7;Q9H2V7-2;Q9H2V7-3;Q9H2V7-5\",\"3344\":\"Q9H2W6\",\"3345\":\"Q9H307\",\"3346\":\"Q9H330\",\"3347\":\"Q9H3C7\",\"3348\":\"Q9H3F6\",\"3349\":\"Q9H3H5;Q9H3H5-2\",\"3350\":\"Q9H3K2\",\"3351\":\"Q9H3K6\",\"3352\":\"Q9H3N1\",\"3353\":\"Q9H3P2\",\"3354\":\"Q9H3P7\",\"3355\":\"Q9H3Q1\",\"3356\":\"Q9H3U1;Q9H3U1-2\",\"3357\":\"Q9H3Z4;Q9H3Z4-2\",\"3358\":\"Q9H444\",\"3359\":\"Q9H446;Q9H446-2\",\"3360\":\"Q9H488\",\"3361\":\"Q9H490;Q9H490-2\",\"3362\":\"Q9H4A3;Q9H4A3-2;Q9H4A3-5;Q9H4A3-6;Q9H4A3-7\",\"3363\":\"Q9H4A4\",\"3364\":\"Q9H4A5;Q9H4A5-2\",\"3365\":\"Q9H4A6\",\"3366\":\"Q9H4F8;Q9H4F8-2\",\"3367\":\"Q9H4G0\",\"3368\":\"Q9H4G0-2\",\"3369\":\"Q9H4H8;Q9H4H8-2\",\"3370\":\"Q9H4I3\",\"3371\":\"Q9H4L4\",\"3372\":\"Q9H4M9\",\"3373\":\"Q9H501\",\"3374\":\"Q9H553\",\"3375\":\"Q9H568\",\"3376\":\"Q9H583\",\"3377\":\"Q9H5Q4\",\"3378\":\"Q9H5X1;Q9H5X1-2\",\"3379\":\"Q9H6B4\",\"3380\":\"Q9H6D7;Q9H6D7-4\",\"3381\":\"Q9H6E4\",\"3382\":\"Q9H6F5\",\"3383\":\"Q9H6K4;Q9H6K4-2\",\"3384\":\"Q9H6R4;Q9H6R4-4\",\"3385\":\"Q9H6S0\",\"3386\":\"Q9H6S3;Q9H6S3-3\",\"3387\":\"Q9H6T0;Q9H6T0-2\",\"3388\":\"Q9H6T3\",\"3389\":\"Q9H6V9;Q9H6V9-2\",\"3390\":\"Q9H6X2;Q9H6X2-5\",\"3391\":\"Q9H6Y7\",\"3392\":\"Q9H773\",\"3393\":\"Q9H788;Q9H788-2\",\"3394\":\"Q9H7B2\",\"3395\":\"Q9H7D0\",\"3396\":\"Q9H7E2-3\",\"3397\":\"Q9H7E9;Q9H7E9-2\",\"3398\":\"Q9H7F0\",\"3399\":\"Q9H7N4\",\"3400\":\"Q9H7Z7\",\"3401\":\"Q9H814\",\"3402\":\"Q9H840\",\"3403\":\"Q9H845\",\"3404\":\"Q9H857-2\",\"3405\":\"Q9H8H0\",\"3406\":\"Q9H8H2\",\"3407\":\"Q9H8H3\",\"3408\":\"Q9H8V3;Q9H8V3-2;Q9H8V3-3;Q9H8V3-4\",\"3409\":\"Q9H8Y5\",\"3410\":\"Q9H8Y8;Q9H8Y8-3\",\"3411\":\"Q9H910;Q9H910-3\",\"3412\":\"Q9H936\",\"3413\":\"Q9H9A5;Q9H9A5-6\",\"3414\":\"Q9H9A6\",\"3415\":\"Q9H9B1\",\"3416\":\"Q9H9B4\",\"3417\":\"Q9H9C1;Q9H9C1-2\",\"3418\":\"Q9H9E3\",\"3419\":\"Q9H9H4\",\"3420\":\"Q9H9J2\",\"3421\":\"Q9H9P8\",\"3422\":\"Q9H9T3;Q9H9T3-2;Q9H9T3-4;Q9H9T3-5\",\"3423\":\"Q9H9Y2\",\"3424\":\"Q9H9Y6;Q9H9Y6-3\",\"3425\":\"Q9HA77\",\"3426\":\"Q9HAN9\",\"3427\":\"Q9HAS0\",\"3428\":\"Q9HAU5\",\"3429\":\"Q9HAV0\",\"3430\":\"Q9HAV4\",\"3431\":\"Q9HAV7\",\"3432\":\"Q9HB09;Q9HB09-2;Q9HB09-3\",\"3433\":\"Q9HB71\",\"3434\":\"Q9HB90;Q9NQL2\",\"3435\":\"Q9HBH0\",\"3436\":\"Q9HBH1\",\"3437\":\"Q9HBH5\",\"3438\":\"Q9HBL0\",\"3439\":\"Q9HC07\",\"3440\":\"Q9HC21;Q9HC21-2\",\"3441\":\"Q9HC35\",\"3442\":\"Q9HC36\",\"3443\":\"Q9HC38;Q9HC38-2\",\"3444\":\"Q9HC52\",\"3445\":\"Q9HCC0;Q9HCC0-2\",\"3446\":\"Q9HCE1\",\"3447\":\"Q9HCK8\",\"3448\":\"Q9HCM4;Q9HCM4-2;Q9HCM4-3;Q9HCM4-4\",\"3449\":\"Q9HCN8\",\"3450\":\"Q9HCS7\",\"3451\":\"Q9HCU4\",\"3452\":\"Q9HCU5\",\"3453\":\"Q9HCY8\",\"3454\":\"Q9HD20\",\"3455\":\"Q9HD33;Q9HD33-2\",\"3456\":\"Q9HD34\",\"3457\":\"Q9HD42\",\"3458\":\"Q9HD45\",\"3459\":\"Q9HDC5\",\"3460\":\"Q9HDC9\",\"3461\":\"Q9NNW5\",\"3462\":\"Q9NNW7;Q9NNW7-2\",\"3463\":\"Q9NP58;Q9NP58-4\",\"3464\":\"Q9NP61;Q9NP61-2\",\"3465\":\"Q9NP72\",\"3466\":\"Q9NP77\",\"3467\":\"Q9NP79\",\"3468\":\"Q9NP81\",\"3469\":\"Q9NP92\",\"3470\":\"Q9NP97\",\"3471\":\"Q9NPA0\",\"3472\":\"Q9NPD3\",\"3473\":\"Q9NPD8\",\"3474\":\"Q9NPE3\",\"3475\":\"Q9NPF0\",\"3476\":\"Q9NPF5\",\"3477\":\"Q9NPI6;Q9NPI6-2\",\"3478\":\"Q9NPJ3;Q9NPJ3-2\",\"3479\":\"Q9NPL8\",\"3480\":\"Q9NQ29;Q9NQ29-2\",\"3481\":\"Q9NQ50\",\"3482\":\"Q9NQ55;Q9NQ55-2;Q9NQ55-3\",\"3483\":\"Q9NQ88\",\"3484\":\"Q9NQC3-2\",\"3485\":\"Q9NQE9\",\"3486\":\"Q9NQG1\",\"3487\":\"Q9NQG5\",\"3488\":\"Q9NQH7;Q9NQH7-4\",\"3489\":\"Q9NQP4\",\"3490\":\"Q9NQR4\",\"3491\":\"Q9NQS1\",\"3492\":\"Q9NQT4\",\"3493\":\"Q9NQT5\",\"3494\":\"Q9NQW6;Q9NQW6-2\",\"3495\":\"Q9NQX4\",\"3496\":\"Q9NQZ2\",\"3497\":\"Q9NR09\",\"3498\":\"Q9NR12;Q9NR12-2\",\"3499\":\"Q9NR28;Q9NR28-2\",\"3500\":\"Q9NR30\",\"3501\":\"Q9NR31\",\"3502\":\"Q9NR50\",\"3503\":\"Q9NR56\",\"3504\":\"Q9NRA8;Q9NRA8-3\",\"3505\":\"Q9NRG0\",\"3506\":\"Q9NRG9\",\"3507\":\"Q9NRK6\",\"3508\":\"Q9NRL2\",\"3509\":\"Q9NRN7\",\"3510\":\"Q9NRP0;Q9NRP0-2\",\"3511\":\"Q9NRP2\",\"3512\":\"Q9NRR3\",\"3513\":\"Q9NRR5\",\"3514\":\"Q9NRV9\",\"3515\":\"Q9NRW3\",\"3516\":\"Q9NRW7\",\"3517\":\"Q9NRX1\",\"3518\":\"Q9NRX2\",\"3519\":\"Q9NRX5\",\"3520\":\"Q9NRY4\",\"3521\":\"Q9NRY5\",\"3522\":\"Q9NRZ7;Q9NRZ7-2;Q9NRZ7-3\",\"3523\":\"Q9NRZ9;Q9NRZ9-2;Q9NRZ9-3\",\"3524\":\"Q9NS69\",\"3525\":\"Q9NS86\",\"3526\":\"Q9NS91\",\"3527\":\"Q9NS93\",\"3528\":\"Q9NSC5;Q9NSC5-2;Q9NSC5-5\",\"3529\":\"Q9NSD9\",\"3530\":\"Q9NSE4\",\"3531\":\"Q9NSU2;Q9NSU2-1;Q9NSU2-2\",\"3532\":\"Q9NSV4;Q9NSV4-4;Q9NSV4-6\",\"3533\":\"Q9NT62\",\"3534\":\"Q9NTI5;Q9NTI5-2\",\"3535\":\"Q9NTJ3\",\"3536\":\"Q9NTJ5\",\"3537\":\"Q9NTK5\",\"3538\":\"Q9NTM9\",\"3539\":\"Q9NTX5;Q9NTX5-2;Q9NTX5-6\",\"3540\":\"Q9NTZ6\",\"3541\":\"Q9NU22\",\"3542\":\"Q9NUD5;Q9NUD5-2\",\"3543\":\"Q9NUG6\",\"3544\":\"Q9NUI1\",\"3545\":\"Q9NUJ1\",\"3546\":\"Q9NUL3;Q9NUL3-2;Q9NUL3-3;Q9NUL3-8\",\"3547\":\"Q9NUL7\",\"3548\":\"Q9NUM4\",\"3549\":\"Q9NUN5;Q9NUN5-2;Q9NUN5-3;Q9NUN5-4\",\"3550\":\"Q9NUP9\",\"3551\":\"Q9NUQ2\",\"3552\":\"Q9NUQ3\",\"3553\":\"Q9NUQ6;Q9NUQ6-2\",\"3554\":\"Q9NUQ7\",\"3555\":\"Q9NUQ8\",\"3556\":\"Q9NUQ9\",\"3557\":\"Q9NUT2;Q9NUT2-2;Q9NUT2-3;Q9NUT2-4;Q9NUT2-5\",\"3558\":\"Q9NUU7\",\"3559\":\"Q9NUY8;Q9NUY8-2\",\"3560\":\"Q9NV06\",\"3561\":\"Q9NV31\",\"3562\":\"Q9NV66\",\"3563\":\"Q9NV70;Q9NV70-2\",\"3564\":\"Q9NV88;Q9NV88-2;Q9NV88-3\",\"3565\":\"Q9NV92\",\"3566\":\"Q9NV96\",\"3567\":\"Q9NVA1\",\"3568\":\"Q9NVA2\",\"3569\":\"Q9NVC6\",\"3570\":\"Q9NVD7\",\"3571\":\"Q9NVH0;Q9NVH0-2\",\"3572\":\"Q9NVH1;Q9NVH1-3\",\"3573\":\"Q9NVH2;Q9NVH2-2;Q9NVH2-3;Q9NVH2-4\",\"3574\":\"Q9NVI1;Q9NVI1-1\",\"3575\":\"Q9NVI7-2\",\"3576\":\"Q9NVJ2\",\"3577\":\"Q9NVM9\",\"3578\":\"Q9NVN8\",\"3579\":\"Q9NVP1\",\"3580\":\"Q9NVS2;Q9NVS2-2\",\"3581\":\"Q9NVT9\",\"3582\":\"Q9NVU7\",\"3583\":\"Q9NVV0\",\"3584\":\"Q9NVV4\",\"3585\":\"Q9NVX2\",\"3586\":\"Q9NVZ3;Q9NVZ3-2;Q9NVZ3-3\",\"3587\":\"Q9NW13\",\"3588\":\"Q9NW15;Q9NW15-2;Q9NW15-5\",\"3589\":\"Q9NW64\",\"3590\":\"Q9NW82\",\"3591\":\"Q9NWB6\",\"3592\":\"Q9NWH9\",\"3593\":\"Q9NWM8\",\"3594\":\"Q9NWS0\",\"3595\":\"Q9NWS8\",\"3596\":\"Q9NWT1\",\"3597\":\"Q9NWU5\",\"3598\":\"Q9NWW5\",\"3599\":\"Q9NWY4\",\"3600\":\"Q9NWZ8\",\"3601\":\"Q9NX00\",\"3602\":\"Q9NX05\",\"3603\":\"Q9NX14;Q9NX14-2\",\"3604\":\"Q9NX18\",\"3605\":\"Q9NX20\",\"3606\":\"Q9NX24\",\"3607\":\"Q9NX40\",\"3608\":\"Q9NX47\",\"3609\":\"Q9NX55\",\"3610\":\"Q9NX57\",\"3611\":\"Q9NX58\",\"3612\":\"Q9NX61;Q9NX61-2\",\"3613\":\"Q9NX62\",\"3614\":\"Q9NX63\",\"3615\":\"Q9NXA8;Q9NXA8-2;Q9NXA8-4\",\"3616\":\"Q9NXC5\",\"3617\":\"Q9NXE4;Q9NXE4-2;Q9NXE4-4\",\"3618\":\"Q9NXF1;Q9NXF1-2\",\"3619\":\"Q9NXH9;Q9NXH9-2\",\"3620\":\"Q9NXN4;Q9NXN4-2\",\"3621\":\"Q9NXS2\",\"3622\":\"Q9NXV6\",\"3623\":\"Q9NXW2\",\"3624\":\"Q9NY12;Q9NY12-2\",\"3625\":\"Q9NY26;Q9NY26-2\",\"3626\":\"Q9NY33;Q9NY33-4\",\"3627\":\"Q9NY35;Q9NY35-2\",\"3628\":\"Q9NY61\",\"3629\":\"Q9NY93;Q9NY93-2\",\"3630\":\"Q9NYB9;Q9NYB9-2;Q9NYB9-4\",\"3631\":\"Q9NYF8;Q9NYF8-2\",\"3632\":\"Q9NYH9\",\"3633\":\"Q9NYJ1\",\"3634\":\"Q9NYK5;Q9NYK5-2\",\"3635\":\"Q9NYL2\",\"3636\":\"Q9NYL9\",\"3637\":\"Q9NYM9\",\"3638\":\"Q9NYP7;Q9NYP7-2\",\"3639\":\"Q9NYU2;Q9NYU2-2\",\"3640\":\"Q9NYV4;Q9NYV4-2\",\"3641\":\"Q9NYY8\",\"3642\":\"Q9NYZ3\",\"3643\":\"Q9NZ01\",\"3644\":\"Q9NZ08;Q9NZ08-2\",\"3645\":\"Q9NZ32\",\"3646\":\"Q9NZ45\",\"3647\":\"Q9NZ53\",\"3648\":\"Q9NZ63\",\"3649\":\"Q9NZB2;Q9NZB2-6\",\"3650\":\"Q9NZC3\",\"3651\":\"Q9NZD8\",\"3652\":\"Q9NZE8\",\"3653\":\"Q9NZI8\",\"3654\":\"Q9NZJ6\",\"3655\":\"Q9NZJ7;Q9NZJ7-2\",\"3656\":\"Q9NZL4;Q9NZL4-3\",\"3657\":\"Q9NZM1;Q9NZM1-6\",\"3658\":\"Q9NZM5\",\"3659\":\"Q9NZN4\",\"3660\":\"Q9NZN8\",\"3661\":\"Q9NZV1\",\"3662\":\"Q9NZW5\",\"3663\":\"Q9NZZ3;Q9NZZ3-2\",\"3664\":\"Q9P003\",\"3665\":\"Q9P015\",\"3666\":\"Q9P016\",\"3667\":\"Q9P021\",\"3668\":\"Q9P031\",\"3669\":\"Q9P032\",\"3670\":\"Q9P035\",\"3671\":\"Q9P0I2\",\"3672\":\"Q9P0J0\",\"3673\":\"Q9P0K7;Q9P0K7-2;Q9P0K7-3;Q9P0K7-4\",\"3674\":\"Q9P0L0\",\"3675\":\"Q9P0M9\",\"3676\":\"Q9P0S9\",\"3677\":\"Q9P0T7\",\"3678\":\"Q9P0V9;Q9P0V9-2\",\"3679\":\"Q9P1T7;Q9P1T7-1\",\"3680\":\"Q9P206-2\",\"3681\":\"Q9P253\",\"3682\":\"Q9P258\",\"3683\":\"Q9P265\",\"3684\":\"Q9P270\",\"3685\":\"Q9P287\",\"3686\":\"Q9P289\",\"3687\":\"Q9P2B2\",\"3688\":\"Q9P2D0\",\"3689\":\"Q9P2D3;Q9P2D3-3\",\"3690\":\"Q9P2E9\",\"3691\":\"Q9P2I0\",\"3692\":\"Q9P2J5\",\"3693\":\"Q9P2K8;Q9P2K8-2\",\"3694\":\"Q9P2N5\",\"3695\":\"Q9P2P6;Q9P2P6-2\",\"3696\":\"Q9P2R3;Q9P2R3-2;Q9P2R3-4\",\"3697\":\"Q9P2R7;Q9P2R7-2\",\"3698\":\"Q9P2W9\",\"3699\":\"Q9P2X0;Q9P2X0-2\",\"3700\":\"Q9UBB4\",\"3701\":\"Q9UBB9\",\"3702\":\"Q9UBC2;Q9UBC2-2;Q9UBC2-3\",\"3703\":\"Q9UBE0;Q9UBE0-2;Q9UBE0-3\",\"3704\":\"Q9UBF2\",\"3705\":\"Q9UBG0\",\"3706\":\"Q9UBI6\",\"3707\":\"Q9UBK8;Q9UBK8-1\",\"3708\":\"Q9UBK9;Q9UBK9-2\",\"3709\":\"Q9UBM7\",\"3710\":\"Q9UBP0;Q9UBP0-3\",\"3711\":\"Q9UBQ0\",\"3712\":\"Q9UBQ5\",\"3713\":\"Q9UBQ6\",\"3714\":\"Q9UBQ7\",\"3715\":\"Q9UBR2\",\"3716\":\"Q9UBS4\",\"3717\":\"Q9UBT2\",\"3718\":\"Q9UBT7;Q9UBT7-2\",\"3719\":\"Q9UBU6\",\"3720\":\"Q9UBU8-2\",\"3721\":\"Q9UBU9\",\"3722\":\"Q9UBV2\",\"3723\":\"Q9UBW8\",\"3724\":\"Q9UBX3;Q9UBX3-2\",\"3725\":\"Q9UDW1;Q9UDW1-2\",\"3726\":\"Q9UDX5\",\"3727\":\"Q9UDY2;Q9UDY2-3;Q9UDY2-6;Q9UDY2-7\",\"3728\":\"Q9UDY4\",\"3729\":\"Q9UEG4\",\"3730\":\"Q9UEU0\",\"3731\":\"Q9UFC0\",\"3732\":\"Q9UFF9;Q9UFF9-3\",\"3733\":\"Q9UFG5\",\"3734\":\"Q9UFN0\",\"3735\":\"Q9UFW8\",\"3736\":\"Q9UG56;Q9UG56-2\",\"3737\":\"Q9UG63;Q9UG63-2\",\"3738\":\"Q9UGI8;Q9UGI8-2\",\"3739\":\"Q9UGJ1;Q9UGJ1-2\",\"3740\":\"Q9UGM6\",\"3741\":\"Q9UGN5;Q9UGN5-2\",\"3742\":\"Q9UGP8\",\"3743\":\"Q9UGR2\",\"3744\":\"Q9UGY1\",\"3745\":\"Q9UH65\",\"3746\":\"Q9UH99;Q9UH99-2\",\"3747\":\"Q9UHA3\",\"3748\":\"Q9UHA4\",\"3749\":\"Q9UHB6\",\"3750\":\"Q9UHB6-4\",\"3751\":\"Q9UHB7\",\"3752\":\"Q9UHB9\",\"3753\":\"Q9UHC7;Q9UHC7-2;Q9UHC7-3;Q9UHC7-4\",\"3754\":\"Q9UHD1\",\"3755\":\"Q9UHD8\",\"3756\":\"Q9UHD9\",\"3757\":\"Q9UHF4\",\"3758\":\"Q9UHG3\",\"3759\":\"Q9UHI6\",\"3760\":\"Q9UHK6;Q9UHK6-5\",\"3761\":\"Q9UHL4\",\"3762\":\"Q9UHQ4;Q9UHQ4-2\",\"3763\":\"Q9UHQ9\",\"3764\":\"Q9UHR4\",\"3765\":\"Q9UHV9\",\"3766\":\"Q9UHW9;Q9UHW9-2;Q9UHW9-3;Q9UHW9-4;Q9UHW9-5;Q9UHW9-6\",\"3767\":\"Q9UHX1-2\",\"3768\":\"Q9UI08\",\"3769\":\"Q9UI09\",\"3770\":\"Q9UI10\",\"3771\":\"Q9UI12;Q9UI12-2\",\"3772\":\"Q9UI14\",\"3773\":\"Q9UI30;Q9UI30-2\",\"3774\":\"Q9UI42;Q9UI42-2\",\"3775\":\"Q9UID3\",\"3776\":\"Q9UIG0;Q9UIG0-2\",\"3777\":\"Q9UII2\",\"3778\":\"Q9UII4\",\"3779\":\"Q9UIQ6;Q9UIQ6-2;Q9UIQ6-3\",\"3780\":\"Q9UIV1;Q9UIV1-2\",\"3781\":\"Q9UIW2\",\"3782\":\"Q9UJ83;Q9UJ83-2\",\"3783\":\"Q9UJA5;Q9UJA5-4\",\"3784\":\"Q9UJF2-2\",\"3785\":\"Q9UJK0\",\"3786\":\"Q9UJS0;Q9UJS0-2\",\"3787\":\"Q9UJU6\",\"3788\":\"Q9UJV9\",\"3789\":\"Q9UJW0;Q9UJW0-2;Q9UJW0-3\",\"3790\":\"Q9UJX2;Q9UJX2-3\",\"3791\":\"Q9UJX3;Q9UJX3-2\",\"3792\":\"Q9UJZ1\",\"3793\":\"Q9UK22\",\"3794\":\"Q9UK41;Q9UK41-2\",\"3795\":\"Q9UK45\",\"3796\":\"Q9UK59\",\"3797\":\"Q9UK76\",\"3798\":\"Q9UKD2\",\"3799\":\"Q9UKF6\",\"3800\":\"Q9UKK6\",\"3801\":\"Q9UKK9\",\"3802\":\"Q9UKL0\",\"3803\":\"Q9UKM7\",\"3804\":\"Q9UKM9;Q9UKM9-2\",\"3805\":\"Q9UKN8\",\"3806\":\"Q9UKR5\",\"3807\":\"Q9UKS6\",\"3808\":\"Q9UKV3\",\"3809\":\"Q9UKV5\",\"3810\":\"Q9UKV8\",\"3811\":\"Q9UKX7;Q9UKX7-2\",\"3812\":\"Q9UKY7\",\"3813\":\"Q9UKZ1\",\"3814\":\"Q9UL03;Q9UL03-3\",\"3815\":\"Q9UL15;Q9UL15-2\",\"3816\":\"Q9UL25\",\"3817\":\"Q9UL26\",\"3818\":\"Q9UL33;Q9UL33-2\",\"3819\":\"Q9UL46\",\"3820\":\"Q9ULC3\",\"3821\":\"Q9ULC4;Q9ULC4-3\",\"3822\":\"Q9ULF5\",\"3823\":\"Q9ULG6;Q9ULG6-2;Q9ULG6-5\",\"3824\":\"Q9ULH0;Q9ULH0-2;Q9ULH0-4\",\"3825\":\"Q9ULM6\",\"3826\":\"Q9ULR0;Q9ULR0-1;Q9ULR0-2\",\"3827\":\"Q9ULR3\",\"3828\":\"Q9ULV4;Q9ULV4-2;Q9ULV4-3\",\"3829\":\"Q9ULW0;Q9ULW0-2\",\"3830\":\"Q9ULX3\",\"3831\":\"Q9UM00;Q9UM00-1;Q9UM00-2\",\"3832\":\"Q9UMR2\",\"3833\":\"Q9UMR5;Q9UMR5-3\",\"3834\":\"Q9UMS4\",\"3835\":\"Q9UMX0;Q9UMX0-2\",\"3836\":\"Q9UMX5\",\"3837\":\"Q9UMY1\",\"3838\":\"Q9UMY4;Q9UMY4-2\",\"3839\":\"Q9UN86\",\"3840\":\"Q9UN86-2\",\"3841\":\"Q9UNE7\",\"3842\":\"Q9UNF0;Q9UNF0-2\",\"3843\":\"Q9UNF1;Q9UNF1-2\",\"3844\":\"Q9UNH7\",\"3845\":\"Q9UNI6\",\"3846\":\"Q9UNK0\",\"3847\":\"Q9UNL2;Q9UNL2-2\",\"3848\":\"Q9UNM6\",\"3849\":\"Q9UNN8\",\"3850\":\"Q9UNP9;Q9UNP9-2;Q9UNP9-3\",\"3851\":\"Q9UNQ0;Q9UNQ0-2\",\"3852\":\"Q9UNQ2\",\"3853\":\"Q9UNS2;Q9UNS2-2\",\"3854\":\"Q9UNW1\",\"3855\":\"Q9UNX4\",\"3856\":\"Q9UNY4\",\"3857\":\"Q9UNZ2;Q9UNZ2-5\",\"3858\":\"Q9UP95;Q9UP95-2;Q9UP95-3;Q9UP95-5;Q9UP95-6;Q9UP95-7\",\"3859\":\"Q9UPN3-2;Q9UPN3-3\",\"3860\":\"Q9UPN4;Q9UPN4-2\",\"3861\":\"Q9UPN9\",\"3862\":\"Q9UPQ0;Q9UPQ0-10;Q9UPQ0-2;Q9UPQ0-4\",\"3863\":\"Q9UPQ9;Q9UPQ9-1\",\"3864\":\"Q9UPT5;Q9UPT5-1;Q9UPT5-2;Q9UPT5-5;Q9UPT5-6\",\"3865\":\"Q9UPT8\",\"3866\":\"Q9UPT9;Q9UPT9-2\",\"3867\":\"Q9UPY3;Q9UPY3-2\",\"3868\":\"Q9UQ13;Q9UQ13-2\",\"3869\":\"Q9UQ35\",\"3870\":\"Q9UQ80\",\"3871\":\"Q9UQ90\",\"3872\":\"Q9UQB8;Q9UQB8-2;Q9UQB8-3;Q9UQB8-4;Q9UQB8-5;Q9UQB8-6\",\"3873\":\"Q9UQE7\",\"3874\":\"Q9UQR1\",\"3875\":\"Q9Y221\",\"3876\":\"Q9Y224\",\"3877\":\"Q9Y230\",\"3878\":\"Q9Y237;Q9Y237-2\",\"3879\":\"Q9Y241\",\"3880\":\"Q9Y256\",\"3881\":\"Q9Y262\",\"3882\":\"Q9Y263\",\"3883\":\"Q9Y265\",\"3884\":\"Q9Y266\",\"3885\":\"Q9Y276\",\"3886\":\"Q9Y277\",\"3887\":\"Q9Y281;Q9Y281-3\",\"3888\":\"Q9Y282;Q9Y282-3\",\"3889\":\"Q9Y285\",\"3890\":\"Q9Y291\",\"3891\":\"Q9Y295\",\"3892\":\"Q9Y296;Q9Y296-2\",\"3893\":\"Q9Y2A7;Q9Y2A7-2\",\"3894\":\"Q9Y2B0\",\"3895\":\"Q9Y2C4;Q9Y2C4-3;Q9Y2C4-4\",\"3896\":\"Q9Y2D8;Q9Y2D8-2;Q9Y2D8-3\",\"3897\":\"Q9Y2G8\",\"3898\":\"Q9Y2H6;Q9Y2H6-2\",\"3899\":\"Q9Y2I1;Q9Y2I1-2\",\"3900\":\"Q9Y2K7;Q9Y2K7-2;Q9Y2K7-4;Q9Y2K7-5\",\"3901\":\"Q9Y2L1\",\"3902\":\"Q9Y2L5;Q9Y2L5-2\",\"3903\":\"Q9Y2P8\",\"3904\":\"Q9Y2Q3\",\"3905\":\"Q9Y2Q5;Q9Y2Q5-2\",\"3906\":\"Q9Y2Q9\",\"3907\":\"Q9Y2R0\",\"3908\":\"Q9Y2R4\",\"3909\":\"Q9Y2R5\",\"3910\":\"Q9Y2R9\",\"3911\":\"Q9Y2S6\",\"3912\":\"Q9Y2S7\",\"3913\":\"Q9Y2T2\",\"3914\":\"Q9Y2T3;Q9Y2T3-2;Q9Y2T3-3\",\"3915\":\"Q9Y2U8\",\"3916\":\"Q9Y2V2\",\"3917\":\"Q9Y2W1\",\"3918\":\"Q9Y2W2\",\"3919\":\"Q9Y2X3\",\"3920\":\"Q9Y2Z0;Q9Y2Z0-2\",\"3921\":\"Q9Y2Z4\",\"3922\":\"Q9Y2Z9;Q9Y2Z9-3\",\"3923\":\"Q9Y305;Q9Y305-2;Q9Y305-4\",\"3924\":\"Q9Y314\",\"3925\":\"Q9Y315\",\"3926\":\"Q9Y316;Q9Y316-2;Q9Y316-3\",\"3927\":\"Q9Y320\",\"3928\":\"Q9Y324\",\"3929\":\"Q9Y333\",\"3930\":\"Q9Y371;Q9Y371-2\",\"3931\":\"Q9Y375\",\"3932\":\"Q9Y376\",\"3933\":\"Q9Y383\",\"3934\":\"Q9Y385\",\"3935\":\"Q9Y394;Q9Y394-2\",\"3936\":\"Q9Y399\",\"3937\":\"Q9Y3A2\",\"3938\":\"Q9Y3A3;Q9Y3A3-2;Q9Y3A3-3\",\"3939\":\"Q9Y3A4\",\"3940\":\"Q9Y3A5\",\"3941\":\"Q9Y3A6\",\"3942\":\"Q9Y3B2\",\"3943\":\"Q9Y3B4\",\"3944\":\"Q9Y3B7\",\"3945\":\"Q9Y3B8;Q9Y3B8-2;Q9Y3B8-3\",\"3946\":\"Q9Y3B9\",\"3947\":\"Q9Y3C0\",\"3948\":\"Q9Y3C1\",\"3949\":\"Q9Y3C6\",\"3950\":\"Q9Y3C8\",\"3951\":\"Q9Y3D0\",\"3952\":\"Q9Y3D2\",\"3953\":\"Q9Y3D3\",\"3954\":\"Q9Y3D6\",\"3955\":\"Q9Y3D9\",\"3956\":\"Q9Y3E0\",\"3957\":\"Q9Y3E5\",\"3958\":\"Q9Y3F4;Q9Y3F4-2\",\"3959\":\"Q9Y3I0\",\"3960\":\"Q9Y3L5\",\"3961\":\"Q9Y3Q3\",\"3962\":\"Q9Y3S2\",\"3963\":\"Q9Y3T9\",\"3964\":\"Q9Y3U8\",\"3965\":\"Q9Y3Y2;Q9Y3Y2-3;Q9Y3Y2-4\",\"3966\":\"Q9Y446;Q9Y446-2\",\"3967\":\"Q9Y448\",\"3968\":\"Q9Y450\",\"3969\":\"Q9Y487\",\"3970\":\"Q9Y490\",\"3971\":\"Q9Y4A5;Q9Y4A5-2\",\"3972\":\"Q9Y4B5\",\"3973\":\"Q9Y4C8\",\"3974\":\"Q9Y4D7\",\"3975\":\"Q9Y4F1\",\"3976\":\"Q9Y4K0\",\"3977\":\"Q9Y4L1\",\"3978\":\"Q9Y4P3\",\"3979\":\"Q9Y4R8\",\"3980\":\"Q9Y4W2;Q9Y4W2-2\",\"3981\":\"Q9Y4W6\",\"3982\":\"Q9Y4Y9\",\"3983\":\"Q9Y4Z0\",\"3984\":\"Q9Y508;Q9Y508-2\",\"3985\":\"Q9Y512\",\"3986\":\"Q9Y520;Q9Y520-4;Q9Y520-5;Q9Y520-7\",\"3987\":\"Q9Y530\",\"3988\":\"Q9Y547\",\"3989\":\"Q9Y570;Q9Y570-2;Q9Y570-4\",\"3990\":\"Q9Y597;Q9Y597-2\",\"3991\":\"Q9Y5A9\",\"3992\":\"Q9Y5B6\",\"3993\":\"Q9Y5B9\",\"3994\":\"Q9Y5J1\",\"3995\":\"Q9Y5J5\",\"3996\":\"Q9Y5J6\",\"3997\":\"Q9Y5J7\",\"3998\":\"Q9Y5J9\",\"3999\":\"Q9Y5K5;Q9Y5K5-2;Q9Y5K5-3;Q9Y5K5-4\",\"4000\":\"Q9Y5K6\",\"4001\":\"Q9Y5K8\",\"4002\":\"Q9Y5L4\",\"4003\":\"Q9Y5M8\",\"4004\":\"Q9Y5Q8;Q9Y5Q8-2;Q9Y5Q8-3\",\"4005\":\"Q9Y5Q9\",\"4006\":\"Q9Y5R8\",\"4007\":\"Q9Y5S2\",\"4008\":\"Q9Y5S9;Q9Y5S9-2\",\"4009\":\"Q9Y5T4\",\"4010\":\"Q9Y5T5;Q9Y5T5-2;Q9Y5T5-3\",\"4011\":\"Q9Y5U9\",\"4012\":\"Q9Y5V0\",\"4013\":\"Q9Y5X1\",\"4014\":\"Q9Y5X2\",\"4015\":\"Q9Y5X3\",\"4016\":\"Q9Y5Y0;Q9Y5Y0-2\",\"4017\":\"Q9Y5Z0;Q9Y5Z0-2;Q9Y5Z0-3;Q9Y5Z0-4;Q9Y5Z0-5\",\"4018\":\"Q9Y605\",\"4019\":\"Q9Y606;Q9Y606-2\",\"4020\":\"Q9Y613\",\"4021\":\"Q9Y617\",\"4022\":\"Q9Y618;Q9Y618-4;Q9Y618-5\",\"4023\":\"Q9Y619\",\"4024\":\"Q9Y620;Q9Y620-2\",\"4025\":\"Q9Y624\",\"4026\":\"Q9Y639;Q9Y639-1;Q9Y639-3;Q9Y639-4;Q9Y639-5\",\"4027\":\"Q9Y672\",\"4028\":\"Q9Y673;Q9Y673-2\",\"4029\":\"Q9Y676\",\"4030\":\"Q9Y678\",\"4031\":\"Q9Y679\",\"4032\":\"Q9Y696\",\"4033\":\"Q9Y697;Q9Y697-2\",\"4034\":\"Q9Y6A9\",\"4035\":\"Q9Y6C9\",\"4036\":\"Q9Y6D0\",\"4037\":\"Q9Y6D5\",\"4038\":\"Q9Y6D9\",\"4039\":\"Q9Y6E0;Q9Y6E0-2\",\"4040\":\"Q9Y6E2\",\"4041\":\"Q9Y6G3\",\"4042\":\"Q9Y6G9\",\"4043\":\"Q9Y6H1\",\"4044\":\"Q9Y6I3;Q9Y6I3-1;Q9Y6I3-3\",\"4045\":\"Q9Y6I9\",\"4046\":\"Q9Y6K0\",\"4047\":\"Q9Y6K5\",\"4048\":\"Q9Y6M0;Q9Y6M0-2\",\"4049\":\"Q9Y6M1;Q9Y6M1-1\",\"4050\":\"Q9Y6M4;Q9Y6M4-2;Q9Y6M4-3;Q9Y6M4-4;Q9Y6M4-5;Q9Y6M4-6\",\"4051\":\"Q9Y6M5\",\"4052\":\"Q9Y6M7-13;Q9Y6M7-6\",\"4053\":\"Q9Y6M9\",\"4054\":\"Q9Y6N1\",\"4055\":\"Q9Y6N5\",\"4056\":\"Q9Y6N7;Q9Y6N7-2;Q9Y6N7-3;Q9Y6N7-4;Q9Y6N7-5;Q9Y6N7-6\",\"4057\":\"Q9Y6N8\",\"4058\":\"Q9Y6R0\",\"4059\":\"Q9Y6W5\",\"4060\":\"Q9Y6X3\",\"4061\":\"Q9Y6X9;Q9Y6X9-2\",\"4062\":\"Q9Y6Y8\"},\"Protein IDs\":{\"0\":\"A0A0B4J2D5;P0DPI2\",\"1\":\"A0AV96\",\"2\":\"A0FGR8-2\",\"3\":\"A0FGR8-6\",\"4\":\"A0PJW6\",\"5\":\"A1L0T0\",\"6\":\"A1X283\",\"7\":\"A2RRP1\",\"8\":\"A2RU67\",\"9\":\"A3KMH1\",\"10\":\"A4D1E9\",\"11\":\"A5A3E0\",\"12\":\"A5PLL7\",\"13\":\"A5YKK6\",\"14\":\"A6NCE7;Q9GZQ8\",\"15\":\"A6NCW0;A8MUK1;C9J2P7;C9JJH3;C9JLJ4;C9JPN9;C9JVI0;D6R901;D6R9N7;D6RA61;D6RBQ6;D6RCP7;D6RJB6;Q0WX57;Q7RTZ2\",\"16\":\"A6NDG6\",\"17\":\"A6NHR9\",\"18\":\"A6NJ78\",\"19\":\"A8MWD9;P62308\",\"20\":\"A8MXV4\",\"21\":\"B0YJ81\",\"22\":\"B1ANS9\",\"23\":\"B7ZAQ6;B7ZAQ6-2;B7ZAQ6-3;P0CG08\",\"24\":\"C4AMC7;Q6VEQ5\",\"25\":\"E9PAV3;E9PAV3-2;Q13765\",\"26\":\"E9PRG8\",\"27\":\"L0R6Q1\",\"28\":\"L0R819\",\"29\":\"L0R8F8\",\"30\":\"O00115\",\"31\":\"O00116\",\"32\":\"O00124\",\"33\":\"O00139-2\",\"34\":\"O00142\",\"35\":\"O00148\",\"36\":\"O00151\",\"37\":\"O00154-4\",\"38\":\"O00159\",\"39\":\"O00161\",\"40\":\"O00165\",\"41\":\"O00178\",\"42\":\"O00186\",\"43\":\"O00193\",\"44\":\"O00203\",\"45\":\"O00217\",\"46\":\"O00220\",\"47\":\"O00231\",\"48\":\"O00232\",\"49\":\"O00264\",\"50\":\"O00291\",\"51\":\"O00299\",\"52\":\"O00303\",\"53\":\"O00308\",\"54\":\"O00330\",\"55\":\"O00400\",\"56\":\"O00401\",\"57\":\"O00410\",\"58\":\"O00411\",\"59\":\"O00422-2\",\"60\":\"O00425\",\"61\":\"O00429\",\"62\":\"O00442\",\"63\":\"O00443\",\"64\":\"O00461\",\"65\":\"O00468-3\",\"66\":\"O00469-2\",\"67\":\"O00471\",\"68\":\"O00483\",\"69\":\"O00487\",\"70\":\"O00499\",\"71\":\"O00505\",\"72\":\"O00541\",\"73\":\"O00560\",\"74\":\"O00566\",\"75\":\"O00567\",\"76\":\"O00571\",\"77\":\"O00592\",\"78\":\"O00622\",\"79\":\"O00629\",\"80\":\"O00712\",\"81\":\"O00743\",\"82\":\"O00750\",\"83\":\"O00754\",\"84\":\"O00764\",\"85\":\"O00767\",\"86\":\"O14521\",\"87\":\"O14530\",\"88\":\"O14545\",\"89\":\"O14548\",\"90\":\"O14561\",\"91\":\"O14562\",\"92\":\"O14578\",\"93\":\"O14579\",\"94\":\"O14617-5\",\"95\":\"O14639\",\"96\":\"O14653\",\"97\":\"O14656\",\"98\":\"O14657\",\"99\":\"O14662\",\"100\":\"O14672\",\"101\":\"O14681\",\"102\":\"O14684\",\"103\":\"O14734\",\"104\":\"O14735\",\"105\":\"O14737\",\"106\":\"O14744\",\"107\":\"O14745\",\"108\":\"O14757\",\"109\":\"O14763\",\"110\":\"O14773\",\"111\":\"O14776\",\"112\":\"O14777\",\"113\":\"O14818\",\"114\":\"O14828\",\"115\":\"O14874\",\"116\":\"O14880\",\"117\":\"O14893\",\"118\":\"O14907\",\"119\":\"O14908\",\"120\":\"O14917\",\"121\":\"O14925\",\"122\":\"O14929\",\"123\":\"O14936\",\"124\":\"O14939\",\"125\":\"O14949\",\"126\":\"O14950;P19105\",\"127\":\"O14964\",\"128\":\"O14965\",\"129\":\"O14966\",\"130\":\"O14974\",\"131\":\"O14975\",\"132\":\"O14979-2\",\"133\":\"O14980\",\"134\":\"O14981\",\"135\":\"O15020\",\"136\":\"O15031\",\"137\":\"O15042\",\"138\":\"O15047\",\"139\":\"O15067\",\"140\":\"O15069\",\"141\":\"O15091\",\"142\":\"O15116\",\"143\":\"O15118\",\"144\":\"O15120\",\"145\":\"O15121\",\"146\":\"O15126\",\"147\":\"O15127\",\"148\":\"O15143\",\"149\":\"O15144\",\"150\":\"O15145\",\"151\":\"O15155\",\"152\":\"O15160\",\"153\":\"O15173\",\"154\":\"O15198;O15198-2;P84022;P84022-2;P84022-3;Q15796;Q15796-2\",\"155\":\"O15212\",\"156\":\"O15213\",\"157\":\"O15226\",\"158\":\"O15228\",\"159\":\"O15230\",\"160\":\"O15234\",\"161\":\"O15235\",\"162\":\"O15258\",\"163\":\"O15260\",\"164\":\"O15269\",\"165\":\"O15270\",\"166\":\"O15294\",\"167\":\"O15305\",\"168\":\"O15344\",\"169\":\"O15347\",\"170\":\"O15355\",\"171\":\"O15357\",\"172\":\"O15371\",\"173\":\"O15372\",\"174\":\"O15381\",\"175\":\"O15382\",\"176\":\"O15397\",\"177\":\"O15400\",\"178\":\"O15427\",\"179\":\"O15431\",\"180\":\"O15439\",\"181\":\"O15446\",\"182\":\"O15460\",\"183\":\"O15498\",\"184\":\"O15504\",\"185\":\"O15511\",\"186\":\"O15533\",\"187\":\"O43143\",\"188\":\"O43148\",\"189\":\"O43156\",\"190\":\"O43159\",\"191\":\"O43169\",\"192\":\"O43172\",\"193\":\"O43175\",\"194\":\"O43181\",\"195\":\"O43237\",\"196\":\"O43242\",\"197\":\"O43251\",\"198\":\"O43264\",\"199\":\"O43290\",\"200\":\"O43292\",\"201\":\"O43324\",\"202\":\"O43390\",\"203\":\"O43395\",\"204\":\"O43396\",\"205\":\"O43399-2\",\"206\":\"O43399\",\"207\":\"O43402\",\"208\":\"O43414\",\"209\":\"O43427\",\"210\":\"O43432\",\"211\":\"O43447\",\"212\":\"O43488\",\"213\":\"O43491\",\"214\":\"O43493\",\"215\":\"O43504\",\"216\":\"O43505\",\"217\":\"O43567\",\"218\":\"O43583\",\"219\":\"O43592\",\"220\":\"O43615\",\"221\":\"O43617\",\"222\":\"O43633\",\"223\":\"O43660\",\"224\":\"O43663\",\"225\":\"O43670-2\",\"226\":\"O43674\",\"227\":\"O43676\",\"228\":\"O43678\",\"229\":\"O43681\",\"230\":\"O43684\",\"231\":\"O43688\",\"232\":\"O43707\",\"233\":\"O43709\",\"234\":\"O43716\",\"235\":\"O43747\",\"236\":\"O43752\",\"237\":\"O43760\",\"238\":\"O43765\",\"239\":\"O43768\",\"240\":\"O43776\",\"241\":\"O43795-2\",\"242\":\"O43808\",\"243\":\"O43809\",\"244\":\"O43813\",\"245\":\"O43815\",\"246\":\"O43818\",\"247\":\"O43819\",\"248\":\"O43823\",\"249\":\"O43837\",\"250\":\"O43852-7\",\"251\":\"O43852\",\"252\":\"O43865\",\"253\":\"O43896\",\"254\":\"O43913\",\"255\":\"O43920\",\"256\":\"O43929\",\"257\":\"O60216\",\"258\":\"O60220\",\"259\":\"O60231\",\"260\":\"O60244\",\"261\":\"O60245\",\"262\":\"O60264\",\"263\":\"O60287\",\"264\":\"O60306\",\"265\":\"O60313-2\",\"266\":\"O60333-3\",\"267\":\"O60337\",\"268\":\"O60341\",\"269\":\"O60353\",\"270\":\"O60427\",\"271\":\"O60437\",\"272\":\"O60443\",\"273\":\"O60488\",\"274\":\"O60493\",\"275\":\"O60499\",\"276\":\"O60503\",\"277\":\"O60506\",\"278\":\"O60506-3\",\"279\":\"O60508\",\"280\":\"O60524\",\"281\":\"O60563\",\"282\":\"O60568\",\"283\":\"O60573\",\"284\":\"O60610\",\"285\":\"O60613\",\"286\":\"O60637\",\"287\":\"O60645\",\"288\":\"O60664\",\"289\":\"O60684\",\"290\":\"O60701\",\"291\":\"O60716\",\"292\":\"O60725\",\"293\":\"O60739\",\"294\":\"O60749\",\"295\":\"O60762\",\"296\":\"O60763\",\"297\":\"O60783\",\"298\":\"O60814;P57053;P58876;P62807;Q5QNW6;Q5QNW6-2;Q93079;Q99877;Q99879;Q99880\",\"299\":\"O60828\",\"300\":\"O60832\",\"301\":\"O60841\",\"302\":\"O60869\",\"303\":\"O60884\",\"304\":\"O60885\",\"305\":\"O60888\",\"306\":\"O60925\",\"307\":\"O60934\",\"308\":\"O75027\",\"309\":\"O75044\",\"310\":\"O75054\",\"311\":\"O75063\",\"312\":\"O75083\",\"313\":\"O75116\",\"314\":\"O75122\",\"315\":\"O75122-3\",\"316\":\"O75127\",\"317\":\"O75128\",\"318\":\"O75131\",\"319\":\"O75144\",\"320\":\"O75146\",\"321\":\"O75150\",\"322\":\"O75152\",\"323\":\"O75153\",\"324\":\"O75165\",\"325\":\"O75175\",\"326\":\"O75179\",\"327\":\"O75190\",\"328\":\"O75208\",\"329\":\"O75223\",\"330\":\"O75251\",\"331\":\"O75306\",\"332\":\"O75323\",\"333\":\"O75340\",\"334\":\"O75347\",\"335\":\"O75348\",\"336\":\"O75351;Q9UN37\",\"337\":\"O75352\",\"338\":\"O75367\",\"339\":\"O75369-8\",\"340\":\"O75379\",\"341\":\"O75380\",\"342\":\"O75381\",\"343\":\"O75382\",\"344\":\"O75390\",\"345\":\"O75391\",\"346\":\"O75394\",\"347\":\"O75396\",\"348\":\"O75400\",\"349\":\"O75431\",\"350\":\"O75436\",\"351\":\"O75438\",\"352\":\"O75439\",\"353\":\"O75448\",\"354\":\"O75462\",\"355\":\"O75475\",\"356\":\"O75477\",\"357\":\"O75489\",\"358\":\"O75494\",\"359\":\"O75521\",\"360\":\"O75530\",\"361\":\"O75531\",\"362\":\"O75533\",\"363\":\"O75534\",\"364\":\"O75569\",\"365\":\"O75592\",\"366\":\"O75600\",\"367\":\"O75607\",\"368\":\"O75608\",\"369\":\"O75616\",\"370\":\"O75643\",\"371\":\"O75648\",\"372\":\"O75683\",\"373\":\"O75691\",\"374\":\"O75694\",\"375\":\"O75695\",\"376\":\"O75717\",\"377\":\"O75718\",\"378\":\"O75746\",\"379\":\"O75781\",\"380\":\"O75787\",\"381\":\"O75794\",\"382\":\"O75815\",\"383\":\"O75817\",\"384\":\"O75818\",\"385\":\"O75821\",\"386\":\"O75822\",\"387\":\"O75844\",\"388\":\"O75874\",\"389\":\"O75879\",\"390\":\"O75880\",\"391\":\"O75886\",\"392\":\"O75909\",\"393\":\"O75911\",\"394\":\"O75915\",\"395\":\"O75934\",\"396\":\"O75935\",\"397\":\"O75937\",\"398\":\"O75940\",\"399\":\"O75947\",\"400\":\"O75955\",\"401\":\"O75964\",\"402\":\"O75976\",\"403\":\"O76003\",\"404\":\"O76021\",\"405\":\"O76024\",\"406\":\"O76031\",\"407\":\"O76070\",\"408\":\"O76071\",\"409\":\"O76094\",\"410\":\"O76095\",\"411\":\"O94760\",\"412\":\"O94763\",\"413\":\"O94776\",\"414\":\"O94804\",\"415\":\"O94822\",\"416\":\"O94826\",\"417\":\"O94842\",\"418\":\"O94855\",\"419\":\"O94874\",\"420\":\"O94875\",\"421\":\"O94880\",\"422\":\"O94886\",\"423\":\"O94901\",\"424\":\"O94905\",\"425\":\"O94906\",\"426\":\"O94913\",\"427\":\"O94919\",\"428\":\"O94925-3\",\"429\":\"O94964\",\"430\":\"O94966\",\"431\":\"O94972\",\"432\":\"O94973\",\"433\":\"O94979\",\"434\":\"O94992\",\"435\":\"O95067\",\"436\":\"O95070\",\"437\":\"O95081\",\"438\":\"O95084\",\"439\":\"O95104\",\"440\":\"O95139\",\"441\":\"O95140\",\"442\":\"O95159\",\"443\":\"O95163\",\"444\":\"O95167\",\"445\":\"O95168\",\"446\":\"O95169\",\"447\":\"O95178\",\"448\":\"O95182\",\"449\":\"O95197-3\",\"450\":\"O95202\",\"451\":\"O95210\",\"452\":\"O95214\",\"453\":\"O95218\",\"454\":\"O95219\",\"455\":\"O95232\",\"456\":\"O95235\",\"457\":\"O95239\",\"458\":\"O95249\",\"459\":\"O95274\",\"460\":\"O95292\",\"461\":\"O95295\",\"462\":\"O95297\",\"463\":\"O95298\",\"464\":\"O95299\",\"465\":\"O95302\",\"466\":\"O95340\",\"467\":\"O95347\",\"468\":\"O95359\",\"469\":\"O95363\",\"470\":\"O95373\",\"471\":\"O95391\",\"472\":\"O95394\",\"473\":\"O95400\",\"474\":\"O95415\",\"475\":\"O95425-2\",\"476\":\"O95433\",\"477\":\"O95453\",\"478\":\"O95456\",\"479\":\"O95466\",\"480\":\"O95470\",\"481\":\"O95486\",\"482\":\"O95487\",\"483\":\"O95562\",\"484\":\"O95563\",\"485\":\"O95571\",\"486\":\"O95573\",\"487\":\"O95602\",\"488\":\"O95619\",\"489\":\"O95628\",\"490\":\"O95633\",\"491\":\"O95672\",\"492\":\"O95674\",\"493\":\"O95684\",\"494\":\"O95714\",\"495\":\"O95716\",\"496\":\"O95721\",\"497\":\"O95747\",\"498\":\"O95757\",\"499\":\"O95758\",\"500\":\"O95777\",\"501\":\"O95782\",\"502\":\"O95793\",\"503\":\"O95816\",\"504\":\"O95817\",\"505\":\"O95819-6\",\"506\":\"O95831\",\"507\":\"O95857\",\"508\":\"O95861\",\"509\":\"O95870\",\"510\":\"O95881\",\"511\":\"O95900\",\"512\":\"O95985\",\"513\":\"O95994\",\"514\":\"O96000\",\"515\":\"O96005\",\"516\":\"O96006\",\"517\":\"O96008\",\"518\":\"O96011\",\"519\":\"O96013\",\"520\":\"O96019\",\"521\":\"P00338\",\"522\":\"P00367\",\"523\":\"P00387\",\"524\":\"P00390\",\"525\":\"P00395\",\"526\":\"P00403\",\"527\":\"P00441\",\"528\":\"P00491\",\"529\":\"P00492\",\"530\":\"P00505\",\"531\":\"P00533\",\"532\":\"P00558\",\"533\":\"P00734\",\"534\":\"P00846\",\"535\":\"P00966\",\"536\":\"P01008\",\"537\":\"P01033\",\"538\":\"P01034\",\"539\":\"P01111\",\"540\":\"P01116-2\",\"541\":\"P01130\",\"542\":\"P01137\",\"543\":\"P01891\",\"544\":\"P02545\",\"545\":\"P02545-2\",\"546\":\"P02649\",\"547\":\"P02656\",\"548\":\"P02749\",\"549\":\"P02765\",\"550\":\"P02768\",\"551\":\"P02786\",\"552\":\"P02788\",\"553\":\"P02794\",\"554\":\"P02795\",\"555\":\"P03886\",\"556\":\"P03891\",\"557\":\"P03905\",\"558\":\"P03915\",\"559\":\"P03928\",\"560\":\"P04004\",\"561\":\"P04040\",\"562\":\"P04062\",\"563\":\"P04075\",\"564\":\"P04080\",\"565\":\"P04083\",\"566\":\"P04114\",\"567\":\"P04156\",\"568\":\"P04179\",\"569\":\"P04181\",\"570\":\"P04222\",\"571\":\"P04264\",\"572\":\"P04406\",\"573\":\"P04632\",\"574\":\"P04792\",\"575\":\"P04818\",\"576\":\"P04843\",\"577\":\"P04844\",\"578\":\"P04899\",\"579\":\"P04920\",\"580\":\"P05023\",\"581\":\"P05026\",\"582\":\"P05067\",\"583\":\"P05114\",\"584\":\"P05141\",\"585\":\"P05161\",\"586\":\"P05187\",\"587\":\"P05198\",\"588\":\"P05362\",\"589\":\"P05386\",\"590\":\"P05387\",\"591\":\"P05388\",\"592\":\"P05455\",\"593\":\"P05549\",\"594\":\"P05556\",\"595\":\"P05783\",\"596\":\"P05787\",\"597\":\"P06213\",\"598\":\"P06241\",\"599\":\"P06280\",\"600\":\"P06454\",\"601\":\"P06493\",\"602\":\"P06576\",\"603\":\"P06703\",\"604\":\"P06730\",\"605\":\"P06733\",\"606\":\"P06744\",\"607\":\"P06748\",\"608\":\"P06753-2\",\"609\":\"P06756\",\"610\":\"P06865\",\"611\":\"P06899;P23527;P33778;Q16778\",\"612\":\"P07099\",\"613\":\"P07108\",\"614\":\"P07195\",\"615\":\"P07199\",\"616\":\"P07237\",\"617\":\"P07339\",\"618\":\"P07355\",\"619\":\"P07437\",\"620\":\"P07602\",\"621\":\"P07686\",\"622\":\"P07711\",\"623\":\"P07737\",\"624\":\"P07741\",\"625\":\"P07814\",\"626\":\"P07858\",\"627\":\"P07900\",\"628\":\"P07910\",\"629\":\"P07910-2\",\"630\":\"P07919\",\"631\":\"P07942\",\"632\":\"P07947\",\"633\":\"P07948-2\",\"634\":\"P07951-2\",\"635\":\"P07954-2\",\"636\":\"P07996\",\"637\":\"P08047\",\"638\":\"P08069\",\"639\":\"P08133\",\"640\":\"P08134\",\"641\":\"P08174\",\"642\":\"P08183\",\"643\":\"P08195\",\"644\":\"P08195-2\",\"645\":\"P08236\",\"646\":\"P08237\",\"647\":\"P08238\",\"648\":\"P08240\",\"649\":\"P08243\",\"650\":\"P08559\",\"651\":\"P08572\",\"652\":\"P08574\",\"653\":\"P08579\",\"654\":\"P08581\",\"655\":\"P08582\",\"656\":\"P08621\",\"657\":\"P08648\",\"658\":\"P08651\",\"659\":\"P08670\",\"660\":\"P08708\",\"661\":\"P08729\",\"662\":\"P08754\",\"663\":\"P08758\",\"664\":\"P08865\",\"665\":\"P08962\",\"666\":\"P09001\",\"667\":\"P09012\",\"668\":\"P09038\",\"669\":\"P09110\",\"670\":\"P09132\",\"671\":\"P09234\",\"672\":\"P09382\",\"673\":\"P09417\",\"674\":\"P09429\",\"675\":\"P09493-5\",\"676\":\"P09496-2\",\"677\":\"P09497\",\"678\":\"P09525\",\"679\":\"P09543\",\"680\":\"P09601\",\"681\":\"P09622\",\"682\":\"P09651\",\"683\":\"P09661\",\"684\":\"P09669\",\"685\":\"P09874\",\"686\":\"P09884\",\"687\":\"P09914;P09914-2;Q5T764\",\"688\":\"P09923\",\"689\":\"P09960\",\"690\":\"P09972\",\"691\":\"P0C0S5;Q71UI9\",\"692\":\"P0C7P0\",\"693\":\"P0CW18\",\"694\":\"P0DI81;P0DI81-3;P0DI82\",\"695\":\"P0DI83\",\"696\":\"P0DJ07\",\"697\":\"P0DMV8;P0DMV9\",\"698\":\"P0DN76;Q01081\",\"699\":\"P0DN79;P35520;P35520-2\",\"700\":\"P0DP23;P0DP24;P0DP25\",\"701\":\"P0DP91\",\"702\":\"P0DPB6\",\"703\":\"P10109\",\"704\":\"P10253\",\"705\":\"P10301\",\"706\":\"P10316\",\"707\":\"P10412\",\"708\":\"P10515\",\"709\":\"P10586\",\"710\":\"P10599\",\"711\":\"P10606\",\"712\":\"P10619\",\"713\":\"P10620\",\"714\":\"P10644\",\"715\":\"P10809\",\"716\":\"P10909\",\"717\":\"P11021\",\"718\":\"P11047\",\"719\":\"P11117\",\"720\":\"P11142\",\"721\":\"P11166\",\"722\":\"P11169\",\"723\":\"P11171\",\"724\":\"P11172\",\"725\":\"P11177\",\"726\":\"P11182\",\"727\":\"P11216\",\"728\":\"P11233\",\"729\":\"P11234\",\"730\":\"P11279\",\"731\":\"P11310\",\"732\":\"P11387\",\"733\":\"P11388\",\"734\":\"P11413\",\"735\":\"P11498\",\"736\":\"P11532-5\",\"737\":\"P11586\",\"738\":\"P11717\",\"739\":\"P11766\",\"740\":\"P11908\",\"741\":\"P11940\",\"742\":\"P12004\",\"743\":\"P12074\",\"744\":\"P12081\",\"745\":\"P12235\",\"746\":\"P12236\",\"747\":\"P12259\",\"748\":\"P12268\",\"749\":\"P12270\",\"750\":\"P12277\",\"751\":\"P12429\",\"752\":\"P12694\",\"753\":\"P12814\",\"754\":\"P12956\",\"755\":\"P13010\",\"756\":\"P13073\",\"757\":\"P13284\",\"758\":\"P13473\",\"759\":\"P13489\",\"760\":\"P13498\",\"761\":\"P13639\",\"762\":\"P13645\",\"763\":\"P13646\",\"764\":\"P13667\",\"765\":\"P13674\",\"766\":\"P13693\",\"767\":\"P13797\",\"768\":\"P13804\",\"769\":\"P13807\",\"770\":\"P13861\",\"771\":\"P13984\",\"772\":\"P13987\",\"773\":\"P13995\",\"774\":\"P14174\",\"775\":\"P14209\",\"776\":\"P14314\",\"777\":\"P14324\",\"778\":\"P14406\",\"779\":\"P14550\",\"780\":\"P14618\",\"781\":\"P14625\",\"782\":\"P14635\",\"783\":\"P14678;P14678-2;P14678-3;P63162;P63162-2\",\"784\":\"P14735\",\"785\":\"P14854\",\"786\":\"P14866\",\"787\":\"P14868\",\"788\":\"P14923\",\"789\":\"P14927\",\"790\":\"P15121\",\"791\":\"P15151\",\"792\":\"P15170-2\",\"793\":\"P15291\",\"794\":\"P15311\",\"795\":\"P15328\",\"796\":\"P15374\",\"797\":\"P15529-2\",\"798\":\"P15531\",\"799\":\"P15559\",\"800\":\"P15586\",\"801\":\"P15822\",\"802\":\"P15848\",\"803\":\"P15880\",\"804\":\"P15924\",\"805\":\"P15954\",\"806\":\"P16035\",\"807\":\"P16066\",\"808\":\"P16070\",\"809\":\"P16083\",\"810\":\"P16152\",\"811\":\"P16220\",\"812\":\"P16278\",\"813\":\"P16298;P16298-2;P16298-3;P16298-4;Q08209;Q08209-2;Q08209-3;Q08209-5\",\"814\":\"P16333\",\"815\":\"P16401\",\"816\":\"P16403\",\"817\":\"P16435\",\"818\":\"P16615\",\"819\":\"P16949\",\"820\":\"P16989\",\"821\":\"P17096\",\"822\":\"P17096-2\",\"823\":\"P17152\",\"824\":\"P17174\",\"825\":\"P17301\",\"826\":\"P17342\",\"827\":\"P17480\",\"828\":\"P17535\",\"829\":\"P17544-2\",\"830\":\"P17568\",\"831\":\"P17612\",\"832\":\"P17655\",\"833\":\"P17706\",\"834\":\"P17812\",\"835\":\"P17844\",\"836\":\"P17858\",\"837\":\"P17931\",\"838\":\"P17980\",\"839\":\"P17987\",\"840\":\"P18031\",\"841\":\"P18077\",\"842\":\"P18084\",\"843\":\"P18085\",\"844\":\"P18124\",\"845\":\"P18206\",\"846\":\"P18463;P30462\",\"847\":\"P18583-5\",\"848\":\"P18615\",\"849\":\"P18621\",\"850\":\"P18669\",\"851\":\"P18754\",\"852\":\"P18827\",\"853\":\"P18859\",\"854\":\"P18887\",\"855\":\"P19256\",\"856\":\"P19338\",\"857\":\"P19387\",\"858\":\"P19388\",\"859\":\"P19404\",\"860\":\"P19447\",\"861\":\"P19525\",\"862\":\"P19623\",\"863\":\"P19784\",\"864\":\"P20020\",\"865\":\"P20042\",\"866\":\"P20073\",\"867\":\"P20290\",\"868\":\"P20338\",\"869\":\"P20339\",\"870\":\"P20340-2\",\"871\":\"P20585\",\"872\":\"P20618\",\"873\":\"P20645\",\"874\":\"P20674\",\"875\":\"P20700\",\"876\":\"P20810\",\"877\":\"P20851\",\"878\":\"P20908\",\"879\":\"P20962\",\"880\":\"P21127;P21127-10;P21127-12;P21127-2;P21127-3;P21127-4;P21127-5;P21127-6;P21127-8;P21127-9;Q9UQ88;Q9UQ88-10;Q9UQ88-2;Q9UQ88-3;Q9UQ88-4;Q9UQ88-5\",\"881\":\"P21266\",\"882\":\"P21281\",\"883\":\"P21283\",\"884\":\"P21291\",\"885\":\"P21333\",\"886\":\"P21359\",\"887\":\"P21399\",\"888\":\"P21583\",\"889\":\"P21796\",\"890\":\"P21912\",\"891\":\"P21926\",\"892\":\"P21953\",\"893\":\"P21964\",\"894\":\"P22033\",\"895\":\"P22059\",\"896\":\"P22061\",\"897\":\"P22087\",\"898\":\"P22102\",\"899\":\"P22234\",\"900\":\"P22307\",\"901\":\"P22314\",\"902\":\"P22392-2\",\"903\":\"P22570\",\"904\":\"P22626\",\"905\":\"P22695\",\"906\":\"P22830\",\"907\":\"P23142\",\"908\":\"P23193\",\"909\":\"P23229\",\"910\":\"P23246\",\"911\":\"P23258\",\"912\":\"P23284\",\"913\":\"P23368\",\"914\":\"P23381\",\"915\":\"P23396\",\"916\":\"P23434\",\"917\":\"P23458\",\"918\":\"P23526\",\"919\":\"P23528\",\"920\":\"P23588\",\"921\":\"P23634\",\"922\":\"P23786\",\"923\":\"P23919\",\"924\":\"P23921\",\"925\":\"P24534\",\"926\":\"P24539\",\"927\":\"P24666\",\"928\":\"P24752\",\"929\":\"P24928\",\"930\":\"P24941\",\"931\":\"P25205\",\"932\":\"P25325\",\"933\":\"P25391\",\"934\":\"P25398\",\"935\":\"P25445\",\"936\":\"P25490\",\"937\":\"P25685\",\"938\":\"P25705\",\"939\":\"P25786\",\"940\":\"P25787\",\"941\":\"P25788\",\"942\":\"P25789\",\"943\":\"P25815\",\"944\":\"P26006\",\"945\":\"P26038\",\"946\":\"P26196\",\"947\":\"P26232\",\"948\":\"P26358\",\"949\":\"P26368\",\"950\":\"P26373\",\"951\":\"P26440\",\"952\":\"P26447\",\"953\":\"P26583\",\"954\":\"P26599\",\"955\":\"P26639\",\"956\":\"P26640\",\"957\":\"P26641\",\"958\":\"P26885\",\"959\":\"P27105\",\"960\":\"P27144\",\"961\":\"P27348\",\"962\":\"P27448\",\"963\":\"P27449\",\"964\":\"P27635\",\"965\":\"P27694\",\"966\":\"P27695\",\"967\":\"P27708\",\"968\":\"P27797\",\"969\":\"P27816\",\"970\":\"P27816-4\",\"971\":\"P27816-5\",\"972\":\"P27824\",\"973\":\"P28066\",\"974\":\"P28070\",\"975\":\"P28072\",\"976\":\"P28074\",\"977\":\"P28288\",\"978\":\"P28290\",\"979\":\"P28331\",\"980\":\"P28340\",\"981\":\"P28370\",\"982\":\"P28482\",\"983\":\"P28799\",\"984\":\"P28838\",\"985\":\"P29083\",\"986\":\"P29084\",\"987\":\"P29144\",\"988\":\"P29317\",\"989\":\"P29353\",\"990\":\"P29372\",\"991\":\"P29373\",\"992\":\"P29401\",\"993\":\"P29558\",\"994\":\"P29692\",\"995\":\"P29692-2\",\"996\":\"P29692-3\",\"997\":\"P29966\",\"998\":\"P29992\",\"999\":\"P30040\",\"1000\":\"P30041\",\"1001\":\"P30043\",\"1002\":\"P30044\",\"1003\":\"P30046\",\"1004\":\"P30048\",\"1005\":\"P30049\",\"1006\":\"P30050\",\"1007\":\"P30084\",\"1008\":\"P30085\",\"1009\":\"P30086\",\"1010\":\"P30101\",\"1011\":\"P30153\",\"1012\":\"P30260\",\"1013\":\"P30405\",\"1014\":\"P30419\",\"1015\":\"P30508\",\"1016\":\"P30519\",\"1017\":\"P30520\",\"1018\":\"P30530\",\"1019\":\"P30533\",\"1020\":\"P30536\",\"1021\":\"P30622\",\"1022\":\"P30626\",\"1023\":\"P30740\",\"1024\":\"P30825\",\"1025\":\"P30837\",\"1026\":\"P30876\",\"1027\":\"P31040\",\"1028\":\"P31153\",\"1029\":\"P31327\",\"1030\":\"P31431\",\"1031\":\"P31483\",\"1032\":\"P31641\",\"1033\":\"P31689\",\"1034\":\"P31930\",\"1035\":\"P31937\",\"1036\":\"P31939\",\"1037\":\"P31942\",\"1038\":\"P31943\",\"1039\":\"P31946\",\"1040\":\"P31947\",\"1041\":\"P31948\",\"1042\":\"P31949\",\"1043\":\"P32004-2\",\"1044\":\"P32119\",\"1045\":\"P32121\",\"1046\":\"P32189\",\"1047\":\"P32322\",\"1048\":\"P32754\",\"1049\":\"P32926\",\"1050\":\"P32969\",\"1051\":\"P32970\",\"1052\":\"P33176\",\"1053\":\"P33240\",\"1054\":\"P33316\",\"1055\":\"P33527\",\"1056\":\"P33552\",\"1057\":\"P33897\",\"1058\":\"P33981\",\"1059\":\"P33991\",\"1060\":\"P33992\",\"1061\":\"P33993\",\"1062\":\"P34741\",\"1063\":\"P34896\",\"1064\":\"P34897\",\"1065\":\"P34932\",\"1066\":\"P35052\",\"1067\":\"P35221\",\"1068\":\"P35222\",\"1069\":\"P35232\",\"1070\":\"P35237\",\"1071\":\"P35241\",\"1072\":\"P35244\",\"1073\":\"P35249\",\"1074\":\"P35250\",\"1075\":\"P35251\",\"1076\":\"P35268\",\"1077\":\"P35269\",\"1078\":\"P35270\",\"1079\":\"P35527\",\"1080\":\"P35573\",\"1081\":\"P35579\",\"1082\":\"P35580\",\"1083\":\"P35606\",\"1084\":\"P35610\",\"1085\":\"P35611\",\"1086\":\"P35613\",\"1087\":\"P35625\",\"1088\":\"P35637\",\"1089\":\"P35658\",\"1090\":\"P35659\",\"1091\":\"P35908\",\"1092\":\"P35914\",\"1093\":\"P35998\",\"1094\":\"P36405\",\"1095\":\"P36507\",\"1096\":\"P36542\",\"1097\":\"P36543\",\"1098\":\"P36551\",\"1099\":\"P36578\",\"1100\":\"P36776\",\"1101\":\"P36871\",\"1102\":\"P36873\",\"1103\":\"P36897\",\"1104\":\"P36915\",\"1105\":\"P36941\",\"1106\":\"P36952\",\"1107\":\"P36954\",\"1108\":\"P36957\",\"1109\":\"P36969\",\"1110\":\"P37108\",\"1111\":\"P37198\",\"1112\":\"P37235\",\"1113\":\"P37268\",\"1114\":\"P37802\",\"1115\":\"P37837\",\"1116\":\"P38117\",\"1117\":\"P38159\",\"1118\":\"P38432\",\"1119\":\"P38435\",\"1120\":\"P38570\",\"1121\":\"P38571\",\"1122\":\"P38606\",\"1123\":\"P38646\",\"1124\":\"P38919\",\"1125\":\"P39019\",\"1126\":\"P39023\",\"1127\":\"P39656\",\"1128\":\"P39687\",\"1129\":\"P39748\",\"1130\":\"P39880-9;Q13948;Q13948-10\",\"1131\":\"P39880\",\"1132\":\"P40121\",\"1133\":\"P40222\",\"1134\":\"P40227\",\"1135\":\"P40261\",\"1136\":\"P40429\",\"1137\":\"P40616\",\"1138\":\"P40692\",\"1139\":\"P40763\",\"1140\":\"P40818\",\"1141\":\"P40855\",\"1142\":\"P40925\",\"1143\":\"P40926\",\"1144\":\"P40937\",\"1145\":\"P40938\",\"1146\":\"P40939\",\"1147\":\"P41091\",\"1148\":\"P41214\",\"1149\":\"P41221\",\"1150\":\"P41223\",\"1151\":\"P41227\",\"1152\":\"P41236;Q6NXS1\",\"1153\":\"P41240\",\"1154\":\"P41247\",\"1155\":\"P41250\",\"1156\":\"P41252\",\"1157\":\"P41273\",\"1158\":\"P41440\",\"1159\":\"P41567\",\"1160\":\"P41743\",\"1161\":\"P42025\",\"1162\":\"P42126\",\"1163\":\"P42166\",\"1164\":\"P42167\",\"1165\":\"P42224\",\"1166\":\"P42285\",\"1167\":\"P42338\",\"1168\":\"P42345\",\"1169\":\"P42677\",\"1170\":\"P42695\",\"1171\":\"P42696\",\"1172\":\"P42702\",\"1173\":\"P42704\",\"1174\":\"P42765\",\"1175\":\"P42766\",\"1176\":\"P42771\",\"1177\":\"P42785\",\"1178\":\"P42892\",\"1179\":\"P43003\",\"1180\":\"P43007\",\"1181\":\"P43034\",\"1182\":\"P43121\",\"1183\":\"P43243\",\"1184\":\"P43246\",\"1185\":\"P43304\",\"1186\":\"P43307\",\"1187\":\"P43353\",\"1188\":\"P43487\",\"1189\":\"P43490\",\"1190\":\"P43686\",\"1191\":\"P43897\",\"1192\":\"P45877\",\"1193\":\"P45880\",\"1194\":\"P45954\",\"1195\":\"P45973\",\"1196\":\"P45974\",\"1197\":\"P46013\",\"1198\":\"P46013-2\",\"1199\":\"P46060\",\"1200\":\"P46063\",\"1201\":\"P46087\",\"1202\":\"P46108\",\"1203\":\"P46109\",\"1204\":\"P46199\",\"1205\":\"P46379\",\"1206\":\"P46459\",\"1207\":\"P46776\",\"1208\":\"P46777\",\"1209\":\"P46778\",\"1210\":\"P46779\",\"1211\":\"P46781\",\"1212\":\"P46782\",\"1213\":\"P46783\",\"1214\":\"P46926\",\"1215\":\"P46937\",\"1216\":\"P46939\",\"1217\":\"P46940\",\"1218\":\"P46976\",\"1219\":\"P46977\",\"1220\":\"P47755\",\"1221\":\"P47756-2\",\"1222\":\"P47813\",\"1223\":\"P47897\",\"1224\":\"P47914\",\"1225\":\"P47985\",\"1226\":\"P48047\",\"1227\":\"P48059-2\",\"1228\":\"P48067\",\"1229\":\"P48426\",\"1230\":\"P48444\",\"1231\":\"P48449\",\"1232\":\"P48507\",\"1233\":\"P48509\",\"1234\":\"P48556\",\"1235\":\"P48634\",\"1236\":\"P48637\",\"1237\":\"P48643\",\"1238\":\"P48651\",\"1239\":\"P48681\",\"1240\":\"P48723\",\"1241\":\"P48729\",\"1242\":\"P48730\",\"1243\":\"P48735\",\"1244\":\"P48739\",\"1245\":\"P48960\",\"1246\":\"P49005\",\"1247\":\"P49006\",\"1248\":\"P49189\",\"1249\":\"P49207\",\"1250\":\"P49257\",\"1251\":\"P49321\",\"1252\":\"P49327\",\"1253\":\"P49368\",\"1254\":\"P49406\",\"1255\":\"P49407\",\"1256\":\"P49411\",\"1257\":\"P49419-2\",\"1258\":\"P49454\",\"1259\":\"P49458\",\"1260\":\"P49459\",\"1261\":\"P49588\",\"1262\":\"P49589-3\",\"1263\":\"P49590\",\"1264\":\"P49591\",\"1265\":\"P49593\",\"1266\":\"P49642\",\"1267\":\"P49720\",\"1268\":\"P49721\",\"1269\":\"P49736\",\"1270\":\"P49748\",\"1271\":\"P49750\",\"1272\":\"P49755\",\"1273\":\"P49756\",\"1274\":\"P49757\",\"1275\":\"P49761\",\"1276\":\"P49768\",\"1277\":\"P49770\",\"1278\":\"P49773\",\"1279\":\"P49790\",\"1280\":\"P49792\",\"1281\":\"P49815\",\"1282\":\"P49821\",\"1283\":\"P49841\",\"1284\":\"P49848\",\"1285\":\"P49903\",\"1286\":\"P49915\",\"1287\":\"P49916\",\"1288\":\"P49959\",\"1289\":\"P50148\",\"1290\":\"P50213\",\"1291\":\"P50238\",\"1292\":\"P50336\",\"1293\":\"P50395\",\"1294\":\"P50402\",\"1295\":\"P50416\",\"1296\":\"P50443\",\"1297\":\"P50454\",\"1298\":\"P50502\",\"1299\":\"P50552\",\"1300\":\"P50570\",\"1301\":\"P50579\",\"1302\":\"P50613\",\"1303\":\"P50616\",\"1304\":\"P50750\",\"1305\":\"P50851\",\"1306\":\"P50895\",\"1307\":\"P50897\",\"1308\":\"P50914\",\"1309\":\"P50990\",\"1310\":\"P50991\",\"1311\":\"P50993\",\"1312\":\"P50995\",\"1313\":\"P51003;P51003-2;Q9BWT3;Q9BWT3-2\",\"1314\":\"P51114\",\"1315\":\"P51116\",\"1316\":\"P51148\",\"1317\":\"P51149\",\"1318\":\"P51151\",\"1319\":\"P51153\",\"1320\":\"P51159\",\"1321\":\"P51397\",\"1322\":\"P51398\",\"1323\":\"P51511\",\"1324\":\"P51532\",\"1325\":\"P51553\",\"1326\":\"P51571\",\"1327\":\"P51572\",\"1328\":\"P51587\",\"1329\":\"P51610\",\"1330\":\"P51636\",\"1331\":\"P51648\",\"1332\":\"P51649\",\"1333\":\"P51659\",\"1334\":\"P51665\",\"1335\":\"P51798\",\"1336\":\"P51808\",\"1337\":\"P51809\",\"1338\":\"P51858\",\"1339\":\"P51946\",\"1340\":\"P51965\",\"1341\":\"P51970\",\"1342\":\"P51991\",\"1343\":\"P52209\",\"1344\":\"P52272\",\"1345\":\"P52292\",\"1346\":\"P52294\",\"1347\":\"P52298\",\"1348\":\"P52434\",\"1349\":\"P52565\",\"1350\":\"P52594\",\"1351\":\"P52597\",\"1352\":\"P52701\",\"1353\":\"P52732\",\"1354\":\"P52756\",\"1355\":\"P52758\",\"1356\":\"P52788\",\"1357\":\"P52789\",\"1358\":\"P52815\",\"1359\":\"P52888\",\"1360\":\"P52907\",\"1361\":\"P52943\",\"1362\":\"P52948\",\"1363\":\"P53004\",\"1364\":\"P53007\",\"1365\":\"P53041\",\"1366\":\"P53350\",\"1367\":\"P53367\",\"1368\":\"P53396\",\"1369\":\"P53582\",\"1370\":\"P53597\",\"1371\":\"P53611\",\"1372\":\"P53618\",\"1373\":\"P53621\",\"1374\":\"P53634\",\"1375\":\"P53680\",\"1376\":\"P53701\",\"1377\":\"P53985\",\"1378\":\"P53990\",\"1379\":\"P53992\",\"1380\":\"P53999\",\"1381\":\"P54136\",\"1382\":\"P54278\",\"1383\":\"P54577\",\"1384\":\"P54578\",\"1385\":\"P54619\",\"1386\":\"P54709\",\"1387\":\"P54727\",\"1388\":\"P54760\",\"1389\":\"P54802\",\"1390\":\"P54819\",\"1391\":\"P54826\",\"1392\":\"P54852\",\"1393\":\"P54886\",\"1394\":\"P54920\",\"1395\":\"P55010\",\"1396\":\"P55011\",\"1397\":\"P55017\",\"1398\":\"P55036\",\"1399\":\"P55039\",\"1400\":\"P55060\",\"1401\":\"P55061\",\"1402\":\"P55072\",\"1403\":\"P55081\",\"1404\":\"P55084\",\"1405\":\"P55145\",\"1406\":\"P55209\",\"1407\":\"P55263\",\"1408\":\"P55265\",\"1409\":\"P55327\",\"1410\":\"P55735\",\"1411\":\"P55769\",\"1412\":\"P55786\",\"1413\":\"P55795\",\"1414\":\"P55809\",\"1415\":\"P55884\",\"1416\":\"P55957\",\"1417\":\"P56134\",\"1418\":\"P56181-2\",\"1419\":\"P56182\",\"1420\":\"P56192\",\"1421\":\"P56199\",\"1422\":\"P56211\",\"1423\":\"P56270\",\"1424\":\"P56378\",\"1425\":\"P56381;Q5VTU8\",\"1426\":\"P56385\",\"1427\":\"P56537\",\"1428\":\"P56545\",\"1429\":\"P56556\",\"1430\":\"P56589\",\"1431\":\"P56937\",\"1432\":\"P56945\",\"1433\":\"P57076\",\"1434\":\"P57088\",\"1435\":\"P57105\",\"1436\":\"P57678\",\"1437\":\"P57737-3;Q9Y3D7\",\"1438\":\"P57740\",\"1439\":\"P57772\",\"1440\":\"P58107\",\"1441\":\"P58511\",\"1442\":\"P58546\",\"1443\":\"P58557\",\"1444\":\"P59998\",\"1445\":\"P60033\",\"1446\":\"P60059\",\"1447\":\"P60174\",\"1448\":\"P60228\",\"1449\":\"P60468\",\"1450\":\"P60520\",\"1451\":\"P60602\",\"1452\":\"P60604\",\"1453\":\"P60660\",\"1454\":\"P60709\",\"1455\":\"P60842\",\"1456\":\"P60866\",\"1457\":\"P60880\",\"1458\":\"P60891\",\"1459\":\"P60900\",\"1460\":\"P60903\",\"1461\":\"P60953\",\"1462\":\"P60981\",\"1463\":\"P61006\",\"1464\":\"P61009\",\"1465\":\"P61011\",\"1466\":\"P61019\",\"1467\":\"P61020\",\"1468\":\"P61024\",\"1469\":\"P61026\",\"1470\":\"P61073\",\"1471\":\"P61077;P61077-2;P61077-3;P62837;P62837-2\",\"1472\":\"P61081\",\"1473\":\"P61088\",\"1474\":\"P61106\",\"1475\":\"P61158\",\"1476\":\"P61160\",\"1477\":\"P61163\",\"1478\":\"P61165\",\"1479\":\"P61201\",\"1480\":\"P61204;P84077\",\"1481\":\"P61221\",\"1482\":\"P61224\",\"1483\":\"P61225\",\"1484\":\"P61247\",\"1485\":\"P61254\",\"1486\":\"P61289\",\"1487\":\"P61313\",\"1488\":\"P61326\",\"1489\":\"P61353\",\"1490\":\"P61421\",\"1491\":\"P61513\",\"1492\":\"P61586\",\"1493\":\"P61599\",\"1494\":\"P61604\",\"1495\":\"P61619\",\"1496\":\"P61758\",\"1497\":\"P61764\",\"1498\":\"P61769\",\"1499\":\"P61803\",\"1500\":\"P61916\",\"1501\":\"P61923\",\"1502\":\"P61927\",\"1503\":\"P61956\",\"1504\":\"P61960\",\"1505\":\"P61962\",\"1506\":\"P61964\",\"1507\":\"P61966\",\"1508\":\"P61968\",\"1509\":\"P61970\",\"1510\":\"P61978-2\",\"1511\":\"P61978-3\",\"1512\":\"P61981\",\"1513\":\"P62070\",\"1514\":\"P62072\",\"1515\":\"P62081\",\"1516\":\"P62136\",\"1517\":\"P62140\",\"1518\":\"P62166\",\"1519\":\"P62191\",\"1520\":\"P62195\",\"1521\":\"P62241\",\"1522\":\"P62244\",\"1523\":\"P62249\",\"1524\":\"P62258\",\"1525\":\"P62263\",\"1526\":\"P62266\",\"1527\":\"P62269\",\"1528\":\"P62273\",\"1529\":\"P62277\",\"1530\":\"P62280\",\"1531\":\"P62304\",\"1532\":\"P62306\",\"1533\":\"P62310\",\"1534\":\"P62312\",\"1535\":\"P62314\",\"1536\":\"P62316\",\"1537\":\"P62318\",\"1538\":\"P62328\",\"1539\":\"P62330\",\"1540\":\"P62333\",\"1541\":\"P62424\",\"1542\":\"P62495\",\"1543\":\"P62633-4\",\"1544\":\"P62633\",\"1545\":\"P62701\",\"1546\":\"P62736;P63267\",\"1547\":\"P62745\",\"1548\":\"P62750\",\"1549\":\"P62753\",\"1550\":\"P62805\",\"1551\":\"P62820\",\"1552\":\"P62826\",\"1553\":\"P62829\",\"1554\":\"P62834\",\"1555\":\"P62841\",\"1556\":\"P62847\",\"1557\":\"P62851\",\"1558\":\"P62854\",\"1559\":\"P62857\",\"1560\":\"P62861\",\"1561\":\"P62873\",\"1562\":\"P62875\",\"1563\":\"P62877\",\"1564\":\"P62879\",\"1565\":\"P62888\",\"1566\":\"P62891;Q59GN2\",\"1567\":\"P62899\",\"1568\":\"P62906\",\"1569\":\"P62910\",\"1570\":\"P62913\",\"1571\":\"P62917\",\"1572\":\"P62937\",\"1573\":\"P62942\",\"1574\":\"P62979\",\"1575\":\"P62993\",\"1576\":\"P62995\",\"1577\":\"P63000\",\"1578\":\"P63010\",\"1579\":\"P63027\",\"1580\":\"P63092-2;Q5JWF2-2\",\"1581\":\"P63092;P63092-4;Q5JWF2\",\"1582\":\"P63096\",\"1583\":\"P63098\",\"1584\":\"P63104\",\"1585\":\"P63151\",\"1586\":\"P63165\",\"1587\":\"P63167\",\"1588\":\"P63172\",\"1589\":\"P63173\",\"1590\":\"P63208\",\"1591\":\"P63218\",\"1592\":\"P63220\",\"1593\":\"P63241\",\"1594\":\"P63244\",\"1595\":\"P63261\",\"1596\":\"P63279\",\"1597\":\"P63313\",\"1598\":\"P67775\",\"1599\":\"P67809\",\"1600\":\"P67812\",\"1601\":\"P67870\",\"1602\":\"P67936\",\"1603\":\"P68036\",\"1604\":\"P68104\",\"1605\":\"P68363\",\"1606\":\"P68366\",\"1607\":\"P68371\",\"1608\":\"P68400\",\"1609\":\"P68402\",\"1610\":\"P68431\",\"1611\":\"P68871\",\"1612\":\"P69905\",\"1613\":\"P78310\",\"1614\":\"P78316\",\"1615\":\"P78344\",\"1616\":\"P78346\",\"1617\":\"P78347\",\"1618\":\"P78356\",\"1619\":\"P78362\",\"1620\":\"P78371\",\"1621\":\"P78380\",\"1622\":\"P78406\",\"1623\":\"P78417\",\"1624\":\"P78527\",\"1625\":\"P78536\",\"1626\":\"P78537\",\"1627\":\"P78549\",\"1628\":\"P78563\",\"1629\":\"P80303\",\"1630\":\"P80723\",\"1631\":\"P82094\",\"1632\":\"P82650\",\"1633\":\"P82663\",\"1634\":\"P82664\",\"1635\":\"P82673\",\"1636\":\"P82675\",\"1637\":\"P82909\",\"1638\":\"P82912\",\"1639\":\"P82914\",\"1640\":\"P82921\",\"1641\":\"P82930\",\"1642\":\"P82932\",\"1643\":\"P82933\",\"1644\":\"P82979\",\"1645\":\"P83111\",\"1646\":\"P83731\",\"1647\":\"P83876\",\"1648\":\"P83881\",\"1649\":\"P83916\",\"1650\":\"P84085\",\"1651\":\"P84090\",\"1652\":\"P84095\",\"1653\":\"P84098\",\"1654\":\"P84101\",\"1655\":\"P84103\",\"1656\":\"P84157-2\",\"1657\":\"P85037\",\"1658\":\"P98082\",\"1659\":\"P98155\",\"1660\":\"P98160\",\"1661\":\"P98161\",\"1662\":\"P98175\",\"1663\":\"P98179\",\"1664\":\"P98194-3\",\"1665\":\"P98196\",\"1666\":\"P99999\",\"1667\":\"Q00059\",\"1668\":\"Q00266\",\"1669\":\"Q00325-2\",\"1670\":\"Q00341\",\"1671\":\"Q00403\",\"1672\":\"Q00577\",\"1673\":\"Q00587\",\"1674\":\"Q00610\",\"1675\":\"Q00653\",\"1676\":\"Q00688\",\"1677\":\"Q00765\",\"1678\":\"Q00796\",\"1679\":\"Q00839\",\"1680\":\"Q01082\",\"1681\":\"Q01082-3\",\"1682\":\"Q01085\",\"1683\":\"Q01085-2\",\"1684\":\"Q01105-2\",\"1685\":\"Q01130\",\"1686\":\"Q01167\",\"1687\":\"Q01518\",\"1688\":\"Q01628\",\"1689\":\"Q01629\",\"1690\":\"Q01650\",\"1691\":\"Q01658\",\"1692\":\"Q01780\",\"1693\":\"Q01813\",\"1694\":\"Q01844\",\"1695\":\"Q01968\",\"1696\":\"Q01970\",\"1697\":\"Q01974\",\"1698\":\"Q02040\",\"1699\":\"Q02127\",\"1700\":\"Q02218\",\"1701\":\"Q02241\",\"1702\":\"Q02487\",\"1703\":\"Q02543\",\"1704\":\"Q02790\",\"1705\":\"Q02809\",\"1706\":\"Q02818\",\"1707\":\"Q02878\",\"1708\":\"Q02880\",\"1709\":\"Q02978\",\"1710\":\"Q03001\",\"1711\":\"Q03111\",\"1712\":\"Q03135\",\"1713\":\"Q03135-2\",\"1714\":\"Q03167\",\"1715\":\"Q03169\",\"1716\":\"Q03252\",\"1717\":\"Q03405\",\"1718\":\"Q03468\",\"1719\":\"Q03518\",\"1720\":\"Q03519\",\"1721\":\"Q03701\",\"1722\":\"Q04323\",\"1723\":\"Q04637\",\"1724\":\"Q04695\",\"1725\":\"Q04721\",\"1726\":\"Q04760\",\"1727\":\"Q04837\",\"1728\":\"Q04917\",\"1729\":\"Q04941\",\"1730\":\"Q05048\",\"1731\":\"Q05397\",\"1732\":\"Q05519\",\"1733\":\"Q05682-3\",\"1734\":\"Q06124\",\"1735\":\"Q06136\",\"1736\":\"Q06203\",\"1737\":\"Q06210\",\"1738\":\"Q06265\",\"1739\":\"Q06323\",\"1740\":\"Q06481\",\"1741\":\"Q06787-2\",\"1742\":\"Q06787\",\"1743\":\"Q06830\",\"1744\":\"Q07020\",\"1745\":\"Q07021\",\"1746\":\"Q07065\",\"1747\":\"Q07157\",\"1748\":\"Q07666\",\"1749\":\"Q07812\",\"1750\":\"Q07866\",\"1751\":\"Q07954\",\"1752\":\"Q07955\",\"1753\":\"Q07960\",\"1754\":\"Q08170\",\"1755\":\"Q08211\",\"1756\":\"Q08257\",\"1757\":\"Q08345\",\"1758\":\"Q08379\",\"1759\":\"Q08380\",\"1760\":\"Q08722\",\"1761\":\"Q08752\",\"1762\":\"Q08945\",\"1763\":\"Q08AD1\",\"1764\":\"Q08AF3\",\"1765\":\"Q08AG7\",\"1766\":\"Q08AM6\",\"1767\":\"Q08J23\",\"1768\":\"Q09028\",\"1769\":\"Q09161\",\"1770\":\"Q09472\",\"1771\":\"Q09666\",\"1772\":\"Q0JRZ9\",\"1773\":\"Q0VDF9\",\"1774\":\"Q10471\",\"1775\":\"Q10472\",\"1776\":\"Q10567-3\",\"1777\":\"Q10570\",\"1778\":\"Q10589\",\"1779\":\"Q10713\",\"1780\":\"Q11206\",\"1781\":\"Q12768\",\"1782\":\"Q12769\",\"1783\":\"Q12788\",\"1784\":\"Q12789\",\"1785\":\"Q12792\",\"1786\":\"Q12797\",\"1787\":\"Q12800\",\"1788\":\"Q12802\",\"1789\":\"Q12805\",\"1790\":\"Q12834\",\"1791\":\"Q12846\",\"1792\":\"Q12849\",\"1793\":\"Q12857\",\"1794\":\"Q12874\",\"1795\":\"Q12888\",\"1796\":\"Q12899\",\"1797\":\"Q12904\",\"1798\":\"Q12905\",\"1799\":\"Q12906\",\"1800\":\"Q12906-4\",\"1801\":\"Q12907\",\"1802\":\"Q12913\",\"1803\":\"Q12926\",\"1804\":\"Q12931\",\"1805\":\"Q12933\",\"1806\":\"Q12959-2\",\"1807\":\"Q12965\",\"1808\":\"Q12974\",\"1809\":\"Q12986\",\"1810\":\"Q12996\",\"1811\":\"Q13011\",\"1812\":\"Q13017\",\"1813\":\"Q13033\",\"1814\":\"Q13042\",\"1815\":\"Q13043;Q13043-2;Q13188;Q13188-2\",\"1816\":\"Q13045\",\"1817\":\"Q13057\",\"1818\":\"Q13084\",\"1819\":\"Q13085\",\"1820\":\"Q13098\",\"1821\":\"Q13111\",\"1822\":\"Q13112\",\"1823\":\"Q13123\",\"1824\":\"Q13126\",\"1825\":\"Q13131\",\"1826\":\"Q13136\",\"1827\":\"Q13144\",\"1828\":\"Q13148\",\"1829\":\"Q13151\",\"1830\":\"Q13155\",\"1831\":\"Q13162\",\"1832\":\"Q13177\",\"1833\":\"Q13185\",\"1834\":\"Q13190\",\"1835\":\"Q13200\",\"1836\":\"Q13217\",\"1837\":\"Q13228\",\"1838\":\"Q13232\",\"1839\":\"Q13242\",\"1840\":\"Q13243\",\"1841\":\"Q13247\",\"1842\":\"Q13263\",\"1843\":\"Q13283\",\"1844\":\"Q13286\",\"1845\":\"Q13310\",\"1846\":\"Q13330-3\",\"1847\":\"Q13332-2\",\"1848\":\"Q13347\",\"1849\":\"Q13356\",\"1850\":\"Q13404\",\"1851\":\"Q13405\",\"1852\":\"Q13409-2\",\"1853\":\"Q13416\",\"1854\":\"Q13418\",\"1855\":\"Q13421\",\"1856\":\"Q13423\",\"1857\":\"Q13425\",\"1858\":\"Q13428\",\"1859\":\"Q13433\",\"1860\":\"Q13435\",\"1861\":\"Q13438\",\"1862\":\"Q13442\",\"1863\":\"Q13443\",\"1864\":\"Q13444\",\"1865\":\"Q13445\",\"1866\":\"Q13472\",\"1867\":\"Q13488\",\"1868\":\"Q13492\",\"1869\":\"Q13496\",\"1870\":\"Q13501\",\"1871\":\"Q13505\",\"1872\":\"Q13509\",\"1873\":\"Q13510\",\"1874\":\"Q13523\",\"1875\":\"Q13526\",\"1876\":\"Q13535\",\"1877\":\"Q13547\",\"1878\":\"Q13555\",\"1879\":\"Q13557\",\"1880\":\"Q13561\",\"1881\":\"Q13573\",\"1882\":\"Q13586\",\"1883\":\"Q13595\",\"1884\":\"Q13596\",\"1885\":\"Q13601\",\"1886\":\"Q13610\",\"1887\":\"Q13614\",\"1888\":\"Q13616\",\"1889\":\"Q13617\",\"1890\":\"Q13618\",\"1891\":\"Q13619\",\"1892\":\"Q13620\",\"1893\":\"Q13636\",\"1894\":\"Q13637\",\"1895\":\"Q13724\",\"1896\":\"Q13769\",\"1897\":\"Q13795\",\"1898\":\"Q13813\",\"1899\":\"Q13823\",\"1900\":\"Q13825\",\"1901\":\"Q13829\",\"1902\":\"Q13838\",\"1903\":\"Q13868\",\"1904\":\"Q13884\",\"1905\":\"Q13885\",\"1906\":\"Q13888;Q6P1K8\",\"1907\":\"Q13895\",\"1908\":\"Q13907\",\"1909\":\"Q13951\",\"1910\":\"Q14008\",\"1911\":\"Q14011\",\"1912\":\"Q14019\",\"1913\":\"Q14061\",\"1914\":\"Q14103\",\"1915\":\"Q14108\",\"1916\":\"Q14114\",\"1917\":\"Q14116\",\"1918\":\"Q14118\",\"1919\":\"Q14119\",\"1920\":\"Q14126\",\"1921\":\"Q14134\",\"1922\":\"Q14137\",\"1923\":\"Q14139\",\"1924\":\"Q14141\",\"1925\":\"Q14146\",\"1926\":\"Q14151\",\"1927\":\"Q14152\",\"1928\":\"Q14155\",\"1929\":\"Q14156\",\"1930\":\"Q14157-1\",\"1931\":\"Q14157\",\"1932\":\"Q14160\",\"1933\":\"Q14161\",\"1934\":\"Q14165\",\"1935\":\"Q14185\",\"1936\":\"Q14192\",\"1937\":\"Q14197\",\"1938\":\"Q14202\",\"1939\":\"Q14203\",\"1940\":\"Q14204\",\"1941\":\"Q14232\",\"1942\":\"Q14240\",\"1943\":\"Q14241\",\"1944\":\"Q14244\",\"1945\":\"Q14247\",\"1946\":\"Q14254\",\"1947\":\"Q14257\",\"1948\":\"Q14258\",\"1949\":\"Q14318-2\",\"1950\":\"Q14320\",\"1951\":\"Q14331\",\"1952\":\"Q14344\",\"1953\":\"Q14444\",\"1954\":\"Q14493\",\"1955\":\"Q14498\",\"1956\":\"Q14527\",\"1957\":\"Q14534\",\"1958\":\"Q14542\",\"1959\":\"Q14554\",\"1960\":\"Q14558\",\"1961\":\"Q14562\",\"1962\":\"Q14566\",\"1963\":\"Q14571\",\"1964\":\"Q14573\",\"1965\":\"Q14643\",\"1966\":\"Q14644\",\"1967\":\"Q14651\",\"1968\":\"Q14671-2\",\"1969\":\"Q14676\",\"1970\":\"Q14677-3\",\"1971\":\"Q14683\",\"1972\":\"Q14684\",\"1973\":\"Q14690\",\"1974\":\"Q14692\",\"1975\":\"Q14694\",\"1976\":\"Q14696\",\"1977\":\"Q14697\",\"1978\":\"Q14697-2\",\"1979\":\"Q14738\",\"1980\":\"Q14739\",\"1981\":\"Q14764\",\"1982\":\"Q14789\",\"1983\":\"Q147X3\",\"1984\":\"Q14807\",\"1985\":\"Q14833\",\"1986\":\"Q14839\",\"1987\":\"Q14847\",\"1988\":\"Q14914\",\"1989\":\"Q14919\",\"1990\":\"Q14966\",\"1991\":\"Q14974\",\"1992\":\"Q14978-2\",\"1993\":\"Q14980\",\"1994\":\"Q149N8\",\"1995\":\"Q14C86\",\"1996\":\"Q14CX7\",\"1997\":\"Q14CZ7\",\"1998\":\"Q15003\",\"1999\":\"Q15004\",\"2000\":\"Q15005\",\"2001\":\"Q15006\",\"2002\":\"Q15008\",\"2003\":\"Q15011\",\"2004\":\"Q15014\",\"2005\":\"Q15019\",\"2006\":\"Q15020\",\"2007\":\"Q15021\",\"2008\":\"Q15024\",\"2009\":\"Q15029\",\"2010\":\"Q15031\",\"2011\":\"Q15041\",\"2012\":\"Q15042\",\"2013\":\"Q15043\",\"2014\":\"Q15046\",\"2015\":\"Q15050\",\"2016\":\"Q15056-2\",\"2017\":\"Q15058\",\"2018\":\"Q15061\",\"2019\":\"Q15067\",\"2020\":\"Q15070\",\"2021\":\"Q15075\",\"2022\":\"Q15084\",\"2023\":\"Q15102\",\"2024\":\"Q15125\",\"2025\":\"Q15149\",\"2026\":\"Q15149-3\",\"2027\":\"Q15149-4\",\"2028\":\"Q15149-8\",\"2029\":\"Q15149-9\",\"2030\":\"Q15154\",\"2031\":\"Q15155\",\"2032\":\"Q15165\",\"2033\":\"Q15181\",\"2034\":\"Q15185\",\"2035\":\"Q15233\",\"2036\":\"Q15269\",\"2037\":\"Q15286\",\"2038\":\"Q15287\",\"2039\":\"Q15291\",\"2040\":\"Q15293\",\"2041\":\"Q15334\",\"2042\":\"Q15363\",\"2043\":\"Q15365\",\"2044\":\"Q15366-4\",\"2045\":\"Q15366\",\"2046\":\"Q15369\",\"2047\":\"Q15370\",\"2048\":\"Q15382\",\"2049\":\"Q15388\",\"2050\":\"Q15390\",\"2051\":\"Q15392\",\"2052\":\"Q15393\",\"2053\":\"Q15397\",\"2054\":\"Q15398\",\"2055\":\"Q15404\",\"2056\":\"Q15418\",\"2057\":\"Q15424\",\"2058\":\"Q15427\",\"2059\":\"Q15428\",\"2060\":\"Q15434\",\"2061\":\"Q15436\",\"2062\":\"Q15437\",\"2063\":\"Q15459\",\"2064\":\"Q15477\",\"2065\":\"Q15526\",\"2066\":\"Q15542\",\"2067\":\"Q15599\",\"2068\":\"Q15629\",\"2069\":\"Q15631\",\"2070\":\"Q15633\",\"2071\":\"Q15637\",\"2072\":\"Q15642\",\"2073\":\"Q15643\",\"2074\":\"Q15645\",\"2075\":\"Q15646\",\"2076\":\"Q15650\",\"2077\":\"Q15654\",\"2078\":\"Q15691\",\"2079\":\"Q15714\",\"2080\":\"Q15717\",\"2081\":\"Q15738\",\"2082\":\"Q15750\",\"2083\":\"Q15758\",\"2084\":\"Q15773\",\"2085\":\"Q15785\",\"2086\":\"Q15800\",\"2087\":\"Q15811\",\"2088\":\"Q15818\",\"2089\":\"Q15819\",\"2090\":\"Q15836\",\"2091\":\"Q15843\",\"2092\":\"Q15904\",\"2093\":\"Q15907\",\"2094\":\"Q15910\",\"2095\":\"Q15942\",\"2096\":\"Q16181\",\"2097\":\"Q16186\",\"2098\":\"Q16270\",\"2099\":\"Q16401\",\"2100\":\"Q16513\",\"2101\":\"Q16527\",\"2102\":\"Q16531\",\"2103\":\"Q16537\",\"2104\":\"Q16540\",\"2105\":\"Q16543\",\"2106\":\"Q16555\",\"2107\":\"Q16563-2\",\"2108\":\"Q16576\",\"2109\":\"Q16595\",\"2110\":\"Q16629\",\"2111\":\"Q16630\",\"2112\":\"Q16637\",\"2113\":\"Q16643\",\"2114\":\"Q16658\",\"2115\":\"Q16666\",\"2116\":\"Q16698\",\"2117\":\"Q16706\",\"2118\":\"Q16718\",\"2119\":\"Q16719\",\"2120\":\"Q16740\",\"2121\":\"Q16762\",\"2122\":\"Q16763\",\"2123\":\"Q16775\",\"2124\":\"Q16777;Q6FI13\",\"2125\":\"Q16795\",\"2126\":\"Q16822\",\"2127\":\"Q16831\",\"2128\":\"Q16832\",\"2129\":\"Q16836\",\"2130\":\"Q16850\",\"2131\":\"Q16851\",\"2132\":\"Q16864\",\"2133\":\"Q16880\",\"2134\":\"Q16881\",\"2135\":\"Q16890\",\"2136\":\"Q16891\",\"2137\":\"Q16891-2\",\"2138\":\"Q16891-4\",\"2139\":\"Q17RY6\",\"2140\":\"Q1ED39\",\"2141\":\"Q1KMD3\",\"2142\":\"Q24JP5\",\"2143\":\"Q27J81\",\"2144\":\"Q29RF7\",\"2145\":\"Q2M2I8\",\"2146\":\"Q2M389\",\"2147\":\"Q2NL82\",\"2148\":\"Q2T9J0\",\"2149\":\"Q2TAA5\",\"2150\":\"Q2TAL8\",\"2151\":\"Q2TAY7\",\"2152\":\"Q30201\",\"2153\":\"Q32MZ4\",\"2154\":\"Q32P28\",\"2155\":\"Q32P44\",\"2156\":\"Q330K2\",\"2157\":\"Q3B726\",\"2158\":\"Q3B7T1\",\"2159\":\"Q3KQU3\",\"2160\":\"Q3KR37\",\"2161\":\"Q3MHD2\",\"2162\":\"Q3SXM5\",\"2163\":\"Q3ZAQ7\",\"2164\":\"Q3ZCQ8\",\"2165\":\"Q49A26\",\"2166\":\"Q4G0F5\",\"2167\":\"Q4G0N4\",\"2168\":\"Q4G148\",\"2169\":\"Q4G176\",\"2170\":\"Q4J6C6\",\"2171\":\"Q4KMP7\",\"2172\":\"Q4KMQ2\",\"2173\":\"Q4U2R6\",\"2174\":\"Q4VC31\",\"2175\":\"Q4VC44\",\"2176\":\"Q4ZIN3\",\"2177\":\"Q52LJ0\",\"2178\":\"Q53EL6\",\"2179\":\"Q53EP0\",\"2180\":\"Q53EZ4\",\"2181\":\"Q53FT3\",\"2182\":\"Q53FV1\",\"2183\":\"Q53GA4\",\"2184\":\"Q53GQ0\",\"2185\":\"Q53GS7\",\"2186\":\"Q53GS9\",\"2187\":\"Q53H12\",\"2188\":\"Q53H82\",\"2189\":\"Q53HC9\",\"2190\":\"Q53HI1\",\"2191\":\"Q53S33\",\"2192\":\"Q58FF6\",\"2193\":\"Q5BJD5\",\"2194\":\"Q5BJF2\",\"2195\":\"Q5BJH7-2\",\"2196\":\"Q5BKZ1\",\"2197\":\"Q5F1R6\",\"2198\":\"Q5H8A4\",\"2199\":\"Q5HYI8\",\"2200\":\"Q5HYK7\",\"2201\":\"Q5J8M3\",\"2202\":\"Q5JPE7\",\"2203\":\"Q5JRA6\",\"2204\":\"Q5JRX3\",\"2205\":\"Q5JSZ5\",\"2206\":\"Q5JTH9\",\"2207\":\"Q5JTJ3\",\"2208\":\"Q5JTV8\",\"2209\":\"Q5JTV8-3\",\"2210\":\"Q5JTZ9\",\"2211\":\"Q5JUR7\",\"2212\":\"Q5JVF3\",\"2213\":\"Q5M775\",\"2214\":\"Q5MNZ6\",\"2215\":\"Q5NDL2\",\"2216\":\"Q5QJE6\",\"2217\":\"Q5RI15\",\"2218\":\"Q5RKV6\",\"2219\":\"Q5SNT2\",\"2220\":\"Q5SRE5\",\"2221\":\"Q5SSJ5\",\"2222\":\"Q5SW79\",\"2223\":\"Q5SWA1\",\"2224\":\"Q5SWX8\",\"2225\":\"Q5SY16\",\"2226\":\"Q5T0N5\",\"2227\":\"Q5T1C6\",\"2228\":\"Q5T1M5\",\"2229\":\"Q5T2T1\",\"2230\":\"Q5T3I0\",\"2231\":\"Q5T440\",\"2232\":\"Q5T4S7\",\"2233\":\"Q5T5U3\",\"2234\":\"Q5T653\",\"2235\":\"Q5T6F2\",\"2236\":\"Q5T7V8\",\"2237\":\"Q5T8D3-2\",\"2238\":\"Q5T8P6\",\"2239\":\"Q5T9L3\",\"2240\":\"Q5TA45\",\"2241\":\"Q5TAQ9\",\"2242\":\"Q5TAX3\",\"2243\":\"Q5TBB1\",\"2244\":\"Q5TC12\",\"2245\":\"Q5TC82;Q5TC82-2;Q9HBD1;Q9HBD1-2;Q9HBD1-3;Q9HBD1-4;Q9HBD1-6\",\"2246\":\"Q5TCQ9\",\"2247\":\"Q5TCZ1\",\"2248\":\"Q5TGZ0\",\"2249\":\"Q5TZF3\",\"2250\":\"Q5U3C3\",\"2251\":\"Q5U5X0\",\"2252\":\"Q5UCC4\",\"2253\":\"Q5UIP0\",\"2254\":\"Q5VIR6-4\",\"2255\":\"Q5VST6\",\"2256\":\"Q5VT25\",\"2257\":\"Q5VT52\",\"2258\":\"Q5VT66\",\"2259\":\"Q5VTL8\",\"2260\":\"Q5VTR2\",\"2261\":\"Q5VV42\",\"2262\":\"Q5VW32\",\"2263\":\"Q5VW36\",\"2264\":\"Q5VW38\",\"2265\":\"Q5VWQ0\",\"2266\":\"Q5VYK3\",\"2267\":\"Q5VZ89-7\",\"2268\":\"Q5VZE5\",\"2269\":\"Q5VZF2\",\"2270\":\"Q5VZK9\",\"2271\":\"Q5VZL5\",\"2272\":\"Q5W111\",\"2273\":\"Q5XKP0\",\"2274\":\"Q5ZPR3\",\"2275\":\"Q63HN8\",\"2276\":\"Q641Q2\",\"2277\":\"Q643R3\",\"2278\":\"Q658P3\",\"2279\":\"Q658Y4\",\"2280\":\"Q66PJ3\",\"2281\":\"Q68CQ7\",\"2282\":\"Q68CZ2\",\"2283\":\"Q68D91\",\"2284\":\"Q68E01\",\"2285\":\"Q68EM7\",\"2286\":\"Q69YN2\",\"2287\":\"Q69YQ0\",\"2288\":\"Q69YU5\",\"2289\":\"Q6DD87\",\"2290\":\"Q6DD88\",\"2291\":\"Q6DKI1\",\"2292\":\"Q6EMK4\",\"2293\":\"Q6FI81\",\"2294\":\"Q6GMV1;Q9BT22;Q9BT22-2\",\"2295\":\"Q6GQQ9\",\"2296\":\"Q6I9Y2\",\"2297\":\"Q6IA86\",\"2298\":\"Q6IAA8\",\"2299\":\"Q6IAN0\",\"2300\":\"Q6IN84\",\"2301\":\"Q6IQ22\",\"2302\":\"Q6IQ49\",\"2303\":\"Q6KB66\",\"2304\":\"Q6KC79\",\"2305\":\"Q6L8Q7\",\"2306\":\"Q6N069\",\"2307\":\"Q6NS38\",\"2308\":\"Q6NTF9\",\"2309\":\"Q6NUK1\",\"2310\":\"Q6NUM9\",\"2311\":\"Q6NUQ4\",\"2312\":\"Q6NUS6\",\"2313\":\"Q6NVY1\",\"2314\":\"Q6NYC8\",\"2315\":\"Q6NZ67\",\"2316\":\"Q6NZI2\",\"2317\":\"Q6NZY4\",\"2318\":\"Q6P047\",\"2319\":\"Q6P158\",\"2320\":\"Q6P161\",\"2321\":\"Q6P1A2\",\"2322\":\"Q6P1J9\",\"2323\":\"Q6P1L8\",\"2324\":\"Q6P1M0\",\"2325\":\"Q6P1M3\",\"2326\":\"Q6P1N0\",\"2327\":\"Q6P1Q9\",\"2328\":\"Q6P1X6\",\"2329\":\"Q6P2E9\",\"2330\":\"Q6P2Q9\",\"2331\":\"Q6P3W7\",\"2332\":\"Q6P4A7\",\"2333\":\"Q6P4E1\",\"2334\":\"Q6P587\",\"2335\":\"Q6P5R6\",\"2336\":\"Q6P6C2\",\"2337\":\"Q6PGN9\",\"2338\":\"Q6PGP7\",\"2339\":\"Q6PI48\",\"2340\":\"Q6PI78\",\"2341\":\"Q6PIU2\",\"2342\":\"Q6PJT7\",\"2343\":\"Q6PK04\",\"2344\":\"Q6PKG0\",\"2345\":\"Q6PL18\",\"2346\":\"Q6QNY0\",\"2347\":\"Q6QNY1\",\"2348\":\"Q6R327\",\"2349\":\"Q6RFH5\",\"2350\":\"Q6RW13\",\"2351\":\"Q6UB35\",\"2352\":\"Q6UN15\",\"2353\":\"Q6UUV7\",\"2354\":\"Q6UVK1\",\"2355\":\"Q6UW02\",\"2356\":\"Q6UW63\",\"2357\":\"Q6UW68\",\"2358\":\"Q6UW78\",\"2359\":\"Q6UWP7\",\"2360\":\"Q6UX07\",\"2361\":\"Q6UX65\",\"2362\":\"Q6UXH1\",\"2363\":\"Q6UXN9\",\"2364\":\"Q6VY07\",\"2365\":\"Q6WCQ1\",\"2366\":\"Q6WKZ4\",\"2367\":\"Q6XZF7\",\"2368\":\"Q6Y1H2\",\"2369\":\"Q6Y7W6\",\"2370\":\"Q6YHK3\",\"2371\":\"Q6YN16\",\"2372\":\"Q6YP21\",\"2373\":\"Q6ZNB6\",\"2374\":\"Q6ZRP7\",\"2375\":\"Q6ZRS2\",\"2376\":\"Q6ZSJ8\",\"2377\":\"Q6ZXV5\",\"2378\":\"Q709C8\",\"2379\":\"Q70E73\",\"2380\":\"Q70UQ0\",\"2381\":\"Q70UQ0-4\",\"2382\":\"Q71DI3\",\"2383\":\"Q71RC2\",\"2384\":\"Q71UM5\",\"2385\":\"Q765P7\",\"2386\":\"Q7KZF4\",\"2387\":\"Q7KZI7-13\",\"2388\":\"Q7KZN9\",\"2389\":\"Q7L014\",\"2390\":\"Q7L0Y3\",\"2391\":\"Q7L1Q6\",\"2392\":\"Q7L1W4\",\"2393\":\"Q7L2E3-2\",\"2394\":\"Q7L2H7\",\"2395\":\"Q7L2J0\",\"2396\":\"Q7L523\",\"2397\":\"Q7L576\",\"2398\":\"Q7L592\",\"2399\":\"Q7L5N1\",\"2400\":\"Q7L5N7\",\"2401\":\"Q7L775\",\"2402\":\"Q7L7X3\",\"2403\":\"Q7L8L6\",\"2404\":\"Q7L9L4;Q7L9L4-2;Q9H8S9\",\"2405\":\"Q7LBR1\",\"2406\":\"Q7LGA3\",\"2407\":\"Q7RTP0\",\"2408\":\"Q7RTV0\",\"2409\":\"Q7Z2K6\",\"2410\":\"Q7Z2T5\",\"2411\":\"Q7Z2W4\",\"2412\":\"Q7Z2W9\",\"2413\":\"Q7Z2Z2\",\"2414\":\"Q7Z3B4\",\"2415\":\"Q7Z3C6\",\"2416\":\"Q7Z3K3\",\"2417\":\"Q7Z417\",\"2418\":\"Q7Z434\",\"2419\":\"Q7Z460\",\"2420\":\"Q7Z478\",\"2421\":\"Q7Z4H7\",\"2422\":\"Q7Z4H8\",\"2423\":\"Q7Z4V5\",\"2424\":\"Q7Z4W1\",\"2425\":\"Q7Z569\",\"2426\":\"Q7Z5G4\",\"2427\":\"Q7Z5K2\",\"2428\":\"Q7Z5L9\",\"2429\":\"Q7Z6B7\",\"2430\":\"Q7Z6E9\",\"2431\":\"Q7Z6Z7\",\"2432\":\"Q7Z739\",\"2433\":\"Q7Z7C8\",\"2434\":\"Q7Z7F7\",\"2435\":\"Q7Z7H5\",\"2436\":\"Q7Z7H8\",\"2437\":\"Q7Z7K0\",\"2438\":\"Q86SF2\",\"2439\":\"Q86SQ0\",\"2440\":\"Q86SQ4\",\"2441\":\"Q86SX6\",\"2442\":\"Q86T03\",\"2443\":\"Q86TC9\",\"2444\":\"Q86TG7\",\"2445\":\"Q86TU7\",\"2446\":\"Q86TX2\",\"2447\":\"Q86U38\",\"2448\":\"Q86U42\",\"2449\":\"Q86U86\",\"2450\":\"Q86UE4\",\"2451\":\"Q86UK7\",\"2452\":\"Q86UL3\",\"2453\":\"Q86UN3\",\"2454\":\"Q86UP2\",\"2455\":\"Q86UT6\",\"2456\":\"Q86UU1\",\"2457\":\"Q86UY6\",\"2458\":\"Q86UY8\",\"2459\":\"Q86V40\",\"2460\":\"Q86V48\",\"2461\":\"Q86V81\",\"2462\":\"Q86V85\",\"2463\":\"Q86VM9\",\"2464\":\"Q86VP6\",\"2465\":\"Q86VR2\",\"2466\":\"Q86VS8\",\"2467\":\"Q86VU5\",\"2468\":\"Q86VY4\",\"2469\":\"Q86VZ5\",\"2470\":\"Q86W25\",\"2471\":\"Q86W42\",\"2472\":\"Q86W50\",\"2473\":\"Q86W56\",\"2474\":\"Q86W92\",\"2475\":\"Q86WA6\",\"2476\":\"Q86WA8\",\"2477\":\"Q86WC4\",\"2478\":\"Q86WJ1\",\"2479\":\"Q86WR0\",\"2480\":\"Q86WR7\",\"2481\":\"Q86WX3\",\"2482\":\"Q86X29\",\"2483\":\"Q86X55\",\"2484\":\"Q86XI2\",\"2485\":\"Q86XL3\",\"2486\":\"Q86XP3\",\"2487\":\"Q86XR7-2;Q9Y3B3;Q9Y3B3-2\",\"2488\":\"Q86XZ4\",\"2489\":\"Q86Y07\",\"2490\":\"Q86Y39\",\"2491\":\"Q86Y56\",\"2492\":\"Q86Y79\",\"2493\":\"Q86Y82\",\"2494\":\"Q86YQ8\",\"2495\":\"Q86YT6\",\"2496\":\"Q8IU60\",\"2497\":\"Q8IU81\",\"2498\":\"Q8IUD2\",\"2499\":\"Q8IUE6\",\"2500\":\"Q8IUF8\",\"2501\":\"Q8IUH5\",\"2502\":\"Q8IUR0\",\"2503\":\"Q8IUX1\",\"2504\":\"Q8IV08\",\"2505\":\"Q8IV48\",\"2506\":\"Q8IVB5\",\"2507\":\"Q8IVF2\",\"2508\":\"Q8IVL5\",\"2509\":\"Q8IVM0\",\"2510\":\"Q8IVS2\",\"2511\":\"Q8IVT2\",\"2512\":\"Q8IWA0\",\"2513\":\"Q8IWA4\",\"2514\":\"Q8IWA5\",\"2515\":\"Q8IWB1\",\"2516\":\"Q8IWB7\",\"2517\":\"Q8IWC1\",\"2518\":\"Q8IWJ2\",\"2519\":\"Q8IWL3\",\"2520\":\"Q8IWR0\",\"2521\":\"Q8IWS0\",\"2522\":\"Q8IWT6\",\"2523\":\"Q8IWX8\",\"2524\":\"Q8IWZ3\",\"2525\":\"Q8IX01\",\"2526\":\"Q8IX12\",\"2527\":\"Q8IXB1\",\"2528\":\"Q8IXH7\",\"2529\":\"Q8IXI1\",\"2530\":\"Q8IXI2\",\"2531\":\"Q8IXM3\",\"2532\":\"Q8IXT5\",\"2533\":\"Q8IXU6\",\"2534\":\"Q8IXW5\",\"2535\":\"Q8IY17\",\"2536\":\"Q8IY18\",\"2537\":\"Q8IY21\",\"2538\":\"Q8IY37\",\"2539\":\"Q8IY67-2\",\"2540\":\"Q8IY81\",\"2541\":\"Q8IY95\",\"2542\":\"Q8IYB3\",\"2543\":\"Q8IYB5\",\"2544\":\"Q8IYB8\",\"2545\":\"Q8IYI6\",\"2546\":\"Q8IYJ2\",\"2547\":\"Q8IYQ7\",\"2548\":\"Q8IYS2\",\"2549\":\"Q8IYU8\",\"2550\":\"Q8IZ81\",\"2551\":\"Q8IZA0\",\"2552\":\"Q8IZH2\",\"2553\":\"Q8IZL8\",\"2554\":\"Q8IZP0\",\"2555\":\"Q8IZP9\",\"2556\":\"Q8IZV5\",\"2557\":\"Q8N0U8\",\"2558\":\"Q8N0X7\",\"2559\":\"Q8N122\",\"2560\":\"Q8N129\",\"2561\":\"Q8N163\",\"2562\":\"Q8N183\",\"2563\":\"Q8N1B4\",\"2564\":\"Q8N1F7\",\"2565\":\"Q8N1G2\",\"2566\":\"Q8N1G4\",\"2567\":\"Q8N2F6\",\"2568\":\"Q8N2G8\",\"2569\":\"Q8N2K0\",\"2570\":\"Q8N2U0\",\"2571\":\"Q8N2W9\",\"2572\":\"Q8N335\",\"2573\":\"Q8N357\",\"2574\":\"Q8N370\",\"2575\":\"Q8N392\",\"2576\":\"Q8N3C0\",\"2577\":\"Q8N3D4\",\"2578\":\"Q8N3E9\",\"2579\":\"Q8N3U4\",\"2580\":\"Q8N3V7-2\",\"2581\":\"Q8N490-2\",\"2582\":\"Q8N490\",\"2583\":\"Q8N4C8\",\"2584\":\"Q8N4H5\",\"2585\":\"Q8N4Q0\",\"2586\":\"Q8N4Q1\",\"2587\":\"Q8N4V1\",\"2588\":\"Q8N4Z0\",\"2589\":\"Q8N543\",\"2590\":\"Q8N556\",\"2591\":\"Q8N5B7\",\"2592\":\"Q8N5C6\",\"2593\":\"Q8N5G0\",\"2594\":\"Q8N5I2\",\"2595\":\"Q8N5I4\",\"2596\":\"Q8N5K1\",\"2597\":\"Q8N5L8\",\"2598\":\"Q8N5M9\",\"2599\":\"Q8N5N7\",\"2600\":\"Q8N684\",\"2601\":\"Q8N6H7\",\"2602\":\"Q8N6L1\",\"2603\":\"Q8N6M0\",\"2604\":\"Q8N6R0\",\"2605\":\"Q8N6T3\",\"2606\":\"Q8N726\",\"2607\":\"Q8N766\",\"2608\":\"Q8N7H5\",\"2609\":\"Q8N884\",\"2610\":\"Q8N8S7\",\"2611\":\"Q8N983-4\",\"2612\":\"Q8N9I0\",\"2613\":\"Q8N9N2-2\",\"2614\":\"Q8N9N7\",\"2615\":\"Q8NAV1\",\"2616\":\"Q8NB16\",\"2617\":\"Q8NB37\",\"2618\":\"Q8NB49\",\"2619\":\"Q8NB90\",\"2620\":\"Q8NBI5\",\"2621\":\"Q8NBI6\",\"2622\":\"Q8NBJ4\",\"2623\":\"Q8NBJ5\",\"2624\":\"Q8NBJ7\",\"2625\":\"Q8NBK3\",\"2626\":\"Q8NBL1\",\"2627\":\"Q8NBM4\",\"2628\":\"Q8NBN3\",\"2629\":\"Q8NBN7\",\"2630\":\"Q8NBP7\",\"2631\":\"Q8NBQ5\",\"2632\":\"Q8NBS9\",\"2633\":\"Q8NBU5\",\"2634\":\"Q8NBZ7\",\"2635\":\"Q8NC42\",\"2636\":\"Q8NC51\",\"2637\":\"Q8NC51-3\",\"2638\":\"Q8NC56\",\"2639\":\"Q8NC60\",\"2640\":\"Q8NC96\",\"2641\":\"Q8NCA5\",\"2642\":\"Q8NCG7\",\"2643\":\"Q8NCH0\",\"2644\":\"Q8NCL4\",\"2645\":\"Q8NCW5\",\"2646\":\"Q8ND04\",\"2647\":\"Q8ND24\",\"2648\":\"Q8ND56\",\"2649\":\"Q8ND76\",\"2650\":\"Q8NDC0\",\"2651\":\"Q8NDH3\",\"2652\":\"Q8NDV7\",\"2653\":\"Q8NDZ4\",\"2654\":\"Q8NE01\",\"2655\":\"Q8NE71\",\"2656\":\"Q8NE86\",\"2657\":\"Q8NEB9\",\"2658\":\"Q8NEF9\",\"2659\":\"Q8NEJ9\",\"2660\":\"Q8NEW0\",\"2661\":\"Q8NEY1\",\"2662\":\"Q8NEY8\",\"2663\":\"Q8NF37\",\"2664\":\"Q8NF91\",\"2665\":\"Q8NFH3\",\"2666\":\"Q8NFH4\",\"2667\":\"Q8NFH5\",\"2668\":\"Q8NFJ5\",\"2669\":\"Q8NFQ8\",\"2670\":\"Q8NFW8\",\"2671\":\"Q8NHH9\",\"2672\":\"Q8NHP6\",\"2673\":\"Q8NHP8\",\"2674\":\"Q8NHQ9\",\"2675\":\"Q8NHV4\",\"2676\":\"Q8NI22\",\"2677\":\"Q8NI27\",\"2678\":\"Q8NI36\",\"2679\":\"Q8NI60\",\"2680\":\"Q8TAA5\",\"2681\":\"Q8TAA9\",\"2682\":\"Q8TAD4\",\"2683\":\"Q8TAE8\",\"2684\":\"Q8TAF3\",\"2685\":\"Q8TAG9\",\"2686\":\"Q8TAP9\",\"2687\":\"Q8TAQ2\",\"2688\":\"Q8TAT6\",\"2689\":\"Q8TB61\",\"2690\":\"Q8TB72-3\",\"2691\":\"Q8TBA6\",\"2692\":\"Q8TBB5\",\"2693\":\"Q8TBF4\",\"2694\":\"Q8TBQ9\",\"2695\":\"Q8TBY9\",\"2696\":\"Q8TC12\",\"2697\":\"Q8TCC3\",\"2698\":\"Q8TCJ2\",\"2699\":\"Q8TCS8\",\"2700\":\"Q8TCT8\",\"2701\":\"Q8TCT9\",\"2702\":\"Q8TCZ2\",\"2703\":\"Q8TD30\",\"2704\":\"Q8TDB6\",\"2705\":\"Q8TDD1\",\"2706\":\"Q8TDD1-2\",\"2707\":\"Q8TDH9\",\"2708\":\"Q8TDM6\",\"2709\":\"Q8TDN6\",\"2710\":\"Q8TEA8\",\"2711\":\"Q8TED0\",\"2712\":\"Q8TED1\",\"2713\":\"Q8TEM1\",\"2714\":\"Q8TEQ6\",\"2715\":\"Q8TEY7\",\"2716\":\"Q8TF68\",\"2717\":\"Q8TF74\",\"2718\":\"Q8WTT2\",\"2719\":\"Q8WTV0-2\",\"2720\":\"Q8WU76\",\"2721\":\"Q8WU90\",\"2722\":\"Q8WUA2\",\"2723\":\"Q8WUA4\",\"2724\":\"Q8WUB8\",\"2725\":\"Q8WUF5\",\"2726\":\"Q8WUH6\",\"2727\":\"Q8WUI4\",\"2728\":\"Q8WUK0\",\"2729\":\"Q8WUM0\",\"2730\":\"Q8WUM4\",\"2731\":\"Q8WUQ7\",\"2732\":\"Q8WUW1\",\"2733\":\"Q8WUY1\",\"2734\":\"Q8WV92\",\"2735\":\"Q8WVB6\",\"2736\":\"Q8WVC6\",\"2737\":\"Q8WVK2\",\"2738\":\"Q8WVM0\",\"2739\":\"Q8WVM7\",\"2740\":\"Q8WVM8\",\"2741\":\"Q8WVT3\",\"2742\":\"Q8WVV9\",\"2743\":\"Q8WVX3\",\"2744\":\"Q8WVX9\",\"2745\":\"Q8WVY7\",\"2746\":\"Q8WW12\",\"2747\":\"Q8WW22\",\"2748\":\"Q8WW59\",\"2749\":\"Q8WWC4\",\"2750\":\"Q8WWH5\",\"2751\":\"Q8WWI1-3\",\"2752\":\"Q8WWI5\",\"2753\":\"Q8WWK9\",\"2754\":\"Q8WWM7\",\"2755\":\"Q8WWQ0\",\"2756\":\"Q8WWV3\",\"2757\":\"Q8WWY3\",\"2758\":\"Q8WX92-2\",\"2759\":\"Q8WX93\",\"2760\":\"Q8WXA9-2\",\"2761\":\"Q8WXD5\",\"2762\":\"Q8WXF1\",\"2763\":\"Q8WXH0\",\"2764\":\"Q8WXI9\",\"2765\":\"Q8WXX5\",\"2766\":\"Q8WY22\",\"2767\":\"Q8WYA6\",\"2768\":\"Q8WYP5\",\"2769\":\"Q8WZ42\",\"2770\":\"Q8WZ82\",\"2771\":\"Q92499\",\"2772\":\"Q92504\",\"2773\":\"Q92506\",\"2774\":\"Q92508\",\"2775\":\"Q92520\",\"2776\":\"Q92522\",\"2777\":\"Q92526\",\"2778\":\"Q92536\",\"2779\":\"Q92538\",\"2780\":\"Q92540\",\"2781\":\"Q92542\",\"2782\":\"Q92544\",\"2783\":\"Q92552\",\"2784\":\"Q92572\",\"2785\":\"Q92575\",\"2786\":\"Q92576\",\"2787\":\"Q92597\",\"2788\":\"Q92598\",\"2789\":\"Q92599\",\"2790\":\"Q92600\",\"2791\":\"Q92604\",\"2792\":\"Q92609\",\"2793\":\"Q92614\",\"2794\":\"Q92615\",\"2795\":\"Q92616\",\"2796\":\"Q92620\",\"2797\":\"Q92621\",\"2798\":\"Q92626\",\"2799\":\"Q92643\",\"2800\":\"Q92665\",\"2801\":\"Q92667\",\"2802\":\"Q92685\",\"2803\":\"Q92688\",\"2804\":\"Q92692\",\"2805\":\"Q92733\",\"2806\":\"Q92734\",\"2807\":\"Q92743\",\"2808\":\"Q92747\",\"2809\":\"Q92769\",\"2810\":\"Q92783\",\"2811\":\"Q92785\",\"2812\":\"Q92791\",\"2813\":\"Q92797\",\"2814\":\"Q92804\",\"2815\":\"Q92805\",\"2816\":\"Q92820\",\"2817\":\"Q92828\",\"2818\":\"Q92839\",\"2819\":\"Q92841\",\"2820\":\"Q92878\",\"2821\":\"Q92879-4\",\"2822\":\"Q92887\",\"2823\":\"Q92890\",\"2824\":\"Q92896\",\"2825\":\"Q92900\",\"2826\":\"Q92905\",\"2827\":\"Q92917\",\"2828\":\"Q92922\",\"2829\":\"Q92930\",\"2830\":\"Q92945\",\"2831\":\"Q92947\",\"2832\":\"Q92973\",\"2833\":\"Q92974\",\"2834\":\"Q92979\",\"2835\":\"Q93008\",\"2836\":\"Q93009\",\"2837\":\"Q93050\",\"2838\":\"Q93052\",\"2839\":\"Q93062\",\"2840\":\"Q93074\",\"2841\":\"Q93096\",\"2842\":\"Q969E2\",\"2843\":\"Q969G3\",\"2844\":\"Q969G5\",\"2845\":\"Q969H8\",\"2846\":\"Q969L2\",\"2847\":\"Q969M3\",\"2848\":\"Q969N2\",\"2849\":\"Q969P0\",\"2850\":\"Q969P6\",\"2851\":\"Q969Q0\",\"2852\":\"Q969S3\",\"2853\":\"Q969V3\",\"2854\":\"Q969X5\",\"2855\":\"Q969X6\",\"2856\":\"Q969Z0\",\"2857\":\"Q969Z3\",\"2858\":\"Q96A26\",\"2859\":\"Q96A33\",\"2860\":\"Q96A35\",\"2861\":\"Q96A49\",\"2862\":\"Q96A57\",\"2863\":\"Q96A65\",\"2864\":\"Q96A72\",\"2865\":\"Q96AA3\",\"2866\":\"Q96AB3\",\"2867\":\"Q96AC1\",\"2868\":\"Q96AE4\",\"2869\":\"Q96AE4-2\",\"2870\":\"Q96AE7\",\"2871\":\"Q96AG4\",\"2872\":\"Q96AJ9\",\"2873\":\"Q96AQ8\",\"2874\":\"Q96AX1\",\"2875\":\"Q96AY3\",\"2876\":\"Q96B01\",\"2877\":\"Q96B26\",\"2878\":\"Q96B49\",\"2879\":\"Q96B97\",\"2880\":\"Q96BD0\",\"2881\":\"Q96BK5\",\"2882\":\"Q96BM9\",\"2883\":\"Q96BR5\",\"2884\":\"Q96BW9-3\",\"2885\":\"Q96C01\",\"2886\":\"Q96C19\",\"2887\":\"Q96C36\",\"2888\":\"Q96C90\",\"2889\":\"Q96CB9\",\"2890\":\"Q96CM8\",\"2891\":\"Q96CP2\",\"2892\":\"Q96CP6\",\"2893\":\"Q96CS3\",\"2894\":\"Q96CT7\",\"2895\":\"Q96CW1\",\"2896\":\"Q96CW5\",\"2897\":\"Q96D15\",\"2898\":\"Q96D46\",\"2899\":\"Q96DA6\",\"2900\":\"Q96DB5\",\"2901\":\"Q96DG6\",\"2902\":\"Q96DH6\",\"2903\":\"Q96DH6-2\",\"2904\":\"Q96DI7\",\"2905\":\"Q96DV4\",\"2906\":\"Q96DZ1\",\"2907\":\"Q96E11\",\"2908\":\"Q96E29\",\"2909\":\"Q96E39\",\"2910\":\"Q96E52\",\"2911\":\"Q96EC8\",\"2912\":\"Q96EE3\",\"2913\":\"Q96EH3\",\"2914\":\"Q96EK4\",\"2915\":\"Q96EK6\",\"2916\":\"Q96EL3\",\"2917\":\"Q96EN8\",\"2918\":\"Q96EP5\",\"2919\":\"Q96ER9\",\"2920\":\"Q96ES6\",\"2921\":\"Q96EU6\",\"2922\":\"Q96EV2\",\"2923\":\"Q96EV8\",\"2924\":\"Q96EY1\",\"2925\":\"Q96EY1-2\",\"2926\":\"Q96EY4\",\"2927\":\"Q96EY5\",\"2928\":\"Q96EY7\",\"2929\":\"Q96EY8\",\"2930\":\"Q96F86\",\"2931\":\"Q96FJ2\",\"2932\":\"Q96FQ6\",\"2933\":\"Q96FS4\",\"2934\":\"Q96FV9\",\"2935\":\"Q96FW1\",\"2936\":\"Q96FZ2\",\"2937\":\"Q96FZ7\",\"2938\":\"Q96G21\",\"2939\":\"Q96G23\",\"2940\":\"Q96G46\",\"2941\":\"Q96GC5\",\"2942\":\"Q96GC9\",\"2943\":\"Q96GD4\",\"2944\":\"Q96GE9\",\"2945\":\"Q96GF1\",\"2946\":\"Q96GG9\",\"2947\":\"Q96GM5\",\"2948\":\"Q96GM8\",\"2949\":\"Q96GQ7\",\"2950\":\"Q96H20\",\"2951\":\"Q96H79\",\"2952\":\"Q96HC4\",\"2953\":\"Q96HE7\",\"2954\":\"Q96HH9\",\"2955\":\"Q96HR9\",\"2956\":\"Q96HS1\",\"2957\":\"Q96HV5\",\"2958\":\"Q96HY6\",\"2959\":\"Q96HY7\",\"2960\":\"Q96I24\",\"2961\":\"Q96I25\",\"2962\":\"Q96I36\",\"2963\":\"Q96I51\",\"2964\":\"Q96I59\",\"2965\":\"Q96I99\",\"2966\":\"Q96II8\",\"2967\":\"Q96IR7\",\"2968\":\"Q96IW7\",\"2969\":\"Q96IX5\",\"2970\":\"Q96IZ0\",\"2971\":\"Q96J01\",\"2972\":\"Q96J02\",\"2973\":\"Q96J42\",\"2974\":\"Q96J84\",\"2975\":\"Q96JB5\",\"2976\":\"Q96JC1\",\"2977\":\"Q96JG6\",\"2978\":\"Q96JJ3\",\"2979\":\"Q96JJ7\",\"2980\":\"Q96K17\",\"2981\":\"Q96K37\",\"2982\":\"Q96KA5\",\"2983\":\"Q96KB5\",\"2984\":\"Q96KC8\",\"2985\":\"Q96KG9\",\"2986\":\"Q96KP1\",\"2987\":\"Q96KP4\",\"2988\":\"Q96KR1\",\"2989\":\"Q96L92\",\"2990\":\"Q96LJ7\",\"2991\":\"Q96LL9\",\"2992\":\"Q96LW7-2\",\"2993\":\"Q96M27\",\"2994\":\"Q96MV1\",\"2995\":\"Q96MW1\",\"2996\":\"Q96MX6\",\"2997\":\"Q96N66\",\"2998\":\"Q96N67\",\"2999\":\"Q96NC0\",\"3000\":\"Q96ND0\",\"3001\":\"Q96NT5\",\"3002\":\"Q96P11\",\"3003\":\"Q96P16\",\"3004\":\"Q96P47\",\"3005\":\"Q96P70\",\"3006\":\"Q96PC5\",\"3007\":\"Q96PK6\",\"3008\":\"Q96PQ0\",\"3009\":\"Q96PU8\",\"3010\":\"Q96PZ0\",\"3011\":\"Q96Q11\",\"3012\":\"Q96Q15\",\"3013\":\"Q96Q45\",\"3014\":\"Q96QC0\",\"3015\":\"Q96QD8\",\"3016\":\"Q96QD9\",\"3017\":\"Q96QE5\",\"3018\":\"Q96QK1\",\"3019\":\"Q96QR8\",\"3020\":\"Q96R06\",\"3021\":\"Q96RD7\",\"3022\":\"Q96RE7\",\"3023\":\"Q96RL7\",\"3024\":\"Q96RN5\",\"3025\":\"Q96RP9\",\"3026\":\"Q96RQ1\",\"3027\":\"Q96RS6\",\"3028\":\"Q96RT1\",\"3029\":\"Q96RT7\",\"3030\":\"Q96S52\",\"3031\":\"Q96S66\",\"3032\":\"Q96S97\",\"3033\":\"Q96SB4\",\"3034\":\"Q96SI1\",\"3035\":\"Q96SI9\",\"3036\":\"Q96SK2\",\"3037\":\"Q96SQ9\",\"3038\":\"Q96ST3\",\"3039\":\"Q96SU4\",\"3040\":\"Q96T37\",\"3041\":\"Q96T76\",\"3042\":\"Q96T88\",\"3043\":\"Q96TA1\",\"3044\":\"Q96TA2\",\"3045\":\"Q96TC7\",\"3046\":\"Q99417\",\"3047\":\"Q99436\",\"3048\":\"Q99439\",\"3049\":\"Q99442\",\"3050\":\"Q99453\",\"3051\":\"Q99459\",\"3052\":\"Q99460\",\"3053\":\"Q99470\",\"3054\":\"Q99471\",\"3055\":\"Q99496\",\"3056\":\"Q99497\",\"3057\":\"Q99519\",\"3058\":\"Q99523\",\"3059\":\"Q99536\",\"3060\":\"Q99538\",\"3061\":\"Q99543\",\"3062\":\"Q99549\",\"3063\":\"Q99567\",\"3064\":\"Q99569\",\"3065\":\"Q99570\",\"3066\":\"Q99574\",\"3067\":\"Q99575\",\"3068\":\"Q99584\",\"3069\":\"Q99590\",\"3070\":\"Q99595\",\"3071\":\"Q99598\",\"3072\":\"Q99613\",\"3073\":\"Q99614\",\"3074\":\"Q99615\",\"3075\":\"Q99622\",\"3076\":\"Q99623\",\"3077\":\"Q99627\",\"3078\":\"Q99643\",\"3079\":\"Q99653\",\"3080\":\"Q99661\",\"3081\":\"Q99700\",\"3082\":\"Q99714\",\"3083\":\"Q99715\",\"3084\":\"Q99720\",\"3085\":\"Q99729-2\",\"3086\":\"Q99732\",\"3087\":\"Q99733\",\"3088\":\"Q99735\",\"3089\":\"Q99741\",\"3090\":\"Q99747\",\"3091\":\"Q99755\",\"3092\":\"Q99757\",\"3093\":\"Q99766\",\"3094\":\"Q99797\",\"3095\":\"Q99798\",\"3096\":\"Q99805\",\"3097\":\"Q99808\",\"3098\":\"Q99816\",\"3099\":\"Q99832\",\"3100\":\"Q99848\",\"3101\":\"Q99873-3\",\"3102\":\"Q99933\",\"3103\":\"Q99942\",\"3104\":\"Q99943\",\"3105\":\"Q99959\",\"3106\":\"Q99961\",\"3107\":\"Q99985\",\"3108\":\"Q99986\",\"3109\":\"Q99996\",\"3110\":\"Q9BPW4\",\"3111\":\"Q9BPW8\",\"3112\":\"Q9BPX3\",\"3113\":\"Q9BPX5\",\"3114\":\"Q9BPX6\",\"3115\":\"Q9BQ15\",\"3116\":\"Q9BQ24\",\"3117\":\"Q9BQ39\",\"3118\":\"Q9BQ52\",\"3119\":\"Q9BQ61\",\"3120\":\"Q9BQ67\",\"3121\":\"Q9BQ69\",\"3122\":\"Q9BQ70\",\"3123\":\"Q9BQ75\",\"3124\":\"Q9BQ95\",\"3125\":\"Q9BQA1\",\"3126\":\"Q9BQA9\",\"3127\":\"Q9BQB6\",\"3128\":\"Q9BQC6\",\"3129\":\"Q9BQD3\",\"3130\":\"Q9BQE3\",\"3131\":\"Q9BQE4\",\"3132\":\"Q9BQE5\",\"3133\":\"Q9BQG0\",\"3134\":\"Q9BQI0\",\"3135\":\"Q9BQP7\",\"3136\":\"Q9BQQ3\",\"3137\":\"Q9BR76\",\"3138\":\"Q9BRA2\",\"3139\":\"Q9BRG1\",\"3140\":\"Q9BRJ2\",\"3141\":\"Q9BRJ6\",\"3142\":\"Q9BRJ7\",\"3143\":\"Q9BRK5\",\"3144\":\"Q9BRP8\",\"3145\":\"Q9BRP8-2\",\"3146\":\"Q9BRQ6\",\"3147\":\"Q9BRQ8\",\"3148\":\"Q9BRR6\",\"3149\":\"Q9BRS2\",\"3150\":\"Q9BRT2\",\"3151\":\"Q9BRT6\",\"3152\":\"Q9BRX2\",\"3153\":\"Q9BRX5\",\"3154\":\"Q9BRZ2\",\"3155\":\"Q9BS26\",\"3156\":\"Q9BSD7\",\"3157\":\"Q9BSH4\",\"3158\":\"Q9BSJ2\",\"3159\":\"Q9BSJ5\",\"3160\":\"Q9BSJ8\",\"3161\":\"Q9BSR8\",\"3162\":\"Q9BSY9\",\"3163\":\"Q9BT09\",\"3164\":\"Q9BT17\",\"3165\":\"Q9BT40\",\"3166\":\"Q9BT67\",\"3167\":\"Q9BT78\",\"3168\":\"Q9BTC0\",\"3169\":\"Q9BTD8\",\"3170\":\"Q9BTE1\",\"3171\":\"Q9BTE7\",\"3172\":\"Q9BTT0\",\"3173\":\"Q9BTT6\",\"3174\":\"Q9BTU6\",\"3175\":\"Q9BTV4\",\"3176\":\"Q9BTW9\",\"3177\":\"Q9BTX1\",\"3178\":\"Q9BTY2\",\"3179\":\"Q9BTZ2\",\"3180\":\"Q9BU23\",\"3181\":\"Q9BU61\",\"3182\":\"Q9BU76\",\"3183\":\"Q9BUB7\",\"3184\":\"Q9BUE6\",\"3185\":\"Q9BUF5\",\"3186\":\"Q9BUJ2\",\"3187\":\"Q9BUL8\",\"3188\":\"Q9BUM1\",\"3189\":\"Q9BUN8\",\"3190\":\"Q9BUP3\",\"3191\":\"Q9BUQ8\",\"3192\":\"Q9BUR5\",\"3193\":\"Q9BUT9\",\"3194\":\"Q9BUV8\",\"3195\":\"Q9BUZ4\",\"3196\":\"Q9BV23\",\"3197\":\"Q9BV38\",\"3198\":\"Q9BV40\",\"3199\":\"Q9BV81\",\"3200\":\"Q9BV86\",\"3201\":\"Q9BVC4\",\"3202\":\"Q9BVC6\",\"3203\":\"Q9BVG4\",\"3204\":\"Q9BVG8\",\"3205\":\"Q9BVG9\",\"3206\":\"Q9BVI4\",\"3207\":\"Q9BVJ6\",\"3208\":\"Q9BVK2\",\"3209\":\"Q9BVK6\",\"3210\":\"Q9BVK8\",\"3211\":\"Q9BVL2\",\"3212\":\"Q9BVP2\",\"3213\":\"Q9BVQ7\",\"3214\":\"Q9BVT8\",\"3215\":\"Q9BVV7\",\"3216\":\"Q9BW19\",\"3217\":\"Q9BW27\",\"3218\":\"Q9BW60\",\"3219\":\"Q9BW72\",\"3220\":\"Q9BW91\",\"3221\":\"Q9BW92\",\"3222\":\"Q9BWD1\",\"3223\":\"Q9BWF3\",\"3224\":\"Q9BWH2\",\"3225\":\"Q9BWJ5\",\"3226\":\"Q9BWM7\",\"3227\":\"Q9BWS9\",\"3228\":\"Q9BWU0\",\"3229\":\"Q9BWW4\",\"3230\":\"Q9BX26\",\"3231\":\"Q9BX40\",\"3232\":\"Q9BX68\",\"3233\":\"Q9BX95\",\"3234\":\"Q9BXB1\",\"3235\":\"Q9BXB4\",\"3236\":\"Q9BXB5\",\"3237\":\"Q9BXF6\",\"3238\":\"Q9BXI9\",\"3239\":\"Q9BXJ8\",\"3240\":\"Q9BXJ9\",\"3241\":\"Q9BXK5\",\"3242\":\"Q9BXP5\",\"3243\":\"Q9BXR0\",\"3244\":\"Q9BXS5\",\"3245\":\"Q9BXS6\",\"3246\":\"Q9BXT2\",\"3247\":\"Q9BXW7\",\"3248\":\"Q9BXY0\",\"3249\":\"Q9BY42\",\"3250\":\"Q9BY43\",\"3251\":\"Q9BY44\",\"3252\":\"Q9BY67\",\"3253\":\"Q9BY77\",\"3254\":\"Q9BY89\",\"3255\":\"Q9BYC8\",\"3256\":\"Q9BYC9\",\"3257\":\"Q9BYD1\",\"3258\":\"Q9BYD2\",\"3259\":\"Q9BYD3\",\"3260\":\"Q9BYD6\",\"3261\":\"Q9BYG3\",\"3262\":\"Q9BYJ9\",\"3263\":\"Q9BYN8\",\"3264\":\"Q9BYT8\",\"3265\":\"Q9BZE1\",\"3266\":\"Q9BZE4\",\"3267\":\"Q9BZF1\",\"3268\":\"Q9BZG1\",\"3269\":\"Q9BZH6\",\"3270\":\"Q9BZI7\",\"3271\":\"Q9BZJ0\",\"3272\":\"Q9BZK3\",\"3273\":\"Q9BZK7\",\"3274\":\"Q9BZL1\",\"3275\":\"Q9BZQ6\",\"3276\":\"Q9BZX2\",\"3277\":\"Q9BZZ5\",\"3278\":\"Q9BZZ5-2\",\"3279\":\"Q9C005\",\"3280\":\"Q9C0B0\",\"3281\":\"Q9C0B5\",\"3282\":\"Q9C0C2\",\"3283\":\"Q9C0D9\",\"3284\":\"Q9C0E2\",\"3285\":\"Q9C0E8\",\"3286\":\"Q9GZL7\",\"3287\":\"Q9GZM5\",\"3288\":\"Q9GZN8\",\"3289\":\"Q9GZR2\",\"3290\":\"Q9GZR7\",\"3291\":\"Q9GZS3\",\"3292\":\"Q9GZT3\",\"3293\":\"Q9GZT6\",\"3294\":\"Q9GZT9\",\"3295\":\"Q9GZU2-3\",\"3296\":\"Q9GZU8\",\"3297\":\"Q9GZY8-2\",\"3298\":\"Q9GZZ1\",\"3299\":\"Q9GZZ9\",\"3300\":\"Q9H000\",\"3301\":\"Q9H061\",\"3302\":\"Q9H074\",\"3303\":\"Q9H078-2\",\"3304\":\"Q9H089\",\"3305\":\"Q9H098\",\"3306\":\"Q9H0A0\",\"3307\":\"Q9H0A8\",\"3308\":\"Q9H0B6\",\"3309\":\"Q9H0C8\",\"3310\":\"Q9H0D6\",\"3311\":\"Q9H0E2\",\"3312\":\"Q9H0G5\",\"3313\":\"Q9H0H5\",\"3314\":\"Q9H0J9\",\"3315\":\"Q9H0P0\",\"3316\":\"Q9H0R6\",\"3317\":\"Q9H0S4\",\"3318\":\"Q9H0U3\",\"3319\":\"Q9H0U4\",\"3320\":\"Q9H0U6\",\"3321\":\"Q9H0U9\",\"3322\":\"Q9H0V9\",\"3323\":\"Q9H0W8\",\"3324\":\"Q9H0X4\",\"3325\":\"Q9H173\",\"3326\":\"Q9H1E3\",\"3327\":\"Q9H1E5\",\"3328\":\"Q9H1I8\",\"3329\":\"Q9H1K1\",\"3330\":\"Q9H223\",\"3331\":\"Q9H269\",\"3332\":\"Q9H270\",\"3333\":\"Q9H299\",\"3334\":\"Q9H2D1\",\"3335\":\"Q9H2D6\",\"3336\":\"Q9H2H8\",\"3337\":\"Q9H2H9\",\"3338\":\"Q9H2K8\",\"3339\":\"Q9H2M9\",\"3340\":\"Q9H2P0\",\"3341\":\"Q9H2U1\",\"3342\":\"Q9H2U2\",\"3343\":\"Q9H2V7\",\"3344\":\"Q9H2W6\",\"3345\":\"Q9H307\",\"3346\":\"Q9H330\",\"3347\":\"Q9H3C7\",\"3348\":\"Q9H3F6\",\"3349\":\"Q9H3H5\",\"3350\":\"Q9H3K2\",\"3351\":\"Q9H3K6\",\"3352\":\"Q9H3N1\",\"3353\":\"Q9H3P2\",\"3354\":\"Q9H3P7\",\"3355\":\"Q9H3Q1\",\"3356\":\"Q9H3U1\",\"3357\":\"Q9H3Z4\",\"3358\":\"Q9H444\",\"3359\":\"Q9H446\",\"3360\":\"Q9H488\",\"3361\":\"Q9H490\",\"3362\":\"Q9H4A3\",\"3363\":\"Q9H4A4\",\"3364\":\"Q9H4A5\",\"3365\":\"Q9H4A6\",\"3366\":\"Q9H4F8\",\"3367\":\"Q9H4G0\",\"3368\":\"Q9H4G0-2\",\"3369\":\"Q9H4H8\",\"3370\":\"Q9H4I3\",\"3371\":\"Q9H4L4\",\"3372\":\"Q9H4M9\",\"3373\":\"Q9H501\",\"3374\":\"Q9H553\",\"3375\":\"Q9H568\",\"3376\":\"Q9H583\",\"3377\":\"Q9H5Q4\",\"3378\":\"Q9H5X1\",\"3379\":\"Q9H6B4\",\"3380\":\"Q9H6D7\",\"3381\":\"Q9H6E4\",\"3382\":\"Q9H6F5\",\"3383\":\"Q9H6K4\",\"3384\":\"Q9H6R4\",\"3385\":\"Q9H6S0\",\"3386\":\"Q9H6S3\",\"3387\":\"Q9H6T0\",\"3388\":\"Q9H6T3\",\"3389\":\"Q9H6V9\",\"3390\":\"Q9H6X2\",\"3391\":\"Q9H6Y7\",\"3392\":\"Q9H773\",\"3393\":\"Q9H788\",\"3394\":\"Q9H7B2\",\"3395\":\"Q9H7D0\",\"3396\":\"Q9H7E2-3\",\"3397\":\"Q9H7E9\",\"3398\":\"Q9H7F0\",\"3399\":\"Q9H7N4\",\"3400\":\"Q9H7Z7\",\"3401\":\"Q9H814\",\"3402\":\"Q9H840\",\"3403\":\"Q9H845\",\"3404\":\"Q9H857-2\",\"3405\":\"Q9H8H0\",\"3406\":\"Q9H8H2\",\"3407\":\"Q9H8H3\",\"3408\":\"Q9H8V3\",\"3409\":\"Q9H8Y5\",\"3410\":\"Q9H8Y8\",\"3411\":\"Q9H910\",\"3412\":\"Q9H936\",\"3413\":\"Q9H9A5\",\"3414\":\"Q9H9A6\",\"3415\":\"Q9H9B1\",\"3416\":\"Q9H9B4\",\"3417\":\"Q9H9C1\",\"3418\":\"Q9H9E3\",\"3419\":\"Q9H9H4\",\"3420\":\"Q9H9J2\",\"3421\":\"Q9H9P8\",\"3422\":\"Q9H9T3\",\"3423\":\"Q9H9Y2\",\"3424\":\"Q9H9Y6\",\"3425\":\"Q9HA77\",\"3426\":\"Q9HAN9\",\"3427\":\"Q9HAS0\",\"3428\":\"Q9HAU5\",\"3429\":\"Q9HAV0\",\"3430\":\"Q9HAV4\",\"3431\":\"Q9HAV7\",\"3432\":\"Q9HB09\",\"3433\":\"Q9HB71\",\"3434\":\"Q9HB90;Q9NQL2\",\"3435\":\"Q9HBH0\",\"3436\":\"Q9HBH1\",\"3437\":\"Q9HBH5\",\"3438\":\"Q9HBL0\",\"3439\":\"Q9HC07\",\"3440\":\"Q9HC21\",\"3441\":\"Q9HC35\",\"3442\":\"Q9HC36\",\"3443\":\"Q9HC38\",\"3444\":\"Q9HC52\",\"3445\":\"Q9HCC0\",\"3446\":\"Q9HCE1\",\"3447\":\"Q9HCK8\",\"3448\":\"Q9HCM4\",\"3449\":\"Q9HCN8\",\"3450\":\"Q9HCS7\",\"3451\":\"Q9HCU4\",\"3452\":\"Q9HCU5\",\"3453\":\"Q9HCY8\",\"3454\":\"Q9HD20\",\"3455\":\"Q9HD33\",\"3456\":\"Q9HD34\",\"3457\":\"Q9HD42\",\"3458\":\"Q9HD45\",\"3459\":\"Q9HDC5\",\"3460\":\"Q9HDC9\",\"3461\":\"Q9NNW5\",\"3462\":\"Q9NNW7\",\"3463\":\"Q9NP58\",\"3464\":\"Q9NP61\",\"3465\":\"Q9NP72\",\"3466\":\"Q9NP77\",\"3467\":\"Q9NP79\",\"3468\":\"Q9NP81\",\"3469\":\"Q9NP92\",\"3470\":\"Q9NP97\",\"3471\":\"Q9NPA0\",\"3472\":\"Q9NPD3\",\"3473\":\"Q9NPD8\",\"3474\":\"Q9NPE3\",\"3475\":\"Q9NPF0\",\"3476\":\"Q9NPF5\",\"3477\":\"Q9NPI6\",\"3478\":\"Q9NPJ3\",\"3479\":\"Q9NPL8\",\"3480\":\"Q9NQ29\",\"3481\":\"Q9NQ50\",\"3482\":\"Q9NQ55\",\"3483\":\"Q9NQ88\",\"3484\":\"Q9NQC3-2\",\"3485\":\"Q9NQE9\",\"3486\":\"Q9NQG1\",\"3487\":\"Q9NQG5\",\"3488\":\"Q9NQH7\",\"3489\":\"Q9NQP4\",\"3490\":\"Q9NQR4\",\"3491\":\"Q9NQS1\",\"3492\":\"Q9NQT4\",\"3493\":\"Q9NQT5\",\"3494\":\"Q9NQW6\",\"3495\":\"Q9NQX4\",\"3496\":\"Q9NQZ2\",\"3497\":\"Q9NR09\",\"3498\":\"Q9NR12\",\"3499\":\"Q9NR28\",\"3500\":\"Q9NR30\",\"3501\":\"Q9NR31\",\"3502\":\"Q9NR50\",\"3503\":\"Q9NR56\",\"3504\":\"Q9NRA8\",\"3505\":\"Q9NRG0\",\"3506\":\"Q9NRG9\",\"3507\":\"Q9NRK6\",\"3508\":\"Q9NRL2\",\"3509\":\"Q9NRN7\",\"3510\":\"Q9NRP0\",\"3511\":\"Q9NRP2\",\"3512\":\"Q9NRR3\",\"3513\":\"Q9NRR5\",\"3514\":\"Q9NRV9\",\"3515\":\"Q9NRW3\",\"3516\":\"Q9NRW7\",\"3517\":\"Q9NRX1\",\"3518\":\"Q9NRX2\",\"3519\":\"Q9NRX5\",\"3520\":\"Q9NRY4\",\"3521\":\"Q9NRY5\",\"3522\":\"Q9NRZ7\",\"3523\":\"Q9NRZ9\",\"3524\":\"Q9NS69\",\"3525\":\"Q9NS86\",\"3526\":\"Q9NS91\",\"3527\":\"Q9NS93\",\"3528\":\"Q9NSC5\",\"3529\":\"Q9NSD9\",\"3530\":\"Q9NSE4\",\"3531\":\"Q9NSU2\",\"3532\":\"Q9NSV4\",\"3533\":\"Q9NT62\",\"3534\":\"Q9NTI5\",\"3535\":\"Q9NTJ3\",\"3536\":\"Q9NTJ5\",\"3537\":\"Q9NTK5\",\"3538\":\"Q9NTM9\",\"3539\":\"Q9NTX5\",\"3540\":\"Q9NTZ6\",\"3541\":\"Q9NU22\",\"3542\":\"Q9NUD5\",\"3543\":\"Q9NUG6\",\"3544\":\"Q9NUI1\",\"3545\":\"Q9NUJ1\",\"3546\":\"Q9NUL3\",\"3547\":\"Q9NUL7\",\"3548\":\"Q9NUM4\",\"3549\":\"Q9NUN5\",\"3550\":\"Q9NUP9\",\"3551\":\"Q9NUQ2\",\"3552\":\"Q9NUQ3\",\"3553\":\"Q9NUQ6\",\"3554\":\"Q9NUQ7\",\"3555\":\"Q9NUQ8\",\"3556\":\"Q9NUQ9\",\"3557\":\"Q9NUT2\",\"3558\":\"Q9NUU7\",\"3559\":\"Q9NUY8\",\"3560\":\"Q9NV06\",\"3561\":\"Q9NV31\",\"3562\":\"Q9NV66\",\"3563\":\"Q9NV70\",\"3564\":\"Q9NV88\",\"3565\":\"Q9NV92\",\"3566\":\"Q9NV96\",\"3567\":\"Q9NVA1\",\"3568\":\"Q9NVA2\",\"3569\":\"Q9NVC6\",\"3570\":\"Q9NVD7\",\"3571\":\"Q9NVH0\",\"3572\":\"Q9NVH1\",\"3573\":\"Q9NVH2\",\"3574\":\"Q9NVI1\",\"3575\":\"Q9NVI7-2\",\"3576\":\"Q9NVJ2\",\"3577\":\"Q9NVM9\",\"3578\":\"Q9NVN8\",\"3579\":\"Q9NVP1\",\"3580\":\"Q9NVS2\",\"3581\":\"Q9NVT9\",\"3582\":\"Q9NVU7\",\"3583\":\"Q9NVV0\",\"3584\":\"Q9NVV4\",\"3585\":\"Q9NVX2\",\"3586\":\"Q9NVZ3\",\"3587\":\"Q9NW13\",\"3588\":\"Q9NW15\",\"3589\":\"Q9NW64\",\"3590\":\"Q9NW82\",\"3591\":\"Q9NWB6\",\"3592\":\"Q9NWH9\",\"3593\":\"Q9NWM8\",\"3594\":\"Q9NWS0\",\"3595\":\"Q9NWS8\",\"3596\":\"Q9NWT1\",\"3597\":\"Q9NWU5\",\"3598\":\"Q9NWW5\",\"3599\":\"Q9NWY4\",\"3600\":\"Q9NWZ8\",\"3601\":\"Q9NX00\",\"3602\":\"Q9NX05\",\"3603\":\"Q9NX14\",\"3604\":\"Q9NX18\",\"3605\":\"Q9NX20\",\"3606\":\"Q9NX24\",\"3607\":\"Q9NX40\",\"3608\":\"Q9NX47\",\"3609\":\"Q9NX55\",\"3610\":\"Q9NX57\",\"3611\":\"Q9NX58\",\"3612\":\"Q9NX61\",\"3613\":\"Q9NX62\",\"3614\":\"Q9NX63\",\"3615\":\"Q9NXA8\",\"3616\":\"Q9NXC5\",\"3617\":\"Q9NXE4\",\"3618\":\"Q9NXF1\",\"3619\":\"Q9NXH9\",\"3620\":\"Q9NXN4\",\"3621\":\"Q9NXS2\",\"3622\":\"Q9NXV6\",\"3623\":\"Q9NXW2\",\"3624\":\"Q9NY12\",\"3625\":\"Q9NY26\",\"3626\":\"Q9NY33\",\"3627\":\"Q9NY35\",\"3628\":\"Q9NY61\",\"3629\":\"Q9NY93\",\"3630\":\"Q9NYB9\",\"3631\":\"Q9NYF8\",\"3632\":\"Q9NYH9\",\"3633\":\"Q9NYJ1\",\"3634\":\"Q9NYK5\",\"3635\":\"Q9NYL2\",\"3636\":\"Q9NYL9\",\"3637\":\"Q9NYM9\",\"3638\":\"Q9NYP7\",\"3639\":\"Q9NYU2\",\"3640\":\"Q9NYV4\",\"3641\":\"Q9NYY8\",\"3642\":\"Q9NYZ3\",\"3643\":\"Q9NZ01\",\"3644\":\"Q9NZ08\",\"3645\":\"Q9NZ32\",\"3646\":\"Q9NZ45\",\"3647\":\"Q9NZ53\",\"3648\":\"Q9NZ63\",\"3649\":\"Q9NZB2\",\"3650\":\"Q9NZC3\",\"3651\":\"Q9NZD8\",\"3652\":\"Q9NZE8\",\"3653\":\"Q9NZI8\",\"3654\":\"Q9NZJ6\",\"3655\":\"Q9NZJ7\",\"3656\":\"Q9NZL4\",\"3657\":\"Q9NZM1\",\"3658\":\"Q9NZM5\",\"3659\":\"Q9NZN4\",\"3660\":\"Q9NZN8\",\"3661\":\"Q9NZV1\",\"3662\":\"Q9NZW5\",\"3663\":\"Q9NZZ3\",\"3664\":\"Q9P003\",\"3665\":\"Q9P015\",\"3666\":\"Q9P016\",\"3667\":\"Q9P021\",\"3668\":\"Q9P031\",\"3669\":\"Q9P032\",\"3670\":\"Q9P035\",\"3671\":\"Q9P0I2\",\"3672\":\"Q9P0J0\",\"3673\":\"Q9P0K7\",\"3674\":\"Q9P0L0\",\"3675\":\"Q9P0M9\",\"3676\":\"Q9P0S9\",\"3677\":\"Q9P0T7\",\"3678\":\"Q9P0V9\",\"3679\":\"Q9P1T7\",\"3680\":\"Q9P206-2\",\"3681\":\"Q9P253\",\"3682\":\"Q9P258\",\"3683\":\"Q9P265\",\"3684\":\"Q9P270\",\"3685\":\"Q9P287\",\"3686\":\"Q9P289\",\"3687\":\"Q9P2B2\",\"3688\":\"Q9P2D0\",\"3689\":\"Q9P2D3\",\"3690\":\"Q9P2E9\",\"3691\":\"Q9P2I0\",\"3692\":\"Q9P2J5\",\"3693\":\"Q9P2K8\",\"3694\":\"Q9P2N5\",\"3695\":\"Q9P2P6\",\"3696\":\"Q9P2R3\",\"3697\":\"Q9P2R7\",\"3698\":\"Q9P2W9\",\"3699\":\"Q9P2X0\",\"3700\":\"Q9UBB4\",\"3701\":\"Q9UBB9\",\"3702\":\"Q9UBC2\",\"3703\":\"Q9UBE0\",\"3704\":\"Q9UBF2\",\"3705\":\"Q9UBG0\",\"3706\":\"Q9UBI6\",\"3707\":\"Q9UBK8\",\"3708\":\"Q9UBK9\",\"3709\":\"Q9UBM7\",\"3710\":\"Q9UBP0\",\"3711\":\"Q9UBQ0\",\"3712\":\"Q9UBQ5\",\"3713\":\"Q9UBQ6\",\"3714\":\"Q9UBQ7\",\"3715\":\"Q9UBR2\",\"3716\":\"Q9UBS4\",\"3717\":\"Q9UBT2\",\"3718\":\"Q9UBT7\",\"3719\":\"Q9UBU6\",\"3720\":\"Q9UBU8-2\",\"3721\":\"Q9UBU9\",\"3722\":\"Q9UBV2\",\"3723\":\"Q9UBW8\",\"3724\":\"Q9UBX3\",\"3725\":\"Q9UDW1\",\"3726\":\"Q9UDX5\",\"3727\":\"Q9UDY2\",\"3728\":\"Q9UDY4\",\"3729\":\"Q9UEG4\",\"3730\":\"Q9UEU0\",\"3731\":\"Q9UFC0\",\"3732\":\"Q9UFF9\",\"3733\":\"Q9UFG5\",\"3734\":\"Q9UFN0\",\"3735\":\"Q9UFW8\",\"3736\":\"Q9UG56\",\"3737\":\"Q9UG63\",\"3738\":\"Q9UGI8\",\"3739\":\"Q9UGJ1\",\"3740\":\"Q9UGM6\",\"3741\":\"Q9UGN5\",\"3742\":\"Q9UGP8\",\"3743\":\"Q9UGR2\",\"3744\":\"Q9UGY1\",\"3745\":\"Q9UH65\",\"3746\":\"Q9UH99\",\"3747\":\"Q9UHA3\",\"3748\":\"Q9UHA4\",\"3749\":\"Q9UHB6\",\"3750\":\"Q9UHB6-4\",\"3751\":\"Q9UHB7\",\"3752\":\"Q9UHB9\",\"3753\":\"Q9UHC7\",\"3754\":\"Q9UHD1\",\"3755\":\"Q9UHD8\",\"3756\":\"Q9UHD9\",\"3757\":\"Q9UHF4\",\"3758\":\"Q9UHG3\",\"3759\":\"Q9UHI6\",\"3760\":\"Q9UHK6\",\"3761\":\"Q9UHL4\",\"3762\":\"Q9UHQ4\",\"3763\":\"Q9UHQ9\",\"3764\":\"Q9UHR4\",\"3765\":\"Q9UHV9\",\"3766\":\"Q9UHW9\",\"3767\":\"Q9UHX1-2\",\"3768\":\"Q9UI08\",\"3769\":\"Q9UI09\",\"3770\":\"Q9UI10\",\"3771\":\"Q9UI12\",\"3772\":\"Q9UI14\",\"3773\":\"Q9UI30\",\"3774\":\"Q9UI42\",\"3775\":\"Q9UID3\",\"3776\":\"Q9UIG0\",\"3777\":\"Q9UII2\",\"3778\":\"Q9UII4\",\"3779\":\"Q9UIQ6\",\"3780\":\"Q9UIV1\",\"3781\":\"Q9UIW2\",\"3782\":\"Q9UJ83\",\"3783\":\"Q9UJA5\",\"3784\":\"Q9UJF2-2\",\"3785\":\"Q9UJK0\",\"3786\":\"Q9UJS0\",\"3787\":\"Q9UJU6\",\"3788\":\"Q9UJV9\",\"3789\":\"Q9UJW0\",\"3790\":\"Q9UJX2\",\"3791\":\"Q9UJX3\",\"3792\":\"Q9UJZ1\",\"3793\":\"Q9UK22\",\"3794\":\"Q9UK41\",\"3795\":\"Q9UK45\",\"3796\":\"Q9UK59\",\"3797\":\"Q9UK76\",\"3798\":\"Q9UKD2\",\"3799\":\"Q9UKF6\",\"3800\":\"Q9UKK6\",\"3801\":\"Q9UKK9\",\"3802\":\"Q9UKL0\",\"3803\":\"Q9UKM7\",\"3804\":\"Q9UKM9\",\"3805\":\"Q9UKN8\",\"3806\":\"Q9UKR5\",\"3807\":\"Q9UKS6\",\"3808\":\"Q9UKV3\",\"3809\":\"Q9UKV5\",\"3810\":\"Q9UKV8\",\"3811\":\"Q9UKX7\",\"3812\":\"Q9UKY7\",\"3813\":\"Q9UKZ1\",\"3814\":\"Q9UL03\",\"3815\":\"Q9UL15\",\"3816\":\"Q9UL25\",\"3817\":\"Q9UL26\",\"3818\":\"Q9UL33\",\"3819\":\"Q9UL46\",\"3820\":\"Q9ULC3\",\"3821\":\"Q9ULC4\",\"3822\":\"Q9ULF5\",\"3823\":\"Q9ULG6\",\"3824\":\"Q9ULH0\",\"3825\":\"Q9ULM6\",\"3826\":\"Q9ULR0\",\"3827\":\"Q9ULR3\",\"3828\":\"Q9ULV4\",\"3829\":\"Q9ULW0\",\"3830\":\"Q9ULX3\",\"3831\":\"Q9UM00\",\"3832\":\"Q9UMR2\",\"3833\":\"Q9UMR5\",\"3834\":\"Q9UMS4\",\"3835\":\"Q9UMX0\",\"3836\":\"Q9UMX5\",\"3837\":\"Q9UMY1\",\"3838\":\"Q9UMY4\",\"3839\":\"Q9UN86\",\"3840\":\"Q9UN86-2\",\"3841\":\"Q9UNE7\",\"3842\":\"Q9UNF0\",\"3843\":\"Q9UNF1\",\"3844\":\"Q9UNH7\",\"3845\":\"Q9UNI6\",\"3846\":\"Q9UNK0\",\"3847\":\"Q9UNL2\",\"3848\":\"Q9UNM6\",\"3849\":\"Q9UNN8\",\"3850\":\"Q9UNP9\",\"3851\":\"Q9UNQ0\",\"3852\":\"Q9UNQ2\",\"3853\":\"Q9UNS2\",\"3854\":\"Q9UNW1\",\"3855\":\"Q9UNX4\",\"3856\":\"Q9UNY4\",\"3857\":\"Q9UNZ2\",\"3858\":\"Q9UP95\",\"3859\":\"Q9UPN3-2\",\"3860\":\"Q9UPN4\",\"3861\":\"Q9UPN9\",\"3862\":\"Q9UPQ0\",\"3863\":\"Q9UPQ9\",\"3864\":\"Q9UPT5\",\"3865\":\"Q9UPT8\",\"3866\":\"Q9UPT9\",\"3867\":\"Q9UPY3\",\"3868\":\"Q9UQ13\",\"3869\":\"Q9UQ35\",\"3870\":\"Q9UQ80\",\"3871\":\"Q9UQ90\",\"3872\":\"Q9UQB8\",\"3873\":\"Q9UQE7\",\"3874\":\"Q9UQR1\",\"3875\":\"Q9Y221\",\"3876\":\"Q9Y224\",\"3877\":\"Q9Y230\",\"3878\":\"Q9Y237\",\"3879\":\"Q9Y241\",\"3880\":\"Q9Y256\",\"3881\":\"Q9Y262\",\"3882\":\"Q9Y263\",\"3883\":\"Q9Y265\",\"3884\":\"Q9Y266\",\"3885\":\"Q9Y276\",\"3886\":\"Q9Y277\",\"3887\":\"Q9Y281\",\"3888\":\"Q9Y282\",\"3889\":\"Q9Y285\",\"3890\":\"Q9Y291\",\"3891\":\"Q9Y295\",\"3892\":\"Q9Y296\",\"3893\":\"Q9Y2A7\",\"3894\":\"Q9Y2B0\",\"3895\":\"Q9Y2C4\",\"3896\":\"Q9Y2D8\",\"3897\":\"Q9Y2G8\",\"3898\":\"Q9Y2H6\",\"3899\":\"Q9Y2I1\",\"3900\":\"Q9Y2K7\",\"3901\":\"Q9Y2L1\",\"3902\":\"Q9Y2L5\",\"3903\":\"Q9Y2P8\",\"3904\":\"Q9Y2Q3\",\"3905\":\"Q9Y2Q5\",\"3906\":\"Q9Y2Q9\",\"3907\":\"Q9Y2R0\",\"3908\":\"Q9Y2R4\",\"3909\":\"Q9Y2R5\",\"3910\":\"Q9Y2R9\",\"3911\":\"Q9Y2S6\",\"3912\":\"Q9Y2S7\",\"3913\":\"Q9Y2T2\",\"3914\":\"Q9Y2T3\",\"3915\":\"Q9Y2U8\",\"3916\":\"Q9Y2V2\",\"3917\":\"Q9Y2W1\",\"3918\":\"Q9Y2W2\",\"3919\":\"Q9Y2X3\",\"3920\":\"Q9Y2Z0\",\"3921\":\"Q9Y2Z4\",\"3922\":\"Q9Y2Z9\",\"3923\":\"Q9Y305\",\"3924\":\"Q9Y314\",\"3925\":\"Q9Y315\",\"3926\":\"Q9Y316\",\"3927\":\"Q9Y320\",\"3928\":\"Q9Y324\",\"3929\":\"Q9Y333\",\"3930\":\"Q9Y371\",\"3931\":\"Q9Y375\",\"3932\":\"Q9Y376\",\"3933\":\"Q9Y383\",\"3934\":\"Q9Y385\",\"3935\":\"Q9Y394\",\"3936\":\"Q9Y399\",\"3937\":\"Q9Y3A2\",\"3938\":\"Q9Y3A3\",\"3939\":\"Q9Y3A4\",\"3940\":\"Q9Y3A5\",\"3941\":\"Q9Y3A6\",\"3942\":\"Q9Y3B2\",\"3943\":\"Q9Y3B4\",\"3944\":\"Q9Y3B7\",\"3945\":\"Q9Y3B8\",\"3946\":\"Q9Y3B9\",\"3947\":\"Q9Y3C0\",\"3948\":\"Q9Y3C1\",\"3949\":\"Q9Y3C6\",\"3950\":\"Q9Y3C8\",\"3951\":\"Q9Y3D0\",\"3952\":\"Q9Y3D2\",\"3953\":\"Q9Y3D3\",\"3954\":\"Q9Y3D6\",\"3955\":\"Q9Y3D9\",\"3956\":\"Q9Y3E0\",\"3957\":\"Q9Y3E5\",\"3958\":\"Q9Y3F4\",\"3959\":\"Q9Y3I0\",\"3960\":\"Q9Y3L5\",\"3961\":\"Q9Y3Q3\",\"3962\":\"Q9Y3S2\",\"3963\":\"Q9Y3T9\",\"3964\":\"Q9Y3U8\",\"3965\":\"Q9Y3Y2\",\"3966\":\"Q9Y446\",\"3967\":\"Q9Y448\",\"3968\":\"Q9Y450\",\"3969\":\"Q9Y487\",\"3970\":\"Q9Y490\",\"3971\":\"Q9Y4A5\",\"3972\":\"Q9Y4B5\",\"3973\":\"Q9Y4C8\",\"3974\":\"Q9Y4D7\",\"3975\":\"Q9Y4F1\",\"3976\":\"Q9Y4K0\",\"3977\":\"Q9Y4L1\",\"3978\":\"Q9Y4P3\",\"3979\":\"Q9Y4R8\",\"3980\":\"Q9Y4W2\",\"3981\":\"Q9Y4W6\",\"3982\":\"Q9Y4Y9\",\"3983\":\"Q9Y4Z0\",\"3984\":\"Q9Y508\",\"3985\":\"Q9Y512\",\"3986\":\"Q9Y520\",\"3987\":\"Q9Y530\",\"3988\":\"Q9Y547\",\"3989\":\"Q9Y570\",\"3990\":\"Q9Y597\",\"3991\":\"Q9Y5A9\",\"3992\":\"Q9Y5B6\",\"3993\":\"Q9Y5B9\",\"3994\":\"Q9Y5J1\",\"3995\":\"Q9Y5J5\",\"3996\":\"Q9Y5J6\",\"3997\":\"Q9Y5J7\",\"3998\":\"Q9Y5J9\",\"3999\":\"Q9Y5K5\",\"4000\":\"Q9Y5K6\",\"4001\":\"Q9Y5K8\",\"4002\":\"Q9Y5L4\",\"4003\":\"Q9Y5M8\",\"4004\":\"Q9Y5Q8\",\"4005\":\"Q9Y5Q9\",\"4006\":\"Q9Y5R8\",\"4007\":\"Q9Y5S2\",\"4008\":\"Q9Y5S9\",\"4009\":\"Q9Y5T4\",\"4010\":\"Q9Y5T5\",\"4011\":\"Q9Y5U9\",\"4012\":\"Q9Y5V0\",\"4013\":\"Q9Y5X1\",\"4014\":\"Q9Y5X2\",\"4015\":\"Q9Y5X3\",\"4016\":\"Q9Y5Y0\",\"4017\":\"Q9Y5Z0\",\"4018\":\"Q9Y605\",\"4019\":\"Q9Y606\",\"4020\":\"Q9Y613\",\"4021\":\"Q9Y617\",\"4022\":\"Q9Y618\",\"4023\":\"Q9Y619\",\"4024\":\"Q9Y620\",\"4025\":\"Q9Y624\",\"4026\":\"Q9Y639\",\"4027\":\"Q9Y672\",\"4028\":\"Q9Y673\",\"4029\":\"Q9Y676\",\"4030\":\"Q9Y678\",\"4031\":\"Q9Y679\",\"4032\":\"Q9Y696\",\"4033\":\"Q9Y697\",\"4034\":\"Q9Y6A9\",\"4035\":\"Q9Y6C9\",\"4036\":\"Q9Y6D0\",\"4037\":\"Q9Y6D5\",\"4038\":\"Q9Y6D9\",\"4039\":\"Q9Y6E0\",\"4040\":\"Q9Y6E2\",\"4041\":\"Q9Y6G3\",\"4042\":\"Q9Y6G9\",\"4043\":\"Q9Y6H1\",\"4044\":\"Q9Y6I3\",\"4045\":\"Q9Y6I9\",\"4046\":\"Q9Y6K0\",\"4047\":\"Q9Y6K5\",\"4048\":\"Q9Y6M0\",\"4049\":\"Q9Y6M1\",\"4050\":\"Q9Y6M4\",\"4051\":\"Q9Y6M5\",\"4052\":\"Q9Y6M7-13\",\"4053\":\"Q9Y6M9\",\"4054\":\"Q9Y6N1\",\"4055\":\"Q9Y6N5\",\"4056\":\"Q9Y6N7\",\"4057\":\"Q9Y6N8\",\"4058\":\"Q9Y6R0\",\"4059\":\"Q9Y6W5\",\"4060\":\"Q9Y6X3\",\"4061\":\"Q9Y6X9\",\"4062\":\"Q9Y6Y8\"},\"Gene names\":{\"0\":\"GATD3B;GATD3\",\"1\":\"RBM47\",\"2\":\"ESYT2\",\"3\":\"ESYT2\",\"4\":\"TMEM223\",\"5\":\"ILVBL\",\"6\":\"SH3PXD2B\",\"7\":\"NBAS\",\"8\":\"FAM234B\",\"9\":\"VWA8\",\"10\":\"GTPBP10\",\"11\":\"POTEF\",\"12\":\"PEDS1\",\"13\":\"CNOT1\",\"14\":\"MAP1LC3B2;MAP1LC3B\",\"15\":\"USP17L3;USP17L5;USP17L15;USP17L10;USP17L13;USP17L12;USP17L11;USP17L21;USP17L18;USP17L22;USP17L17;USP17L19;USP17L20;USP17L24\\/USP17L25\\/USP17L26\\/USP17L27\\/USP17L28\\/USP17L29\\/USP17L30;USP17L1\",\"16\":\"PGP\",\"17\":\"SMCHD1\",\"18\":\"METTL15\",\"19\":\"SNRPGP15;SNRPG\",\"20\":\"NUDT19\",\"21\":\"HACD1\",\"22\":\"WDR64\",\"23\":\"GPR89A;GPR89B\",\"24\":\"WASH3P;WASH2P\",\"25\":\"NACA;NACA\",\"26\":\"C11orf98\",\"27\":\"SLC35A4\",\"28\":\"ASDURF\",\"29\":\"MIEF1\",\"30\":\"DNASE2\",\"31\":\"AGPS\",\"32\":\"UBXN8\",\"33\":\"KIF2A\",\"34\":\"TK2\",\"35\":\"DDX39A\",\"36\":\"PDLIM1\",\"37\":\"ACOT7\",\"38\":\"MYO1C\",\"39\":\"SNAP23\",\"40\":\"HAX1\",\"41\":\"GTPBP1\",\"42\":\"STXBP3\",\"43\":\"SMAP\",\"44\":\"AP3B1\",\"45\":\"NDUFS8\",\"46\":\"TNFRSF10A\",\"47\":\"PSMD11\",\"48\":\"PSMD12\",\"49\":\"PGRMC1\",\"50\":\"HIP1\",\"51\":\"CLIC1\",\"52\":\"EIF3F\",\"53\":\"WWP2\",\"54\":\"PDHX\",\"55\":\"SLC33A1\",\"56\":\"WASL\",\"57\":\"IPO5\",\"58\":\"POLRMT\",\"59\":\"SAP18\",\"60\":\"IGF2BP3\",\"61\":\"DNM1L\",\"62\":\"RTCA\",\"63\":\"PIK3C2A\",\"64\":\"GOLIM4\",\"65\":\"AGRN\",\"66\":\"PLOD2\",\"67\":\"EXOC5\",\"68\":\"NDUFA4\",\"69\":\"PSMD14\",\"70\":\"BIN1\",\"71\":\"KPNA3\",\"72\":\"PES1\",\"73\":\"SDCBP\",\"74\":\"MPHOSPH10\",\"75\":\"NOP56\",\"76\":\"DDX3X\",\"77\":\"PODXL\",\"78\":\"CCN1\",\"79\":\"KPNA4\",\"80\":\"NFIB\",\"81\":\"PPP6C\",\"82\":\"PIK3C2B\",\"83\":\"MAN2B1\",\"84\":\"PDXK\",\"85\":\"SCD\",\"86\":\"SDHD\",\"87\":\"TXNDC9\",\"88\":\"TRAFD1\",\"89\":\"COX7A2L\",\"90\":\"NDUFAB1\",\"91\":\"UBFD1\",\"92\":\"CIT\",\"93\":\"COPE\",\"94\":\"AP3D1\",\"95\":\"ABLIM1\",\"96\":\"GOSR2\",\"97\":\"TOR1A\",\"98\":\"TOR1B\",\"99\":\"STX16\",\"100\":\"ADAM10\",\"101\":\"EI24\",\"102\":\"PTGES\",\"103\":\"ACOT8\",\"104\":\"CDIPT\",\"105\":\"PDCD5\",\"106\":\"PRMT5\",\"107\":\"SLC9A3R1\",\"108\":\"CHEK1\",\"109\":\"TNFRSF10B\",\"110\":\"TPP1\",\"111\":\"TCERG1\",\"112\":\"NDC80\",\"113\":\"PSMA7\",\"114\":\"SCAMP3\",\"115\":\"BCKDK\",\"116\":\"MGST3\",\"117\":\"GEMIN2\",\"118\":\"TAX1BP3\",\"119\":\"GIPC1\",\"120\":\"PCDH17\",\"121\":\"TIMM23\",\"122\":\"HAT1\",\"123\":\"CASK\",\"124\":\"PLD2\",\"125\":\"UQCRQ\",\"126\":\"MYL12B;MYL12A\",\"127\":\"HGS\",\"128\":\"AURKA\",\"129\":\"RAB29\",\"130\":\"PPP1R12A\",\"131\":\"SLC27A2\",\"132\":\"HNRNPDL\",\"133\":\"XPO1\",\"134\":\"BTAF1\",\"135\":\"SPTBN2\",\"136\":\"PLXNB2\",\"137\":\"U2SURP\",\"138\":\"SETD1A\",\"139\":\"PFAS\",\"140\":\"NACAD\",\"141\":\"PRORP\",\"142\":\"LSM1\",\"143\":\"NPC1\",\"144\":\"AGPAT2\",\"145\":\"DEGS1\",\"146\":\"SCAMP1\",\"147\":\"SCAMP2\",\"148\":\"ARPC1B\",\"149\":\"ARPC2\",\"150\":\"ARPC3\",\"151\":\"BET1\",\"152\":\"POLR1C\",\"153\":\"PGRMC2\",\"154\":\"SMAD9;SMAD3;SMAD2\",\"155\":\"PFDN6\",\"156\":\"WDR46\",\"157\":\"NKRF\",\"158\":\"GNPAT\",\"159\":\"LAMA5\",\"160\":\"CASC3\",\"161\":\"MRPS12\",\"162\":\"RER1\",\"163\":\"SURF4\",\"164\":\"SPTLC1\",\"165\":\"SPTLC2\",\"166\":\"OGT\",\"167\":\"PMM2\",\"168\":\"MID1\",\"169\":\"HMGB3\",\"170\":\"PPM1G\",\"171\":\"INPPL1\",\"172\":\"EIF3D\",\"173\":\"EIF3H\",\"174\":\"NVL\",\"175\":\"BCAT2\",\"176\":\"IPO8\",\"177\":\"STX7\",\"178\":\"SLC16A3\",\"179\":\"SLC31A1\",\"180\":\"ABCC4\",\"181\":\"POLR1G\",\"182\":\"P4HA2\",\"183\":\"YKT6\",\"184\":\"NUP42\",\"185\":\"ARPC5\",\"186\":\"TAPBP\",\"187\":\"DHX15\",\"188\":\"RNMT\",\"189\":\"TTI1\",\"190\":\"RRP8\",\"191\":\"CYB5B\",\"192\":\"PRPF4\",\"193\":\"PHGDH\",\"194\":\"NDUFS4\",\"195\":\"DYNC1LI2\",\"196\":\"PSMD3\",\"197\":\"RBFOX2\",\"198\":\"ZW10\",\"199\":\"SART1\",\"200\":\"GPAA1\",\"201\":\"EEF1E1\",\"202\":\"HNRNPR\",\"203\":\"PRPF3\",\"204\":\"TXNL1\",\"205\":\"TPD52L2\",\"206\":\"TPD52L2\",\"207\":\"EMC8\",\"208\":\"ERI3\",\"209\":\"FIBP\",\"210\":\"EIF4G3\",\"211\":\"PPIH\",\"212\":\"AKR7A2\",\"213\":\"EPB41L2\",\"214\":\"TGOLN2\",\"215\":\"LAMTOR5\",\"216\":\"B4GAT1\",\"217\":\"RNF13\",\"218\":\"DENR\",\"219\":\"XPOT\",\"220\":\"TIMM44\",\"221\":\"TRAPPC3\",\"222\":\"CHMP2A\",\"223\":\"PLRG1\",\"224\":\"PRC1\",\"225\":\"ZNF207\",\"226\":\"NDUFB5\",\"227\":\"NDUFB3\",\"228\":\"NDUFA2\",\"229\":\"GET3\",\"230\":\"BUB3\",\"231\":\"PLPP2\",\"232\":\"ACTN4\",\"233\":\"BUD23\",\"234\":\"GATC\",\"235\":\"AP1G1\",\"236\":\"STX6\",\"237\":\"SYNGR2\",\"238\":\"SGTA\",\"239\":\"ENSA\",\"240\":\"NARS1\",\"241\":\"MYO1B\",\"242\":\"SLC25A17\",\"243\":\"NUDT21\",\"244\":\"LANCL1\",\"245\":\"STRN\",\"246\":\"RRP9\",\"247\":\"SCO2\",\"248\":\"AKAP8\",\"249\":\"IDH3B\",\"250\":\"CALU\",\"251\":\"CALU\",\"252\":\"AHCYL1\",\"253\":\"KIF1C\",\"254\":\"ORC5\",\"255\":\"NDUFS5\",\"256\":\"ORC4\",\"257\":\"RAD21\",\"258\":\"TIMM8A\",\"259\":\"DHX16\",\"260\":\"MED14\",\"261\":\"PCDH7\",\"262\":\"SMARCA5\",\"263\":\"URB1\",\"264\":\"AQR\",\"265\":\"OPA1\",\"266\":\"KIF1B\",\"267\":\"MARCHF6\",\"268\":\"KDM1A\",\"269\":\"FZD6\",\"270\":\"FADS1\",\"271\":\"PPL\",\"272\":\"GSDME\",\"273\":\"ACSL4\",\"274\":\"SNX3\",\"275\":\"STX10\",\"276\":\"ADCY9\",\"277\":\"SYNCRIP\",\"278\":\"SYNCRIP\",\"279\":\"CDC40\",\"280\":\"NEMF\",\"281\":\"CCNT1\",\"282\":\"PLOD3\",\"283\":\"EIF4E2\",\"284\":\"DIAPH1\",\"285\":\"SELENOF\",\"286\":\"TSPAN3\",\"287\":\"EXOC3\",\"288\":\"PLIN3\",\"289\":\"KPNA6\",\"290\":\"UGDH\",\"291\":\"CTNND1\",\"292\":\"ICMT\",\"293\":\"EIF1B\",\"294\":\"SNX2\",\"295\":\"DPM1\",\"296\":\"USO1\",\"297\":\"MRPS14\",\"298\":\"H2BC12;H2BC12L;H2BC5;H2BC4\\/H2BC6\\/H2BC7\\/H2BC8\\/H2BC10;H2BC18;H2BC9;H2BC15;H2BC14;H2BC13\",\"299\":\"PQBP1\",\"300\":\"DKC1\",\"301\":\"EIF5B\",\"302\":\"EDF1\",\"303\":\"DNAJA2\",\"304\":\"BRD4\",\"305\":\"CUTA\",\"306\":\"PFDN1\",\"307\":\"NBN\",\"308\":\"ABCB7\",\"309\":\"SRGAP2\",\"310\":\"IGSF3\",\"311\":\"FAM20B\",\"312\":\"WDR1\",\"313\":\"ROCK2\",\"314\":\"CLASP2\",\"315\":\"CLASP2\",\"316\":\"PTCD1\",\"317\":\"COBL\",\"318\":\"CPNE3\",\"319\":\"ICOSLG\",\"320\":\"HIP1R\",\"321\":\"RNF40\",\"322\":\"ZC3H11A\",\"323\":\"CLUH\",\"324\":\"DNAJC13\",\"325\":\"CNOT3\",\"326\":\"ANKRD17\",\"327\":\"DNAJB6\",\"328\":\"COQ9\",\"329\":\"GGCT\",\"330\":\"NDUFS7\",\"331\":\"NDUFS2\",\"332\":\"NIPSNAP2\",\"333\":\"PDCD6\",\"334\":\"TBCA\",\"335\":\"ATP6V1G1\",\"336\":\"VPS4B;VPS4A\",\"337\":\"MPDU1\",\"338\":\"MACROH2A1\",\"339\":\"FLNB\",\"340\":\"VAMP4\",\"341\":\"NDUFS6\",\"342\":\"PEX14\",\"343\":\"TRIM3\",\"344\":\"CS\",\"345\":\"SPAG7\",\"346\":\"MRPL33\",\"347\":\"SEC22B\",\"348\":\"PRPF40A\",\"349\":\"MTX2\",\"350\":\"VPS26A\",\"351\":\"NDUFB1\",\"352\":\"PMPCB\",\"353\":\"MED24\",\"354\":\"CRLF1\",\"355\":\"PSIP1\",\"356\":\"ERLIN1\",\"357\":\"NDUFS3\",\"358\":\"SRSF10\",\"359\":\"ECI2\",\"360\":\"EED\",\"361\":\"BANF1\",\"362\":\"SF3B1\",\"363\":\"CSDE1\",\"364\":\"PRKRA\",\"365\":\"MYCBP2\",\"366\":\"GCAT\",\"367\":\"NPM3\",\"368\":\"LYPLA1\",\"369\":\"ERAL1\",\"370\":\"SNRNP200\",\"371\":\"TRMU\",\"372\":\"SURF6\",\"373\":\"UTP20\",\"374\":\"NUP155\",\"375\":\"RP2\",\"376\":\"WDHD1\",\"377\":\"CRTAP\",\"378\":\"SLC25A12\",\"379\":\"PALM\",\"380\":\"ATP6AP2\",\"381\":\"CDC123\",\"382\":\"BCAR3\",\"383\":\"POP7\",\"384\":\"RPP40\",\"385\":\"EIF3G\",\"386\":\"EIF3J\",\"387\":\"ZMPSTE24\",\"388\":\"IDH1\",\"389\":\"GATB\",\"390\":\"SCO1\",\"391\":\"STAM2\",\"392\":\"CCNK\",\"393\":\"DHRS3\",\"394\":\"ARL6IP5\",\"395\":\"BCAS2\",\"396\":\"DCTN3\",\"397\":\"DNAJC8\",\"398\":\"SMNDC1\",\"399\":\"ATP5PD\",\"400\":\"FLOT1\",\"401\":\"ATP5MG\",\"402\":\"CPD\",\"403\":\"GLRX3\",\"404\":\"RSL1D1\",\"405\":\"WFS1\",\"406\":\"CLPX\",\"407\":\"SNCG\",\"408\":\"CIAO1\",\"409\":\"SRP72\",\"410\":\"JTB\",\"411\":\"DDAH1\",\"412\":\"URI1\",\"413\":\"MTA2\",\"414\":\"STK10\",\"415\":\"LTN1\",\"416\":\"TOMM70\",\"417\":\"TOX4\",\"418\":\"SEC24D\",\"419\":\"UFL1\",\"420\":\"SORBS2\",\"421\":\"PHF14\",\"422\":\"TMEM63A\",\"423\":\"SUN1\",\"424\":\"ERLIN2\",\"425\":\"PRPF6\",\"426\":\"PCF11\",\"427\":\"ENDOD1\",\"428\":\"GLS\",\"429\":\"SOGA1\",\"430\":\"USP19\",\"431\":\"TRIM37\",\"432\":\"AP2A2\",\"433\":\"SEC31A\",\"434\":\"HEXIM1\",\"435\":\"CCNB2\",\"436\":\"YIF1A\",\"437\":\"AGFG2\",\"438\":\"PRSS23\",\"439\":\"SCAF4\",\"440\":\"NDUFB6\",\"441\":\"MFN2\",\"442\":\"ZFPL1\",\"443\":\"ELP1\",\"444\":\"NDUFA3\",\"445\":\"NDUFB4\",\"446\":\"NDUFB8\",\"447\":\"NDUFB2\",\"448\":\"NDUFA7\",\"449\":\"RTN3\",\"450\":\"LETM1\",\"451\":\"STBD1\",\"452\":\"LEPROTL1\",\"453\":\"ZRANB2\",\"454\":\"SNX4\",\"455\":\"LUC7L3\",\"456\":\"KIF20A\",\"457\":\"KIF4A\",\"458\":\"GOSR1\",\"459\":\"LYPD3\",\"460\":\"VAPB\",\"461\":\"SNAPIN\",\"462\":\"MPZL1\",\"463\":\"NDUFC2\",\"464\":\"NDUFA10\",\"465\":\"FKBP9\",\"466\":\"PAPSS2\",\"467\":\"SMC2\",\"468\":\"TACC2\",\"469\":\"FARS2\",\"470\":\"IPO7\",\"471\":\"SLU7\",\"472\":\"PGM3\",\"473\":\"CD2BP2\",\"474\":\"BRI3\",\"475\":\"SVIL\",\"476\":\"AHSA1\",\"477\":\"PARN\",\"478\":\"PSMG1\",\"479\":\"FMNL1\",\"480\":\"SGPL1\",\"481\":\"SEC24A\",\"482\":\"SEC24B\",\"483\":\"SFT2D2\",\"484\":\"MPC2\",\"485\":\"ETHE1\",\"486\":\"ACSL3\",\"487\":\"POLR1A\",\"488\":\"YEATS4\",\"489\":\"CNOT4\",\"490\":\"FSTL3\",\"491\":\"ECEL1\",\"492\":\"CDS2\",\"493\":\"CEP43\",\"494\":\"HERC2\",\"495\":\"RAB3D\",\"496\":\"SNAP29\",\"497\":\"OXSR1\",\"498\":\"HSPA4L\",\"499\":\"PTBP3\",\"500\":\"LSM8\",\"501\":\"AP2A1\",\"502\":\"STAU1\",\"503\":\"BAG2\",\"504\":\"BAG3\",\"505\":\"MAP4K4\",\"506\":\"AIFM1\",\"507\":\"TSPAN13\",\"508\":\"BPNT1\",\"509\":\"ABHD16A\",\"510\":\"TXNDC12\",\"511\":\"TRUB2\",\"512\":\"TOP3B\",\"513\":\"AGR2\",\"514\":\"NDUFB10\",\"515\":\"CLPTM1\",\"516\":\"ZBED1\",\"517\":\"TOMM40\",\"518\":\"PEX11B\",\"519\":\"PAK4\",\"520\":\"ACTL6A\",\"521\":\"LDHA\",\"522\":\"GLUD1\",\"523\":\"CYB5R3\",\"524\":\"GSR\",\"525\":\"MT-CO1\",\"526\":\"MT-CO2\",\"527\":\"SOD1\",\"528\":\"PNP\",\"529\":\"HPRT1\",\"530\":\"GOT2\",\"531\":\"EGFR\",\"532\":\"PGK1\",\"533\":\"F2\",\"534\":\"MT-ATP6\",\"535\":\"ASS1\",\"536\":\"SERPINC1\",\"537\":\"TIMP1\",\"538\":\"CST3\",\"539\":\"NRAS\",\"540\":\"KRAS\",\"541\":\"LDLR\",\"542\":\"TGFB1\",\"543\":\"P01891\",\"544\":\"LMNA\",\"545\":\"LMNA\",\"546\":\"APOE\",\"547\":\"APOC3\",\"548\":\"APOH\",\"549\":\"AHSG\",\"550\":\"ALB\",\"551\":\"TFRC\",\"552\":\"LTF\",\"553\":\"FTH1\",\"554\":\"MT2A\",\"555\":\"MT-ND1\",\"556\":\"MT-ND2\",\"557\":\"MT-ND4\",\"558\":\"MT-ND5\",\"559\":\"MT-ATP8\",\"560\":\"VTN\",\"561\":\"CAT\",\"562\":\"GBA\",\"563\":\"ALDOA\",\"564\":\"CSTB\",\"565\":\"ANXA1\",\"566\":\"APOB\",\"567\":\"PRNP\",\"568\":\"SOD2\",\"569\":\"OAT\",\"570\":\"P04222\",\"571\":\"KRT1\",\"572\":\"GAPDH\",\"573\":\"CAPNS1\",\"574\":\"HSPB1\",\"575\":\"TYMS\",\"576\":\"RPN1\",\"577\":\"RPN2\",\"578\":\"GNAI2\",\"579\":\"SLC4A2\",\"580\":\"ATP1A1\",\"581\":\"ATP1B1\",\"582\":\"APP\",\"583\":\"HMGN1\",\"584\":\"SLC25A5\",\"585\":\"ISG15\",\"586\":\"ALPP\",\"587\":\"EIF2S1\",\"588\":\"ICAM1\",\"589\":\"RPLP1\",\"590\":\"RPLP2\",\"591\":\"RPLP0\",\"592\":\"SSB\",\"593\":\"TFAP2A\",\"594\":\"ITGB1\",\"595\":\"KRT18\",\"596\":\"KRT8\",\"597\":\"INSR\",\"598\":\"FYN\",\"599\":\"GLA\",\"600\":\"PTMA\",\"601\":\"CDK1\",\"602\":\"ATP5F1B\",\"603\":\"S100A6\",\"604\":\"EIF4E\",\"605\":\"ENO1\",\"606\":\"GPI\",\"607\":\"NPM1\",\"608\":\"TPM3\",\"609\":\"ITGAV\",\"610\":\"HEXA\",\"611\":\"H2BC11;H2BC17;H2BC3;H2BC21\",\"612\":\"EPHX1\",\"613\":\"DBI\",\"614\":\"LDHB\",\"615\":\"CENPB\",\"616\":\"P4HB\",\"617\":\"CTSD\",\"618\":\"ANXA2\",\"619\":\"TUBB\",\"620\":\"PSAP\",\"621\":\"HEXB\",\"622\":\"CTSL\",\"623\":\"PFN1\",\"624\":\"APRT\",\"625\":\"EPRS1\",\"626\":\"CTSB\",\"627\":\"HSP90AA1\",\"628\":\"HNRNPC\",\"629\":\"HNRNPC\",\"630\":\"UQCRH\",\"631\":\"LAMB1\",\"632\":\"YES1\",\"633\":\"LYN\",\"634\":\"TPM2\",\"635\":\"FH\",\"636\":\"THBS1\",\"637\":\"SP1\",\"638\":\"IGF1R\",\"639\":\"ANXA6\",\"640\":\"RHOC\",\"641\":\"CD55\",\"642\":\"ABCB1\",\"643\":\"SLC3A2\",\"644\":\"SLC3A2\",\"645\":\"GUSB\",\"646\":\"PFKM\",\"647\":\"HSP90AB1\",\"648\":\"SRPRA\",\"649\":\"ASNS\",\"650\":\"PDHA1\",\"651\":\"COL4A2\",\"652\":\"CYC1\",\"653\":\"SNRPB2\",\"654\":\"MET\",\"655\":\"MELTF\",\"656\":\"SNRNP70\",\"657\":\"ITGA5\",\"658\":\"NFIC\",\"659\":\"VIM\",\"660\":\"RPS17\",\"661\":\"KRT7\",\"662\":\"GNAI3\",\"663\":\"ANXA5\",\"664\":\"RPSA\",\"665\":\"CD63\",\"666\":\"MRPL3\",\"667\":\"SNRPA\",\"668\":\"FGF2\",\"669\":\"ACAA1\",\"670\":\"SRP19\",\"671\":\"SNRPC\",\"672\":\"LGALS1\",\"673\":\"QDPR\",\"674\":\"HMGB1\",\"675\":\"TPM1\",\"676\":\"CLTA\",\"677\":\"CLTB\",\"678\":\"ANXA4\",\"679\":\"CNP\",\"680\":\"HMOX1\",\"681\":\"DLD\",\"682\":\"HNRNPA1\",\"683\":\"SNRPA1\",\"684\":\"COX6C\",\"685\":\"PARP1\",\"686\":\"POLA1\",\"687\":\"IFIT1;IFIT1B\",\"688\":\"ALPI\",\"689\":\"LTA4H\",\"690\":\"ALDOC\",\"691\":\"H2AZ1;H2AZ2\",\"692\":\"CISD3\",\"693\":\"PRSS56\",\"694\":\"TRAPPC2;TRAPPC2B\",\"695\":\"RAB34\",\"696\":\"PET100\",\"697\":\"HSPA1A;HSPA1B\",\"698\":\"P0DN76;U2AF1\",\"699\":\"P0DN79;CBS\",\"700\":\"CALM1;CALM2;CALM3\",\"701\":\"ERCC6\",\"702\":\"POLR1D\",\"703\":\"FDX1\",\"704\":\"GAA\",\"705\":\"RRAS\",\"706\":\"P10316\",\"707\":\"H1-4\",\"708\":\"DLAT\",\"709\":\"PTPRF\",\"710\":\"TXN\",\"711\":\"COX5B\",\"712\":\"CTSA\",\"713\":\"MGST1\",\"714\":\"PRKAR1A\",\"715\":\"HSPD1\",\"716\":\"CLU\",\"717\":\"HSPA5\",\"718\":\"LAMC1\",\"719\":\"ACP2\",\"720\":\"HSPA8\",\"721\":\"SLC2A1\",\"722\":\"SLC2A3\",\"723\":\"EPB41\",\"724\":\"UMPS\",\"725\":\"PDHB\",\"726\":\"DBT\",\"727\":\"PYGB\",\"728\":\"RALA\",\"729\":\"RALB\",\"730\":\"LAMP1\",\"731\":\"ACADM\",\"732\":\"TOP1\",\"733\":\"TOP2A\",\"734\":\"G6PD\",\"735\":\"PC\",\"736\":\"DMD\",\"737\":\"MTHFD1\",\"738\":\"IGF2R\",\"739\":\"ADH5\",\"740\":\"PRPS2\",\"741\":\"PABPC1\",\"742\":\"PCNA\",\"743\":\"COX6A1\",\"744\":\"HARS1\",\"745\":\"SLC25A4\",\"746\":\"SLC25A6\",\"747\":\"F5\",\"748\":\"IMPDH2\",\"749\":\"TPR\",\"750\":\"CKB\",\"751\":\"ANXA3\",\"752\":\"BCKDHA\",\"753\":\"ACTN1\",\"754\":\"XRCC6\",\"755\":\"XRCC5\",\"756\":\"COX4I1\",\"757\":\"IFI30\",\"758\":\"LAMP2\",\"759\":\"RNH1\",\"760\":\"CYBA\",\"761\":\"EEF2\",\"762\":\"KRT10\",\"763\":\"KRT13\",\"764\":\"PDIA4\",\"765\":\"P4HA1\",\"766\":\"TPT1\",\"767\":\"PLS3\",\"768\":\"ETFA\",\"769\":\"GYS1\",\"770\":\"PRKAR2A\",\"771\":\"GTF2F2\",\"772\":\"CD59\",\"773\":\"MTHFD2\",\"774\":\"MIF\",\"775\":\"CD99\",\"776\":\"PRKCSH\",\"777\":\"FDPS\",\"778\":\"COX7A2\",\"779\":\"AKR1A1\",\"780\":\"PKM\",\"781\":\"HSP90B1\",\"782\":\"CCNB1\",\"783\":\"SNRPB;SNRPN\",\"784\":\"IDE\",\"785\":\"COX6B1\",\"786\":\"HNRNPL\",\"787\":\"DARS1\",\"788\":\"JUP\",\"789\":\"UQCRB\",\"790\":\"AKR1B1\",\"791\":\"PVR\",\"792\":\"GSPT1\",\"793\":\"B4GALT1\",\"794\":\"EZR\",\"795\":\"FOLR1\",\"796\":\"UCHL3\",\"797\":\"CD46\",\"798\":\"NME1\",\"799\":\"NQO1\",\"800\":\"GNS\",\"801\":\"HIVEP1\",\"802\":\"ARSB\",\"803\":\"RPS2\",\"804\":\"DSP\",\"805\":\"COX7C\",\"806\":\"TIMP2\",\"807\":\"NPR1\",\"808\":\"CD44\",\"809\":\"NQO2\",\"810\":\"CBR1\",\"811\":\"CREB1\",\"812\":\"GLB1\",\"813\":\"PPP3CB;PPP3CA\",\"814\":\"NCK1\",\"815\":\"H1-5\",\"816\":\"H1-2\",\"817\":\"POR\",\"818\":\"ATP2A2\",\"819\":\"STMN1\",\"820\":\"YBX3\",\"821\":\"HMGA1\",\"822\":\"HMGA1\",\"823\":\"TMEM11\",\"824\":\"GOT1\",\"825\":\"ITGA2\",\"826\":\"NPR3\",\"827\":\"UBTF\",\"828\":\"JUND\",\"829\":\"ATF7\",\"830\":\"NDUFB7\",\"831\":\"PRKACA\",\"832\":\"CAPN2\",\"833\":\"PTPN2\",\"834\":\"CTPS1\",\"835\":\"DDX5\",\"836\":\"PFKL\",\"837\":\"LGALS3\",\"838\":\"PSMC3\",\"839\":\"TCP1\",\"840\":\"PTPN1\",\"841\":\"RPL35A\",\"842\":\"ITGB5\",\"843\":\"ARF4\",\"844\":\"RPL7\",\"845\":\"VCL\",\"846\":\"P18463;P30462\",\"847\":\"SON\",\"848\":\"NELFE\",\"849\":\"RPL17\",\"850\":\"PGAM1\",\"851\":\"RCC1\",\"852\":\"SDC1\",\"853\":\"ATP5PF\",\"854\":\"XRCC1\",\"855\":\"CD58\",\"856\":\"NCL\",\"857\":\"POLR2C\",\"858\":\"POLR2E\",\"859\":\"NDUFV2\",\"860\":\"ERCC3\",\"861\":\"EIF2AK2\",\"862\":\"SRM\",\"863\":\"CSNK2A2\",\"864\":\"ATP2B1\",\"865\":\"EIF2S2\",\"866\":\"ANXA7\",\"867\":\"BTF3\",\"868\":\"RAB4A\",\"869\":\"RAB5A\",\"870\":\"RAB6A\",\"871\":\"MSH3\",\"872\":\"PSMB1\",\"873\":\"M6PR\",\"874\":\"COX5A\",\"875\":\"LMNB1\",\"876\":\"CAST\",\"877\":\"C4BPB\",\"878\":\"COL5A1\",\"879\":\"PTMS\",\"880\":\"CDK11B;CDK11A\",\"881\":\"GSTM3\",\"882\":\"ATP6V1B2\",\"883\":\"ATP6V1C1\",\"884\":\"CSRP1\",\"885\":\"FLNA\",\"886\":\"NF1\",\"887\":\"ACO1\",\"888\":\"KITLG\",\"889\":\"VDAC1\",\"890\":\"SDHB\",\"891\":\"CD9\",\"892\":\"BCKDHB\",\"893\":\"COMT\",\"894\":\"MMUT\",\"895\":\"OSBP\",\"896\":\"PCMT1\",\"897\":\"FBL\",\"898\":\"GART\",\"899\":\"PAICS\",\"900\":\"SCP2\",\"901\":\"UBA1\",\"902\":\"NME2\",\"903\":\"FDXR\",\"904\":\"HNRNPA2B1\",\"905\":\"UQCRC2\",\"906\":\"FECH\",\"907\":\"FBLN1\",\"908\":\"TCEA1\",\"909\":\"ITGA6\",\"910\":\"SFPQ\",\"911\":\"TUBG1\",\"912\":\"PPIB\",\"913\":\"ME2\",\"914\":\"WARS1\",\"915\":\"RPS3\",\"916\":\"GCSH\",\"917\":\"JAK1\",\"918\":\"AHCY\",\"919\":\"CFL1\",\"920\":\"EIF4B\",\"921\":\"ATP2B4\",\"922\":\"CPT2\",\"923\":\"DTYMK\",\"924\":\"RRM1\",\"925\":\"EEF1B2\",\"926\":\"ATP5PB\",\"927\":\"ACP1\",\"928\":\"ACAT1\",\"929\":\"POLR2A\",\"930\":\"CDK2\",\"931\":\"MCM3\",\"932\":\"MPST\",\"933\":\"LAMA1\",\"934\":\"RPS12\",\"935\":\"FAS\",\"936\":\"YY1\",\"937\":\"DNAJB1\",\"938\":\"ATP5F1A\",\"939\":\"PSMA1\",\"940\":\"PSMA2\",\"941\":\"PSMA3\",\"942\":\"PSMA4\",\"943\":\"S100P\",\"944\":\"ITGA3\",\"945\":\"MSN\",\"946\":\"DDX6\",\"947\":\"CTNNA2\",\"948\":\"DNMT1\",\"949\":\"U2AF2\",\"950\":\"RPL13\",\"951\":\"IVD\",\"952\":\"S100A4\",\"953\":\"HMGB2\",\"954\":\"PTBP1\",\"955\":\"TARS1\",\"956\":\"VARS1\",\"957\":\"EEF1G\",\"958\":\"FKBP2\",\"959\":\"STOM\",\"960\":\"AK4\",\"961\":\"YWHAQ\",\"962\":\"MARK3\",\"963\":\"ATP6V0C\",\"964\":\"RPL10\",\"965\":\"RPA1\",\"966\":\"APEX1\",\"967\":\"CAD\",\"968\":\"CALR\",\"969\":\"MAP4\",\"970\":\"MAP4\",\"971\":\"MAP4\",\"972\":\"CANX\",\"973\":\"PSMA5\",\"974\":\"PSMB4\",\"975\":\"PSMB6\",\"976\":\"PSMB5\",\"977\":\"ABCD3\",\"978\":\"ITPRID2\",\"979\":\"NDUFS1\",\"980\":\"POLD1\",\"981\":\"SMARCA1\",\"982\":\"MAPK1\",\"983\":\"GRN\",\"984\":\"LAP3\",\"985\":\"GTF2E1\",\"986\":\"GTF2E2\",\"987\":\"TPP2\",\"988\":\"EPHA2\",\"989\":\"SHC1\",\"990\":\"MPG\",\"991\":\"CRABP2\",\"992\":\"TKT\",\"993\":\"RBMS1\",\"994\":\"EEF1D\",\"995\":\"EEF1D\",\"996\":\"EEF1D\",\"997\":\"MARCKS\",\"998\":\"GNA11\",\"999\":\"ERP29\",\"1000\":\"PRDX6\",\"1001\":\"BLVRB\",\"1002\":\"PRDX5\",\"1003\":\"DDT\",\"1004\":\"PRDX3\",\"1005\":\"ATP5F1D\",\"1006\":\"RPL12\",\"1007\":\"ECHS1\",\"1008\":\"CMPK1\",\"1009\":\"PEBP1\",\"1010\":\"PDIA3\",\"1011\":\"PPP2R1A\",\"1012\":\"CDC27\",\"1013\":\"PPIF\",\"1014\":\"NMT1\",\"1015\":\"P30508\",\"1016\":\"HMOX2\",\"1017\":\"ADSS2\",\"1018\":\"AXL\",\"1019\":\"LRPAP1\",\"1020\":\"TSPO\",\"1021\":\"CLIP1\",\"1022\":\"SRI\",\"1023\":\"SERPINB1\",\"1024\":\"SLC7A1\",\"1025\":\"ALDH1B1\",\"1026\":\"POLR2B\",\"1027\":\"SDHA\",\"1028\":\"MAT2A\",\"1029\":\"CPS1\",\"1030\":\"SDC4\",\"1031\":\"TIA1\",\"1032\":\"SLC6A6\",\"1033\":\"DNAJA1\",\"1034\":\"UQCRC1\",\"1035\":\"HIBADH\",\"1036\":\"ATIC\",\"1037\":\"HNRNPH3\",\"1038\":\"HNRNPH1\",\"1039\":\"YWHAB\",\"1040\":\"SFN\",\"1041\":\"STIP1\",\"1042\":\"S100A11\",\"1043\":\"L1CAM\",\"1044\":\"PRDX2\",\"1045\":\"ARRB2\",\"1046\":\"GK\",\"1047\":\"PYCR1\",\"1048\":\"HPD\",\"1049\":\"DSG3\",\"1050\":\"RPL9\\/RPL9P7\\/RPL9P8\\/RPL9P9\",\"1051\":\"CD70\",\"1052\":\"KIF5B\",\"1053\":\"CSTF2\",\"1054\":\"DUT\",\"1055\":\"ABCC1\",\"1056\":\"CKS2\",\"1057\":\"ABCD1\",\"1058\":\"TTK\",\"1059\":\"MCM4\",\"1060\":\"MCM5\",\"1061\":\"MCM7\",\"1062\":\"SDC2\",\"1063\":\"SHMT1\",\"1064\":\"SHMT2\",\"1065\":\"HSPA4\",\"1066\":\"GPC1\",\"1067\":\"CTNNA1\",\"1068\":\"CTNNB1\",\"1069\":\"PHB1\",\"1070\":\"SERPINB6\",\"1071\":\"RDX\",\"1072\":\"RPA3\",\"1073\":\"RFC4\",\"1074\":\"RFC2\",\"1075\":\"RFC1\",\"1076\":\"RPL22\",\"1077\":\"GTF2F1\",\"1078\":\"SPR\",\"1079\":\"KRT9\",\"1080\":\"AGL\",\"1081\":\"MYH9\",\"1082\":\"MYH10\",\"1083\":\"COPB2\",\"1084\":\"SOAT1\",\"1085\":\"ADD1\",\"1086\":\"BSG\",\"1087\":\"TIMP3\",\"1088\":\"FUS\",\"1089\":\"NUP214\",\"1090\":\"DEK\",\"1091\":\"KRT2\",\"1092\":\"HMGCL\",\"1093\":\"PSMC2\",\"1094\":\"ARL3\",\"1095\":\"MAP2K2\",\"1096\":\"ATP5F1C\",\"1097\":\"ATP6V1E1\",\"1098\":\"CPOX\",\"1099\":\"RPL4\",\"1100\":\"LONP1\",\"1101\":\"PGM1\",\"1102\":\"PPP1CC\",\"1103\":\"TGFBR1\",\"1104\":\"GNL1\",\"1105\":\"LTBR\",\"1106\":\"SERPINB5\",\"1107\":\"POLR2I\",\"1108\":\"DLST\",\"1109\":\"GPX4\",\"1110\":\"SRP14\",\"1111\":\"NUP62\",\"1112\":\"HPCAL1\",\"1113\":\"FDFT1\",\"1114\":\"TAGLN2\",\"1115\":\"TALDO1\",\"1116\":\"ETFB\",\"1117\":\"RBMX\",\"1118\":\"COIL\",\"1119\":\"GGCX\",\"1120\":\"ITGAE\",\"1121\":\"LIPA\",\"1122\":\"ATP6V1A\",\"1123\":\"HSPA9\",\"1124\":\"EIF4A3\",\"1125\":\"RPS19\",\"1126\":\"RPL3\",\"1127\":\"DDOST\",\"1128\":\"ANP32A\",\"1129\":\"FEN1\",\"1130\":\"CUX1;CUX1\",\"1131\":\"CUX1\",\"1132\":\"CAPG\",\"1133\":\"TXLNA\",\"1134\":\"CCT6A\",\"1135\":\"NNMT\",\"1136\":\"RPL13A\",\"1137\":\"ARL1\",\"1138\":\"MLH1\",\"1139\":\"STAT3\",\"1140\":\"USP8\",\"1141\":\"PEX19\",\"1142\":\"MDH1\",\"1143\":\"MDH2\",\"1144\":\"RFC5\",\"1145\":\"RFC3\",\"1146\":\"HADHA\",\"1147\":\"EIF2S3\",\"1148\":\"EIF2D\",\"1149\":\"WNT5A\",\"1150\":\"BUD31\",\"1151\":\"NAA10\",\"1152\":\"PPP1R2;PPP1R2B\",\"1153\":\"CSK\",\"1154\":\"PNPLA4\",\"1155\":\"GARS1\",\"1156\":\"IARS1\",\"1157\":\"TNFSF9\",\"1158\":\"SLC19A1\",\"1159\":\"EIF1\",\"1160\":\"PRKCI\",\"1161\":\"ACTR1B\",\"1162\":\"ECI1\",\"1163\":\"TMPO\",\"1164\":\"TMPO\",\"1165\":\"STAT1\",\"1166\":\"MTREX\",\"1167\":\"PIK3CB\",\"1168\":\"MTOR\",\"1169\":\"RPS27\",\"1170\":\"NCAPD3\",\"1171\":\"RBM34\",\"1172\":\"LIFR\",\"1173\":\"LRPPRC\",\"1174\":\"ACAA2\",\"1175\":\"RPL35\",\"1176\":\"CDKN2A\",\"1177\":\"PRCP\",\"1178\":\"ECE1\",\"1179\":\"SLC1A3\",\"1180\":\"SLC1A4\",\"1181\":\"PAFAH1B1\",\"1182\":\"MCAM\",\"1183\":\"MATR3\",\"1184\":\"MSH2\",\"1185\":\"GPD2\",\"1186\":\"SSR1\",\"1187\":\"ALDH3B1\",\"1188\":\"RANBP1\",\"1189\":\"NAMPT\",\"1190\":\"PSMC4\",\"1191\":\"TSFM\",\"1192\":\"PPIC\",\"1193\":\"VDAC2\",\"1194\":\"ACADSB\",\"1195\":\"CBX5\",\"1196\":\"USP5\",\"1197\":\"MKI67\",\"1198\":\"MKI67\",\"1199\":\"RANGAP1\",\"1200\":\"RECQL\",\"1201\":\"NOP2\",\"1202\":\"CRK\",\"1203\":\"CRKL\",\"1204\":\"MTIF2\",\"1205\":\"BAG6\",\"1206\":\"NSF\",\"1207\":\"RPL27A\",\"1208\":\"RPL5\",\"1209\":\"RPL21\",\"1210\":\"RPL28\",\"1211\":\"RPS9\",\"1212\":\"RPS5\",\"1213\":\"RPS10\",\"1214\":\"GNPDA1\",\"1215\":\"YAP1\",\"1216\":\"UTRN\",\"1217\":\"IQGAP1\",\"1218\":\"GYG1\",\"1219\":\"STT3A\",\"1220\":\"CAPZA2\",\"1221\":\"CAPZB\",\"1222\":\"EIF1AX\",\"1223\":\"QARS1\",\"1224\":\"RPL29\",\"1225\":\"UQCRFS1\",\"1226\":\"ATP5PO\",\"1227\":\"LIMS1\",\"1228\":\"SLC6A9\",\"1229\":\"PIP4K2A\",\"1230\":\"ARCN1\",\"1231\":\"LSS\",\"1232\":\"GCLM\",\"1233\":\"CD151\",\"1234\":\"PSMD8\",\"1235\":\"PRRC2A\",\"1236\":\"GSS\",\"1237\":\"CCT5\",\"1238\":\"PTDSS1\",\"1239\":\"NES\",\"1240\":\"HSPA13\",\"1241\":\"CSNK1A1\",\"1242\":\"CSNK1D\",\"1243\":\"IDH2\",\"1244\":\"PITPNB\",\"1245\":\"ADGRE5\",\"1246\":\"POLD2\",\"1247\":\"MARCKSL1\",\"1248\":\"ALDH9A1\",\"1249\":\"RPL34\",\"1250\":\"LMAN1\",\"1251\":\"NASP\",\"1252\":\"FASN\",\"1253\":\"CCT3\",\"1254\":\"MRPL19\",\"1255\":\"ARRB1\",\"1256\":\"TUFM\",\"1257\":\"ALDH7A1\",\"1258\":\"CENPF\",\"1259\":\"SRP9\",\"1260\":\"UBE2A\",\"1261\":\"AARS1\",\"1262\":\"CARS1\",\"1263\":\"HARS2\",\"1264\":\"SARS1\",\"1265\":\"PPM1F\",\"1266\":\"PRIM1\",\"1267\":\"PSMB3\",\"1268\":\"PSMB2\",\"1269\":\"MCM2\",\"1270\":\"ACADVL\",\"1271\":\"YLPM1\",\"1272\":\"TMED10\",\"1273\":\"RBM25\",\"1274\":\"NUMB\",\"1275\":\"CLK3\",\"1276\":\"PSEN1\",\"1277\":\"EIF2B2\",\"1278\":\"HINT1\",\"1279\":\"NUP153\",\"1280\":\"RANBP2\",\"1281\":\"TSC2\",\"1282\":\"NDUFV1\",\"1283\":\"GSK3B\",\"1284\":\"TAF6\",\"1285\":\"SEPHS1\",\"1286\":\"GMPS\",\"1287\":\"LIG3\",\"1288\":\"MRE11\",\"1289\":\"GNAQ\",\"1290\":\"IDH3A\",\"1291\":\"CRIP1\",\"1292\":\"PPOX\",\"1293\":\"GDI2\",\"1294\":\"EMD\",\"1295\":\"CPT1A\",\"1296\":\"SLC26A2\",\"1297\":\"SERPINH1\",\"1298\":\"ST13\",\"1299\":\"VASP\",\"1300\":\"DNM2\",\"1301\":\"METAP2\",\"1302\":\"CDK7\",\"1303\":\"TOB1\",\"1304\":\"CDK9\",\"1305\":\"LRBA\",\"1306\":\"BCAM\",\"1307\":\"PPT1\",\"1308\":\"RPL14\",\"1309\":\"CCT8\",\"1310\":\"CCT4\",\"1311\":\"ATP1A2\",\"1312\":\"ANXA11\",\"1313\":\"PAPOLA;PAPOLG\",\"1314\":\"FXR1\",\"1315\":\"FXR2\",\"1316\":\"RAB5C\",\"1317\":\"RAB7A\",\"1318\":\"RAB9A\",\"1319\":\"RAB13\",\"1320\":\"RAB27A\",\"1321\":\"DAP\",\"1322\":\"DAP3\",\"1323\":\"MMP15\",\"1324\":\"SMARCA4\",\"1325\":\"IDH3G\",\"1326\":\"SSR4\",\"1327\":\"BCAP31\",\"1328\":\"BRCA2\",\"1329\":\"HCFC1\",\"1330\":\"CAV2\",\"1331\":\"ALDH3A2\",\"1332\":\"ALDH5A1\",\"1333\":\"HSD17B4\",\"1334\":\"PSMD7\",\"1335\":\"CLCN7\",\"1336\":\"DYNLT3\",\"1337\":\"VAMP7\",\"1338\":\"HDGF\",\"1339\":\"CCNH\",\"1340\":\"UBE2E1\",\"1341\":\"NDUFA8\",\"1342\":\"HNRNPA3\",\"1343\":\"PGD\",\"1344\":\"HNRNPM\",\"1345\":\"KPNA2\",\"1346\":\"KPNA1\",\"1347\":\"NCBP2\",\"1348\":\"POLR2H\",\"1349\":\"ARHGDIA\",\"1350\":\"AGFG1\",\"1351\":\"HNRNPF\",\"1352\":\"MSH6\",\"1353\":\"KIF11\",\"1354\":\"RBM5\",\"1355\":\"RIDA\",\"1356\":\"SMS\",\"1357\":\"HK2\",\"1358\":\"MRPL12\",\"1359\":\"THOP1\",\"1360\":\"CAPZA1\",\"1361\":\"CRIP2\",\"1362\":\"NUP98\",\"1363\":\"BLVRA\",\"1364\":\"SLC25A1\",\"1365\":\"PPP5C\",\"1366\":\"PLK1\",\"1367\":\"ARFIP1\",\"1368\":\"ACLY\",\"1369\":\"METAP1\",\"1370\":\"SUCLG1\",\"1371\":\"RABGGTB\",\"1372\":\"COPB1\",\"1373\":\"COPA\",\"1374\":\"CTSC\",\"1375\":\"AP2S1\",\"1376\":\"HCCS\",\"1377\":\"SLC16A1\",\"1378\":\"IST1\",\"1379\":\"SEC24C\",\"1380\":\"SUB1\",\"1381\":\"RARS1\",\"1382\":\"PMS2\",\"1383\":\"YARS1\",\"1384\":\"USP14\",\"1385\":\"PRKAG1\",\"1386\":\"ATP1B3\",\"1387\":\"RAD23B\",\"1388\":\"EPHB4\",\"1389\":\"NAGLU\",\"1390\":\"AK2\",\"1391\":\"GAS1\",\"1392\":\"EMP3\",\"1393\":\"ALDH18A1\",\"1394\":\"NAPA\",\"1395\":\"EIF5\",\"1396\":\"SLC12A2\",\"1397\":\"SLC12A3\",\"1398\":\"PSMD4\",\"1399\":\"DRG2\",\"1400\":\"CSE1L\",\"1401\":\"TMBIM6\",\"1402\":\"VCP\",\"1403\":\"MFAP1\",\"1404\":\"HADHB\",\"1405\":\"MANF\",\"1406\":\"NAP1L1\",\"1407\":\"ADK\",\"1408\":\"ADAR\",\"1409\":\"TPD52\",\"1410\":\"SEC13\",\"1411\":\"SNU13\",\"1412\":\"NPEPPS\",\"1413\":\"HNRNPH2\",\"1414\":\"OXCT1\",\"1415\":\"EIF3B\",\"1416\":\"BID\",\"1417\":\"ATP5MF\",\"1418\":\"NDUFV3\",\"1419\":\"RRP1\",\"1420\":\"MARS1\",\"1421\":\"ITGA1\",\"1422\":\"ARPP19\",\"1423\":\"MAZ\",\"1424\":\"ATP5MJ\",\"1425\":\"ATP5F1E;ATP5F1EP2\",\"1426\":\"ATP5ME\",\"1427\":\"EIF6\",\"1428\":\"CTBP2\",\"1429\":\"NDUFA6\",\"1430\":\"PEX3\",\"1431\":\"HSD17B7\",\"1432\":\"BCAR1\",\"1433\":\"CFAP298\",\"1434\":\"TMEM33\",\"1435\":\"SYNJ2BP\",\"1436\":\"GEMIN4\",\"1437\":\"CORO7;PAM16\",\"1438\":\"NUP107\",\"1439\":\"EEFSEC\",\"1440\":\"EPPK1\",\"1441\":\"SMIM11\",\"1442\":\"MTPN\",\"1443\":\"YBEY\",\"1444\":\"ARPC4\",\"1445\":\"CD81\",\"1446\":\"SEC61G\",\"1447\":\"TPI1\",\"1448\":\"EIF3E\",\"1449\":\"SEC61B\",\"1450\":\"GABARAPL2\",\"1451\":\"ROMO1\",\"1452\":\"UBE2G2\",\"1453\":\"MYL6\",\"1454\":\"ACTB\",\"1455\":\"EIF4A1\",\"1456\":\"RPS20\",\"1457\":\"SNAP25\",\"1458\":\"PRPS1\",\"1459\":\"PSMA6\",\"1460\":\"S100A10\",\"1461\":\"CDC42\",\"1462\":\"DSTN\",\"1463\":\"RAB8A\",\"1464\":\"SPCS3\",\"1465\":\"SRP54\",\"1466\":\"RAB2A\",\"1467\":\"RAB5B\",\"1468\":\"CKS1B\",\"1469\":\"RAB10\",\"1470\":\"CXCR4\",\"1471\":\"UBE2D3;UBE2D2\",\"1472\":\"UBE2M\",\"1473\":\"UBE2N\",\"1474\":\"RAB14\",\"1475\":\"ACTR3\",\"1476\":\"ACTR2\",\"1477\":\"ACTR1A\",\"1478\":\"TMEM258\",\"1479\":\"COPS2\",\"1480\":\"ARF3;ARF1\",\"1481\":\"ABCE1\",\"1482\":\"RAP1B\",\"1483\":\"RAP2B\",\"1484\":\"RPS3A\",\"1485\":\"RPL26\",\"1486\":\"PSME3\",\"1487\":\"RPL15\",\"1488\":\"MAGOH\",\"1489\":\"RPL27\",\"1490\":\"ATP6V0D1\",\"1491\":\"RPL37A\",\"1492\":\"RHOA\",\"1493\":\"NAA20\",\"1494\":\"HSPE1\",\"1495\":\"SEC61A1\",\"1496\":\"VBP1\",\"1497\":\"STXBP1\",\"1498\":\"B2M\",\"1499\":\"DAD1\",\"1500\":\"NPC2\",\"1501\":\"COPZ1\",\"1502\":\"RPL37\",\"1503\":\"SUMO2\",\"1504\":\"UFM1\",\"1505\":\"DCAF7\",\"1506\":\"WDR5\",\"1507\":\"AP1S1\",\"1508\":\"LMO4\",\"1509\":\"NUTF2\",\"1510\":\"HNRNPK\",\"1511\":\"HNRNPK\",\"1512\":\"YWHAG\",\"1513\":\"RRAS2\",\"1514\":\"TIMM10\",\"1515\":\"RPS7\",\"1516\":\"PPP1CA\",\"1517\":\"PPP1CB\",\"1518\":\"NCS1\",\"1519\":\"PSMC1\",\"1520\":\"PSMC5\",\"1521\":\"RPS8\",\"1522\":\"RPS15A\",\"1523\":\"RPS16\",\"1524\":\"YWHAE\",\"1525\":\"RPS14\",\"1526\":\"RPS23\",\"1527\":\"RPS18\",\"1528\":\"RPS29\",\"1529\":\"RPS13\",\"1530\":\"RPS11\",\"1531\":\"SNRPE\",\"1532\":\"SNRPF\",\"1533\":\"LSM3\",\"1534\":\"LSM6\",\"1535\":\"SNRPD1\",\"1536\":\"SNRPD2\",\"1537\":\"SNRPD3\",\"1538\":\"TMSB4X\",\"1539\":\"ARF6\",\"1540\":\"PSMC6\",\"1541\":\"RPL7A\",\"1542\":\"ETF1\",\"1543\":\"CNBP\",\"1544\":\"CNBP\",\"1545\":\"RPS4X\",\"1546\":\"ACTA2;ACTG2\",\"1547\":\"RHOB\",\"1548\":\"RPL23A\",\"1549\":\"RPS6\",\"1550\":\"H4C1\\/H4C2\\/H4C3\\/H4C4\\/H4C5\\/H4C6\\/H4C8\\/H4C9\\/H4C11\\/H4C12\\/H4C13\\/H4C14\\/H4C15\\/H4-16\",\"1551\":\"RAB1A\",\"1552\":\"RAN\",\"1553\":\"RPL23\",\"1554\":\"RAP1A\",\"1555\":\"RPS15\",\"1556\":\"RPS24\",\"1557\":\"RPS25\",\"1558\":\"RPS26\",\"1559\":\"RPS28\",\"1560\":\"FAU\",\"1561\":\"GNB1\",\"1562\":\"POLR2L\",\"1563\":\"RBX1\",\"1564\":\"GNB2\",\"1565\":\"RPL30\",\"1566\":\"RPL39;RPL39P5\",\"1567\":\"RPL31\",\"1568\":\"RPL10A\",\"1569\":\"RPL32\",\"1570\":\"RPL11\",\"1571\":\"RPL8\",\"1572\":\"PPIA\",\"1573\":\"FKBP1A\",\"1574\":\"RPS27A\",\"1575\":\"GRB2\",\"1576\":\"TRA2B\",\"1577\":\"RAC1\",\"1578\":\"AP2B1\",\"1579\":\"VAMP2\",\"1580\":\"GNAS;GNAS\",\"1581\":\"GNAS;GNAS\",\"1582\":\"GNAI1\",\"1583\":\"PPP3R1\",\"1584\":\"YWHAZ\",\"1585\":\"PPP2R2A\",\"1586\":\"SUMO1\",\"1587\":\"DYNLL1\",\"1588\":\"DYNLT1\",\"1589\":\"RPL38\",\"1590\":\"SKP1\",\"1591\":\"GNG5\",\"1592\":\"RPS21\",\"1593\":\"EIF5A\",\"1594\":\"RACK1\",\"1595\":\"ACTG1\",\"1596\":\"UBE2I\",\"1597\":\"TMSB10\",\"1598\":\"PPP2CA\",\"1599\":\"YBX1\",\"1600\":\"SEC11A\",\"1601\":\"CSNK2B\",\"1602\":\"TPM4\",\"1603\":\"UBE2L3\",\"1604\":\"EEF1A1\",\"1605\":\"TUBA1B\",\"1606\":\"TUBA4A\",\"1607\":\"TUBB4B\",\"1608\":\"CSNK2A1\",\"1609\":\"PAFAH1B2\",\"1610\":\"H3C1\\/H3C2\\/H3C3\\/H3C4\\/H3C6\\/H3C7\\/H3C8\\/H3C10\\/H3C11\\/H3C12\",\"1611\":\"HBB\",\"1612\":\"HBA1\\/HBA2\",\"1613\":\"CXADR\",\"1614\":\"NOP14\",\"1615\":\"EIF4G2\",\"1616\":\"RPP30\",\"1617\":\"GTF2I\",\"1618\":\"PIP4K2B\",\"1619\":\"SRPK2\",\"1620\":\"CCT2\",\"1621\":\"OLR1\",\"1622\":\"RAE1\",\"1623\":\"GSTO1\",\"1624\":\"PRKDC\",\"1625\":\"ADAM17\",\"1626\":\"BLOC1S1\",\"1627\":\"NTHL1\",\"1628\":\"ADARB1\",\"1629\":\"NUCB2\",\"1630\":\"BASP1\",\"1631\":\"TMF1\",\"1632\":\"MRPS22\",\"1633\":\"MRPS25\",\"1634\":\"MRPS10\",\"1635\":\"MRPS35\",\"1636\":\"MRPS5\",\"1637\":\"MRPS36\",\"1638\":\"MRPS11\",\"1639\":\"MRPS15\",\"1640\":\"MRPS21\",\"1641\":\"MRPS34\",\"1642\":\"MRPS6\",\"1643\":\"MRPS9\",\"1644\":\"SARNP\",\"1645\":\"LACTB\",\"1646\":\"RPL24\",\"1647\":\"TXNL4A\",\"1648\":\"RPL36A\",\"1649\":\"CBX1\",\"1650\":\"ARF5\",\"1651\":\"ERH\",\"1652\":\"RHOG\",\"1653\":\"RPL19\",\"1654\":\"SERF2\",\"1655\":\"SRSF3\",\"1656\":\"MXRA7\",\"1657\":\"FOXK1\",\"1658\":\"DAB2\",\"1659\":\"VLDLR\",\"1660\":\"HSPG2\",\"1661\":\"PKD1\",\"1662\":\"RBM10\",\"1663\":\"RBM3\",\"1664\":\"ATP2C1\",\"1665\":\"ATP11A\",\"1666\":\"CYCS\",\"1667\":\"TFAM\",\"1668\":\"MAT1A\",\"1669\":\"SLC25A3\",\"1670\":\"HDLBP\",\"1671\":\"GTF2B\",\"1672\":\"PURA\",\"1673\":\"CDC42EP1\",\"1674\":\"CLTC\",\"1675\":\"NFKB2\",\"1676\":\"FKBP3\",\"1677\":\"REEP5\",\"1678\":\"SORD\",\"1679\":\"HNRNPU\",\"1680\":\"SPTBN1\",\"1681\":\"SPTBN1\",\"1682\":\"TIAL1\",\"1683\":\"TIAL1\",\"1684\":\"SET\",\"1685\":\"SRSF2\",\"1686\":\"FOXK2\",\"1687\":\"CAP1\",\"1688\":\"IFITM3\",\"1689\":\"IFITM2\",\"1690\":\"SLC7A5\",\"1691\":\"DR1\",\"1692\":\"EXOSC10\",\"1693\":\"PFKP\",\"1694\":\"EWSR1\",\"1695\":\"OCRL\",\"1696\":\"PLCB3\",\"1697\":\"ROR2\",\"1698\":\"AKAP17A\",\"1699\":\"DHODH\",\"1700\":\"OGDH\",\"1701\":\"KIF23\",\"1702\":\"DSC2\",\"1703\":\"RPL18A\",\"1704\":\"FKBP4\",\"1705\":\"PLOD1\",\"1706\":\"NUCB1\",\"1707\":\"RPL6\",\"1708\":\"TOP2B\",\"1709\":\"SLC25A11\",\"1710\":\"DST\",\"1711\":\"MLLT1\",\"1712\":\"CAV1\",\"1713\":\"CAV1\",\"1714\":\"TGFBR3\",\"1715\":\"TNFAIP2\",\"1716\":\"LMNB2\",\"1717\":\"PLAUR\",\"1718\":\"ERCC6\",\"1719\":\"TAP1\",\"1720\":\"TAP2\",\"1721\":\"CEBPZ\",\"1722\":\"UBXN1\",\"1723\":\"EIF4G1\",\"1724\":\"KRT17\",\"1725\":\"NOTCH2\",\"1726\":\"GLO1\",\"1727\":\"SSBP1\",\"1728\":\"YWHAH\",\"1729\":\"PLP2\",\"1730\":\"CSTF1\",\"1731\":\"PTK2\",\"1732\":\"SRSF11\",\"1733\":\"CALD1\",\"1734\":\"PTPN11\",\"1735\":\"KDSR\",\"1736\":\"PPAT\",\"1737\":\"GFPT1\",\"1738\":\"EXOSC9\",\"1739\":\"PSME1\",\"1740\":\"APLP2\",\"1741\":\"FMR1\",\"1742\":\"FMR1\",\"1743\":\"PRDX1\",\"1744\":\"RPL18\",\"1745\":\"C1QBP\",\"1746\":\"CKAP4\",\"1747\":\"TJP1\",\"1748\":\"KHDRBS1\",\"1749\":\"BAX\",\"1750\":\"KLC1\",\"1751\":\"LRP1\",\"1752\":\"SRSF1\",\"1753\":\"ARHGAP1\",\"1754\":\"SRSF4\",\"1755\":\"DHX9\",\"1756\":\"CRYZ\",\"1757\":\"DDR1\",\"1758\":\"GOLGA2\",\"1759\":\"LGALS3BP\",\"1760\":\"CD47\",\"1761\":\"PPID\",\"1762\":\"SSRP1\",\"1763\":\"CAMSAP2\",\"1764\":\"SLFN5\",\"1765\":\"MZT1\",\"1766\":\"VAC14\",\"1767\":\"NSUN2\",\"1768\":\"RBBP4\",\"1769\":\"NCBP1\",\"1770\":\"EP300\",\"1771\":\"AHNAK\",\"1772\":\"FCHO2\",\"1773\":\"HSPA14\",\"1774\":\"GALNT2\",\"1775\":\"GALNT1\",\"1776\":\"AP1B1\",\"1777\":\"CPSF1\",\"1778\":\"BST2\",\"1779\":\"PMPCA\",\"1780\":\"ST3GAL4\",\"1781\":\"WASHC5\",\"1782\":\"NUP160\",\"1783\":\"TBL3\",\"1784\":\"GTF3C1\",\"1785\":\"TWF1\",\"1786\":\"ASPH\",\"1787\":\"TFCP2\",\"1788\":\"AKAP13\",\"1789\":\"EFEMP1\",\"1790\":\"CDC20\",\"1791\":\"STX4\",\"1792\":\"GRSF1\",\"1793\":\"NFIA\",\"1794\":\"SF3A3\",\"1795\":\"TP53BP1\",\"1796\":\"TRIM26\",\"1797\":\"AIMP1\",\"1798\":\"ILF2\",\"1799\":\"ILF3\",\"1800\":\"ILF3\",\"1801\":\"LMAN2\",\"1802\":\"PTPRJ\",\"1803\":\"ELAVL2\",\"1804\":\"TRAP1\",\"1805\":\"TRAF2\",\"1806\":\"DLG1\",\"1807\":\"MYO1E\",\"1808\":\"PTP4A2\",\"1809\":\"NFX1\",\"1810\":\"CSTF3\",\"1811\":\"ECH1\",\"1812\":\"ARHGAP5\",\"1813\":\"STRN3\",\"1814\":\"CDC16\",\"1815\":\"STK4;STK3\",\"1816\":\"FLII\",\"1817\":\"COASY\",\"1818\":\"MRPL28\",\"1819\":\"ACACA\",\"1820\":\"GPS1\",\"1821\":\"CHAF1A\",\"1822\":\"CHAF1B\",\"1823\":\"IK\",\"1824\":\"MTAP\",\"1825\":\"PRKAA1\",\"1826\":\"PPFIA1\",\"1827\":\"EIF2B5\",\"1828\":\"TARDBP\",\"1829\":\"HNRNPA0\",\"1830\":\"AIMP2\",\"1831\":\"PRDX4\",\"1832\":\"PAK2\",\"1833\":\"CBX3\",\"1834\":\"STX5\",\"1835\":\"PSMD2\",\"1836\":\"DNAJC3\",\"1837\":\"SELENBP1\",\"1838\":\"NME3\",\"1839\":\"SRSF9\",\"1840\":\"SRSF5\",\"1841\":\"SRSF6\",\"1842\":\"TRIM28\",\"1843\":\"G3BP1\",\"1844\":\"CLN3\",\"1845\":\"PABPC4\",\"1846\":\"MTA1\",\"1847\":\"PTPRS\",\"1848\":\"EIF3I\",\"1849\":\"PPIL2\",\"1850\":\"UBE2V1\",\"1851\":\"MRPL49\",\"1852\":\"DYNC1I2\",\"1853\":\"ORC2\",\"1854\":\"ILK\",\"1855\":\"MSLN\",\"1856\":\"NNT\",\"1857\":\"SNTB2\",\"1858\":\"TCOF1\",\"1859\":\"SLC39A6\",\"1860\":\"SF3B2\",\"1861\":\"OS9\",\"1862\":\"PDAP1\",\"1863\":\"ADAM9\",\"1864\":\"ADAM15\",\"1865\":\"TMED1\",\"1866\":\"TOP3A\",\"1867\":\"TCIRG1\",\"1868\":\"PICALM\",\"1869\":\"MTM1\",\"1870\":\"SQSTM1\",\"1871\":\"MTX1\",\"1872\":\"TUBB3\",\"1873\":\"ASAH1\",\"1874\":\"PRPF4B\",\"1875\":\"PIN1\",\"1876\":\"ATR\",\"1877\":\"HDAC1\",\"1878\":\"CAMK2G\",\"1879\":\"CAMK2D\",\"1880\":\"DCTN2\",\"1881\":\"SNW1\",\"1882\":\"STIM1\",\"1883\":\"TRA2A\",\"1884\":\"SNX1\",\"1885\":\"KRR1\",\"1886\":\"PWP1\",\"1887\":\"MTMR2\",\"1888\":\"CUL1\",\"1889\":\"CUL2\",\"1890\":\"CUL3\",\"1891\":\"CUL4A\",\"1892\":\"CUL4B\",\"1893\":\"RAB31\",\"1894\":\"RAB32\",\"1895\":\"MOGS\",\"1896\":\"THOC5\",\"1897\":\"ARFRP1\",\"1898\":\"SPTAN1\",\"1899\":\"GNL2\",\"1900\":\"AUH\",\"1901\":\"TNFAIP1\",\"1902\":\"DDX39B\",\"1903\":\"EXOSC2\",\"1904\":\"SNTB1\",\"1905\":\"TUBB2A\",\"1906\":\"GTF2H2;GTF2H2C\\/GTF2H2C_2\",\"1907\":\"BYSL\",\"1908\":\"IDI1\",\"1909\":\"CBFB\",\"1910\":\"CKAP5\",\"1911\":\"CIRBP\",\"1912\":\"COTL1\",\"1913\":\"COX17\",\"1914\":\"HNRNPD\",\"1915\":\"SCARB2\",\"1916\":\"LRP8\",\"1917\":\"IL18\",\"1918\":\"DAG1\",\"1919\":\"VEZF1\",\"1920\":\"DSG2\",\"1921\":\"TRIM29\",\"1922\":\"BOP1\",\"1923\":\"UBE4A\",\"1924\":\"SEPTIN6\",\"1925\":\"URB2\",\"1926\":\"SAFB2\",\"1927\":\"EIF3A\",\"1928\":\"ARHGEF7\",\"1929\":\"EFR3A\",\"1930\":\"UBAP2L\",\"1931\":\"UBAP2L\",\"1932\":\"SCRIB\",\"1933\":\"GIT2\",\"1934\":\"MLEC\",\"1935\":\"DOCK1\",\"1936\":\"FHL2\",\"1937\":\"MRPL58\",\"1938\":\"ZMYM3\",\"1939\":\"DCTN1\",\"1940\":\"DYNC1H1\",\"1941\":\"EIF2B1\",\"1942\":\"EIF4A2\",\"1943\":\"ELOA\",\"1944\":\"MAP7\",\"1945\":\"CTTN\",\"1946\":\"FLOT2\",\"1947\":\"RCN2\",\"1948\":\"TRIM25\",\"1949\":\"FKBP8\",\"1950\":\"FAM50A\",\"1951\":\"FRG1\",\"1952\":\"GNA13\",\"1953\":\"CAPRIN1\",\"1954\":\"SLBP\",\"1955\":\"RBM39\",\"1956\":\"HLTF\",\"1957\":\"SQLE\",\"1958\":\"SLC29A2\",\"1959\":\"PDIA5\",\"1960\":\"PRPSAP1\",\"1961\":\"DHX8\",\"1962\":\"MCM6\",\"1963\":\"ITPR2\",\"1964\":\"ITPR3\",\"1965\":\"ITPR1\",\"1966\":\"RASA3\",\"1967\":\"PLS1\",\"1968\":\"PUM1\",\"1969\":\"MDC1\",\"1970\":\"CLINT1\",\"1971\":\"SMC1A\",\"1972\":\"RRP1B\",\"1973\":\"PDCD11\",\"1974\":\"BMS1\",\"1975\":\"USP10\",\"1976\":\"MESD\",\"1977\":\"GANAB\",\"1978\":\"GANAB\",\"1979\":\"PPP2R5D\",\"1980\":\"LBR\",\"1981\":\"MVP\",\"1982\":\"GOLGB1\",\"1983\":\"NAA30\",\"1984\":\"KIF22\",\"1985\":\"GRM4\",\"1986\":\"CHD4\",\"1987\":\"LASP1\",\"1988\":\"PTGR1\",\"1989\":\"DRAP1\",\"1990\":\"ZNF638\",\"1991\":\"KPNB1\",\"1992\":\"NOLC1\",\"1993\":\"NUMA1\",\"1994\":\"SHPRH\",\"1995\":\"GAPVD1\",\"1996\":\"NAA25\",\"1997\":\"FASTKD3\",\"1998\":\"NCAPH\",\"1999\":\"PCLAF\",\"2000\":\"SPCS2\",\"2001\":\"EMC2\",\"2002\":\"PSMD6\",\"2003\":\"HERPUD1\",\"2004\":\"MORF4L2\",\"2005\":\"SEPTIN2\",\"2006\":\"SART3\",\"2007\":\"NCAPD2\",\"2008\":\"EXOSC7\",\"2009\":\"EFTUD2\",\"2010\":\"LARS2\",\"2011\":\"ARL6IP1\",\"2012\":\"RAB3GAP1\",\"2013\":\"SLC39A14\",\"2014\":\"KARS1\",\"2015\":\"RRS1\",\"2016\":\"EIF4H\",\"2017\":\"KIF14\",\"2018\":\"WDR43\",\"2019\":\"ACOX1\",\"2020\":\"OXA1L\",\"2021\":\"EEA1\",\"2022\":\"PDIA6\",\"2023\":\"PAFAH1B3\",\"2024\":\"EBP\",\"2025\":\"PLEC\",\"2026\":\"PLEC\",\"2027\":\"PLEC\",\"2028\":\"PLEC\",\"2029\":\"PLEC\",\"2030\":\"PCM1\",\"2031\":\"NOMO1\",\"2032\":\"PON2\",\"2033\":\"PPA1\",\"2034\":\"PTGES3\",\"2035\":\"NONO\",\"2036\":\"PWP2\",\"2037\":\"RAB35\",\"2038\":\"RNPS1\",\"2039\":\"RBBP5\",\"2040\":\"RCN1\",\"2041\":\"LLGL1\",\"2042\":\"TMED2\",\"2043\":\"PCBP1\",\"2044\":\"PCBP2\",\"2045\":\"PCBP2\",\"2046\":\"ELOC\",\"2047\":\"ELOB\",\"2048\":\"RHEB\",\"2049\":\"TOMM20\",\"2050\":\"MTFR1\",\"2051\":\"DHCR24\",\"2052\":\"SF3B3\",\"2053\":\"PUM3\",\"2054\":\"DLGAP5\",\"2055\":\"RSU1\",\"2056\":\"RPS6KA1\",\"2057\":\"SAFB\",\"2058\":\"SF3B4\",\"2059\":\"SF3A2\",\"2060\":\"RBMS2\",\"2061\":\"SEC23A\",\"2062\":\"SEC23B\",\"2063\":\"SF3A1\",\"2064\":\"SKIV2L\",\"2065\":\"SURF1\",\"2066\":\"TAF5\",\"2067\":\"SLC9A3R2\",\"2068\":\"TRAM1\",\"2069\":\"TSN\",\"2070\":\"TARBP2\",\"2071\":\"SF1\",\"2072\":\"TRIP10\",\"2073\":\"TRIP11\",\"2074\":\"TRIP13\",\"2075\":\"OASL\",\"2076\":\"TRIP4\",\"2077\":\"TRIP6\",\"2078\":\"MAPRE1\",\"2079\":\"TSC22D1\",\"2080\":\"ELAVL1\",\"2081\":\"NSDHL\",\"2082\":\"TAB1\",\"2083\":\"SLC1A5\",\"2084\":\"MLF2\",\"2085\":\"TOMM34\",\"2086\":\"MSMO1\",\"2087\":\"ITSN1\",\"2088\":\"NPTX1\",\"2089\":\"UBE2V2\",\"2090\":\"VAMP3\",\"2091\":\"NEDD8\",\"2092\":\"ATP6AP1\",\"2093\":\"RAB11B\",\"2094\":\"EZH2\",\"2095\":\"ZYX\",\"2096\":\"SEPTIN7\",\"2097\":\"ADRM1\",\"2098\":\"IGFBP7\",\"2099\":\"PSMD5\",\"2100\":\"PKN2\",\"2101\":\"CSRP2\",\"2102\":\"DDB1\",\"2103\":\"PPP2R5E\",\"2104\":\"MRPL23\",\"2105\":\"CDC37\",\"2106\":\"DPYSL2\",\"2107\":\"SYPL1\",\"2108\":\"RBBP7\",\"2109\":\"FXN\",\"2110\":\"SRSF7\",\"2111\":\"CPSF6\",\"2112\":\"SMN1\\/SMN2\",\"2113\":\"DBN1\",\"2114\":\"FSCN1\",\"2115\":\"IFI16\",\"2116\":\"DECR1\",\"2117\":\"MAN2A1\",\"2118\":\"NDUFA5\",\"2119\":\"KYNU\",\"2120\":\"CLPP\",\"2121\":\"TST\",\"2122\":\"UBE2S\",\"2123\":\"HAGH\",\"2124\":\"H2AC20;H2AC18\\/H2AC19\",\"2125\":\"NDUFA9\",\"2126\":\"PCK2\",\"2127\":\"UPP1\",\"2128\":\"DDR2\",\"2129\":\"HADH\",\"2130\":\"CYP51A1\",\"2131\":\"UGP2\",\"2132\":\"ATP6V1F\",\"2133\":\"UGT8\",\"2134\":\"TXNRD1\",\"2135\":\"TPD52L1\",\"2136\":\"IMMT\",\"2137\":\"IMMT\",\"2138\":\"IMMT\",\"2139\":\"LY6K\",\"2140\":\"KNOP1\",\"2141\":\"HNRNPUL2\",\"2142\":\"TMEM132A\",\"2143\":\"INF2\",\"2144\":\"PDS5A\",\"2145\":\"AAK1\",\"2146\":\"WASHC4\",\"2147\":\"TSR1\",\"2148\":\"TYSND1\",\"2149\":\"ALG11\",\"2150\":\"QRICH1\",\"2151\":\"SMU1\",\"2152\":\"HFE\",\"2153\":\"LRRFIP1\",\"2154\":\"P3H1\",\"2155\":\"EML3\",\"2156\":\"NDUFAF6\",\"2157\":\"POLR1F\",\"2158\":\"EDRF1\",\"2159\":\"MAP7D1\",\"2160\":\"GRAMD1B\",\"2161\":\"LSM12\",\"2162\":\"HSDL1\",\"2163\":\"VMA21\",\"2164\":\"TIMM50\",\"2165\":\"GLYR1\",\"2166\":\"VPS26B\",\"2167\":\"NADK2\",\"2168\":\"GXYLT1\",\"2169\":\"ACSF3\",\"2170\":\"PREPL\",\"2171\":\"TBC1D10B\",\"2172\":\"ANO6\",\"2173\":\"MRPL51\",\"2174\":\"MIX23\",\"2175\":\"FLYWCH1\",\"2176\":\"TMEM259\",\"2177\":\"FAM98B\",\"2178\":\"PDCD4\",\"2179\":\"FNDC3B\",\"2180\":\"CEP55\",\"2181\":\"HIKESHI\",\"2182\":\"ORMDL2\",\"2183\":\"PHLDA2\",\"2184\":\"HSD17B12\",\"2185\":\"GLE1\",\"2186\":\"USP39\",\"2187\":\"AGK\",\"2188\":\"LACTB2\",\"2189\":\"EIPR1\",\"2190\":\"UNC50\",\"2191\":\"BOLA3\",\"2192\":\"HSP90AB4P\",\"2193\":\"TMEM41B\",\"2194\":\"TMEM97\",\"2195\":\"YIF1B\",\"2196\":\"ZNF326\",\"2197\":\"DNAJC21\",\"2198\":\"PIGG\",\"2199\":\"RABL3\",\"2200\":\"SH3D19\",\"2201\":\"EMC4\",\"2202\":\"NOMO2\",\"2203\":\"MIA3\",\"2204\":\"PITRM1\",\"2205\":\"PRRC2B\",\"2206\":\"RRP12\",\"2207\":\"COA6\",\"2208\":\"TOR1AIP1\",\"2209\":\"TOR1AIP1\",\"2210\":\"AARS2\",\"2211\":\"TEX30\",\"2212\":\"PCID2\",\"2213\":\"SPECC1\",\"2214\":\"WDR45B\",\"2215\":\"EOGT\",\"2216\":\"DNTTIP2\",\"2217\":\"COX20\",\"2218\":\"EXOSC6\",\"2219\":\"TMEM201\",\"2220\":\"NUP188\",\"2221\":\"HP1BP3\",\"2222\":\"CEP170\",\"2223\":\"PPP1R15B\",\"2224\":\"ODR4\",\"2225\":\"NOL9\",\"2226\":\"FNBP1L\",\"2227\":\"THEM4\",\"2228\":\"FKBP15\",\"2229\":\"MPP7\",\"2230\":\"GPATCH4\",\"2231\":\"IBA57\",\"2232\":\"UBR4\",\"2233\":\"ARHGAP21\",\"2234\":\"MRPL2\",\"2235\":\"UBAP2\",\"2236\":\"GORAB\",\"2237\":\"ACBD5\",\"2238\":\"RBM26\",\"2239\":\"WLS\",\"2240\":\"INTS11\",\"2241\":\"DCAF8\",\"2242\":\"TUT4\",\"2243\":\"RNASEH2B\",\"2244\":\"ATPAF1\",\"2245\":\"RC3H1;RC3H2\",\"2246\":\"MAGI3\",\"2247\":\"SH3PXD2A\",\"2248\":\"MICOS10\",\"2249\":\"ANKRD45\",\"2250\":\"TMEM164\",\"2251\":\"LYRM7\",\"2252\":\"EMC10\",\"2253\":\"RIF1\",\"2254\":\"VPS53\",\"2255\":\"ABHD17B\",\"2256\":\"CDC42BPA\",\"2257\":\"RPRD2\",\"2258\":\"MTARC1\",\"2259\":\"PRPF38B\",\"2260\":\"RNF20\",\"2261\":\"CDKAL1\",\"2262\":\"BROX\",\"2263\":\"FOCAD\",\"2264\":\"GPR107\",\"2265\":\"RSBN1\",\"2266\":\"ECPAS\",\"2267\":\"DENND4C\",\"2268\":\"NAA35\",\"2269\":\"MBNL2\",\"2270\":\"CARMIL1\",\"2271\":\"ZMYM4\",\"2272\":\"SPRYD7\",\"2273\":\"MICOS13\",\"2274\":\"CD276\",\"2275\":\"RNF213\",\"2276\":\"WASHC2A\",\"2277\":\"LPCAT4\",\"2278\":\"STEAP3\",\"2279\":\"FAM91A1\",\"2280\":\"ARL6IP4\",\"2281\":\"GLT8D1\",\"2282\":\"TNS3\",\"2283\":\"MBLAC2\",\"2284\":\"INTS3\",\"2285\":\"ARHGAP17\",\"2286\":\"CWF19L1\",\"2287\":\"SPECC1L\",\"2288\":\"BRAWNIN\",\"2289\":\"ZNF787\",\"2290\":\"ATL3\",\"2291\":\"RPL7L1\",\"2292\":\"VASN\",\"2293\":\"CIAPIN1\",\"2294\":\"ALG1L;ALG1\",\"2295\":\"OTUD7B\",\"2296\":\"THOC7\",\"2297\":\"ELP2\",\"2298\":\"LAMTOR1\",\"2299\":\"DHRS7B\",\"2300\":\"MRM1\",\"2301\":\"RAB12\",\"2302\":\"SDE2\",\"2303\":\"KRT80\",\"2304\":\"NIPBL\",\"2305\":\"PDE12\",\"2306\":\"NAA16\",\"2307\":\"ALKBH2\",\"2308\":\"RHBDD2\",\"2309\":\"SLC25A24\",\"2310\":\"RETSAT\",\"2311\":\"TMEM214\",\"2312\":\"TCTN3\",\"2313\":\"HIBCH\",\"2314\":\"PPP1R18\",\"2315\":\"MZT2B\",\"2316\":\"CAVIN1\",\"2317\":\"ZCCHC8\",\"2318\":\"C8orf74\",\"2319\":\"DHX57\",\"2320\":\"MRPL54\",\"2321\":\"LPCAT3\",\"2322\":\"CDC73\",\"2323\":\"MRPL14\",\"2324\":\"SLC27A4\",\"2325\":\"LLGL2\",\"2326\":\"CC2D1A\",\"2327\":\"METTL2B\",\"2328\":\"C8orf82\",\"2329\":\"EDC4\",\"2330\":\"PRPF8\",\"2331\":\"SCYL2\",\"2332\":\"SFXN4\",\"2333\":\"GOLM2\",\"2334\":\"FAHD1\",\"2335\":\"RPL22L1\",\"2336\":\"ALKBH5\",\"2337\":\"PSRC1\",\"2338\":\"TTC37\",\"2339\":\"DARS2\",\"2340\":\"TMEM65\",\"2341\":\"NCEH1\",\"2342\":\"ZC3H14\",\"2343\":\"CCDC137\",\"2344\":\"LARP1\",\"2345\":\"ATAD2\",\"2346\":\"BLOC1S3\",\"2347\":\"BLOC1S2\",\"2348\":\"RICTOR\",\"2349\":\"WDR74\",\"2350\":\"AGTRAP\",\"2351\":\"MTHFD1L\",\"2352\":\"FIP1L1\",\"2353\":\"CRTC3\",\"2354\":\"CSPG4\",\"2355\":\"CYP20A1\",\"2356\":\"POGLUT2\",\"2357\":\"TMEM205\",\"2358\":\"UQCC3\",\"2359\":\"LCLAT1\",\"2360\":\"DHRS13\",\"2361\":\"DRAM2\",\"2362\":\"CRELD2\",\"2363\":\"WDR82\",\"2364\":\"PACS1\",\"2365\":\"MPRIP\",\"2366\":\"RAB11FIP1\",\"2367\":\"DNMBP\",\"2368\":\"HACD2\",\"2369\":\"GIGYF2\",\"2370\":\"CD109\",\"2371\":\"HSDL2\",\"2372\":\"KYAT3\",\"2373\":\"NFXL1\",\"2374\":\"QSOX2\",\"2375\":\"SRCAP\",\"2376\":\"C1orf122\",\"2377\":\"TMTC3\",\"2378\":\"VPS13C\",\"2379\":\"RAPH1\",\"2380\":\"IKBIP\",\"2381\":\"IKBIP\",\"2382\":\"H3C15\\/H3C14\\/H3C13\",\"2383\":\"LARP4\",\"2384\":\"RPS27L\",\"2385\":\"MTSS2\",\"2386\":\"SND1\",\"2387\":\"MARK2\",\"2388\":\"COX15\",\"2389\":\"DDX46\",\"2390\":\"TRMT10C\",\"2391\":\"BZW1\",\"2392\":\"LRRC8D\",\"2393\":\"DHX30\",\"2394\":\"EIF3M\",\"2395\":\"MEPCE\",\"2396\":\"RRAGA\",\"2397\":\"CYFIP1\",\"2398\":\"NDUFAF7\",\"2399\":\"COPS6\",\"2400\":\"LPCAT2\",\"2401\":\"EPM2AIP1\",\"2402\":\"TAOK1\",\"2403\":\"FASTKD5\",\"2404\":\"MOB1B;MOB1A\",\"2405\":\"CHMP1B\",\"2406\":\"HS2ST1\",\"2407\":\"NIPA1\",\"2408\":\"PHF5A\",\"2409\":\"ERMP1\",\"2410\":\"TRMT1L\",\"2411\":\"ZC3HAV1\",\"2412\":\"MRPL21\",\"2413\":\"EFL1\",\"2414\":\"NUP54\",\"2415\":\"ATG9A\",\"2416\":\"POGZ\",\"2417\":\"NUFIP2\",\"2418\":\"MAVS\",\"2419\":\"CLASP1\",\"2420\":\"DHX29\",\"2421\":\"HAUS6\",\"2422\":\"POGLUT3\",\"2423\":\"HDGFL2\",\"2424\":\"DCXR\",\"2425\":\"BRAP\",\"2426\":\"GOLGA7\",\"2427\":\"WAPL\",\"2428\":\"IRF2BP2\",\"2429\":\"SRGAP1\",\"2430\":\"RBBP6\",\"2431\":\"HUWE1\",\"2432\":\"YTHDF3\",\"2433\":\"TAF8\",\"2434\":\"MRPL55\",\"2435\":\"TMED4\",\"2436\":\"MRPL10\",\"2437\":\"CMC1\",\"2438\":\"GALNT7\",\"2439\":\"PHLDB2\",\"2440\":\"ADGRG6\",\"2441\":\"GLRX5\",\"2442\":\"PIP4P1\",\"2443\":\"MYPN\",\"2444\":\"PEG10\",\"2445\":\"SETD3\",\"2446\":\"ACOT1\",\"2447\":\"NOP9\",\"2448\":\"PABPN1\",\"2449\":\"PBRM1\",\"2450\":\"MTDH\",\"2451\":\"ZNF598\",\"2452\":\"GPAT4\",\"2453\":\"RTN4RL2\",\"2454\":\"KTN1\",\"2455\":\"NLRX1\",\"2456\":\"PHLDB1\",\"2457\":\"NAA40\",\"2458\":\"NT5DC3\",\"2459\":\"TRABD2A\",\"2460\":\"LUZP1\",\"2461\":\"ALYREF\",\"2462\":\"GPR180\",\"2463\":\"ZC3H18\",\"2464\":\"CAND1\",\"2465\":\"RETREG3\",\"2466\":\"HOOK3\",\"2467\":\"COMTD1\",\"2468\":\"TSPYL5\",\"2469\":\"SGMS1\",\"2470\":\"NLRP13\",\"2471\":\"THOC6\",\"2472\":\"METTL16\",\"2473\":\"PARG\",\"2474\":\"PPFIBP1\",\"2475\":\"BPHL\",\"2476\":\"LONP2\",\"2477\":\"OSTM1\",\"2478\":\"CHD1L\",\"2479\":\"CCDC25\",\"2480\":\"PROSER2\",\"2481\":\"RPS19BP1\",\"2482\":\"LSR\",\"2483\":\"CARM1\",\"2484\":\"NCAPG2\",\"2485\":\"ANKLE2\",\"2486\":\"DDX42\",\"2487\":\"TICAM2;TMED7\",\"2488\":\"SPATS2\",\"2489\":\"VRK2\",\"2490\":\"NDUFA11\",\"2491\":\"DNAAF5\",\"2492\":\"PTRH1\",\"2493\":\"STX12\",\"2494\":\"CPNE8\",\"2495\":\"MIB1\",\"2496\":\"DCP2\",\"2497\":\"IRF2BP1\",\"2498\":\"ERC1\",\"2499\":\"H2AC21\",\"2500\":\"RIOX2\",\"2501\":\"ZDHHC17\",\"2502\":\"TRAPPC5\",\"2503\":\"TMEM126B\",\"2504\":\"PLD3\",\"2505\":\"ERI1\",\"2506\":\"LIX1L\",\"2507\":\"AHNAK2\",\"2508\":\"P3H2\",\"2509\":\"CCDC50\",\"2510\":\"MCAT\",\"2511\":\"MISP\",\"2512\":\"WDR75\",\"2513\":\"MFN1\",\"2514\":\"SLC44A2\",\"2515\":\"ITPRIP\",\"2516\":\"WDFY1\",\"2517\":\"MAP7D3\",\"2518\":\"GCC2\",\"2519\":\"HSCB\",\"2520\":\"ZC3H7A\",\"2521\":\"PHF6\",\"2522\":\"LRRC8A\",\"2523\":\"CHERP\",\"2524\":\"ANKHD1\",\"2525\":\"SUGP2\",\"2526\":\"CCAR1\",\"2527\":\"DNAJC10\",\"2528\":\"NELFCD\",\"2529\":\"RHOT2\",\"2530\":\"RHOT1\",\"2531\":\"MRPL41\",\"2532\":\"RBM12B\",\"2533\":\"SLC35F2\",\"2534\":\"RPAP2\",\"2535\":\"PNPLA6\",\"2536\":\"SMC5\",\"2537\":\"DDX60\",\"2538\":\"DHX37\",\"2539\":\"RAVER1\",\"2540\":\"FTSJ3\",\"2541\":\"TMEM192\",\"2542\":\"SRRM1\",\"2543\":\"SMAP1\",\"2544\":\"SUPV3L1\",\"2545\":\"EXOC8\",\"2546\":\"C10orf67\",\"2547\":\"THNSL1\",\"2548\":\"KIAA2013\",\"2549\":\"MICU2\",\"2550\":\"ELMOD2\",\"2551\":\"KIAA0319L\",\"2552\":\"XRN1\",\"2553\":\"PELP1\",\"2554\":\"ABI1\",\"2555\":\"ADGRG2\",\"2556\":\"RDH10\",\"2557\":\"VKORC1L1\",\"2558\":\"SPART\",\"2559\":\"RPTOR\",\"2560\":\"CNPY4\",\"2561\":\"CCAR2\",\"2562\":\"NDUFAF2\",\"2563\":\"VPS52\",\"2564\":\"NUP93\",\"2565\":\"CMTR1\",\"2566\":\"LRRC47\",\"2567\":\"ARMC10\",\"2568\":\"GHDC\",\"2569\":\"ABHD12\",\"2570\":\"TMEM256\",\"2571\":\"PIAS4\",\"2572\":\"GPD1L\",\"2573\":\"SLC35F6\",\"2574\":\"SLC43A2\",\"2575\":\"ARHGAP18\",\"2576\":\"ASCC3\",\"2577\":\"EHBP1L1\",\"2578\":\"PLCD3\",\"2579\":\"STAG2\",\"2580\":\"SYNPO\",\"2581\":\"PNKD\",\"2582\":\"PNKD\",\"2583\":\"MINK1\",\"2584\":\"TOMM5\",\"2585\":\"ZADH2\",\"2586\":\"CHCHD4\",\"2587\":\"MMGT1\",\"2588\":\"RAB42\",\"2589\":\"OGFOD1\",\"2590\":\"AFAP1\",\"2591\":\"CERS5\",\"2592\":\"SRBD1\",\"2593\":\"SMIM20\",\"2594\":\"ARRDC1\",\"2595\":\"DHRSX\",\"2596\":\"CISD2\",\"2597\":\"RPP25L\",\"2598\":\"JAGN1\",\"2599\":\"MRPL50\",\"2600\":\"CPSF7\",\"2601\":\"ARFGAP2\",\"2602\":\"KRTCAP2\",\"2603\":\"OTUD6B\",\"2604\":\"METTL13\",\"2605\":\"ARFGAP1\",\"2606\":\"CDKN2A\",\"2607\":\"EMC1\",\"2608\":\"PAF1\",\"2609\":\"CGAS\",\"2610\":\"ENAH\",\"2611\":\"MRPL43\",\"2612\":\"SYT2\",\"2613\":\"ASCC1\",\"2614\":\"LRRC57\",\"2615\":\"PRPF38A\",\"2616\":\"MLKL\",\"2617\":\"GATD1\",\"2618\":\"ATP11C\",\"2619\":\"SPATA5\",\"2620\":\"SLC43A3\",\"2621\":\"XXYLT1\",\"2622\":\"GOLM1\",\"2623\":\"COLGALT1\",\"2624\":\"SUMF2\",\"2625\":\"SUMF1\",\"2626\":\"POGLUT1\",\"2627\":\"UBAC2\",\"2628\":\"TMEM87A\",\"2629\":\"RDH13\",\"2630\":\"PCSK9\",\"2631\":\"HSD17B11\",\"2632\":\"TXNDC5\",\"2633\":\"ATAD1\",\"2634\":\"UXS1\",\"2635\":\"RNF149\",\"2636\":\"SERBP1\",\"2637\":\"SERBP1\",\"2638\":\"LEMD2\",\"2639\":\"NOA1\",\"2640\":\"NECAP1\",\"2641\":\"FAM98A\",\"2642\":\"DAGLB\",\"2643\":\"CHST14\",\"2644\":\"GALNT6\",\"2645\":\"NAXE\",\"2646\":\"SMG8\",\"2647\":\"RNF214\",\"2648\":\"LSM14A\",\"2649\":\"CCNY\",\"2650\":\"MAPK1IP1L\",\"2651\":\"NPEPL1\",\"2652\":\"TNRC6A\",\"2653\":\"DIPK2A\",\"2654\":\"CNNM3\",\"2655\":\"ABCF1\",\"2656\":\"MCU\",\"2657\":\"PIK3C3\",\"2658\":\"SRFBP1\",\"2659\":\"NGDN\",\"2660\":\"SLC30A7\",\"2661\":\"NAV1\",\"2662\":\"PPHLN1\",\"2663\":\"LPCAT1\",\"2664\":\"SYNE1\",\"2665\":\"NUP43\",\"2666\":\"NUP37\",\"2667\":\"NUP35\",\"2668\":\"GPRC5A\",\"2669\":\"TOR1AIP2\",\"2670\":\"CMAS\",\"2671\":\"ATL2\",\"2672\":\"MOSPD2\",\"2673\":\"PLBD2\",\"2674\":\"DDX55\",\"2675\":\"NEDD1\",\"2676\":\"MCFD2\",\"2677\":\"THOC2\",\"2678\":\"WDR36\",\"2679\":\"COQ8A\",\"2680\":\"GRPEL2\",\"2681\":\"VANGL1\",\"2682\":\"SLC30A5\",\"2683\":\"GADD45GIP1\",\"2684\":\"WDR48\",\"2685\":\"EXOC6\",\"2686\":\"MPLKIP\",\"2687\":\"SMARCC2\",\"2688\":\"NPLOC4\",\"2689\":\"SLC35B2\",\"2690\":\"PUM2\",\"2691\":\"GOLGA5\",\"2692\":\"KLHDC4\",\"2693\":\"ZCRB1\",\"2694\":\"TMEM167A\",\"2695\":\"CFAP251\",\"2696\":\"RDH11\",\"2697\":\"MRPL30\",\"2698\":\"STT3B\",\"2699\":\"PNPT1\",\"2700\":\"SPPL2A\",\"2701\":\"HM13\",\"2702\":\"CD99L2\",\"2703\":\"GPT2\",\"2704\":\"DTX3L\",\"2705\":\"DDX54\",\"2706\":\"DDX54\",\"2707\":\"BLOC1S5\",\"2708\":\"DLG5\",\"2709\":\"BRIX1\",\"2710\":\"DTD1\",\"2711\":\"UTP15\",\"2712\":\"GPX8\",\"2713\":\"NUP210\",\"2714\":\"GEMIN5\",\"2715\":\"USP33\",\"2716\":\"ZNF384\",\"2717\":\"WIPF2\",\"2718\":\"NOC3L\",\"2719\":\"SCARB1\",\"2720\":\"SCFD2\",\"2721\":\"ZC3H15\",\"2722\":\"PPIL4\",\"2723\":\"GTF3C2\",\"2724\":\"PHF10\",\"2725\":\"PPP1R13L\",\"2726\":\"TMEM263\",\"2727\":\"HDAC7\",\"2728\":\"PTPMT1\",\"2729\":\"NUP133\",\"2730\":\"PDCD6IP\",\"2731\":\"CACTIN\",\"2732\":\"BRK1\",\"2733\":\"THEM6\",\"2734\":\"MITD1\",\"2735\":\"CHTF18\",\"2736\":\"DCAKD\",\"2737\":\"SNRNP27\",\"2738\":\"TFB1M\",\"2739\":\"STAG1\",\"2740\":\"SCFD1\",\"2741\":\"TRAPPC12\",\"2742\":\"HNRNPLL\",\"2743\":\"C4orf3\",\"2744\":\"FAR1\",\"2745\":\"UBLCP1\",\"2746\":\"PCNP\",\"2747\":\"DNAJA4\",\"2748\":\"SPRYD4\",\"2749\":\"MAIP1\",\"2750\":\"TRUB1\",\"2751\":\"LMO7\",\"2752\":\"SLC44A1\",\"2753\":\"CKAP2\",\"2754\":\"ATXN2L\",\"2755\":\"PHIP\",\"2756\":\"RTN4IP1\",\"2757\":\"PRPF31\",\"2758\":\"NELFB\",\"2759\":\"PALLD\",\"2760\":\"SREK1\",\"2761\":\"GEMIN6\",\"2762\":\"PSPC1\",\"2763\":\"SYNE2\",\"2764\":\"GATAD2B\",\"2765\":\"DNAJC9\",\"2766\":\"BRI3BP\",\"2767\":\"CTNNBL1\",\"2768\":\"AHCTF1\",\"2769\":\"TTN\",\"2770\":\"OVCA2\",\"2771\":\"DDX1\",\"2772\":\"SLC39A7\",\"2773\":\"HSD17B8\",\"2774\":\"PIEZO1\",\"2775\":\"FAM3C\",\"2776\":\"H1-10\",\"2777\":\"CCT6B\",\"2778\":\"SLC7A6\",\"2779\":\"GBF1\",\"2780\":\"SMG7\",\"2781\":\"NCSTN\",\"2782\":\"TM9SF4\",\"2783\":\"MRPS27\",\"2784\":\"AP3S1\",\"2785\":\"UBXN4\",\"2786\":\"PHF3\",\"2787\":\"NDRG1\",\"2788\":\"HSPH1\",\"2789\":\"SEPTIN8\",\"2790\":\"CNOT9\",\"2791\":\"LPGAT1\",\"2792\":\"TBC1D5\",\"2793\":\"MYO18A\",\"2794\":\"LARP4B\",\"2795\":\"GCN1\",\"2796\":\"DHX38\",\"2797\":\"NUP205\",\"2798\":\"PXDN\",\"2799\":\"PIGK\",\"2800\":\"MRPS31\",\"2801\":\"AKAP1\",\"2802\":\"ALG3\",\"2803\":\"ANP32B\",\"2804\":\"NECTIN2\",\"2805\":\"PRCC\",\"2806\":\"TFG\",\"2807\":\"HTRA1\",\"2808\":\"ARPC1A\",\"2809\":\"HDAC2\",\"2810\":\"STAM\",\"2811\":\"DPF2\",\"2812\":\"P3H4\",\"2813\":\"SYMPK\",\"2814\":\"TAF15\",\"2815\":\"GOLGA1\",\"2816\":\"GGH\",\"2817\":\"CORO2A\",\"2818\":\"HAS1\",\"2819\":\"DDX17\",\"2820\":\"RAD50\",\"2821\":\"CELF1\",\"2822\":\"ABCC2\",\"2823\":\"UFD1\",\"2824\":\"GLG1\",\"2825\":\"UPF1\",\"2826\":\"COPS5\",\"2827\":\"GPKOW\",\"2828\":\"SMARCC1\",\"2829\":\"RAB8B\",\"2830\":\"KHSRP\",\"2831\":\"GCDH\",\"2832\":\"TNPO1\",\"2833\":\"ARHGEF2\",\"2834\":\"EMG1\",\"2835\":\"USP9X\",\"2836\":\"USP7\",\"2837\":\"ATP6V0A1\",\"2838\":\"LPP\",\"2839\":\"RBPMS\",\"2840\":\"MED12\",\"2841\":\"PTP4A1\",\"2842\":\"SCAMP4\",\"2843\":\"SMARCE1\",\"2844\":\"CAVIN3\",\"2845\":\"MYDGF\",\"2846\":\"MAL2\",\"2847\":\"YIPF5\",\"2848\":\"PIGT\",\"2849\":\"IGSF8\",\"2850\":\"TOP1MT\",\"2851\":\"RPL36AL\",\"2852\":\"ZNF622\",\"2853\":\"NCLN\",\"2854\":\"ERGIC1\",\"2855\":\"UTP4\",\"2856\":\"TBRG4\",\"2857\":\"MTARC2\",\"2858\":\"FAM162A\",\"2859\":\"CCDC47\",\"2860\":\"MRPL24\",\"2861\":\"SYAP1\",\"2862\":\"TMEM230\",\"2863\":\"EXOC4\",\"2864\":\"MAGOHB\",\"2865\":\"RFT1\",\"2866\":\"ISOC2\",\"2867\":\"FERMT2\",\"2868\":\"FUBP1\",\"2869\":\"FUBP1\",\"2870\":\"TTC17\",\"2871\":\"LRRC59\",\"2872\":\"VTI1A\",\"2873\":\"MCUR1\",\"2874\":\"VPS33A\",\"2875\":\"FKBP10\",\"2876\":\"RAD51AP1\",\"2877\":\"EXOSC8\",\"2878\":\"TOMM6\",\"2879\":\"SH3KBP1\",\"2880\":\"SLCO4A1\",\"2881\":\"PINX1\",\"2882\":\"ARL8A\",\"2883\":\"COA7\",\"2884\":\"TAMM41\",\"2885\":\"FAM136A\",\"2886\":\"EFHD2\",\"2887\":\"PYCR2\",\"2888\":\"PPP1R14B\",\"2889\":\"NSUN4\",\"2890\":\"ACSF2\",\"2891\":\"FLYWCH2\",\"2892\":\"GRAMD1A\",\"2893\":\"FAF2\",\"2894\":\"CCDC124\",\"2895\":\"AP2M1\",\"2896\":\"TUBGCP3\",\"2897\":\"RCN3\",\"2898\":\"NMD3\",\"2899\":\"DNAJC19\",\"2900\":\"RMDN1\",\"2901\":\"CMBL\",\"2902\":\"MSI2\",\"2903\":\"MSI2\",\"2904\":\"SNRNP40\",\"2905\":\"MRPL38\",\"2906\":\"ERLEC1\",\"2907\":\"MRRF\",\"2908\":\"MTERF3\",\"2909\":\"RBMXL1\",\"2910\":\"OMA1\",\"2911\":\"YIPF6\",\"2912\":\"SEH1L\",\"2913\":\"MALSU1\",\"2914\":\"THAP11\",\"2915\":\"GNPNAT1\",\"2916\":\"MRPL53\",\"2917\":\"MOCOS\",\"2918\":\"DAZAP1\",\"2919\":\"CCDC51\",\"2920\":\"MFSD3\",\"2921\":\"RRP36\",\"2922\":\"RBM33\",\"2923\":\"DTNBP1\",\"2924\":\"DNAJA3\",\"2925\":\"DNAJA3\",\"2926\":\"TMA16\",\"2927\":\"MVB12A\",\"2928\":\"PTCD3\",\"2929\":\"MMAB\",\"2930\":\"EDC3\",\"2931\":\"DYNLL2\",\"2932\":\"S100A16\",\"2933\":\"SIPA1\",\"2934\":\"THOC1\",\"2935\":\"OTUB1\",\"2936\":\"HMCES\",\"2937\":\"CHMP6\",\"2938\":\"IMP4\",\"2939\":\"CERS2\",\"2940\":\"DUS3L\",\"2941\":\"MRPL48\",\"2942\":\"VMP1\",\"2943\":\"AURKB\",\"2944\":\"DMAC1\",\"2945\":\"RNF185\",\"2946\":\"DCUN1D1\",\"2947\":\"SMARCD1\",\"2948\":\"TOE1\",\"2949\":\"DDX27\",\"2950\":\"SNF8\",\"2951\":\"ZC3HAV1L\",\"2952\":\"PDLIM5\",\"2953\":\"ERO1A\",\"2954\":\"GRAMD2B\",\"2955\":\"REEP6\",\"2956\":\"PGAM5\",\"2957\":\"TMEM41A\",\"2958\":\"DDRGK1\",\"2959\":\"DHTKD1\",\"2960\":\"FUBP3\",\"2961\":\"RBM17\",\"2962\":\"COX14\",\"2963\":\"RCC1L\",\"2964\":\"NARS2\",\"2965\":\"SUCLG2\",\"2966\":\"LRCH3\",\"2967\":\"HPDL\",\"2968\":\"SEC22A\",\"2969\":\"ATP5MK\",\"2970\":\"PAWR\",\"2971\":\"THOC3\",\"2972\":\"ITCH\",\"2973\":\"TXNDC15\",\"2974\":\"KIRREL1\",\"2975\":\"CDK5RAP3\",\"2976\":\"VPS39\",\"2977\":\"VPS50\",\"2978\":\"ELMO2\",\"2979\":\"TMX3\",\"2980\":\"BTF3L4\",\"2981\":\"SLC35E1\",\"2982\":\"CLPTM1L\",\"2983\":\"PBK\",\"2984\":\"DNAJC1\",\"2985\":\"SCYL1\",\"2986\":\"EXOC2\",\"2987\":\"CNDP2\",\"2988\":\"ZFR\",\"2989\":\"SNX27\",\"2990\":\"DHRS1\",\"2991\":\"DNAJC30\",\"2992\":\"CARD19\",\"2993\":\"PRRC1\",\"2994\":\"TLCD4\",\"2995\":\"CCDC43\",\"2996\":\"DNAAF10\",\"2997\":\"MBOAT7\",\"2998\":\"DOCK7\",\"2999\":\"ZMAT2\",\"3000\":\"FAM210A\",\"3001\":\"SLC46A1\",\"3002\":\"NSUN5\",\"3003\":\"RPRD1A\",\"3004\":\"AGAP3\",\"3005\":\"IPO9\",\"3006\":\"MIA2\",\"3007\":\"RBM14\",\"3008\":\"SORCS2\",\"3009\":\"QKI\",\"3010\":\"PUS7\",\"3011\":\"TRNT1\",\"3012\":\"SMG1\",\"3013\":\"TMEM237\",\"3014\":\"PPP1R10\",\"3015\":\"SLC38A2\",\"3016\":\"FYTTD1\",\"3017\":\"TEFM\",\"3018\":\"VPS35\",\"3019\":\"PURB\",\"3020\":\"SPAG5\",\"3021\":\"PANX1\",\"3022\":\"NACC1\",\"3023\":\"VPS13A\",\"3024\":\"MED15\",\"3025\":\"GFM1\",\"3026\":\"ERGIC2\",\"3027\":\"NUDCD1\",\"3028\":\"ERBIN\",\"3029\":\"TUBGCP6\",\"3030\":\"PIGS\",\"3031\":\"CLCC1\",\"3032\":\"MYADM\",\"3033\":\"SRPK1\",\"3034\":\"KCTD15\",\"3035\":\"STRBP\",\"3036\":\"TMEM209\",\"3037\":\"CYP2S1\",\"3038\":\"SIN3A\",\"3039\":\"OSBPL9\",\"3040\":\"RBM15\",\"3041\":\"MMS19\",\"3042\":\"UHRF1\",\"3043\":\"NIBAN2\",\"3044\":\"YME1L1\",\"3045\":\"RMDN3\",\"3046\":\"MYCBP\",\"3047\":\"PSMB7\",\"3048\":\"CNN2\",\"3049\":\"SEC62\",\"3050\":\"PHOX2B\",\"3051\":\"CDC5L\",\"3052\":\"PSMD1\",\"3053\":\"SDF2\",\"3054\":\"PFDN5\",\"3055\":\"RNF2\",\"3056\":\"PARK7\",\"3057\":\"NEU1\",\"3058\":\"SORT1\",\"3059\":\"VAT1\",\"3060\":\"LGMN\",\"3061\":\"DNAJC2\",\"3062\":\"MPHOSPH8\",\"3063\":\"NUP88\",\"3064\":\"PKP4\",\"3065\":\"PIK3R4\",\"3066\":\"SERPINI1\",\"3067\":\"POP1\",\"3068\":\"S100A13\",\"3069\":\"SCAF11\",\"3070\":\"TIMM17A\",\"3071\":\"TSNAX\",\"3072\":\"EIF3C\",\"3073\":\"TTC1\",\"3074\":\"DNAJC7\",\"3075\":\"C12orf57\",\"3076\":\"PHB2\",\"3077\":\"COPS8\",\"3078\":\"SDHC\",\"3079\":\"CHP1\",\"3080\":\"KIF2C\",\"3081\":\"ATXN2\",\"3082\":\"HSD17B10\",\"3083\":\"COL12A1\",\"3084\":\"SIGMAR1\",\"3085\":\"HNRNPAB\",\"3086\":\"LITAF\",\"3087\":\"NAP1L4\",\"3088\":\"MGST2\",\"3089\":\"CDC6\",\"3090\":\"NAPG\",\"3091\":\"PIP5K1A\",\"3092\":\"TXN2\",\"3093\":\"DMAC2L\",\"3094\":\"MIPEP\",\"3095\":\"ACO2\",\"3096\":\"TM9SF2\",\"3097\":\"SLC29A1\",\"3098\":\"TSG101\",\"3099\":\"CCT7\",\"3100\":\"EBNA1BP2\",\"3101\":\"PRMT1\",\"3102\":\"BAG1\",\"3103\":\"RNF5\",\"3104\":\"AGPAT1\",\"3105\":\"PKP2\",\"3106\":\"SH3GL1\",\"3107\":\"SEMA3C\",\"3108\":\"VRK1\",\"3109\":\"AKAP9\",\"3110\":\"APOL4\",\"3111\":\"NIPSNAP1\",\"3112\":\"NCAPG\",\"3113\":\"ARPC5L\",\"3114\":\"MICU1\",\"3115\":\"NABP2\",\"3116\":\"ZFYVE21\",\"3117\":\"DDX50\",\"3118\":\"ELAC2\",\"3119\":\"TRIR\",\"3120\":\"GRWD1\",\"3121\":\"MACROD1\",\"3122\":\"TCF25\",\"3123\":\"CMSS1\",\"3124\":\"ECSIT\",\"3125\":\"WDR77\",\"3126\":\"CYBC1\",\"3127\":\"VKORC1\",\"3128\":\"MRPL57\",\"3129\":\"KXD1\",\"3130\":\"TUBA1C\",\"3131\":\"SELENOS\",\"3132\":\"APOL2\",\"3133\":\"MYBBP1A\",\"3134\":\"AIF1L\",\"3135\":\"MGME1\",\"3136\":\"GORASP1\",\"3137\":\"CORO1B\",\"3138\":\"TXNDC17\",\"3139\":\"VPS25\",\"3140\":\"MRPL45\",\"3141\":\"C7orf50\",\"3142\":\"NUDT16L1\",\"3143\":\"SDF4\",\"3144\":\"PYM1\",\"3145\":\"PYM1\",\"3146\":\"CHCHD6\",\"3147\":\"AIFM2\",\"3148\":\"ADPGK\",\"3149\":\"RIOK1\",\"3150\":\"UQCC2\",\"3151\":\"LLPH\",\"3152\":\"PELO\",\"3153\":\"GINS3\",\"3154\":\"TRIM56\",\"3155\":\"ERP44\",\"3156\":\"NTPCR\",\"3157\":\"TACO1\",\"3158\":\"TUBGCP2\",\"3159\":\"C17orf80\",\"3160\":\"ESYT1\",\"3161\":\"YIPF4\",\"3162\":\"DESI2\",\"3163\":\"CNPY3\",\"3164\":\"MTG1\",\"3165\":\"INPP5K\",\"3166\":\"NDFIP1\",\"3167\":\"COPS4\",\"3168\":\"DIDO1\",\"3169\":\"RBM42\",\"3170\":\"DCTN5\",\"3171\":\"DCUN1D5\",\"3172\":\"ANP32E\",\"3173\":\"LRRC1\",\"3174\":\"PI4K2A\",\"3175\":\"TMEM43\",\"3176\":\"TBCD\",\"3177\":\"NDC1\",\"3178\":\"FUCA2\",\"3179\":\"DHRS4\",\"3180\":\"LMF2\",\"3181\":\"NDUFAF3\",\"3182\":\"MMTAG2\",\"3183\":\"TMEM70\",\"3184\":\"ISCA1\",\"3185\":\"TUBB6\",\"3186\":\"HNRNPUL1\",\"3187\":\"PDCD10\",\"3188\":\"G6PC3\",\"3189\":\"DERL1\",\"3190\":\"HTATIP2\",\"3191\":\"DDX23\",\"3192\":\"APOO\",\"3193\":\"MCRIP2\",\"3194\":\"RAB5IF\",\"3195\":\"TRAF4\",\"3196\":\"ABHD6\",\"3197\":\"WDR18\",\"3198\":\"VAMP8\",\"3199\":\"EMC6\",\"3200\":\"NTMT1\",\"3201\":\"MLST8\",\"3202\":\"TMEM109\",\"3203\":\"PBDC1\",\"3204\":\"KIFC3\",\"3205\":\"PTDSS2\",\"3206\":\"NOC4L\",\"3207\":\"UTP14A\",\"3208\":\"ALG8\",\"3209\":\"TMED9\",\"3210\":\"TMEM147\",\"3211\":\"NUP58\",\"3212\":\"GNL3\",\"3213\":\"SPATA5L1\",\"3214\":\"TMUB1\",\"3215\":\"TIMM21\",\"3216\":\"KIFC1\",\"3217\":\"NUP85\",\"3218\":\"ELOVL1\",\"3219\":\"HIGD2A\",\"3220\":\"NUDT9\",\"3221\":\"TARS2\",\"3222\":\"ACAT2\",\"3223\":\"RBM4\",\"3224\":\"FUNDC2\",\"3225\":\"SF3B5\",\"3226\":\"SFXN3\",\"3227\":\"CHID1\",\"3228\":\"SLC4A1AP\",\"3229\":\"SSBP3\",\"3230\":\"SYCP2\",\"3231\":\"LSM14B\",\"3232\":\"HINT2\",\"3233\":\"SGPP1\",\"3234\":\"LGR4\",\"3235\":\"OSBPL11\",\"3236\":\"OSBPL10\",\"3237\":\"RAB11FIP5\",\"3238\":\"C1QTNF6\",\"3239\":\"TMEM120A\",\"3240\":\"NAA15\",\"3241\":\"BCL2L13\",\"3242\":\"SRRT\",\"3243\":\"QTRT1\",\"3244\":\"AP1M1\",\"3245\":\"NUSAP1\",\"3246\":\"CACNG6\",\"3247\":\"HDHD5\",\"3248\":\"MAK16\",\"3249\":\"RTF2\",\"3250\":\"CHMP4A\",\"3251\":\"EIF2A\",\"3252\":\"CADM1\",\"3253\":\"POLDIP3\",\"3254\":\"KIAA1671\",\"3255\":\"MRPL32\",\"3256\":\"MRPL20\",\"3257\":\"MRPL13\",\"3258\":\"MRPL9\",\"3259\":\"MRPL4\",\"3260\":\"MRPL1\",\"3261\":\"NIFK\",\"3262\":\"YTHDF1\",\"3263\":\"MRPS26\",\"3264\":\"NLN\",\"3265\":\"MRPL37\",\"3266\":\"GTPBP4\",\"3267\":\"OSBPL8\",\"3268\":\"RAB34\",\"3269\":\"WDR11\",\"3270\":\"UPF3B\",\"3271\":\"CRNKL1\",\"3272\":\"NACA4P\",\"3273\":\"TBL1XR1\",\"3274\":\"UBL5\",\"3275\":\"EDEM3\",\"3276\":\"UCK2\",\"3277\":\"API5\",\"3278\":\"API5\",\"3279\":\"DPY30\",\"3280\":\"UNK\",\"3281\":\"ZDHHC5\",\"3282\":\"TNKS1BP1\",\"3283\":\"SELENOI\",\"3284\":\"XPO4\",\"3285\":\"LNPK\",\"3286\":\"WDR12\",\"3287\":\"YIPF3\",\"3288\":\"C20orf27\",\"3289\":\"REXO4\",\"3290\":\"DDX24\",\"3291\":\"WDR61\",\"3292\":\"SLIRP\",\"3293\":\"CCDC90B\",\"3294\":\"EGLN1\",\"3295\":\"PEG3\",\"3296\":\"PSME3IP1\",\"3297\":\"MFF\",\"3298\":\"NAA50\",\"3299\":\"UBA5\",\"3300\":\"MKRN2\",\"3301\":\"TMEM126A\",\"3302\":\"PAIP1\",\"3303\":\"CLPB\",\"3304\":\"LSG1\",\"3305\":\"FAM107B\",\"3306\":\"NAT10\",\"3307\":\"COMMD4\",\"3308\":\"KLC2\",\"3309\":\"ILKAP\",\"3310\":\"XRN2\",\"3311\":\"TOLLIP\",\"3312\":\"NSRP1\",\"3313\":\"RACGAP1\",\"3314\":\"PARP12\",\"3315\":\"NT5C3A\",\"3316\":\"QRSL1\",\"3317\":\"DDX47\",\"3318\":\"MAGT1\",\"3319\":\"RAB1B\",\"3320\":\"MRPL18\",\"3321\":\"TSPYL1\",\"3322\":\"LMAN2L\",\"3323\":\"SMG9\",\"3324\":\"FAM234A\",\"3325\":\"SIL1\",\"3326\":\"NUCKS1\",\"3327\":\"TMX4\",\"3328\":\"ASCC2\",\"3329\":\"ISCU\",\"3330\":\"EHD4\",\"3331\":\"VPS16\",\"3332\":\"VPS11\",\"3333\":\"SH3BGRL3\",\"3334\":\"SLC25A32\",\"3335\":\"TRIOBP\",\"3336\":\"PPIL3\",\"3337\":\"SLC38A1\",\"3338\":\"TAOK3\",\"3339\":\"RAB3GAP2\",\"3340\":\"ADNP\",\"3341\":\"DHX36\",\"3342\":\"PPA2\",\"3343\":\"SPNS1\",\"3344\":\"MRPL46\",\"3345\":\"PNN\",\"3346\":\"TMEM245\",\"3347\":\"GGNBP2\",\"3348\":\"KCTD10\",\"3349\":\"DPAGT1\",\"3350\":\"GHITM\",\"3351\":\"BOLA2\\/BOLA2B\",\"3352\":\"TMX1\",\"3353\":\"NELFA\",\"3354\":\"ACBD3\",\"3355\":\"CDC42EP4\",\"3356\":\"UNC45A\",\"3357\":\"DNAJC5\",\"3358\":\"CHMP4B\",\"3359\":\"RWDD1\",\"3360\":\"POFUT1\",\"3361\":\"PIGU\",\"3362\":\"WNK1\",\"3363\":\"RNPEP\",\"3364\":\"GOLPH3L\",\"3365\":\"GOLPH3\",\"3366\":\"SMOC1\",\"3367\":\"EPB41L1\",\"3368\":\"EPB41L1\",\"3369\":\"FAM83D\",\"3370\":\"TRABD\",\"3371\":\"SENP3\",\"3372\":\"EHD1\",\"3373\":\"ESF1\",\"3374\":\"ALG2\",\"3375\":\"ACTL8\",\"3376\":\"HEATR1\",\"3377\":\"TFB2M\",\"3378\":\"CIAO2A\",\"3379\":\"CLMP\",\"3380\":\"HAUS4\",\"3381\":\"CCDC134\",\"3382\":\"CCDC86\",\"3383\":\"OPA3\",\"3384\":\"NOL6\",\"3385\":\"YTHDC2\",\"3386\":\"EPS8L2\",\"3387\":\"ESRP2\",\"3388\":\"RPAP3\",\"3389\":\"LDAH\",\"3390\":\"ANTXR1\",\"3391\":\"RNF167\",\"3392\":\"DCTPP1\",\"3393\":\"SH2D4A\",\"3394\":\"RPF2\",\"3395\":\"DOCK5\",\"3396\":\"TDRD3\",\"3397\":\"C8orf33\",\"3398\":\"ATP13A3\",\"3399\":\"SCAF1\",\"3400\":\"PTGES2\",\"3401\":\"PHAX\",\"3402\":\"GEMIN7\",\"3403\":\"ACAD9\",\"3404\":\"NT5DC2\",\"3405\":\"NOL11\",\"3406\":\"DDX31\",\"3407\":\"METTL7A\",\"3408\":\"ECT2\",\"3409\":\"ANKZF1\",\"3410\":\"GORASP2\",\"3411\":\"JPT2\",\"3412\":\"SLC25A22\",\"3413\":\"CNOT10\",\"3414\":\"LRRC40\",\"3415\":\"EHMT1\",\"3416\":\"SFXN1\",\"3417\":\"VIPAS39\",\"3418\":\"COG4\",\"3419\":\"VPS37B\",\"3420\":\"MRPL44\",\"3421\":\"L2HGDH\",\"3422\":\"ELP3\",\"3423\":\"RPF1\",\"3424\":\"POLR1B\",\"3425\":\"CARS2\",\"3426\":\"NMNAT1\",\"3427\":\"C17orf75\",\"3428\":\"UPF2\",\"3429\":\"GNB4\",\"3430\":\"XPO5\",\"3431\":\"GRPEL1\",\"3432\":\"BCL2L12\",\"3433\":\"CACYBP\",\"3434\":\"RRAGC;RRAGD\",\"3435\":\"RHOF\",\"3436\":\"PDF\",\"3437\":\"RDH14\",\"3438\":\"TNS1\",\"3439\":\"TMEM165\",\"3440\":\"SLC25A19\",\"3441\":\"EML4\",\"3442\":\"MRM3\",\"3443\":\"GLOD4\",\"3444\":\"CBX8\",\"3445\":\"MCCC2\",\"3446\":\"MOV10\",\"3447\":\"CHD8\",\"3448\":\"EPB41L5\",\"3449\":\"SDF2L1\",\"3450\":\"XAB2\",\"3451\":\"CELSR2\",\"3452\":\"PREB\",\"3453\":\"S100A14\",\"3454\":\"ATP13A1\",\"3455\":\"MRPL47\",\"3456\":\"LYRM4\",\"3457\":\"CHMP1A\",\"3458\":\"TM9SF3\",\"3459\":\"JPH1\",\"3460\":\"APMAP\",\"3461\":\"WDR6\",\"3462\":\"TXNRD2\",\"3463\":\"ABCB6\",\"3464\":\"ARFGAP3\",\"3465\":\"RAB18\",\"3466\":\"SSU72\",\"3467\":\"VTA1\",\"3468\":\"SARS2\",\"3469\":\"MRPS30\",\"3470\":\"DYNLRB1\",\"3471\":\"EMC7\",\"3472\":\"EXOSC4\",\"3473\":\"UBE2T\",\"3474\":\"NOP10\",\"3475\":\"CD320\",\"3476\":\"DMAP1\",\"3477\":\"DCP1A\",\"3478\":\"ACOT13\",\"3479\":\"TIMMDC1\",\"3480\":\"LUC7L\",\"3481\":\"MRPL40\",\"3482\":\"PPAN\",\"3483\":\"TIGAR\",\"3484\":\"RTN4\",\"3485\":\"HINT3\",\"3486\":\"MANBAL\",\"3487\":\"RPRD1B\",\"3488\":\"XPNPEP3\",\"3489\":\"PFDN4\",\"3490\":\"NIT2\",\"3491\":\"AVEN\",\"3492\":\"EXOSC5\",\"3493\":\"EXOSC3\",\"3494\":\"ANLN\",\"3495\":\"MYO5C\",\"3496\":\"UTP3\",\"3497\":\"BIRC6\",\"3498\":\"PDLIM7\",\"3499\":\"DIABLO\",\"3500\":\"DDX21\",\"3501\":\"SAR1A\",\"3502\":\"EIF2B3\",\"3503\":\"MBNL1\",\"3504\":\"EIF4ENIF1\",\"3505\":\"CHRAC1\",\"3506\":\"AAAS\",\"3507\":\"ABCB10\",\"3508\":\"BAZ1A\",\"3509\":\"AASDHPPT\",\"3510\":\"OSTC\",\"3511\":\"CMC2\",\"3512\":\"CDC42SE2\",\"3513\":\"UBQLN4\",\"3514\":\"HEBP1\",\"3515\":\"APOBEC3C\",\"3516\":\"VPS45\",\"3517\":\"PNO1\",\"3518\":\"MRPL17\",\"3519\":\"SERINC1\",\"3520\":\"ARHGAP35\",\"3521\":\"FAM114A2\",\"3522\":\"AGPAT3\",\"3523\":\"HELLS\",\"3524\":\"TOMM22\",\"3525\":\"LANCL2\",\"3526\":\"RAD18\",\"3527\":\"TM7SF3\",\"3528\":\"HOMER3\",\"3529\":\"FARSB\",\"3530\":\"IARS2\",\"3531\":\"TREX1\",\"3532\":\"DIAPH3\",\"3533\":\"ATG3\",\"3534\":\"PDS5B\",\"3535\":\"SMC4\",\"3536\":\"SACM1L\",\"3537\":\"OLA1\",\"3538\":\"CUTC\",\"3539\":\"ECHDC1\",\"3540\":\"RBM12\",\"3541\":\"MDN1\",\"3542\":\"ZCCHC3\",\"3543\":\"PDRG1\",\"3544\":\"DECR2\",\"3545\":\"ABHD10\",\"3546\":\"STAU2\",\"3547\":\"DDX28\",\"3548\":\"TMEM106B\",\"3549\":\"LMBRD1\",\"3550\":\"LIN7C\",\"3551\":\"AGPAT5\",\"3552\":\"TXLNG\",\"3553\":\"SPATS2L\",\"3554\":\"UFSP2\",\"3555\":\"ABCF3\",\"3556\":\"CYRIB\",\"3557\":\"ABCB8\",\"3558\":\"DDX19A\",\"3559\":\"TBC1D23\",\"3560\":\"DCAF13\",\"3561\":\"IMP3\",\"3562\":\"TYW1\",\"3563\":\"EXOC1\",\"3564\":\"INTS9\",\"3565\":\"NDFIP2\",\"3566\":\"TMEM30A\",\"3567\":\"UQCC1\",\"3568\":\"SEPTIN11\",\"3569\":\"MED17\",\"3570\":\"PARVA\",\"3571\":\"EXD2\",\"3572\":\"DNAJC11\",\"3573\":\"INTS7\",\"3574\":\"FANCI\",\"3575\":\"ATAD3A\",\"3576\":\"ARL8B\",\"3577\":\"INTS13\",\"3578\":\"GNL3L\",\"3579\":\"DDX18\",\"3580\":\"MRPS18A\",\"3581\":\"ARMC1\",\"3582\":\"SDAD1\",\"3583\":\"TMEM38B\",\"3584\":\"MTPAP\",\"3585\":\"NLE1\",\"3586\":\"NECAP2\",\"3587\":\"RBM28\",\"3588\":\"ANO10\",\"3589\":\"RBM22\",\"3590\":\"WDR70\",\"3591\":\"ARGLU1\",\"3592\":\"SLTM\",\"3593\":\"FKBP14\",\"3594\":\"PIH1D1\",\"3595\":\"RMND1\",\"3596\":\"PAK1IP1\",\"3597\":\"MRPL22\",\"3598\":\"CLN6\",\"3599\":\"HPF1\",\"3600\":\"GEMIN8\",\"3601\":\"TMEM160\",\"3602\":\"FAM120C\",\"3603\":\"NDUFB11\",\"3604\":\"SDHAF2\",\"3605\":\"MRPL16\",\"3606\":\"NHP2\",\"3607\":\"OCIAD1\",\"3608\":\"MARCHF5\",\"3609\":\"HYPK\",\"3610\":\"RAB20\",\"3611\":\"LYAR\",\"3612\":\"TMEM161A\",\"3613\":\"BPNT2\",\"3614\":\"CHCHD3\",\"3615\":\"SIRT5\",\"3616\":\"MIOS\",\"3617\":\"SMPD4\",\"3618\":\"TEX10\",\"3619\":\"TRMT1\",\"3620\":\"GDAP2\",\"3621\":\"QPCTL\",\"3622\":\"CDKN2AIP\",\"3623\":\"DNAJB12\",\"3624\":\"GAR1\",\"3625\":\"SLC39A1\",\"3626\":\"DPP3\",\"3627\":\"CLDND1\",\"3628\":\"AATF\",\"3629\":\"DDX56\",\"3630\":\"ABI2\",\"3631\":\"BCLAF1\",\"3632\":\"UTP6\",\"3633\":\"COA4\",\"3634\":\"MRPL39\",\"3635\":\"MAP3K20\",\"3636\":\"TMOD3\",\"3637\":\"BET1L\",\"3638\":\"ELOVL5\",\"3639\":\"UGGT1\",\"3640\":\"CDK12\",\"3641\":\"FASTKD2\",\"3642\":\"GTSE1\",\"3643\":\"TECR\",\"3644\":\"ERAP1\",\"3645\":\"ACTR10\",\"3646\":\"CISD1\",\"3647\":\"PODXL2\",\"3648\":\"C9orf78\",\"3649\":\"FAM120A\",\"3650\":\"GDE1\",\"3651\":\"SPG21\",\"3652\":\"MRPL35\",\"3653\":\"IGF2BP1\",\"3654\":\"COQ3\",\"3655\":\"MTCH1\",\"3656\":\"HSPBP1\",\"3657\":\"MYOF\",\"3658\":\"NOP53\",\"3659\":\"EHD2\",\"3660\":\"CNOT2\",\"3661\":\"CRIM1\",\"3662\":\"PALS2\",\"3663\":\"CHMP5\",\"3664\":\"CNIH4\",\"3665\":\"MRPL15\",\"3666\":\"THYN1\",\"3667\":\"CRIPT\",\"3668\":\"CCDC59\",\"3669\":\"NDUFAF4\",\"3670\":\"HACD3\",\"3671\":\"EMC3\",\"3672\":\"NDUFA13\",\"3673\":\"RAI14\",\"3674\":\"VAPA\",\"3675\":\"MRPL27\",\"3676\":\"TMEM14C\",\"3677\":\"TMEM9\",\"3678\":\"SEPTIN10\",\"3679\":\"MDFIC\",\"3680\":\"KIAA1522\",\"3681\":\"VPS18\",\"3682\":\"RCC2\",\"3683\":\"DIP2B\",\"3684\":\"SLAIN2\",\"3685\":\"BCCIP\",\"3686\":\"STK26\",\"3687\":\"PTGFRN\",\"3688\":\"IBTK\",\"3689\":\"HEATR5B\",\"3690\":\"RRBP1\",\"3691\":\"CPSF2\",\"3692\":\"LARS1\",\"3693\":\"EIF2AK4\",\"3694\":\"RBM27\",\"3695\":\"STARD9\",\"3696\":\"ANKFY1\",\"3697\":\"SUCLA2\",\"3698\":\"STX18\",\"3699\":\"DPM3\",\"3700\":\"ATXN10\",\"3701\":\"TFIP11\",\"3702\":\"EPS15L1\",\"3703\":\"SAE1\",\"3704\":\"COPG2\",\"3705\":\"MRC2\",\"3706\":\"GNG12\",\"3707\":\"MTRR\",\"3708\":\"UXT\",\"3709\":\"DHCR7\",\"3710\":\"SPAST\",\"3711\":\"VPS29\",\"3712\":\"EIF3K\",\"3713\":\"EXTL2\",\"3714\":\"GRHPR\",\"3715\":\"CTSZ\",\"3716\":\"DNAJB11\",\"3717\":\"UBA2\",\"3718\":\"CTNNAL1\",\"3719\":\"FAM8A1\",\"3720\":\"MORF4L1\",\"3721\":\"NXF1\",\"3722\":\"SEL1L\",\"3723\":\"COPS7A\",\"3724\":\"SLC25A10\",\"3725\":\"UQCR10\",\"3726\":\"MTFP1\",\"3727\":\"TJP2\",\"3728\":\"DNAJB4\",\"3729\":\"ZNF629\",\"3730\":\"VTI1B\",\"3731\":\"LRWD1\",\"3732\":\"CNOT8\",\"3733\":\"C19orf25\",\"3734\":\"NIPSNAP3A\",\"3735\":\"CGGBP1\",\"3736\":\"PISD\",\"3737\":\"ABCF2\",\"3738\":\"TES\",\"3739\":\"TUBGCP4\",\"3740\":\"WARS2\",\"3741\":\"PARP2\",\"3742\":\"SEC63\",\"3743\":\"ZC3H7B\",\"3744\":\"NOL12\",\"3745\":\"SWAP70\",\"3746\":\"SUN2\",\"3747\":\"RSL24D1\",\"3748\":\"LAMTOR3\",\"3749\":\"LIMA1\",\"3750\":\"LIMA1\",\"3751\":\"AFF4\",\"3752\":\"SRP68\",\"3753\":\"MKRN1\",\"3754\":\"CHORDC1\",\"3755\":\"SEPTIN9\",\"3756\":\"UBQLN2\",\"3757\":\"IL20RA\",\"3758\":\"PCYOX1\",\"3759\":\"DDX20\",\"3760\":\"AMACR\",\"3761\":\"DPP7\",\"3762\":\"BCAP29\",\"3763\":\"CYB5R1\",\"3764\":\"BAIAP2L1\",\"3765\":\"PFDN2\",\"3766\":\"SLC12A6\",\"3767\":\"PUF60\",\"3768\":\"EVL\",\"3769\":\"NDUFA12\",\"3770\":\"EIF2B4\",\"3771\":\"ATP6V1H\",\"3772\":\"RABAC1\",\"3773\":\"TRMT112\",\"3774\":\"CPA4\",\"3775\":\"VPS51\",\"3776\":\"BAZ1B\",\"3777\":\"ATP5IF1\",\"3778\":\"HERC5\",\"3779\":\"LNPEP\",\"3780\":\"CNOT7\",\"3781\":\"PLXNA1\",\"3782\":\"HACL1\",\"3783\":\"TRMT6\",\"3784\":\"RASAL2\",\"3785\":\"TSR3\",\"3786\":\"SLC25A13\",\"3787\":\"DBNL\",\"3788\":\"DDX41\",\"3789\":\"DCTN4\",\"3790\":\"CDC23\",\"3791\":\"ANAPC7\",\"3792\":\"STOML2\",\"3793\":\"FBXO2\",\"3794\":\"VPS28\",\"3795\":\"LSM7\",\"3796\":\"DBR1\",\"3797\":\"JPT1\",\"3798\":\"MRTO4\",\"3799\":\"CPSF3\",\"3800\":\"NXT1\",\"3801\":\"NUDT5\",\"3802\":\"RCOR1\",\"3803\":\"MAN1B1\",\"3804\":\"RALY\",\"3805\":\"GTF3C4\",\"3806\":\"ERG28\",\"3807\":\"PACSIN3\",\"3808\":\"ACIN1\",\"3809\":\"AMFR\",\"3810\":\"AGO2\",\"3811\":\"NUP50\",\"3812\":\"CDV3\",\"3813\":\"CNOT11\",\"3814\":\"INTS6\",\"3815\":\"BAG5\",\"3816\":\"RAB21\",\"3817\":\"RAB22A\",\"3818\":\"TRAPPC2L\",\"3819\":\"PSME2\",\"3820\":\"RAB23\",\"3821\":\"MCTS1\",\"3822\":\"SLC39A10\",\"3823\":\"CCPG1\",\"3824\":\"KIDINS220\",\"3825\":\"CNOT6\",\"3826\":\"ISY1\",\"3827\":\"PPM1H\",\"3828\":\"CORO1C\",\"3829\":\"TPX2\",\"3830\":\"NOB1\",\"3831\":\"TMCO1\",\"3832\":\"DDX19B\",\"3833\":\"PPT2\",\"3834\":\"PRPF19\",\"3835\":\"UBQLN1\",\"3836\":\"NENF\",\"3837\":\"NOL7\",\"3838\":\"SNX12\",\"3839\":\"G3BP2\",\"3840\":\"G3BP2\",\"3841\":\"STUB1\",\"3842\":\"PACSIN2\",\"3843\":\"MAGED2\",\"3844\":\"SNX6\",\"3845\":\"DUSP12\",\"3846\":\"STX8\",\"3847\":\"SSR3\",\"3848\":\"PSMD13\",\"3849\":\"PROCR\",\"3850\":\"PPIE\",\"3851\":\"ABCG2\",\"3852\":\"DIMT1\",\"3853\":\"COPS3\",\"3854\":\"MINPP1\",\"3855\":\"WDR3\",\"3856\":\"TTF2\",\"3857\":\"NSFL1C\",\"3858\":\"SLC12A4\",\"3859\":\"MACF1\",\"3860\":\"CEP131\",\"3861\":\"TRIM33\",\"3862\":\"LIMCH1\",\"3863\":\"TNRC6B\",\"3864\":\"EXOC7\",\"3865\":\"ZC3H4\",\"3866\":\"USP22\",\"3867\":\"DICER1\",\"3868\":\"SHOC2\",\"3869\":\"SRRM2\",\"3870\":\"PA2G4\",\"3871\":\"SPG7\",\"3872\":\"BAIAP2\",\"3873\":\"SMC3\",\"3874\":\"ZNF148\",\"3875\":\"NIP7\",\"3876\":\"RTRAF\",\"3877\":\"RUVBL2\",\"3878\":\"PIN4\",\"3879\":\"HIGD1A\",\"3880\":\"RCE1\",\"3881\":\"EIF3L\",\"3882\":\"PLAA\",\"3883\":\"RUVBL1\",\"3884\":\"NUDC\",\"3885\":\"BCS1L\",\"3886\":\"VDAC3\",\"3887\":\"CFL2\",\"3888\":\"ERGIC3\",\"3889\":\"FARSA\",\"3890\":\"MRPS33\",\"3891\":\"DRG1\",\"3892\":\"TRAPPC4\",\"3893\":\"NCKAP1\",\"3894\":\"CNPY2\",\"3895\":\"EXOG\",\"3896\":\"SSX2IP\",\"3897\":\"DNAJC16\",\"3898\":\"FNDC3A\",\"3899\":\"NISCH\",\"3900\":\"KDM2A\",\"3901\":\"DIS3\",\"3902\":\"TRAPPC8\",\"3903\":\"RCL1\",\"3904\":\"GSTK1\",\"3905\":\"LAMTOR2\",\"3906\":\"MRPS28\",\"3907\":\"COA3\",\"3908\":\"DDX52\",\"3909\":\"MRPS17\",\"3910\":\"MRPS7\",\"3911\":\"TMA7\",\"3912\":\"POLDIP2\",\"3913\":\"AP3M1\",\"3914\":\"GDA\",\"3915\":\"LEMD3\",\"3916\":\"CARHSP1\",\"3917\":\"THRAP3\",\"3918\":\"WBP11\",\"3919\":\"NOP58\",\"3920\":\"SUGT1\",\"3921\":\"YARS2\",\"3922\":\"COQ6\",\"3923\":\"ACOT9\",\"3924\":\"NOSIP\",\"3925\":\"DERA\",\"3926\":\"MEMO1\",\"3927\":\"TMX2\",\"3928\":\"FCF1\",\"3929\":\"LSM2\",\"3930\":\"SH3GLB1\",\"3931\":\"NDUFAF1\",\"3932\":\"CAB39\",\"3933\":\"LUC7L2\",\"3934\":\"UBE2J1\",\"3935\":\"DHRS7\",\"3936\":\"MRPS2\",\"3937\":\"UTP11\",\"3938\":\"MOB4\",\"3939\":\"RRP7A\",\"3940\":\"SBDS\",\"3941\":\"TMED5\",\"3942\":\"EXOSC1\",\"3943\":\"SF3B6\",\"3944\":\"MRPL11\",\"3945\":\"REXO2\",\"3946\":\"RRP15\",\"3947\":\"WASHC3\",\"3948\":\"NOP16\",\"3949\":\"PPIL1\",\"3950\":\"UFC1\",\"3951\":\"CIAO2B\",\"3952\":\"MSRB2\",\"3953\":\"MRPS16\",\"3954\":\"FIS1\",\"3955\":\"MRPS23\",\"3956\":\"GOLT1B\",\"3957\":\"PTRH2\",\"3958\":\"STRAP\",\"3959\":\"RTCB\",\"3960\":\"RAP2C\",\"3961\":\"TMED3\",\"3962\":\"ZNF330\",\"3963\":\"NOC2L\",\"3964\":\"RPL36\",\"3965\":\"CHTOP\",\"3966\":\"PKP3\",\"3967\":\"KNSTRN\",\"3968\":\"HBS1L\",\"3969\":\"ATP6V0A2\",\"3970\":\"TLN1\",\"3971\":\"TRRAP\",\"3972\":\"MTCL1\",\"3973\":\"RBM19\",\"3974\":\"PLXND1\",\"3975\":\"FARP1\",\"3976\":\"LOXL2\",\"3977\":\"HYOU1\",\"3978\":\"TBL2\",\"3979\":\"TELO2\",\"3980\":\"LAS1L\",\"3981\":\"AFG3L2\",\"3982\":\"LSM5\",\"3983\":\"LSM4\",\"3984\":\"RNF114\",\"3985\":\"SAMM50\",\"3986\":\"PRRC2C\",\"3987\":\"OARD1\",\"3988\":\"HSPB11\",\"3989\":\"PPME1\",\"3990\":\"KCTD3\",\"3991\":\"YTHDF2\",\"3992\":\"PAXBP1\",\"3993\":\"SUPT16H\",\"3994\":\"UTP18\",\"3995\":\"PHLDA3\",\"3996\":\"TIMM10B\",\"3997\":\"TIMM9\",\"3998\":\"TIMM8B\",\"3999\":\"UCHL5\",\"4000\":\"CD2AP\",\"4001\":\"ATP6V1D\",\"4002\":\"TIMM13\",\"4003\":\"SRPRB\",\"4004\":\"GTF3C5\",\"4005\":\"GTF3C3\",\"4006\":\"TRAPPC1\",\"4007\":\"CDC42BPB\",\"4008\":\"RBM8A\",\"4009\":\"DNAJC15\",\"4010\":\"USP16\",\"4011\":\"IER3IP1\",\"4012\":\"ZNF706\",\"4013\":\"SNX9\",\"4014\":\"SNX8\",\"4015\":\"SNX5\",\"4016\":\"FLVCR1\",\"4017\":\"BACE2\",\"4018\":\"MRFAP1\",\"4019\":\"PUS1\",\"4020\":\"FHOD1\",\"4021\":\"PSAT1\",\"4022\":\"NCOR2\",\"4023\":\"SLC25A15\",\"4024\":\"RAD54B\",\"4025\":\"F11R\",\"4026\":\"NPTN\",\"4027\":\"ALG6\",\"4028\":\"ALG5\",\"4029\":\"MRPS18B\",\"4030\":\"COPG1\",\"4031\":\"AUP1\",\"4032\":\"CLIC4\",\"4033\":\"NFS1\",\"4034\":\"SPCS1\",\"4035\":\"MTCH2\",\"4036\":\"SELENOK\",\"4037\":\"ARFGEF2\",\"4038\":\"MAD1L1\",\"4039\":\"STK24\",\"4040\":\"BZW2\",\"4041\":\"MRPL42\",\"4042\":\"DYNC1LI1\",\"4043\":\"CHCHD2\",\"4044\":\"EPN1\",\"4045\":\"TEX264\",\"4046\":\"CEPT1\",\"4047\":\"OAS3\",\"4048\":\"PRSS21\",\"4049\":\"IGF2BP2\",\"4050\":\"CSNK1G3\",\"4051\":\"SLC30A1\",\"4052\":\"SLC4A7\",\"4053\":\"NDUFB9\",\"4054\":\"COX11\",\"4055\":\"SQOR\",\"4056\":\"ROBO1\",\"4057\":\"CDH10\",\"4058\":\"NUMBL\",\"4059\":\"WASF2\",\"4060\":\"MAU2\",\"4061\":\"MORC2\",\"4062\":\"SEC23IP\"},\"Compartment\":{\"0\":\"undefined\",\"1\":\"undefined\",\"2\":\"undefined\",\"3\":\"undefined\",\"4\":\"undefined\",\"5\":\"undefined\",\"6\":\"undefined\",\"7\":\"ER\",\"8\":\"undefined\",\"9\":\"undefined\",\"10\":\"undefined\",\"11\":\"undefined\",\"12\":\"undefined\",\"13\":\"Large Protein Complex\",\"14\":\"undefined\",\"15\":\"undefined\",\"16\":\"undefined\",\"17\":\"undefined\",\"18\":\"undefined\",\"19\":\"undefined\",\"20\":\"undefined\",\"21\":\"undefined\",\"22\":\"undefined\",\"23\":\"undefined\",\"24\":\"undefined\",\"25\":\"undefined\",\"26\":\"undefined\",\"27\":\"undefined\",\"28\":\"undefined\",\"29\":\"undefined\",\"30\":\"Lysosome\",\"31\":\"Peroxisome\",\"32\":\"undefined\",\"33\":\"undefined\",\"34\":\"undefined\",\"35\":\"undefined\",\"36\":\"undefined\",\"37\":\"undefined\",\"38\":\"undefined\",\"39\":\"Plasma membrane\",\"40\":\"undefined\",\"41\":\"undefined\",\"42\":\"Plasma membrane\",\"43\":\"undefined\",\"44\":\"Endosome\",\"45\":\"undefined\",\"46\":\"undefined\",\"47\":\"Large Protein Complex\",\"48\":\"Large Protein Complex\",\"49\":\"ER\",\"50\":\"undefined\",\"51\":\"undefined\",\"52\":\"Large Protein Complex\",\"53\":\"undefined\",\"54\":\"Mitochondrion\",\"55\":\"undefined\",\"56\":\"undefined\",\"57\":\"undefined\",\"58\":\"Mitochondrion\",\"59\":\"undefined\",\"60\":\"undefined\",\"61\":\"undefined\",\"62\":\"undefined\",\"63\":\"undefined\",\"64\":\"Golgi\",\"65\":\"undefined\",\"66\":\"undefined\",\"67\":\"Large Protein Complex\",\"68\":\"undefined\",\"69\":\"Large Protein Complex\",\"70\":\"undefined\",\"71\":\"undefined\",\"72\":\"undefined\",\"73\":\"undefined\",\"74\":\"undefined\",\"75\":\"undefined\",\"76\":\"undefined\",\"77\":\"undefined\",\"78\":\"undefined\",\"79\":\"undefined\",\"80\":\"undefined\",\"81\":\"undefined\",\"82\":\"undefined\",\"83\":\"Lysosome\",\"84\":\"undefined\",\"85\":\"ER\",\"86\":\"undefined\",\"87\":\"undefined\",\"88\":\"undefined\",\"89\":\"undefined\",\"90\":\"undefined\",\"91\":\"undefined\",\"92\":\"undefined\",\"93\":\"Large Protein Complex\",\"94\":\"undefined\",\"95\":\"Actin binding proteins\",\"96\":\"Ergic\\/cisGolgi\",\"97\":\"undefined\",\"98\":\"ER\",\"99\":\"Endosome\",\"100\":\"undefined\",\"101\":\"undefined\",\"102\":\"undefined\",\"103\":\"Peroxisome\",\"104\":\"undefined\",\"105\":\"undefined\",\"106\":\"undefined\",\"107\":\"undefined\",\"108\":\"undefined\",\"109\":\"undefined\",\"110\":\"Lysosome\",\"111\":\"undefined\",\"112\":\"undefined\",\"113\":\"Large Protein Complex\",\"114\":\"Endosome\",\"115\":\"undefined\",\"116\":\"undefined\",\"117\":\"undefined\",\"118\":\"undefined\",\"119\":\"undefined\",\"120\":\"Plasma membrane\",\"121\":\"Mitochondrion\",\"122\":\"undefined\",\"123\":\"undefined\",\"124\":\"undefined\",\"125\":\"Mitochondrion\",\"126\":\"undefined\",\"127\":\"Endosome\",\"128\":\"undefined\",\"129\":\"undefined\",\"130\":\"undefined\",\"131\":\"ER\",\"132\":\"undefined\",\"133\":\"undefined\",\"134\":\"undefined\",\"135\":\"Actin binding proteins\",\"136\":\"Plasma membrane\",\"137\":\"undefined\",\"138\":\"undefined\",\"139\":\"undefined\",\"140\":\"undefined\",\"141\":\"Mitochondrion\",\"142\":\"undefined\",\"143\":\"Lysosome\",\"144\":\"undefined\",\"145\":\"undefined\",\"146\":\"Endosome\",\"147\":\"Endosome\",\"148\":\"Large Protein Complex\",\"149\":\"Large Protein Complex\",\"150\":\"Large Protein Complex\",\"151\":\"Ergic\\/cisGolgi\",\"152\":\"undefined\",\"153\":\"undefined\",\"154\":\"undefined\",\"155\":\"Large Protein Complex\",\"156\":\"undefined\",\"157\":\"undefined\",\"158\":\"Peroxisome\",\"159\":\"undefined\",\"160\":\"undefined\",\"161\":\"Mitochondrion\",\"162\":\"Ergic\\/cisGolgi\",\"163\":\"Ergic\\/cisGolgi\",\"164\":\"ER\",\"165\":\"ER\",\"166\":\"undefined\",\"167\":\"undefined\",\"168\":\"undefined\",\"169\":\"undefined\",\"170\":\"undefined\",\"171\":\"undefined\",\"172\":\"Large Protein Complex\",\"173\":\"Large Protein Complex\",\"174\":\"undefined\",\"175\":\"undefined\",\"176\":\"undefined\",\"177\":\"Endosome\",\"178\":\"Plasma membrane\",\"179\":\"undefined\",\"180\":\"undefined\",\"181\":\"undefined\",\"182\":\"ER\",\"183\":\"undefined\",\"184\":\"undefined\",\"185\":\"Large Protein Complex\",\"186\":\"ER\",\"187\":\"undefined\",\"188\":\"undefined\",\"189\":\"undefined\",\"190\":\"undefined\",\"191\":\"undefined\",\"192\":\"undefined\",\"193\":\"undefined\",\"194\":\"undefined\",\"195\":\"Large Protein Complex\",\"196\":\"Large Protein Complex\",\"197\":\"undefined\",\"198\":\"undefined\",\"199\":\"undefined\",\"200\":\"undefined\",\"201\":\"undefined\",\"202\":\"Large Protein Complex\",\"203\":\"undefined\",\"204\":\"undefined\",\"205\":\"undefined\",\"206\":\"undefined\",\"207\":\"undefined\",\"208\":\"undefined\",\"209\":\"undefined\",\"210\":\"Large Protein Complex\",\"211\":\"undefined\",\"212\":\"undefined\",\"213\":\"undefined\",\"214\":\"undefined\",\"215\":\"Lysosome\",\"216\":\"undefined\",\"217\":\"undefined\",\"218\":\"undefined\",\"219\":\"undefined\",\"220\":\"undefined\",\"221\":\"Large Protein Complex\",\"222\":\"undefined\",\"223\":\"undefined\",\"224\":\"undefined\",\"225\":\"undefined\",\"226\":\"Mitochondrion\",\"227\":\"Mitochondrion\",\"228\":\"undefined\",\"229\":\"undefined\",\"230\":\"undefined\",\"231\":\"undefined\",\"232\":\"Actin binding proteins\",\"233\":\"undefined\",\"234\":\"undefined\",\"235\":\"Large Protein Complex\",\"236\":\"Endosome\",\"237\":\"undefined\",\"238\":\"undefined\",\"239\":\"undefined\",\"240\":\"undefined\",\"241\":\"undefined\",\"242\":\"Peroxisome\",\"243\":\"undefined\",\"244\":\"undefined\",\"245\":\"undefined\",\"246\":\"undefined\",\"247\":\"undefined\",\"248\":\"undefined\",\"249\":\"Mitochondrion\",\"250\":\"undefined\",\"251\":\"undefined\",\"252\":\"undefined\",\"253\":\"undefined\",\"254\":\"undefined\",\"255\":\"undefined\",\"256\":\"undefined\",\"257\":\"undefined\",\"258\":\"undefined\",\"259\":\"undefined\",\"260\":\"undefined\",\"261\":\"Plasma membrane\",\"262\":\"undefined\",\"263\":\"undefined\",\"264\":\"undefined\",\"265\":\"undefined\",\"266\":\"undefined\",\"267\":\"undefined\",\"268\":\"undefined\",\"269\":\"undefined\",\"270\":\"undefined\",\"271\":\"undefined\",\"272\":\"undefined\",\"273\":\"undefined\",\"274\":\"Endosome\",\"275\":\"Endosome\",\"276\":\"undefined\",\"277\":\"undefined\",\"278\":\"undefined\",\"279\":\"undefined\",\"280\":\"undefined\",\"281\":\"undefined\",\"282\":\"ER\",\"283\":\"Large Protein Complex\",\"284\":\"undefined\",\"285\":\"ER\",\"286\":\"undefined\",\"287\":\"Large Protein Complex\",\"288\":\"undefined\",\"289\":\"undefined\",\"290\":\"undefined\",\"291\":\"undefined\",\"292\":\"undefined\",\"293\":\"undefined\",\"294\":\"Endosome\",\"295\":\"undefined\",\"296\":\"undefined\",\"297\":\"Mitochondrion\",\"298\":\"undefined\",\"299\":\"undefined\",\"300\":\"undefined\",\"301\":\"undefined\",\"302\":\"undefined\",\"303\":\"undefined\",\"304\":\"undefined\",\"305\":\"undefined\",\"306\":\"Large Protein Complex\",\"307\":\"undefined\",\"308\":\"undefined\",\"309\":\"undefined\",\"310\":\"undefined\",\"311\":\"Golgi\",\"312\":\"undefined\",\"313\":\"undefined\",\"314\":\"undefined\",\"315\":\"undefined\",\"316\":\"undefined\",\"317\":\"undefined\",\"318\":\"undefined\",\"319\":\"undefined\",\"320\":\"undefined\",\"321\":\"undefined\",\"322\":\"undefined\",\"323\":\"undefined\",\"324\":\"Endosome\",\"325\":\"Large Protein Complex\",\"326\":\"undefined\",\"327\":\"undefined\",\"328\":\"undefined\",\"329\":\"undefined\",\"330\":\"undefined\",\"331\":\"undefined\",\"332\":\"undefined\",\"333\":\"undefined\",\"334\":\"undefined\",\"335\":\"Endosome\",\"336\":\"undefined\",\"337\":\"undefined\",\"338\":\"undefined\",\"339\":\"undefined\",\"340\":\"undefined\",\"341\":\"undefined\",\"342\":\"Peroxisome\",\"343\":\"undefined\",\"344\":\"Mitochondrion\",\"345\":\"undefined\",\"346\":\"undefined\",\"347\":\"ER_high_curvature\",\"348\":\"undefined\",\"349\":\"undefined\",\"350\":\"Endosome\",\"351\":\"undefined\",\"352\":\"Mitochondrion\",\"353\":\"undefined\",\"354\":\"undefined\",\"355\":\"undefined\",\"356\":\"ER\",\"357\":\"undefined\",\"358\":\"undefined\",\"359\":\"undefined\",\"360\":\"undefined\",\"361\":\"undefined\",\"362\":\"Large Protein Complex\",\"363\":\"undefined\",\"364\":\"undefined\",\"365\":\"undefined\",\"366\":\"undefined\",\"367\":\"undefined\",\"368\":\"undefined\",\"369\":\"undefined\",\"370\":\"undefined\",\"371\":\"undefined\",\"372\":\"undefined\",\"373\":\"undefined\",\"374\":\"Nuclear pore complex\",\"375\":\"undefined\",\"376\":\"undefined\",\"377\":\"undefined\",\"378\":\"undefined\",\"379\":\"Plasma membrane\",\"380\":\"undefined\",\"381\":\"undefined\",\"382\":\"undefined\",\"383\":\"undefined\",\"384\":\"undefined\",\"385\":\"Large Protein Complex\",\"386\":\"undefined\",\"387\":\"undefined\",\"388\":\"undefined\",\"389\":\"undefined\",\"390\":\"undefined\",\"391\":\"Endosome\",\"392\":\"undefined\",\"393\":\"undefined\",\"394\":\"undefined\",\"395\":\"undefined\",\"396\":\"undefined\",\"397\":\"undefined\",\"398\":\"undefined\",\"399\":\"Mitochondrion\",\"400\":\"undefined\",\"401\":\"Mitochondrion\",\"402\":\"undefined\",\"403\":\"undefined\",\"404\":\"undefined\",\"405\":\"undefined\",\"406\":\"Mitochondrion\",\"407\":\"undefined\",\"408\":\"undefined\",\"409\":\"ER\",\"410\":\"undefined\",\"411\":\"undefined\",\"412\":\"undefined\",\"413\":\"undefined\",\"414\":\"undefined\",\"415\":\"undefined\",\"416\":\"Mitochondrion\",\"417\":\"undefined\",\"418\":\"Large Protein Complex\",\"419\":\"undefined\",\"420\":\"Actin binding proteins\",\"421\":\"undefined\",\"422\":\"undefined\",\"423\":\"undefined\",\"424\":\"ER\",\"425\":\"undefined\",\"426\":\"undefined\",\"427\":\"undefined\",\"428\":\"undefined\",\"429\":\"undefined\",\"430\":\"undefined\",\"431\":\"undefined\",\"432\":\"Plasma membrane\",\"433\":\"Large Protein Complex\",\"434\":\"undefined\",\"435\":\"undefined\",\"436\":\"undefined\",\"437\":\"undefined\",\"438\":\"undefined\",\"439\":\"undefined\",\"440\":\"undefined\",\"441\":\"Mitochondrion\",\"442\":\"undefined\",\"443\":\"undefined\",\"444\":\"undefined\",\"445\":\"undefined\",\"446\":\"undefined\",\"447\":\"undefined\",\"448\":\"undefined\",\"449\":\"undefined\",\"450\":\"Mitochondrion\",\"451\":\"undefined\",\"452\":\"undefined\",\"453\":\"undefined\",\"454\":\"Endosome\",\"455\":\"undefined\",\"456\":\"undefined\",\"457\":\"undefined\",\"458\":\"Golgi\",\"459\":\"Plasma membrane\",\"460\":\"ER\",\"461\":\"Endosome\",\"462\":\"undefined\",\"463\":\"undefined\",\"464\":\"Mitochondrion\",\"465\":\"ER\",\"466\":\"undefined\",\"467\":\"Large Protein Complex\",\"468\":\"undefined\",\"469\":\"Mitochondrion\",\"470\":\"undefined\",\"471\":\"undefined\",\"472\":\"undefined\",\"473\":\"undefined\",\"474\":\"undefined\",\"475\":\"undefined\",\"476\":\"undefined\",\"477\":\"undefined\",\"478\":\"undefined\",\"479\":\"Plasma membrane\",\"480\":\"undefined\",\"481\":\"Large Protein Complex\",\"482\":\"Large Protein Complex\",\"483\":\"undefined\",\"484\":\"undefined\",\"485\":\"undefined\",\"486\":\"undefined\",\"487\":\"undefined\",\"488\":\"undefined\",\"489\":\"undefined\",\"490\":\"undefined\",\"491\":\"undefined\",\"492\":\"undefined\",\"493\":\"undefined\",\"494\":\"undefined\",\"495\":\"undefined\",\"496\":\"undefined\",\"497\":\"undefined\",\"498\":\"undefined\",\"499\":\"undefined\",\"500\":\"undefined\",\"501\":\"Plasma membrane\",\"502\":\"undefined\",\"503\":\"undefined\",\"504\":\"undefined\",\"505\":\"undefined\",\"506\":\"undefined\",\"507\":\"undefined\",\"508\":\"undefined\",\"509\":\"undefined\",\"510\":\"ER\",\"511\":\"undefined\",\"512\":\"undefined\",\"513\":\"undefined\",\"514\":\"undefined\",\"515\":\"undefined\",\"516\":\"undefined\",\"517\":\"Mitochondrion\",\"518\":\"Peroxisome\",\"519\":\"undefined\",\"520\":\"undefined\",\"521\":\"undefined\",\"522\":\"Mitochondrion\",\"523\":\"undefined\",\"524\":\"Mitochondrion\",\"525\":\"undefined\",\"526\":\"Mitochondrion\",\"527\":\"undefined\",\"528\":\"undefined\",\"529\":\"undefined\",\"530\":\"Mitochondrion\",\"531\":\"Plasma membrane\",\"532\":\"undefined\",\"533\":\"undefined\",\"534\":\"undefined\",\"535\":\"undefined\",\"536\":\"undefined\",\"537\":\"undefined\",\"538\":\"undefined\",\"539\":\"undefined\",\"540\":\"undefined\",\"541\":\"undefined\",\"542\":\"undefined\",\"543\":\"undefined\",\"544\":\"undefined\",\"545\":\"undefined\",\"546\":\"undefined\",\"547\":\"undefined\",\"548\":\"undefined\",\"549\":\"undefined\",\"550\":\"undefined\",\"551\":\"Endosome\",\"552\":\"undefined\",\"553\":\"undefined\",\"554\":\"undefined\",\"555\":\"undefined\",\"556\":\"undefined\",\"557\":\"undefined\",\"558\":\"undefined\",\"559\":\"undefined\",\"560\":\"undefined\",\"561\":\"Peroxisome\",\"562\":\"Lysosome\",\"563\":\"undefined\",\"564\":\"undefined\",\"565\":\"undefined\",\"566\":\"undefined\",\"567\":\"undefined\",\"568\":\"Mitochondrion\",\"569\":\"Mitochondrion\",\"570\":\"undefined\",\"571\":\"undefined\",\"572\":\"undefined\",\"573\":\"undefined\",\"574\":\"undefined\",\"575\":\"undefined\",\"576\":\"ER\",\"577\":\"ER\",\"578\":\"undefined\",\"579\":\"undefined\",\"580\":\"Plasma membrane\",\"581\":\"Plasma membrane\",\"582\":\"Endosome\",\"583\":\"undefined\",\"584\":\"Mitochondrion\",\"585\":\"undefined\",\"586\":\"Plasma membrane\",\"587\":\"undefined\",\"588\":\"Plasma membrane\",\"589\":\"undefined\",\"590\":\"Large Protein Complex\",\"591\":\"Large Protein Complex\",\"592\":\"undefined\",\"593\":\"undefined\",\"594\":\"undefined\",\"595\":\"undefined\",\"596\":\"undefined\",\"597\":\"Plasma membrane\",\"598\":\"Plasma membrane\",\"599\":\"Lysosome\",\"600\":\"undefined\",\"601\":\"undefined\",\"602\":\"Mitochondrion\",\"603\":\"undefined\",\"604\":\"Large Protein Complex\",\"605\":\"undefined\",\"606\":\"undefined\",\"607\":\"undefined\",\"608\":\"undefined\",\"609\":\"Plasma membrane\",\"610\":\"Lysosome\",\"611\":\"undefined\",\"612\":\"ER\",\"613\":\"undefined\",\"614\":\"undefined\",\"615\":\"undefined\",\"616\":\"ER\",\"617\":\"Lysosome\",\"618\":\"undefined\",\"619\":\"Large Protein Complex\",\"620\":\"Lysosome\",\"621\":\"Lysosome\",\"622\":\"Lysosome\",\"623\":\"undefined\",\"624\":\"undefined\",\"625\":\"Large Protein Complex\",\"626\":\"Lysosome\",\"627\":\"undefined\",\"628\":\"Large Protein Complex\",\"629\":\"undefined\",\"630\":\"undefined\",\"631\":\"undefined\",\"632\":\"undefined\",\"633\":\"undefined\",\"634\":\"undefined\",\"635\":\"undefined\",\"636\":\"undefined\",\"637\":\"undefined\",\"638\":\"Plasma membrane\",\"639\":\"undefined\",\"640\":\"undefined\",\"641\":\"Plasma membrane\",\"642\":\"Plasma membrane\",\"643\":\"Plasma membrane\",\"644\":\"undefined\",\"645\":\"undefined\",\"646\":\"undefined\",\"647\":\"undefined\",\"648\":\"ER\",\"649\":\"undefined\",\"650\":\"Mitochondrion\",\"651\":\"undefined\",\"652\":\"undefined\",\"653\":\"undefined\",\"654\":\"Plasma membrane\",\"655\":\"Plasma membrane\",\"656\":\"undefined\",\"657\":\"undefined\",\"658\":\"undefined\",\"659\":\"undefined\",\"660\":\"Large Protein Complex\",\"661\":\"undefined\",\"662\":\"undefined\",\"663\":\"undefined\",\"664\":\"undefined\",\"665\":\"undefined\",\"666\":\"Mitochondrion\",\"667\":\"undefined\",\"668\":\"undefined\",\"669\":\"Peroxisome\",\"670\":\"undefined\",\"671\":\"undefined\",\"672\":\"undefined\",\"673\":\"undefined\",\"674\":\"undefined\",\"675\":\"undefined\",\"676\":\"undefined\",\"677\":\"Large Protein Complex\",\"678\":\"undefined\",\"679\":\"undefined\",\"680\":\"undefined\",\"681\":\"Mitochondrion\",\"682\":\"Large Protein Complex\",\"683\":\"undefined\",\"684\":\"Mitochondrion\",\"685\":\"undefined\",\"686\":\"undefined\",\"687\":\"undefined\",\"688\":\"undefined\",\"689\":\"undefined\",\"690\":\"undefined\",\"691\":\"undefined\",\"692\":\"undefined\",\"693\":\"undefined\",\"694\":\"undefined\",\"695\":\"undefined\",\"696\":\"undefined\",\"697\":\"undefined\",\"698\":\"undefined\",\"699\":\"undefined\",\"700\":\"undefined\",\"701\":\"undefined\",\"702\":\"undefined\",\"703\":\"Mitochondrion\",\"704\":\"Lysosome\",\"705\":\"undefined\",\"706\":\"undefined\",\"707\":\"Large Protein Complex\",\"708\":\"Mitochondrion\",\"709\":\"undefined\",\"710\":\"undefined\",\"711\":\"undefined\",\"712\":\"Lysosome\",\"713\":\"undefined\",\"714\":\"undefined\",\"715\":\"Mitochondrion\",\"716\":\"undefined\",\"717\":\"ER\",\"718\":\"undefined\",\"719\":\"Lysosome\",\"720\":\"undefined\",\"721\":\"Plasma membrane\",\"722\":\"Plasma membrane\",\"723\":\"undefined\",\"724\":\"undefined\",\"725\":\"Mitochondrion\",\"726\":\"Mitochondrion\",\"727\":\"Large Protein Complex\",\"728\":\"undefined\",\"729\":\"undefined\",\"730\":\"Lysosome\",\"731\":\"Mitochondrion\",\"732\":\"undefined\",\"733\":\"undefined\",\"734\":\"undefined\",\"735\":\"Mitochondrion\",\"736\":\"undefined\",\"737\":\"undefined\",\"738\":\"Endosome\",\"739\":\"undefined\",\"740\":\"undefined\",\"741\":\"undefined\",\"742\":\"undefined\",\"743\":\"undefined\",\"744\":\"undefined\",\"745\":\"undefined\",\"746\":\"Mitochondrion\",\"747\":\"undefined\",\"748\":\"undefined\",\"749\":\"undefined\",\"750\":\"undefined\",\"751\":\"undefined\",\"752\":\"Mitochondrion\",\"753\":\"Actin binding proteins\",\"754\":\"undefined\",\"755\":\"undefined\",\"756\":\"Mitochondrion\",\"757\":\"Lysosome\",\"758\":\"Lysosome\",\"759\":\"undefined\",\"760\":\"undefined\",\"761\":\"Large Protein Complex\",\"762\":\"undefined\",\"763\":\"undefined\",\"764\":\"ER\",\"765\":\"ER\",\"766\":\"undefined\",\"767\":\"Actin binding proteins\",\"768\":\"Mitochondrion\",\"769\":\"Large Protein Complex\",\"770\":\"undefined\",\"771\":\"undefined\",\"772\":\"Plasma membrane\",\"773\":\"undefined\",\"774\":\"undefined\",\"775\":\"Plasma membrane\",\"776\":\"undefined\",\"777\":\"undefined\",\"778\":\"undefined\",\"779\":\"undefined\",\"780\":\"undefined\",\"781\":\"ER\",\"782\":\"undefined\",\"783\":\"undefined\",\"784\":\"undefined\",\"785\":\"undefined\",\"786\":\"Large Protein Complex\",\"787\":\"Large Protein Complex\",\"788\":\"undefined\",\"789\":\"Mitochondrion\",\"790\":\"undefined\",\"791\":\"Plasma membrane\",\"792\":\"undefined\",\"793\":\"Golgi\",\"794\":\"undefined\",\"795\":\"Plasma membrane\",\"796\":\"undefined\",\"797\":\"undefined\",\"798\":\"undefined\",\"799\":\"undefined\",\"800\":\"Lysosome\",\"801\":\"undefined\",\"802\":\"Lysosome\",\"803\":\"Large Protein Complex\",\"804\":\"undefined\",\"805\":\"Mitochondrion\",\"806\":\"undefined\",\"807\":\"Plasma membrane\",\"808\":\"Plasma membrane\",\"809\":\"undefined\",\"810\":\"undefined\",\"811\":\"undefined\",\"812\":\"Lysosome\",\"813\":\"undefined\",\"814\":\"undefined\",\"815\":\"Large Protein Complex\",\"816\":\"Large Protein Complex\",\"817\":\"ER\",\"818\":\"ER\",\"819\":\"undefined\",\"820\":\"undefined\",\"821\":\"undefined\",\"822\":\"undefined\",\"823\":\"undefined\",\"824\":\"undefined\",\"825\":\"undefined\",\"826\":\"Plasma membrane\",\"827\":\"undefined\",\"828\":\"undefined\",\"829\":\"undefined\",\"830\":\"undefined\",\"831\":\"undefined\",\"832\":\"undefined\",\"833\":\"undefined\",\"834\":\"undefined\",\"835\":\"undefined\",\"836\":\"undefined\",\"837\":\"undefined\",\"838\":\"undefined\",\"839\":\"Large Protein Complex\",\"840\":\"undefined\",\"841\":\"Large Protein Complex\",\"842\":\"Plasma membrane\",\"843\":\"undefined\",\"844\":\"Large Protein Complex\",\"845\":\"undefined\",\"846\":\"undefined\",\"847\":\"undefined\",\"848\":\"Large Protein Complex\",\"849\":\"Large Protein Complex\",\"850\":\"undefined\",\"851\":\"undefined\",\"852\":\"undefined\",\"853\":\"undefined\",\"854\":\"undefined\",\"855\":\"Plasma membrane\",\"856\":\"undefined\",\"857\":\"undefined\",\"858\":\"undefined\",\"859\":\"Mitochondrion\",\"860\":\"undefined\",\"861\":\"Large Protein Complex\",\"862\":\"undefined\",\"863\":\"Large Protein Complex\",\"864\":\"Plasma membrane\",\"865\":\"undefined\",\"866\":\"undefined\",\"867\":\"undefined\",\"868\":\"Endosome\",\"869\":\"undefined\",\"870\":\"undefined\",\"871\":\"undefined\",\"872\":\"Large Protein Complex\",\"873\":\"Endosome\",\"874\":\"Mitochondrion\",\"875\":\"undefined\",\"876\":\"undefined\",\"877\":\"undefined\",\"878\":\"undefined\",\"879\":\"undefined\",\"880\":\"undefined\",\"881\":\"undefined\",\"882\":\"Endosome\",\"883\":\"Endosome\",\"884\":\"undefined\",\"885\":\"Actin binding proteins\",\"886\":\"undefined\",\"887\":\"undefined\",\"888\":\"undefined\",\"889\":\"Mitochondrion\",\"890\":\"Mitochondrion\",\"891\":\"Plasma membrane\",\"892\":\"Mitochondrion\",\"893\":\"undefined\",\"894\":\"Mitochondrion\",\"895\":\"undefined\",\"896\":\"undefined\",\"897\":\"undefined\",\"898\":\"undefined\",\"899\":\"undefined\",\"900\":\"undefined\",\"901\":\"undefined\",\"902\":\"undefined\",\"903\":\"Mitochondrion\",\"904\":\"Large Protein Complex\",\"905\":\"Mitochondrion\",\"906\":\"undefined\",\"907\":\"undefined\",\"908\":\"undefined\",\"909\":\"Plasma membrane\",\"910\":\"undefined\",\"911\":\"undefined\",\"912\":\"ER\",\"913\":\"Mitochondrion\",\"914\":\"undefined\",\"915\":\"Large Protein Complex\",\"916\":\"undefined\",\"917\":\"undefined\",\"918\":\"undefined\",\"919\":\"undefined\",\"920\":\"Large Protein Complex\",\"921\":\"Plasma membrane\",\"922\":\"undefined\",\"923\":\"Mitochondrion\",\"924\":\"undefined\",\"925\":\"Large Protein Complex\",\"926\":\"Mitochondrion\",\"927\":\"undefined\",\"928\":\"Mitochondrion\",\"929\":\"undefined\",\"930\":\"undefined\",\"931\":\"undefined\",\"932\":\"undefined\",\"933\":\"undefined\",\"934\":\"Large Protein Complex\",\"935\":\"Plasma membrane\",\"936\":\"undefined\",\"937\":\"undefined\",\"938\":\"Mitochondrion\",\"939\":\"Large Protein Complex\",\"940\":\"Large Protein Complex\",\"941\":\"Large Protein Complex\",\"942\":\"Large Protein Complex\",\"943\":\"undefined\",\"944\":\"Plasma membrane\",\"945\":\"undefined\",\"946\":\"undefined\",\"947\":\"undefined\",\"948\":\"undefined\",\"949\":\"undefined\",\"950\":\"Large Protein Complex\",\"951\":\"Mitochondrion\",\"952\":\"undefined\",\"953\":\"undefined\",\"954\":\"undefined\",\"955\":\"undefined\",\"956\":\"undefined\",\"957\":\"Large Protein Complex\",\"958\":\"undefined\",\"959\":\"undefined\",\"960\":\"Mitochondrion\",\"961\":\"Large Protein Complex\",\"962\":\"undefined\",\"963\":\"undefined\",\"964\":\"undefined\",\"965\":\"undefined\",\"966\":\"undefined\",\"967\":\"undefined\",\"968\":\"ER\",\"969\":\"undefined\",\"970\":\"undefined\",\"971\":\"undefined\",\"972\":\"ER\",\"973\":\"Large Protein Complex\",\"974\":\"undefined\",\"975\":\"Large Protein Complex\",\"976\":\"Large Protein Complex\",\"977\":\"Peroxisome\",\"978\":\"undefined\",\"979\":\"Mitochondrion\",\"980\":\"undefined\",\"981\":\"undefined\",\"982\":\"undefined\",\"983\":\"undefined\",\"984\":\"undefined\",\"985\":\"undefined\",\"986\":\"undefined\",\"987\":\"undefined\",\"988\":\"Plasma membrane\",\"989\":\"undefined\",\"990\":\"undefined\",\"991\":\"undefined\",\"992\":\"undefined\",\"993\":\"undefined\",\"994\":\"Large Protein Complex\",\"995\":\"undefined\",\"996\":\"undefined\",\"997\":\"undefined\",\"998\":\"undefined\",\"999\":\"ER\",\"1000\":\"undefined\",\"1001\":\"undefined\",\"1002\":\"undefined\",\"1003\":\"undefined\",\"1004\":\"undefined\",\"1005\":\"undefined\",\"1006\":\"Large Protein Complex\",\"1007\":\"Mitochondrion\",\"1008\":\"undefined\",\"1009\":\"undefined\",\"1010\":\"ER\",\"1011\":\"Large Protein Complex\",\"1012\":\"undefined\",\"1013\":\"Mitochondrion\",\"1014\":\"undefined\",\"1015\":\"undefined\",\"1016\":\"undefined\",\"1017\":\"undefined\",\"1018\":\"Plasma membrane\",\"1019\":\"ER\",\"1020\":\"undefined\",\"1021\":\"undefined\",\"1022\":\"undefined\",\"1023\":\"undefined\",\"1024\":\"Plasma membrane\",\"1025\":\"Mitochondrion\",\"1026\":\"undefined\",\"1027\":\"undefined\",\"1028\":\"undefined\",\"1029\":\"Mitochondrion\",\"1030\":\"undefined\",\"1031\":\"undefined\",\"1032\":\"undefined\",\"1033\":\"undefined\",\"1034\":\"Mitochondrion\",\"1035\":\"undefined\",\"1036\":\"undefined\",\"1037\":\"Large Protein Complex\",\"1038\":\"Large Protein Complex\",\"1039\":\"Large Protein Complex\",\"1040\":\"undefined\",\"1041\":\"undefined\",\"1042\":\"undefined\",\"1043\":\"undefined\",\"1044\":\"undefined\",\"1045\":\"undefined\",\"1046\":\"undefined\",\"1047\":\"Mitochondrion\",\"1048\":\"undefined\",\"1049\":\"undefined\",\"1050\":\"Large Protein Complex\",\"1051\":\"undefined\",\"1052\":\"undefined\",\"1053\":\"undefined\",\"1054\":\"undefined\",\"1055\":\"undefined\",\"1056\":\"undefined\",\"1057\":\"Peroxisome\",\"1058\":\"undefined\",\"1059\":\"undefined\",\"1060\":\"undefined\",\"1061\":\"undefined\",\"1062\":\"undefined\",\"1063\":\"undefined\",\"1064\":\"Mitochondrion\",\"1065\":\"undefined\",\"1066\":\"undefined\",\"1067\":\"undefined\",\"1068\":\"undefined\",\"1069\":\"Mitochondrion\",\"1070\":\"undefined\",\"1071\":\"undefined\",\"1072\":\"undefined\",\"1073\":\"Large Protein Complex\",\"1074\":\"Large Protein Complex\",\"1075\":\"undefined\",\"1076\":\"undefined\",\"1077\":\"undefined\",\"1078\":\"undefined\",\"1079\":\"undefined\",\"1080\":\"Large Protein Complex\",\"1081\":\"Actin binding proteins\",\"1082\":\"Actin binding proteins\",\"1083\":\"Large Protein Complex\",\"1084\":\"ER\",\"1085\":\"undefined\",\"1086\":\"Plasma membrane\",\"1087\":\"undefined\",\"1088\":\"undefined\",\"1089\":\"Nuclear pore complex\",\"1090\":\"undefined\",\"1091\":\"undefined\",\"1092\":\"undefined\",\"1093\":\"Large Protein Complex\",\"1094\":\"undefined\",\"1095\":\"undefined\",\"1096\":\"Mitochondrion\",\"1097\":\"Endosome\",\"1098\":\"undefined\",\"1099\":\"Large Protein Complex\",\"1100\":\"Mitochondrion\",\"1101\":\"undefined\",\"1102\":\"undefined\",\"1103\":\"undefined\",\"1104\":\"undefined\",\"1105\":\"undefined\",\"1106\":\"undefined\",\"1107\":\"undefined\",\"1108\":\"Mitochondrion\",\"1109\":\"undefined\",\"1110\":\"undefined\",\"1111\":\"Nuclear pore complex\",\"1112\":\"undefined\",\"1113\":\"ER\",\"1114\":\"undefined\",\"1115\":\"undefined\",\"1116\":\"Mitochondrion\",\"1117\":\"undefined\",\"1118\":\"undefined\",\"1119\":\"undefined\",\"1120\":\"undefined\",\"1121\":\"Lysosome\",\"1122\":\"Endosome\",\"1123\":\"Mitochondrion\",\"1124\":\"Large Protein Complex\",\"1125\":\"Large Protein Complex\",\"1126\":\"Large Protein Complex\",\"1127\":\"ER\",\"1128\":\"undefined\",\"1129\":\"undefined\",\"1130\":\"undefined\",\"1131\":\"undefined\",\"1132\":\"undefined\",\"1133\":\"undefined\",\"1134\":\"Large Protein Complex\",\"1135\":\"undefined\",\"1136\":\"undefined\",\"1137\":\"Golgi\",\"1138\":\"undefined\",\"1139\":\"undefined\",\"1140\":\"undefined\",\"1141\":\"undefined\",\"1142\":\"undefined\",\"1143\":\"Mitochondrion\",\"1144\":\"Large Protein Complex\",\"1145\":\"Large Protein Complex\",\"1146\":\"undefined\",\"1147\":\"undefined\",\"1148\":\"undefined\",\"1149\":\"undefined\",\"1150\":\"undefined\",\"1151\":\"undefined\",\"1152\":\"undefined\",\"1153\":\"undefined\",\"1154\":\"undefined\",\"1155\":\"undefined\",\"1156\":\"Large Protein Complex\",\"1157\":\"undefined\",\"1158\":\"undefined\",\"1159\":\"undefined\",\"1160\":\"undefined\",\"1161\":\"undefined\",\"1162\":\"Mitochondrion\",\"1163\":\"undefined\",\"1164\":\"undefined\",\"1165\":\"undefined\",\"1166\":\"undefined\",\"1167\":\"undefined\",\"1168\":\"undefined\",\"1169\":\"undefined\",\"1170\":\"undefined\",\"1171\":\"undefined\",\"1172\":\"undefined\",\"1173\":\"undefined\",\"1174\":\"undefined\",\"1175\":\"Large Protein Complex\",\"1176\":\"undefined\",\"1177\":\"Lysosome\",\"1178\":\"undefined\",\"1179\":\"undefined\",\"1180\":\"undefined\",\"1181\":\"undefined\",\"1182\":\"Plasma membrane\",\"1183\":\"undefined\",\"1184\":\"undefined\",\"1185\":\"undefined\",\"1186\":\"undefined\",\"1187\":\"undefined\",\"1188\":\"undefined\",\"1189\":\"undefined\",\"1190\":\"Large Protein Complex\",\"1191\":\"undefined\",\"1192\":\"undefined\",\"1193\":\"Mitochondrion\",\"1194\":\"Mitochondrion\",\"1195\":\"undefined\",\"1196\":\"undefined\",\"1197\":\"undefined\",\"1198\":\"undefined\",\"1199\":\"undefined\",\"1200\":\"undefined\",\"1201\":\"undefined\",\"1202\":\"undefined\",\"1203\":\"undefined\",\"1204\":\"undefined\",\"1205\":\"undefined\",\"1206\":\"undefined\",\"1207\":\"Large Protein Complex\",\"1208\":\"Large Protein Complex\",\"1209\":\"Large Protein Complex\",\"1210\":\"Large Protein Complex\",\"1211\":\"Large Protein Complex\",\"1212\":\"Large Protein Complex\",\"1213\":\"undefined\",\"1214\":\"undefined\",\"1215\":\"undefined\",\"1216\":\"Actin binding proteins\",\"1217\":\"Plasma membrane\",\"1218\":\"undefined\",\"1219\":\"ER\",\"1220\":\"undefined\",\"1221\":\"undefined\",\"1222\":\"undefined\",\"1223\":\"undefined\",\"1224\":\"Large Protein Complex\",\"1225\":\"undefined\",\"1226\":\"Mitochondrion\",\"1227\":\"undefined\",\"1228\":\"undefined\",\"1229\":\"undefined\",\"1230\":\"Large Protein Complex\",\"1231\":\"ER\",\"1232\":\"undefined\",\"1233\":\"undefined\",\"1234\":\"Large Protein Complex\",\"1235\":\"undefined\",\"1236\":\"undefined\",\"1237\":\"Large Protein Complex\",\"1238\":\"undefined\",\"1239\":\"undefined\",\"1240\":\"undefined\",\"1241\":\"undefined\",\"1242\":\"undefined\",\"1243\":\"undefined\",\"1244\":\"undefined\",\"1245\":\"Plasma membrane\",\"1246\":\"undefined\",\"1247\":\"undefined\",\"1248\":\"undefined\",\"1249\":\"undefined\",\"1250\":\"Ergic\\/cisGolgi\",\"1251\":\"undefined\",\"1252\":\"undefined\",\"1253\":\"Large Protein Complex\",\"1254\":\"Mitochondrion\",\"1255\":\"undefined\",\"1256\":\"undefined\",\"1257\":\"undefined\",\"1258\":\"undefined\",\"1259\":\"undefined\",\"1260\":\"undefined\",\"1261\":\"undefined\",\"1262\":\"undefined\",\"1263\":\"Mitochondrion\",\"1264\":\"undefined\",\"1265\":\"undefined\",\"1266\":\"undefined\",\"1267\":\"Large Protein Complex\",\"1268\":\"undefined\",\"1269\":\"undefined\",\"1270\":\"undefined\",\"1271\":\"undefined\",\"1272\":\"Ergic\\/cisGolgi\",\"1273\":\"undefined\",\"1274\":\"undefined\",\"1275\":\"undefined\",\"1276\":\"undefined\",\"1277\":\"Large Protein Complex\",\"1278\":\"undefined\",\"1279\":\"undefined\",\"1280\":\"Nuclear pore complex\",\"1281\":\"undefined\",\"1282\":\"undefined\",\"1283\":\"undefined\",\"1284\":\"undefined\",\"1285\":\"undefined\",\"1286\":\"undefined\",\"1287\":\"undefined\",\"1288\":\"undefined\",\"1289\":\"undefined\",\"1290\":\"undefined\",\"1291\":\"undefined\",\"1292\":\"undefined\",\"1293\":\"undefined\",\"1294\":\"undefined\",\"1295\":\"Mitochondrion\",\"1296\":\"undefined\",\"1297\":\"ER\",\"1298\":\"undefined\",\"1299\":\"undefined\",\"1300\":\"undefined\",\"1301\":\"undefined\",\"1302\":\"undefined\",\"1303\":\"undefined\",\"1304\":\"undefined\",\"1305\":\"undefined\",\"1306\":\"Plasma membrane\",\"1307\":\"Lysosome\",\"1308\":\"Large Protein Complex\",\"1309\":\"Large Protein Complex\",\"1310\":\"Large Protein Complex\",\"1311\":\"undefined\",\"1312\":\"undefined\",\"1313\":\"undefined\",\"1314\":\"undefined\",\"1315\":\"undefined\",\"1316\":\"undefined\",\"1317\":\"undefined\",\"1318\":\"Endosome\",\"1319\":\"undefined\",\"1320\":\"undefined\",\"1321\":\"undefined\",\"1322\":\"Mitochondrion\",\"1323\":\"undefined\",\"1324\":\"undefined\",\"1325\":\"undefined\",\"1326\":\"ER\",\"1327\":\"undefined\",\"1328\":\"undefined\",\"1329\":\"undefined\",\"1330\":\"undefined\",\"1331\":\"ER\",\"1332\":\"Mitochondrion\",\"1333\":\"Peroxisome\",\"1334\":\"undefined\",\"1335\":\"Lysosome\",\"1336\":\"Large Protein Complex\",\"1337\":\"Endosome\",\"1338\":\"undefined\",\"1339\":\"undefined\",\"1340\":\"undefined\",\"1341\":\"undefined\",\"1342\":\"Large Protein Complex\",\"1343\":\"undefined\",\"1344\":\"Large Protein Complex\",\"1345\":\"undefined\",\"1346\":\"undefined\",\"1347\":\"undefined\",\"1348\":\"undefined\",\"1349\":\"undefined\",\"1350\":\"undefined\",\"1351\":\"Large Protein Complex\",\"1352\":\"undefined\",\"1353\":\"undefined\",\"1354\":\"undefined\",\"1355\":\"undefined\",\"1356\":\"undefined\",\"1357\":\"undefined\",\"1358\":\"undefined\",\"1359\":\"undefined\",\"1360\":\"undefined\",\"1361\":\"undefined\",\"1362\":\"Nuclear pore complex\",\"1363\":\"undefined\",\"1364\":\"Mitochondrion\",\"1365\":\"undefined\",\"1366\":\"undefined\",\"1367\":\"undefined\",\"1368\":\"undefined\",\"1369\":\"undefined\",\"1370\":\"Mitochondrion\",\"1371\":\"undefined\",\"1372\":\"Large Protein Complex\",\"1373\":\"Large Protein Complex\",\"1374\":\"Lysosome\",\"1375\":\"Plasma membrane\",\"1376\":\"Mitochondrion\",\"1377\":\"Plasma membrane\",\"1378\":\"undefined\",\"1379\":\"Large Protein Complex\",\"1380\":\"undefined\",\"1381\":\"Large Protein Complex\",\"1382\":\"undefined\",\"1383\":\"undefined\",\"1384\":\"undefined\",\"1385\":\"undefined\",\"1386\":\"Plasma membrane\",\"1387\":\"undefined\",\"1388\":\"Plasma membrane\",\"1389\":\"Lysosome\",\"1390\":\"Mitochondrion\",\"1391\":\"Plasma membrane\",\"1392\":\"undefined\",\"1393\":\"undefined\",\"1394\":\"undefined\",\"1395\":\"undefined\",\"1396\":\"undefined\",\"1397\":\"undefined\",\"1398\":\"Large Protein Complex\",\"1399\":\"undefined\",\"1400\":\"undefined\",\"1401\":\"ER\",\"1402\":\"undefined\",\"1403\":\"undefined\",\"1404\":\"undefined\",\"1405\":\"undefined\",\"1406\":\"undefined\",\"1407\":\"undefined\",\"1408\":\"undefined\",\"1409\":\"undefined\",\"1410\":\"Large Protein Complex\",\"1411\":\"undefined\",\"1412\":\"undefined\",\"1413\":\"Large Protein Complex\",\"1414\":\"Mitochondrion\",\"1415\":\"Large Protein Complex\",\"1416\":\"undefined\",\"1417\":\"undefined\",\"1418\":\"undefined\",\"1419\":\"undefined\",\"1420\":\"Large Protein Complex\",\"1421\":\"undefined\",\"1422\":\"undefined\",\"1423\":\"undefined\",\"1424\":\"undefined\",\"1425\":\"undefined\",\"1426\":\"Mitochondrion\",\"1427\":\"undefined\",\"1428\":\"undefined\",\"1429\":\"undefined\",\"1430\":\"Peroxisome\",\"1431\":\"undefined\",\"1432\":\"undefined\",\"1433\":\"undefined\",\"1434\":\"ER\",\"1435\":\"undefined\",\"1436\":\"undefined\",\"1437\":\"undefined\",\"1438\":\"Nuclear pore complex\",\"1439\":\"undefined\",\"1440\":\"undefined\",\"1441\":\"undefined\",\"1442\":\"undefined\",\"1443\":\"undefined\",\"1444\":\"Large Protein Complex\",\"1445\":\"undefined\",\"1446\":\"ER\",\"1447\":\"undefined\",\"1448\":\"Large Protein Complex\",\"1449\":\"ER\",\"1450\":\"undefined\",\"1451\":\"undefined\",\"1452\":\"undefined\",\"1453\":\"Actin binding proteins\",\"1454\":\"Actin binding proteins\",\"1455\":\"Large Protein Complex\",\"1456\":\"Large Protein Complex\",\"1457\":\"undefined\",\"1458\":\"undefined\",\"1459\":\"Large Protein Complex\",\"1460\":\"undefined\",\"1461\":\"undefined\",\"1462\":\"undefined\",\"1463\":\"undefined\",\"1464\":\"undefined\",\"1465\":\"ER\",\"1466\":\"Ergic\\/cisGolgi\",\"1467\":\"undefined\",\"1468\":\"undefined\",\"1469\":\"undefined\",\"1470\":\"undefined\",\"1471\":\"undefined\",\"1472\":\"undefined\",\"1473\":\"undefined\",\"1474\":\"Endosome\",\"1475\":\"undefined\",\"1476\":\"undefined\",\"1477\":\"undefined\",\"1478\":\"undefined\",\"1479\":\"Large Protein Complex\",\"1480\":\"undefined\",\"1481\":\"undefined\",\"1482\":\"undefined\",\"1483\":\"undefined\",\"1484\":\"Large Protein Complex\",\"1485\":\"undefined\",\"1486\":\"undefined\",\"1487\":\"Large Protein Complex\",\"1488\":\"undefined\",\"1489\":\"Large Protein Complex\",\"1490\":\"Endosome\",\"1491\":\"Large Protein Complex\",\"1492\":\"undefined\",\"1493\":\"undefined\",\"1494\":\"Mitochondrion\",\"1495\":\"ER\",\"1496\":\"undefined\",\"1497\":\"undefined\",\"1498\":\"undefined\",\"1499\":\"undefined\",\"1500\":\"Lysosome\",\"1501\":\"Large Protein Complex\",\"1502\":\"undefined\",\"1503\":\"undefined\",\"1504\":\"undefined\",\"1505\":\"undefined\",\"1506\":\"undefined\",\"1507\":\"Large Protein Complex\",\"1508\":\"undefined\",\"1509\":\"undefined\",\"1510\":\"undefined\",\"1511\":\"undefined\",\"1512\":\"Large Protein Complex\",\"1513\":\"undefined\",\"1514\":\"undefined\",\"1515\":\"Large Protein Complex\",\"1516\":\"undefined\",\"1517\":\"undefined\",\"1518\":\"undefined\",\"1519\":\"Large Protein Complex\",\"1520\":\"Large Protein Complex\",\"1521\":\"Large Protein Complex\",\"1522\":\"undefined\",\"1523\":\"Large Protein Complex\",\"1524\":\"Large Protein Complex\",\"1525\":\"Large Protein Complex\",\"1526\":\"Large Protein Complex\",\"1527\":\"Large Protein Complex\",\"1528\":\"undefined\",\"1529\":\"Large Protein Complex\",\"1530\":\"Large Protein Complex\",\"1531\":\"undefined\",\"1532\":\"undefined\",\"1533\":\"undefined\",\"1534\":\"undefined\",\"1535\":\"undefined\",\"1536\":\"undefined\",\"1537\":\"undefined\",\"1538\":\"undefined\",\"1539\":\"undefined\",\"1540\":\"Large Protein Complex\",\"1541\":\"Large Protein Complex\",\"1542\":\"undefined\",\"1543\":\"undefined\",\"1544\":\"undefined\",\"1545\":\"undefined\",\"1546\":\"undefined\",\"1547\":\"undefined\",\"1548\":\"Large Protein Complex\",\"1549\":\"Large Protein Complex\",\"1550\":\"Large Protein Complex\",\"1551\":\"undefined\",\"1552\":\"undefined\",\"1553\":\"Large Protein Complex\",\"1554\":\"undefined\",\"1555\":\"Large Protein Complex\",\"1556\":\"Large Protein Complex\",\"1557\":\"Large Protein Complex\",\"1558\":\"Large Protein Complex\",\"1559\":\"Large Protein Complex\",\"1560\":\"undefined\",\"1561\":\"undefined\",\"1562\":\"undefined\",\"1563\":\"undefined\",\"1564\":\"undefined\",\"1565\":\"Large Protein Complex\",\"1566\":\"undefined\",\"1567\":\"Large Protein Complex\",\"1568\":\"Large Protein Complex\",\"1569\":\"Large Protein Complex\",\"1570\":\"Large Protein Complex\",\"1571\":\"Large Protein Complex\",\"1572\":\"undefined\",\"1573\":\"undefined\",\"1574\":\"undefined\",\"1575\":\"undefined\",\"1576\":\"undefined\",\"1577\":\"undefined\",\"1578\":\"undefined\",\"1579\":\"undefined\",\"1580\":\"undefined\",\"1581\":\"undefined\",\"1582\":\"undefined\",\"1583\":\"undefined\",\"1584\":\"Large Protein Complex\",\"1585\":\"undefined\",\"1586\":\"undefined\",\"1587\":\"undefined\",\"1588\":\"undefined\",\"1589\":\"undefined\",\"1590\":\"undefined\",\"1591\":\"undefined\",\"1592\":\"Large Protein Complex\",\"1593\":\"undefined\",\"1594\":\"undefined\",\"1595\":\"Actin binding proteins\",\"1596\":\"undefined\",\"1597\":\"undefined\",\"1598\":\"undefined\",\"1599\":\"undefined\",\"1600\":\"ER\",\"1601\":\"Large Protein Complex\",\"1602\":\"undefined\",\"1603\":\"undefined\",\"1604\":\"Large Protein Complex\",\"1605\":\"Large Protein Complex\",\"1606\":\"Large Protein Complex\",\"1607\":\"Large Protein Complex\",\"1608\":\"Large Protein Complex\",\"1609\":\"undefined\",\"1610\":\"undefined\",\"1611\":\"undefined\",\"1612\":\"undefined\",\"1613\":\"Plasma membrane\",\"1614\":\"undefined\",\"1615\":\"Large Protein Complex\",\"1616\":\"undefined\",\"1617\":\"undefined\",\"1618\":\"undefined\",\"1619\":\"undefined\",\"1620\":\"Large Protein Complex\",\"1621\":\"Plasma membrane\",\"1622\":\"undefined\",\"1623\":\"undefined\",\"1624\":\"undefined\",\"1625\":\"Plasma membrane\",\"1626\":\"Endosome\",\"1627\":\"undefined\",\"1628\":\"undefined\",\"1629\":\"undefined\",\"1630\":\"Plasma membrane\",\"1631\":\"undefined\",\"1632\":\"Mitochondrion\",\"1633\":\"Mitochondrion\",\"1634\":\"Mitochondrion\",\"1635\":\"Mitochondrion\",\"1636\":\"Mitochondrion\",\"1637\":\"Mitochondrion\",\"1638\":\"Mitochondrion\",\"1639\":\"Mitochondrion\",\"1640\":\"undefined\",\"1641\":\"Mitochondrion\",\"1642\":\"Mitochondrion\",\"1643\":\"Mitochondrion\",\"1644\":\"undefined\",\"1645\":\"Mitochondrion\",\"1646\":\"Large Protein Complex\",\"1647\":\"undefined\",\"1648\":\"undefined\",\"1649\":\"undefined\",\"1650\":\"undefined\",\"1651\":\"undefined\",\"1652\":\"undefined\",\"1653\":\"Large Protein Complex\",\"1654\":\"undefined\",\"1655\":\"Large Protein Complex\",\"1656\":\"undefined\",\"1657\":\"undefined\",\"1658\":\"Plasma membrane\",\"1659\":\"undefined\",\"1660\":\"Plasma membrane\",\"1661\":\"undefined\",\"1662\":\"undefined\",\"1663\":\"undefined\",\"1664\":\"undefined\",\"1665\":\"undefined\",\"1666\":\"Mitochondrion\",\"1667\":\"Mitochondrion\",\"1668\":\"undefined\",\"1669\":\"undefined\",\"1670\":\"undefined\",\"1671\":\"undefined\",\"1672\":\"undefined\",\"1673\":\"undefined\",\"1674\":\"Large Protein Complex\",\"1675\":\"undefined\",\"1676\":\"undefined\",\"1677\":\"ER_high_curvature\",\"1678\":\"undefined\",\"1679\":\"Large Protein Complex\",\"1680\":\"Actin binding proteins\",\"1681\":\"undefined\",\"1682\":\"undefined\",\"1683\":\"undefined\",\"1684\":\"undefined\",\"1685\":\"Large Protein Complex\",\"1686\":\"undefined\",\"1687\":\"undefined\",\"1688\":\"undefined\",\"1689\":\"undefined\",\"1690\":\"Plasma membrane\",\"1691\":\"undefined\",\"1692\":\"Large Protein Complex\",\"1693\":\"undefined\",\"1694\":\"undefined\",\"1695\":\"Endosome\",\"1696\":\"undefined\",\"1697\":\"Plasma membrane\",\"1698\":\"undefined\",\"1699\":\"undefined\",\"1700\":\"Mitochondrion\",\"1701\":\"undefined\",\"1702\":\"Plasma membrane\",\"1703\":\"Large Protein Complex\",\"1704\":\"undefined\",\"1705\":\"ER\",\"1706\":\"undefined\",\"1707\":\"Large Protein Complex\",\"1708\":\"undefined\",\"1709\":\"Mitochondrion\",\"1710\":\"undefined\",\"1711\":\"undefined\",\"1712\":\"undefined\",\"1713\":\"undefined\",\"1714\":\"Plasma membrane\",\"1715\":\"undefined\",\"1716\":\"undefined\",\"1717\":\"Plasma membrane\",\"1718\":\"undefined\",\"1719\":\"ER\",\"1720\":\"ER\",\"1721\":\"undefined\",\"1722\":\"undefined\",\"1723\":\"Large Protein Complex\",\"1724\":\"undefined\",\"1725\":\"Plasma membrane\",\"1726\":\"undefined\",\"1727\":\"Mitochondrion\",\"1728\":\"Large Protein Complex\",\"1729\":\"undefined\",\"1730\":\"undefined\",\"1731\":\"undefined\",\"1732\":\"Large Protein Complex\",\"1733\":\"undefined\",\"1734\":\"undefined\",\"1735\":\"undefined\",\"1736\":\"undefined\",\"1737\":\"undefined\",\"1738\":\"Large Protein Complex\",\"1739\":\"undefined\",\"1740\":\"undefined\",\"1741\":\"undefined\",\"1742\":\"undefined\",\"1743\":\"undefined\",\"1744\":\"Large Protein Complex\",\"1745\":\"undefined\",\"1746\":\"undefined\",\"1747\":\"undefined\",\"1748\":\"undefined\",\"1749\":\"undefined\",\"1750\":\"undefined\",\"1751\":\"undefined\",\"1752\":\"Large Protein Complex\",\"1753\":\"undefined\",\"1754\":\"Large Protein Complex\",\"1755\":\"undefined\",\"1756\":\"undefined\",\"1757\":\"Plasma membrane\",\"1758\":\"Golgi\",\"1759\":\"ER\",\"1760\":\"Plasma membrane\",\"1761\":\"undefined\",\"1762\":\"undefined\",\"1763\":\"undefined\",\"1764\":\"undefined\",\"1765\":\"undefined\",\"1766\":\"Endosome\",\"1767\":\"undefined\",\"1768\":\"undefined\",\"1769\":\"undefined\",\"1770\":\"undefined\",\"1771\":\"undefined\",\"1772\":\"Plasma membrane\",\"1773\":\"undefined\",\"1774\":\"Golgi\",\"1775\":\"Golgi\",\"1776\":\"undefined\",\"1777\":\"undefined\",\"1778\":\"undefined\",\"1779\":\"Mitochondrion\",\"1780\":\"undefined\",\"1781\":\"Endosome\",\"1782\":\"Nuclear pore complex\",\"1783\":\"undefined\",\"1784\":\"undefined\",\"1785\":\"undefined\",\"1786\":\"ER\",\"1787\":\"undefined\",\"1788\":\"undefined\",\"1789\":\"undefined\",\"1790\":\"undefined\",\"1791\":\"Plasma membrane\",\"1792\":\"undefined\",\"1793\":\"undefined\",\"1794\":\"Large Protein Complex\",\"1795\":\"undefined\",\"1796\":\"undefined\",\"1797\":\"Large Protein Complex\",\"1798\":\"undefined\",\"1799\":\"undefined\",\"1800\":\"undefined\",\"1801\":\"Ergic\\/cisGolgi\",\"1802\":\"Plasma membrane\",\"1803\":\"undefined\",\"1804\":\"Mitochondrion\",\"1805\":\"undefined\",\"1806\":\"undefined\",\"1807\":\"undefined\",\"1808\":\"undefined\",\"1809\":\"undefined\",\"1810\":\"undefined\",\"1811\":\"undefined\",\"1812\":\"undefined\",\"1813\":\"undefined\",\"1814\":\"undefined\",\"1815\":\"undefined\",\"1816\":\"undefined\",\"1817\":\"undefined\",\"1818\":\"Mitochondrion\",\"1819\":\"undefined\",\"1820\":\"undefined\",\"1821\":\"undefined\",\"1822\":\"undefined\",\"1823\":\"undefined\",\"1824\":\"undefined\",\"1825\":\"undefined\",\"1826\":\"undefined\",\"1827\":\"Large Protein Complex\",\"1828\":\"undefined\",\"1829\":\"Large Protein Complex\",\"1830\":\"Large Protein Complex\",\"1831\":\"undefined\",\"1832\":\"undefined\",\"1833\":\"undefined\",\"1834\":\"Ergic\\/cisGolgi\",\"1835\":\"Large Protein Complex\",\"1836\":\"undefined\",\"1837\":\"undefined\",\"1838\":\"undefined\",\"1839\":\"Large Protein Complex\",\"1840\":\"Large Protein Complex\",\"1841\":\"Large Protein Complex\",\"1842\":\"undefined\",\"1843\":\"undefined\",\"1844\":\"undefined\",\"1845\":\"undefined\",\"1846\":\"undefined\",\"1847\":\"undefined\",\"1848\":\"Large Protein Complex\",\"1849\":\"undefined\",\"1850\":\"undefined\",\"1851\":\"Mitochondrion\",\"1852\":\"undefined\",\"1853\":\"undefined\",\"1854\":\"undefined\",\"1855\":\"undefined\",\"1856\":\"undefined\",\"1857\":\"undefined\",\"1858\":\"undefined\",\"1859\":\"Plasma membrane\",\"1860\":\"Large Protein Complex\",\"1861\":\"undefined\",\"1862\":\"undefined\",\"1863\":\"Plasma membrane\",\"1864\":\"undefined\",\"1865\":\"Ergic\\/cisGolgi\",\"1866\":\"undefined\",\"1867\":\"undefined\",\"1868\":\"undefined\",\"1869\":\"undefined\",\"1870\":\"undefined\",\"1871\":\"undefined\",\"1872\":\"undefined\",\"1873\":\"Lysosome\",\"1874\":\"undefined\",\"1875\":\"undefined\",\"1876\":\"undefined\",\"1877\":\"undefined\",\"1878\":\"undefined\",\"1879\":\"undefined\",\"1880\":\"undefined\",\"1881\":\"undefined\",\"1882\":\"undefined\",\"1883\":\"undefined\",\"1884\":\"Endosome\",\"1885\":\"undefined\",\"1886\":\"undefined\",\"1887\":\"undefined\",\"1888\":\"undefined\",\"1889\":\"undefined\",\"1890\":\"undefined\",\"1891\":\"undefined\",\"1892\":\"undefined\",\"1893\":\"undefined\",\"1894\":\"undefined\",\"1895\":\"ER\",\"1896\":\"undefined\",\"1897\":\"undefined\",\"1898\":\"Actin binding proteins\",\"1899\":\"undefined\",\"1900\":\"undefined\",\"1901\":\"undefined\",\"1902\":\"undefined\",\"1903\":\"Large Protein Complex\",\"1904\":\"undefined\",\"1905\":\"undefined\",\"1906\":\"undefined\",\"1907\":\"undefined\",\"1908\":\"undefined\",\"1909\":\"undefined\",\"1910\":\"undefined\",\"1911\":\"undefined\",\"1912\":\"undefined\",\"1913\":\"undefined\",\"1914\":\"Large Protein Complex\",\"1915\":\"Lysosome\",\"1916\":\"undefined\",\"1917\":\"undefined\",\"1918\":\"Plasma membrane\",\"1919\":\"undefined\",\"1920\":\"Plasma membrane\",\"1921\":\"undefined\",\"1922\":\"undefined\",\"1923\":\"undefined\",\"1924\":\"Large Protein Complex\",\"1925\":\"undefined\",\"1926\":\"undefined\",\"1927\":\"Large Protein Complex\",\"1928\":\"undefined\",\"1929\":\"Plasma membrane\",\"1930\":\"undefined\",\"1931\":\"undefined\",\"1932\":\"undefined\",\"1933\":\"undefined\",\"1934\":\"ER\",\"1935\":\"undefined\",\"1936\":\"undefined\",\"1937\":\"undefined\",\"1938\":\"undefined\",\"1939\":\"undefined\",\"1940\":\"Large Protein Complex\",\"1941\":\"Large Protein Complex\",\"1942\":\"Large Protein Complex\",\"1943\":\"undefined\",\"1944\":\"undefined\",\"1945\":\"Actin binding proteins\",\"1946\":\"undefined\",\"1947\":\"ER\",\"1948\":\"undefined\",\"1949\":\"undefined\",\"1950\":\"undefined\",\"1951\":\"undefined\",\"1952\":\"undefined\",\"1953\":\"undefined\",\"1954\":\"undefined\",\"1955\":\"undefined\",\"1956\":\"undefined\",\"1957\":\"undefined\",\"1958\":\"undefined\",\"1959\":\"ER\",\"1960\":\"undefined\",\"1961\":\"undefined\",\"1962\":\"undefined\",\"1963\":\"ER\",\"1964\":\"ER\",\"1965\":\"ER\",\"1966\":\"undefined\",\"1967\":\"Actin binding proteins\",\"1968\":\"undefined\",\"1969\":\"undefined\",\"1970\":\"undefined\",\"1971\":\"Large Protein Complex\",\"1972\":\"undefined\",\"1973\":\"undefined\",\"1974\":\"undefined\",\"1975\":\"undefined\",\"1976\":\"undefined\",\"1977\":\"ER\",\"1978\":\"undefined\",\"1979\":\"Large Protein Complex\",\"1980\":\"undefined\",\"1981\":\"undefined\",\"1982\":\"Golgi\",\"1983\":\"undefined\",\"1984\":\"undefined\",\"1985\":\"undefined\",\"1986\":\"undefined\",\"1987\":\"undefined\",\"1988\":\"undefined\",\"1989\":\"undefined\",\"1990\":\"undefined\",\"1991\":\"undefined\",\"1992\":\"undefined\",\"1993\":\"undefined\",\"1994\":\"undefined\",\"1995\":\"undefined\",\"1996\":\"undefined\",\"1997\":\"undefined\",\"1998\":\"undefined\",\"1999\":\"undefined\",\"2000\":\"ER\",\"2001\":\"undefined\",\"2002\":\"Large Protein Complex\",\"2003\":\"undefined\",\"2004\":\"undefined\",\"2005\":\"Large Protein Complex\",\"2006\":\"undefined\",\"2007\":\"undefined\",\"2008\":\"Large Protein Complex\",\"2009\":\"undefined\",\"2010\":\"Mitochondrion\",\"2011\":\"undefined\",\"2012\":\"undefined\",\"2013\":\"Plasma membrane\",\"2014\":\"Large Protein Complex\",\"2015\":\"undefined\",\"2016\":\"undefined\",\"2017\":\"undefined\",\"2018\":\"undefined\",\"2019\":\"Peroxisome\",\"2020\":\"Mitochondrion\",\"2021\":\"Endosome\",\"2022\":\"ER\",\"2023\":\"undefined\",\"2024\":\"undefined\",\"2025\":\"undefined\",\"2026\":\"undefined\",\"2027\":\"undefined\",\"2028\":\"undefined\",\"2029\":\"undefined\",\"2030\":\"undefined\",\"2031\":\"undefined\",\"2032\":\"undefined\",\"2033\":\"undefined\",\"2034\":\"undefined\",\"2035\":\"undefined\",\"2036\":\"undefined\",\"2037\":\"undefined\",\"2038\":\"undefined\",\"2039\":\"undefined\",\"2040\":\"undefined\",\"2041\":\"undefined\",\"2042\":\"Ergic\\/cisGolgi\",\"2043\":\"undefined\",\"2044\":\"undefined\",\"2045\":\"undefined\",\"2046\":\"undefined\",\"2047\":\"undefined\",\"2048\":\"undefined\",\"2049\":\"undefined\",\"2050\":\"undefined\",\"2051\":\"undefined\",\"2052\":\"Large Protein Complex\",\"2053\":\"undefined\",\"2054\":\"undefined\",\"2055\":\"undefined\",\"2056\":\"undefined\",\"2057\":\"undefined\",\"2058\":\"Large Protein Complex\",\"2059\":\"Large Protein Complex\",\"2060\":\"undefined\",\"2061\":\"Large Protein Complex\",\"2062\":\"Large Protein Complex\",\"2063\":\"Large Protein Complex\",\"2064\":\"undefined\",\"2065\":\"undefined\",\"2066\":\"undefined\",\"2067\":\"undefined\",\"2068\":\"ER\",\"2069\":\"undefined\",\"2070\":\"undefined\",\"2071\":\"undefined\",\"2072\":\"undefined\",\"2073\":\"Golgi\",\"2074\":\"undefined\",\"2075\":\"undefined\",\"2076\":\"undefined\",\"2077\":\"undefined\",\"2078\":\"undefined\",\"2079\":\"undefined\",\"2080\":\"undefined\",\"2081\":\"undefined\",\"2082\":\"undefined\",\"2083\":\"Plasma membrane\",\"2084\":\"undefined\",\"2085\":\"undefined\",\"2086\":\"undefined\",\"2087\":\"Plasma membrane\",\"2088\":\"undefined\",\"2089\":\"undefined\",\"2090\":\"undefined\",\"2091\":\"undefined\",\"2092\":\"Endosome\",\"2093\":\"Endosome\",\"2094\":\"undefined\",\"2095\":\"undefined\",\"2096\":\"Large Protein Complex\",\"2097\":\"undefined\",\"2098\":\"undefined\",\"2099\":\"undefined\",\"2100\":\"undefined\",\"2101\":\"undefined\",\"2102\":\"undefined\",\"2103\":\"undefined\",\"2104\":\"Mitochondrion\",\"2105\":\"undefined\",\"2106\":\"undefined\",\"2107\":\"undefined\",\"2108\":\"undefined\",\"2109\":\"undefined\",\"2110\":\"Large Protein Complex\",\"2111\":\"undefined\",\"2112\":\"undefined\",\"2113\":\"Actin binding proteins\",\"2114\":\"undefined\",\"2115\":\"undefined\",\"2116\":\"undefined\",\"2117\":\"Golgi\",\"2118\":\"undefined\",\"2119\":\"undefined\",\"2120\":\"Mitochondrion\",\"2121\":\"Mitochondrion\",\"2122\":\"undefined\",\"2123\":\"Mitochondrion\",\"2124\":\"undefined\",\"2125\":\"Mitochondrion\",\"2126\":\"undefined\",\"2127\":\"undefined\",\"2128\":\"Plasma membrane\",\"2129\":\"Mitochondrion\",\"2130\":\"undefined\",\"2131\":\"undefined\",\"2132\":\"undefined\",\"2133\":\"undefined\",\"2134\":\"undefined\",\"2135\":\"undefined\",\"2136\":\"Mitochondrion\",\"2137\":\"undefined\",\"2138\":\"undefined\",\"2139\":\"undefined\",\"2140\":\"undefined\",\"2141\":\"Large Protein Complex\",\"2142\":\"undefined\",\"2143\":\"undefined\",\"2144\":\"undefined\",\"2145\":\"undefined\",\"2146\":\"Endosome\",\"2147\":\"undefined\",\"2148\":\"Peroxisome\",\"2149\":\"undefined\",\"2150\":\"undefined\",\"2151\":\"undefined\",\"2152\":\"undefined\",\"2153\":\"undefined\",\"2154\":\"ER\",\"2155\":\"undefined\",\"2156\":\"undefined\",\"2157\":\"undefined\",\"2158\":\"undefined\",\"2159\":\"undefined\",\"2160\":\"undefined\",\"2161\":\"undefined\",\"2162\":\"undefined\",\"2163\":\"undefined\",\"2164\":\"Mitochondrion\",\"2165\":\"undefined\",\"2166\":\"Endosome\",\"2167\":\"undefined\",\"2168\":\"undefined\",\"2169\":\"undefined\",\"2170\":\"undefined\",\"2171\":\"undefined\",\"2172\":\"Plasma membrane\",\"2173\":\"undefined\",\"2174\":\"undefined\",\"2175\":\"undefined\",\"2176\":\"undefined\",\"2177\":\"undefined\",\"2178\":\"undefined\",\"2179\":\"undefined\",\"2180\":\"undefined\",\"2181\":\"undefined\",\"2182\":\"undefined\",\"2183\":\"undefined\",\"2184\":\"ER\",\"2185\":\"undefined\",\"2186\":\"undefined\",\"2187\":\"undefined\",\"2188\":\"undefined\",\"2189\":\"undefined\",\"2190\":\"undefined\",\"2191\":\"undefined\",\"2192\":\"undefined\",\"2193\":\"undefined\",\"2194\":\"undefined\",\"2195\":\"undefined\",\"2196\":\"undefined\",\"2197\":\"undefined\",\"2198\":\"undefined\",\"2199\":\"undefined\",\"2200\":\"undefined\",\"2201\":\"undefined\",\"2202\":\"undefined\",\"2203\":\"ER\",\"2204\":\"Mitochondrion\",\"2205\":\"undefined\",\"2206\":\"undefined\",\"2207\":\"undefined\",\"2208\":\"undefined\",\"2209\":\"undefined\",\"2210\":\"Mitochondrion\",\"2211\":\"undefined\",\"2212\":\"undefined\",\"2213\":\"undefined\",\"2214\":\"undefined\",\"2215\":\"ER\",\"2216\":\"undefined\",\"2217\":\"undefined\",\"2218\":\"Large Protein Complex\",\"2219\":\"undefined\",\"2220\":\"Nuclear pore complex\",\"2221\":\"undefined\",\"2222\":\"undefined\",\"2223\":\"undefined\",\"2224\":\"undefined\",\"2225\":\"undefined\",\"2226\":\"undefined\",\"2227\":\"undefined\",\"2228\":\"undefined\",\"2229\":\"undefined\",\"2230\":\"undefined\",\"2231\":\"undefined\",\"2232\":\"undefined\",\"2233\":\"undefined\",\"2234\":\"Mitochondrion\",\"2235\":\"undefined\",\"2236\":\"undefined\",\"2237\":\"undefined\",\"2238\":\"undefined\",\"2239\":\"undefined\",\"2240\":\"undefined\",\"2241\":\"undefined\",\"2242\":\"undefined\",\"2243\":\"undefined\",\"2244\":\"undefined\",\"2245\":\"undefined\",\"2246\":\"undefined\",\"2247\":\"undefined\",\"2248\":\"undefined\",\"2249\":\"undefined\",\"2250\":\"undefined\",\"2251\":\"Mitochondrion\",\"2252\":\"undefined\",\"2253\":\"undefined\",\"2254\":\"undefined\",\"2255\":\"undefined\",\"2256\":\"undefined\",\"2257\":\"undefined\",\"2258\":\"Mitochondrion\",\"2259\":\"undefined\",\"2260\":\"undefined\",\"2261\":\"undefined\",\"2262\":\"undefined\",\"2263\":\"undefined\",\"2264\":\"undefined\",\"2265\":\"undefined\",\"2266\":\"undefined\",\"2267\":\"undefined\",\"2268\":\"undefined\",\"2269\":\"undefined\",\"2270\":\"undefined\",\"2271\":\"undefined\",\"2272\":\"undefined\",\"2273\":\"undefined\",\"2274\":\"undefined\",\"2275\":\"undefined\",\"2276\":\"Endosome\",\"2277\":\"undefined\",\"2278\":\"undefined\",\"2279\":\"undefined\",\"2280\":\"undefined\",\"2281\":\"undefined\",\"2282\":\"undefined\",\"2283\":\"undefined\",\"2284\":\"undefined\",\"2285\":\"undefined\",\"2286\":\"undefined\",\"2287\":\"undefined\",\"2288\":\"undefined\",\"2289\":\"undefined\",\"2290\":\"ER_high_curvature\",\"2291\":\"undefined\",\"2292\":\"undefined\",\"2293\":\"undefined\",\"2294\":\"undefined\",\"2295\":\"undefined\",\"2296\":\"undefined\",\"2297\":\"undefined\",\"2298\":\"Lysosome\",\"2299\":\"undefined\",\"2300\":\"undefined\",\"2301\":\"undefined\",\"2302\":\"undefined\",\"2303\":\"undefined\",\"2304\":\"undefined\",\"2305\":\"Mitochondrion\",\"2306\":\"undefined\",\"2307\":\"undefined\",\"2308\":\"undefined\",\"2309\":\"Mitochondrion\",\"2310\":\"ER\",\"2311\":\"undefined\",\"2312\":\"undefined\",\"2313\":\"undefined\",\"2314\":\"Actin binding proteins\",\"2315\":\"undefined\",\"2316\":\"undefined\",\"2317\":\"undefined\",\"2318\":\"undefined\",\"2319\":\"undefined\",\"2320\":\"undefined\",\"2321\":\"undefined\",\"2322\":\"undefined\",\"2323\":\"Mitochondrion\",\"2324\":\"undefined\",\"2325\":\"undefined\",\"2326\":\"undefined\",\"2327\":\"undefined\",\"2328\":\"undefined\",\"2329\":\"undefined\",\"2330\":\"undefined\",\"2331\":\"Endosome\",\"2332\":\"undefined\",\"2333\":\"undefined\",\"2334\":\"undefined\",\"2335\":\"undefined\",\"2336\":\"undefined\",\"2337\":\"undefined\",\"2338\":\"undefined\",\"2339\":\"Mitochondrion\",\"2340\":\"undefined\",\"2341\":\"undefined\",\"2342\":\"undefined\",\"2343\":\"undefined\",\"2344\":\"undefined\",\"2345\":\"undefined\",\"2346\":\"Endosome\",\"2347\":\"Endosome\",\"2348\":\"undefined\",\"2349\":\"undefined\",\"2350\":\"undefined\",\"2351\":\"Mitochondrion\",\"2352\":\"undefined\",\"2353\":\"undefined\",\"2354\":\"Plasma membrane\",\"2355\":\"undefined\",\"2356\":\"ER\",\"2357\":\"undefined\",\"2358\":\"undefined\",\"2359\":\"ER\",\"2360\":\"undefined\",\"2361\":\"undefined\",\"2362\":\"undefined\",\"2363\":\"undefined\",\"2364\":\"undefined\",\"2365\":\"Actin binding proteins\",\"2366\":\"Endosome\",\"2367\":\"undefined\",\"2368\":\"ER\",\"2369\":\"undefined\",\"2370\":\"Plasma membrane\",\"2371\":\"undefined\",\"2372\":\"undefined\",\"2373\":\"undefined\",\"2374\":\"undefined\",\"2375\":\"undefined\",\"2376\":\"undefined\",\"2377\":\"undefined\",\"2378\":\"undefined\",\"2379\":\"undefined\",\"2380\":\"undefined\",\"2381\":\"undefined\",\"2382\":\"Large Protein Complex\",\"2383\":\"undefined\",\"2384\":\"Large Protein Complex\",\"2385\":\"undefined\",\"2386\":\"undefined\",\"2387\":\"undefined\",\"2388\":\"undefined\",\"2389\":\"undefined\",\"2390\":\"Mitochondrion\",\"2391\":\"undefined\",\"2392\":\"undefined\",\"2393\":\"undefined\",\"2394\":\"Large Protein Complex\",\"2395\":\"undefined\",\"2396\":\"undefined\",\"2397\":\"undefined\",\"2398\":\"undefined\",\"2399\":\"Large Protein Complex\",\"2400\":\"undefined\",\"2401\":\"undefined\",\"2402\":\"undefined\",\"2403\":\"undefined\",\"2404\":\"undefined\",\"2405\":\"undefined\",\"2406\":\"Golgi\",\"2407\":\"undefined\",\"2408\":\"undefined\",\"2409\":\"ER\",\"2410\":\"undefined\",\"2411\":\"undefined\",\"2412\":\"Mitochondrion\",\"2413\":\"undefined\",\"2414\":\"Nuclear pore complex\",\"2415\":\"Endosome\",\"2416\":\"undefined\",\"2417\":\"undefined\",\"2418\":\"Mitochondrion\",\"2419\":\"undefined\",\"2420\":\"undefined\",\"2421\":\"undefined\",\"2422\":\"ER\",\"2423\":\"undefined\",\"2424\":\"undefined\",\"2425\":\"undefined\",\"2426\":\"undefined\",\"2427\":\"undefined\",\"2428\":\"undefined\",\"2429\":\"undefined\",\"2430\":\"undefined\",\"2431\":\"undefined\",\"2432\":\"Large Protein Complex\",\"2433\":\"undefined\",\"2434\":\"Mitochondrion\",\"2435\":\"Ergic\\/cisGolgi\",\"2436\":\"Mitochondrion\",\"2437\":\"undefined\",\"2438\":\"Golgi\",\"2439\":\"undefined\",\"2440\":\"undefined\",\"2441\":\"undefined\",\"2442\":\"undefined\",\"2443\":\"undefined\",\"2444\":\"undefined\",\"2445\":\"undefined\",\"2446\":\"undefined\",\"2447\":\"undefined\",\"2448\":\"undefined\",\"2449\":\"undefined\",\"2450\":\"undefined\",\"2451\":\"undefined\",\"2452\":\"undefined\",\"2453\":\"Plasma membrane\",\"2454\":\"undefined\",\"2455\":\"undefined\",\"2456\":\"undefined\",\"2457\":\"undefined\",\"2458\":\"undefined\",\"2459\":\"undefined\",\"2460\":\"undefined\",\"2461\":\"undefined\",\"2462\":\"undefined\",\"2463\":\"undefined\",\"2464\":\"undefined\",\"2465\":\"undefined\",\"2466\":\"undefined\",\"2467\":\"undefined\",\"2468\":\"undefined\",\"2469\":\"undefined\",\"2470\":\"undefined\",\"2471\":\"undefined\",\"2472\":\"undefined\",\"2473\":\"undefined\",\"2474\":\"undefined\",\"2475\":\"undefined\",\"2476\":\"undefined\",\"2477\":\"undefined\",\"2478\":\"undefined\",\"2479\":\"undefined\",\"2480\":\"undefined\",\"2481\":\"undefined\",\"2482\":\"Plasma membrane\",\"2483\":\"undefined\",\"2484\":\"undefined\",\"2485\":\"undefined\",\"2486\":\"undefined\",\"2487\":\"undefined\",\"2488\":\"undefined\",\"2489\":\"undefined\",\"2490\":\"undefined\",\"2491\":\"undefined\",\"2492\":\"undefined\",\"2493\":\"Endosome\",\"2494\":\"undefined\",\"2495\":\"undefined\",\"2496\":\"undefined\",\"2497\":\"undefined\",\"2498\":\"undefined\",\"2499\":\"undefined\",\"2500\":\"undefined\",\"2501\":\"undefined\",\"2502\":\"Large Protein Complex\",\"2503\":\"undefined\",\"2504\":\"undefined\",\"2505\":\"undefined\",\"2506\":\"undefined\",\"2507\":\"undefined\",\"2508\":\"ER\",\"2509\":\"undefined\",\"2510\":\"Mitochondrion\",\"2511\":\"undefined\",\"2512\":\"undefined\",\"2513\":\"Mitochondrion\",\"2514\":\"undefined\",\"2515\":\"undefined\",\"2516\":\"Endosome\",\"2517\":\"undefined\",\"2518\":\"Golgi\",\"2519\":\"undefined\",\"2520\":\"undefined\",\"2521\":\"undefined\",\"2522\":\"Plasma membrane\",\"2523\":\"undefined\",\"2524\":\"undefined\",\"2525\":\"undefined\",\"2526\":\"undefined\",\"2527\":\"ER\",\"2528\":\"Large Protein Complex\",\"2529\":\"Mitochondrion\",\"2530\":\"Mitochondrion\",\"2531\":\"Mitochondrion\",\"2532\":\"undefined\",\"2533\":\"undefined\",\"2534\":\"undefined\",\"2535\":\"undefined\",\"2536\":\"undefined\",\"2537\":\"undefined\",\"2538\":\"undefined\",\"2539\":\"undefined\",\"2540\":\"undefined\",\"2541\":\"undefined\",\"2542\":\"undefined\",\"2543\":\"undefined\",\"2544\":\"Mitochondrion\",\"2545\":\"Large Protein Complex\",\"2546\":\"undefined\",\"2547\":\"undefined\",\"2548\":\"undefined\",\"2549\":\"Mitochondrion\",\"2550\":\"undefined\",\"2551\":\"undefined\",\"2552\":\"undefined\",\"2553\":\"undefined\",\"2554\":\"undefined\",\"2555\":\"Plasma membrane\",\"2556\":\"undefined\",\"2557\":\"undefined\",\"2558\":\"undefined\",\"2559\":\"undefined\",\"2560\":\"undefined\",\"2561\":\"undefined\",\"2562\":\"undefined\",\"2563\":\"undefined\",\"2564\":\"Nuclear pore complex\",\"2565\":\"undefined\",\"2566\":\"undefined\",\"2567\":\"undefined\",\"2568\":\"undefined\",\"2569\":\"undefined\",\"2570\":\"undefined\",\"2571\":\"undefined\",\"2572\":\"undefined\",\"2573\":\"undefined\",\"2574\":\"Plasma membrane\",\"2575\":\"undefined\",\"2576\":\"undefined\",\"2577\":\"undefined\",\"2578\":\"undefined\",\"2579\":\"undefined\",\"2580\":\"undefined\",\"2581\":\"undefined\",\"2582\":\"undefined\",\"2583\":\"undefined\",\"2584\":\"Mitochondrion\",\"2585\":\"undefined\",\"2586\":\"undefined\",\"2587\":\"undefined\",\"2588\":\"undefined\",\"2589\":\"undefined\",\"2590\":\"undefined\",\"2591\":\"undefined\",\"2592\":\"undefined\",\"2593\":\"undefined\",\"2594\":\"undefined\",\"2595\":\"undefined\",\"2596\":\"undefined\",\"2597\":\"undefined\",\"2598\":\"undefined\",\"2599\":\"Mitochondrion\",\"2600\":\"undefined\",\"2601\":\"undefined\",\"2602\":\"undefined\",\"2603\":\"undefined\",\"2604\":\"undefined\",\"2605\":\"undefined\",\"2606\":\"undefined\",\"2607\":\"undefined\",\"2608\":\"undefined\",\"2609\":\"undefined\",\"2610\":\"undefined\",\"2611\":\"undefined\",\"2612\":\"undefined\",\"2613\":\"undefined\",\"2614\":\"undefined\",\"2615\":\"undefined\",\"2616\":\"undefined\",\"2617\":\"undefined\",\"2618\":\"undefined\",\"2619\":\"undefined\",\"2620\":\"undefined\",\"2621\":\"undefined\",\"2622\":\"Golgi\",\"2623\":\"ER\",\"2624\":\"ER\",\"2625\":\"undefined\",\"2626\":\"ER\",\"2627\":\"undefined\",\"2628\":\"undefined\",\"2629\":\"undefined\",\"2630\":\"undefined\",\"2631\":\"undefined\",\"2632\":\"ER\",\"2633\":\"undefined\",\"2634\":\"Golgi\",\"2635\":\"undefined\",\"2636\":\"undefined\",\"2637\":\"undefined\",\"2638\":\"undefined\",\"2639\":\"undefined\",\"2640\":\"undefined\",\"2641\":\"undefined\",\"2642\":\"undefined\",\"2643\":\"undefined\",\"2644\":\"Golgi\",\"2645\":\"Mitochondrion\",\"2646\":\"undefined\",\"2647\":\"undefined\",\"2648\":\"undefined\",\"2649\":\"undefined\",\"2650\":\"undefined\",\"2651\":\"undefined\",\"2652\":\"undefined\",\"2653\":\"undefined\",\"2654\":\"Plasma membrane\",\"2655\":\"undefined\",\"2656\":\"undefined\",\"2657\":\"undefined\",\"2658\":\"undefined\",\"2659\":\"undefined\",\"2660\":\"undefined\",\"2661\":\"undefined\",\"2662\":\"undefined\",\"2663\":\"undefined\",\"2664\":\"undefined\",\"2665\":\"undefined\",\"2666\":\"Nuclear pore complex\",\"2667\":\"Nuclear pore complex\",\"2668\":\"undefined\",\"2669\":\"ER\",\"2670\":\"undefined\",\"2671\":\"ER_high_curvature\",\"2672\":\"undefined\",\"2673\":\"Lysosome\",\"2674\":\"undefined\",\"2675\":\"undefined\",\"2676\":\"Ergic\\/cisGolgi\",\"2677\":\"undefined\",\"2678\":\"undefined\",\"2679\":\"undefined\",\"2680\":\"Mitochondrion\",\"2681\":\"Plasma membrane\",\"2682\":\"undefined\",\"2683\":\"undefined\",\"2684\":\"undefined\",\"2685\":\"Large Protein Complex\",\"2686\":\"undefined\",\"2687\":\"undefined\",\"2688\":\"undefined\",\"2689\":\"Golgi\",\"2690\":\"undefined\",\"2691\":\"Golgi\",\"2692\":\"undefined\",\"2693\":\"undefined\",\"2694\":\"undefined\",\"2695\":\"undefined\",\"2696\":\"ER\",\"2697\":\"Mitochondrion\",\"2698\":\"ER\",\"2699\":\"Mitochondrion\",\"2700\":\"undefined\",\"2701\":\"ER\",\"2702\":\"undefined\",\"2703\":\"undefined\",\"2704\":\"undefined\",\"2705\":\"undefined\",\"2706\":\"undefined\",\"2707\":\"undefined\",\"2708\":\"undefined\",\"2709\":\"undefined\",\"2710\":\"undefined\",\"2711\":\"undefined\",\"2712\":\"ER\",\"2713\":\"Nuclear pore complex\",\"2714\":\"undefined\",\"2715\":\"undefined\",\"2716\":\"undefined\",\"2717\":\"undefined\",\"2718\":\"undefined\",\"2719\":\"undefined\",\"2720\":\"undefined\",\"2721\":\"undefined\",\"2722\":\"undefined\",\"2723\":\"undefined\",\"2724\":\"undefined\",\"2725\":\"undefined\",\"2726\":\"undefined\",\"2727\":\"undefined\",\"2728\":\"undefined\",\"2729\":\"Nuclear pore complex\",\"2730\":\"undefined\",\"2731\":\"undefined\",\"2732\":\"undefined\",\"2733\":\"undefined\",\"2734\":\"undefined\",\"2735\":\"undefined\",\"2736\":\"undefined\",\"2737\":\"undefined\",\"2738\":\"undefined\",\"2739\":\"undefined\",\"2740\":\"undefined\",\"2741\":\"undefined\",\"2742\":\"Large Protein Complex\",\"2743\":\"undefined\",\"2744\":\"Peroxisome\",\"2745\":\"undefined\",\"2746\":\"undefined\",\"2747\":\"undefined\",\"2748\":\"undefined\",\"2749\":\"undefined\",\"2750\":\"undefined\",\"2751\":\"undefined\",\"2752\":\"undefined\",\"2753\":\"undefined\",\"2754\":\"undefined\",\"2755\":\"undefined\",\"2756\":\"undefined\",\"2757\":\"undefined\",\"2758\":\"undefined\",\"2759\":\"Actin binding proteins\",\"2760\":\"undefined\",\"2761\":\"undefined\",\"2762\":\"undefined\",\"2763\":\"undefined\",\"2764\":\"undefined\",\"2765\":\"undefined\",\"2766\":\"undefined\",\"2767\":\"undefined\",\"2768\":\"undefined\",\"2769\":\"undefined\",\"2770\":\"undefined\",\"2771\":\"undefined\",\"2772\":\"undefined\",\"2773\":\"Mitochondrion\",\"2774\":\"undefined\",\"2775\":\"undefined\",\"2776\":\"undefined\",\"2777\":\"undefined\",\"2778\":\"undefined\",\"2779\":\"undefined\",\"2780\":\"undefined\",\"2781\":\"undefined\",\"2782\":\"undefined\",\"2783\":\"Mitochondrion\",\"2784\":\"undefined\",\"2785\":\"ER\",\"2786\":\"undefined\",\"2787\":\"undefined\",\"2788\":\"undefined\",\"2789\":\"Large Protein Complex\",\"2790\":\"undefined\",\"2791\":\"undefined\",\"2792\":\"Endosome\",\"2793\":\"undefined\",\"2794\":\"undefined\",\"2795\":\"undefined\",\"2796\":\"undefined\",\"2797\":\"Nuclear pore complex\",\"2798\":\"ER\",\"2799\":\"ER\",\"2800\":\"Mitochondrion\",\"2801\":\"Mitochondrion\",\"2802\":\"undefined\",\"2803\":\"undefined\",\"2804\":\"Plasma membrane\",\"2805\":\"undefined\",\"2806\":\"undefined\",\"2807\":\"undefined\",\"2808\":\"Large Protein Complex\",\"2809\":\"undefined\",\"2810\":\"Endosome\",\"2811\":\"undefined\",\"2812\":\"undefined\",\"2813\":\"undefined\",\"2814\":\"undefined\",\"2815\":\"undefined\",\"2816\":\"Lysosome\",\"2817\":\"Actin binding proteins\",\"2818\":\"undefined\",\"2819\":\"undefined\",\"2820\":\"undefined\",\"2821\":\"undefined\",\"2822\":\"Plasma membrane\",\"2823\":\"undefined\",\"2824\":\"Golgi\",\"2825\":\"undefined\",\"2826\":\"Large Protein Complex\",\"2827\":\"undefined\",\"2828\":\"undefined\",\"2829\":\"undefined\",\"2830\":\"undefined\",\"2831\":\"Mitochondrion\",\"2832\":\"undefined\",\"2833\":\"undefined\",\"2834\":\"undefined\",\"2835\":\"undefined\",\"2836\":\"undefined\",\"2837\":\"Endosome\",\"2838\":\"undefined\",\"2839\":\"undefined\",\"2840\":\"undefined\",\"2841\":\"undefined\",\"2842\":\"undefined\",\"2843\":\"undefined\",\"2844\":\"undefined\",\"2845\":\"undefined\",\"2846\":\"undefined\",\"2847\":\"Ergic\\/cisGolgi\",\"2848\":\"ER\",\"2849\":\"Plasma membrane\",\"2850\":\"undefined\",\"2851\":\"undefined\",\"2852\":\"undefined\",\"2853\":\"ER\",\"2854\":\"Ergic\\/cisGolgi\",\"2855\":\"undefined\",\"2856\":\"undefined\",\"2857\":\"Mitochondrion\",\"2858\":\"undefined\",\"2859\":\"undefined\",\"2860\":\"Mitochondrion\",\"2861\":\"undefined\",\"2862\":\"undefined\",\"2863\":\"Large Protein Complex\",\"2864\":\"undefined\",\"2865\":\"undefined\",\"2866\":\"undefined\",\"2867\":\"undefined\",\"2868\":\"undefined\",\"2869\":\"undefined\",\"2870\":\"undefined\",\"2871\":\"undefined\",\"2872\":\"Endosome\",\"2873\":\"undefined\",\"2874\":\"Endosome\",\"2875\":\"ER\",\"2876\":\"undefined\",\"2877\":\"Large Protein Complex\",\"2878\":\"undefined\",\"2879\":\"undefined\",\"2880\":\"Plasma membrane\",\"2881\":\"undefined\",\"2882\":\"Endosome\",\"2883\":\"Mitochondrion\",\"2884\":\"undefined\",\"2885\":\"undefined\",\"2886\":\"undefined\",\"2887\":\"undefined\",\"2888\":\"undefined\",\"2889\":\"undefined\",\"2890\":\"undefined\",\"2891\":\"undefined\",\"2892\":\"undefined\",\"2893\":\"undefined\",\"2894\":\"undefined\",\"2895\":\"Plasma membrane\",\"2896\":\"undefined\",\"2897\":\"ER\",\"2898\":\"undefined\",\"2899\":\"undefined\",\"2900\":\"undefined\",\"2901\":\"undefined\",\"2902\":\"undefined\",\"2903\":\"undefined\",\"2904\":\"undefined\",\"2905\":\"Mitochondrion\",\"2906\":\"ER\",\"2907\":\"undefined\",\"2908\":\"undefined\",\"2909\":\"undefined\",\"2910\":\"undefined\",\"2911\":\"undefined\",\"2912\":\"undefined\",\"2913\":\"Mitochondrion\",\"2914\":\"undefined\",\"2915\":\"undefined\",\"2916\":\"Mitochondrion\",\"2917\":\"undefined\",\"2918\":\"undefined\",\"2919\":\"undefined\",\"2920\":\"undefined\",\"2921\":\"undefined\",\"2922\":\"undefined\",\"2923\":\"undefined\",\"2924\":\"Mitochondrion\",\"2925\":\"undefined\",\"2926\":\"undefined\",\"2927\":\"undefined\",\"2928\":\"undefined\",\"2929\":\"Mitochondrion\",\"2930\":\"undefined\",\"2931\":\"undefined\",\"2932\":\"undefined\",\"2933\":\"undefined\",\"2934\":\"undefined\",\"2935\":\"undefined\",\"2936\":\"undefined\",\"2937\":\"undefined\",\"2938\":\"undefined\",\"2939\":\"undefined\",\"2940\":\"undefined\",\"2941\":\"Mitochondrion\",\"2942\":\"undefined\",\"2943\":\"undefined\",\"2944\":\"undefined\",\"2945\":\"undefined\",\"2946\":\"undefined\",\"2947\":\"undefined\",\"2948\":\"undefined\",\"2949\":\"undefined\",\"2950\":\"undefined\",\"2951\":\"undefined\",\"2952\":\"undefined\",\"2953\":\"undefined\",\"2954\":\"undefined\",\"2955\":\"ER_high_curvature\",\"2956\":\"undefined\",\"2957\":\"undefined\",\"2958\":\"undefined\",\"2959\":\"undefined\",\"2960\":\"undefined\",\"2961\":\"undefined\",\"2962\":\"undefined\",\"2963\":\"undefined\",\"2964\":\"Mitochondrion\",\"2965\":\"Mitochondrion\",\"2966\":\"undefined\",\"2967\":\"undefined\",\"2968\":\"undefined\",\"2969\":\"undefined\",\"2970\":\"undefined\",\"2971\":\"undefined\",\"2972\":\"undefined\",\"2973\":\"undefined\",\"2974\":\"Plasma membrane\",\"2975\":\"undefined\",\"2976\":\"Endosome\",\"2977\":\"undefined\",\"2978\":\"undefined\",\"2979\":\"ER\",\"2980\":\"undefined\",\"2981\":\"undefined\",\"2982\":\"undefined\",\"2983\":\"undefined\",\"2984\":\"undefined\",\"2985\":\"undefined\",\"2986\":\"Large Protein Complex\",\"2987\":\"undefined\",\"2988\":\"undefined\",\"2989\":\"Endosome\",\"2990\":\"undefined\",\"2991\":\"undefined\",\"2992\":\"undefined\",\"2993\":\"undefined\",\"2994\":\"undefined\",\"2995\":\"undefined\",\"2996\":\"undefined\",\"2997\":\"undefined\",\"2998\":\"undefined\",\"2999\":\"undefined\",\"3000\":\"undefined\",\"3001\":\"undefined\",\"3002\":\"undefined\",\"3003\":\"undefined\",\"3004\":\"undefined\",\"3005\":\"undefined\",\"3006\":\"undefined\",\"3007\":\"undefined\",\"3008\":\"undefined\",\"3009\":\"undefined\",\"3010\":\"undefined\",\"3011\":\"undefined\",\"3012\":\"undefined\",\"3013\":\"undefined\",\"3014\":\"undefined\",\"3015\":\"undefined\",\"3016\":\"undefined\",\"3017\":\"undefined\",\"3018\":\"Endosome\",\"3019\":\"undefined\",\"3020\":\"undefined\",\"3021\":\"undefined\",\"3022\":\"undefined\",\"3023\":\"undefined\",\"3024\":\"undefined\",\"3025\":\"undefined\",\"3026\":\"Ergic\\/cisGolgi\",\"3027\":\"undefined\",\"3028\":\"undefined\",\"3029\":\"undefined\",\"3030\":\"ER\",\"3031\":\"undefined\",\"3032\":\"undefined\",\"3033\":\"undefined\",\"3034\":\"undefined\",\"3035\":\"undefined\",\"3036\":\"undefined\",\"3037\":\"undefined\",\"3038\":\"undefined\",\"3039\":\"undefined\",\"3040\":\"undefined\",\"3041\":\"undefined\",\"3042\":\"undefined\",\"3043\":\"undefined\",\"3044\":\"Mitochondrion\",\"3045\":\"undefined\",\"3046\":\"undefined\",\"3047\":\"undefined\",\"3048\":\"undefined\",\"3049\":\"ER\",\"3050\":\"undefined\",\"3051\":\"undefined\",\"3052\":\"Large Protein Complex\",\"3053\":\"undefined\",\"3054\":\"Large Protein Complex\",\"3055\":\"undefined\",\"3056\":\"undefined\",\"3057\":\"Lysosome\",\"3058\":\"Endosome\",\"3059\":\"undefined\",\"3060\":\"undefined\",\"3061\":\"undefined\",\"3062\":\"undefined\",\"3063\":\"Nuclear pore complex\",\"3064\":\"undefined\",\"3065\":\"undefined\",\"3066\":\"undefined\",\"3067\":\"undefined\",\"3068\":\"undefined\",\"3069\":\"undefined\",\"3070\":\"undefined\",\"3071\":\"undefined\",\"3072\":\"Large Protein Complex\",\"3073\":\"undefined\",\"3074\":\"undefined\",\"3075\":\"undefined\",\"3076\":\"undefined\",\"3077\":\"undefined\",\"3078\":\"undefined\",\"3079\":\"undefined\",\"3080\":\"undefined\",\"3081\":\"undefined\",\"3082\":\"undefined\",\"3083\":\"ER\",\"3084\":\"undefined\",\"3085\":\"undefined\",\"3086\":\"undefined\",\"3087\":\"undefined\",\"3088\":\"undefined\",\"3089\":\"undefined\",\"3090\":\"undefined\",\"3091\":\"undefined\",\"3092\":\"undefined\",\"3093\":\"undefined\",\"3094\":\"Mitochondrion\",\"3095\":\"undefined\",\"3096\":\"undefined\",\"3097\":\"Plasma membrane\",\"3098\":\"undefined\",\"3099\":\"Large Protein Complex\",\"3100\":\"undefined\",\"3101\":\"undefined\",\"3102\":\"undefined\",\"3103\":\"undefined\",\"3104\":\"undefined\",\"3105\":\"undefined\",\"3106\":\"undefined\",\"3107\":\"undefined\",\"3108\":\"undefined\",\"3109\":\"undefined\",\"3110\":\"undefined\",\"3111\":\"undefined\",\"3112\":\"undefined\",\"3113\":\"Large Protein Complex\",\"3114\":\"undefined\",\"3115\":\"undefined\",\"3116\":\"undefined\",\"3117\":\"undefined\",\"3118\":\"Mitochondrion\",\"3119\":\"undefined\",\"3120\":\"undefined\",\"3121\":\"undefined\",\"3122\":\"undefined\",\"3123\":\"undefined\",\"3124\":\"undefined\",\"3125\":\"undefined\",\"3126\":\"undefined\",\"3127\":\"undefined\",\"3128\":\"undefined\",\"3129\":\"undefined\",\"3130\":\"Large Protein Complex\",\"3131\":\"undefined\",\"3132\":\"undefined\",\"3133\":\"undefined\",\"3134\":\"undefined\",\"3135\":\"undefined\",\"3136\":\"undefined\",\"3137\":\"Actin binding proteins\",\"3138\":\"undefined\",\"3139\":\"undefined\",\"3140\":\"Mitochondrion\",\"3141\":\"undefined\",\"3142\":\"undefined\",\"3143\":\"Golgi\",\"3144\":\"undefined\",\"3145\":\"undefined\",\"3146\":\"undefined\",\"3147\":\"undefined\",\"3148\":\"undefined\",\"3149\":\"undefined\",\"3150\":\"undefined\",\"3151\":\"undefined\",\"3152\":\"undefined\",\"3153\":\"undefined\",\"3154\":\"undefined\",\"3155\":\"Ergic\\/cisGolgi\",\"3156\":\"undefined\",\"3157\":\"undefined\",\"3158\":\"undefined\",\"3159\":\"undefined\",\"3160\":\"undefined\",\"3161\":\"undefined\",\"3162\":\"undefined\",\"3163\":\"undefined\",\"3164\":\"undefined\",\"3165\":\"undefined\",\"3166\":\"undefined\",\"3167\":\"Large Protein Complex\",\"3168\":\"undefined\",\"3169\":\"undefined\",\"3170\":\"undefined\",\"3171\":\"undefined\",\"3172\":\"undefined\",\"3173\":\"undefined\",\"3174\":\"undefined\",\"3175\":\"undefined\",\"3176\":\"undefined\",\"3177\":\"undefined\",\"3178\":\"undefined\",\"3179\":\"undefined\",\"3180\":\"undefined\",\"3181\":\"Mitochondrion\",\"3182\":\"undefined\",\"3183\":\"Mitochondrion\",\"3184\":\"undefined\",\"3185\":\"Large Protein Complex\",\"3186\":\"Large Protein Complex\",\"3187\":\"undefined\",\"3188\":\"undefined\",\"3189\":\"undefined\",\"3190\":\"undefined\",\"3191\":\"undefined\",\"3192\":\"undefined\",\"3193\":\"undefined\",\"3194\":\"undefined\",\"3195\":\"undefined\",\"3196\":\"undefined\",\"3197\":\"undefined\",\"3198\":\"Endosome\",\"3199\":\"undefined\",\"3200\":\"undefined\",\"3201\":\"undefined\",\"3202\":\"undefined\",\"3203\":\"undefined\",\"3204\":\"undefined\",\"3205\":\"undefined\",\"3206\":\"undefined\",\"3207\":\"undefined\",\"3208\":\"undefined\",\"3209\":\"Ergic\\/cisGolgi\",\"3210\":\"undefined\",\"3211\":\"Nuclear pore complex\",\"3212\":\"undefined\",\"3213\":\"undefined\",\"3214\":\"undefined\",\"3215\":\"Mitochondrion\",\"3216\":\"undefined\",\"3217\":\"Nuclear pore complex\",\"3218\":\"undefined\",\"3219\":\"undefined\",\"3220\":\"undefined\",\"3221\":\"Mitochondrion\",\"3222\":\"undefined\",\"3223\":\"undefined\",\"3224\":\"undefined\",\"3225\":\"Large Protein Complex\",\"3226\":\"undefined\",\"3227\":\"undefined\",\"3228\":\"undefined\",\"3229\":\"undefined\",\"3230\":\"undefined\",\"3231\":\"undefined\",\"3232\":\"undefined\",\"3233\":\"undefined\",\"3234\":\"undefined\",\"3235\":\"undefined\",\"3236\":\"undefined\",\"3237\":\"Endosome\",\"3238\":\"undefined\",\"3239\":\"undefined\",\"3240\":\"undefined\",\"3241\":\"undefined\",\"3242\":\"undefined\",\"3243\":\"undefined\",\"3244\":\"Large Protein Complex\",\"3245\":\"undefined\",\"3246\":\"undefined\",\"3247\":\"undefined\",\"3248\":\"undefined\",\"3249\":\"undefined\",\"3250\":\"undefined\",\"3251\":\"Large Protein Complex\",\"3252\":\"Plasma membrane\",\"3253\":\"undefined\",\"3254\":\"undefined\",\"3255\":\"Mitochondrion\",\"3256\":\"Mitochondrion\",\"3257\":\"Mitochondrion\",\"3258\":\"Mitochondrion\",\"3259\":\"Mitochondrion\",\"3260\":\"Mitochondrion\",\"3261\":\"undefined\",\"3262\":\"Large Protein Complex\",\"3263\":\"Mitochondrion\",\"3264\":\"Mitochondrion\",\"3265\":\"Mitochondrion\",\"3266\":\"undefined\",\"3267\":\"undefined\",\"3268\":\"undefined\",\"3269\":\"undefined\",\"3270\":\"undefined\",\"3271\":\"undefined\",\"3272\":\"undefined\",\"3273\":\"undefined\",\"3274\":\"undefined\",\"3275\":\"ER\",\"3276\":\"undefined\",\"3277\":\"undefined\",\"3278\":\"undefined\",\"3279\":\"undefined\",\"3280\":\"undefined\",\"3281\":\"Plasma membrane\",\"3282\":\"undefined\",\"3283\":\"undefined\",\"3284\":\"undefined\",\"3285\":\"undefined\",\"3286\":\"undefined\",\"3287\":\"undefined\",\"3288\":\"undefined\",\"3289\":\"undefined\",\"3290\":\"undefined\",\"3291\":\"undefined\",\"3292\":\"undefined\",\"3293\":\"undefined\",\"3294\":\"undefined\",\"3295\":\"undefined\",\"3296\":\"undefined\",\"3297\":\"undefined\",\"3298\":\"undefined\",\"3299\":\"undefined\",\"3300\":\"undefined\",\"3301\":\"undefined\",\"3302\":\"undefined\",\"3303\":\"undefined\",\"3304\":\"undefined\",\"3305\":\"undefined\",\"3306\":\"undefined\",\"3307\":\"undefined\",\"3308\":\"undefined\",\"3309\":\"undefined\",\"3310\":\"undefined\",\"3311\":\"undefined\",\"3312\":\"undefined\",\"3313\":\"undefined\",\"3314\":\"undefined\",\"3315\":\"undefined\",\"3316\":\"undefined\",\"3317\":\"undefined\",\"3318\":\"undefined\",\"3319\":\"undefined\",\"3320\":\"Mitochondrion\",\"3321\":\"undefined\",\"3322\":\"Ergic\\/cisGolgi\",\"3323\":\"undefined\",\"3324\":\"undefined\",\"3325\":\"ER\",\"3326\":\"undefined\",\"3327\":\"undefined\",\"3328\":\"undefined\",\"3329\":\"undefined\",\"3330\":\"Endosome\",\"3331\":\"Endosome\",\"3332\":\"Endosome\",\"3333\":\"undefined\",\"3334\":\"undefined\",\"3335\":\"undefined\",\"3336\":\"undefined\",\"3337\":\"undefined\",\"3338\":\"undefined\",\"3339\":\"undefined\",\"3340\":\"undefined\",\"3341\":\"undefined\",\"3342\":\"Mitochondrion\",\"3343\":\"undefined\",\"3344\":\"Mitochondrion\",\"3345\":\"undefined\",\"3346\":\"undefined\",\"3347\":\"undefined\",\"3348\":\"undefined\",\"3349\":\"undefined\",\"3350\":\"undefined\",\"3351\":\"undefined\",\"3352\":\"undefined\",\"3353\":\"Large Protein Complex\",\"3354\":\"undefined\",\"3355\":\"undefined\",\"3356\":\"undefined\",\"3357\":\"undefined\",\"3358\":\"undefined\",\"3359\":\"undefined\",\"3360\":\"ER\",\"3361\":\"ER\",\"3362\":\"undefined\",\"3363\":\"undefined\",\"3364\":\"undefined\",\"3365\":\"undefined\",\"3366\":\"undefined\",\"3367\":\"undefined\",\"3368\":\"undefined\",\"3369\":\"undefined\",\"3370\":\"undefined\",\"3371\":\"undefined\",\"3372\":\"Endosome\",\"3373\":\"undefined\",\"3374\":\"undefined\",\"3375\":\"undefined\",\"3376\":\"undefined\",\"3377\":\"Mitochondrion\",\"3378\":\"undefined\",\"3379\":\"Plasma membrane\",\"3380\":\"undefined\",\"3381\":\"undefined\",\"3382\":\"undefined\",\"3383\":\"undefined\",\"3384\":\"undefined\",\"3385\":\"undefined\",\"3386\":\"undefined\",\"3387\":\"undefined\",\"3388\":\"undefined\",\"3389\":\"undefined\",\"3390\":\"Plasma membrane\",\"3391\":\"undefined\",\"3392\":\"undefined\",\"3393\":\"undefined\",\"3394\":\"undefined\",\"3395\":\"undefined\",\"3396\":\"undefined\",\"3397\":\"undefined\",\"3398\":\"undefined\",\"3399\":\"undefined\",\"3400\":\"undefined\",\"3401\":\"undefined\",\"3402\":\"undefined\",\"3403\":\"undefined\",\"3404\":\"undefined\",\"3405\":\"undefined\",\"3406\":\"undefined\",\"3407\":\"undefined\",\"3408\":\"undefined\",\"3409\":\"undefined\",\"3410\":\"Golgi\",\"3411\":\"undefined\",\"3412\":\"Mitochondrion\",\"3413\":\"Large Protein Complex\",\"3414\":\"undefined\",\"3415\":\"undefined\",\"3416\":\"undefined\",\"3417\":\"undefined\",\"3418\":\"Golgi\",\"3419\":\"undefined\",\"3420\":\"Mitochondrion\",\"3421\":\"undefined\",\"3422\":\"undefined\",\"3423\":\"undefined\",\"3424\":\"undefined\",\"3425\":\"Mitochondrion\",\"3426\":\"undefined\",\"3427\":\"undefined\",\"3428\":\"undefined\",\"3429\":\"undefined\",\"3430\":\"undefined\",\"3431\":\"Mitochondrion\",\"3432\":\"undefined\",\"3433\":\"undefined\",\"3434\":\"undefined\",\"3435\":\"undefined\",\"3436\":\"undefined\",\"3437\":\"undefined\",\"3438\":\"Actin binding proteins\",\"3439\":\"undefined\",\"3440\":\"undefined\",\"3441\":\"undefined\",\"3442\":\"Mitochondrion\",\"3443\":\"undefined\",\"3444\":\"undefined\",\"3445\":\"Mitochondrion\",\"3446\":\"undefined\",\"3447\":\"undefined\",\"3448\":\"undefined\",\"3449\":\"ER\",\"3450\":\"undefined\",\"3451\":\"undefined\",\"3452\":\"undefined\",\"3453\":\"undefined\",\"3454\":\"ER\",\"3455\":\"Mitochondrion\",\"3456\":\"undefined\",\"3457\":\"undefined\",\"3458\":\"undefined\",\"3459\":\"undefined\",\"3460\":\"undefined\",\"3461\":\"undefined\",\"3462\":\"undefined\",\"3463\":\"undefined\",\"3464\":\"undefined\",\"3465\":\"undefined\",\"3466\":\"undefined\",\"3467\":\"undefined\",\"3468\":\"Mitochondrion\",\"3469\":\"Mitochondrion\",\"3470\":\"undefined\",\"3471\":\"undefined\",\"3472\":\"Large Protein Complex\",\"3473\":\"undefined\",\"3474\":\"undefined\",\"3475\":\"undefined\",\"3476\":\"undefined\",\"3477\":\"undefined\",\"3478\":\"Mitochondrion\",\"3479\":\"undefined\",\"3480\":\"undefined\",\"3481\":\"undefined\",\"3482\":\"undefined\",\"3483\":\"undefined\",\"3484\":\"undefined\",\"3485\":\"undefined\",\"3486\":\"undefined\",\"3487\":\"undefined\",\"3488\":\"undefined\",\"3489\":\"undefined\",\"3490\":\"undefined\",\"3491\":\"undefined\",\"3492\":\"Large Protein Complex\",\"3493\":\"undefined\",\"3494\":\"undefined\",\"3495\":\"undefined\",\"3496\":\"undefined\",\"3497\":\"undefined\",\"3498\":\"Actin binding proteins\",\"3499\":\"undefined\",\"3500\":\"undefined\",\"3501\":\"undefined\",\"3502\":\"Large Protein Complex\",\"3503\":\"undefined\",\"3504\":\"Large Protein Complex\",\"3505\":\"undefined\",\"3506\":\"undefined\",\"3507\":\"undefined\",\"3508\":\"undefined\",\"3509\":\"undefined\",\"3510\":\"ER\",\"3511\":\"undefined\",\"3512\":\"undefined\",\"3513\":\"undefined\",\"3514\":\"undefined\",\"3515\":\"undefined\",\"3516\":\"Endosome\",\"3517\":\"undefined\",\"3518\":\"Mitochondrion\",\"3519\":\"undefined\",\"3520\":\"undefined\",\"3521\":\"undefined\",\"3522\":\"undefined\",\"3523\":\"undefined\",\"3524\":\"Mitochondrion\",\"3525\":\"undefined\",\"3526\":\"undefined\",\"3527\":\"undefined\",\"3528\":\"undefined\",\"3529\":\"undefined\",\"3530\":\"Mitochondrion\",\"3531\":\"undefined\",\"3532\":\"undefined\",\"3533\":\"undefined\",\"3534\":\"undefined\",\"3535\":\"Large Protein Complex\",\"3536\":\"ER\",\"3537\":\"undefined\",\"3538\":\"undefined\",\"3539\":\"undefined\",\"3540\":\"undefined\",\"3541\":\"undefined\",\"3542\":\"undefined\",\"3543\":\"undefined\",\"3544\":\"Peroxisome\",\"3545\":\"undefined\",\"3546\":\"undefined\",\"3547\":\"undefined\",\"3548\":\"undefined\",\"3549\":\"undefined\",\"3550\":\"Plasma membrane\",\"3551\":\"undefined\",\"3552\":\"undefined\",\"3553\":\"undefined\",\"3554\":\"undefined\",\"3555\":\"undefined\",\"3556\":\"undefined\",\"3557\":\"undefined\",\"3558\":\"undefined\",\"3559\":\"undefined\",\"3560\":\"undefined\",\"3561\":\"undefined\",\"3562\":\"undefined\",\"3563\":\"Large Protein Complex\",\"3564\":\"undefined\",\"3565\":\"undefined\",\"3566\":\"undefined\",\"3567\":\"undefined\",\"3568\":\"Large Protein Complex\",\"3569\":\"undefined\",\"3570\":\"undefined\",\"3571\":\"undefined\",\"3572\":\"undefined\",\"3573\":\"undefined\",\"3574\":\"undefined\",\"3575\":\"undefined\",\"3576\":\"Endosome\",\"3577\":\"undefined\",\"3578\":\"undefined\",\"3579\":\"undefined\",\"3580\":\"Mitochondrion\",\"3581\":\"undefined\",\"3582\":\"undefined\",\"3583\":\"undefined\",\"3584\":\"undefined\",\"3585\":\"undefined\",\"3586\":\"undefined\",\"3587\":\"undefined\",\"3588\":\"undefined\",\"3589\":\"undefined\",\"3590\":\"undefined\",\"3591\":\"undefined\",\"3592\":\"undefined\",\"3593\":\"ER\",\"3594\":\"undefined\",\"3595\":\"undefined\",\"3596\":\"undefined\",\"3597\":\"Mitochondrion\",\"3598\":\"undefined\",\"3599\":\"undefined\",\"3600\":\"undefined\",\"3601\":\"undefined\",\"3602\":\"undefined\",\"3603\":\"Mitochondrion\",\"3604\":\"Mitochondrion\",\"3605\":\"Mitochondrion\",\"3606\":\"undefined\",\"3607\":\"undefined\",\"3608\":\"undefined\",\"3609\":\"undefined\",\"3610\":\"undefined\",\"3611\":\"undefined\",\"3612\":\"undefined\",\"3613\":\"undefined\",\"3614\":\"Mitochondrion\",\"3615\":\"undefined\",\"3616\":\"undefined\",\"3617\":\"undefined\",\"3618\":\"undefined\",\"3619\":\"undefined\",\"3620\":\"undefined\",\"3621\":\"undefined\",\"3622\":\"undefined\",\"3623\":\"undefined\",\"3624\":\"undefined\",\"3625\":\"undefined\",\"3626\":\"undefined\",\"3627\":\"undefined\",\"3628\":\"undefined\",\"3629\":\"undefined\",\"3630\":\"undefined\",\"3631\":\"undefined\",\"3632\":\"undefined\",\"3633\":\"undefined\",\"3634\":\"Mitochondrion\",\"3635\":\"undefined\",\"3636\":\"undefined\",\"3637\":\"undefined\",\"3638\":\"undefined\",\"3639\":\"ER\",\"3640\":\"undefined\",\"3641\":\"undefined\",\"3642\":\"undefined\",\"3643\":\"ER\",\"3644\":\"undefined\",\"3645\":\"undefined\",\"3646\":\"Mitochondrion\",\"3647\":\"undefined\",\"3648\":\"undefined\",\"3649\":\"undefined\",\"3650\":\"undefined\",\"3651\":\"undefined\",\"3652\":\"undefined\",\"3653\":\"undefined\",\"3654\":\"undefined\",\"3655\":\"Mitochondrion\",\"3656\":\"undefined\",\"3657\":\"undefined\",\"3658\":\"undefined\",\"3659\":\"undefined\",\"3660\":\"Large Protein Complex\",\"3661\":\"undefined\",\"3662\":\"undefined\",\"3663\":\"undefined\",\"3664\":\"undefined\",\"3665\":\"Mitochondrion\",\"3666\":\"undefined\",\"3667\":\"undefined\",\"3668\":\"undefined\",\"3669\":\"undefined\",\"3670\":\"ER\",\"3671\":\"undefined\",\"3672\":\"undefined\",\"3673\":\"Actin binding proteins\",\"3674\":\"ER\",\"3675\":\"Mitochondrion\",\"3676\":\"undefined\",\"3677\":\"undefined\",\"3678\":\"Large Protein Complex\",\"3679\":\"undefined\",\"3680\":\"undefined\",\"3681\":\"Endosome\",\"3682\":\"undefined\",\"3683\":\"undefined\",\"3684\":\"undefined\",\"3685\":\"undefined\",\"3686\":\"undefined\",\"3687\":\"undefined\",\"3688\":\"undefined\",\"3689\":\"undefined\",\"3690\":\"ER\",\"3691\":\"undefined\",\"3692\":\"Large Protein Complex\",\"3693\":\"Large Protein Complex\",\"3694\":\"undefined\",\"3695\":\"undefined\",\"3696\":\"Endosome\",\"3697\":\"Mitochondrion\",\"3698\":\"undefined\",\"3699\":\"undefined\",\"3700\":\"undefined\",\"3701\":\"undefined\",\"3702\":\"Plasma membrane\",\"3703\":\"undefined\",\"3704\":\"Large Protein Complex\",\"3705\":\"undefined\",\"3706\":\"undefined\",\"3707\":\"undefined\",\"3708\":\"undefined\",\"3709\":\"undefined\",\"3710\":\"undefined\",\"3711\":\"Endosome\",\"3712\":\"Large Protein Complex\",\"3713\":\"undefined\",\"3714\":\"undefined\",\"3715\":\"Lysosome\",\"3716\":\"ER\",\"3717\":\"undefined\",\"3718\":\"undefined\",\"3719\":\"undefined\",\"3720\":\"undefined\",\"3721\":\"undefined\",\"3722\":\"ER\",\"3723\":\"Large Protein Complex\",\"3724\":\"Mitochondrion\",\"3725\":\"undefined\",\"3726\":\"undefined\",\"3727\":\"undefined\",\"3728\":\"undefined\",\"3729\":\"undefined\",\"3730\":\"Endosome\",\"3731\":\"undefined\",\"3732\":\"Large Protein Complex\",\"3733\":\"undefined\",\"3734\":\"undefined\",\"3735\":\"undefined\",\"3736\":\"undefined\",\"3737\":\"undefined\",\"3738\":\"undefined\",\"3739\":\"undefined\",\"3740\":\"Mitochondrion\",\"3741\":\"undefined\",\"3742\":\"ER\",\"3743\":\"undefined\",\"3744\":\"undefined\",\"3745\":\"undefined\",\"3746\":\"undefined\",\"3747\":\"undefined\",\"3748\":\"Lysosome\",\"3749\":\"undefined\",\"3750\":\"undefined\",\"3751\":\"undefined\",\"3752\":\"ER\",\"3753\":\"undefined\",\"3754\":\"undefined\",\"3755\":\"Large Protein Complex\",\"3756\":\"undefined\",\"3757\":\"undefined\",\"3758\":\"undefined\",\"3759\":\"undefined\",\"3760\":\"undefined\",\"3761\":\"undefined\",\"3762\":\"ER\",\"3763\":\"undefined\",\"3764\":\"undefined\",\"3765\":\"Large Protein Complex\",\"3766\":\"undefined\",\"3767\":\"undefined\",\"3768\":\"undefined\",\"3769\":\"undefined\",\"3770\":\"Large Protein Complex\",\"3771\":\"Endosome\",\"3772\":\"undefined\",\"3773\":\"undefined\",\"3774\":\"undefined\",\"3775\":\"undefined\",\"3776\":\"undefined\",\"3777\":\"Mitochondrion\",\"3778\":\"undefined\",\"3779\":\"undefined\",\"3780\":\"Large Protein Complex\",\"3781\":\"Plasma membrane\",\"3782\":\"Peroxisome\",\"3783\":\"undefined\",\"3784\":\"undefined\",\"3785\":\"undefined\",\"3786\":\"Mitochondrion\",\"3787\":\"undefined\",\"3788\":\"undefined\",\"3789\":\"undefined\",\"3790\":\"undefined\",\"3791\":\"undefined\",\"3792\":\"undefined\",\"3793\":\"undefined\",\"3794\":\"undefined\",\"3795\":\"undefined\",\"3796\":\"undefined\",\"3797\":\"undefined\",\"3798\":\"undefined\",\"3799\":\"undefined\",\"3800\":\"undefined\",\"3801\":\"undefined\",\"3802\":\"undefined\",\"3803\":\"undefined\",\"3804\":\"undefined\",\"3805\":\"undefined\",\"3806\":\"undefined\",\"3807\":\"undefined\",\"3808\":\"undefined\",\"3809\":\"undefined\",\"3810\":\"undefined\",\"3811\":\"undefined\",\"3812\":\"undefined\",\"3813\":\"Large Protein Complex\",\"3814\":\"undefined\",\"3815\":\"undefined\",\"3816\":\"undefined\",\"3817\":\"undefined\",\"3818\":\"Large Protein Complex\",\"3819\":\"undefined\",\"3820\":\"undefined\",\"3821\":\"undefined\",\"3822\":\"undefined\",\"3823\":\"undefined\",\"3824\":\"undefined\",\"3825\":\"undefined\",\"3826\":\"undefined\",\"3827\":\"undefined\",\"3828\":\"Actin binding proteins\",\"3829\":\"undefined\",\"3830\":\"undefined\",\"3831\":\"undefined\",\"3832\":\"undefined\",\"3833\":\"undefined\",\"3834\":\"undefined\",\"3835\":\"undefined\",\"3836\":\"undefined\",\"3837\":\"undefined\",\"3838\":\"undefined\",\"3839\":\"undefined\",\"3840\":\"undefined\",\"3841\":\"undefined\",\"3842\":\"undefined\",\"3843\":\"undefined\",\"3844\":\"Endosome\",\"3845\":\"undefined\",\"3846\":\"Endosome\",\"3847\":\"undefined\",\"3848\":\"Large Protein Complex\",\"3849\":\"undefined\",\"3850\":\"undefined\",\"3851\":\"undefined\",\"3852\":\"undefined\",\"3853\":\"Large Protein Complex\",\"3854\":\"ER\",\"3855\":\"undefined\",\"3856\":\"undefined\",\"3857\":\"undefined\",\"3858\":\"undefined\",\"3859\":\"undefined\",\"3860\":\"undefined\",\"3861\":\"undefined\",\"3862\":\"Actin binding proteins\",\"3863\":\"undefined\",\"3864\":\"Large Protein Complex\",\"3865\":\"undefined\",\"3866\":\"undefined\",\"3867\":\"undefined\",\"3868\":\"undefined\",\"3869\":\"undefined\",\"3870\":\"undefined\",\"3871\":\"undefined\",\"3872\":\"undefined\",\"3873\":\"Large Protein Complex\",\"3874\":\"undefined\",\"3875\":\"undefined\",\"3876\":\"undefined\",\"3877\":\"undefined\",\"3878\":\"undefined\",\"3879\":\"undefined\",\"3880\":\"undefined\",\"3881\":\"Large Protein Complex\",\"3882\":\"undefined\",\"3883\":\"undefined\",\"3884\":\"undefined\",\"3885\":\"undefined\",\"3886\":\"Mitochondrion\",\"3887\":\"undefined\",\"3888\":\"Ergic\\/cisGolgi\",\"3889\":\"undefined\",\"3890\":\"undefined\",\"3891\":\"undefined\",\"3892\":\"Large Protein Complex\",\"3893\":\"undefined\",\"3894\":\"undefined\",\"3895\":\"undefined\",\"3896\":\"undefined\",\"3897\":\"undefined\",\"3898\":\"undefined\",\"3899\":\"undefined\",\"3900\":\"undefined\",\"3901\":\"undefined\",\"3902\":\"Large Protein Complex\",\"3903\":\"undefined\",\"3904\":\"undefined\",\"3905\":\"Lysosome\",\"3906\":\"Mitochondrion\",\"3907\":\"Mitochondrion\",\"3908\":\"undefined\",\"3909\":\"Mitochondrion\",\"3910\":\"Mitochondrion\",\"3911\":\"undefined\",\"3912\":\"undefined\",\"3913\":\"Endosome\",\"3914\":\"undefined\",\"3915\":\"undefined\",\"3916\":\"undefined\",\"3917\":\"undefined\",\"3918\":\"undefined\",\"3919\":\"undefined\",\"3920\":\"undefined\",\"3921\":\"Mitochondrion\",\"3922\":\"undefined\",\"3923\":\"undefined\",\"3924\":\"undefined\",\"3925\":\"undefined\",\"3926\":\"undefined\",\"3927\":\"undefined\",\"3928\":\"undefined\",\"3929\":\"undefined\",\"3930\":\"undefined\",\"3931\":\"undefined\",\"3932\":\"undefined\",\"3933\":\"undefined\",\"3934\":\"undefined\",\"3935\":\"undefined\",\"3936\":\"Mitochondrion\",\"3937\":\"undefined\",\"3938\":\"undefined\",\"3939\":\"undefined\",\"3940\":\"undefined\",\"3941\":\"Ergic\\/cisGolgi\",\"3942\":\"undefined\",\"3943\":\"Large Protein Complex\",\"3944\":\"Mitochondrion\",\"3945\":\"undefined\",\"3946\":\"undefined\",\"3947\":\"undefined\",\"3948\":\"undefined\",\"3949\":\"undefined\",\"3950\":\"undefined\",\"3951\":\"undefined\",\"3952\":\"undefined\",\"3953\":\"Mitochondrion\",\"3954\":\"undefined\",\"3955\":\"Mitochondrion\",\"3956\":\"Ergic\\/cisGolgi\",\"3957\":\"undefined\",\"3958\":\"undefined\",\"3959\":\"undefined\",\"3960\":\"undefined\",\"3961\":\"Ergic\\/cisGolgi\",\"3962\":\"undefined\",\"3963\":\"undefined\",\"3964\":\"Large Protein Complex\",\"3965\":\"undefined\",\"3966\":\"undefined\",\"3967\":\"undefined\",\"3968\":\"undefined\",\"3969\":\"Endosome\",\"3970\":\"Actin binding proteins\",\"3971\":\"undefined\",\"3972\":\"undefined\",\"3973\":\"undefined\",\"3974\":\"Plasma membrane\",\"3975\":\"Plasma membrane\",\"3976\":\"undefined\",\"3977\":\"ER\",\"3978\":\"undefined\",\"3979\":\"undefined\",\"3980\":\"undefined\",\"3981\":\"undefined\",\"3982\":\"undefined\",\"3983\":\"undefined\",\"3984\":\"undefined\",\"3985\":\"undefined\",\"3986\":\"undefined\",\"3987\":\"undefined\",\"3988\":\"undefined\",\"3989\":\"undefined\",\"3990\":\"undefined\",\"3991\":\"Large Protein Complex\",\"3992\":\"undefined\",\"3993\":\"undefined\",\"3994\":\"undefined\",\"3995\":\"undefined\",\"3996\":\"undefined\",\"3997\":\"undefined\",\"3998\":\"undefined\",\"3999\":\"undefined\",\"4000\":\"undefined\",\"4001\":\"undefined\",\"4002\":\"undefined\",\"4003\":\"ER\",\"4004\":\"undefined\",\"4005\":\"undefined\",\"4006\":\"Large Protein Complex\",\"4007\":\"undefined\",\"4008\":\"undefined\",\"4009\":\"Mitochondrion\",\"4010\":\"undefined\",\"4011\":\"undefined\",\"4012\":\"undefined\",\"4013\":\"undefined\",\"4014\":\"Endosome\",\"4015\":\"Endosome\",\"4016\":\"undefined\",\"4017\":\"undefined\",\"4018\":\"undefined\",\"4019\":\"undefined\",\"4020\":\"undefined\",\"4021\":\"undefined\",\"4022\":\"undefined\",\"4023\":\"undefined\",\"4024\":\"undefined\",\"4025\":\"Plasma membrane\",\"4026\":\"Plasma membrane\",\"4027\":\"undefined\",\"4028\":\"undefined\",\"4029\":\"Mitochondrion\",\"4030\":\"Large Protein Complex\",\"4031\":\"undefined\",\"4032\":\"undefined\",\"4033\":\"undefined\",\"4034\":\"undefined\",\"4035\":\"Mitochondrion\",\"4036\":\"undefined\",\"4037\":\"undefined\",\"4038\":\"undefined\",\"4039\":\"undefined\",\"4040\":\"undefined\",\"4041\":\"undefined\",\"4042\":\"Large Protein Complex\",\"4043\":\"undefined\",\"4044\":\"undefined\",\"4045\":\"undefined\",\"4046\":\"undefined\",\"4047\":\"undefined\",\"4048\":\"undefined\",\"4049\":\"undefined\",\"4050\":\"undefined\",\"4051\":\"Plasma membrane\",\"4052\":\"undefined\",\"4053\":\"undefined\",\"4054\":\"undefined\",\"4055\":\"undefined\",\"4056\":\"undefined\",\"4057\":\"Plasma membrane\",\"4058\":\"undefined\",\"4059\":\"undefined\",\"4060\":\"undefined\",\"4061\":\"undefined\",\"4062\":\"undefined\"},\"normalized profile?Map1?FR1\":{\"0\":0.2047903888,\"1\":0.1410514033,\"2\":0.1076067587,\"3\":null,\"4\":0.0852262841,\"5\":0.1338399268,\"6\":0.1765432273,\"7\":0.1541904222,\"8\":0.0,\"9\":0.4562924763,\"10\":0.0328046001,\"11\":0.3039580354,\"12\":0.1164554536,\"13\":0.0561182551,\"14\":0.2382862582,\"15\":0.0934540835,\"16\":0.0,\"17\":0.3844038252,\"18\":0.2051133275,\"19\":0.3431226713,\"20\":null,\"21\":0.4689681217,\"22\":0.1732244287,\"23\":null,\"24\":null,\"25\":0.0413176359,\"26\":0.1435483379,\"27\":0.0887013701,\"28\":0.0,\"29\":0.2167580308,\"30\":0.1035915623,\"31\":0.0773152738,\"32\":0.134239349,\"33\":0.2466129518,\"34\":null,\"35\":0.6275436323,\"36\":0.2596419862,\"37\":0.1898283114,\"38\":0.226140715,\"39\":0.1603829554,\"40\":0.1007451393,\"41\":0.139451128,\"42\":0.2684072286,\"43\":0.2751105369,\"44\":0.0824289406,\"45\":0.0631716428,\"46\":0.2776762838,\"47\":0.1576538406,\"48\":0.1740921621,\"49\":0.1477631167,\"50\":0.2039989023,\"51\":0.2141674668,\"52\":0.0446145676,\"53\":0.0,\"54\":0.0937339302,\"55\":0.114795296,\"56\":0.0858112002,\"57\":0.1845497182,\"58\":0.1674711848,\"59\":0.5244828298,\"60\":0.0499848617,\"61\":0.1667160888,\"62\":0.1590612264,\"63\":0.1037492622,\"64\":0.2461164938,\"65\":0.0407282079,\"66\":0.0730498627,\"67\":0.1945616469,\"68\":0.1597407267,\"69\":0.1750811506,\"70\":0.3332808181,\"71\":0.2083215743,\"72\":0.7451558079,\"73\":0.1166663848,\"74\":0.6017245838,\"75\":0.7889654891,\"76\":0.0889296136,\"77\":0.1066469935,\"78\":0.2221656044,\"79\":0.4062071867,\"80\":0.5687175602,\"81\":0.1499770698,\"82\":0.1119203739,\"83\":0.0,\"84\":0.176793822,\"85\":0.1536772206,\"86\":0.1521797899,\"87\":0.1622214331,\"88\":null,\"89\":0.0268718562,\"90\":0.2993701909,\"91\":0.1428383365,\"92\":null,\"93\":0.0935341555,\"94\":0.0950252192,\"95\":null,\"96\":0.2462239501,\"97\":0.1502979984,\"98\":0.1468571194,\"99\":0.0,\"100\":0.0810830173,\"101\":0.0985269421,\"102\":0.1752287784,\"103\":0.0,\"104\":0.1046391205,\"105\":0.2794782996,\"106\":0.2402680757,\"107\":0.1327065872,\"108\":0.2058470144,\"109\":0.1031756575,\"110\":0.0,\"111\":0.6221115246,\"112\":0.3347010219,\"113\":0.1448061827,\"114\":0.0577066923,\"115\":0.1071321897,\"116\":0.1421077294,\"117\":0.1436548494,\"118\":0.2056034876,\"119\":0.1194435125,\"120\":0.1807732051,\"121\":0.1008042356,\"122\":0.2102655884,\"123\":0.5217680885,\"124\":0.1567847792,\"125\":0.3871229527,\"126\":0.3364449639,\"127\":0.1025961089,\"128\":0.3153078117,\"129\":0.1582329581,\"130\":0.2445859707,\"131\":0.0850481129,\"132\":0.5571179061,\"133\":0.4921354229,\"134\":null,\"135\":0.0573433801,\"136\":0.1403492576,\"137\":0.4589177546,\"138\":0.124395074,\"139\":0.2243251111,\"140\":0.0413991351,\"141\":0.1276418283,\"142\":0.0737577045,\"143\":0.1857306034,\"144\":0.1649316115,\"145\":0.1185945538,\"146\":0.1051724188,\"147\":0.0789647675,\"148\":0.2009751327,\"149\":0.2193321015,\"150\":0.1555137877,\"151\":0.098169304,\"152\":0.4735196605,\"153\":0.1761346679,\"154\":0.2703272559,\"155\":0.0790538414,\"156\":0.3537289929,\"157\":null,\"158\":0.1045660921,\"159\":0.1725293455,\"160\":0.0,\"161\":0.1200939937,\"162\":0.22968836,\"163\":0.1110303407,\"164\":0.0988954589,\"165\":0.1440863426,\"166\":0.410955774,\"167\":0.2494659558,\"168\":0.1596705918,\"169\":0.4745673937,\"170\":0.2668214562,\"171\":0.1439341376,\"172\":0.0506427619,\"173\":0.0538288883,\"174\":0.2460218433,\"175\":0.2252739238,\"176\":0.2657252507,\"177\":0.0815614805,\"178\":0.1653098521,\"179\":0.0385376004,\"180\":0.2277869106,\"181\":0.4842012887,\"182\":0.0894398726,\"183\":0.3085804806,\"184\":0.3104074763,\"185\":0.1931621675,\"186\":0.0712446264,\"187\":0.6997376249,\"188\":0.3690476832,\"189\":0.0,\"190\":null,\"191\":0.1431769538,\"192\":0.348616485,\"193\":0.1881470626,\"194\":0.172410142,\"195\":0.0593360731,\"196\":0.10632521,\"197\":0.2403047838,\"198\":0.1164052142,\"199\":0.4539883133,\"200\":0.1606102655,\"201\":0.0740492911,\"202\":0.2738988782,\"203\":0.3230117386,\"204\":0.0790755369,\"205\":0.0,\"206\":0.0709430777,\"207\":0.1844564941,\"208\":0.1560016752,\"209\":null,\"210\":0.0852902552,\"211\":0.4678846981,\"212\":0.2182987418,\"213\":0.1235310229,\"214\":0.0513309657,\"215\":0.0933139735,\"216\":0.155144569,\"217\":0.0,\"218\":0.2502713374,\"219\":null,\"220\":0.0909841954,\"221\":0.0338140083,\"222\":0.2254028866,\"223\":0.5133072858,\"224\":0.2086787135,\"225\":0.4550041994,\"226\":0.0997337663,\"227\":0.0846601827,\"228\":0.1059941388,\"229\":0.224262012,\"230\":0.4825199502,\"231\":0.1413777195,\"232\":0.3058327643,\"233\":0.2614767345,\"234\":0.0996893471,\"235\":0.0664335597,\"236\":0.0709242333,\"237\":0.265867222,\"238\":0.1363556796,\"239\":0.2271710819,\"240\":0.1913106539,\"241\":0.1571202626,\"242\":0.0860821883,\"243\":0.4136192884,\"244\":0.1007346598,\"245\":0.2398284082,\"246\":0.6926879299,\"247\":0.1102423215,\"248\":0.5784535342,\"249\":0.0762104273,\"250\":0.1361056347,\"251\":0.0538921784,\"252\":0.1665752659,\"253\":0.0,\"254\":null,\"255\":0.1560342844,\"256\":0.3998492282,\"257\":0.6096872823,\"258\":0.2256375866,\"259\":0.2766911484,\"260\":0.3334487671,\"261\":0.1743977789,\"262\":0.845728665,\"263\":null,\"264\":0.3042037766,\"265\":0.0384818525,\"266\":0.0,\"267\":0.2718858496,\"268\":0.5857735974,\"269\":null,\"270\":0.1264231028,\"271\":null,\"272\":0.1249020441,\"273\":0.0863464926,\"274\":0.0384080308,\"275\":0.1249716356,\"276\":0.1102584662,\"277\":0.1141834165,\"278\":0.0693466087,\"279\":null,\"280\":0.0,\"281\":0.2608446039,\"282\":0.0590928309,\"283\":0.0690631454,\"284\":0.1073059535,\"285\":0.1022877626,\"286\":0.0392475532,\"287\":0.176437203,\"288\":0.2196222608,\"289\":0.2492672254,\"290\":0.04084715,\"291\":0.1318563303,\"292\":0.1514329796,\"293\":0.145176228,\"294\":0.1099265279,\"295\":0.1135912414,\"296\":0.1364061102,\"297\":null,\"298\":0.87272563,\"299\":0.2458832018,\"300\":0.7530646986,\"301\":0.0652375103,\"302\":0.0463916054,\"303\":0.170661685,\"304\":0.4429109927,\"305\":0.1196301759,\"306\":0.0,\"307\":0.5448238181,\"308\":0.0737727809,\"309\":0.0,\"310\":0.1286904053,\"311\":0.1490162225,\"312\":0.1713109498,\"313\":0.1487907627,\"314\":0.0562797563,\"315\":null,\"316\":0.0700088413,\"317\":0.2072491264,\"318\":0.1555749337,\"319\":0.2190051614,\"320\":0.1477526479,\"321\":0.4326707662,\"322\":0.4254536088,\"323\":0.0511488719,\"324\":0.1950805809,\"325\":0.2814727939,\"326\":0.0647398657,\"327\":0.1830346469,\"328\":0.0732846522,\"329\":0.3876707875,\"330\":0.1071191071,\"331\":0.0854889857,\"332\":0.1347125667,\"333\":0.2196802488,\"334\":0.1703515317,\"335\":0.0855479048,\"336\":0.2019957631,\"337\":0.1285784158,\"338\":0.9337690435,\"339\":0.2992381009,\"340\":null,\"341\":0.1283959846,\"342\":0.2364083289,\"343\":null,\"344\":0.0785455347,\"345\":0.197537977,\"346\":0.121485251,\"347\":0.1641168337,\"348\":0.5965418225,\"349\":0.1420843471,\"350\":0.0540210681,\"351\":0.1746889995,\"352\":0.0811866602,\"353\":0.2134611481,\"354\":null,\"355\":0.8288466673,\"356\":0.162628734,\"357\":0.1164250606,\"358\":0.6545451217,\"359\":0.07129836,\"360\":0.6237926573,\"361\":0.4778491818,\"362\":0.6415904198,\"363\":0.0708739659,\"364\":0.091721738,\"365\":0.3067182956,\"366\":0.1326062031,\"367\":0.3190080543,\"368\":0.1662005805,\"369\":0.0756712802,\"370\":0.36038465,\"371\":null,\"372\":null,\"373\":0.3938019774,\"374\":0.5081418087,\"375\":0.1022770549,\"376\":null,\"377\":0.0745483623,\"378\":0.107622757,\"379\":0.2152876097,\"380\":0.0824227819,\"381\":0.2267175835,\"382\":null,\"383\":0.1720559721,\"384\":0.270680884,\"385\":0.0563118846,\"386\":0.0747734936,\"387\":0.1384157662,\"388\":0.1970724343,\"389\":null,\"390\":0.1085393995,\"391\":0.0704258323,\"392\":0.213116095,\"393\":0.0484183703,\"394\":0.1966253875,\"395\":0.4123140436,\"396\":0.1354890391,\"397\":0.2667557405,\"398\":0.4030430531,\"399\":0.0958547746,\"400\":0.1621837093,\"401\":0.0507211496,\"402\":0.0939195127,\"403\":0.1588859739,\"404\":0.8582341511,\"405\":0.1344285325,\"406\":0.0921283831,\"407\":0.1549671023,\"408\":0.2268195839,\"409\":0.0783539313,\"410\":0.0,\"411\":0.1888108095,\"412\":0.2368742763,\"413\":0.8813182135,\"414\":0.4831736728,\"415\":0.3175861957,\"416\":0.1210657146,\"417\":0.6215845975,\"418\":0.0,\"419\":0.1048944807,\"420\":0.3166615712,\"421\":null,\"422\":0.0,\"423\":0.6654152188,\"424\":0.122139122,\"425\":0.3816906054,\"426\":null,\"427\":0.0612146644,\"428\":0.0912792835,\"429\":0.0,\"430\":0.0,\"431\":null,\"432\":0.1661873732,\"433\":0.0502492587,\"434\":0.1694410871,\"435\":null,\"436\":0.1164752751,\"437\":0.2481354344,\"438\":0.1357662983,\"439\":0.596634551,\"440\":0.1276481219,\"441\":0.0926456777,\"442\":0.1210360696,\"443\":0.3686287458,\"444\":0.1205810051,\"445\":0.0975494756,\"446\":null,\"447\":0.0,\"448\":0.0995920609,\"449\":0.0733579454,\"450\":0.1010101999,\"451\":0.1781163795,\"452\":null,\"453\":0.3530642274,\"454\":0.024462484,\"455\":0.4781367094,\"456\":null,\"457\":0.5359593718,\"458\":0.0862184889,\"459\":0.1259721628,\"460\":0.1328229278,\"461\":0.0419436233,\"462\":0.1263426127,\"463\":0.1708640237,\"464\":0.0919666621,\"465\":0.0645393683,\"466\":0.1579855282,\"467\":0.1098036024,\"468\":0.1307101386,\"469\":0.326733316,\"470\":0.2157022493,\"471\":0.3869276393,\"472\":0.245744329,\"473\":0.2883946493,\"474\":0.0,\"475\":0.2401188489,\"476\":0.1814737801,\"477\":0.5099120539,\"478\":0.1391372141,\"479\":0.1392962949,\"480\":0.1261972792,\"481\":0.1882244056,\"482\":0.0990722143,\"483\":0.060371523,\"484\":0.1514577593,\"485\":0.0640523739,\"486\":0.1208282695,\"487\":0.5882219513,\"488\":null,\"489\":0.0,\"490\":0.0975849884,\"491\":0.1367353688,\"492\":0.1560196853,\"493\":0.8447586732,\"494\":0.0,\"495\":0.1208010424,\"496\":0.0574316935,\"497\":0.2267117793,\"498\":0.2909293058,\"499\":0.3681532413,\"500\":0.5556306217,\"501\":0.204630487,\"502\":0.0888353616,\"503\":0.1336856836,\"504\":0.0593102566,\"505\":0.1431242792,\"506\":0.0826311921,\"507\":0.0364390338,\"508\":0.1897076941,\"509\":0.1420336409,\"510\":0.0820966108,\"511\":0.1376897078,\"512\":null,\"513\":0.1046004635,\"514\":0.0883705949,\"515\":0.0939700485,\"516\":null,\"517\":0.0794236266,\"518\":0.2085988239,\"519\":0.1764816179,\"520\":0.8246961996,\"521\":0.1816511111,\"522\":0.0738189984,\"523\":0.1115525944,\"524\":0.1648471459,\"525\":null,\"526\":0.1127708653,\"527\":0.1479367927,\"528\":0.1717146515,\"529\":0.2034473213,\"530\":0.0864346011,\"531\":0.1598040389,\"532\":0.201551479,\"533\":0.4344088975,\"534\":0.0887881694,\"535\":0.1915098381,\"536\":0.293181459,\"537\":null,\"538\":0.0,\"539\":0.1136522467,\"540\":0.1386646008,\"541\":0.0779391611,\"542\":0.0,\"543\":0.1194762725,\"544\":0.8070998307,\"545\":0.7544686789,\"546\":0.0,\"547\":0.1626284091,\"548\":0.0996897752,\"549\":0.2552273407,\"550\":0.2006571231,\"551\":0.0544636903,\"552\":0.0460017485,\"553\":0.1208101178,\"554\":0.1939827475,\"555\":null,\"556\":0.1525475791,\"557\":null,\"558\":0.1318644684,\"559\":null,\"560\":0.2697004514,\"561\":0.1015404786,\"562\":0.0657004869,\"563\":0.0808143046,\"564\":0.2058426367,\"565\":0.2270781546,\"566\":0.0592144723,\"567\":0.1025930425,\"568\":0.1197099481,\"569\":0.075925104,\"570\":0.111243001,\"571\":0.3912645012,\"572\":0.184889309,\"573\":0.1955509273,\"574\":0.2198067495,\"575\":0.1492539139,\"576\":0.1142293326,\"577\":0.0892860128,\"578\":0.1231059048,\"579\":0.1301060792,\"580\":0.1535265913,\"581\":0.1425043118,\"582\":0.0595814983,\"583\":0.7841144626,\"584\":0.0670588227,\"585\":0.2681635099,\"586\":0.14024266,\"587\":0.0732795237,\"588\":0.1658562138,\"589\":0.0507663614,\"590\":0.0334978817,\"591\":0.02965123,\"592\":0.3085112442,\"593\":null,\"594\":0.1423650919,\"595\":0.1223785424,\"596\":0.103080922,\"597\":0.0932612802,\"598\":0.1626532575,\"599\":null,\"600\":0.201117968,\"601\":0.263599795,\"602\":0.0794808807,\"603\":0.2258575639,\"604\":0.0444630521,\"605\":0.2106507786,\"606\":0.1858147302,\"607\":0.3792911501,\"608\":0.2403608679,\"609\":0.1512491445,\"610\":0.0432148253,\"611\":0.903572961,\"612\":0.1445355974,\"613\":0.258983314,\"614\":0.1844253758,\"615\":0.0578091003,\"616\":0.060714488,\"617\":0.0429633924,\"618\":0.1808651843,\"619\":0.2395011011,\"620\":0.0815973995,\"621\":0.0302543544,\"622\":0.0461827743,\"623\":0.2259756881,\"624\":0.2565539347,\"625\":0.0844600926,\"626\":0.0363835149,\"627\":0.2200840196,\"628\":0.703819418,\"629\":0.4903499717,\"630\":0.1024396064,\"631\":0.0985100176,\"632\":0.1594065351,\"633\":0.1516668714,\"634\":0.2216697993,\"635\":0.1328072144,\"636\":0.0,\"637\":null,\"638\":0.1214169417,\"639\":0.2322363529,\"640\":0.1301651572,\"641\":0.1254533551,\"642\":0.1908069325,\"643\":0.1757656497,\"644\":0.2217596326,\"645\":0.0760013439,\"646\":0.0588252173,\"647\":0.1683184194,\"648\":0.1309030369,\"649\":0.2169197833,\"650\":0.0781109568,\"651\":0.0555946151,\"652\":0.0671349301,\"653\":0.5043687227,\"654\":0.1494685039,\"655\":0.122973748,\"656\":0.6378510184,\"657\":0.1147268958,\"658\":0.6805269314,\"659\":0.1495274269,\"660\":0.028696574,\"661\":0.1149272349,\"662\":0.1500211445,\"663\":0.2207537084,\"664\":0.0351820486,\"665\":0.1307033155,\"666\":0.1279969273,\"667\":0.6927971745,\"668\":0.2456142385,\"669\":0.093885005,\"670\":0.1051281159,\"671\":0.5038499741,\"672\":0.1754502097,\"673\":0.2878674536,\"674\":0.48033779,\"675\":null,\"676\":0.1368578731,\"677\":0.1336174448,\"678\":0.2498030196,\"679\":0.1516707074,\"680\":0.1025159963,\"681\":0.0799793595,\"682\":0.7535768658,\"683\":0.5540310623,\"684\":0.1636287473,\"685\":0.7543934092,\"686\":0.1151200384,\"687\":null,\"688\":0.0,\"689\":0.1934285366,\"690\":0.0691402013,\"691\":0.8835229926,\"692\":0.2208195274,\"693\":0.0960285346,\"694\":0.0,\"695\":0.1585270081,\"696\":0.2649526507,\"697\":0.1872598032,\"698\":0.4038578689,\"699\":0.1854844037,\"700\":0.1825691481,\"701\":null,\"702\":0.4309161411,\"703\":null,\"704\":null,\"705\":0.1461075095,\"706\":0.173446176,\"707\":0.8857658984,\"708\":0.0847347436,\"709\":0.1531096716,\"710\":0.1980275895,\"711\":0.1207559599,\"712\":0.0455318571,\"713\":0.1238287917,\"714\":0.1909002865,\"715\":0.0805188973,\"716\":0.121981205,\"717\":0.1041078898,\"718\":0.094299293,\"719\":0.0,\"720\":0.1610933197,\"721\":0.1548602567,\"722\":0.2051234974,\"723\":0.0477229838,\"724\":0.130085419,\"725\":0.0755437751,\"726\":0.0997386729,\"727\":0.3417291636,\"728\":0.1233159108,\"729\":0.1749645843,\"730\":0.0262937348,\"731\":0.1004976869,\"732\":0.8749935616,\"733\":0.6823957002,\"734\":0.1718339836,\"735\":0.0993035483,\"736\":0.1798260571,\"737\":0.0378403731,\"738\":0.0467201572,\"739\":0.2120313691,\"740\":0.1571347345,\"741\":0.0403640293,\"742\":0.5661852392,\"743\":null,\"744\":0.1350101189,\"745\":0.1263974586,\"746\":0.1263165092,\"747\":0.3253492106,\"748\":0.2279488071,\"749\":0.5223761625,\"750\":0.1689180267,\"751\":0.2526570518,\"752\":0.1268817337,\"753\":0.2997849797,\"754\":0.2715021116,\"755\":0.2303303438,\"756\":0.0898301563,\"757\":0.0613528442,\"758\":0.0687793682,\"759\":0.1978782474,\"760\":0.1374307385,\"761\":0.0513030362,\"762\":0.3950634723,\"763\":0.138165102,\"764\":0.0610141148,\"765\":0.0660419415,\"766\":0.12716724,\"767\":0.2319694221,\"768\":0.0908151622,\"769\":0.0378700688,\"770\":0.0968525426,\"771\":0.1957170286,\"772\":0.1325293721,\"773\":0.101509875,\"774\":0.3210824745,\"775\":0.2870783459,\"776\":0.0870334735,\"777\":0.0882786423,\"778\":0.1679247588,\"779\":0.0510529498,\"780\":0.1890080188,\"781\":0.0739097349,\"782\":0.2350225997,\"783\":0.5803182477,\"784\":0.1733138465,\"785\":0.0828878846,\"786\":0.7110327334,\"787\":0.0690090863,\"788\":0.1514176657,\"789\":0.1246345998,\"790\":0.1611389878,\"791\":0.2028933535,\"792\":0.1906147393,\"793\":0.1155752294,\"794\":0.1571173634,\"795\":0.0748095391,\"796\":null,\"797\":0.1409812565,\"798\":0.1777064254,\"799\":0.2122808022,\"800\":0.06137973,\"801\":null,\"802\":null,\"803\":0.0351730147,\"804\":0.0990719136,\"805\":null,\"806\":0.0927994532,\"807\":0.1353509021,\"808\":0.129873963,\"809\":0.2293618352,\"810\":0.1718741462,\"811\":null,\"812\":0.0278077892,\"813\":0.3051385906,\"814\":0.1742273314,\"815\":0.7910052031,\"816\":0.8244358388,\"817\":0.1143360912,\"818\":0.1128478616,\"819\":0.140525824,\"820\":0.0347088965,\"821\":0.7957382918,\"822\":0.9042999579,\"823\":0.118362906,\"824\":0.1354011264,\"825\":0.244913151,\"826\":0.130412357,\"827\":0.5685534572,\"828\":0.2931434814,\"829\":0.1756214031,\"830\":0.120873549,\"831\":0.0829562861,\"832\":0.1487337343,\"833\":0.1076940991,\"834\":0.1891137111,\"835\":0.5779391796,\"836\":0.0919051998,\"837\":0.2144570064,\"838\":0.1844860239,\"839\":0.2047468091,\"840\":0.1341345177,\"841\":0.0493650761,\"842\":0.1078723467,\"843\":0.0859667202,\"844\":0.0645536076,\"845\":0.1914907381,\"846\":0.1963212993,\"847\":0.5916866731,\"848\":0.1247527946,\"849\":0.0578003976,\"850\":0.1756177652,\"851\":0.5856578183,\"852\":0.2093166753,\"853\":0.1102068156,\"854\":null,\"855\":0.1791974848,\"856\":0.2922715163,\"857\":0.2742755573,\"858\":0.4351293254,\"859\":0.1909867378,\"860\":0.1585470551,\"861\":0.0757194888,\"862\":0.1988891198,\"863\":0.303657269,\"864\":0.1958025793,\"865\":0.0656858236,\"866\":0.2118102649,\"867\":0.0344806625,\"868\":0.2146841735,\"869\":0.0827708884,\"870\":0.105612331,\"871\":null,\"872\":0.1231920399,\"873\":0.0157109474,\"874\":0.0936707816,\"875\":0.8212673927,\"876\":0.1828063437,\"877\":null,\"878\":0.2334956739,\"879\":0.2361080762,\"880\":0.4537051296,\"881\":0.2377031241,\"882\":0.0999197337,\"883\":0.0994668939,\"884\":0.3247783095,\"885\":0.3354536758,\"886\":0.0977937249,\"887\":0.1401104058,\"888\":0.1797866457,\"889\":0.0850630826,\"890\":0.0905365353,\"891\":0.162207595,\"892\":0.0874962585,\"893\":0.1398316166,\"894\":0.1857181207,\"895\":0.1767497823,\"896\":0.160094421,\"897\":0.8408716163,\"898\":0.1740863622,\"899\":0.1738666111,\"900\":0.0780530131,\"901\":0.2406696712,\"902\":0.1646719957,\"903\":0.1574287119,\"904\":0.7383861656,\"905\":0.0888801058,\"906\":0.056065705,\"907\":0.1159687963,\"908\":0.2454271222,\"909\":0.11603776,\"910\":0.7233019167,\"911\":0.0958954783,\"912\":0.103601365,\"913\":0.1115178405,\"914\":0.1642657017,\"915\":0.0289704324,\"916\":0.086830855,\"917\":0.1540360113,\"918\":0.2013910483,\"919\":0.1986701339,\"920\":0.0599216222,\"921\":0.1656077867,\"922\":0.0969492989,\"923\":0.1764560641,\"924\":0.2403867118,\"925\":0.1076895272,\"926\":0.1076885022,\"927\":0.2498292153,\"928\":0.0676889938,\"929\":0.5663733814,\"930\":0.2902414365,\"931\":0.6351535253,\"932\":0.1133863588,\"933\":0.040628799,\"934\":0.0295958531,\"935\":0.2030843922,\"936\":0.8122068258,\"937\":0.0822939239,\"938\":0.0821107732,\"939\":0.2508082964,\"940\":0.1392405058,\"941\":0.1591196498,\"942\":0.1375785015,\"943\":0.2609393392,\"944\":0.1144384456,\"945\":0.1526995621,\"946\":0.0319139384,\"947\":0.2154150901,\"948\":0.6005363848,\"949\":0.5438981862,\"950\":0.0591271607,\"951\":0.0699785451,\"952\":0.2252517913,\"953\":0.381747253,\"954\":0.4879668768,\"955\":0.2056470167,\"956\":0.0953710292,\"957\":0.1821031832,\"958\":0.0989615263,\"959\":0.1158872137,\"960\":0.087488721,\"961\":0.1649461045,\"962\":0.1010280053,\"963\":0.1154614065,\"964\":0.0364294875,\"965\":0.2790757918,\"966\":0.2130308872,\"967\":0.2445287818,\"968\":0.0717903322,\"969\":0.0258047495,\"970\":null,\"971\":null,\"972\":0.1126815976,\"973\":0.1998728416,\"974\":0.1428492505,\"975\":0.1449929153,\"976\":0.210806565,\"977\":0.0816472942,\"978\":0.1646632073,\"979\":0.1063135591,\"980\":0.265087572,\"981\":null,\"982\":0.2230628359,\"983\":0.0151521129,\"984\":0.1280653703,\"985\":0.3720542451,\"986\":0.1766151455,\"987\":0.4409599962,\"988\":0.0809152845,\"989\":0.1392754035,\"990\":0.2728520939,\"991\":0.1841551811,\"992\":0.1500652573,\"993\":0.0524249736,\"994\":0.1305718199,\"995\":0.0,\"996\":0.0,\"997\":0.0953435721,\"998\":0.1322293072,\"999\":0.075928455,\"1000\":0.2100679556,\"1001\":0.1284776813,\"1002\":0.1235549782,\"1003\":0.2271453122,\"1004\":0.0840847485,\"1005\":0.1313915167,\"1006\":0.0507498029,\"1007\":0.1068192931,\"1008\":0.1516040593,\"1009\":0.2137908754,\"1010\":0.0859368641,\"1011\":0.2498800868,\"1012\":null,\"1013\":0.0911213511,\"1014\":0.0254112378,\"1015\":0.1255504746,\"1016\":0.1425447619,\"1017\":0.1837860985,\"1018\":0.0,\"1019\":0.0589550975,\"1020\":0.1097100084,\"1021\":0.4118325041,\"1022\":0.2047357027,\"1023\":0.2364089467,\"1024\":0.0929379195,\"1025\":0.1021664724,\"1026\":0.578951462,\"1027\":0.0799667464,\"1028\":0.2340512558,\"1029\":0.0738968723,\"1030\":0.1400417063,\"1031\":0.3431708244,\"1032\":0.3001233162,\"1033\":0.1521022281,\"1034\":0.095379718,\"1035\":0.1478212473,\"1036\":0.1920631189,\"1037\":0.6242822276,\"1038\":0.6718470119,\"1039\":0.2453911777,\"1040\":0.2409418112,\"1041\":0.1976918363,\"1042\":0.2178915615,\"1043\":0.1229164251,\"1044\":0.194588503,\"1045\":0.0,\"1046\":null,\"1047\":0.0686042868,\"1048\":0.1956294301,\"1049\":0.1369888506,\"1050\":0.0505935502,\"1051\":0.0436715121,\"1052\":0.1336269025,\"1053\":0.5979475612,\"1054\":0.0799848872,\"1055\":0.1592872117,\"1056\":0.259844181,\"1057\":0.0939882803,\"1058\":0.1865847078,\"1059\":0.6148532851,\"1060\":0.6856771084,\"1061\":0.6642782052,\"1062\":0.1402732685,\"1063\":0.1828361659,\"1064\":0.1098875616,\"1065\":0.2111105482,\"1066\":0.1584147933,\"1067\":0.1286619332,\"1068\":0.1596735461,\"1069\":0.0874714178,\"1070\":0.2074611469,\"1071\":0.1374657317,\"1072\":0.2537510598,\"1073\":0.3697660599,\"1074\":0.4444338886,\"1075\":0.5430824799,\"1076\":0.0574075424,\"1077\":0.1110099693,\"1078\":0.1954313161,\"1079\":0.3933645959,\"1080\":0.0322018121,\"1081\":0.3093841519,\"1082\":0.4138077195,\"1083\":0.0949370511,\"1084\":0.144561605,\"1085\":0.2064994977,\"1086\":0.1467799591,\"1087\":0.1836863455,\"1088\":0.4903889944,\"1089\":0.492472163,\"1090\":0.8125543734,\"1091\":0.6733565372,\"1092\":0.1344187674,\"1093\":0.2725930486,\"1094\":0.2416045382,\"1095\":0.3589799874,\"1096\":0.1105228787,\"1097\":0.0111967266,\"1098\":0.167432416,\"1099\":0.0501655702,\"1100\":0.097461099,\"1101\":0.1921497778,\"1102\":0.4055947899,\"1103\":0.1024033332,\"1104\":0.2111865136,\"1105\":0.0,\"1106\":0.3448777675,\"1107\":0.7606916568,\"1108\":0.1011860485,\"1109\":0.1344337674,\"1110\":0.1610402599,\"1111\":0.5253301017,\"1112\":0.2021541363,\"1113\":0.0734863523,\"1114\":0.2512885683,\"1115\":0.157989772,\"1116\":0.0947973474,\"1117\":0.7658554297,\"1118\":0.4595771114,\"1119\":0.1498394577,\"1120\":0.0660014632,\"1121\":0.0,\"1122\":0.1178929606,\"1123\":0.0767371738,\"1124\":0.3811074387,\"1125\":0.0271398483,\"1126\":0.0678778925,\"1127\":0.1239808579,\"1128\":0.2849084522,\"1129\":0.2962515241,\"1130\":null,\"1131\":null,\"1132\":0.2324597708,\"1133\":0.0762990225,\"1134\":0.1800919682,\"1135\":0.2490726958,\"1136\":0.0378986964,\"1137\":0.173654215,\"1138\":0.1816134873,\"1139\":0.3154650594,\"1140\":0.099426497,\"1141\":0.0667241958,\"1142\":0.0854158548,\"1143\":0.0663054237,\"1144\":0.3585776935,\"1145\":0.4838612535,\"1146\":0.1062972409,\"1147\":0.0978564254,\"1148\":0.0783792032,\"1149\":0.3144935964,\"1150\":0.4032072939,\"1151\":0.0578337912,\"1152\":0.1521942657,\"1153\":0.2052315577,\"1154\":null,\"1155\":0.1311948992,\"1156\":0.0911026478,\"1157\":0.0,\"1158\":0.2228997188,\"1159\":0.0967573068,\"1160\":0.2439572897,\"1161\":0.0788282231,\"1162\":0.1307155129,\"1163\":0.8266803119,\"1164\":0.6125774547,\"1165\":0.1727559195,\"1166\":0.5661333542,\"1167\":0.0959728913,\"1168\":0.0,\"1169\":0.0506248478,\"1170\":null,\"1171\":0.5655966223,\"1172\":0.1126938779,\"1173\":0.0761882922,\"1174\":0.0844729352,\"1175\":0.07192408,\"1176\":0.1542982534,\"1177\":0.0,\"1178\":0.1067063055,\"1179\":0.1362654698,\"1180\":0.0671640057,\"1181\":0.1035149428,\"1182\":0.114265752,\"1183\":0.6330952996,\"1184\":0.4689623734,\"1185\":0.1020301672,\"1186\":0.1161595108,\"1187\":0.1235893354,\"1188\":0.2696609963,\"1189\":0.1455618875,\"1190\":0.3799580179,\"1191\":0.0894866582,\"1192\":0.0271373066,\"1193\":0.0863082168,\"1194\":null,\"1195\":0.8426685058,\"1196\":0.2389581991,\"1197\":0.8107302157,\"1198\":0.9999962509,\"1199\":0.5339155673,\"1200\":0.2578682289,\"1201\":0.4727015801,\"1202\":0.1776932045,\"1203\":0.122868929,\"1204\":null,\"1205\":0.1833047818,\"1206\":0.1700658383,\"1207\":0.0506928836,\"1208\":0.0427711814,\"1209\":0.053996161,\"1210\":0.0348919744,\"1211\":0.0305706578,\"1212\":0.0368587299,\"1213\":0.1369453924,\"1214\":0.2398724105,\"1215\":0.4613651479,\"1216\":0.2529866173,\"1217\":0.176937074,\"1218\":0.0,\"1219\":0.1336844756,\"1220\":0.1433503245,\"1221\":0.1783432475,\"1222\":0.100777569,\"1223\":0.1079793315,\"1224\":0.1707666675,\"1225\":0.0974098889,\"1226\":0.1043866865,\"1227\":0.2799999356,\"1228\":0.1561122046,\"1229\":0.2434121469,\"1230\":0.1408723083,\"1231\":0.0983170348,\"1232\":0.2419792273,\"1233\":0.1240227695,\"1234\":0.1657542366,\"1235\":0.058918613,\"1236\":0.2152564751,\"1237\":0.2186507224,\"1238\":0.0420035655,\"1239\":0.3737567848,\"1240\":0.2120562214,\"1241\":0.2562001322,\"1242\":0.1749888462,\"1243\":0.0948059248,\"1244\":0.1808180876,\"1245\":0.1059002098,\"1246\":0.3273405942,\"1247\":0.137765075,\"1248\":0.1237756256,\"1249\":0.067412502,\"1250\":0.1130417528,\"1251\":0.2214656339,\"1252\":0.142900995,\"1253\":0.1651914603,\"1254\":0.1132087724,\"1255\":0.247219951,\"1256\":0.1208294791,\"1257\":0.1344548656,\"1258\":0.3609108924,\"1259\":0.1723848781,\"1260\":0.4218966597,\"1261\":0.2168787812,\"1262\":0.1390966773,\"1263\":0.0862983075,\"1264\":0.1429190974,\"1265\":0.0,\"1266\":0.2724295084,\"1267\":0.1617255971,\"1268\":0.1740009786,\"1269\":0.6696372851,\"1270\":0.0950226733,\"1271\":null,\"1272\":0.0823635767,\"1273\":0.6623011986,\"1274\":0.0000023487,\"1275\":null,\"1276\":0.0,\"1277\":0.5690240705,\"1278\":0.2000171193,\"1279\":0.1575351512,\"1280\":0.4703866292,\"1281\":null,\"1282\":0.0907361328,\"1283\":0.1738496776,\"1284\":0.1613442212,\"1285\":0.6314739359,\"1286\":0.3876601395,\"1287\":0.615308264,\"1288\":0.5604816017,\"1289\":0.2795305794,\"1290\":0.0921251562,\"1291\":0.1998197784,\"1292\":0.0,\"1293\":0.1840575806,\"1294\":0.2935197513,\"1295\":0.0872807045,\"1296\":0.1290329244,\"1297\":0.0545787028,\"1298\":0.1819208524,\"1299\":0.1771754768,\"1300\":0.165915201,\"1301\":0.1214848666,\"1302\":null,\"1303\":null,\"1304\":0.2757576862,\"1305\":0.0758798219,\"1306\":0.1494798842,\"1307\":0.0577108621,\"1308\":0.0573460547,\"1309\":0.2074340838,\"1310\":0.1712844112,\"1311\":0.2251052726,\"1312\":0.1712253036,\"1313\":null,\"1314\":0.035321998,\"1315\":0.0297675172,\"1316\":0.0948949655,\"1317\":0.0863558997,\"1318\":0.0752904114,\"1319\":0.175173061,\"1320\":0.1537981836,\"1321\":0.2428223986,\"1322\":0.0613405681,\"1323\":0.1194733391,\"1324\":0.4262991087,\"1325\":0.1030661096,\"1326\":0.1146526653,\"1327\":0.1659478834,\"1328\":0.0,\"1329\":0.4640553133,\"1330\":0.4344049286,\"1331\":0.1193570784,\"1332\":0.0993820657,\"1333\":0.1684314127,\"1334\":0.1987881429,\"1335\":0.1433615405,\"1336\":0.12326026,\"1337\":0.224701217,\"1338\":0.4007060384,\"1339\":null,\"1340\":0.1514724723,\"1341\":0.1648518397,\"1342\":0.7084687057,\"1343\":0.184159173,\"1344\":0.6980408279,\"1345\":0.3896063792,\"1346\":0.2597506666,\"1347\":0.4800428869,\"1348\":0.4716692845,\"1349\":0.2198691821,\"1350\":0.1441870011,\"1351\":0.655357472,\"1352\":0.4601939869,\"1353\":0.0,\"1354\":null,\"1355\":null,\"1356\":0.2168200173,\"1357\":0.1626165595,\"1358\":0.082495546,\"1359\":0.2685039535,\"1360\":0.1709230503,\"1361\":0.2144679626,\"1362\":0.6907711479,\"1363\":0.1708247157,\"1364\":0.1180117275,\"1365\":0.1958966902,\"1366\":0.3129399096,\"1367\":0.0,\"1368\":0.1737936722,\"1369\":0.126594187,\"1370\":0.107177751,\"1371\":0.2161532273,\"1372\":0.0825806594,\"1373\":0.0968862395,\"1374\":0.0346576358,\"1375\":0.2222878453,\"1376\":0.1137721855,\"1377\":0.173872384,\"1378\":0.0316791413,\"1379\":0.0602994535,\"1380\":0.2645718186,\"1381\":0.0861025902,\"1382\":0.1881979154,\"1383\":0.1774791626,\"1384\":0.1946061464,\"1385\":0.2257923704,\"1386\":0.1398909633,\"1387\":0.2298721095,\"1388\":0.1062115553,\"1389\":null,\"1390\":0.058520466,\"1391\":0.1449202763,\"1392\":0.1674430503,\"1393\":0.10366641,\"1394\":0.0517743119,\"1395\":0.0648316586,\"1396\":0.2170891048,\"1397\":0.0846420587,\"1398\":0.1794865603,\"1399\":0.084091227,\"1400\":0.4350542623,\"1401\":0.131881658,\"1402\":0.1429325707,\"1403\":null,\"1404\":0.1203670372,\"1405\":0.0972595576,\"1406\":0.2275831664,\"1407\":0.102735897,\"1408\":0.4317028798,\"1409\":0.1334597058,\"1410\":0.1822610104,\"1411\":0.6246207841,\"1412\":0.2175259893,\"1413\":0.5203161132,\"1414\":0.0897705143,\"1415\":0.0524823882,\"1416\":null,\"1417\":0.0813011307,\"1418\":0.1411392531,\"1419\":0.7686617499,\"1420\":0.0897185961,\"1421\":null,\"1422\":null,\"1423\":0.2216476345,\"1424\":0.0946571975,\"1425\":0.1602864674,\"1426\":0.0943559299,\"1427\":0.370331376,\"1428\":null,\"1429\":0.0929944545,\"1430\":0.0,\"1431\":0.070045455,\"1432\":0.0697218421,\"1433\":0.1571077317,\"1434\":0.1074735005,\"1435\":0.0731058269,\"1436\":0.0581670622,\"1437\":0.1233921215,\"1438\":0.4073464483,\"1439\":0.1183621894,\"1440\":0.1430974872,\"1441\":0.0,\"1442\":0.2011855919,\"1443\":null,\"1444\":0.2010818629,\"1445\":0.1502133896,\"1446\":0.1422657987,\"1447\":0.2045836736,\"1448\":0.0583546744,\"1449\":0.129046442,\"1450\":0.1056449958,\"1451\":0.1577027176,\"1452\":0.1518909868,\"1453\":0.3136447158,\"1454\":0.2721031301,\"1455\":0.0632326497,\"1456\":0.039116668,\"1457\":0.1459471779,\"1458\":0.2605562214,\"1459\":0.1800369719,\"1460\":0.1511488702,\"1461\":0.111547239,\"1462\":0.1690013281,\"1463\":0.1624419657,\"1464\":0.1809096788,\"1465\":0.0878257085,\"1466\":0.097081691,\"1467\":0.1349734709,\"1468\":0.2819834558,\"1469\":0.1059655427,\"1470\":0.1246282913,\"1471\":0.2756486177,\"1472\":0.3044277349,\"1473\":0.2103966773,\"1474\":0.1120514184,\"1475\":0.1910473451,\"1476\":0.2130901262,\"1477\":0.1078681247,\"1478\":0.1041807671,\"1479\":0.2327279862,\"1480\":0.1789961605,\"1481\":0.0666286066,\"1482\":0.1483306028,\"1483\":0.193565086,\"1484\":0.0401783465,\"1485\":0.0559955105,\"1486\":0.2108865617,\"1487\":0.0765955853,\"1488\":0.1722909008,\"1489\":0.0820932174,\"1490\":0.0500079153,\"1491\":0.0672924253,\"1492\":0.1147848154,\"1493\":0.040111646,\"1494\":0.093139959,\"1495\":0.1348848592,\"1496\":0.1008259459,\"1497\":0.2677426594,\"1498\":0.1415143257,\"1499\":0.1594045618,\"1500\":0.046094745,\"1501\":0.1228231366,\"1502\":null,\"1503\":0.6063135291,\"1504\":0.1327573246,\"1505\":0.2165898903,\"1506\":0.5293791514,\"1507\":0.1336212693,\"1508\":0.4090733996,\"1509\":0.3015065064,\"1510\":0.5564277027,\"1511\":0.5099808714,\"1512\":0.1999202872,\"1513\":0.167596283,\"1514\":0.1211320124,\"1515\":0.043102131,\"1516\":0.3369580199,\"1517\":0.2794456451,\"1518\":0.2047088618,\"1519\":0.2202711979,\"1520\":0.1717654775,\"1521\":0.0577836781,\"1522\":0.0453285304,\"1523\":0.0438869925,\"1524\":0.1605043645,\"1525\":0.0493283136,\"1526\":0.0929967079,\"1527\":0.0346448946,\"1528\":0.0653253344,\"1529\":0.0496783145,\"1530\":0.0387081338,\"1531\":0.6027466485,\"1532\":0.5653499535,\"1533\":0.4930649243,\"1534\":0.6057435152,\"1535\":0.5683397278,\"1536\":0.6491688349,\"1537\":0.6333679073,\"1538\":0.1749790917,\"1539\":0.1413610037,\"1540\":0.1013793958,\"1541\":0.0636760419,\"1542\":0.0687960179,\"1543\":0.1078764006,\"1544\":0.1505602722,\"1545\":0.0408982868,\"1546\":0.2728583354,\"1547\":0.1336610897,\"1548\":0.0536935364,\"1549\":0.0453995615,\"1550\":0.8772617027,\"1551\":0.0449231901,\"1552\":0.4492342742,\"1553\":0.0506848947,\"1554\":0.1164714741,\"1555\":0.1439425918,\"1556\":0.048524242,\"1557\":0.0387171175,\"1558\":0.061236522,\"1559\":0.0558795873,\"1560\":0.0318852651,\"1561\":0.1479764727,\"1562\":0.4178213066,\"1563\":0.2514857094,\"1564\":0.1429258499,\"1565\":0.054993211,\"1566\":0.0483388912,\"1567\":0.0647920999,\"1568\":0.0544908552,\"1569\":0.0690242166,\"1570\":0.0492564604,\"1571\":0.0645576773,\"1572\":0.2798926651,\"1573\":0.1864971017,\"1574\":0.4580038134,\"1575\":0.1844716973,\"1576\":0.5592882894,\"1577\":0.1123065481,\"1578\":0.1892808931,\"1579\":0.1213601245,\"1580\":0.2141003243,\"1581\":0.1558042951,\"1582\":0.2038110285,\"1583\":0.2223861431,\"1584\":0.1678498087,\"1585\":0.1571553796,\"1586\":0.6037786674,\"1587\":0.1791854283,\"1588\":0.132783436,\"1589\":0.0424898382,\"1590\":0.2378611744,\"1591\":0.1545709702,\"1592\":0.0411289312,\"1593\":0.1355491843,\"1594\":0.0327920429,\"1595\":0.4773632635,\"1596\":0.4374186449,\"1597\":0.1174929271,\"1598\":0.2608482999,\"1599\":0.039843621,\"1600\":0.2170301172,\"1601\":0.307531366,\"1602\":0.2029768858,\"1603\":0.2921880279,\"1604\":0.1372791387,\"1605\":0.1972018538,\"1606\":0.2440046471,\"1607\":0.1907820445,\"1608\":0.3224901712,\"1609\":0.1894884898,\"1610\":0.8899224547,\"1611\":0.6062497902,\"1612\":0.5519524755,\"1613\":0.1164443291,\"1614\":0.649097796,\"1615\":0.0729665747,\"1616\":0.3384206658,\"1617\":0.7639199601,\"1618\":0.3909523818,\"1619\":0.0714640095,\"1620\":0.2294211997,\"1621\":0.1409737357,\"1622\":0.4870067934,\"1623\":0.2678902396,\"1624\":0.3740422043,\"1625\":0.1417062413,\"1626\":0.0,\"1627\":0.1816998214,\"1628\":null,\"1629\":0.0719775301,\"1630\":0.1052060397,\"1631\":0.2479367285,\"1632\":0.097400895,\"1633\":0.0934991923,\"1634\":0.1360183308,\"1635\":0.1272284172,\"1636\":0.0989024828,\"1637\":0.1103247592,\"1638\":0.0952184951,\"1639\":0.4987522903,\"1640\":0.0705556112,\"1641\":0.0872482229,\"1642\":0.1021215896,\"1643\":0.1002140613,\"1644\":0.6205961015,\"1645\":0.100663988,\"1646\":0.0327014496,\"1647\":0.3974646029,\"1648\":0.0751301244,\"1649\":null,\"1650\":0.1018050772,\"1651\":0.5399662344,\"1652\":0.1297477485,\"1653\":0.0508389612,\"1654\":0.0,\"1655\":0.5611145568,\"1656\":0.0815873251,\"1657\":0.2303850387,\"1658\":0.2066808507,\"1659\":0.3236733488,\"1660\":0.13043082,\"1661\":0.169979729,\"1662\":null,\"1663\":0.3607954678,\"1664\":0.0818800056,\"1665\":0.1088575798,\"1666\":0.1260869645,\"1667\":0.10085483,\"1668\":0.1601137989,\"1669\":0.0851615379,\"1670\":0.0708712784,\"1671\":0.1387710652,\"1672\":0.8927096265,\"1673\":0.2135775879,\"1674\":0.1081556693,\"1675\":null,\"1676\":0.0496802475,\"1677\":0.1096635165,\"1678\":0.0,\"1679\":0.2862815303,\"1680\":0.260352389,\"1681\":0.3646356719,\"1682\":0.354125085,\"1683\":0.1901113022,\"1684\":0.2573572422,\"1685\":0.3519478468,\"1686\":0.1904088508,\"1687\":0.1531436959,\"1688\":0.0387613692,\"1689\":0.0,\"1690\":0.1668699226,\"1691\":0.4020601245,\"1692\":0.3713943717,\"1693\":0.1187599739,\"1694\":0.2869104044,\"1695\":0.4756057884,\"1696\":0.1461853471,\"1697\":0.1365580483,\"1698\":0.4802722171,\"1699\":0.105347858,\"1700\":0.0812225375,\"1701\":0.3451436976,\"1702\":0.0,\"1703\":0.0822480795,\"1704\":0.2052698954,\"1705\":0.0698092748,\"1706\":0.1056156924,\"1707\":0.066960413,\"1708\":0.3751299897,\"1709\":0.0921034658,\"1710\":0.3353079216,\"1711\":null,\"1712\":0.1261731028,\"1713\":0.2672826271,\"1714\":0.1700768746,\"1715\":0.1117810137,\"1716\":0.6364928244,\"1717\":0.2276146246,\"1718\":0.1782242317,\"1719\":0.0886439352,\"1720\":0.1094122292,\"1721\":null,\"1722\":0.3007968725,\"1723\":0.0446440756,\"1724\":0.1156151127,\"1725\":0.0847142546,\"1726\":0.2240175018,\"1727\":0.0694814492,\"1728\":0.1624971912,\"1729\":0.1159996799,\"1730\":0.531755374,\"1731\":0.0836234019,\"1732\":0.4275312794,\"1733\":0.2489845317,\"1734\":0.164713917,\"1735\":0.1792948467,\"1736\":0.1660046533,\"1737\":0.2596101758,\"1738\":0.5627404024,\"1739\":0.1774086187,\"1740\":0.1061739679,\"1741\":0.0,\"1742\":0.0601352837,\"1743\":0.1620249075,\"1744\":0.0587272152,\"1745\":0.1160238115,\"1746\":0.0686018373,\"1747\":0.1851205742,\"1748\":0.6103671642,\"1749\":0.2016294527,\"1750\":0.1596803243,\"1751\":0.0,\"1752\":0.6011752753,\"1753\":0.1497440626,\"1754\":0.3833360701,\"1755\":0.539095442,\"1756\":0.096696246,\"1757\":0.0826452506,\"1758\":0.1325277596,\"1759\":0.0740125372,\"1760\":0.1534081117,\"1761\":0.2189066704,\"1762\":0.5810083346,\"1763\":0.0,\"1764\":0.3230515668,\"1765\":0.0641566159,\"1766\":0.0409592707,\"1767\":0.1328156364,\"1768\":0.695086323,\"1769\":0.5523320919,\"1770\":0.4275963865,\"1771\":0.1443899462,\"1772\":0.2033475037,\"1773\":0.0575999101,\"1774\":0.1262083265,\"1775\":0.1265762989,\"1776\":0.2025508952,\"1777\":0.514023515,\"1778\":0.1264363154,\"1779\":0.1060581407,\"1780\":0.117875718,\"1781\":0.2051733366,\"1782\":0.6333156056,\"1783\":0.8044742082,\"1784\":0.6032257386,\"1785\":0.2159771792,\"1786\":0.1244232303,\"1787\":0.3662763758,\"1788\":0.3242906024,\"1789\":0.0868027131,\"1790\":0.1908056218,\"1791\":0.1472674272,\"1792\":0.0957355406,\"1793\":null,\"1794\":0.5813520897,\"1795\":0.300886677,\"1796\":0.4201638339,\"1797\":0.1909601669,\"1798\":0.3711268611,\"1799\":0.3044671518,\"1800\":0.2691524969,\"1801\":0.0761849808,\"1802\":0.2130449172,\"1803\":0.3571326586,\"1804\":0.0940163399,\"1805\":0.2215311745,\"1806\":0.2075440385,\"1807\":0.1870674112,\"1808\":0.2106881127,\"1809\":0.1451382966,\"1810\":0.2598474888,\"1811\":0.0893355496,\"1812\":0.3194990924,\"1813\":0.1589712317,\"1814\":null,\"1815\":0.2242800045,\"1816\":0.1153612158,\"1817\":0.0802745501,\"1818\":0.0550911065,\"1819\":0.255357983,\"1820\":0.3068390947,\"1821\":0.5428998463,\"1822\":null,\"1823\":0.5543905135,\"1824\":0.190528624,\"1825\":0.1378080574,\"1826\":0.1762734586,\"1827\":0.0420846121,\"1828\":0.5818165284,\"1829\":0.6474947834,\"1830\":0.0835925613,\"1831\":0.0632167464,\"1832\":0.12251549,\"1833\":0.8233356919,\"1834\":0.0744425069,\"1835\":0.2355425047,\"1836\":0.0931758189,\"1837\":0.2375095144,\"1838\":0.0608118301,\"1839\":0.678550541,\"1840\":0.3014296269,\"1841\":0.5226688085,\"1842\":0.6513888525,\"1843\":0.0235719857,\"1844\":null,\"1845\":0.0315117834,\"1846\":0.8044434312,\"1847\":0.1176928063,\"1848\":0.0551228743,\"1849\":0.0400780852,\"1850\":0.1986550749,\"1851\":0.1140562015,\"1852\":0.1075286341,\"1853\":null,\"1854\":0.2666733499,\"1855\":0.148106151,\"1856\":null,\"1857\":0.2141004715,\"1858\":0.5273539688,\"1859\":0.0815086309,\"1860\":0.5279720204,\"1861\":0.159596701,\"1862\":0.1881964698,\"1863\":0.0922291414,\"1864\":0.1603532509,\"1865\":0.0964046661,\"1866\":0.2872262813,\"1867\":null,\"1868\":0.1768110478,\"1869\":0.0,\"1870\":0.1081365291,\"1871\":0.1240578264,\"1872\":null,\"1873\":0.0,\"1874\":0.4335923285,\"1875\":0.3750844895,\"1876\":0.3760981249,\"1877\":null,\"1878\":0.0738635146,\"1879\":0.1617208932,\"1880\":0.0729430319,\"1881\":0.653036195,\"1882\":0.0699923363,\"1883\":null,\"1884\":0.0734208446,\"1885\":0.6160137596,\"1886\":0.5353590549,\"1887\":0.3764299759,\"1888\":0.2509107687,\"1889\":0.2902109201,\"1890\":0.2528687047,\"1891\":0.5175514744,\"1892\":0.2403269296,\"1893\":0.1410108262,\"1894\":0.141983202,\"1895\":0.125434391,\"1896\":null,\"1897\":0.0,\"1898\":0.2798407706,\"1899\":0.623008615,\"1900\":0.1225189027,\"1901\":0.1830665888,\"1902\":0.579080502,\"1903\":0.5301014957,\"1904\":0.2272729282,\"1905\":0.2075997749,\"1906\":0.322548327,\"1907\":0.4998050409,\"1908\":0.1073603411,\"1909\":0.2542990402,\"1910\":0.1159951447,\"1911\":0.3362348784,\"1912\":0.2249364075,\"1913\":0.1143012656,\"1914\":0.3966007052,\"1915\":0.0471817379,\"1916\":0.0,\"1917\":0.1919710351,\"1918\":0.1301098193,\"1919\":null,\"1920\":0.1546873171,\"1921\":0.1614716025,\"1922\":null,\"1923\":0.1319305426,\"1924\":0.0889231024,\"1925\":0.4641228737,\"1926\":0.7492238106,\"1927\":0.0374008463,\"1928\":null,\"1929\":0.2326553311,\"1930\":0.0,\"1931\":0.0251651768,\"1932\":0.2178066163,\"1933\":0.0,\"1934\":0.1415077902,\"1935\":0.129311344,\"1936\":0.2173556047,\"1937\":0.1224208145,\"1938\":0.4221639194,\"1939\":0.0707815345,\"1940\":0.1090337984,\"1941\":0.1194539591,\"1942\":0.0979284684,\"1943\":0.0,\"1944\":0.0583771163,\"1945\":0.2639041632,\"1946\":0.1834288802,\"1947\":0.0904646877,\"1948\":0.0426530093,\"1949\":0.0924753234,\"1950\":0.1563109802,\"1951\":0.2421591554,\"1952\":0.1868186227,\"1953\":0.0326413242,\"1954\":null,\"1955\":0.431007344,\"1956\":0.4632819777,\"1957\":0.1597160857,\"1958\":0.0653158375,\"1959\":0.0880092349,\"1960\":null,\"1961\":0.4777484723,\"1962\":0.7609198503,\"1963\":0.0290222824,\"1964\":0.1288206374,\"1965\":0.1676442525,\"1966\":0.0969027812,\"1967\":0.1522041282,\"1968\":0.047568331,\"1969\":0.4237609207,\"1970\":0.0739219073,\"1971\":0.6688828408,\"1972\":0.6968195556,\"1973\":0.6759449741,\"1974\":null,\"1975\":0.0189206412,\"1976\":0.061308447,\"1977\":0.0931535066,\"1978\":0.1200427192,\"1979\":0.2411588724,\"1980\":0.3938120598,\"1981\":0.2253492274,\"1982\":0.1046458239,\"1983\":0.0,\"1984\":null,\"1985\":0.1636475524,\"1986\":0.8187299833,\"1987\":0.2526066301,\"1988\":null,\"1989\":0.4631769357,\"1990\":0.4938569439,\"1991\":0.4289698981,\"1992\":0.7940835074,\"1993\":0.1062486731,\"1994\":0.1035812404,\"1995\":null,\"1996\":0.054969731,\"1997\":null,\"1998\":0.1277940008,\"1999\":0.6202501805,\"2000\":0.1703235304,\"2001\":0.1087791987,\"2002\":0.2638597844,\"2003\":0.0,\"2004\":0.3106448603,\"2005\":0.3691345523,\"2006\":0.3165105728,\"2007\":0.1590469803,\"2008\":0.5864976922,\"2009\":0.4786079087,\"2010\":0.095056343,\"2011\":0.1685937006,\"2012\":0.1118630783,\"2013\":0.2091817124,\"2014\":0.0840635384,\"2015\":0.5935841846,\"2016\":0.1049156415,\"2017\":0.2808316808,\"2018\":0.690369276,\"2019\":0.1788013851,\"2020\":0.099663184,\"2021\":0.162877288,\"2022\":0.1016601141,\"2023\":0.2330259996,\"2024\":0.1556055238,\"2025\":0.067608367,\"2026\":0.0,\"2027\":0.0874351683,\"2028\":0.0873098571,\"2029\":null,\"2030\":0.1800241312,\"2031\":0.0596558782,\"2032\":0.1258788778,\"2033\":0.2034586223,\"2034\":0.1788783433,\"2035\":0.7058359167,\"2036\":0.7849849078,\"2037\":0.1069294778,\"2038\":0.5880762734,\"2039\":0.3442776201,\"2040\":0.0692611693,\"2041\":0.1513995354,\"2042\":0.080671464,\"2043\":0.2149817235,\"2044\":0.1821183068,\"2045\":0.200045885,\"2046\":0.2652037466,\"2047\":0.2377578778,\"2048\":0.1819136322,\"2049\":0.1103011815,\"2050\":0.129302963,\"2051\":0.0939649606,\"2052\":0.5527519884,\"2053\":0.7539645469,\"2054\":null,\"2055\":0.2371944195,\"2056\":null,\"2057\":0.6653361316,\"2058\":0.4459895796,\"2059\":0.6784816707,\"2060\":0.0513190266,\"2061\":0.0618176943,\"2062\":0.0578858669,\"2063\":0.631791821,\"2064\":0.0526883575,\"2065\":0.1144590396,\"2066\":0.6405323673,\"2067\":0.2134669354,\"2068\":0.0904119239,\"2069\":0.1802423895,\"2070\":0.1810464848,\"2071\":0.5848311178,\"2072\":0.1953314273,\"2073\":0.1844208386,\"2074\":0.2323552024,\"2075\":0.0654380566,\"2076\":0.0,\"2077\":0.2172654355,\"2078\":0.164301133,\"2079\":0.0,\"2080\":0.4980351269,\"2081\":0.1212266702,\"2082\":0.1251871825,\"2083\":0.1717608757,\"2084\":null,\"2085\":0.1763476594,\"2086\":0.3687831391,\"2087\":0.1677161926,\"2088\":0.0614319344,\"2089\":0.2212074348,\"2090\":0.1711990613,\"2091\":0.4146067041,\"2092\":0.1583532876,\"2093\":0.1079677292,\"2094\":0.3106556413,\"2095\":0.2172165031,\"2096\":0.0845830652,\"2097\":0.1457657615,\"2098\":0.0,\"2099\":0.2225152251,\"2100\":0.1091050388,\"2101\":0.1782892802,\"2102\":0.5197222925,\"2103\":null,\"2104\":0.1033124224,\"2105\":0.1531805028,\"2106\":0.238819787,\"2107\":0.0940921266,\"2108\":0.6084761061,\"2109\":null,\"2110\":0.6841911899,\"2111\":0.432726247,\"2112\":0.1613187819,\"2113\":0.2571015068,\"2114\":0.163637149,\"2115\":0.3398461189,\"2116\":0.0482408954,\"2117\":0.1989991063,\"2118\":0.0842410173,\"2119\":0.1782147266,\"2120\":0.0787185207,\"2121\":0.1031310239,\"21
[truncated: 9,185,998 more chars]
