# Supplementary material for: Deep and fast label-free Dynamic Organellar Mapping
Source: Nat Commun. 2023 Aug 29;14:5252. doi: 10.1038/s41467-023-41000-7 (PMC10465578; doi:10.1038/s41467-023-41000-7)
Supplement: Supplementary file 8 — Supplementary Data 5 [file 41467_2023_41000_MOESM8_ESM.zip › AnalysedDatasets_SILAC_FigureS5.json]

{
    "100 min library DIA": {
        "0/1 normalized data": "{\"Original Protein IDs\":{\"0\":\"A0A096LP01\",\"1\":\"P0DPI2;A0A0B4J2D5;P0DPI2-2;A0A0B4J2D5-2\",\"2\":\"A0A0B4J2F2;P57059\",\"3\":\"A0A0U1RRE5\",\"4\":\"A0A0U1RRL7\",\"5\":\"A0AV96;A0AV96-2\",\"6\":\"A0AVF1-2;A0AVF1;A0AVF1-3\",\"7\":\"A0AVI4;A0AVI4-2\",\"8\":\"A0AVT1;A0AVT1-2\",\"9\":\"A0FGR8-6;A0FGR8\",\"10\":\"A0JLT2;A0JLT2-2\",\"11\":\"A0JNW5\",\"12\":\"A0MZ66;A0MZ66-5;A0MZ66-6;A0MZ66-3;A0MZ66-4;A0MZ66-8;A0MZ66-2\",\"13\":\"A0PJW6\",\"14\":\"A0PK00\",\"15\":\"A1A4S6\",\"16\":\"A1L0T0\",\"17\":\"A1L170;A1L170-2\",\"18\":\"A1L390;A1L390-3;A1L390-2\",\"19\":\"A1X283\",\"20\":\"A2RRP1;A2RRP1-2\",\"21\":\"A2RTX5;A2RTX5-2\",\"22\":\"A2RU67\",\"23\":\"A2RUR9-2;A2RUR9-3;A2RUR9\",\"24\":\"A2RUS2;A2RUS2-2\",\"25\":\"A2VDJ0-6;A2VDJ0-3;A2VDJ0-5;A2VDJ0;A2VDJ0-2\",\"26\":\"A3KMH1;A3KMH1-3;A3KMH1-2\",\"27\":\"A3KN83-2;A3KN83;A3KN83-3;A3KN83-4\",\"28\":\"A4D1E9;A4D1E9-2\",\"29\":\"A4D1P6;A4D1P6-2;A4D1P6-3\",\"30\":\"A5D8V6\",\"31\":\"A5PLL7-2;A5PLL7\",\"32\":\"A5PLN9-2;A5PLN9-4;A5PLN9;A5PLN9-5;A5PLN9-7\",\"33\":\"A5YKK6;A5YKK6-4\",\"34\":\"Q9GZQ8;A6NCE7\",\"35\":\"A6ND36\",\"36\":\"A6NDG6\",\"37\":\"A6NDU8\",\"38\":\"A6NFI3\",\"39\":\"A6NHR9;A6NHR9-2\",\"40\":\"A6NIH7\",\"41\":\"A6NJ78;A6NJ78-2\",\"42\":\"A6NK44\",\"43\":\"A6NKD9\",\"44\":\"A6NKF1;A6NKF1-2\",\"45\":\"A6NKT7\",\"46\":\"A6NNL5\",\"47\":\"A6ZKI3;Q9BWD3\",\"48\":\"A7E2V4-5;A7E2V4;A7E2V4-3;A7E2V4-4;A7E2V4-2\",\"49\":\"A7KAX9-2;A7KAX9\",\"50\":\"A8CG34;A8CG34-2\",\"51\":\"A8K855-2;A8K855\",\"52\":\"A8MVW0\",\"53\":\"A8MW92;A8MW92-4\",\"54\":\"P62308;A8MWD9\",\"55\":\"A8MXV4\",\"56\":\"A9UHW6;A9UHW6-2;A9UHW6-3\",\"57\":\"B0YJ81;B0YJ81-2\",\"58\":\"B7ZAQ6-2;B7ZAQ6-3;P0CG08;B7ZAQ6\",\"59\":\"C4AMC7;Q6VEQ5;A8K0Z3\",\"60\":\"C9J7I0\",\"61\":\"C9JLW8\",\"62\":\"E9PAV3;Q13765;E9PAV3-2\",\"63\":\"E9PRG8\",\"64\":\"L0R6Q1\",\"65\":\"L0R819\",\"66\":\"L0R8F8\",\"67\":\"O00115-2;O00115\",\"68\":\"O00116\",\"69\":\"O00124;O00124-3;O00124-2\",\"70\":\"O00139;O00139-4;O00139-1;O00139-5;O00139-2\",\"71\":\"O00141-3;O00141-4;O00141;O00141-5;O00141-2\",\"72\":\"O00142;O00142-6;O00142-2;O00142-3;O00142-4;O00142-5\",\"73\":\"O00148;O00148-2;O00148-3\",\"74\":\"O00151\",\"75\":\"O00154-4;O00154-6;O00154-7;O00154;O00154-5;O00154-2;O00154-3\",\"76\":\"O00159-2\",\"77\":\"O00159-3;O00159\",\"78\":\"O00161;O00161-2\",\"79\":\"O00165;O00165-2;O00165-5;O00165-3\",\"80\":\"O00170\",\"81\":\"O00178\",\"82\":\"O00180\",\"83\":\"O00186\",\"84\":\"O00189\",\"85\":\"O00193\",\"86\":\"O00194\",\"87\":\"O00203;O00203-3\",\"88\":\"O00217\",\"89\":\"O00220\",\"90\":\"O00231;O00231-2\",\"91\":\"O00232;O00232-2\",\"92\":\"O00233;O00233-2\",\"93\":\"O00244\",\"94\":\"O00255;O00255-2;O00255-3\",\"95\":\"O00257\",\"96\":\"O00264;O00264-2\",\"97\":\"O00267;O00267-2\",\"98\":\"O00268\",\"99\":\"O00273;O00273-2\",\"100\":\"O00287\",\"101\":\"O00291;O00291-4;O00291-3\",\"102\":\"O00299\",\"103\":\"O00303\",\"104\":\"O00308;O00308-2\",\"105\":\"O00311\",\"106\":\"O00329\",\"107\":\"O00330;O00330-3;O00330-2\",\"108\":\"O00339-3;O00339-2;O00339;O00339-4\",\"109\":\"O00391-2;O00391\",\"110\":\"O00399\",\"111\":\"O00400\",\"112\":\"O00401\",\"113\":\"O00410;O00410-3;O00410-2\",\"114\":\"O00411\",\"115\":\"O00422-2;O00422\",\"116\":\"O00423;O00423-3\",\"117\":\"O00425\",\"118\":\"O00429;O00429-3;O00429-6;O00429-5;O00429-7\",\"119\":\"O00442;O00442-2\",\"120\":\"O00443\",\"121\":\"O00458;O00458-2\",\"122\":\"O00459\",\"123\":\"O00461\",\"124\":\"O00462\",\"125\":\"O00463-3;O00463;O00463-2\",\"126\":\"O00468-6;O00468-3;O00468-7;O00468-5;O00468-4;O00468;O00468-2\",\"127\":\"O00469\",\"128\":\"O00469-2;O00469-3\",\"129\":\"O00471\",\"130\":\"O00472;O00472-2\",\"131\":\"O00483\",\"132\":\"O00487\",\"133\":\"O00488\",\"134\":\"O00499-6;O00499-2;O00499;O00499-9;O00499-7;O00499-4;O00499-11;O00499-3;O00499-5;O00499-10;O00499-8\",\"135\":\"O00505\",\"136\":\"O00506;O00506-3;O00506-2\",\"137\":\"O00512\",\"138\":\"O00522;O00522-3;O00522-2\",\"139\":\"O00541\",\"140\":\"O00560;O00560-3\",\"141\":\"O00562-2;O00562\",\"142\":\"O00566\",\"143\":\"O00567\",\"144\":\"O00571;O00571-2\",\"145\":\"O00584\",\"146\":\"O00592-2;O00592\",\"147\":\"O00622\",\"148\":\"O00623\",\"149\":\"O00625\",\"150\":\"O00629\",\"151\":\"O00712-5;O00712;O00712-4\",\"152\":\"O00743-3;O00743;O00743-2\",\"153\":\"O00746;O00746-2\",\"154\":\"O00750\",\"155\":\"O00754;O00754-2\",\"156\":\"O00762;O00762-3;O00762-4\",\"157\":\"O00764;O00764-3;O00764-2\",\"158\":\"O00767\",\"159\":\"O14494;O14494-2\",\"160\":\"O14495\",\"161\":\"O14497;O14497-2;O14497-3\",\"162\":\"O14519-2;O14519;O75956\",\"163\":\"O14524-2;O14524\",\"164\":\"O14530;O14530-2\",\"165\":\"O14545\",\"166\":\"O14548\",\"167\":\"O14561\",\"168\":\"O14562\",\"169\":\"O14569\",\"170\":\"O14578-4;O14578;O14578-3\",\"171\":\"O14579;O14579-2;O14579-3\",\"172\":\"O14593;O14593-2;O14593-3\",\"173\":\"O14617-5;O14617;O14617-4;O14617-2;O14617-3\",\"174\":\"O14618\",\"175\":\"O14639-4;O14639-3;O14639-5;O14639-2;O14639;O14639-6\",\"176\":\"O14641\",\"177\":\"O14646-2;O14646\",\"178\":\"O14647;O14647-2\",\"179\":\"O14653-2;O14653;O14653-3\",\"180\":\"O14656\",\"181\":\"O14657\",\"182\":\"O14662-2;O14662-4;O14662-5;O14662;O14662-6\",\"183\":\"O14668\",\"184\":\"O14672;O14672-2\",\"185\":\"O14681;O14681-3\",\"186\":\"O14683\",\"187\":\"O14684\",\"188\":\"O14686;O14686-3\",\"189\":\"O14713;O14713-2\",\"190\":\"O14715\",\"191\":\"O14727-5;O14727-4;O14727;O14727-3;O14727-2\",\"192\":\"O14730-2;O14730\",\"193\":\"O14732-2;O14732\",\"194\":\"O14733;O14733-3;O14733-4;O14733-2\",\"195\":\"O14734\",\"196\":\"O14735-3;O14735\",\"197\":\"O14737;O14737-2\",\"198\":\"O14744;O14744-2;O14744-5;O14744-4;O14744-3\",\"199\":\"O14745;O14745-2\",\"200\":\"O14757;O14757-3;O14757-2\",\"201\":\"O14763;O14763-2\",\"202\":\"O14770-6;O14770-7;O14770-8;O14770-3;O14770-2;O14770-4;O14770;O14770-5;O00470;O00470-2\",\"203\":\"O14772-2;O14772\",\"204\":\"O14773\",\"205\":\"O14776;O14776-2\",\"206\":\"O14777\",\"207\":\"O14786;O14786-3;O14786-2\",\"208\":\"O14787-2;O14787\",\"209\":\"O14795;O14795-2\",\"210\":\"O14802\",\"211\":\"O14807\",\"212\":\"O14818;O14818-4;O14818-2\",\"213\":\"O14828;O14828-2\",\"214\":\"O14832;O14832-2\",\"215\":\"O14874;O14874-2;O14874-3\",\"216\":\"O14879\",\"217\":\"O14880\",\"218\":\"O14893-2;O14893;O14893-3\",\"219\":\"O14907\",\"220\":\"O14908\",\"221\":\"O14917;O14917-2\",\"222\":\"O14925;Q5SRD1\",\"223\":\"O14929;O14929-2\",\"224\":\"O14936-3;O14936;O14936-4;O14936-6;O14936-2;O14936-5\",\"225\":\"O14939;O14939-4\",\"226\":\"O14949\",\"227\":\"P19105;O14950;P24844\",\"228\":\"O14964;O14964-2\",\"229\":\"O14965\",\"230\":\"O14966;O14966-2\",\"231\":\"O14974;O14974-2;O14974-3;O14974-4;O14974-5\",\"232\":\"O14975;O14975-2\",\"233\":\"O14976;O14976-2\",\"234\":\"O14979\",\"235\":\"O14979-3;O14979-2\",\"236\":\"O14980\",\"237\":\"O14981\",\"238\":\"O15013-7;O15013-4;O15013-5;O15013-6;O15013\",\"239\":\"O15014\",\"240\":\"O15020;O15020-2\",\"241\":\"O15021-2;O15021-3;O15021-6;O15021\",\"242\":\"O15027-5;O15027;O15027-2;O15027-4;O15027-3\",\"243\":\"O15031\",\"244\":\"O15037\",\"245\":\"O15042;O15042-2;O15042-3\",\"246\":\"O15047\",\"247\":\"O15056;O15056-2;O15056-3\",\"248\":\"O15067\",\"249\":\"O15078;O15078-2\",\"250\":\"O15084;O15084-4;O15084-1;O15084-2\",\"251\":\"O15085;O15085-2\",\"252\":\"O15091;O15091-2;O15091-4\",\"253\":\"O15111\",\"254\":\"O15116\",\"255\":\"O15118;O15118-2\",\"256\":\"O15119;O15119-2;O15119-3\",\"257\":\"O15120\",\"258\":\"O15121\",\"259\":\"O15126;O15126-2\",\"260\":\"O15127\",\"261\":\"O15143\",\"262\":\"O15144\",\"263\":\"O15145\",\"264\":\"O15155;O15155-2\",\"265\":\"O15156;O15156-2\",\"266\":\"O15160;O15160-2\",\"267\":\"O15164-2;O15164\",\"268\":\"O15169-2;O15169\",\"269\":\"O15173;O15173-2\",\"270\":\"O15182\",\"271\":\"O15194;O15194-2\",\"272\":\"O15212\",\"273\":\"O15213\",\"274\":\"O15226;O15226-2\",\"275\":\"O15228;O15228-2\",\"276\":\"O15230\",\"277\":\"O15234\",\"278\":\"O15235\",\"279\":\"O15254;O15254-2\",\"280\":\"O15258\",\"281\":\"O15260;O15260-2;O15260-3\",\"282\":\"O15265-2;O15265;O15265-3\",\"283\":\"O15269\",\"284\":\"O15270\",\"285\":\"O15287\",\"286\":\"O15294;O15294-3;O15294-2;O15294-4\",\"287\":\"O15305\",\"288\":\"O15321-2;O15321\",\"289\":\"O15344;O15344-2\",\"290\":\"O15347\",\"291\":\"O15355\",\"292\":\"O15357;O15357-2\",\"293\":\"O15360;O15360-3\",\"294\":\"O15371;O15371-3;O15371-2\",\"295\":\"O15372\",\"296\":\"O15379;O15379-2\",\"297\":\"O15381;O15381-2;O15381-5;O15381-3;O15381-4\",\"298\":\"O15382;O15382-2\",\"299\":\"O15392;O15392-5;O15392-4;O15392-2\",\"300\":\"O15397;O15397-2\",\"301\":\"O15400-2;O15400\",\"302\":\"O15403\",\"303\":\"O15417;O15417-2\",\"304\":\"O15427\",\"305\":\"O15431\",\"306\":\"O15438;O15438-4;O15438-2\",\"307\":\"O15439;O15439-2;O15439-3;O15439-4\",\"308\":\"O15440-5;O15440\",\"309\":\"O15446;O15446-2\",\"310\":\"O15455;O15455-2\",\"311\":\"O15460-2;O15460\",\"312\":\"O15479\",\"313\":\"O15498;O15498-2\",\"314\":\"O15504;O15504-2\",\"315\":\"O15511;O15511-2\",\"316\":\"O15514\",\"317\":\"O15516\",\"318\":\"O15530-3;O15530;O15530-2;Q6A1A2;O15530-5;O15530-4\",\"319\":\"O15533;O15533-3;O15533-2\",\"320\":\"O15541\",\"321\":\"O15550\",\"322\":\"O15554\",\"323\":\"O43143\",\"324\":\"O43148;O43148-2\",\"325\":\"O43150\",\"326\":\"O43156\",\"327\":\"O43157-2;O43157\",\"328\":\"O43159\",\"329\":\"O43166-3;O43166-2;O43166\",\"330\":\"O43169\",\"331\":\"O43172-2;O43172\",\"332\":\"O43175\",\"333\":\"O43181\",\"334\":\"O43189;O43189-2\",\"335\":\"O43237;O43237-2\",\"336\":\"O43242;O43242-2\",\"337\":\"O43251-6;O43251-8;O43251-5;O43251-10;O43251-2;O43251;O43251-9;O43251-4;O43251-7;O43251-3\",\"338\":\"O43264;O43264-2\",\"339\":\"O43286\",\"340\":\"O43290\",\"341\":\"O43292-2;O43292\",\"342\":\"O43293\",\"343\":\"O43298\",\"344\":\"O43299;O43299-2\",\"345\":\"O43301\",\"346\":\"O43306-2;O43306\",\"347\":\"O43310-2\",\"348\":\"O43314-2;O43314\",\"349\":\"O43318-2;O43318;O43318-4;O43318-3\",\"350\":\"O43324;O43324-2\",\"351\":\"O43379;O43379-4\",\"352\":\"O43390;O43390-3\",\"353\":\"O43395\",\"354\":\"O43396\",\"355\":\"O43399-7;O43399-5;O43399\",\"356\":\"O43402\",\"357\":\"O43414;O43414-3;O43414-2\",\"358\":\"O43422;O43422-2\",\"359\":\"O43426;O43426-4;O43426-2\",\"360\":\"O43427-2;O43427\",\"361\":\"O43432;O43432-3;O43432-4\",\"362\":\"O43447;O43447-2\",\"363\":\"O43462\",\"364\":\"O43463;O43463-2\",\"365\":\"O43464;O43464-4\",\"366\":\"O43474-4;O43474-1;O43474\",\"367\":\"O43488\",\"368\":\"O43491;O43491-3;O43491-2\",\"369\":\"O43493-2;O43493-5;O43493-3;O43493;O43493-4;O43493-6\",\"370\":\"O43502;O43502-2\",\"371\":\"O43504\",\"372\":\"O43505\",\"373\":\"O43513\",\"374\":\"O43516;O43516-3;O43516-2;O43516-4\",\"375\":\"O43521;O43521-12;O43521-8;O43521-4;O43521-14;O43521-6;O43521-9;O43521-7;O43521-3;O43521-5;O43521-19;O43521-11;O43521-10;O43521-2\",\"376\":\"O43567;O43567-2\",\"377\":\"O43572\",\"378\":\"O43583\",\"379\":\"O43592\",\"380\":\"O43615\",\"381\":\"O43617;O43617-2\",\"382\":\"O43633\",\"383\":\"O43660;O43660-2\",\"384\":\"O43663\",\"385\":\"O43665;O43665-2;O43665-1\",\"386\":\"O43670-2\",\"387\":\"O43674-2;O43674\",\"388\":\"O43676\",\"389\":\"O43677\",\"390\":\"O43678;O43678-2\",\"391\":\"O43681\",\"392\":\"O43683-2;O43683;O43683-3\",\"393\":\"O43684-2;O43684\",\"394\":\"O43688-2;O43688;O43688-3\",\"395\":\"O43707;O43707-2;O43707-3\",\"396\":\"O43708;O43708-3;O43708-2\",\"397\":\"O43709;O43709-3\",\"398\":\"O43715\",\"399\":\"O43716\",\"400\":\"O43719\",\"401\":\"O43734-5;O43734-2;O43734\",\"402\":\"O43747;O43747-2\",\"403\":\"O43752\",\"404\":\"O43760;O43760-2\",\"405\":\"O43765\",\"406\":\"O43766;O43766-2;O43766-3\",\"407\":\"O43768-2;O43768;O43768-9;O43768-3;O43768-4;O43768-6;O43768-5;O43768-7;O43768-8\",\"408\":\"O43772\",\"409\":\"O43776\",\"410\":\"O43791\",\"411\":\"O43795-2\",\"412\":\"O43805\",\"413\":\"O43808\",\"414\":\"O43809\",\"415\":\"O43813\",\"416\":\"O43815;O43815-2\",\"417\":\"O43818\",\"418\":\"O43819\",\"419\":\"O43823\",\"420\":\"O43824\",\"421\":\"O43826;O43826-2\",\"422\":\"O43829\",\"423\":\"O43837;O43837-2\",\"424\":\"O43847;O43847-2\",\"425\":\"O43852;O43852-3;O43852-6;O43852-5;O43852-9;O43852-10\",\"426\":\"O43852-2;O43852-4;O43852-15;O43852-8\",\"427\":\"O43854-2;O43854\",\"428\":\"O43861-2;O43861\",\"429\":\"O43865;O43865-2\",\"430\":\"O43896\",\"431\":\"O43900-2;O43900\",\"432\":\"O43909\",\"433\":\"O43913;O43913-2\",\"434\":\"O43920\",\"435\":\"O43924\",\"436\":\"O43929;O43929-2;O43929-3\",\"437\":\"O43933;O43933-2\",\"438\":\"O60216\",\"439\":\"O60220\",\"440\":\"O60231\",\"441\":\"O60232\",\"442\":\"O60239;O60239-2\",\"443\":\"O60244\",\"444\":\"O60245;O60245-2\",\"445\":\"O60256;O60256-3;O60256-4;O60256-2\",\"446\":\"O60264\",\"447\":\"O60266;O60266-2\",\"448\":\"O60271-4;O60271-2;O60271-5;O60271-9\",\"449\":\"O60287\",\"450\":\"O60291;O60291-2;O60291-4;O60291-3\",\"451\":\"O60292\",\"452\":\"O60293;O60293-2\",\"453\":\"O60294\",\"454\":\"O60306\",\"455\":\"O60313-2;O60313;O60313-10;O60313-9;O60313-11;O60313-13\",\"456\":\"O60318\",\"457\":\"O60331-4;O60331;O60331-2;O60331-3\",\"458\":\"O60333-3;O60333-2;O60333;O60333-4\",\"459\":\"O60337;O60337-5;O60337-6\",\"460\":\"O60341;O60341-2\",\"461\":\"O60343-2;O60343-3;O60343\",\"462\":\"O60353-2;O60353\",\"463\":\"O60383\",\"464\":\"O60427;O60427-2\",\"465\":\"O60437\",\"466\":\"O60443;O60443-3\",\"467\":\"O60447;O60447-2\",\"468\":\"O60476\",\"469\":\"O60487\",\"470\":\"O60488-2;O60488\",\"471\":\"O60493;O60493-2;O60493-4\",\"472\":\"O60499\",\"473\":\"O60502-4;O60502;O60502-2;O60502-3\",\"474\":\"O60503\",\"475\":\"O60504-2;O60504\",\"476\":\"O60506;O60506-2\",\"477\":\"O60506-3;O60506-4;O60506-5\",\"478\":\"O60508\",\"479\":\"O60512\",\"480\":\"O60513\",\"481\":\"O60524-4;O60524;O60524-5;O60524-3\",\"482\":\"O60547;O60547-2\",\"483\":\"O60563\",\"484\":\"O60566-3;O60566;O60566-2\",\"485\":\"O60568\",\"486\":\"O60573;O60573-2\",\"487\":\"O60583-2;O60583\",\"488\":\"O60610;O60610-2;O60610-3\",\"489\":\"O60613\",\"490\":\"O60645\",\"491\":\"O60658-2;O60658;O60658-6\",\"492\":\"O60664-4;O60664;O60664-3\",\"493\":\"O60675\",\"494\":\"O60678;O60678-2\",\"495\":\"O60684\",\"496\":\"O60701;O60701-2;O60701-3\",\"497\":\"O60716-3;O60716-5;O60716;O60716-2;O60716-7;O60716-8;O60716-4;O60716-6;O60716-11;O60716-13;O60716-9;O60716-10;O60716-16;O60716-15;O60716-21;O60716-19;O60716-17;O60716-18;O60716-14;O60716-12;O60716-23;O60716-24;O60716-20;O60716-22;O60716-27;O60716-29;O60716-25;O60716-26;O60716-31;O60716-32;O60716-28;O60716-30\",\"498\":\"O60725\",\"499\":\"O60749;O60749-2\",\"500\":\"O60762\",\"501\":\"O60763;O60763-2\",\"502\":\"O60779\",\"503\":\"O60783\",\"504\":\"O60784;O60784-3;O60784-2;O60784-4\",\"505\":\"O60825;O60825-2\",\"506\":\"O60826\",\"507\":\"O60828;O60828-2;O60828-5;O60828-4;O60828-3\",\"508\":\"O60830;O60830-2\",\"509\":\"O60832;O60832-2\",\"510\":\"O60841\",\"511\":\"O60858-3;O60858\",\"512\":\"O60869;O60869-2;O60869-3\",\"513\":\"O60870;O60870-2\",\"514\":\"O60884\",\"515\":\"O60885;O60885-2;O60885-3\",\"516\":\"O60888-3;O60888;O60888-2\",\"517\":\"O60890\",\"518\":\"O60906\",\"519\":\"O60907;O60907-2\",\"520\":\"O60911\",\"521\":\"O60921;O60921-2\",\"522\":\"O60925\",\"523\":\"O60930\",\"524\":\"O60934\",\"525\":\"O60936;O60936-3;O60936-1\",\"526\":\"O60941-3;O60941-4;O60941-7;O60941;O60941-6;O60941-5;O60941-2\",\"527\":\"O60942;O60942-2;O60942-4;O60942-3\",\"528\":\"O75027-2;O75027;O75027-3\",\"529\":\"O75030-10;O75030-9;O75030-12;O75030-4;O75030-3;O75030-8;O75030-7;O75030-6;O75030-2;O75030-5;O75030;O75030-11\",\"530\":\"O75044\",\"531\":\"O75051\",\"532\":\"O75052;O75052-3\",\"533\":\"O75054;O75054-2\",\"534\":\"O75061-4;O75061;O75061-2;O75061-3\",\"535\":\"O75063\",\"536\":\"O75072-2;O75072\",\"537\":\"O75083;O75083-3\",\"538\":\"O75110;O75110-2\",\"539\":\"O75116\",\"540\":\"O75122-3\",\"541\":\"O75127\",\"542\":\"O75128-3;O75128;O75128-7;O75128-2;O75128-6\",\"543\":\"O75131\",\"544\":\"O75132\",\"545\":\"O75143-3;O75143-2;O75143;O75143-5\",\"546\":\"O75144-2;O75144;O75144-3\",\"547\":\"O75146;O75146-2\",\"548\":\"O75147;O75147-4;O75147-2;O75147-1\",\"549\":\"O75150;O75150-4;O75150-3\",\"550\":\"O75151\",\"551\":\"O75152\",\"552\":\"O75153\",\"553\":\"O75164\",\"554\":\"O75165\",\"555\":\"O75175\",\"556\":\"O75179-2;O75179;O75179-7;O75179-6;O75179-4\",\"557\":\"O75182;O75182-2\",\"558\":\"O75190;O75190-3;O75190-2;O75190-4\",\"559\":\"O75192;O75192-2\",\"560\":\"O75197\",\"561\":\"O75204\",\"562\":\"O75208\",\"563\":\"O75223;O75223-3\",\"564\":\"O75251;O75251-2\",\"565\":\"O75306;O75306-2\",\"566\":\"O75312\",\"567\":\"O75319;O75319-2\",\"568\":\"O75323;O75323-2\",\"569\":\"O75326-2;O75326\",\"570\":\"O75330-2;O75330;O75330-3;O75330-4\",\"571\":\"O75340;O75340-2\",\"572\":\"O75347;O75347-2\",\"573\":\"O75348\",\"574\":\"O75351\",\"575\":\"O75352-2;O75352\",\"576\":\"O75354-2;O75354-3;O75354\",\"577\":\"O75362\",\"578\":\"O75367-3;O75367\",\"579\":\"O75369-8;O75369-2;O75369-9;O75369;O75369-6;O75369-3;O75369-7;O75369-5;O75369-4\",\"580\":\"O75376;O75376-2\",\"581\":\"O75379-2;O75379\",\"582\":\"O75380\",\"583\":\"O75381-2;O75381\",\"584\":\"O75382;O75382-2;O75382-4;O75382-3\",\"585\":\"O75386;O75386-2\",\"586\":\"O75387;O75387-2\",\"587\":\"O75390\",\"588\":\"O75391\",\"589\":\"O75394\",\"590\":\"O75396\",\"591\":\"O75400;O75400-2\",\"592\":\"O75400-3\",\"593\":\"O75410;O75410-2;O75410-7;O75410-3;O75410-6;O75410-5;O75410-4\",\"594\":\"O75414\",\"595\":\"O75419-2;O75419;O75419-3\",\"596\":\"O75427\",\"597\":\"O75431;O75431-2\",\"598\":\"O75436;O75436-2\",\"599\":\"O75438;O75438-2\",\"600\":\"O75439\",\"601\":\"O75448-2;O75448\",\"602\":\"O75449\",\"603\":\"O75462\",\"604\":\"O75475;O75475-2\",\"605\":\"O75477\",\"606\":\"O75478;O75478-2\",\"607\":\"O75489\",\"608\":\"O75494-5;O75494-4;O75494-6;O75494-3;O75494-2;O75494\",\"609\":\"O75496\",\"610\":\"O75503\",\"611\":\"O75506\",\"612\":\"O75521-2;O75521\",\"613\":\"O75528;O75528-2\",\"614\":\"O75529;O75529-2\",\"615\":\"O75530-3;O75530;O75530-2\",\"616\":\"O75531\",\"617\":\"O75533\",\"618\":\"O75534;O75534-4\",\"619\":\"O75554;O75554-2\",\"620\":\"O75558\",\"621\":\"O75569;O75569-3;O75569-2\",\"622\":\"O75570;O75570-2\",\"623\":\"O75581\",\"624\":\"O75582;O75582-2\",\"625\":\"O75586;O75586-2\",\"626\":\"O75592;O75592-2\",\"627\":\"O75600;O75600-2\",\"628\":\"O75607\",\"629\":\"O75608-2;O75608\",\"630\":\"O75616;O75616-2\",\"631\":\"O75629\",\"632\":\"O75638;O75638-2\",\"633\":\"O75643\",\"634\":\"O75648;O75648-2;O75648-4\",\"635\":\"O75663;O75663-2\",\"636\":\"O75665;O75665-3\",\"637\":\"O75674-2;O75674-3;O75674\",\"638\":\"O75676-2;O75676\",\"639\":\"O75683\",\"640\":\"O75688-2\",\"641\":\"O75691\",\"642\":\"O75694;O75694-2\",\"643\":\"O75695\",\"644\":\"O75717;O75717-2\",\"645\":\"O75718\",\"646\":\"O75746;O75746-2\",\"647\":\"O75781\",\"648\":\"O75787-2;O75787\",\"649\":\"O75792\",\"650\":\"O75794\",\"651\":\"O75815;O75815-3;O75815-2\",\"652\":\"O75817\",\"653\":\"O75818;O75818-2\",\"654\":\"O75821\",\"655\":\"O75822;O75822-2;O75822-3\",\"656\":\"O75828\",\"657\":\"O75832;O75832-2\",\"658\":\"O75843\",\"659\":\"O75844\",\"660\":\"O75864\",\"661\":\"O75865;O75865-2\",\"662\":\"O75874\",\"663\":\"O75879\",\"664\":\"O75880\",\"665\":\"O75882;O75882-2;O75882-3\",\"666\":\"O75886;O75886-2\",\"667\":\"O75907\",\"668\":\"O75909;O75909-4;O75909-1;O75909-2\",\"669\":\"O75911\",\"670\":\"O75915\",\"671\":\"O75920-2;O75920\",\"672\":\"O75925;O75925-2;O75925-3\",\"673\":\"O75928;O75928-2;O75928-3\",\"674\":\"O75934\",\"675\":\"O75935;O75935-3;O75935-2\",\"676\":\"O75937\",\"677\":\"O75940\",\"678\":\"O75947;O75947-2\",\"679\":\"O75955;O75955-2\",\"680\":\"O75962;O75962-4;O75962-5;O75962-2\",\"681\":\"O75964\",\"682\":\"O75970-3;O75970;O75970-5;O75970-2\",\"683\":\"O75976;O75976-2\",\"684\":\"O76003\",\"685\":\"O76021\",\"686\":\"O76024\",\"687\":\"O76031\",\"688\":\"O76039-2;O76039\",\"689\":\"O76070\",\"690\":\"O76071\",\"691\":\"O76080\",\"692\":\"O76082-3;O76082\",\"693\":\"O76094;O76094-2\",\"694\":\"O76095-2;O76095\",\"695\":\"O77932\",\"696\":\"O94760;O94760-2\",\"697\":\"O94761\",\"698\":\"O94762;O94762-4\",\"699\":\"O94763;O94763-3;O94763-2\",\"700\":\"O94763-4\",\"701\":\"O94766-2;O94766\",\"702\":\"O94776;O94776-2\",\"703\":\"O94782\",\"704\":\"O94804\",\"705\":\"O94806;O94806-2\",\"706\":\"O94822-3;O94822\",\"707\":\"O94826\",\"708\":\"O94842-3;O94842-2;O94842\",\"709\":\"O94851-3;O94851;O94851-5;O94851-6;O94851-4\",\"710\":\"O94854;O94854-2\",\"711\":\"O94855;O94855-2\",\"712\":\"O94864;O94864-2;O94864-4\",\"713\":\"O94874;O94874-2;O94874-3\",\"714\":\"O94875-2;O94875-4;O94875-3;O94875-10;O94875;O94875-5;O94875-7\",\"715\":\"O94876-2;O94876\",\"716\":\"O94880\",\"717\":\"O94880-2\",\"718\":\"O94886\",\"719\":\"O94887-3;O94887-2;O94887\",\"720\":\"O94888\",\"721\":\"O94898\",\"722\":\"O94901-9;O94901-8;O94901;O94901-5;O94901-6\",\"723\":\"O94903\",\"724\":\"O94905\",\"725\":\"O94906;O94906-2\",\"726\":\"O94913\",\"727\":\"O94915\",\"728\":\"O94916-2;O94916;O94916-4;O94916-5\",\"729\":\"O94919\",\"730\":\"O94923\",\"731\":\"O94925\",\"732\":\"O94925-3\",\"733\":\"O94927\",\"734\":\"O94952-1;O94952\",\"735\":\"O94953\",\"736\":\"O94955\",\"737\":\"O94964-2;O94964;O94964-4\",\"738\":\"O94966-5;O94966-6;O94966;O94966-7;O94966-4;O94966-3\",\"739\":\"O94967-2;O94967;O94967-3;O94967-4\",\"740\":\"O94973\",\"741\":\"O94979;O94979-3;O94979-4;O94979-9;O94979-2;O94979-8;O94979-6;O94979-10\",\"742\":\"O94985-2;O94985\",\"743\":\"O94986-3;O94986;O94986-1;O94986-2\",\"744\":\"O94992\",\"745\":\"O95049-5;O95049;O95049-4;O95049-3\",\"746\":\"O95059\",\"747\":\"O95067\",\"748\":\"O95070\",\"749\":\"O95071-2;O95071\",\"750\":\"O95081;O95081-2\",\"751\":\"O95084;O95084-2\",\"752\":\"O95104;O95104-2;O95104-3\",\"753\":\"O95139;O95139-2\",\"754\":\"O95140;O95140-2\",\"755\":\"O95149\",\"756\":\"O95155-2;O95155;O95155-4;O95155-3\",\"757\":\"O95158\",\"758\":\"O95159\",\"759\":\"O95163\",\"760\":\"O95164\",\"761\":\"O95167\",\"762\":\"O95168;O95168-2\",\"763\":\"O95169-3;O95169;O95169-2\",\"764\":\"O95182\",\"765\":\"O95197-7;O95197-2;O95197\",\"766\":\"O95197-3;O95197-5;O95197-6\",\"767\":\"O95202\",\"768\":\"O95208-2;O95208;O95208-3;O95208-5\",\"769\":\"O95210\",\"770\":\"O95214;O95214-2\",\"771\":\"O95218-2;O95218\",\"772\":\"O95219;O95219-2\",\"773\":\"O95229;O95229-2\",\"774\":\"O95232\",\"775\":\"O95235-2;O95235\",\"776\":\"O95239;O95239-2\",\"777\":\"O95243-2;O95243-5;O95243;O95243-3\",\"778\":\"O95248;O95248-5;O95248-4\",\"779\":\"O95249;O95249-2\",\"780\":\"O95251-4;O95251;O95251-2;O95251-3;O95251-5\",\"781\":\"O95263-3;O95263;O95263-4;O95263-6;O95263-2\",\"782\":\"O95274\",\"783\":\"O95292\",\"784\":\"O95295\",\"785\":\"O95297-2;O95297;O95297-4\",\"786\":\"O95298-2;O95298\",\"787\":\"O95299;O95299-2\",\"788\":\"O95302;O95302-3;O95302-2\",\"789\":\"O95336\",\"790\":\"O95340;O95340-2\",\"791\":\"O95347;O95347-2\",\"792\":\"O95352-3;O95352-2;O95352\",\"793\":\"O95359-3;O95359\",\"794\":\"O95361;O95361-2\",\"795\":\"O95363\",\"796\":\"O95365\",\"797\":\"O95372\",\"798\":\"O95373\",\"799\":\"O95379-3;O95379-2;O95379;O95379-4\",\"800\":\"O95391\",\"801\":\"O95394;O95394-3;O95394-4\",\"802\":\"O95396\",\"803\":\"O95400\",\"804\":\"O95402\",\"805\":\"O95425-2;O95425-4;O95425-3;O95425\",\"806\":\"O95427\",\"807\":\"O95428-4;O95428-6;O95428-5;O95428\",\"808\":\"O95433;O95433-2\",\"809\":\"O95453-2;O95453;O95453-3;O95453-4\",\"810\":\"O95456-2;O95456\",\"811\":\"O95466;O95466-2;O95466-3\",\"812\":\"O95470\",\"813\":\"O95476\",\"814\":\"O95478\",\"815\":\"O95479\",\"816\":\"O95486\",\"817\":\"O95487-2;O95487;O95487-3\",\"818\":\"O95503\",\"819\":\"O95544;O95544-2\",\"820\":\"O95563\",\"821\":\"O95571\",\"822\":\"O95573\",\"823\":\"O95602\",\"824\":\"O95613\",\"825\":\"O95619\",\"826\":\"O95625\",\"827\":\"O95628-8;O95628-9\",\"828\":\"O95630;O95630-2\",\"829\":\"O95633-2;O95633\",\"830\":\"O95639;O95639-3;O95639-2\",\"831\":\"O95671;O95671-2;O95671-3\",\"832\":\"O95672;O95672-2\",\"833\":\"O95674\",\"834\":\"O95684;O95684-2\",\"835\":\"O95685\",\"836\":\"O95696\",\"837\":\"O95707\",\"838\":\"O95714\",\"839\":\"O95716\",\"840\":\"O95721\",\"841\":\"O95747\",\"842\":\"O95749;O95749-2\",\"843\":\"O95757\",\"844\":\"O95758;O95758-5;O95758-1;O95758-4;O95758-7\",\"845\":\"O95772;O95772-2\",\"846\":\"O95777\",\"847\":\"O95782-2;O95782\",\"848\":\"O95785-3\",\"849\":\"O95786-2;O95786\",\"850\":\"O95793-2;O95793-3;O95793\",\"851\":\"O95801\",\"852\":\"O95810\",\"853\":\"O95816;O95816-2\",\"854\":\"O95817\",\"855\":\"O95819-3\",\"856\":\"O95819-6\",\"857\":\"O95822-2;O95822\",\"858\":\"O95825;O95825-2\",\"859\":\"O95831;O95831-3;O95831-2\",\"860\":\"O95833\",\"861\":\"O95834-3;O95834-2;O95834\",\"862\":\"O95835;O95835-2\",\"863\":\"O95857\",\"864\":\"O95861;O95861-4;O95861-2;O95861-3\",\"865\":\"O95865\",\"866\":\"O95870;O95870-2\",\"867\":\"O95881\",\"868\":\"O95900;O95900-2\",\"869\":\"O95905-3;O95905;O95905-2\",\"870\":\"O95926;O95926-2\",\"871\":\"O95980\",\"872\":\"O95983-2;O95983\",\"873\":\"O95985;O95985-3;O95985-2\",\"874\":\"O95994\",\"875\":\"O95997\",\"876\":\"O95999\",\"877\":\"O96000;O96000-2\",\"878\":\"O96005;O96005-4;O96005-3\",\"879\":\"O96006\",\"880\":\"O96008;O96008-2\",\"881\":\"O96011;O96011-2\",\"882\":\"O96013;O96013-4;O96013-2;O96013-3\",\"883\":\"O96017;O96017-9;O96017-12;O96017-13;O96017-4;O96017-8;O96017-7\",\"884\":\"O96019;O96019-2\",\"885\":\"O96020;O96020-2\",\"886\":\"O96028;O96028-5\",\"887\":\"O96033\",\"888\":\"P00338;P00338-3;P00338-4;P00338-5;P00338-2\",\"889\":\"P00367;P00367-3;P00367-2;P49448\",\"890\":\"P00374\",\"891\":\"P00387-2;P00387;P00387-3\",\"892\":\"P00390-2;P00390;P00390-3;P00390-4;P00390-5\",\"893\":\"P00395\",\"894\":\"P00403\",\"895\":\"P00441\",\"896\":\"P00491\",\"897\":\"P00492\",\"898\":\"P00505;P00505-2\",\"899\":\"P00519;P00519-2\",\"900\":\"P00533;P00533-4;P00533-3\",\"901\":\"P00558;P00558-2\",\"902\":\"P00568\",\"903\":\"P00813\",\"904\":\"P00966\",\"905\":\"P00973-2;P00973-4;P00973;P00973-3\",\"906\":\"P01024\",\"907\":\"P01033\",\"908\":\"P01034\",\"909\":\"P01106;P01106-2\",\"910\":\"P01111\",\"911\":\"P01112;P01112-2\",\"912\":\"P01116-2\",\"913\":\"P01130;P01130-4;P01130-5;P01130-6;P01130-3;P01130-2\",\"914\":\"P01137\",\"915\":\"P01891;P16190\",\"916\":\"P02462\",\"917\":\"P02545;P02545-6;P02545-3;P02545-5;P02545-4\",\"918\":\"P02545-2\",\"919\":\"P02751-15;P02751-13;P02751-7;P02751;P02751-11;P02751-3;P02751-17;P02751-8;P02751-14;P02751-9;P02751-5;P02751-10;P02751-12;P02751-6;P02751-4\",\"920\":\"P02786\",\"921\":\"P02792\",\"922\":\"P02794\",\"923\":\"P02795;P13640-2;P13640\",\"924\":\"P03905\",\"925\":\"P03915\",\"926\":\"P03928\",\"927\":\"P04004\",\"928\":\"P04035-2;P04035;P04035-3\",\"929\":\"P04040\",\"930\":\"P04062-4;P04062-2;P04062;P04062-5;P04062-3\",\"931\":\"P04075;P04075-2\",\"932\":\"P04080\",\"933\":\"P04083\",\"934\":\"P04114\",\"935\":\"P04150-8;P04150-10;P04150;P04150-3;P04150-13;P04150-12;P04150-11;P04150-9;P04150-2;P04150-6;P04150-5;P04150-7\",\"936\":\"P04156\",\"937\":\"P04179;P04179-4;P04179-2;P04179-3\",\"938\":\"P04181;P04181-2\",\"939\":\"P04183\",\"940\":\"P04350\",\"941\":\"P04406\",\"942\":\"P04626-5;P04626-4;P04626;P04626-3;P04626-2;P04626-6\",\"943\":\"P04632\",\"944\":\"P04792\",\"945\":\"P04818;P04818-2\",\"946\":\"P04843\",\"947\":\"P04844;P04844-2\",\"948\":\"P04899;P04899-4;P04899-6;P04899-3;P04899-5;P04899-2\",\"949\":\"P04920;P04920-2;P04920-3\",\"950\":\"P05023-4;P05023;P05023-3;P05023-2\",\"951\":\"P05026-2;P05026\",\"952\":\"P05067-9;P05067;P05067-7;P05067-11;P05067-8;P05067-5;P05067-6;P05067-3;P05067-4;P05067-10\",\"953\":\"P05114\",\"954\":\"P05141\",\"955\":\"P05161\",\"956\":\"P05165;P05165-2;P05165-3\",\"957\":\"P05166;P05166-2\",\"958\":\"P05186;P05186-3;P05186-2\",\"959\":\"P05187\",\"960\":\"P05198\",\"961\":\"P05204\",\"962\":\"P05362\",\"963\":\"P05386\",\"964\":\"P05387\",\"965\":\"P05388;P05388-2;Q8NHW5\",\"966\":\"P05423\",\"967\":\"P05455\",\"968\":\"P05549;P05549-5;P05549-6;P05549-2\",\"969\":\"P05556;P05556-2;P05556-5;P05556-4;P05556-3\",\"970\":\"P05783\",\"971\":\"P05997\",\"972\":\"P06132\",\"973\":\"P06213-2;P06213\",\"974\":\"P06241;P06241-3\",\"975\":\"P06280\",\"976\":\"P06400\",\"977\":\"P06454-2;P06454\",\"978\":\"P06493;P06493-2\",\"979\":\"P06576\",\"980\":\"P06703\",\"981\":\"P06730;P06730-2;P06730-3\",\"982\":\"P06733;P06733-2\",\"983\":\"P06737-2;P06737\",\"984\":\"P06744;P06744-2\",\"985\":\"P06746\",\"986\":\"P06748;P06748-2;P06748-3\",\"987\":\"P06753\",\"988\":\"P06753-2;P06753-3\",\"989\":\"P06756-3;P06756;P06756-2\",\"990\":\"P06858\",\"991\":\"P06865\",\"992\":\"P07093-2;P07093;P07093-3\",\"993\":\"P07099\",\"994\":\"P07108;P07108-3;P07108-2;P07108-4;P07108-5\",\"995\":\"P07195\",\"996\":\"P07199\",\"997\":\"P07203\",\"998\":\"P07237\",\"999\":\"P07305;P07305-2\",\"1000\":\"P07311\",\"1001\":\"P07339\",\"1002\":\"P07355;P07355-2;A6NMY6\",\"1003\":\"P07384\",\"1004\":\"P07437\",\"1005\":\"P07602;P07602-2\",\"1006\":\"P07686\",\"1007\":\"P07711\",\"1008\":\"P07737\",\"1009\":\"P07741;P07741-2\",\"1010\":\"P07814\",\"1011\":\"P07858\",\"1012\":\"P07900-2;P07900\",\"1013\":\"P07910;P07910-3\",\"1014\":\"P07910-2;P07910-4\",\"1015\":\"P07919\",\"1016\":\"P07942\",\"1017\":\"P07947\",\"1018\":\"P07948\",\"1019\":\"P07951\",\"1020\":\"P07951-2\",\"1021\":\"P07954-2;P07954\",\"1022\":\"P07992;P07992-4;P07992-2;P07992-3\",\"1023\":\"P07996;P07996-2\",\"1024\":\"P08047;P08047-3;P08047-2\",\"1025\":\"P08069\",\"1026\":\"P08133;P08133-2\",\"1027\":\"P08134\",\"1028\":\"P08174-4;P08174;P08174-3;P08174-5;P08174-2;P08174-6;P08174-7\",\"1029\":\"P08183;P08183-2\",\"1030\":\"P08195;P08195-4\",\"1031\":\"P08195-2\",\"1032\":\"P08195-3\",\"1033\":\"P08236-3;P08236;P08236-2\",\"1034\":\"P08237-3;P08237;P08237-2\",\"1035\":\"P08238\",\"1036\":\"P08240;P08240-2\",\"1037\":\"P08243;P08243-2;P08243-3\",\"1038\":\"P08397;P08397-2;P08397-3;P08397-4\",\"1039\":\"P08473\",\"1040\":\"P08559;P08559-4;P08559-3;P08559-2\",\"1041\":\"P08572\",\"1042\":\"P08574\",\"1043\":\"P08579\",\"1044\":\"P08581;P08581-2\",\"1045\":\"P08582\",\"1046\":\"P08621;P08621-2;P08621-3\",\"1047\":\"P08648\",\"1048\":\"P08651-2;P08651;P08651-4;P08651-5;P08651-3;P08651-6\",\"1049\":\"P08670\",\"1050\":\"P08708\",\"1051\":\"P08754\",\"1052\":\"P08758\",\"1053\":\"P08842\",\"1054\":\"P08865\",\"1055\":\"P08962-3;P08962-2;P08962\",\"1056\":\"P09001\",\"1057\":\"P09012\",\"1058\":\"P09038-2;P09038-3;P09038-1;P09038\",\"1059\":\"P09110;P09110-2\",\"1060\":\"P09132\",\"1061\":\"P09234\",\"1062\":\"P09382\",\"1063\":\"P09417;P09417-2\",\"1064\":\"P09429;B2RPK0\",\"1065\":\"P09493-3;P09493-10\",\"1066\":\"P09493-5\",\"1067\":\"P09496-2;P09496-4;P09496-3;P09496;P09496-5\",\"1068\":\"P09497-2;P09497\",\"1069\":\"P09525;P09525-2\",\"1070\":\"P09543-2;P09543\",\"1071\":\"P09601\",\"1072\":\"P09622;P09622-2;P09622-3\",\"1073\":\"P09651;P09651-3;Q32P51\",\"1074\":\"P09651-2\",\"1075\":\"P09661\",\"1076\":\"P09669\",\"1077\":\"P09874\",\"1078\":\"P09884\",\"1079\":\"P09913\",\"1080\":\"P09914;P09914-2\",\"1081\":\"P09923\",\"1082\":\"P09958\",\"1083\":\"P09960;P09960-2\",\"1084\":\"P09972\",\"1085\":\"P0C0L4-2;P0C0L5;P0C0L4\",\"1086\":\"Q71UI9;P0C0S5;Q71UI9-4;Q71UI9-2;Q71UI9-3\",\"1087\":\"P0C2W1\",\"1088\":\"P0C7P0\",\"1089\":\"P0C7T5\",\"1090\":\"P0CAP2;P0CAP2-3;Q9BZD3;P0CAP2-2\",\"1091\":\"P0CG12\",\"1092\":\"P0CG13\",\"1093\":\"P0CG30;P0CG29\",\"1094\":\"P0CW18\",\"1095\":\"P0DI82;P0DI81;P0DI81-3\",\"1096\":\"P0DI83\",\"1097\":\"P0DJ93\",\"1098\":\"P0DJD0;P0DJD1\",\"1099\":\"P0DMN0;P0DMM9;P0DMM9-3\",\"1100\":\"P0DMV8;P0DMV9;P0DMV8-2\",\"1101\":\"P0DMW3\",\"1102\":\"P0DN76;Q01081;Q01081-2;Q01081-4\",\"1103\":\"P0DN79;P35520;P35520-2\",\"1104\":\"P0DP25;P0DP24;P0DP23\",\"1105\":\"P0DP91;Q8N328\",\"1106\":\"P0DPB6\",\"1107\":\"P10109\",\"1108\":\"P10124\",\"1109\":\"P10155-3;P10155-5;P10155-4;P10155;P10155-2\",\"1110\":\"P10244;P10244-2\",\"1111\":\"P10253\",\"1112\":\"P10301\",\"1113\":\"P10316;P01892\",\"1114\":\"P10321\",\"1115\":\"P10398\",\"1116\":\"P10412\",\"1117\":\"P10515\",\"1118\":\"P10586-2;P10586\",\"1119\":\"P10588\",\"1120\":\"P10599;P10599-2\",\"1121\":\"P10606\",\"1122\":\"P10619-2;P10619\",\"1123\":\"P10620;P10620-2\",\"1124\":\"P10644;P10644-2\",\"1125\":\"P10646;P10646-2\",\"1126\":\"P10768\",\"1127\":\"P10809\",\"1128\":\"P10909-4;P10909-6;P10909;P10909-5;P10909-2;P10909-3\",\"1129\":\"P11021\",\"1130\":\"P11047\",\"1131\":\"P11117\",\"1132\":\"P11142;P11142-2\",\"1133\":\"P11166\",\"1134\":\"P11169;Q8TDB8-4;Q8TDB8-2;Q8TDB8;Q8TDB8-5\",\"1135\":\"P11171;P11171-2;P11171-5;P11171-3;P11171-7;P11171-4;P11171-6\",\"1136\":\"P11172;P11172-3;P11172-2;P11172-4\",\"1137\":\"P11177;P11177-2;P11177-3\",\"1138\":\"P11182\",\"1139\":\"P11216\",\"1140\":\"P11233\",\"1141\":\"P11234;P11234-2;P11234-3\",\"1142\":\"P11274-2;P11274\",\"1143\":\"P11277-3;P11277;P11277-2\",\"1144\":\"P11279;P11279-2\",\"1145\":\"P11310;P11310-2\",\"1146\":\"P11387\",\"1147\":\"P11388;P11388-2;P11388-3;P11388-4\",\"1148\":\"P11413;P11413-2;P11413-3\",\"1149\":\"P11441\",\"1150\":\"P11473;P11473-2\",\"1151\":\"P11474;P11474-2\",\"1152\":\"P11498\",\"1153\":\"P11532-4;P11532;P11532-3;P11532-2\",\"1154\":\"P11532-5;P11532-6;P11532-8;P11532-7;P11532-9;P11532-10\",\"1155\":\"P11586\",\"1156\":\"P11717\",\"1157\":\"P11766\",\"1158\":\"P11802\",\"1159\":\"P11908;P11908-2\",\"1160\":\"P11940;P11940-2;Q9H361\",\"1161\":\"P12004\",\"1162\":\"P12074\",\"1163\":\"P12081-4;P12081;P12081-3;P12081-2\",\"1164\":\"P12235\",\"1165\":\"P12236\",\"1166\":\"P12268\",\"1167\":\"P12270\",\"1168\":\"P12277\",\"1169\":\"P12429\",\"1170\":\"P12532;P12532-2\",\"1171\":\"P12694;P12694-2\",\"1172\":\"P12814;P12814-3;P12814-2;P12814-4\",\"1173\":\"P12931-2;P12931\",\"1174\":\"P12955;P12955-3;P12955-2\",\"1175\":\"P12956;P12956-2\",\"1176\":\"P13010\",\"1177\":\"P13051\",\"1178\":\"P13056;P13056-2;P13056-3\",\"1179\":\"P13073\",\"1180\":\"P13196\",\"1181\":\"P13284\",\"1182\":\"P13473;P13473-3\",\"1183\":\"P13489\",\"1184\":\"P13497;P13497-4;P13497-5;P13497-2;P13497-6\",\"1185\":\"P13498\",\"1186\":\"P13631;P13631-3;P13631-2;P13631-4\",\"1187\":\"P13639\",\"1188\":\"P13667\",\"1189\":\"P13674-2;P13674-3\",\"1190\":\"P13693;P13693-2\",\"1191\":\"P13726;P13726-2\",\"1192\":\"P13747\",\"1193\":\"P13797;P13797-2;P13797-3\",\"1194\":\"P13798\",\"1195\":\"P13804;P13804-2\",\"1196\":\"P13807-2;P13807\",\"1197\":\"P13861-2;P13861\",\"1198\":\"P13929;P13929-2;P13929-3\",\"1199\":\"P13984\",\"1200\":\"P13987;P13987-2\",\"1201\":\"P13995;P13995-2\",\"1202\":\"P14174\",\"1203\":\"P14209;P14209-3;P14209-2\",\"1204\":\"P14314-2;P14314\",\"1205\":\"P14316;P14316-2\",\"1206\":\"P14324-2;P14324\",\"1207\":\"P14373;P14373-2\",\"1208\":\"P14384\",\"1209\":\"P14406\",\"1210\":\"P14550\",\"1211\":\"P14618;P14618-2;P14618-3\",\"1212\":\"P14621\",\"1213\":\"P14625\",\"1214\":\"P14635;P14635-2\",\"1215\":\"P14649\",\"1216\":\"P14678-2;P63162;P14678;P63162-2;P14678-3\",\"1217\":\"P14735;P14735-2\",\"1218\":\"P14854\",\"1219\":\"P14859-5;P14859-6;P14859-4;P14859;P14859-2;P14859-3\",\"1220\":\"P14866;P14866-2\",\"1221\":\"P14868;P14868-2\",\"1222\":\"P14923\",\"1223\":\"P14927;P14927-2\",\"1224\":\"P15121\",\"1225\":\"P15151-3;P15151-2;P15151;P15151-4\",\"1226\":\"P15170-2;P15170-3;P15170\",\"1227\":\"P15260\",\"1228\":\"P15289-2;P15289\",\"1229\":\"P15291-2;P15291\",\"1230\":\"P15311\",\"1231\":\"P15328\",\"1232\":\"P15336-5;P15336;P15336-3;P15336-7;P15336-4\",\"1233\":\"P15374\",\"1234\":\"P15408-3;P15408;P15408-2\",\"1235\":\"P15509-8;P15509;P15509-7;P15509-4;P15509-3;P15509-5;P15509-2\",\"1236\":\"P15529-15;P15529-12;P15529-14;P15529-11;P15529-13;P15529-10;P15529;P15529-9;P15529-8\",\"1237\":\"P15529-7;P15529-4;P15529-6;P15529-3;P15529-5;P15529-2;P15529-16\",\"1238\":\"P15531;P15531-2\",\"1239\":\"P15559-2;P15559\",\"1240\":\"P15586-2;P15586\",\"1241\":\"P15822\",\"1242\":\"P15848;P15848-2\",\"1243\":\"P15880\",\"1244\":\"P15923-2\",\"1245\":\"P15924;P15924-3;P15924-2\",\"1246\":\"P15927;P15927-2;P15927-3\",\"1247\":\"P15954\",\"1248\":\"P16035\",\"1249\":\"P16066\",\"1250\":\"P16070;P16070-16;P16070-5;P16070-7;P16070-3;P16070-4;P16070-6;P16070-17;P16070-8;P16070-10;P16070-11;P16070-13;P16070-14;P16070-12;P16070-18\",\"1251\":\"P16083\",\"1252\":\"P16104\",\"1253\":\"P16152;P16152-2\",\"1254\":\"P16219\",\"1255\":\"P16220;P16220-2;P16220-3\",\"1256\":\"P16260\",\"1257\":\"P16278-3;P16278;P16278-2\",\"1258\":\"P16333;P16333-2\",\"1259\":\"P16383-2;P16383\",\"1260\":\"P16401\",\"1261\":\"P16403;P16402\",\"1262\":\"P16435\",\"1263\":\"P16591;P16591-2;P16591-3\",\"1264\":\"P16615;P16615-5;P16615-2;P16615-3;P16615-4\",\"1265\":\"P16930;P16930-2\",\"1266\":\"P16949;P16949-2\",\"1267\":\"P16989;P16989-3\",\"1268\":\"P16989-2\",\"1269\":\"P17010-2;P17010;P17010-3;P08048-2;P08048-3;P08048\",\"1270\":\"P17020\",\"1271\":\"P17028\",\"1272\":\"P17029\",\"1273\":\"P17050\",\"1274\":\"P17066;P48741\",\"1275\":\"P17096;P17096-3\",\"1276\":\"P17096-2\",\"1277\":\"P17152\",\"1278\":\"P17174;P17174-2\",\"1279\":\"P17252\",\"1280\":\"P17275\",\"1281\":\"P17301\",\"1282\":\"P17342;P17342-2\",\"1283\":\"P17405-4;P17405;P17405-3;P17405-2\",\"1284\":\"P17480-2\",\"1285\":\"P17535\",\"1286\":\"P17544-4;P17544-2;P17544-6;P17544-3;P17544\",\"1287\":\"P17568\",\"1288\":\"P17612;P17612-2\",\"1289\":\"P17655;P17655-2\",\"1290\":\"P17676\",\"1291\":\"P17706-2;P17706;P17706-3;P17706-4\",\"1292\":\"P17707\",\"1293\":\"P17812;P17812-2\",\"1294\":\"P17813-2;P17813\",\"1295\":\"P17844;P17844-2\",\"1296\":\"P17858;P17858-2\",\"1297\":\"P17900\",\"1298\":\"P17931\",\"1299\":\"P17980\",\"1300\":\"P17987\",\"1301\":\"P18031\",\"1302\":\"P18074;P18074-2\",\"1303\":\"P18077\",\"1304\":\"P18084\",\"1305\":\"P18085\",\"1306\":\"P18124\",\"1307\":\"P18206;P18206-2\",\"1308\":\"P18433-6;P18433\",\"1309\":\"P18583-5;P18583-7;P18583;P18583-9;P18583-2;P18583-10;P18583-4\",\"1310\":\"P18615;P18615-3;P18615-4\",\"1311\":\"P18621-3;P18621;P18621-2\",\"1312\":\"P18669\",\"1313\":\"P18754-2;P18754\",\"1314\":\"P18827\",\"1315\":\"P18850\",\"1316\":\"P18858;P18858-3;P18858-2\",\"1317\":\"P18859;P18859-2\",\"1318\":\"P18887\",\"1319\":\"P19021-2;P19021-4;P19021-3;P19021-6;P19021;P19021-5\",\"1320\":\"P19174-2;P19174\",\"1321\":\"P19256-2;P19256-3;P19256\",\"1322\":\"P19338\",\"1323\":\"P19367-4;P19367-2;P19367;P19367-3\",\"1324\":\"P19387\",\"1325\":\"P19388\",\"1326\":\"P19404\",\"1327\":\"P19438;P19438-2;P19438-3\",\"1328\":\"P19440;P19440-2\",\"1329\":\"P19447\",\"1330\":\"P19525;P19525-2\",\"1331\":\"P19623\",\"1332\":\"P19634\",\"1333\":\"P19784\",\"1334\":\"P19793;P19793-2\",\"1335\":\"P19838;P19838-2\",\"1336\":\"P19971;P19971-2\",\"1337\":\"P20020-6;P20020;P20020-4;P20020-1;P20020-5;P20020-2\",\"1338\":\"P20042\",\"1339\":\"P20073-2;P20073\",\"1340\":\"P20248\",\"1341\":\"P20290;P20290-2\",\"1342\":\"P20336\",\"1343\":\"P20338\",\"1344\":\"P20339-2;P20339\",\"1345\":\"P20340-2;P20340;P20340-4\",\"1346\":\"P20585\",\"1347\":\"P20618\",\"1348\":\"P20645\",\"1349\":\"P20674\",\"1350\":\"P20700\",\"1351\":\"P20810-7;P20810-6;P20810-9;P20810-10;P20810;P20810-5;P20810-4;P20810-8;P20810-2;P20810-3\",\"1352\":\"P20827-2;P20827\",\"1353\":\"P20839;P20839-3;P20839-7;P20839-5;P20839-6;P20839-2;P20839-4\",\"1354\":\"P20851-2;P20851\",\"1355\":\"P20908;P20908-2\",\"1356\":\"P20933\",\"1357\":\"P20936-2;P20936-4;P20936\",\"1358\":\"P20962\",\"1359\":\"P21127;P21127-2;P21127-3;P21127-8;P21127-9;Q9UQ88;Q9UQ88-2;Q9UQ88-3;Q9UQ88-4;P21127-6;P21127-10;P21127-5;P21127-4;P21127-12;Q9UQ88-10;Q9UQ88-5;Q9UQ88-9\",\"1360\":\"P21266\",\"1361\":\"P21281\",\"1362\":\"P21283\",\"1363\":\"P21291\",\"1364\":\"P21333;P21333-2\",\"1365\":\"P21359;P21359-2;P21359-6;P21359-4\",\"1366\":\"P21399\",\"1367\":\"P21583-3;P21583-2;P21583\",\"1368\":\"P21589-2;P21589\",\"1369\":\"P21675-2;P21675-12\",\"1370\":\"P21796\",\"1371\":\"P21912\",\"1372\":\"P21926\",\"1373\":\"P21953\",\"1374\":\"P21964-2;P21964\",\"1375\":\"P22033\",\"1376\":\"P22059\",\"1377\":\"P22061;P22061-2\",\"1378\":\"P22087\",\"1379\":\"P22102;P22102-2\",\"1380\":\"P22234;P22234-2\",\"1381\":\"P22307;P22307-7;P22307-8;P22307-4;P22307-2\",\"1382\":\"P22314;P22314-2\",\"1383\":\"P22392-2;P22392;O60361\",\"1384\":\"P22415;P22415-2\",\"1385\":\"P22570;P22570-7;P22570-5;P22570-2;P22570-3;P22570-4;P22570-6\",\"1386\":\"P22607-3;P22607-4;P22607;P22607-2\",\"1387\":\"P22626;P22626-2\",\"1388\":\"P22670\",\"1389\":\"P22681\",\"1390\":\"P22694;P22694-8;P22694-4;P22694-3;P22694-5;P22694-7;P22694-6;P22694-9;P22694-2;P22694-10\",\"1391\":\"P22695\",\"1392\":\"P22830;P22830-2\",\"1393\":\"P23142-4\",\"1394\":\"P23193;P23193-2\",\"1395\":\"P23219-4;P23219-3;P23219-2;P23219;P23219-6;P23219-5\",\"1396\":\"P23229-4;P23229-2;P23229-9;P23229-6;P23229-5;P23229-3;P23229;P23229-7\",\"1397\":\"P23246;P23246-2\",\"1398\":\"P23258;Q9NRH3\",\"1399\":\"P23284\",\"1400\":\"P23368;P23368-2\",\"1401\":\"P23381;P23381-2\",\"1402\":\"P23396;P23396-2\",\"1403\":\"P23434\",\"1404\":\"P23458\",\"1405\":\"P23497;P23497-7;P23497-6;P23497-5;P23497-2;P23497-3;P23497-4\",\"1406\":\"P23511-2;P23511\",\"1407\":\"P23526;P23526-2\",\"1408\":\"P23528\",\"1409\":\"P23588;P23588-2\",\"1410\":\"P23610\",\"1411\":\"P23634-7;P23634-6;P23634-8;P23634;P23634-5;P23634-4;P23634-3;P23634-2\",\"1412\":\"P23743\",\"1413\":\"P23769-2;P23769\",\"1414\":\"P23786\",\"1415\":\"P23919;P23919-2\",\"1416\":\"P23921\",\"1417\":\"P24390;P24390-2\",\"1418\":\"P24468;P24468-3;P24468-2\",\"1419\":\"P24534\",\"1420\":\"P24539\",\"1421\":\"P24666;P24666-4;P24666-3;P24666-2\",\"1422\":\"P24752\",\"1423\":\"P24863;P24863-2\",\"1424\":\"P24928\",\"1425\":\"P24941;P24941-2\",\"1426\":\"P25054;P25054-3;P25054-2\",\"1427\":\"P25098\",\"1428\":\"P25205;P25205-2\",\"1429\":\"P25325;P25325-2\",\"1430\":\"P25391\",\"1431\":\"P25398\",\"1432\":\"P25440;P25440-2;P25440-3;P25440-4\",\"1433\":\"P25445-6;P25445\",\"1434\":\"P25490\",\"1435\":\"P25685\",\"1436\":\"P25705;P25705-2;P25705-3\",\"1437\":\"P25786;P25786-2\",\"1438\":\"P25787\",\"1439\":\"P25788-2;P25788\",\"1440\":\"P25789;P25789-2\",\"1441\":\"P25815\",\"1442\":\"P26006;P26006-1\",\"1443\":\"P26038\",\"1444\":\"P26045;P26045-3;P26045-2\",\"1445\":\"P26196\",\"1446\":\"P26358;P26358-3\",\"1447\":\"P26368-2;P26368\",\"1448\":\"P26373;P26373-2\",\"1449\":\"P26374\",\"1450\":\"P26440;P26440-2\",\"1451\":\"P26447\",\"1452\":\"P26572\",\"1453\":\"P26583\",\"1454\":\"P26599;P26599-2;P26599-3\",\"1455\":\"P26639;P26639-2\",\"1456\":\"P26640\",\"1457\":\"P26641;P26641-2\",\"1458\":\"P26885\",\"1459\":\"P27105\",\"1460\":\"P27144\",\"1461\":\"P27348\",\"1462\":\"P27361;P27361-2;P27361-3\",\"1463\":\"P27448-3;P27448-4;P27448;P27448-6;P27448-2;P27448-8;P27448-7\",\"1464\":\"P27449\",\"1465\":\"P27540-2;P27540-3;P27540-4;P27540\",\"1466\":\"P27635\",\"1467\":\"P27694\",\"1468\":\"P27695\",\"1469\":\"P27701-2;P27701\",\"1470\":\"P27707\",\"1471\":\"P27708\",\"1472\":\"P27797\",\"1473\":\"P27816;P27816-6;P27816-2\",\"1474\":\"P27816-4\",\"1475\":\"P27824-2;P27824;P27824-3\",\"1476\":\"P28065;P28065-2\",\"1477\":\"P28066\",\"1478\":\"P28070\",\"1479\":\"P28072\",\"1480\":\"P28074;P28074-3\",\"1481\":\"P28288;P28288-2\",\"1482\":\"P28289;P28289-2\",\"1483\":\"P28290;P28290-2;P28290-3\",\"1484\":\"P28300\",\"1485\":\"P28328\",\"1486\":\"P28331;P28331-2;P28331-4;P28331-5;P28331-3\",\"1487\":\"P28340\",\"1488\":\"P28347;P28347-2\",\"1489\":\"P28370\",\"1490\":\"P28482;P28482-2\",\"1491\":\"P28702;P28702-3\",\"1492\":\"P28715\",\"1493\":\"P28799;P28799-2;P28799-3\",\"1494\":\"P28838-2;P28838\",\"1495\":\"P29083\",\"1496\":\"P29084\",\"1497\":\"P29144\",\"1498\":\"P29218-3;P29218;P29218-2\",\"1499\":\"P29317\",\"1500\":\"P29350;P29350-3;P29350-4;P29350-2\",\"1501\":\"P29353;P29353-6;P29353-2;P29353-7;P29353-5\",\"1502\":\"P29372-4;P29372-2;P29372-5;P29372\",\"1503\":\"P29373\",\"1504\":\"P29374-3;P29374-2;P29374\",\"1505\":\"P29375-2;P29375\",\"1506\":\"P29401;P29401-2\",\"1507\":\"P29558\",\"1508\":\"P29590-4;P29590-2;P29590-5;P29590-9;P29590-3;P29590-8;P29590;P29590-14;P29590-10;P29590-12;P29590-13;P29590-11\",\"1509\":\"P29597\",\"1510\":\"P29692\",\"1511\":\"P29692-2\",\"1512\":\"P29692-3\",\"1513\":\"P29966\",\"1514\":\"P29992\",\"1515\":\"P30038;P30038-2;P30038-3\",\"1516\":\"P30040\",\"1517\":\"P30041\",\"1518\":\"P30043\",\"1519\":\"P30044-2;P30044;P30044-3;P30044-4\",\"1520\":\"P30046;P30046-2;A6NHG4\",\"1521\":\"P30047;P30047-2\",\"1522\":\"P30048-2;P30048\",\"1523\":\"P30049\",\"1524\":\"P30050;P30050-2\",\"1525\":\"P30084\",\"1526\":\"P30085-3;P30085;P30085-2\",\"1527\":\"P30086\",\"1528\":\"P30101\",\"1529\":\"P30153\",\"1530\":\"P30154;P30154-2;P30154-4;P30154-3;P30154-5\",\"1531\":\"P30260;P30260-2\",\"1532\":\"P30281;P30281-2;P30281-3\",\"1533\":\"P30291-2;P30291\",\"1534\":\"P30405;P30405-2\",\"1535\":\"P30408\",\"1536\":\"P30414\",\"1537\":\"P30419;P30419-2\",\"1538\":\"P30464;P30484;P18465;P30481;P30488;P30487;P30485\",\"1539\":\"P30508;P30510;Q29960-2;Q29960;Q07000;P30504;P30505;Q9TNN7;P30501;Q95604\",\"1540\":\"P30519\",\"1541\":\"P30520\",\"1542\":\"P30530-2;P30530\",\"1543\":\"P30533\",\"1544\":\"P30536\",\"1545\":\"P30566;P30566-2\",\"1546\":\"P30622-2;P30622-1;P30622\",\"1547\":\"P30626;P30626-2;P30626-3\",\"1548\":\"P30711;P30711-2\",\"1549\":\"P30740;P30740-2\",\"1550\":\"P30825\",\"1551\":\"P30837\",\"1552\":\"P30876\",\"1553\":\"P31040;P31040-2;P31040-3\",\"1554\":\"P31150\",\"1555\":\"P31153;P31153-2\",\"1556\":\"P31276\",\"1557\":\"P31321\",\"1558\":\"P31327-3;P31327;P31327-2\",\"1559\":\"P31350;P31350-2\",\"1560\":\"P31431;P31431-2\",\"1561\":\"P31483;P31483-3\",\"1562\":\"P31641\",\"1563\":\"P31689;P31689-2\",\"1564\":\"P31749;P31749-2\",\"1565\":\"P31930\",\"1566\":\"P31937\",\"1567\":\"P31939;P31939-2\",\"1568\":\"P31942-2;P31942;P31942-3;P31942-4\",\"1569\":\"P31943\",\"1570\":\"P31946-2;P31946\",\"1571\":\"P31947;P31947-2\",\"1572\":\"P31948;P31948-2;P31948-3\",\"1573\":\"P31949\",\"1574\":\"P32004-3;P32004-2;P32004\",\"1575\":\"P32119\",\"1576\":\"P32121;P32121-3;P32121-4;P32121-5;P32121-2\",\"1577\":\"P32189-1;P32189-4;P32189-2;P32189;Q14409\",\"1578\":\"P32320\",\"1579\":\"P32321;P32321-2\",\"1580\":\"P32322;P32322-2;P32322-3\",\"1581\":\"P32519-2;P32519\",\"1582\":\"P32754;P32754-2\",\"1583\":\"P32780;P32780-2\",\"1584\":\"P32856-3;P32856-2;P32856\",\"1585\":\"P32929;P32929-3;P32929-2\",\"1586\":\"P32969\",\"1587\":\"P32970;P32970-2\",\"1588\":\"P33176\",\"1589\":\"P33240-2;P33240\",\"1590\":\"P33316\",\"1591\":\"P33527;P33527-2;P33527-9;P33527-3;P33527-5;P33527-4;P33527-6;P33527-7;P33527-8\",\"1592\":\"P33552\",\"1593\":\"P33897\",\"1594\":\"P33908\",\"1595\":\"P33981-2;P33981\",\"1596\":\"P33991\",\"1597\":\"P33992\",\"1598\":\"P33993;P33993-3\",\"1599\":\"P34059\",\"1600\":\"P34741\",\"1601\":\"P34896-2;P34896;P34896-3;P34896-4\",\"1602\":\"P34897-3;P34897;P34897-2\",\"1603\":\"P34932\",\"1604\":\"P34947\",\"1605\":\"P35052;P35052-2\",\"1606\":\"P35221;P35221-2;P35221-3\",\"1607\":\"P35222\",\"1608\":\"P35226\",\"1609\":\"P35232\",\"1610\":\"P35237\",\"1611\":\"P35240-5;P35240-8;P35240-3;P35240;P35240-2;P35240-4;P35240-6\",\"1612\":\"P35241;P35241-5;P35241-4\",\"1613\":\"P35244\",\"1614\":\"P35249;P35249-2\",\"1615\":\"P35250;P35250-2\",\"1616\":\"P35251-2;P35251\",\"1617\":\"P35268\",\"1618\":\"P35269\",\"1619\":\"P35270\",\"1620\":\"P35555\",\"1621\":\"P35573;P35573-2;P35573-3\",\"1622\":\"P35579;P35579-2\",\"1623\":\"P35580;P35580-3;P35580-5;P35580-2;P35580-4\",\"1624\":\"P35606-2;P35606\",\"1625\":\"P35610;P35610-3;P35610-2\",\"1626\":\"P35611-2;P35611-6;P35611;P35611-3;P35611-4;P35611-5\",\"1627\":\"P35613-2;P35613;P35613-4;P35613-3\",\"1628\":\"P35625\",\"1629\":\"P35637-2;P35637\",\"1630\":\"P35658-4;P35658-3\",\"1631\":\"P35659;P35659-2\",\"1632\":\"P35670-2;P35670-4;P35670;P35670-3\",\"1633\":\"P35754\",\"1634\":\"P35790-2;P35790\",\"1635\":\"P35813-3;P35813;P35813-2\",\"1636\":\"P35869\",\"1637\":\"P35914;P35914-3;P35914-2\",\"1638\":\"P35998;P35998-2\",\"1639\":\"P36404;P36404-2\",\"1640\":\"P36405\",\"1641\":\"P36507\",\"1642\":\"P36542;P36542-2\",\"1643\":\"P36543;P36543-3;P36543-2\",\"1644\":\"P36551\",\"1645\":\"P36578\",\"1646\":\"P36639-4;P36639-3;P36639-2;P36639\",\"1647\":\"P36776;P36776-2;P36776-3\",\"1648\":\"P36871;P36871-2;P36871-3\",\"1649\":\"P36873-2;P36873\",\"1650\":\"P36894\",\"1651\":\"P36897;P36897-3\",\"1652\":\"P36915;P36915-2\",\"1653\":\"P36941-2;P36941\",\"1654\":\"P36952;P36952-2\",\"1655\":\"P36954\",\"1656\":\"P36956-3;P36956-2;P36956;P36956-4\",\"1657\":\"P36957;P36957-2\",\"1658\":\"P36969-2;P36969\",\"1659\":\"P37108\",\"1660\":\"P37173;P37173-2\",\"1661\":\"P37198\",\"1662\":\"P37235\",\"1663\":\"P37268;P37268-2;P37268-5;P37268-4\",\"1664\":\"P37275-3;P37275-4;P37275-5;P37275;P37275-2\",\"1665\":\"P37287;P37287-3;P37287-2\",\"1666\":\"P37802;P37802-2\",\"1667\":\"P37837\",\"1668\":\"P37840-2;P37840;P37840-3\",\"1669\":\"P38117;P38117-2\",\"1670\":\"P38159;P38159-2\",\"1671\":\"P38398-4;P38398;P38398-7;P38398-8\",\"1672\":\"P38432\",\"1673\":\"P38435;P38435-2\",\"1674\":\"P38571-2;P38571\",\"1675\":\"P38606;P38606-2\",\"1676\":\"P38646\",\"1677\":\"P38919\",\"1678\":\"P38935\",\"1679\":\"P39019\",\"1680\":\"P39023\",\"1681\":\"P39656;P39656-3;P39656-2\",\"1682\":\"P39687\",\"1683\":\"P39748;P39748-2\",\"1684\":\"P39880-3;P39880;P39880-2;P39880-4;P39880-5;P39880-6\",\"1685\":\"P39900\",\"1686\":\"P40121;P40121-2\",\"1687\":\"P40123;P40123-2\",\"1688\":\"P40189;P40189-3\",\"1689\":\"P40222\",\"1690\":\"P40227;P40227-2\",\"1691\":\"P40261\",\"1692\":\"P40424-2;P40424-3;P40424\",\"1693\":\"P40425\",\"1694\":\"P40429\",\"1695\":\"P40616-2;P40616\",\"1696\":\"P40692;P40692-3;P40692-2\",\"1697\":\"P40763;P40763-3\",\"1698\":\"P40818;P40818-2\",\"1699\":\"P40855;P40855-5\",\"1700\":\"P40925-3;P40925;P40925-2\",\"1701\":\"P40926;P40926-2\",\"1702\":\"P40937;P40937-2\",\"1703\":\"P40938;P40938-2\",\"1704\":\"P40939\",\"1705\":\"P41091;Q2VIR3;Q2VIR3-2\",\"1706\":\"P41134-2;P41134\",\"1707\":\"P41208;Q12798\",\"1708\":\"P41212\",\"1709\":\"P41214;P41214-2\",\"1710\":\"P41221;P41221-2\",\"1711\":\"P41223;P41223-2\",\"1712\":\"P41227;P41227-2\",\"1713\":\"P41229-2;P41229-5;P41229;P41229-4;P41229-3\",\"1714\":\"P41236;Q6NXS1\",\"1715\":\"P41240\",\"1716\":\"P41247;P41247-2\",\"1717\":\"P41250\",\"1718\":\"P41252\",\"1719\":\"P41273\",\"1720\":\"P41440;P41440-2;P41440-3\",\"1721\":\"P41567\",\"1722\":\"P41743\",\"1723\":\"P42025\",\"1724\":\"P42126;P42126-2\",\"1725\":\"P42166\",\"1726\":\"P42167;P42167-3\",\"1727\":\"P42224;P42224-2\",\"1728\":\"P42226;P42226-3;P42226-2\",\"1729\":\"P42285\",\"1730\":\"P42336\",\"1731\":\"P42338\",\"1732\":\"P42345\",\"1733\":\"P42356\",\"1734\":\"P42566\",\"1735\":\"P42568-2;P42568\",\"1736\":\"P42574\",\"1737\":\"P42575;P42575-2\",\"1738\":\"P42677\",\"1739\":\"P42679;P42679-3;P42679-2\",\"1740\":\"P42680\",\"1741\":\"P42684-6;P42684;P42684-7;P42684-5;P42684-2;P42684-3;P42684-4;P42684-10\",\"1742\":\"P42694\",\"1743\":\"P42695\",\"1744\":\"P42696;P42696-2\",\"1745\":\"P42702\",\"1746\":\"P42704\",\"1747\":\"P42765\",\"1748\":\"P42766\",\"1749\":\"P42771;P42771-2;P42771-4\",\"1750\":\"P42785;P42785-2\",\"1751\":\"P42858\",\"1752\":\"P42892-3;P42892-4;P42892;P42892-2\",\"1753\":\"P43003-2;P43003\",\"1754\":\"P43007;P43007-2\",\"1755\":\"P43034\",\"1756\":\"P43121;P43121-2\",\"1757\":\"P43155-3;P43155-2;P43155\",\"1758\":\"P43243\",\"1759\":\"P43246;P43246-2\",\"1760\":\"P43250-3;P43250;P43250-2\",\"1761\":\"P43251-3;P43251-4;P43251;P43251-2\",\"1762\":\"P43304;P43304-2\",\"1763\":\"P43307;P43307-2\",\"1764\":\"P43353;P43353-2\",\"1765\":\"P43360;P43356\",\"1766\":\"P43378\",\"1767\":\"P43487-2;P43487\",\"1768\":\"P43490\",\"1769\":\"P43686;P43686-2\",\"1770\":\"P43897;P43897-2\",\"1771\":\"P45877\",\"1772\":\"P45880;P45880-1\",\"1773\":\"P45954;P45954-2\",\"1774\":\"P45973\",\"1775\":\"P45974-2;P45974\",\"1776\":\"P45985;P45985-2\",\"1777\":\"P46013\",\"1778\":\"P46060\",\"1779\":\"P46063\",\"1780\":\"P46087-2;P46087-3\",\"1781\":\"P46100;P46100-4;P46100-3;P46100-5;P46100-2\",\"1782\":\"P46108;P46108-2\",\"1783\":\"P46109\",\"1784\":\"P46199\",\"1785\":\"P46379-2;P46379;P46379-3;P46379-5;P46379-4\",\"1786\":\"P46459;P46459-2\",\"1787\":\"P46531\",\"1788\":\"P46734;P46734-2\",\"1789\":\"P46736-2;P46736-3;P46736;P46736-4;P46736-5\",\"1790\":\"P46776\",\"1791\":\"P46777\",\"1792\":\"P46778\",\"1793\":\"P46779;P46779-2;P46779-3;P46779-4;P46779-5\",\"1794\":\"P46781\",\"1795\":\"P46782\",\"1796\":\"P46783\",\"1797\":\"P46926;P46926-2\",\"1798\":\"P46934-4;P46934-3;P46934-2;P46934\",\"1799\":\"P46937;P46937-9;P46937-6;P46937-7;P46937-8;P46937-3;P46937-4\",\"1800\":\"P46939;P46939-2\",\"1801\":\"P46940\",\"1802\":\"P46976-2;P46976;P46976-3\",\"1803\":\"P46977;P46977-2\",\"1804\":\"P47224\",\"1805\":\"P47712\",\"1806\":\"P47736;P47736-4;P47736-3;P47736-2\",\"1807\":\"P47755;P47755-2\",\"1808\":\"P47756-2;P47756\",\"1809\":\"P47813;O14602\",\"1810\":\"P47895\",\"1811\":\"P47897;P47897-2\",\"1812\":\"P47914\",\"1813\":\"P47974\",\"1814\":\"P47985;P0C7P4\",\"1815\":\"P48047\",\"1816\":\"P48059;P48059-4;P48059-2;P48059-3\",\"1817\":\"P48067-2;P48067-3;P48067\",\"1818\":\"P48147\",\"1819\":\"P48163;P48163-2\",\"1820\":\"P48200;P48200-2\",\"1821\":\"P48382;P48382-2\",\"1822\":\"P48426-2;P48426\",\"1823\":\"P48444;P48444-2\",\"1824\":\"P48449;P48449-3;P48449-2\",\"1825\":\"P48506\",\"1826\":\"P48507;P48507-2\",\"1827\":\"P48509\",\"1828\":\"P48553\",\"1829\":\"P48556\",\"1830\":\"P48634;P48634-3;P48634-2;P48634-4\",\"1831\":\"P48637;P48637-2\",\"1832\":\"P48643;P48643-2\",\"1833\":\"P48651;P48651-3;P48651-2\",\"1834\":\"P48681\",\"1835\":\"P48723\",\"1836\":\"P48729;P48729-2\",\"1837\":\"P48729-3\",\"1838\":\"P48730-2;P48730\",\"1839\":\"P48735;P48735-2\",\"1840\":\"P48739;P48739-2;P48739-3\",\"1841\":\"P48960-2;P48960-3;P48960\",\"1842\":\"P49005\",\"1843\":\"P49006\",\"1844\":\"P49023-2;P49023;P49023-3;P49023-4\",\"1845\":\"P49069\",\"1846\":\"P49116;P49116-2\",\"1847\":\"P49137;P49137-2\",\"1848\":\"P49189;P49189-3;P49189-2\",\"1849\":\"P49207\",\"1850\":\"P49247\",\"1851\":\"P49257\",\"1852\":\"P49281-2;P49281-5;P49281\",\"1853\":\"P49321;P49321-3;P49321-4;P49321-2\",\"1854\":\"P49327\",\"1855\":\"P49336-2;P49336\",\"1856\":\"P49354;P49354-2\",\"1857\":\"P49366;P49366-2;P49366-3\",\"1858\":\"P49368\",\"1859\":\"P49406\",\"1860\":\"P49407-2;P49407\",\"1861\":\"P49411\",\"1862\":\"P49419-2;P49419;P49419-4\",\"1863\":\"P49427\",\"1864\":\"P49447\",\"1865\":\"P49454\",\"1866\":\"P49458;P49458-2\",\"1867\":\"P49585\",\"1868\":\"P49588;P49588-2\",\"1869\":\"P49589-3;P49589\",\"1870\":\"P49590-2;P49590\",\"1871\":\"P49591\",\"1872\":\"P49593\",\"1873\":\"P49641;P49641-1;P49641-2\",\"1874\":\"P49642\",\"1875\":\"P49643\",\"1876\":\"P49674\",\"1877\":\"P49711;P49711-2\",\"1878\":\"P49720\",\"1879\":\"P49721\",\"1880\":\"P49736\",\"1881\":\"P49748-3;P49748;P49748-2\",\"1882\":\"P49750;P49750-1;P49750-3\",\"1883\":\"P49753;P49753-2\",\"1884\":\"P49754;P49754-2;P49754-3\",\"1885\":\"P49755\",\"1886\":\"P49756\",\"1887\":\"P49757-3;P49757;P49757-4;P49757-2;P49757-8;P49757-7;P49757-6;P49757-5\",\"1888\":\"P49759-3;P49759\",\"1889\":\"P49760-3;P49760\",\"1890\":\"P49761;P49761-1;P49761-3\",\"1891\":\"P49768-2;P49768;P49768-7;P49768-6;P49768-3;P49768-5\",\"1892\":\"P49770\",\"1893\":\"P49773\",\"1894\":\"P49790;P49790-3;P49790-2\",\"1895\":\"P49792\",\"1896\":\"P49810;P49810-3;P49810-2\",\"1897\":\"P49815-4;P49815;P49815-5;P49815-3;P49815-2;P49815-7;P49815-6\",\"1898\":\"P49821-2;P49821\",\"1899\":\"P49840\",\"1900\":\"P49841-2;P49841\",\"1901\":\"P49848-4;P49848;P49848-3;P49848-2\",\"1902\":\"P49902;P49902-2\",\"1903\":\"P49903;P49903-2;P49903-4;P49903-3\",\"1904\":\"P49914;P49914-2\",\"1905\":\"P49915;P49915-2\",\"1906\":\"P49916-3;P49916;P49916-4;P49916-2\",\"1907\":\"P49917\",\"1908\":\"P49959;P49959-3;P49959-2\",\"1909\":\"P50148\",\"1910\":\"P50213;P50213-2\",\"1911\":\"P50221;P50221-3;P50221-2\",\"1912\":\"P50238\",\"1913\":\"P50336\",\"1914\":\"P50395;P50395-2\",\"1915\":\"P50402\",\"1916\":\"P50416;P50416-2\",\"1917\":\"P50443\",\"1918\":\"P50454\",\"1919\":\"P50502;Q8IZP2\",\"1920\":\"P50542;P50542-2;P50542-4;P50542-3\",\"1921\":\"P50548-2;P50548\",\"1922\":\"P50552\",\"1923\":\"P50570;P50570-2;P50570-4;P50570-3\",\"1924\":\"P50579;P50579-3\",\"1925\":\"P50583\",\"1926\":\"P50613\",\"1927\":\"P50616\",\"1928\":\"P50748\",\"1929\":\"P50750;P50750-2\",\"1930\":\"P50851\",\"1931\":\"P50895\",\"1932\":\"P50897;P50897-2\",\"1933\":\"P50914\",\"1934\":\"P50990;P50990-2;P50990-3\",\"1935\":\"P50991;P50991-2\",\"1936\":\"P50995-2;P50995\",\"1937\":\"P51003;P51003-2\",\"1938\":\"P51114;P51114-3\",\"1939\":\"P51114-2\",\"1940\":\"P51116\",\"1941\":\"P51148;P51148-2\",\"1942\":\"P51149\",\"1943\":\"P51151\",\"1944\":\"P51153\",\"1945\":\"P51159;P51159-2\",\"1946\":\"P51397\",\"1947\":\"P51398;P51398-2;P51398-3\",\"1948\":\"P51452;P51452-2\",\"1949\":\"P51511\",\"1950\":\"P51531;P51531-2\",\"1951\":\"P51532-5;P51532-2;P51532-3;P51532-4;P51532\",\"1952\":\"P51553;P51553-2\",\"1953\":\"P51570;P51570-2\",\"1954\":\"P51571\",\"1955\":\"P51572;P51572-2\",\"1956\":\"P51580\",\"1957\":\"P51608-2;P51608\",\"1958\":\"P51610-4\",\"1959\":\"P51617-2;P51617-3;P51617;P51617-4\",\"1960\":\"P51636;P51636-2;P51636-3\",\"1961\":\"P51648-2;P51648\",\"1962\":\"P51649;P51649-2\",\"1963\":\"P51659;P51659-3;P51659-2\",\"1964\":\"P51665\",\"1965\":\"P51668;Q9Y2X8\",\"1966\":\"P51688\",\"1967\":\"P51692;P42229;P42229-2\",\"1968\":\"P51784\",\"1969\":\"P51790-4;P51790;P51790-5\",\"1970\":\"P51798;P51798-2\",\"1971\":\"P51808\",\"1972\":\"P51809;P51809-2;P51809-3\",\"1973\":\"P51812\",\"1974\":\"P51825-2;P51825-3;P51825\",\"1975\":\"P51858;P51858-2;P51858-3\",\"1976\":\"P51946\",\"1977\":\"P51948;P51948-2\",\"1978\":\"P51955-4;P51955;P51955-3;P51955-2\",\"1979\":\"P51965;P51965-2;P51965-3\",\"1980\":\"P51970\",\"1981\":\"P51991-2\",\"1982\":\"P52209-2;P52209\",\"1983\":\"P52272-2;P52272\",\"1984\":\"P52292\",\"1985\":\"P52294\",\"1986\":\"P52298;P52298-3;P52298-2\",\"1987\":\"P52306-6;P52306-2;P52306-3;P52306-4;P52306;P52306-5\",\"1988\":\"P52429;P52429-2\",\"1989\":\"P52434;P52434-3;P52434-4\",\"1990\":\"P52435;Q9H1A7;Q9GZM3\",\"1991\":\"P52564;P52564-2\",\"1992\":\"P52565;P52565-2\",\"1993\":\"P52569;P52569-3;P52569-2\",\"1994\":\"P52594-2;P52594-3;P52594;P52594-4\",\"1995\":\"P52597\",\"1996\":\"P52630-4;P52630\",\"1997\":\"P52701;P52701-3;P52701-4;P52701-2\",\"1998\":\"P52732\",\"1999\":\"P52735-3;P52735-2;P52735\",\"2000\":\"P52739-2;P52739\",\"2001\":\"P52746\",\"2002\":\"P52747-2;P52747;P52747-3\",\"2003\":\"P52756\",\"2004\":\"P52758\",\"2005\":\"P52788;P52788-2\",\"2006\":\"P52789\",\"2007\":\"P52815\",\"2008\":\"P52848\",\"2009\":\"P52888\",\"2010\":\"P52907\",\"2011\":\"P52943;P52943-2\",\"2012\":\"P52948-5;P52948;P52948-6;P52948-2\",\"2013\":\"P53004\",\"2014\":\"P53007\",\"2015\":\"P53041\",\"2016\":\"P53350\",\"2017\":\"P53365;P53365-3;P53365-2\",\"2018\":\"P53367;P53367-3\",\"2019\":\"P53384-2;P53384\",\"2020\":\"P53396\",\"2021\":\"P53582\",\"2022\":\"P53597\",\"2023\":\"P53602\",\"2024\":\"P53609-2;P53609\",\"2025\":\"P53611\",\"2026\":\"P53618\",\"2027\":\"P53621;P53621-2\",\"2028\":\"P53634\",\"2029\":\"P53675;P53675-2\",\"2030\":\"P53677\",\"2031\":\"P53680;P53680-2\",\"2032\":\"P53701\",\"2033\":\"P53794\",\"2034\":\"P53801\",\"2035\":\"P53804-3;P53804-2;P53804\",\"2036\":\"P53814-5;P53814;P53814-6;P53814-2\",\"2037\":\"P53816\",\"2038\":\"P53985\",\"2039\":\"P53990;P53990-4;P53990-3;P53990-5\",\"2040\":\"P53992\",\"2041\":\"P53999\",\"2042\":\"P54098\",\"2043\":\"P54105\",\"2044\":\"P54132\",\"2045\":\"P54136;P54136-2\",\"2046\":\"P54198;P54198-2\",\"2047\":\"P54259\",\"2048\":\"P54274-2;P54274\",\"2049\":\"P54277-3;P54277;P54277-4;P54277-2\",\"2050\":\"P54278;P54278-3\",\"2051\":\"P54577\",\"2052\":\"P54578;P54578-2;P54578-3\",\"2053\":\"P54619-3;P54619;P54619-2\",\"2054\":\"P54652\",\"2055\":\"P54709;P54709-2\",\"2056\":\"P54725-2;P54725-3;P54725\",\"2057\":\"P54727;P54727-2\",\"2058\":\"P54750-2;P54750-6;P54750;P54750-7;P54750-4;P54750-5;P54750-3;P54750-8;P54750-9\",\"2059\":\"P54756-3;P54756-2;P54756\",\"2060\":\"P54760\",\"2061\":\"P54802\",\"2062\":\"P54819-2;P54819;P54819-5;P54819-6;P54819-3;P54819-4\",\"2063\":\"P54826\",\"2064\":\"P54852\",\"2065\":\"P54886;P54886-2\",\"2066\":\"P54920\",\"2067\":\"P55010\",\"2068\":\"P55011;P55011-3\",\"2069\":\"P55017;P55017-3;P55017-2\",\"2070\":\"P55036;P55036-2\",\"2071\":\"P55039\",\"2072\":\"P55055;P55055-2;Q13133-3;Q13133\",\"2073\":\"P55060-3;P55060;P55060-4\",\"2074\":\"P55061;P55061-2\",\"2075\":\"P55072\",\"2076\":\"P55081\",\"2077\":\"P55084;P55084-2\",\"2078\":\"P55145\",\"2079\":\"P55197-1;P55197\",\"2080\":\"P55198\",\"2081\":\"P55199\",\"2082\":\"P55201-4;P55201-3;P55201;P55201-2\",\"2083\":\"P55209;P55209-2;P55209-3\",\"2084\":\"P55210;P55210-3;P55210-4\",\"2085\":\"P55263-3;P55263;P55263-2;P55263-4\",\"2086\":\"P55265;P55265-4;P55265-5\",\"2087\":\"P55268\",\"2088\":\"P55317;P55317-2\",\"2089\":\"P55327-2;P55327-4;P55327;P55327-7;P55327-5;P55327-6;P55327-3\",\"2090\":\"P55735;P55735-4;P55735-3;P55735-2\",\"2091\":\"P55769\",\"2092\":\"P55786;P55786-2\",\"2093\":\"P55789;P55789-2\",\"2094\":\"P55795\",\"2095\":\"P55809\",\"2096\":\"P55884;P55884-2\",\"2097\":\"P55957-2;P55957;P55957-4\",\"2098\":\"P56134-3;P56134\",\"2099\":\"P56181\",\"2100\":\"P56181-2\",\"2101\":\"P56182\",\"2102\":\"P56192;P56192-2\",\"2103\":\"P56199\",\"2104\":\"P56211;P56211-2\",\"2105\":\"P56270-2;P56270-3;P56270\",\"2106\":\"P56277\",\"2107\":\"P56282-2;P56282-3;P56282\",\"2108\":\"P56377;P56377-2\",\"2109\":\"P56385\",\"2110\":\"P56524;P56524-2\",\"2111\":\"P56537;P56537-2\",\"2112\":\"P56545;P56545-3;P56545-2\",\"2113\":\"P56556\",\"2114\":\"P56589\",\"2115\":\"P56937-3;P56937;P56937-2\",\"2116\":\"P56945;P56945-3;P56945-5;P56945-7;P56945-2;P56945-6;P56945-4\",\"2117\":\"P56962\",\"2118\":\"P57057\",\"2119\":\"P57060\",\"2120\":\"P57076\",\"2121\":\"P57081;P57081-3\",\"2122\":\"P57088\",\"2123\":\"P57105\",\"2124\":\"P57678\",\"2125\":\"P57737-3\",\"2126\":\"P57740;P57740-2;P57740-3\",\"2127\":\"P57772;P57772-2\",\"2128\":\"P57775\",\"2129\":\"P58107\",\"2130\":\"P58317\",\"2131\":\"P58511\",\"2132\":\"P58546\",\"2133\":\"P58557;P58557-3;P58557-2\",\"2134\":\"P59998-3;P59998;P59998-4\",\"2135\":\"P60033\",\"2136\":\"P60059\",\"2137\":\"P60174;P60174-1;P60174-4\",\"2138\":\"P60228\",\"2139\":\"P60468\",\"2140\":\"P60484-2;P60484\",\"2141\":\"P60510\",\"2142\":\"P60520\",\"2143\":\"P60602;P60602-2\",\"2144\":\"P60604-2;P60604\",\"2145\":\"P60660-2\",\"2146\":\"P60709\",\"2147\":\"P60842;P60842-2\",\"2148\":\"P60866;P60866-2\",\"2149\":\"P60880-2;P60880\",\"2150\":\"P60891;P60891-2\",\"2151\":\"P60900;P60900-2\",\"2152\":\"P60903\",\"2153\":\"P60953;P60953-1\",\"2154\":\"P60981;P60981-2\",\"2155\":\"P60983\",\"2156\":\"P61006;P61006-2\",\"2157\":\"P61009\",\"2158\":\"P61011;P61011-2\",\"2159\":\"P61019;P61019-2\",\"2160\":\"P61020;P61020-2\",\"2161\":\"P61024\",\"2162\":\"P61026\",\"2163\":\"P61073;P61073-2\",\"2164\":\"P62837-2;P61077;P61077-2;P61077-3\",\"2165\":\"P61081\",\"2166\":\"P61086;P61086-2;P61086-3\",\"2167\":\"P61088;Q5JXB2\",\"2168\":\"P61106\",\"2169\":\"P61158\",\"2170\":\"P61160;P61160-2\",\"2171\":\"P61163\",\"2172\":\"P61165\",\"2173\":\"P61201;P61201-2\",\"2174\":\"P61221\",\"2175\":\"P61224;P61224-3;P61224-2;A6NIZ1;P61224-4\",\"2176\":\"P61225\",\"2177\":\"P61244-2;P61244;P61244-3;P61244-4\",\"2178\":\"P61247\",\"2179\":\"P61254\",\"2180\":\"P61289;P61289-3;P61289-2\",\"2181\":\"P61313\",\"2182\":\"P61326\",\"2183\":\"P61353\",\"2184\":\"P61421\",\"2185\":\"P61457\",\"2186\":\"P61513\",\"2187\":\"P61586\",\"2188\":\"P61587\",\"2189\":\"P61599\",\"2190\":\"P61604\",\"2191\":\"P61619\",\"2192\":\"P61758;P61758-2\",\"2193\":\"P61764;P61764-2\",\"2194\":\"P61769\",\"2195\":\"P61803\",\"2196\":\"P61916;P61916-2\",\"2197\":\"P61923;P61923-5;P61923-4;P61923-3\",\"2198\":\"P61956-2;P61956;Q6EEV6\",\"2199\":\"P61960\",\"2200\":\"P61962\",\"2201\":\"P61964\",\"2202\":\"P61966;P61966-2\",\"2203\":\"P61968\",\"2204\":\"P61970\",\"2205\":\"P61978-3\",\"2206\":\"P61981\",\"2207\":\"P62068-2;P62068-4;P62068-3;P62068;O75317\",\"2208\":\"P62070;P62070-4;P62070-3;P62070-2\",\"2209\":\"P62072\",\"2210\":\"P62081\",\"2211\":\"P62136;P62136-2;P62136-3\",\"2212\":\"P62140\",\"2213\":\"P62166\",\"2214\":\"P62191;P62191-2\",\"2215\":\"P62195-2;P62195\",\"2216\":\"P62241\",\"2217\":\"P62244\",\"2218\":\"P62249\",\"2219\":\"P62256-2;P62256\",\"2220\":\"P62258;P62258-2\",\"2221\":\"P62263\",\"2222\":\"P62266\",\"2223\":\"P62269\",\"2224\":\"P62273;P62273-2\",\"2225\":\"P62277\",\"2226\":\"P62280\",\"2227\":\"P62304\",\"2228\":\"P62306\",\"2229\":\"P62310\",\"2230\":\"P62312\",\"2231\":\"P62314\",\"2232\":\"P62316;P62316-2\",\"2233\":\"P62318-2;P62318\",\"2234\":\"P62330\",\"2235\":\"P62333\",\"2236\":\"P62341\",\"2237\":\"P62424\",\"2238\":\"P62487\",\"2239\":\"P62495;P62495-2\",\"2240\":\"P62633-2;P62633;P62633-7;P62633-3;P62633-5;P62633-6\",\"2241\":\"P62633-8;P62633-4\",\"2242\":\"P62701\",\"2243\":\"P62714\",\"2244\":\"P62745\",\"2245\":\"P62750\",\"2246\":\"P62753\",\"2247\":\"P62805\",\"2248\":\"P62807;P57053;O60814\",\"2249\":\"P62820;P62820-2;P62820-3\",\"2250\":\"P62826\",\"2251\":\"P62829\",\"2252\":\"P62834\",\"2253\":\"P62841\",\"2254\":\"P62847-4;P62847-2;P62847-3;P62847\",\"2255\":\"P62851\",\"2256\":\"P62854;Q5JNZ5\",\"2257\":\"P62857\",\"2258\":\"P62861\",\"2259\":\"P62873;P62873-2\",\"2260\":\"P62875\",\"2261\":\"P62877\",\"2262\":\"P62879;P62879-2\",\"2263\":\"P62888\",\"2264\":\"P62899;P62899-3;P62899-2\",\"2265\":\"P62906\",\"2266\":\"P62910\",\"2267\":\"P62913;P62913-2\",\"2268\":\"P62917\",\"2269\":\"P62937;P62937-2\",\"2270\":\"P62942\",\"2271\":\"P62979\",\"2272\":\"P62993;P62993-2\",\"2273\":\"P62995;P62995-3\",\"2274\":\"P63000;P63000-2\",\"2275\":\"P63010;P63010-2\",\"2276\":\"P63027\",\"2277\":\"P63092;P63092-4;Q5JWF2\",\"2278\":\"P63092-2;Q5JWF2-2\",\"2279\":\"P63092-3\",\"2280\":\"P63096;P63096-2\",\"2281\":\"P63098\",\"2282\":\"P63104;P63104-2\",\"2283\":\"P63146\",\"2284\":\"P63151;P63151-2\",\"2285\":\"P63165\",\"2286\":\"P63167\",\"2287\":\"P63172\",\"2288\":\"P63173\",\"2289\":\"P63208;P63208-2\",\"2290\":\"P63218\",\"2291\":\"P63220\",\"2292\":\"P63241;P63241-2;Q6IS14\",\"2293\":\"P63244\",\"2294\":\"P63261\",\"2295\":\"P63272\",\"2296\":\"P63279\",\"2297\":\"P63313\",\"2298\":\"P67809\",\"2299\":\"P67812-4;P67812;P67812-3;P67812-2\",\"2300\":\"P67870\",\"2301\":\"P67936\",\"2302\":\"P68036;P68036-3;P68036-2;A0A1B0GUS4\",\"2303\":\"P68104;Q5VTE0;P68104-2\",\"2304\":\"P68363;P68363-2\",\"2305\":\"P68366-2;P68366\",\"2306\":\"P68371\",\"2307\":\"P68400;Q8NEV1;P68400-2\",\"2308\":\"P68402;P68402-3;P68402-2;P68402-4\",\"2309\":\"P68431;Q16695\",\"2310\":\"P78310;P78310-7;P78310-2;P78310-6\",\"2311\":\"P78312-2;P78312-5;P78312-6;P78312;P78312-4;P78312-3\",\"2312\":\"P78316;P78316-2\",\"2313\":\"P78318\",\"2314\":\"P78330\",\"2315\":\"P78332;P78332-3\",\"2316\":\"P78333\",\"2317\":\"P78337\",\"2318\":\"P78344;P78344-2\",\"2319\":\"P78345\",\"2320\":\"P78346;P78346-2\",\"2321\":\"P78347-4;P78347;P78347-2;P78347-3\",\"2322\":\"P78356;P78356-2\",\"2323\":\"P78362;P78362-2\",\"2324\":\"P78371;P78371-2\",\"2325\":\"P78380;P78380-2;P78380-3\",\"2326\":\"P78406\",\"2327\":\"P78417;P78417-2\",\"2328\":\"P78504-2;P78504\",\"2329\":\"P78524;P78524-2;P78524-3\",\"2330\":\"P78527;P78527-2\",\"2331\":\"P78536;P78536-2\",\"2332\":\"P78537-2;P78537\",\"2333\":\"P78549-3;P78549-2;P78549\",\"2334\":\"P78552;P78552-2\",\"2335\":\"P78563;P78563-5;P78563-2;P78563-3;P78563-4;P78563-6\",\"2336\":\"P79522-2;P79522\",\"2337\":\"P80217;P80217-2\",\"2338\":\"P80303-2;P80303\",\"2339\":\"P80723;P80723-2\",\"2340\":\"P82094;P82094-2\",\"2341\":\"P82650\",\"2342\":\"P82663;P82663-2;P82663-3\",\"2343\":\"P82664\",\"2344\":\"P82673\",\"2345\":\"P82675\",\"2346\":\"P82909\",\"2347\":\"P82912;P82912-2\",\"2348\":\"P82914\",\"2349\":\"P82921\",\"2350\":\"P82930\",\"2351\":\"P82932\",\"2352\":\"P82933\",\"2353\":\"P82979\",\"2354\":\"P83111;P83111-2\",\"2355\":\"P83369\",\"2356\":\"P83436\",\"2357\":\"P83731\",\"2358\":\"P83876\",\"2359\":\"P83881\",\"2360\":\"P83916\",\"2361\":\"P84022;P84022-2;P84022-3\",\"2362\":\"P84077\",\"2363\":\"P84085\",\"2364\":\"P84090\",\"2365\":\"P84095\",\"2366\":\"P84098\",\"2367\":\"P84101-4;P84101\",\"2368\":\"P84103-2;P84103\",\"2369\":\"P84157\",\"2370\":\"P84243\",\"2371\":\"P85037;P85037-2\",\"2372\":\"P86791;P86790\",\"2373\":\"P98082;P98082-3;P98082-2\",\"2374\":\"P98095;P98095-2\",\"2375\":\"P98155-2;P98155\",\"2376\":\"P98160\",\"2377\":\"P98172\",\"2378\":\"P98173-3;P98173-2;P98173\",\"2379\":\"P98174\",\"2380\":\"P98175-5;P98175-2;P98175;P98175-4;P98175-3\",\"2381\":\"P98179\",\"2382\":\"P98194;P98194-2\",\"2383\":\"P98196\",\"2384\":\"P99999\",\"2385\":\"Q00059;Q00059-2\",\"2386\":\"Q00169\",\"2387\":\"Q00325-2;Q00325\",\"2388\":\"Q00341;Q00341-2\",\"2389\":\"Q00403\",\"2390\":\"Q00534\",\"2391\":\"Q00535;Q00535-2\",\"2392\":\"Q00536;Q00536-3;Q00536-2\",\"2393\":\"Q00537-2;Q00537\",\"2394\":\"Q00577\",\"2395\":\"Q00587-2;Q00587\",\"2396\":\"Q00610-2;Q00610\",\"2397\":\"Q00613-2;Q00613\",\"2398\":\"Q00653;Q00653-4;Q00653-3\",\"2399\":\"Q00688\",\"2400\":\"Q00765\",\"2401\":\"Q00796\",\"2402\":\"Q00839\",\"2403\":\"Q01082\",\"2404\":\"Q01082-3\",\"2405\":\"Q01085\",\"2406\":\"Q01085-2\",\"2407\":\"Q01105-2;Q01105-3;Q01105-4;P0DME0\",\"2408\":\"Q01130;Q01130-2\",\"2409\":\"Q01151\",\"2410\":\"Q01167;Q01167-2\",\"2411\":\"Q01196;Q01196-9;Q01196-10;Q01196-2;Q01196-8;Q01196-3;Q01196-4;Q01196-11;Q01196-6;Q01196-5;Q01196-7\",\"2412\":\"Q01433-2;Q01433;Q01433-5;Q01433-3;Q01433-4\",\"2413\":\"Q01459\",\"2414\":\"Q01518\",\"2415\":\"Q01581\",\"2416\":\"Q01628\",\"2417\":\"Q01629\",\"2418\":\"Q01650\",\"2419\":\"Q01658\",\"2420\":\"Q01664\",\"2421\":\"Q01780;Q01780-2\",\"2422\":\"Q01804;Q01804-5;Q01804-3\",\"2423\":\"Q01813;Q01813-2\",\"2424\":\"Q01831;Q01831-2\",\"2425\":\"Q01844-6;Q01844-3;Q01844;Q01844-5;Q01844-2\",\"2426\":\"Q01968;Q01968-2\",\"2427\":\"Q01970;Q01970-2\",\"2428\":\"Q01973\",\"2429\":\"Q01974\",\"2430\":\"Q02040;Q02040-2;Q02040-3\",\"2431\":\"Q02086-2;Q02086\",\"2432\":\"Q02127\",\"2433\":\"Q02218;Q02218-2\",\"2434\":\"Q02224;Q02224-3\",\"2435\":\"Q02241\",\"2436\":\"Q02252-2;Q02252\",\"2437\":\"Q02447-3;Q02447-4;Q02447-5;Q02447-6;Q02447-2;Q02447\",\"2438\":\"Q02487;Q02487-2\",\"2439\":\"Q02535\",\"2440\":\"Q02543\",\"2441\":\"Q02750;Q02750-2\",\"2442\":\"Q02790\",\"2443\":\"Q02809;Q02809-2\",\"2444\":\"Q02818\",\"2445\":\"Q02878\",\"2446\":\"Q02880-2;Q02880\",\"2447\":\"Q02978;Q02978-2\",\"2448\":\"Q03001;Q03001-14\",\"2449\":\"Q03001-11\",\"2450\":\"Q03111\",\"2451\":\"Q03113;Q03113-3;Q03113-2\",\"2452\":\"Q03135\",\"2453\":\"Q03154;Q03154-2;Q03154-3;Q03154-4\",\"2454\":\"Q03164-2;Q03164;Q03164-3\",\"2455\":\"Q03167-2;Q03167\",\"2456\":\"Q03169\",\"2457\":\"Q03188;Q03188-2\",\"2458\":\"Q03252\",\"2459\":\"Q03393\",\"2460\":\"Q03405;Q03405-3\",\"2461\":\"Q03426\",\"2462\":\"Q03468\",\"2463\":\"Q03518\",\"2464\":\"Q03519;Q03519-2\",\"2465\":\"Q03701\",\"2466\":\"Q04206-2;Q04206-3;Q04206;Q04206-4\",\"2467\":\"Q04323;Q04323-2\",\"2468\":\"Q04446\",\"2469\":\"Q04637-3\",\"2470\":\"Q04637-8;Q04637-7\",\"2471\":\"Q04656-5;Q04656;Q04656-2;Q04656-3\",\"2472\":\"Q04721\",\"2473\":\"Q04726-7;Q04726-3;Q04726-5;Q04726-2;Q04726-6;Q04726-4;Q04726\",\"2474\":\"Q04760;Q04760-2\",\"2475\":\"Q04837\",\"2476\":\"Q04864-2;Q04864\",\"2477\":\"Q04912-7;Q04912-2;Q04912;Q04912-5\",\"2478\":\"Q04917\",\"2479\":\"Q05048\",\"2480\":\"Q05086-2;Q05086-3;Q05086\",\"2481\":\"Q05209;Q05209-2;Q05209-3\",\"2482\":\"Q05397-7;Q05397;Q05397-5;Q05397-2\",\"2483\":\"Q05519-2;Q05519\",\"2484\":\"Q05639\",\"2485\":\"Q05655;Q05655-2\",\"2486\":\"Q05682-3\",\"2487\":\"Q05932-3;Q05932-2;Q05932-4;Q05932\",\"2488\":\"Q05BQ5;Q05BQ5-3\",\"2489\":\"Q05D32;Q05D32-2\",\"2490\":\"Q06124\",\"2491\":\"Q06136;Q06136-2\",\"2492\":\"Q06203\",\"2493\":\"Q06210-2;Q06210\",\"2494\":\"Q06265;Q06265-2;Q06265-3;Q06265-4\",\"2495\":\"Q06323;Q06323-3;Q06323-2\",\"2496\":\"Q06330;Q06330-5;Q06330-4;Q06330-6;Q06330-7;Q06330-3;Q06330-2\",\"2497\":\"Q06418\",\"2498\":\"Q06481;Q06481-2\",\"2499\":\"Q06546\",\"2500\":\"Q06547-4;Q06547-3\",\"2501\":\"Q06587;Q06587-2\",\"2502\":\"Q06609-3;Q06609;Q06609-4;Q06609-2\",\"2503\":\"Q06787-6;Q06787-4;Q06787-7\",\"2504\":\"Q06787-9;Q06787-8;Q06787-11\",\"2505\":\"Q06830\",\"2506\":\"Q07020;Q07020-2\",\"2507\":\"Q07021\",\"2508\":\"Q07065\",\"2509\":\"Q07157-2;Q07157\",\"2510\":\"Q07617\",\"2511\":\"Q07666;Q07666-2;Q07666-3\",\"2512\":\"Q07812-5;Q07812-8;Q07812;Q07812-2;Q07812-7\",\"2513\":\"Q07817;Q07817-3;Q07817-2\",\"2514\":\"Q07864\",\"2515\":\"Q07866-6;Q07866-7;Q07866-4;Q07866-8;Q07866-2;Q07866-3;Q07866;Q07866-5;Q07866-10;Q07866-9\",\"2516\":\"Q07889\",\"2517\":\"Q07954\",\"2518\":\"Q07955;Q07955-3;Q07955-2\",\"2519\":\"Q07960\",\"2520\":\"Q08117;Q08117-2\",\"2521\":\"Q08170\",\"2522\":\"Q08209-2;Q08209;Q08209-3;Q08209-5;Q08209-4\",\"2523\":\"Q08211\",\"2524\":\"Q08257;Q08257-3;Q08257-2\",\"2525\":\"Q08334\",\"2526\":\"Q08345;Q08345-5;Q08345-2;Q08345-6\",\"2527\":\"Q08357\",\"2528\":\"Q08378;Q08378-2;Q08378-4\",\"2529\":\"Q08379;Q08379-2\",\"2530\":\"Q08380\",\"2531\":\"Q08499-10;Q08499-3;Q08499;Q08499-2;Q08499-11;Q08499-6;Q08499-9;Q08499-4;Q08499-5;Q08499-8\",\"2532\":\"Q08623;Q08623-3;Q08623-4\",\"2533\":\"Q08722;Q08722-3;Q08722-4;Q08722-2\",\"2534\":\"Q08752\",\"2535\":\"Q08945\",\"2536\":\"Q08AD1-2;Q08AD1-3;Q08AD1\",\"2537\":\"Q08AF3;Q08AF3-2\",\"2538\":\"Q08AG7\",\"2539\":\"Q08AM6\",\"2540\":\"Q08AN1\",\"2541\":\"Q08J23;Q08J23-3\",\"2542\":\"Q09028;Q09028-3;Q09028-4\",\"2543\":\"Q09161\",\"2544\":\"Q09328\",\"2545\":\"Q09472\",\"2546\":\"Q09666\",\"2547\":\"Q0JRZ9;Q0JRZ9-3;Q0JRZ9-2\",\"2548\":\"Q0P651-4;Q0P651-3;Q0P651-2;Q0P651\",\"2549\":\"Q0P6H9\",\"2550\":\"Q0PNE2-2;Q0PNE2\",\"2551\":\"Q0VDF9\",\"2552\":\"Q0VG06;Q0VG06-3\",\"2553\":\"Q0VGL1\",\"2554\":\"Q0ZGT2-4;Q0ZGT2;Q0ZGT2-3\",\"2555\":\"Q10469\",\"2556\":\"Q10471\",\"2557\":\"Q10472\",\"2558\":\"Q10567-3;Q10567-4\",\"2559\":\"Q10570\",\"2560\":\"Q10589;Q10589-2\",\"2561\":\"Q10713;Q10713-2\",\"2562\":\"Q11206-7;Q11206-3;Q11206-6;Q11206-5;Q11206-2;Q11206;Q11206-4\",\"2563\":\"Q12756;Q12756-3;Q12756-2\",\"2564\":\"Q12768\",\"2565\":\"Q12769\",\"2566\":\"Q12770;Q12770-3\",\"2567\":\"Q12772\",\"2568\":\"Q12774\",\"2569\":\"Q12788\",\"2570\":\"Q12789;Q12789-3\",\"2571\":\"Q12792;Q12792-3;Q12792-4\",\"2572\":\"Q12797;Q12797-10\",\"2573\":\"Q12800;Q12800-3;Q12800-4;Q12800-2\",\"2574\":\"Q12802-4;Q12802;Q12802-2\",\"2575\":\"Q12805-2;Q12805-4;Q12805-3;Q12805;Q12805-5\",\"2576\":\"Q12815\",\"2577\":\"Q12824\",\"2578\":\"Q12830-4;Q12830;Q12830-2\",\"2579\":\"Q12834\",\"2580\":\"Q12846;Q12846-2\",\"2581\":\"Q12849;Q12849-5\",\"2582\":\"Q12857-2;Q12857-3;Q12857;Q12857-4\",\"2583\":\"Q12872;Q12872-2\",\"2584\":\"Q12873-3;Q12873;Q12873-2\",\"2585\":\"Q12874\",\"2586\":\"Q12888;Q12888-2;Q12888-3\",\"2587\":\"Q12893\",\"2588\":\"Q12894;Q12894-2\",\"2589\":\"Q12899\",\"2590\":\"Q12904;Q12904-2\",\"2591\":\"Q12905\",\"2592\":\"Q12906;Q12906-5;Q12906-2;Q12906-3\",\"2593\":\"Q12906-7;Q12906-4;Q12906-6\",\"2594\":\"Q12907\",\"2595\":\"Q12913\",\"2596\":\"Q12926-2;Q12926;P26378-4;P26378-2;P26378-5;P26378;P26378-3\",\"2597\":\"Q12929;Q12929-2\",\"2598\":\"Q12931;Q12931-2\",\"2599\":\"Q12933-3;Q12933;Q12933-4;Q12933-2\",\"2600\":\"Q12947\",\"2601\":\"Q12948\",\"2602\":\"Q12959-4;Q12959-2\",\"2603\":\"Q12962\",\"2604\":\"Q12965\",\"2605\":\"Q12968-5;Q12968-6;Q12968-4;Q12968-3;Q12968-2;Q12968\",\"2606\":\"Q12972\",\"2607\":\"Q12974;Q12974-2;Q12974-3;Q12974-4\",\"2608\":\"Q12979-4;Q12979-2;Q12979\",\"2609\":\"Q12980\",\"2610\":\"Q12981;Q12981-1;Q12981-2;Q12981-3\",\"2611\":\"Q12982-2;Q12982\",\"2612\":\"Q12986;Q12986-2;Q12986-3\",\"2613\":\"Q12996\",\"2614\":\"Q13011\",\"2615\":\"Q13017-2;Q13017\",\"2616\":\"Q13033-2;Q13033\",\"2617\":\"Q13042-3;Q13042-2;Q13042;Q13042-4\",\"2618\":\"Q13043;Q13043-2\",\"2619\":\"Q13045;Q13045-3\",\"2620\":\"Q13045-2\",\"2621\":\"Q13049\",\"2622\":\"Q13057;Q13057-2\",\"2623\":\"Q13084\",\"2624\":\"Q13085;Q13085-4;Q13085-3;Q13085-2\",\"2625\":\"Q13098-7;Q13098-5;Q13098;Q13098-6\",\"2626\":\"Q13107;Q13107-2\",\"2627\":\"Q13111;Q13111-3;Q13111-2\",\"2628\":\"Q13112\",\"2629\":\"Q13118-2;Q13118\",\"2630\":\"Q13123\",\"2631\":\"Q13126;Q13126-4;Q13126-3;Q13126-2;Q13126-7;Q13126-6;Q13126-5\",\"2632\":\"Q13127-4;Q13127\",\"2633\":\"Q13129\",\"2634\":\"Q13131;Q13131-2\",\"2635\":\"Q13136;Q13136-2\",\"2636\":\"Q13137-4;Q13137;Q13137-3;Q13137-5;Q13137-2\",\"2637\":\"Q13144\",\"2638\":\"Q13148\",\"2639\":\"Q13151\",\"2640\":\"Q13155\",\"2641\":\"Q13162\",\"2642\":\"Q13164;Q13164-2;Q13164-3\",\"2643\":\"Q13177\",\"2644\":\"Q13185\",\"2645\":\"Q13188-2\",\"2646\":\"Q13190;Q13190-2;Q13190-4;Q13190-3\",\"2647\":\"Q13200;Q13200-3;Q13200-2\",\"2648\":\"Q13206\",\"2649\":\"Q13214-2;Q13214\",\"2650\":\"Q13217\",\"2651\":\"Q13219\",\"2652\":\"Q13227-2;Q13227\",\"2653\":\"Q13228;Q13228-4;Q13228-2;Q13228-3\",\"2654\":\"Q13232\",\"2655\":\"Q13242\",\"2656\":\"Q13243;Q13243-3\",\"2657\":\"Q13247;Q13247-3\",\"2658\":\"Q13257\",\"2659\":\"Q13263;Q13263-2\",\"2660\":\"Q13275-2;Q13275\",\"2661\":\"Q13277-2;Q13277-3;Q13277\",\"2662\":\"Q13283\",\"2663\":\"Q13286-4;Q13286-2;Q13286-3;Q13286;Q13286-5;Q13286-7;Q13286-6\",\"2664\":\"Q13287\",\"2665\":\"Q13303-4;Q13303-2;Q13303;Q13303-5;Q13303-3\",\"2666\":\"Q13309;Q13309-2\",\"2667\":\"Q13310-3;Q13310-2;Q13310\",\"2668\":\"Q13315\",\"2669\":\"Q13322;Q13322-3;Q13322-2;Q13322-4\",\"2670\":\"Q13330;Q13330-2\",\"2671\":\"Q13330-3\",\"2672\":\"Q13332-6;Q13332-3;Q13332-2;Q13332-4;Q13332;Q13332-7;Q13332-5\",\"2673\":\"Q13347\",\"2674\":\"Q13356;Q13356-2\",\"2675\":\"Q13362-3;Q13362;Q13362-2;Q13362-5\",\"2676\":\"Q13363-2;Q13363\",\"2677\":\"Q13370-2;Q13370\",\"2678\":\"Q13371-2;Q13371\",\"2679\":\"Q13393;Q13393-4\",\"2680\":\"Q13395\",\"2681\":\"Q13404-1;Q13404-7;Q13404-2;Q13404-6\",\"2682\":\"Q13405\",\"2683\":\"Q13409-3;Q13409-7;Q13409-2;Q13409;Q13409-6;Q13409-5\",\"2684\":\"Q13415\",\"2685\":\"Q13416\",\"2686\":\"Q13418;Q13418-2;Q13418-3\",\"2687\":\"Q13421-4;Q13421-3;Q13421-2;Q13421\",\"2688\":\"Q13423\",\"2689\":\"Q13424;Q13424-2\",\"2690\":\"Q13425\",\"2691\":\"Q13426;Q13426-3;Q13426-2\",\"2692\":\"Q13427;Q13427-2\",\"2693\":\"Q13428-3;Q13428;Q13428-4;Q13428-8;Q13428-2;Q13428-5\",\"2694\":\"Q13433;Q13433-2\",\"2695\":\"Q13435\",\"2696\":\"Q13438;Q13438-4;Q13438-6;Q13438-5;Q13438-2;Q13438-7;Q13438-3;Q13438-8\",\"2697\":\"Q13439-5;Q13439-3;Q13439-4;Q13439\",\"2698\":\"Q13442\",\"2699\":\"Q13443;Q13443-2\",\"2700\":\"Q13444-2;Q13444-12;Q13444-5;Q13444-4;Q13444-3;Q13444;Q13444-8;Q13444-7;Q13444-6;Q13444-10;Q13444-9;Q13444-11;Q13444-13\",\"2701\":\"Q13445\",\"2702\":\"Q13451;Q13451-2\",\"2703\":\"Q13459-2;Q13459\",\"2704\":\"Q13464\",\"2705\":\"Q13470-2;Q13470\",\"2706\":\"Q13472;Q13472-2;Q13472-3\",\"2707\":\"Q13485\",\"2708\":\"Q13488;Q13488-2\",\"2709\":\"Q13490-2;Q13490\",\"2710\":\"Q13492-2;Q13492-5;Q13492;Q13492-3;Q13492-4\",\"2711\":\"Q13496;Q13496-2\",\"2712\":\"Q13501;Q13501-2\",\"2713\":\"Q13503\",\"2714\":\"Q13505-3;Q13505;Q13505-2\",\"2715\":\"Q13509;Q13509-2\",\"2716\":\"Q13510-2;Q13510;Q13510-3\",\"2717\":\"Q13523\",\"2718\":\"Q13526\",\"2719\":\"Q13530-2;Q13530\",\"2720\":\"Q13535;Q13535-3;Q13535-2\",\"2721\":\"Q13541\",\"2722\":\"Q13546;Q13546-2\",\"2723\":\"Q13547\",\"2724\":\"Q13555-6;Q13555\",\"2725\":\"Q13555-8;Q13555-2\",\"2726\":\"Q13557-6;Q13557-10;Q13557;Q13557-11;Q13557-8;Q13557-12;Q13557-3;Q13557-4;Q13557-9;Q13557-5\",\"2727\":\"Q13561;Q13561-3;Q13561-2\",\"2728\":\"Q13563-5;Q13563-3;Q13563;Q13563-4;Q13563-2\",\"2729\":\"Q13564-2;Q13564;Q13564-4;Q13564-3\",\"2730\":\"Q13569\",\"2731\":\"Q13572\",\"2732\":\"Q13573\",\"2733\":\"Q13586;Q13586-2\",\"2734\":\"Q13595;Q13595-4;Q13595-3;Q13595-2\",\"2735\":\"Q13596;Q13596-2;Q13596-3\",\"2736\":\"Q13601;Q13601-2\",\"2737\":\"Q13608;Q13608-3;Q13608-2\",\"2738\":\"Q13610\",\"2739\":\"Q13613;Q13613-2\",\"2740\":\"Q13614\",\"2741\":\"Q13616\",\"2742\":\"Q13617;Q13617-2\",\"2743\":\"Q13618;Q13618-2;Q13618-3\",\"2744\":\"Q13619;Q13619-2\",\"2745\":\"Q13620;Q13620-1;Q13620-3\",\"2746\":\"Q13625-3;Q13625;Q13625-2\",\"2747\":\"Q13627-2;Q13627;Q13627-4;Q13627-3;Q13627-5\",\"2748\":\"Q13630\",\"2749\":\"Q13636\",\"2750\":\"Q13637\",\"2751\":\"Q13641\",\"2752\":\"Q13643\",\"2753\":\"Q13671;Q13671-2\",\"2754\":\"Q13685\",\"2755\":\"Q13686\",\"2756\":\"Q13724;Q13724-2\",\"2757\":\"Q13740-2;Q13740\",\"2758\":\"Q13751\",\"2759\":\"Q13769\",\"2760\":\"Q13772;Q13772-3;Q13772-4\",\"2761\":\"Q13795;Q13795-2;Q13795-3;Q13795-4\",\"2762\":\"Q13813;Q13813-3\",\"2763\":\"Q13823\",\"2764\":\"Q13825;Q13825-2\",\"2765\":\"Q13829;Q13829-2\",\"2766\":\"Q13838;Q13838-2\",\"2767\":\"Q13867\",\"2768\":\"Q13868;Q13868-2;Q13868-3\",\"2769\":\"Q13884;Q13884-2\",\"2770\":\"Q13885\",\"2771\":\"Q13887;Q13887-2;Q13887-3;Q13887-4\",\"2772\":\"Q13888;Q6P1K8\",\"2773\":\"Q13889;Q13889-2\",\"2774\":\"Q13895\",\"2775\":\"Q13907;Q13907-2\",\"2776\":\"Q13948;Q13948-10;P39880-9\",\"2777\":\"Q13951\",\"2778\":\"Q13951-2\",\"2779\":\"Q13952-3;Q13952;Q13952-6;Q13952-7;Q13952-2;Q13952-5\",\"2780\":\"Q14004\",\"2781\":\"Q14008;Q14008-2;Q14008-3\",\"2782\":\"Q14011\",\"2783\":\"Q14019\",\"2784\":\"Q14061\",\"2785\":\"Q14103-3;Q14103;Q14103-4;Q14103-2\",\"2786\":\"Q14108;Q14108-2\",\"2787\":\"Q14114-4;Q14114;Q14114-2;Q14114-3\",\"2788\":\"Q14116;Q14116-2\",\"2789\":\"Q14118\",\"2790\":\"Q14119\",\"2791\":\"Q14126\",\"2792\":\"Q14134-2;Q14134\",\"2793\":\"Q14137;Q14137-2\",\"2794\":\"Q14139;Q14139-2\",\"2795\":\"Q14141;Q14141-2;Q14141-4;Q14141-3\",\"2796\":\"Q14142;Q14142-3;Q14142-2\",\"2797\":\"Q14145\",\"2798\":\"Q14146\",\"2799\":\"Q14147\",\"2800\":\"Q14149\",\"2801\":\"Q14151\",\"2802\":\"Q14152;Q14152-2\",\"2803\":\"Q14155-1;Q14155-5;Q14155-6;Q14155-2;Q14155-3;Q14155\",\"2804\":\"Q14156;Q14156-2;Q14156-3\",\"2805\":\"Q14157-5;Q14157;Q14157-3;Q14157-1;Q14157-4\",\"2806\":\"Q14160;Q14160-2\",\"2807\":\"Q14161;Q14161-5;Q14161-3;Q14161-9;Q14161-8;Q14161-4;Q14161-7;Q14161-11;Q14161-6;Q14161-10;Q14161-2\",\"2808\":\"Q14165\",\"2809\":\"Q14166\",\"2810\":\"Q14168-6;Q14168-2;Q14168-3;Q14168;Q14168-4;Q14168-5\",\"2811\":\"Q14181\",\"2812\":\"Q14185\",\"2813\":\"Q14186;Q14186-2\",\"2814\":\"Q14191\",\"2815\":\"Q14192\",\"2816\":\"Q14197\",\"2817\":\"Q14202\",\"2818\":\"Q14203-3;Q14203-4;Q14203-6;Q14203;Q14203-5;Q14203-2\",\"2819\":\"Q14204\",\"2820\":\"Q14207\",\"2821\":\"Q14232;Q14232-2\",\"2822\":\"Q14240-2;Q14240\",\"2823\":\"Q14241\",\"2824\":\"Q14244;Q14244-3;Q14244-2;Q14244-6;Q14244-7;Q14244-5;Q14244-4\",\"2825\":\"Q14247;Q14247-3;Q14247-2\",\"2826\":\"Q14249\",\"2827\":\"Q14254\",\"2828\":\"Q14257;Q14257-2\",\"2829\":\"Q14258\",\"2830\":\"Q14318\",\"2831\":\"Q14320\",\"2832\":\"Q14331\",\"2833\":\"Q14332\",\"2834\":\"Q14344;Q14344-2\",\"2835\":\"Q14353;Q14353-2\",\"2836\":\"Q14376-2;Q14376\",\"2837\":\"Q14432\",\"2838\":\"Q14442\",\"2839\":\"Q14444;Q14444-2\",\"2840\":\"Q14451-4;Q14451;Q14451-3;Q14451-2\",\"2841\":\"Q14457\",\"2842\":\"Q14493;Q14493-2\",\"2843\":\"Q14498-2;Q14498;Q14498-3\",\"2844\":\"Q14517\",\"2845\":\"Q14527;Q14527-2\",\"2846\":\"Q14534\",\"2847\":\"Q14542-3;Q14542\",\"2848\":\"Q14554;Q14554-2\",\"2849\":\"Q14558-2;Q14558\",\"2850\":\"Q14562\",\"2851\":\"Q14566\",\"2852\":\"Q14571\",\"2853\":\"Q14573\",\"2854\":\"Q14592-2;Q14592\",\"2855\":\"Q14596-2;Q14596\",\"2856\":\"Q14642\",\"2857\":\"Q14643-3;Q14643-6;Q14643\",\"2858\":\"Q14644;Q14644-2\",\"2859\":\"Q14651\",\"2860\":\"Q14667-2;Q14667\",\"2861\":\"Q14669-2;Q14669;Q14669-4\",\"2862\":\"Q14671;Q14671-4\",\"2863\":\"Q14674;Q14674-2\",\"2864\":\"Q14676;Q14676-2;Q14676-3;Q14676-4\",\"2865\":\"Q14677-3;Q14677-2\",\"2866\":\"Q14678;Q14678-2\",\"2867\":\"Q14680;Q14680-8;Q14680-7;Q14680-2;Q14680-6;Q14680-5;Q14680-4;Q14680-3\",\"2868\":\"Q14683\",\"2869\":\"Q14684;Q14684-2\",\"2870\":\"Q14686\",\"2871\":\"Q14687;Q14687-3;Q14687-2\",\"2872\":\"Q14689-6;Q14689;Q14689-5\",\"2873\":\"Q14690\",\"2874\":\"Q14691\",\"2875\":\"Q14692\",\"2876\":\"Q14694;Q14694-3;Q14694-2\",\"2877\":\"Q14696\",\"2878\":\"Q14697\",\"2879\":\"Q14703\",\"2880\":\"Q14728\",\"2881\":\"Q14738;Q14738-2;Q14738-3\",\"2882\":\"Q14739\",\"2883\":\"Q14746-2;Q14746\",\"2884\":\"Q14764\",\"2885\":\"Q14781\",\"2886\":\"Q14789-4;Q14789-3;Q14789\",\"2887\":\"Q14790-2;Q14790;Q14790-4;Q14790-9;Q14790-8;Q14790-7;Q14790-3;Q14790-6;Q14790-5\",\"2888\":\"Q147X3;Q147X3-2\",\"2889\":\"Q14807;Q14807-2\",\"2890\":\"Q14814-4;Q14814;Q14814-6;Q14814-3;Q14814-5;Q14814-2\",\"2891\":\"Q14839;Q14839-2\",\"2892\":\"Q14847;Q14847-2;Q14847-3\",\"2893\":\"Q14849-2;Q14849-3;Q14849\",\"2894\":\"Q14865;Q14865-2\",\"2895\":\"Q14914-2;Q14914\",\"2896\":\"Q14919;Q14919-2\",\"2897\":\"Q14956-2;Q14956\",\"2898\":\"Q14966;Q14966-3;Q14966-4;Q14966-5\",\"2899\":\"Q14966-6\",\"2900\":\"Q14974;Q14974-2\",\"2901\":\"Q14978-2;Q14978;Q14978-3\",\"2902\":\"Q14980;Q14980-4;Q14980-3\",\"2903\":\"Q14997;Q14997-2;Q14997-3\",\"2904\":\"Q149N8-4;Q149N8;Q149N8-2\",\"2905\":\"Q14BN4-2;Q14BN4-3;Q14BN4;Q14BN4-4;Q14BN4-6\",\"2906\":\"Q14C86-4;Q14C86-5;Q14C86-2;Q14C86;Q14C86-6;Q14C86-3\",\"2907\":\"Q14CX7;Q14CX7-2\",\"2908\":\"Q14CZ7\",\"2909\":\"Q15003;Q15003-2\",\"2910\":\"Q15004;Q15004-2\",\"2911\":\"Q15005\",\"2912\":\"Q15006\",\"2913\":\"Q15007;Q15007-2\",\"2914\":\"Q15008;Q15008-4;Q15008-3;Q15008-2\",\"2915\":\"Q15011-3;Q15011-4;Q15011-2;Q15011\",\"2916\":\"Q15012\",\"2917\":\"Q15013;Q15013-3\",\"2918\":\"Q15014\",\"2919\":\"Q15018\",\"2920\":\"Q15019;Q15019-2;Q15019-3\",\"2921\":\"Q15020;Q15020-4\",\"2922\":\"Q15021\",\"2923\":\"Q15022\",\"2924\":\"Q15024\",\"2925\":\"Q15025-7;Q15025-8;Q15025-5;Q15025-6;Q15025-4;Q15025-3;Q15025-2;Q15025\",\"2926\":\"Q15029-2;Q15029;Q15029-3\",\"2927\":\"Q15031\",\"2928\":\"Q15032-2\",\"2929\":\"Q15035\",\"2930\":\"Q15036-2;Q15036\",\"2931\":\"Q15041;Q15041-3;Q15041-2\",\"2932\":\"Q15042;Q15042-4\",\"2933\":\"Q15043-2;Q15043-3;Q15043\",\"2934\":\"Q15046\",\"2935\":\"Q15047;Q15047-3\",\"2936\":\"Q15050\",\"2937\":\"Q15053\",\"2938\":\"Q15054;Q15054-3;Q15054-2\",\"2939\":\"Q15056\",\"2940\":\"Q15057\",\"2941\":\"Q15058\",\"2942\":\"Q15059;Q15059-2\",\"2943\":\"Q15061\",\"2944\":\"Q15067\",\"2945\":\"Q15070;Q15070-2\",\"2946\":\"Q15072\",\"2947\":\"Q15075\",\"2948\":\"Q15084-3;Q15084;Q15084-4;Q15084-5;Q15084-2\",\"2949\":\"Q15102\",\"2950\":\"Q15118;Q15118-2\",\"2951\":\"Q15119;Q15119-2\",\"2952\":\"Q15121;Q15121-2\",\"2953\":\"Q15125\",\"2954\":\"Q15126\",\"2955\":\"Q15149;Q15149-7;Q15149-5;Q15149-6\",\"2956\":\"Q15149-2\",\"2957\":\"Q15149-4\",\"2958\":\"Q15154;Q15154-2;Q15154-4\",\"2959\":\"Q15154-5\",\"2960\":\"Q15155\",\"2961\":\"Q15165;Q15165-1;Q15165-3\",\"2962\":\"Q15172;Q15172-2\",\"2963\":\"Q15181\",\"2964\":\"Q15185-4;Q15185;Q15185-3;Q15185-2\",\"2965\":\"Q15208\",\"2966\":\"Q15233;Q15233-2\",\"2967\":\"Q15257-3;Q15257-2;Q15257;Q15257-4\",\"2968\":\"Q15262-2;Q15262-3;Q15262-4;Q15262\",\"2969\":\"Q15269\",\"2970\":\"Q15276;Q15276-2\",\"2971\":\"Q15283-2;Q15283\",\"2972\":\"Q15286;Q15286-2\",\"2973\":\"Q15287;Q15287-3;Q15287-2\",\"2974\":\"Q15291;Q15291-2\",\"2975\":\"Q15293;Q15293-2\",\"2976\":\"Q15311\",\"2977\":\"Q15326-6;Q15326-3;Q15326;Q15326-4;Q15326-2;Q15326-5\",\"2978\":\"Q15334\",\"2979\":\"Q15345;Q15345-3\",\"2980\":\"Q15361\",\"2981\":\"Q15363\",\"2982\":\"Q15365\",\"2983\":\"Q15366\",\"2984\":\"Q15366-5;Q15366-8\",\"2985\":\"Q15366-6\",\"2986\":\"Q15369;Q15369-2\",\"2987\":\"Q15370;Q15370-2\",\"2988\":\"Q15382\",\"2989\":\"Q15386\",\"2990\":\"Q15388\",\"2991\":\"Q15390;Q15390-2\",\"2992\":\"Q15392;Q15392-2\",\"2993\":\"Q15393\",\"2994\":\"Q15397\",\"2995\":\"Q15398-3\",\"2996\":\"Q15404;Q15404-2\",\"2997\":\"Q15418-4;Q15418;Q15418-2;Q15418-3\",\"2998\":\"Q15424;Q15424-4;Q15424-3;Q15424-2\",\"2999\":\"Q15427\",\"3000\":\"Q15428\",\"3001\":\"Q15434\",\"3002\":\"Q15435;Q15435-2;Q15435-3\",\"3003\":\"Q15436;Q15436-2\",\"3004\":\"Q15437\",\"3005\":\"Q15438-3;Q15438-2;Q15438\",\"3006\":\"Q15459;Q15459-2\",\"3007\":\"Q15464;Q15464-2\",\"3008\":\"Q15477\",\"3009\":\"Q15526-2;Q15526\",\"3010\":\"Q15527\",\"3011\":\"Q15528-2;Q15528\",\"3012\":\"Q15532-2;Q15532\",\"3013\":\"Q15542;Q15542-2\",\"3014\":\"Q15543\",\"3015\":\"Q15545\",\"3016\":\"Q15554\",\"3017\":\"Q15555-4;Q15555-5;Q15555-3;Q15555;Q15555-2\",\"3018\":\"Q15572-6;Q15572;Q15572-2;Q15572-4\",\"3019\":\"Q15573;Q15573-2\",\"3020\":\"Q15583-4;Q15583-2;Q15583-3;Q15583\",\"3021\":\"Q15596\",\"3022\":\"Q15599;Q15599-3\",\"3023\":\"Q155Q3\",\"3024\":\"Q15629-2;Q15629\",\"3025\":\"Q15631\",\"3026\":\"Q15633-2;Q15633\",\"3027\":\"Q15637-5\",\"3028\":\"Q15637-6;Q15637-3;Q15637-2;Q15637\",\"3029\":\"Q15642-2;Q15642-4;Q15642-3\",\"3030\":\"Q15643\",\"3031\":\"Q15645\",\"3032\":\"Q15646;Q15646-3\",\"3033\":\"Q15648\",\"3034\":\"Q15649;Q15649-2\",\"3035\":\"Q15650\",\"3036\":\"Q15651;Q15651-2\",\"3037\":\"Q15652;Q15652-3;Q15652-2\",\"3038\":\"Q15654\",\"3039\":\"Q15691\",\"3040\":\"Q15714\",\"3041\":\"Q15717;Q15717-2\",\"3042\":\"Q15723-3;Q15723-2;Q15723-4\",\"3043\":\"Q15738\",\"3044\":\"Q15742;Q15742-3;Q15742-2\",\"3045\":\"Q15750-2;Q15750\",\"3046\":\"Q15758;Q15758-3;Q15758-2\",\"3047\":\"Q15771\",\"3048\":\"Q15773\",\"3049\":\"Q15776\",\"3050\":\"Q15785\",\"3051\":\"Q15796-2;Q15796\",\"3052\":\"Q15800\",\"3053\":\"Q15813;Q15813-2\",\"3054\":\"Q15814\",\"3055\":\"Q15818\",\"3056\":\"Q15819\",\"3057\":\"Q15833-2;Q15833;Q15833-3\",\"3058\":\"Q15836\",\"3059\":\"Q15843\",\"3060\":\"Q15847\",\"3061\":\"Q15853-2;Q15853;Q15853-4;Q15853-3\",\"3062\":\"Q15904\",\"3063\":\"Q15906;Q15906-2\",\"3064\":\"Q15907;Q15907-2;P62491-2;P62491\",\"3065\":\"Q15910-3;Q15910;Q15910-2;Q15910-4;Q15910-5\",\"3066\":\"Q15911;Q15911-2\",\"3067\":\"Q15942;Q15942-2\",\"3068\":\"Q16134;Q16134-3\",\"3069\":\"Q16181\",\"3070\":\"Q16186\",\"3071\":\"Q16204\",\"3072\":\"Q16222;Q16222-3;Q16222-2\",\"3073\":\"Q16270-2;Q16270\",\"3074\":\"Q16342-3;Q16342;Q16342-5;Q16342-2;Q16342-4\",\"3075\":\"Q16385;Q16385-2\",\"3076\":\"Q16394\",\"3077\":\"Q16401-2;Q16401\",\"3078\":\"Q16512;Q16512-2;Q16512-3\",\"3079\":\"Q16513;Q16513-2;Q16513-3;Q16513-4;Q16513-5\",\"3080\":\"Q16527\",\"3081\":\"Q16531\",\"3082\":\"Q16537;Q16537-2;Q16537-3\",\"3083\":\"Q16539;Q16539-3;Q16539-5;Q16539-4\",\"3084\":\"Q16540\",\"3085\":\"Q16543\",\"3086\":\"Q16555;Q16555-2\",\"3087\":\"Q16557\",\"3088\":\"Q16560\",\"3089\":\"Q16563-2;Q16563\",\"3090\":\"Q16576\",\"3091\":\"Q16594\",\"3092\":\"Q16595;Q16595-2;Q16595-3\",\"3093\":\"Q16611-2;Q16611\",\"3094\":\"Q16629-3;Q16629-2;Q16629-4;Q16629\",\"3095\":\"Q16630-2;Q16630;Q16630-3\",\"3096\":\"Q16637-4;Q16637-2;Q16637-3;Q16637\",\"3097\":\"Q16643;Q16643-3\",\"3098\":\"Q16649\",\"3099\":\"Q16658\",\"3100\":\"Q16666-2;Q16666;Q16666-3;Q16666-6\",\"3101\":\"Q16678\",\"3102\":\"Q16698-2;Q16698\",\"3103\":\"Q16706\",\"3104\":\"Q16718;Q16718-2\",\"3105\":\"Q16719;Q16719-2\",\"3106\":\"Q16740\",\"3107\":\"Q16762\",\"3108\":\"Q16763\",\"3109\":\"Q16773;Q16773-2\",\"3110\":\"Q16774;Q16774-2;Q16774-3\",\"3111\":\"Q16775;Q16775-2\",\"3112\":\"Q16777;Q6FI13;Q99878;Q96KK5;Q9BTM1;P20671;P0C0S8;Q93077;Q7L7L0;P04908;Q9BTM1-2\",\"3113\":\"Q16778;Q8N257\",\"3114\":\"Q16795\",\"3115\":\"Q16798;Q16798-2\",\"3116\":\"Q16799;Q16799-3;Q16799-2\",\"3117\":\"Q16822;Q16822-3;Q16822-2\",\"3118\":\"Q16831\",\"3119\":\"Q16832\",\"3120\":\"Q16836-2;Q16836;Q16836-3\",\"3121\":\"Q16842\",\"3122\":\"Q16850;Q16850-2\",\"3123\":\"Q16851-2;Q16851\",\"3124\":\"Q16854;Q16854-2;Q16854-3;Q16854-5\",\"3125\":\"Q16864;Q16864-2\",\"3126\":\"Q16875-3;Q16875-2;Q16875;Q16875-4\",\"3127\":\"Q16880\",\"3128\":\"Q16881-4;Q16881-3;Q16881;Q16881-5;Q16881-2;Q16881-6;Q16881-7\",\"3129\":\"Q16890-5;Q16890;Q16890-2;Q16890-4;Q16890-3\",\"3130\":\"Q16891-2\",\"3131\":\"Q16891-4\",\"3132\":\"Q17RN3;Q17RN3-2\",\"3133\":\"Q17RY0;Q17RY0-2;Q17RY0-3\",\"3134\":\"Q17RY6;Q17RY6-2\",\"3135\":\"Q1ED39\",\"3136\":\"Q1KMD3\",\"3137\":\"Q1MSJ5;Q1MSJ5-1;Q1MSJ5-2\",\"3138\":\"Q24JP5;Q24JP5-2;Q24JP5-4\",\"3139\":\"Q27J81;Q27J81-2\",\"3140\":\"Q29980;Q29980-2\",\"3141\":\"Q29983\",\"3142\":\"Q29RF7\",\"3143\":\"Q2KHM9;Q2KHM9-2\",\"3144\":\"Q2KHR2-2;Q2KHR2\",\"3145\":\"Q2KHR3;Q2KHR3-2\",\"3146\":\"Q2KHT3-2;Q2KHT3\",\"3147\":\"Q2M1P5\",\"3148\":\"Q2M296-4;Q2M296-3;Q2M296-2;Q2M296\",\"3149\":\"Q2M2I8-2;Q2M2I8\",\"3150\":\"Q2M389;Q2M389-2\",\"3151\":\"Q2NKX8\",\"3152\":\"Q2NL82\",\"3153\":\"Q2PZI1\",\"3154\":\"Q2T9J0-2;Q2T9J0\",\"3155\":\"Q2TAA5\",\"3156\":\"Q2TAK8-2;Q2TAK8\",\"3157\":\"Q2TAL8\",\"3158\":\"Q2TAY7\",\"3159\":\"Q2TAZ0-3;Q2TAZ0\",\"3160\":\"Q2TB10\",\"3161\":\"Q2TB18;Q2TB18-2\",\"3162\":\"Q2TBE0;Q2TBE0-2;Q2TBE0-3\",\"3163\":\"Q30201-5;Q30201;Q30201-2;Q30201-8;Q30201-3;Q30201-4\",\"3164\":\"Q32MK0;Q32MK0-4\",\"3165\":\"Q32MZ4-2;Q32MZ4\",\"3166\":\"Q32NB8;Q32NB8-2;Q32NB8-3\",\"3167\":\"Q32NC0;Q32NC0-2\",\"3168\":\"Q32P28;Q32P28-4;Q32P28-3\",\"3169\":\"Q32P41\",\"3170\":\"Q32P44;Q32P44-2\",\"3171\":\"Q330K2-2;Q330K2\",\"3172\":\"Q3B726\",\"3173\":\"Q3B7T1;Q3B7T1-5\",\"3174\":\"Q3KQU3;Q3KQU3-2\",\"3175\":\"Q3KQV9\",\"3176\":\"Q3KQZ1-3;Q3KQZ1-2;Q3KQZ1;Q3KQZ1-4\",\"3177\":\"Q3KR37;Q3KR37-4;Q3KR37-2;Q3KR37-3\",\"3178\":\"Q3L8U1-2;Q3L8U1-3;Q3L8U1\",\"3179\":\"Q3LXA3;Q3LXA3-2\",\"3180\":\"Q3MHD2;Q3MHD2-2\",\"3181\":\"Q3MIP1\",\"3182\":\"Q3MIT2\",\"3183\":\"Q3MIX3\",\"3184\":\"Q3SXM5;Q3SXM5-2\",\"3185\":\"Q3SXY8;Q3SXY8-3;Q3SXY8-2\",\"3186\":\"Q3SY17;Q9H1U9\",\"3187\":\"Q3SY69;Q3SY69-3\",\"3188\":\"Q3T8J9;Q3T8J9-3;Q3T8J9-2\",\"3189\":\"Q3T906\",\"3190\":\"Q3V6T2-2;Q3V6T2;Q3V6T2-4;Q3V6T2-3;Q3V6T2-5\",\"3191\":\"Q3ZAQ7;Q3ZAQ7-2\",\"3192\":\"Q3ZCM7\",\"3193\":\"Q3ZCQ8-2;Q3ZCQ8;Q3ZCQ8-3\",\"3194\":\"Q3ZCW2\",\"3195\":\"Q495W5-2;Q495W5\",\"3196\":\"Q49A26-5;Q49A26;Q49A26-2;Q49A26-3;Q49A26-4\",\"3197\":\"Q49A88;Q49A88-3;Q49A88-6;Q49A88-2;Q49A88-5\",\"3198\":\"Q49AG3\",\"3199\":\"Q49B96\",\"3200\":\"Q4G0A6\",\"3201\":\"Q4G0F5\",\"3202\":\"Q4G0I0\",\"3203\":\"Q4G0J3-3;Q4G0J3\",\"3204\":\"Q4G0N4;Q4G0N4-2;Q4G0N4-3\",\"3205\":\"Q4G148-2;Q4G148\",\"3206\":\"Q4G176\",\"3207\":\"Q4J6C6-4;Q4J6C6;Q4J6C6-2;Q4J6C6-3\",\"3208\":\"Q4KMP7\",\"3209\":\"Q4KMQ1;Q4KMQ1-2;Q4KMQ1-3\",\"3210\":\"Q4KMQ2-3;Q4KMQ2;Q4KMQ2-2;Q4KMQ2-4\",\"3211\":\"Q4LDE5;Q4LDE5-4\",\"3212\":\"Q4LE39-3;Q4LE39-2;Q4LE39;Q4LE39-4\",\"3213\":\"Q4U2R6\",\"3214\":\"Q4V328;Q4V328-4;Q4V328-2\",\"3215\":\"Q4VC05\",\"3216\":\"Q4VC31\",\"3217\":\"Q4VC44;Q4VC44-2;Q4VC44-3;Q4VC44-4\",\"3218\":\"Q4W5G0\",\"3219\":\"Q4ZIN3-2;Q4ZIN3\",\"3220\":\"Q504Q3-2;Q504Q3-3;Q504Q3\",\"3221\":\"Q52LJ0;Q52LJ0-1\",\"3222\":\"Q52LR7\",\"3223\":\"Q52LW3\",\"3224\":\"Q53EL6-2;Q53EL6\",\"3225\":\"Q53EP0;Q53EP0-2\",\"3226\":\"Q53EU6\",\"3227\":\"Q53EZ4;Q53EZ4-2\",\"3228\":\"Q53F19;Q53F19-2\",\"3229\":\"Q53FT3\",\"3230\":\"Q53FV1\",\"3231\":\"Q53G59;Q53G59-2\",\"3232\":\"Q53GA4\",\"3233\":\"Q53GQ0\",\"3234\":\"Q53GS7;Q53GS7-2\",\"3235\":\"Q53GS9;Q53GS9-3\",\"3236\":\"Q53H12\",\"3237\":\"Q53H47-3;Q53H47\",\"3238\":\"Q53H82\",\"3239\":\"Q53H96-2;Q53H96\",\"3240\":\"Q53HC9\",\"3241\":\"Q53HL2\",\"3242\":\"Q53LP3\",\"3243\":\"Q53R41;Q53R41-2\",\"3244\":\"Q53SF7-4;Q53SF7-3;Q53SF7-2;Q53SF7\",\"3245\":\"Q53T94;Q53T94-2\",\"3246\":\"Q53TN4-3;Q53TN4\",\"3247\":\"Q562F6;Q562F6-2\",\"3248\":\"Q562R1\",\"3249\":\"Q567U6\",\"3250\":\"Q567V2-2;Q567V2\",\"3251\":\"Q56NI9\",\"3252\":\"Q56P03\",\"3253\":\"Q56VL3;Q56VL3-2\",\"3254\":\"Q587I9\",\"3255\":\"Q58A45-3;Q58A45;Q58A45-2\",\"3256\":\"Q58FF8\",\"3257\":\"Q58WW2;Q58WW2-2;Q58WW2-3;Q58WW2-4\",\"3258\":\"Q5BJD5;Q5BJD5-3;Q5BJD5-2\",\"3259\":\"Q5BJF2\",\"3260\":\"Q5BJF6-2;Q5BJF6-3;Q5BJF6-4;Q5BJF6;Q5BJF6-8;Q5BJF6-5;Q5BJF6-6;Q5BJF6-10;Q5BJF6-7;Q5BJF6-9\",\"3261\":\"Q5BJH7-2\",\"3262\":\"Q5I7T1;Q5BKT4\",\"3263\":\"Q5BKU9\",\"3264\":\"Q5BKY9;Q5BKY9-2;Q8N9E0\",\"3265\":\"Q5BKZ1;Q5BKZ1-3\",\"3266\":\"Q5BVD1;Q5BVD1-2;Q5BVD1-3\",\"3267\":\"Q5C9Z4\",\"3268\":\"Q5CZC0;Q5CZC0-2\",\"3269\":\"Q5F1R6;Q5F1R6-3\",\"3270\":\"Q5GLZ8-2;Q5GLZ8;Q5GLZ8-3;Q5GLZ8-6\",\"3271\":\"Q5H8A4-2;Q5H8A4;Q5H8A4-4;Q5H8A4-5;Q5H8A4-6;Q5H8A4-3\",\"3272\":\"Q5H9F3-3;Q5H9F3-2;Q5H9F3\",\"3273\":\"Q5H9R7-6;Q5H9R7-2;Q5H9R7;Q5H9R7-5;Q5H9R7-3;Q5H9R7-4\",\"3274\":\"Q5H9U9;Q5H9U9-2\",\"3275\":\"Q5HYI7;Q5HYI7-4;Q5HYI7-5\",\"3276\":\"Q5HYI8\",\"3277\":\"Q5HYJ3;Q5HYJ3-3;Q5HYJ3-2\",\"3278\":\"Q5HYK3\",\"3279\":\"Q5HYK7;Q5HYK7-2;Q5HYK7-3\",\"3280\":\"Q5J8M3;Q5J8M3-2;Q5J8M3-3\",\"3281\":\"Q5JPE7-2;Q5JPE7;P69849;Q5JPE7-3\",\"3282\":\"Q5JPH6;Q5JPH6-2\",\"3283\":\"Q5JRA6;Q5JRA6-2\",\"3284\":\"Q5JRX3;Q5JRX3-2;Q5JRX3-3\",\"3285\":\"Q5JS54-2;Q5JS54;Q5JS54-3\",\"3286\":\"Q5JSH3;Q5JSH3-2;Q5JSH3-4\",\"3287\":\"Q5JSL3\",\"3288\":\"Q5JSZ5;Q5JSZ5-5\",\"3289\":\"Q5JTD0-2;Q5JTD0;Q5JTD0-4\",\"3290\":\"Q5JTH9;Q5JTH9-2;Q5JTH9-3\",\"3291\":\"Q5JTJ3-3;Q5JTJ3;Q5JTJ3-2\",\"3292\":\"Q5JTV8\",\"3293\":\"Q5JTW2;Q5JTW2-3;Q5JTW2-5;Q5JTW2-2\",\"3294\":\"Q5JTZ9\",\"3295\":\"Q5JU69;Q8N2E6;Q5JU69-2\",\"3296\":\"Q5JUR7\",\"3297\":\"Q5JVF3;Q5JVF3-3;Q5JVF3-2;Q5JVF3-4\",\"3298\":\"Q5JVS0;Q5JVS0-2\",\"3299\":\"Q5K651\",\"3300\":\"Q5M775-4;Q5M775;Q5M775-5;Q5M775-3;Q5M775-2\",\"3301\":\"Q5M7Z0;Q5M7Z0-2;Q5M7Z0-3\",\"3302\":\"Q5MIZ7-3;Q5MIZ7-2;Q5MIZ7\",\"3303\":\"Q5MNZ6\",\"3304\":\"Q5NDL2;Q5NDL2-3;Q5NDL2-2\",\"3305\":\"Q5PRF9\",\"3306\":\"Q5PSV4-2;Q5PSV4\",\"3307\":\"Q5QJE6\",\"3308\":\"Q5QP82;Q5QP82-2\",\"3309\":\"Q5R372-4;Q5R372;Q5R372-3;Q5R372-2\",\"3310\":\"Q5R3I4\",\"3311\":\"Q5RI15;Q5RI15-2\",\"3312\":\"Q5RKV6\",\"3313\":\"Q5SGD2;Q5SGD2-2;Q5SGD2-3\",\"3314\":\"Q5SNT2;Q5SNT2-2\",\"3315\":\"Q5SQI0-7;Q5SQI0-6;Q5SQI0-5;Q5SQI0-4;Q5SQI0-3;Q5SQI0;Q5SQI0-2\",\"3316\":\"Q5SQN1;Q5SQN1-2;Q5SQN1-4\",\"3317\":\"Q5SR56\",\"3318\":\"Q5SRE5;Q5SRE5-2\",\"3319\":\"Q5SRI9\",\"3320\":\"Q5SSJ5;Q5SSJ5-2;Q5SSJ5-3\",\"3321\":\"Q5ST30;Q5ST30-4;Q5ST30-3\",\"3322\":\"Q5SVZ6\",\"3323\":\"Q5SW79\",\"3324\":\"Q5SW96\",\"3325\":\"Q5SWA1\",\"3326\":\"Q5SWX8;Q5SWX8-3;Q5SWX8-4;Q5SWX8-2\",\"3327\":\"Q5SXM2\",\"3328\":\"Q5SXM8\",\"3329\":\"Q5SY16\",\"3330\":\"Q5SYB0-3;Q5SYB0-2;Q5SYB0\",\"3331\":\"Q5SYE7-2;Q5SYE7\",\"3332\":\"Q5T011;Q5T011-5\",\"3333\":\"Q5T0D9;Q5T0D9-2\",\"3334\":\"Q5T0F9-2;Q5T0F9-3;Q5T0F9\",\"3335\":\"Q5T0N5-3;Q5T0N5-4;Q5T0N5-2;Q5T0N5-5;Q5T0N5\",\"3336\":\"Q5T0W9\",\"3337\":\"Q5T160\",\"3338\":\"Q5T1C6\",\"3339\":\"Q5T1M5;Q5T1M5-2\",\"3340\":\"Q5T1V6;Q5T1V6-2\",\"3341\":\"Q5T200-2\",\"3342\":\"Q5T280\",\"3343\":\"Q5T2D3\",\"3344\":\"Q5T2E6;Q5T2E6-2\",\"3345\":\"Q5T2R2;Q5T2R2-3;Q5T2R2-2\",\"3346\":\"Q5T2T1;Q5T2T1-2\",\"3347\":\"Q5T3F8;Q5T3F8-3;Q5T3F8-2\",\"3348\":\"Q5T3I0;Q5T3I0-3\",\"3349\":\"Q5T3J3\",\"3350\":\"Q5T440\",\"3351\":\"Q5T447;Q5T447-2\",\"3352\":\"Q5T4B2;Q5T4B2-2\",\"3353\":\"Q5T4F4-8;Q5T4F4-2;Q5T4F4;Q5T4F4-3;Q5T4F4-7;Q5T4F4-5;Q5T4F4-6;Q5T4F4-4\",\"3354\":\"Q5T4S7-3;Q5T4S7;Q5T4S7-2;Q5T4S7-4\",\"3355\":\"Q5T5C0;Q5T5C0-2;Q5T5C0-3\",\"3356\":\"Q5T5P2-3;Q5T5P2;Q5T5P2-4;Q5T5P2-8;Q5T5P2-6;Q5T5P2-9;Q5T5P2-2;Q5T5P2-7\",\"3357\":\"Q5T5U3\",\"3358\":\"Q5T5X7\",\"3359\":\"Q5T5Y3-3;Q5T5Y3;Q5T5Y3-2\",\"3360\":\"Q5T653\",\"3361\":\"Q5T6C5\",\"3362\":\"Q5T6F0\",\"3363\":\"Q5T6F2\",\"3364\":\"Q5T6S3;Q5T6S3-3;Q5T6S3-2\",\"3365\":\"Q5T6V5\",\"3366\":\"Q5T7V8;Q5T7V8-3;Q5T7V8-4\",\"3367\":\"Q5T8D3\",\"3368\":\"Q5T8I3-2;Q5T8I3\",\"3369\":\"Q5T8P6\",\"3370\":\"Q5T8P6-3;Q5T8P6-5\",\"3371\":\"Q5T9A4\",\"3372\":\"Q5T9L3-2\",\"3373\":\"Q5T9S5-2;Q5T9S5\",\"3374\":\"Q5TA45-3;Q5TA45;Q5TA45-2;Q5TA45-5;Q5TA45-4\",\"3375\":\"Q5TAQ9\",\"3376\":\"Q5TAX3\",\"3377\":\"Q5TB30;Q5TB30-2\",\"3378\":\"Q5TBB1;Q5TBB1-2\",\"3379\":\"Q5TC12;Q5TC12-2\",\"3380\":\"Q5TC82;Q5TC82-2\",\"3381\":\"Q5TCX8;Q5TCX8-2\",\"3382\":\"Q5TCZ1;Q5TCZ1-3;Q5TCZ1-2\",\"3383\":\"Q5TDH0-3;Q5TDH0;Q5TDH0-2\",\"3384\":\"Q5TEU4;Q5TEU4-2\",\"3385\":\"Q5TF39\",\"3386\":\"Q5TFE4;Q5TFE4-2\",\"3387\":\"Q5TGY3\",\"3388\":\"Q5TGZ0-2;Q5TGZ0\",\"3389\":\"Q5THJ4-2;Q5THJ4\",\"3390\":\"Q5THK1;Q5THK1-4;Q5THK1-3\",\"3391\":\"Q5TKA1;Q5TKA1-3;Q5TKA1-2\",\"3392\":\"Q5TZA2;Q5TZA2-2\",\"3393\":\"Q5U3C3\",\"3394\":\"Q5U5X0\",\"3395\":\"Q5UCC4-2;Q5UCC4\",\"3396\":\"Q5UIP0;Q5UIP0-2\",\"3397\":\"Q5VIR6-4;Q5VIR6;Q5VIR6-2;Q5VIR6-3\",\"3398\":\"Q5VSL9;Q5VSL9-2\",\"3399\":\"Q5VST6;Q5VST6-2\",\"3400\":\"Q5VSY0-2;Q5VSY0\",\"3401\":\"Q5VT06\",\"3402\":\"Q5VT25-4;Q5VT25-5;Q5VT25;Q5VT25-2;Q5VT25-6;Q5VT25-3\",\"3403\":\"Q5VT52-3;Q5VT52-5\",\"3404\":\"Q5VT66-2;Q5VT66;Q5VT66-3\",\"3405\":\"Q5VT79;Q5VT79-2\",\"3406\":\"Q5VTB9-3;Q5VTB9\",\"3407\":\"Q5VTL8;Q5VTL8-2\",\"3408\":\"Q5VTR2\",\"3409\":\"Q5VUA4;Q5VUA4-2\",\"3410\":\"Q5VUM1\",\"3411\":\"Q5VV41;Q5VV41-2\",\"3412\":\"Q5VV42;Q5VV42-2\",\"3413\":\"Q5VV67-2;Q5VV67\",\"3414\":\"Q5VW32;Q5VW32-2\",\"3415\":\"Q5VW36\",\"3416\":\"Q5VW38-2;Q5VW38;Q5VW38-3\",\"3417\":\"Q5VWG9\",\"3418\":\"Q5VWJ9\",\"3419\":\"Q5VWN6;Q5VWN6-2\",\"3420\":\"Q5VWQ0\",\"3421\":\"Q5VWQ8-2;Q5VWQ8;Q5VWQ8-3;Q5VWQ8-4;Q5VWQ8-5\",\"3422\":\"Q5VWZ2;Q5VWZ2-2\",\"3423\":\"Q5VYK3\",\"3424\":\"Q5VYS8;Q5VYS8-6;Q5VYS8-4\",\"3425\":\"Q5VZ46;Q5VZ46-2\",\"3426\":\"Q5VZ89-7;Q5VZ89;Q5VZ89-3;Q5VZ89-5\",\"3427\":\"Q5VZE5\",\"3428\":\"Q5VZF2-3;Q5VZF2;Q5VZF2-2\",\"3429\":\"Q5VZK9;Q5VZK9-2\",\"3430\":\"Q5VZL5-4;Q5VZL5;Q5VZL5-2;Q5VZL5-3\",\"3431\":\"Q5W0B1\",\"3432\":\"Q5W0V3;Q5W0V3-2\",\"3433\":\"Q5W0Z9;Q5W0Z9-4;Q5W0Z9-3\",\"3434\":\"Q5W111;Q5W111-2\",\"3435\":\"Q5XG87;Q5XG87-2\",\"3436\":\"Q5XKP0\",\"3437\":\"Q5ZPR3-3;Q5ZPR3-4;Q5ZPR3;Q5ZPR3-2\",\"3438\":\"Q63HN8-4;Q63HN8\",\"3439\":\"Q63HQ0;Q63HQ0-2\",\"3440\":\"Q63HR2-5;Q63HR2-2;Q63HR2-6;Q63HR2;Q63HR2-4\",\"3441\":\"Q63ZY3-3;Q63ZY3;Q63ZY3-2\",\"3442\":\"Q641Q2;Q641Q2-2\",\"3443\":\"Q643R3\",\"3444\":\"Q64LD2;Q64LD2-2\",\"3445\":\"Q658P3-2;Q658P3-3;Q658P3;Q658P3-4\",\"3446\":\"Q658Y4\",\"3447\":\"Q659A1\",\"3448\":\"Q659C4;Q659C4-9;Q659C4-2;Q659C4-3\",\"3449\":\"Q66K14-2;Q66K14\",\"3450\":\"Q66K74-2;Q66K74\",\"3451\":\"Q66K89\",\"3452\":\"Q66PJ3-2;Q66PJ3-5\",\"3453\":\"Q676U5-2;Q676U5;Q676U5-5;Q676U5-3;Q676U5-4\",\"3454\":\"Q684P5-3;Q684P5-2;Q684P5\",\"3455\":\"Q687X5;Q687X5-2\",\"3456\":\"Q68CP9;Q68CP9-3\",\"3457\":\"Q68CQ4\",\"3458\":\"Q68CQ7;Q68CQ7-2\",\"3459\":\"Q68CZ1-2;Q68CZ1\",\"3460\":\"Q68CZ2;Q68CZ2-2\",\"3461\":\"Q68CZ6;Q68CZ6-2\",\"3462\":\"Q68D10;Q68D10-2;Q68D10-3\",\"3463\":\"Q68D91;Q68D91-2\",\"3464\":\"Q68DH5\",\"3465\":\"Q68DK7;Q68DK7-2\",\"3466\":\"Q68E01-2;Q68E01;Q68E01-3\",\"3467\":\"Q68EM7;Q68EM7-6;Q68EM7-5;Q68EM7-2\",\"3468\":\"Q69YH5\",\"3469\":\"Q69YN2;Q69YN2-3\",\"3470\":\"Q69YN4;Q69YN4-2;Q69YN4-4\",\"3471\":\"Q69YQ0-2;Q69YQ0\",\"3472\":\"Q69YU5\",\"3473\":\"Q6AI08\",\"3474\":\"Q6AZY7-2;Q6AZY7\",\"3475\":\"Q6BDS2\",\"3476\":\"Q6DCA0\",\"3477\":\"Q6DD87\",\"3478\":\"Q6DD88\",\"3479\":\"Q6DHV7-2;Q6DHV7-3;Q6DHV7\",\"3480\":\"Q6DKI1;Q6DKI1-2\",\"3481\":\"Q6DKJ4\",\"3482\":\"Q6DKK2\",\"3483\":\"Q6DN12-2;Q6DN12;Q6DN12-3;Q6DN12-4\",\"3484\":\"Q6DN90;Q6DN90-2\",\"3485\":\"Q6EMK4\",\"3486\":\"Q6FI81;Q6FI81-3\",\"3487\":\"Q6FIF0-2;Q6FIF0\",\"3488\":\"Q6GMV2\",\"3489\":\"Q6GMV3\",\"3490\":\"Q6GQQ9-2;Q6GQQ9\",\"3491\":\"Q6GYQ0;Q6GYQ0-7;Q6GYQ0-5;Q6GYQ0-2;Q6GYQ0-6;Q6GYQ0-4\",\"3492\":\"Q6I9Y2\",\"3493\":\"Q6IA69;Q6IA69-2\",\"3494\":\"Q6IA86-2;Q6IA86-3;Q6IA86-5;Q6IA86;Q6IA86-6;Q6IA86-4;Q6IA86-7\",\"3495\":\"Q6IAA8\",\"3496\":\"Q6IAN0\",\"3497\":\"Q6IBS0\",\"3498\":\"Q6IBW4;Q6IBW4-4;Q6IBW4-2\",\"3499\":\"Q6ICB4\",\"3500\":\"Q6ICG6-3;Q6ICG6;Q6ICG6-2\",\"3501\":\"Q6IE81-3;Q6IE81-2;Q6IE81\",\"3502\":\"Q6IEG0;Q6IEG0-2\",\"3503\":\"Q6IN84;Q6IN84-2\",\"3504\":\"Q6IN85;Q6IN85-2;Q6IN85-4;Q6IN85-5\",\"3505\":\"Q6IPM2-2;Q6IPM2-3;Q6IPM2-4;Q6IPM2\",\"3506\":\"Q6IPR1\",\"3507\":\"Q6IQ21\",\"3508\":\"Q6IQ22\",\"3509\":\"Q6IQ32\",\"3510\":\"Q6IQ49;Q6IQ49-2;Q6IQ49-3\",\"3511\":\"Q6JQN1-2;Q6JQN1;Q6JQN1-5;Q6JQN1-4\",\"3512\":\"Q6KC79;Q6KC79-2\",\"3513\":\"Q6L8Q7;Q6L8Q7-2\",\"3514\":\"Q6MZP7;Q6MZP7-2;Q6MZP7-3\",\"3515\":\"Q6MZQ0;Q6MZQ0-4\",\"3516\":\"Q6N021;Q6N021-2;Q6N021-3\",\"3517\":\"Q6N043-2;Q6N043\",\"3518\":\"Q6N069;Q6N069-3;Q6N069-2;Q6N069-4\",\"3519\":\"Q6N075;Q6N075-2\",\"3520\":\"Q6NS38;Q6NS38-2\",\"3521\":\"Q6NSJ0\",\"3522\":\"Q6NSJ5\",\"3523\":\"Q6NUK1;Q6NUK1-2\",\"3524\":\"Q6NUK4\",\"3525\":\"Q6NUM9;Q6NUM9-2\",\"3526\":\"Q6NUQ1\",\"3527\":\"Q6NUQ4;Q6NUQ4-2\",\"3528\":\"Q6NUS6;Q6NUS6-3;Q6NUS6-2\",\"3529\":\"Q6NVY1;Q6NVY1-2\",\"3530\":\"Q6NW29\",\"3531\":\"Q6NW34;Q6NW34-2\",\"3532\":\"Q6NXE6-2;Q6NXE6\",\"3533\":\"Q6NXR4\",\"3534\":\"Q6NXT1\",\"3535\":\"Q6NXT4;Q6NXT4-2;Q6NXT4-4;Q6NXT4-3\",\"3536\":\"Q6NXT6;Q6NXT6-2\",\"3537\":\"Q6NYC1-3;Q6NYC1;Q6NYC1-2\",\"3538\":\"Q6NYC8;Q6NYC8-2\",\"3539\":\"Q6NZ67\",\"3540\":\"Q6NZI2;Q6NZI2-2\",\"3541\":\"Q6NZY4;Q6NZY4-2\",\"3542\":\"Q6P087;Q6P087-2\",\"3543\":\"Q6P0N0\",\"3544\":\"Q6P0Q8-2;Q6P0Q8\",\"3545\":\"Q6P158\",\"3546\":\"Q6P161\",\"3547\":\"Q6P1A2;Q6P1A2-2\",\"3548\":\"Q6P1J9\",\"3549\":\"Q6P1K2;Q6P1K2-2;Q6P1K2-4;Q6P1K2-3;Q6P1K2-6;Q6P1K2-5\",\"3550\":\"Q6P1L5\",\"3551\":\"Q6P1L8\",\"3552\":\"Q6P1M0\",\"3553\":\"Q6P1M3;Q6P1M3-2\",\"3554\":\"Q6P1N0;Q6P1N0-2\",\"3555\":\"Q6P1N9;Q6P1N9-2\",\"3556\":\"Q6P1Q0;Q6P1Q0-7;Q6P1Q0-2;Q6P1Q0-4\",\"3557\":\"Q6P1Q9;Q6P1Q9-2\",\"3558\":\"Q6P1R4\",\"3559\":\"Q6P1S2;Q6P1S2-2\",\"3560\":\"Q6P1X5\",\"3561\":\"Q6P1X6;Q6P1X6-2\",\"3562\":\"Q6P2C8;Q6P2C8-2\",\"3563\":\"Q6P2E9;Q6P2E9-2\",\"3564\":\"Q6P2H3-2\",\"3565\":\"Q6P2P2;Q6P2P2-2\",\"3566\":\"Q6P2Q9\",\"3567\":\"Q6P3W7\",\"3568\":\"Q6P3X3\",\"3569\":\"Q6P444\",\"3570\":\"Q6P4A7;Q6P4A7-2;Q6P4A7-3\",\"3571\":\"Q6P4E1-5;Q6P4E1;Q6P4E1-2\",\"3572\":\"Q6P4F2\",\"3573\":\"Q6P4F7;Q6P4F7-3;Q6P4F7-2\",\"3574\":\"Q6P4H8-2;Q6P4H8\",\"3575\":\"Q6P4Q7\",\"3576\":\"Q6P4R8-3;Q6P4R8;Q6P4R8-2\",\"3577\":\"Q6P587;Q6P587-2;Q6P587-3\",\"3578\":\"Q6P5Z2\",\"3579\":\"Q6P6C2;Q6P6C2-1;Q6P6C2-3\",\"3580\":\"Q6P996-4;Q6P996-5;Q6P996;Q6P996-3\",\"3581\":\"Q6P9B6\",\"3582\":\"Q6P9B9\",\"3583\":\"Q6PCB5;Q6PCB5-2\",\"3584\":\"Q6PCD5\",\"3585\":\"Q6PCE3\",\"3586\":\"Q6PD62\",\"3587\":\"Q6PGN9-2;Q6PGN9;Q6PGN9-3;Q6PGN9-4\",\"3588\":\"Q6PGP7\",\"3589\":\"Q6PI26-2;Q6PI26\",\"3590\":\"Q6PI48\",\"3591\":\"Q6PI78\",\"3592\":\"Q6PI98;Q6PI98-4;Q6PI98-3\",\"3593\":\"Q6PID6\",\"3594\":\"Q6PIJ6;Q6PIJ6-2;Q6PIJ6-3\",\"3595\":\"Q6PIU2-2;Q6PIU2;Q6PIU2-3\",\"3596\":\"Q6PIW4-2;Q6PIW4\",\"3597\":\"Q6PIY7-2;Q6PIY7\",\"3598\":\"Q6PJF5-2;Q6PJF5\",\"3599\":\"Q6PJG2\",\"3600\":\"Q6PJG6\",\"3601\":\"Q6PJG9\",\"3602\":\"Q6PJI9;Q6PJI9-3;Q6PJI9-4\",\"3603\":\"Q6PJP8\",\"3604\":\"Q6PJT7;Q6PJT7-5;Q6PJT7-4\",\"3605\":\"Q6PJW8;Q6PJW8-2\",\"3606\":\"Q6PK04\",\"3607\":\"Q6PK18;Q6PK18-2\",\"3608\":\"Q6PKC3;Q6PKC3-2\",\"3609\":\"Q6PKG0;Q6PKG0-3\",\"3610\":\"Q6PL18\",\"3611\":\"Q6PL24\",\"3612\":\"Q6PML9\",\"3613\":\"Q6Q0C0;Q6Q0C0-2\",\"3614\":\"Q6QNY0\",\"3615\":\"Q6QNY1\",\"3616\":\"Q6R327-3;Q6R327\",\"3617\":\"Q6RFH5;Q6RFH5-2\",\"3618\":\"Q6RW13-2\",\"3619\":\"Q6S8J3\",\"3620\":\"Q6SJ93;Q6SJ93-2\",\"3621\":\"Q6SPF0\",\"3622\":\"Q6STE5;Q6STE5-2\",\"3623\":\"Q6T4R5-2;Q6T4R5;Q6T4R5-4;Q6T4R5-3\",\"3624\":\"Q6TCH7-4;Q6TCH7-3;Q6TCH7-2;Q6TCH7\",\"3625\":\"Q6UB28\",\"3626\":\"Q6UB35\",\"3627\":\"Q6UB99\",\"3628\":\"Q6ULP2-8;Q6ULP2-6;Q6ULP2;Q6ULP2-9;Q6ULP2-7\",\"3629\":\"Q6UN15;Q6UN15-5;Q6UN15-4\",\"3630\":\"Q6UUV7;Q6UUV7-3\",\"3631\":\"Q6UVJ0\",\"3632\":\"Q6UVK1\",\"3633\":\"Q6UW02;Q6UW02-2\",\"3634\":\"Q6UW63\",\"3635\":\"Q6UW68\",\"3636\":\"Q6UW78\",\"3637\":\"Q6UWB1\",\"3638\":\"Q6UWE0;Q6UWE0-2\",\"3639\":\"Q6UWJ1-3;Q6UWJ1-2;Q6UWJ1\",\"3640\":\"Q6UWP7;Q6UWP7-3\",\"3641\":\"Q6UWU4-3;Q6UWU4;Q6UWU4-2\",\"3642\":\"Q6UWW8\",\"3643\":\"Q6UWY5\",\"3644\":\"Q6UWZ7-2;Q6UWZ7\",\"3645\":\"Q6UX04;Q6UX04-2\",\"3646\":\"Q6UX07;Q6UX07-2;Q6UX07-3\",\"3647\":\"Q6UX65\",\"3648\":\"Q6UXD5-3;Q6UXD5-5;Q6UXD5-6;Q6UXD5-2;Q6UXD5\",\"3649\":\"Q6UXH1-4;Q6UXH1;Q6UXH1-6;Q6UXH1-5;Q6UXH1-3;Q6UXH1-2\",\"3650\":\"Q6UXN9\",\"3651\":\"Q6UXV4\",\"3652\":\"Q6UY14-3;Q6UY14;Q6UY14-2\",\"3653\":\"Q6V0I7-3;Q6V0I7\",\"3654\":\"Q6VMQ6-2;Q6VMQ6-5;Q6VMQ6;Q6VMQ6-4\",\"3655\":\"Q6VN20;Q6VN20-3;Q6VN20-2\",\"3656\":\"Q6VY07;Q6VY07-2\",\"3657\":\"Q6W2J9;Q6W2J9-2;Q6W2J9-4\",\"3658\":\"Q6WCQ1-2;Q6WCQ1-3;Q6WCQ1\",\"3659\":\"Q6WKZ4;Q6WKZ4-3;Q6WKZ4-2\",\"3660\":\"Q6XQN6;Q6XQN6-2;Q6XQN6-3\",\"3661\":\"Q6XZF7;Q6XZF7-2\",\"3662\":\"Q6Y1H2\",\"3663\":\"Q6Y288\",\"3664\":\"Q6Y2X3\",\"3665\":\"Q6Y7W6-4;Q6Y7W6-5;Q6Y7W6;Q6Y7W6-3\",\"3666\":\"Q6YHK3;Q6YHK3-4;Q6YHK3-2\",\"3667\":\"Q6YN16;Q6YN16-2\",\"3668\":\"Q6YP21;Q6YP21-3\",\"3669\":\"Q6ZMI0;Q6ZMI0-2;Q6ZMI0-5;Q6ZMI0-3\",\"3670\":\"Q6ZMZ3;Q6ZMZ3-2;Q6ZMZ3-3\",\"3671\":\"Q6ZN04;Q6ZN04-3\",\"3672\":\"Q6ZN18;Q6ZN18-2;Q6ZN18-3\",\"3673\":\"Q6ZNA5;Q6ZNA5-2\",\"3674\":\"Q6ZNB6;Q6ZNB6-2\",\"3675\":\"Q6ZNC8;Q6ZNC8-3;Q6ZNC8-2\",\"3676\":\"Q6ZPD9\",\"3677\":\"Q6ZRI6-2;Q6ZRI6\",\"3678\":\"Q6ZRP7\",\"3679\":\"Q6ZRQ5\",\"3680\":\"Q6ZRS2;Q6ZRS2-2;Q6ZRS2-3\",\"3681\":\"Q6ZRV2\",\"3682\":\"Q6ZRY4\",\"3683\":\"Q6ZS17-2;Q6ZS17;Q6ZS17-3;Q6ZS17-4\",\"3684\":\"Q6ZSJ8\",\"3685\":\"Q6ZSR9\",\"3686\":\"Q6ZSZ5-2;Q6ZSZ5-1;Q6ZSZ5-6;Q6ZSZ5-5;Q6ZSZ5\",\"3687\":\"Q6ZT21-2;Q6ZT21\",\"3688\":\"Q6ZTW0;Q6ZTW0-2\",\"3689\":\"Q6ZU65;Q6ZU65-2\",\"3690\":\"Q6ZUT6-4;Q6ZUT6;Q6ZUT6-2\",\"3691\":\"Q6ZUT9;Q6ZUT9-2\",\"3692\":\"Q6ZVM7;Q6ZVM7-2;Q6ZVM7-3;Q6ZVM7-5\",\"3693\":\"Q6ZW31-2;Q6ZW31\",\"3694\":\"Q6ZW49;Q6ZW49-1;Q6ZW49-2\",\"3695\":\"Q6ZWT7\",\"3696\":\"Q6ZXV5-2;Q6ZXV5\",\"3697\":\"Q6ZYL4\",\"3698\":\"Q709C8-3;Q709C8;Q709C8-4;Q709C8-2\",\"3699\":\"Q709F0;Q709F0-3;Q709F0-2\",\"3700\":\"Q70CQ3\",\"3701\":\"Q70E73;Q70E73-5;Q70E73-2\",\"3702\":\"Q70EL1;Q70EL1-7;Q70EL1-10;Q70EL1-8;Q70EL1-6\",\"3703\":\"Q70EL4-4;Q70EL4;Q70EL4-3;Q70EL4-2\",\"3704\":\"Q70HW3;Q70HW3-2;Q70HW3-3\",\"3705\":\"Q70J99;Q70J99-3\",\"3706\":\"Q70SY1;Q70SY1-2\",\"3707\":\"Q70UQ0;Q70UQ0-2\",\"3708\":\"Q70UQ0-4\",\"3709\":\"Q70Z53;Q70Z53-2;Q70Z53-4;Q70Z53-5;Q70Z53-3\",\"3710\":\"Q712K3\",\"3711\":\"Q719H9\",\"3712\":\"Q71DI3\",\"3713\":\"Q71F23;Q71F23-3\",\"3714\":\"Q71F56\",\"3715\":\"Q71RC2;Q71RC2-4;Q71RC2-5;Q71RC2-3;Q71RC2-6;Q71RC2-2;Q71RC2-7\",\"3716\":\"Q71RG4;Q71RG4-2;Q71RG4-3\",\"3717\":\"Q71SY5-5;Q71SY5;Q71SY5-2;Q71SY5-4;Q71SY5-3\",\"3718\":\"Q71UM5\",\"3719\":\"Q75N03-2;Q75N03\",\"3720\":\"Q75QN2;Q75QN2-2\",\"3721\":\"Q765P7\",\"3722\":\"Q76FK4;Q76FK4-4;Q76FK4-2\",\"3723\":\"Q76L83;Q76L83-2\",\"3724\":\"Q7KYR7;Q7KYR7-1;Q7KYR7-5;Q7KYR7-6;Q7KYR7-4;Q7KYR7-3\",\"3725\":\"Q7KZ85\",\"3726\":\"Q7KZ85-2\",\"3727\":\"Q7KZF4\",\"3728\":\"Q7KZI7-15;Q7KZI7-16\",\"3729\":\"Q7KZN9-2;Q7KZN9\",\"3730\":\"Q7L014\",\"3731\":\"Q7L0Y3\",\"3732\":\"Q7L1Q6;Q7L1Q6-4;Q7L1Q6-3;Q7L1Q6-2\",\"3733\":\"Q7L1V2;Q7L1V2-2\",\"3734\":\"Q7L1W4\",\"3735\":\"Q7L211\",\"3736\":\"Q7L2E3-2\",\"3737\":\"Q7L2H7;Q7L2H7-2\",\"3738\":\"Q7L2J0\",\"3739\":\"Q7L3T8\",\"3740\":\"Q7L4I2;Q7L4I2-2\",\"3741\":\"Q7L523;Q5VZM2-2;Q5VZM2\",\"3742\":\"Q7L576;Q7L576-2\",\"3743\":\"Q7L590-2;Q7L590\",\"3744\":\"Q7L592;Q7L592-2\",\"3745\":\"Q7L5A8\",\"3746\":\"Q7L5D6;Q7L5D6-2\",\"3747\":\"Q7L5L3-1;Q7L5L3\",\"3748\":\"Q7L5N1\",\"3749\":\"Q7L5N7\",\"3750\":\"Q7L5Y1;Q7L5Y1-4;Q7L5Y1-5;Q7L5Y1-2\",\"3751\":\"Q7L5Y9;Q7L5Y9-3;Q7L5Y9-2;Q7L5Y9-4\",\"3752\":\"Q7L7V1-2;Q7L7V1\",\"3753\":\"Q7L7X3;Q7L7X3-3\",\"3754\":\"Q7L8L6\",\"3755\":\"Q7LBC6;Q7LBC6-2\",\"3756\":\"Q7LBR1\",\"3757\":\"Q7LGA3;Q7LGA3-3;Q7LGA3-2\",\"3758\":\"Q7LGC8\",\"3759\":\"Q7RTP0;Q7RTP0-2\",\"3760\":\"Q7RTP6;Q7RTP6-2;Q7RTP6-4;Q7RTP6-3;Q7RTP6-5\",\"3761\":\"Q7RTS9;Q7RTS9-2\",\"3762\":\"Q7RTV0\",\"3763\":\"Q7RTV3-2;Q7RTV3\",\"3764\":\"Q7Z2E3-7;Q7Z2E3;Q7Z2E3-5;Q7Z2E3-10;Q7Z2E3-8;Q7Z2E3-4;Q7Z2E3-9;Q7Z2E3-11;Q7Z2E3-3;Q7Z2E3-2\",\"3765\":\"Q7Z2K6\",\"3766\":\"Q7Z2K8;Q7Z2K8-2\",\"3767\":\"Q7Z2T5\",\"3768\":\"Q7Z2W4;Q7Z2W4-2\",\"3769\":\"Q7Z2W4-3\",\"3770\":\"Q7Z2W9;Q7Z2W9-2\",\"3771\":\"Q7Z2Z1;Q7Z2Z1-2\",\"3772\":\"Q7Z2Z2;Q7Z2Z2-2\",\"3773\":\"Q7Z304\",\"3774\":\"Q7Z333-3;Q7Z333;Q7Z333-4\",\"3775\":\"Q7Z388\",\"3776\":\"Q7Z392;Q7Z392-4;Q7Z392-3\",\"3777\":\"Q7Z3B3\",\"3778\":\"Q7Z3B4;Q7Z3B4-3;Q7Z3B4-2\",\"3779\":\"Q7Z3C6;Q7Z3C6-2\",\"3780\":\"Q7Z3E2\",\"3781\":\"Q7Z3K3-5;Q7Z3K3-7;Q7Z3K3-2;Q7Z3K3-3;Q7Z3K3-6;Q7Z3K3\",\"3782\":\"Q7Z3T8;Q7Z3T8-3\",\"3783\":\"Q7Z3U7-2;Q7Z3U7;Q7Z3U7-6;Q7Z3U7-5\",\"3784\":\"Q7Z403;Q7Z403-2;Q7Z403-3\",\"3785\":\"Q7Z406;Q7Z406-6;Q7Z406-2;Q7Z406-5;Q7Z406-4\",\"3786\":\"Q7Z412;Q7Z412-2\",\"3787\":\"Q7Z417\",\"3788\":\"Q7Z422-2;Q7Z422-4;Q7Z422-3;Q7Z422-5;Q7Z422\",\"3789\":\"Q7Z434\",\"3790\":\"Q7Z460\",\"3791\":\"Q7Z460-4;Q7Z460-2;Q7Z460-5;Q7Z460-3\",\"3792\":\"Q7Z478\",\"3793\":\"Q7Z4F1\",\"3794\":\"Q7Z4G1;Q7Z4G1-2\",\"3795\":\"Q7Z4G4;Q7Z4G4-2;Q7Z4G4-3\",\"3796\":\"Q7Z4H3;Q7Z4H3-2\",\"3797\":\"Q7Z4H7;Q7Z4H7-3\",\"3798\":\"Q7Z4H8;Q7Z4H8-2;Q7Z4H8-3\",\"3799\":\"Q7Z4L5\",\"3800\":\"Q7Z4Q2;Q7Z4Q2-2\",\"3801\":\"Q7Z4R8\",\"3802\":\"Q7Z4S6-6;Q7Z4S6-5;Q7Z4S6-2;Q7Z4S6;Q7Z4S6-4;Q7Z4S6-3\",\"3803\":\"Q7Z4V5;Q7Z4V5-3\",\"3804\":\"Q7Z4W1\",\"3805\":\"Q7Z569;Q7Z569-2\",\"3806\":\"Q7Z589;Q7Z589-5;Q7Z589-4;Q7Z589-7;Q7Z589-6;Q7Z589-2\",\"3807\":\"Q7Z5G4;Q7Z5G4-3\",\"3808\":\"Q7Z5J4;Q7Z5J4-2;Q7Z5J4-3\",\"3809\":\"Q7Z5K2-2;Q7Z5K2;Q7Z5K2-3\",\"3810\":\"Q7Z5L9\",\"3811\":\"Q7Z5Q1-7;Q7Z5Q1-5;Q7Z5Q1-4;Q7Z5Q1-6;Q7Z5Q1-3;Q7Z5Q1;Q7Z5Q1-8;Q7Z5Q1-9\",\"3812\":\"Q7Z624;Q7Z624-2\",\"3813\":\"Q7Z6B7;Q7Z6B7-2\",\"3814\":\"Q7Z6E9;Q7Z6E9-2;Q7Z6E9-4\",\"3815\":\"Q7Z6I8;Q7Z6I8-2\",\"3816\":\"Q7Z6J0;Q7Z6J0-3\",\"3817\":\"Q7Z6J9\",\"3818\":\"Q7Z6K5-2;Q7Z6K5\",\"3819\":\"Q7Z6M4\",\"3820\":\"Q7Z6Z7-2;Q7Z6Z7-3;Q7Z6Z7\",\"3821\":\"Q7Z736;Q7Z736-3;Q7Z736-2;Q7Z736-4\",\"3822\":\"Q7Z739\",\"3823\":\"Q7Z7A3\",\"3824\":\"Q7Z7A4-2;Q7Z7A4-6;Q7Z7A4-4;Q7Z7A4;Q7Z7A4-5;Q7Z7A4-7\",\"3825\":\"Q7Z7C8;Q7Z7C8-2;Q7Z7C8-4\",\"3826\":\"Q7Z7E8;Q7Z7E8-2\",\"3827\":\"Q7Z7F0;Q7Z7F0-2;Q7Z7F0-3\",\"3828\":\"Q7Z7F7;Q7Z7F7-2\",\"3829\":\"Q7Z7H5;Q7Z7H5-3\",\"3830\":\"Q7Z7H8;Q7Z7H8-2\",\"3831\":\"Q7Z7K0\",\"3832\":\"Q7Z7K6;Q7Z7K6-3\",\"3833\":\"Q7Z7L7\",\"3834\":\"Q7Z7N9\",\"3835\":\"Q86SE9\",\"3836\":\"Q86SF2\",\"3837\":\"Q86SQ0;Q86SQ0-2;Q86SQ0-3\",\"3838\":\"Q86SQ4-2;Q86SQ4;Q86SQ4-4;Q86SQ4-3\",\"3839\":\"Q86SQ9-3;Q86SQ9;Q86SQ9-2;Q86SQ9-4\",\"3840\":\"Q86SR1;Q86SR1-2;Q86SR1-4\",\"3841\":\"Q86SX3-2;Q86SX3-6;Q86SX3;Q86SX3-5;Q86SX3-3\",\"3842\":\"Q86SX6\",\"3843\":\"Q86SZ2;Q86SZ2-2\",\"3844\":\"Q86T03-2;Q86T03\",\"3845\":\"Q86T24\",\"3846\":\"Q86TB3\",\"3847\":\"Q86TB9-4;Q86TB9;Q86TB9-2\",\"3848\":\"Q86TC9;Q86TC9-2\",\"3849\":\"Q86TG7\",\"3850\":\"Q86TI2;Q86TI2-4;Q86TI2-2\",\"3851\":\"Q86TJ2;Q86TJ2-3;Q86TJ2-2\",\"3852\":\"Q86TM6-2;Q86TM6-3;Q86TM6\",\"3853\":\"Q86TN4;Q86TN4-4;Q86TN4-2;Q86TN4-3\",\"3854\":\"Q86TP1;Q86TP1-2\",\"3855\":\"Q86TS9;Q86TS9-3;Q86TS9-2\",\"3856\":\"Q86TU7;Q86TU7-3;Q86TU7-2\",\"3857\":\"Q86TW2;Q86TW2-2;Q86TW2-3\",\"3858\":\"Q86U06-4;Q86U06-5;Q86U06-2;Q86U06;Q86U06-3\",\"3859\":\"Q86U28\",\"3860\":\"Q86U38;Q86U38-2\",\"3861\":\"Q86U42;Q86U42-2;Q92843-2\",\"3862\":\"Q86U44\",\"3863\":\"Q86U70\",\"3864\":\"Q86U86-8;Q86U86;Q86U86-5;Q86U86-7;Q86U86-2;Q86U86-4;Q86U86-3;Q86U86-9;Q86U86-6\",\"3865\":\"Q86U90\",\"3866\":\"Q86UB9-2;Q86UB9\",\"3867\":\"Q86UD0\",\"3868\":\"Q86UE4\",\"3869\":\"Q86UE8-2;Q86UE8-3;Q86UE8\",\"3870\":\"Q86UK7-3;Q86UK7-2\",\"3871\":\"Q86UL3\",\"3872\":\"Q86UN3;Q86UN3-2\",\"3873\":\"Q86UP2;Q86UP2-4;Q86UP2-2;Q86UP2-3\",\"3874\":\"Q86UR5-8;Q86UR5-7;Q86UR5-6;Q86UR5-5;Q86UR5-4;Q86UR5;Q86UR5-11;Q86UR5-10;Q86UR5-13;Q86UR5-9;Q86UR5-12;Q86UR5-3\",\"3875\":\"Q86US8\",\"3876\":\"Q86UT6;Q86UT6-2\",\"3877\":\"Q86UT8\",\"3878\":\"Q86UU0-4;Q86UU0-2;Q86UU0;Q86UU0-3\",\"3879\":\"Q86UU1-2;Q86UU1;Q86UU1-3\",\"3880\":\"Q86UV5;Q86UV5-8;Q86UV5-2;Q86UV5-3;Q86UV5-7\",\"3881\":\"Q86UW6-2;Q86UW6\",\"3882\":\"Q86UW9;Q86UW9-2\",\"3883\":\"Q86UY6;Q86UY6-3\",\"3884\":\"Q86UY8-2;Q86UY8\",\"3885\":\"Q86V21;Q86V21-2;Q86V21-3\",\"3886\":\"Q86V40;Q86V40-2\",\"3887\":\"Q86V48;Q86V48-2;Q86V48-3\",\"3888\":\"Q86V81\",\"3889\":\"Q86V85\",\"3890\":\"Q86V97\",\"3891\":\"Q86VI3\",\"3892\":\"Q86VM9\",\"3893\":\"Q86VN1;Q86VN1-2\",\"3894\":\"Q86VP1-2;Q86VP1;Q86VP1-3;Q86VP1-4\",\"3895\":\"Q86VP6;Q86VP6-2\",\"3896\":\"Q86VQ1\",\"3897\":\"Q86VR2\",\"3898\":\"Q86VS8\",\"3899\":\"Q86VU5\",\"3900\":\"Q86VV8-3;Q86VV8;Q86VV8-4\",\"3901\":\"Q86VX2-2;Q86VX2\",\"3902\":\"Q86VX9-5;Q86VX9;Q86VX9-3;Q86VX9-2;Q86VX9-4\",\"3903\":\"Q86VZ4;Q86VZ4-2\",\"3904\":\"Q86VZ5\",\"3905\":\"Q86W34;Q86W34-5\",\"3906\":\"Q86W42;Q86W42-2;Q86W42-3\",\"3907\":\"Q86W50\",\"3908\":\"Q86W56;Q86W56-2;Q86W56-3\",\"3909\":\"Q86W92-2\",\"3910\":\"Q86WA6;Q86WA6-2\",\"3911\":\"Q86WA8;Q86WA8-2\",\"3912\":\"Q86WA9\",\"3913\":\"Q86WB0;Q86WB0-3;Q86WB0-2\",\"3914\":\"Q86WC4\",\"3915\":\"Q86WJ1;Q86WJ1-2;Q86WJ1-4;Q86WJ1-3;Q86WJ1-5\",\"3916\":\"Q86WP2-3;Q86WP2;Q86WP2-2;Q86WP2-4\",\"3917\":\"Q86WR0;Q86WR0-2\",\"3918\":\"Q86WR7;Q86WR7-2\",\"3919\":\"Q86WV6\",\"3920\":\"Q86WW8\",\"3921\":\"Q86WX3\",\"3922\":\"Q86X10-3\",\"3923\":\"Q86X29-5;Q86X29-4;Q86X29;Q86X29-6;Q86X29-3;Q86X29-2\",\"3924\":\"Q86X52\",\"3925\":\"Q86X53\",\"3926\":\"Q86X55;Q86X55-1;Q86X55-2\",\"3927\":\"Q86X76-2;Q86X76-4;Q86X76;Q86X76-3\",\"3928\":\"Q86X83-2;Q86X83\",\"3929\":\"Q86X95;Q86X95-2\",\"3930\":\"Q86XA9-2;Q86XA9\",\"3931\":\"Q86XI2;Q86XI2-2\",\"3932\":\"Q86XJ1\",\"3933\":\"Q86XK2;Q86XK2-5;Q86XK2-6;Q86XK2-3\",\"3934\":\"Q86XK3-3;Q86XK3;Q86XK3-2\",\"3935\":\"Q86XL3;Q86XL3-2\",\"3936\":\"Q86XP3;Q86XP3-2\",\"3937\":\"Q86XR2-5;Q86XR2-6;Q86XR2-7;Q86XR2-4;Q86XR2-3;Q86XR2-2;Q86XR2\",\"3938\":\"Q86XR7-2;Q9Y3B3-2;Q9Y3B3\",\"3939\":\"Q86XR8-5;Q86XR8;Q86XR8-2;Q86XR8-3\",\"3940\":\"Q86XZ4\",\"3941\":\"Q86Y07;Q86Y07-3;Q86Y07-4;Q86Y07-5;Q86Y07-2\",\"3942\":\"Q86Y13\",\"3943\":\"Q86Y39;Q86Y39-2\",\"3944\":\"Q86Y56;Q86Y56-2\",\"3945\":\"Q86Y79\",\"3946\":\"Q86Y82\",\"3947\":\"Q86Y91-6;Q86Y91\",\"3948\":\"Q86YH6\",\"3949\":\"Q86YJ6-5;Q86YJ6-3;Q86YJ6-2;Q86YJ6-4;Q86YJ6\",\"3950\":\"Q86YP4-3;Q86YP4;Q86YP4-2\",\"3951\":\"Q86YQ8\",\"3952\":\"Q86YS6\",\"3953\":\"Q86YS7-2;Q86YS7-3;Q86YS7-4;Q86YS7;Q86YS7-5\",\"3954\":\"Q86YT6\",\"3955\":\"Q86YV5\",\"3956\":\"Q86YV9\",\"3957\":\"Q8IU60;Q8IU60-2\",\"3958\":\"Q8IU81\",\"3959\":\"Q8IU85;Q8IU85-2\",\"3960\":\"Q8IUC4;Q8IUC4-2\",\"3961\":\"Q8IUD2;Q8IUD2-3;Q8IUD2-2;Q8IUD2-4;Q8IUD2-5\",\"3962\":\"Q8IUE6\",\"3963\":\"Q8IUF8;Q8IUF8-4;Q8IUF8-3\",\"3964\":\"Q8IUH3-3;Q8IUH3;Q8IUH3-2\",\"3965\":\"Q8IUH4;Q8IUH4-2;Q8IUH4-3\",\"3966\":\"Q8IUH5;Q8IUH5-3\",\"3967\":\"Q8IUR0\",\"3968\":\"Q8IUR7-7;Q8IUR7;Q8IUR7-8;Q8IUR7-2;Q8IUR7-3\",\"3969\":\"Q8IUW5\",\"3970\":\"Q8IUX1;Q8IUX1-4;Q8IUX1-2\",\"3971\":\"Q8IV08\",\"3972\":\"Q8IV32\",\"3973\":\"Q8IV38\",\"3974\":\"Q8IV48\",\"3975\":\"Q8IV50\",\"3976\":\"Q8IV63;Q8IV63-3;Q8IV63-2\",\"3977\":\"Q8IVB5\",\"3978\":\"Q8IVD9\",\"3979\":\"Q8IVF2;Q8IVF2-3\",\"3980\":\"Q8IVH2;Q8IVH2-2;Q8IVH2-3\",\"3981\":\"Q8IVH4\",\"3982\":\"Q8IVH8-3;Q8IVH8\",\"3983\":\"Q8IVJ1;Q96JW4\",\"3984\":\"Q8IVL1-11;Q8IVL1-4;Q8IVL1-8;Q8IVL1-9;Q8IVL1-10;Q8IVL1-13;Q8IVL1-12;Q8IVL1-3;Q8IVL1-2;Q8IVL1;Q8IVL1-5;Q8IVL1-6\",\"3985\":\"Q8IVL5;Q8IVL5-2\",\"3986\":\"Q8IVM0;Q8IVM0-2\",\"3987\":\"Q8IVP5\",\"3988\":\"Q8IVS2\",\"3989\":\"Q8IVT2\",\"3990\":\"Q8IVT5-2;Q8IVT5;Q8IVT5-4;Q8IVT5-3\",\"3991\":\"Q8IW35;Q8IW35-2\",\"3992\":\"Q8IW45;Q8IW45-2;Q8IW45-4\",\"3993\":\"Q8IWA0\",\"3994\":\"Q8IWA4;Q8IWA4-3\",\"3995\":\"Q8IWA5-3\",\"3996\":\"Q8IWB1\",\"3997\":\"Q8IWB7\",\"3998\":\"Q8IWB9;Q8IWB9-2\",\"3999\":\"Q8IWC1;Q8IWC1-2;Q8IWC1-3;Q8IWC1-4\",\"4000\":\"Q8IWE2;Q8IWE2-2\",\"4001\":\"Q8IWF2;Q8IWF2-2\",\"4002\":\"Q8IWF6\",\"4003\":\"Q8IWI9;Q8IWI9-3\",\"4004\":\"Q8IWJ2\",\"4005\":\"Q8IWL3\",\"4006\":\"Q8IWR0\",\"4007\":\"Q8IWS0;Q8IWS0-3;Q8IWS0-5;Q8IWS0-4;Q8IWS0-2\",\"4008\":\"Q8IWT6\",\"4009\":\"Q8IWU2\",\"4010\":\"Q8IWV7;Q8IWV7-2\",\"4011\":\"Q8IWV8-4;Q8IWV8\",\"4012\":\"Q8IWW6-3;Q8IWW6-4;Q8IWW6;Q8IWW6-2\",\"4013\":\"Q8IWX8\",\"4014\":\"Q8IWY9-1;Q8IWY9\",\"4015\":\"Q8IWZ3-6\",\"4016\":\"Q8IWZ8\",\"4017\":\"Q8IX01;Q8IX01-4;Q8IX01-3\",\"4018\":\"Q8IX03;Q8IX03-2\",\"4019\":\"Q8IX04-6;Q8IX04;Q8IX04-3;Q8IX04-2;Q8IX04-4;Q8IX04-5\",\"4020\":\"Q8IX12-2;Q8IX12\",\"4021\":\"Q8IX18-3;Q8IX18;Q8IX18-4;Q8IX18-2\",\"4022\":\"Q8IX90\",\"4023\":\"Q8IXB1;Q8IXB1-2\",\"4024\":\"Q8IXH7;Q8IXH7-4\",\"4025\":\"Q8IXI1\",\"4026\":\"Q8IXI2-2;Q8IXI2-3;Q8IXI2-4;Q8IXI2;Q8IXI2-5;Q8IXI2-7\",\"4027\":\"Q8IXJ9\",\"4028\":\"Q8IXK0-2;Q8IXK0-4;Q8IXK0;Q8IXK0-5;Q8IXK0-3\",\"4029\":\"Q8IXL7-2;Q8IXL7\",\"4030\":\"Q8IXM2;Q8IXM2-3\",\"4031\":\"Q8IXM3\",\"4032\":\"Q8IXM6;Q8IXM6-2\",\"4033\":\"Q8IXQ3\",\"4034\":\"Q8IXQ4;Q8IXQ4-2\",\"4035\":\"Q8IXQ5;Q8IXQ5-2;Q8IXQ5-5\",\"4036\":\"Q8IXQ6-2;Q8IXQ6-3;Q8IXQ6\",\"4037\":\"Q8IXT5\",\"4038\":\"Q8IXU6;Q8IXU6-3;Q8IXU6-2\",\"4039\":\"Q8IXW5;Q8IXW5-2\",\"4040\":\"Q8IXX5-2;Q8IXX5;Q1AE95\",\"4041\":\"Q8IXZ2\",\"4042\":\"Q8IY17-2;Q8IY17-3;Q8IY17;Q8IY17-5\",\"4043\":\"Q8IY18\",\"4044\":\"Q8IY21\",\"4045\":\"Q8IY22;Q8IY22-3;Q8IY22-2\",\"4046\":\"Q8IY31;Q8IY31-2;Q8IY31-4;Q8IY31-3\",\"4047\":\"Q8IY33;Q8IY33-4;Q8IY33-2;Q8IY33-5\",\"4048\":\"Q8IY37\",\"4049\":\"Q8IY57;Q8IY57-5;Q8IY57-4;Q8IY57-3\",\"4050\":\"Q8IY67-2;Q8IY67\",\"4051\":\"Q8IY81\",\"4052\":\"Q8IY95-2;Q8IY95\",\"4053\":\"Q8IYA6;Q8IYA6-3\",\"4054\":\"Q8IYB3-2;Q8IYB3\",\"4055\":\"Q8IYB5-3;Q8IYB5-2;Q8IYB5\",\"4056\":\"Q8IYB7;Q8IYB7-2;Q8IYB7-3\",\"4057\":\"Q8IYB8\",\"4058\":\"Q8IYH5-2;Q8IYH5;Q8IYH5-4;Q8IYH5-3\",\"4059\":\"Q8IYI6\",\"4060\":\"Q8IYL3\",\"4061\":\"Q8IYQ7\",\"4062\":\"Q8IYS1\",\"4063\":\"Q8IYS2;Q8IYS2-2\",\"4064\":\"Q8IYT2\",\"4065\":\"Q8IYT4-2;Q8IYT4\",\"4066\":\"Q8IYU8\",\"4067\":\"Q8IYW5\",\"4068\":\"Q8IZ07\",\"4069\":\"Q8IZ21-3;Q8IZ21;Q8IZ21-2\",\"4070\":\"Q8IZ52;Q8IZ52-2;Q8IZ52-4\",\"4071\":\"Q8IZ69;Q8IZ69-2\",\"4072\":\"Q8IZ73;Q8IZ73-2\",\"4073\":\"Q8IZ81\",\"4074\":\"Q8IZ83;Q8IZ83-3\",\"4075\":\"Q8IZA0;Q8IZA0-2;Q8IZA0-3\",\"4076\":\"Q8IZC4;Q8IZC4-2\",\"4077\":\"Q8IZE3-2;Q8IZE3\",\"4078\":\"Q8IZH2-2;Q8IZH2\",\"4079\":\"Q8IZL8\",\"4080\":\"Q8IZP0-10;Q8IZP0-8;Q8IZP0-7;Q8IZP0-2;Q8IZP0-4;Q8IZP0-3;Q8IZP0-5;Q8IZP0-6;Q8IZP0-9;Q8IZP0;Q8IZP0-12;Q8IZP0-11\",\"4081\":\"Q8IZP9-8;Q8IZP9-7;Q8IZP9-5;Q8IZP9-6;Q8IZP9-3;Q8IZP9-4;Q8IZP9-2;Q8IZP9;Q8IZP9-10;Q8IZP9-9\",\"4082\":\"Q8IZQ5\",\"4083\":\"Q8IZT6;Q8IZT6-2\",\"4084\":\"Q8IZV5\",\"4085\":\"Q8IZW8\",\"4086\":\"Q8N0T1\",\"4087\":\"Q8N0U4\",\"4088\":\"Q8N0U8;Q8N0U8-2\",\"4089\":\"Q8N0X7\",\"4090\":\"Q8N0Z6\",\"4091\":\"Q8N0Z8;Q8N0Z8-2\",\"4092\":\"Q8N108-17;Q8N108;Q8N108-13;Q8N108-12;Q8N108-18;Q8N108-16;Q8N108-14;Q8N108-15;Q8N108-19\",\"4093\":\"Q8N122;Q8N122-3\",\"4094\":\"Q8N128;Q8N128-2\",\"4095\":\"Q8N129\",\"4096\":\"Q8N157;Q8N157-2;Q8N157-3\",\"4097\":\"Q8N163-2;Q8N163\",\"4098\":\"Q8N183\",\"4099\":\"Q8N1B4;Q8N1B4-2\",\"4100\":\"Q8N1F7;Q8N1F7-2\",\"4101\":\"Q8N1F8\",\"4102\":\"Q8N1G0;Q8N1G0-2\",\"4103\":\"Q8N1G2\",\"4104\":\"Q8N1G4\",\"4105\":\"Q8N1S5-2;Q8N1S5\",\"4106\":\"Q8N1W1-4;Q8N1W1;Q8N1W1-6;Q8N1W1-3;Q8N1W1-5\",\"4107\":\"Q8N201\",\"4108\":\"Q8N2F6-4;Q8N2F6-2;Q8N2F6-6;Q8N2F6-5\",\"4109\":\"Q8N2G8;Q8N2G8-3;Q8N2G8-2\",\"4110\":\"Q8N2K0-2;Q8N2K0;Q8N2K0-3\",\"4111\":\"Q8N2M8;Q8N2M8-3;Q8N2M8-4\",\"4112\":\"Q8N2U0\",\"4113\":\"Q8N2W9\",\"4114\":\"Q8N335\",\"4115\":\"Q8N357\",\"4116\":\"Q8N370-4;Q8N370-2;Q8N370;Q8N370-3\",\"4117\":\"Q8N392;Q8N392-2\",\"4118\":\"Q8N3C0\",\"4119\":\"Q8N3D4\",\"4120\":\"Q8N3E9\",\"4121\":\"Q8N3F8\",\"4122\":\"Q8N3P4;Q8N3P4-3;Q8N3P4-2\",\"4123\":\"Q8N3R3;Q8N3R3-4\",\"4124\":\"Q8N3R9;Q8N3R9-2\",\"4125\":\"Q8N3U4;Q8N3U4-2\",\"4126\":\"Q8N3V7-2;Q8N3V7-3\",\"4127\":\"Q8N3X1;Q8N3X1-2\",\"4128\":\"Q8N3Y7;Q8N3Y7-2\",\"4129\":\"Q8N3Z3;Q8N3Z3-2\",\"4130\":\"Q8N3Z6\",\"4131\":\"Q8N442\",\"4132\":\"Q8N465\",\"4133\":\"Q8N490;Q8N490-4;Q8N490-3\",\"4134\":\"Q8N4C8-2;Q8N4C8-3;Q8N4C8;Q8N4C8-5;Q8N4C8-4\",\"4135\":\"Q8N4H5;Q8N4H5-3;Q8N4H5-2\",\"4136\":\"Q8N4Q0;Q8N4Q0-2\",\"4137\":\"Q8N4Q1;Q8N4Q1-2\",\"4138\":\"Q8N4T4-2;Q8N4T4\",\"4139\":\"Q8N4T8;Q8N4T8-2\",\"4140\":\"Q8N4V1;Q8N4V1-2\",\"4141\":\"Q8N4Z0\",\"4142\":\"Q8N511\",\"4143\":\"Q8N531;Q8N531-2\",\"4144\":\"Q8N543;Q8N543-2\",\"4145\":\"Q8N556;Q8N556-2\",\"4146\":\"Q8N567\",\"4147\":\"Q8N573-2;Q8N573-5;Q8N573-8;Q8N573;Q8N573-3\",\"4148\":\"Q8N584;Q8N584-2\",\"4149\":\"Q8N5A5-3;Q8N5A5-2;Q8N5A5\",\"4150\":\"Q8N5C6;Q8N5C6-2\",\"4151\":\"Q8N5C7;Q8N5C7-2\",\"4152\":\"Q8N5F7\",\"4153\":\"Q8N5G0;Q8N5G0-2\",\"4154\":\"Q8N5G2;Q8N5G2-2;Q8N5G2-3\",\"4155\":\"Q8N5I2\",\"4156\":\"Q8N5I4\",\"4157\":\"Q8N5I9\",\"4158\":\"Q8N5K1\",\"4159\":\"Q8N5L8\",\"4160\":\"Q8N5M1\",\"4161\":\"Q8N5M4\",\"4162\":\"Q8N5M9\",\"4163\":\"Q8N5N7;Q8N5N7-2\",\"4164\":\"Q8N5P1\",\"4165\":\"Q8N5U6;Q8N5U6-2\",\"4166\":\"Q8N5Y2-3;Q8N5Y2;Q8N5Y2-4;Q8N5Y2-6;Q8N5Y2-2;Q8N5Y2-5\",\"4167\":\"Q8N5Y8-3;Q8N5Y8\",\"4168\":\"Q8N612;Q8N612-2\",\"4169\":\"Q8N653\",\"4170\":\"Q8N668;Q8N668-2\",\"4171\":\"Q8N680\",\"4172\":\"Q8N684-2;Q8N684;Q8N684-3\",\"4173\":\"Q8N697\",\"4174\":\"Q8N6G5\",\"4175\":\"Q8N6H7;Q8N6H7-2;Q8N6H7-3\",\"4176\":\"Q8N6M0;Q8N6M0-2\",\"4177\":\"Q8N6N3;Q8N6N3-2\",\"4178\":\"Q8N6R0;Q8N6R0-3;Q8N6R0-4;Q8N6R0-1;Q8N6R0-2\",\"4179\":\"Q8N6T3;Q8N6T3-2;Q8N6T3-5;Q8N6T3-4;Q8N6T3-3\",\"4180\":\"Q8N6T7-2;Q8N6T7\",\"4181\":\"Q8N766-2;Q8N766;Q8N766-4;Q8N766-3\",\"4182\":\"Q8N7H5;Q8N7H5-3;Q8N7H5-2\",\"4183\":\"Q8N884;Q8N884-2\",\"4184\":\"Q8N8A6\",\"4185\":\"Q8N8D1\",\"4186\":\"Q8N8Q8\",\"4187\":\"Q8N8R3;Q8N8R3-3\",\"4188\":\"Q8N8R7\",\"4189\":\"Q8N8S7;Q8N8S7-3;Q8N8S7-2\",\"4190\":\"Q8N8U2\",\"4191\":\"Q8N8Z6;Q8N8Z6-2\",\"4192\":\"Q8N954;Q8N954-2\",\"4193\":\"Q8N961;Q8N961-2\",\"4194\":\"Q8N983-2;Q8N983;Q8N983-6;Q8N983-7\",\"4195\":\"Q8N988-2;Q8N988\",\"4196\":\"Q8N999;Q8N999-3\",\"4197\":\"Q8N9A8;Q8N9A8-3;Q8N9A8-2\",\"4198\":\"Q8N9M1;Q8N9M1-2;Q8N9M1-3\",\"4199\":\"Q8N9N2-2;Q8N9N2\",\"4200\":\"Q8N9N5;Q8N9N5-7;Q8N9N5-4;Q8N9N5-5;Q8N9N5-3;Q8N9N5-6;Q8N9N5-2\",\"4201\":\"Q8N9N7\",\"4202\":\"Q8N9N8\",\"4203\":\"Q8N9Q2\",\"4204\":\"Q8N9R8;Q8N9R8-2\",\"4205\":\"Q8N9T8\",\"4206\":\"Q8N9V7\",\"4207\":\"Q8NAF0\",\"4208\":\"Q8NAN2\",\"4209\":\"Q8NAP3\",\"4210\":\"Q8NAT1\",\"4211\":\"Q8NAV1\",\"4212\":\"Q8NB16\",\"4213\":\"Q8NB37;Q8NB37-2;Q8NB37-3\",\"4214\":\"Q8NB46\",\"4215\":\"Q8NB49-2;Q8NB49-3;Q8NB49-4;Q8NB49\",\"4216\":\"Q8NB78;Q8NB78-2\",\"4217\":\"Q8NB90;Q8NB90-2;Q8NB90-3\",\"4218\":\"Q8NB91\",\"4219\":\"Q8NBF2\",\"4220\":\"Q8NBF6;Q8NBF6-2\",\"4221\":\"Q8NBI5\",\"4222\":\"Q8NBI6\",\"4223\":\"Q8NBJ4-2;Q8NBJ4\",\"4224\":\"Q8NBJ5\",\"4225\":\"Q8NBJ7;Q8NBJ7-3;Q8NBJ7-2;Q8NBJ7-5\",\"4226\":\"Q8NBJ9;Q8NBJ9-2\",\"4227\":\"Q8NBK3-4;Q8NBK3-5;Q8NBK3;Q8NBK3-2;Q8NBK3-3\",\"4228\":\"Q8NBL1\",\"4229\":\"Q8NBM4;Q8NBM4-3;Q8NBM4-2;Q8NBM4-4\",\"4230\":\"Q8NBM8\",\"4231\":\"Q8NBN3;Q8NBN3-3\",\"4232\":\"Q8NBN7;Q8NBN7-2\",\"4233\":\"Q8NBP0;Q8NBP0-2\",\"4234\":\"Q8NBP7\",\"4235\":\"Q8NBQ5\",\"4236\":\"Q8NBS9;Q8NBS9-2\",\"4237\":\"Q8NBT0-2;Q8NBT0;Q8NBT0-3\",\"4238\":\"Q8NBT2;Q8NBT2-2\",\"4239\":\"Q8NBU5;Q8NBU5-2\",\"4240\":\"Q8NBW4-2;Q8NBW4;Q8NBW4-4;Q8NBW4-3\",\"4241\":\"Q8NBX0\",\"4242\":\"Q8NBZ0\",\"4243\":\"Q8NBZ7-2;Q8NBZ7;Q8NBZ7-3\",\"4244\":\"Q8NC42\",\"4245\":\"Q8NC44\",\"4246\":\"Q8NC51;Q8NC51-2\",\"4247\":\"Q8NC51-3;Q8NC51-4\",\"4248\":\"Q8NC54\",\"4249\":\"Q8NC56\",\"4250\":\"Q8NC60\",\"4251\":\"Q8NC96\",\"4252\":\"Q8NCA5-2;Q8NCA5\",\"4253\":\"Q8NCC3\",\"4254\":\"Q8NCD3-3;Q8NCD3-2;Q8NCD3\",\"4255\":\"Q8NCE2-3;Q8NCE2-2;Q8NCE2\",\"4256\":\"Q8NCF5\",\"4257\":\"Q8NCG7;Q8NCG7-4;Q8NCG7-2\",\"4258\":\"Q8NCH0\",\"4259\":\"Q8NCJ5\",\"4260\":\"Q8NCL4\",\"4261\":\"Q8NCM8-2;Q8NCM8\",\"4262\":\"Q8NCN4\",\"4263\":\"Q8NCN5\",\"4264\":\"Q8NCW5;Q8NCW5-2\",\"4265\":\"Q8ND04-2;Q8ND04;Q8ND04-3\",\"4266\":\"Q8ND24;Q8ND24-2\",\"4267\":\"Q8ND56;Q8ND56-2;Q8ND56-3\",\"4268\":\"Q8ND76-3;Q8ND76;Q8ND76-2\",\"4269\":\"Q8ND82\",\"4270\":\"Q8NDA8;Q8NDA8-3;Q8NDA8-2\",\"4271\":\"Q8NDC0\",\"4272\":\"Q8NDD1-5;Q8NDD1\",\"4273\":\"Q8NDF8-5;Q8NDF8;Q8NDF8-3;Q8NDF8-2\",\"4274\":\"Q8NDH3-5;Q8NDH3-4;Q8NDH3;Q8NDH3-2;Q8NDH3-3\",\"4275\":\"Q8NDI1-3;Q8NDI1-2;Q8NDI1\",\"4276\":\"Q8NDT2;Q8NDT2-2\",\"4277\":\"Q8NDV7-6;Q8NDV7-5;Q8NDV7;Q8NDV7-2\",\"4278\":\"Q8NDX5-2;Q8NDX5;Q8NDX5-7\",\"4279\":\"Q8NDX6\",\"4280\":\"Q8NDZ4;Q8NDZ4-2\",\"4281\":\"Q8NDZ6;Q8NDZ6-2\",\"4282\":\"Q8NE01;Q8NE01-2;Q8NE01-3\",\"4283\":\"Q8NE62\",\"4284\":\"Q8NE71;Q8NE71-2\",\"4285\":\"Q8NE86-3;Q8NE86;Q8NE86-2\",\"4286\":\"Q8NEB9\",\"4287\":\"Q8NEF9\",\"4288\":\"Q8NEJ9-2;Q8NEJ9\",\"4289\":\"Q8NEM2\",\"4290\":\"Q8NEM7-2;Q8NEM7;Q8NEM7-3\",\"4291\":\"Q8NEN9\",\"4292\":\"Q8NEW0\",\"4293\":\"Q8NEY1-3;Q8NEY1;Q8NEY1-2;Q8NEY1-7;Q8NEY1-4;Q8NEY1-5;Q8NEY1-6\",\"4294\":\"Q8NEY8\",\"4295\":\"Q8NEY8-9;Q8NEY8-8;Q8NEY8-2\",\"4296\":\"Q8NEZ2;Q8NEZ2-2;Q8NEZ2-3\",\"4297\":\"Q8NEZ3\",\"4298\":\"Q8NEZ4-3;Q8NEZ4;Q8NEZ4-2\",\"4299\":\"Q8NEZ5;Q8NEZ5-3\",\"4300\":\"Q8NF37\",\"4301\":\"Q8NFA0\",\"4302\":\"Q8NFC6\",\"4303\":\"Q8NFD5;Q8NFD5-2;Q8NFD5-3;Q8NFD5-4\",\"4304\":\"Q8NFF5-2;Q8NFF5;Q8NFF5-3;Q8NFF5-4;Q8NFF5-5\",\"4305\":\"Q8NFH3;Q8NFH3-2\",\"4306\":\"Q8NFH4\",\"4307\":\"Q8NFH5;Q8NFH5-2;Q8NFH5-3\",\"4308\":\"Q8NFH8-4;Q8NFH8;Q8NFH8-3;Q8NFH8-2\",\"4309\":\"Q8NFI3\",\"4310\":\"Q8NFJ5\",\"4311\":\"Q8NFQ8\",\"4312\":\"Q8NFV4;Q8NFV4-4;Q8NFV4-6\",\"4313\":\"Q8NFW8\",\"4314\":\"Q8NFZ4\",\"4315\":\"Q8NFZ8\",\"4316\":\"Q8NG11;Q8NG11-3;Q8NG11-2\",\"4317\":\"Q8NG31-2;Q8NG31;Q8NG31-4;Q8NG31-3\",\"4318\":\"Q8NHG8\",\"4319\":\"Q8NHH9-5;Q8NHH9;Q8NHH9-4;Q8NHH9-2;Q8NHH9-3\",\"4320\":\"Q8NHM5;Q8NHM5-4;Q8NHM5-3;Q8NHM5-2\",\"4321\":\"Q8NHP6;Q8NHP6-2\",\"4322\":\"Q8NHP8;Q8NHP8-2\",\"4323\":\"Q8NHQ8;Q8NHQ8-2\",\"4324\":\"Q8NHQ9\",\"4325\":\"Q8NHU3\",\"4326\":\"Q8NHV4-3;Q8NHV4;Q8NHV4-2\",\"4327\":\"Q8NI08-2;Q8NI08;Q8NI08-7\",\"4328\":\"Q8NI22;Q8NI22-2;Q8NI22-3\",\"4329\":\"Q8NI27\",\"4330\":\"Q8NI35;Q8NI35-3;Q8NI35-4;Q8NI35-2\",\"4331\":\"Q8NI36\",\"4332\":\"Q8NI37\",\"4333\":\"Q8NI60;Q8NI60-3;Q8NI60-4\",\"4334\":\"Q8NI77\",\"4335\":\"Q8TA86\",\"4336\":\"Q8TAA5\",\"4337\":\"Q8TAA9-2;Q8TAA9\",\"4338\":\"Q8TAD4\",\"4339\":\"Q8TAD8\",\"4340\":\"Q8TAE8\",\"4341\":\"Q8TAF3;Q8TAF3-3;Q8TAF3-4;Q8TAF3-5\",\"4342\":\"Q8TAG9;Q8TAG9-2\",\"4343\":\"Q8TAP6;Q8TAP6-2\",\"4344\":\"Q8TAP8\",\"4345\":\"Q8TAP9\",\"4346\":\"Q8TAQ2\",\"4347\":\"Q8TAT6;Q8TAT6-2\",\"4348\":\"Q8TB22-3;Q8TB22;Q8TB22-2\",\"4349\":\"Q8TB36;Q8TB36-2\",\"4350\":\"Q8TB37;Q8TB37-2\",\"4351\":\"Q8TB52\",\"4352\":\"Q8TB61-3;Q8TB61-2;Q8TB61;Q8TB61-5;Q8TB61-4\",\"4353\":\"Q8TB72-3;Q8TB72-4\",\"4354\":\"Q8TB96\",\"4355\":\"Q8TBA6-2;Q8TBA6\",\"4356\":\"Q8TBB5;Q8TBB5-3;Q8TBB5-2\",\"4357\":\"Q8TBC3\",\"4358\":\"Q8TBC4;Q8TBC4-2\",\"4359\":\"Q8TBE0-3;Q8TBE0-2;Q8TBE0\",\"4360\":\"Q8TBF4\",\"4361\":\"Q8TBM8;Q8TBM8-2\",\"4362\":\"Q8TBN0;Q8TBN0-2\",\"4363\":\"Q8TBP6\",\"4364\":\"Q8TBQ9\",\"4365\":\"Q8TBX8;Q8TBX8-3;Q8TBX8-2\",\"4366\":\"Q8TBZ3-5;Q8TBZ3-6;Q8TBZ3;Q8TBZ3-2;Q8TBZ3-7;Q8TBZ3-4\",\"4367\":\"Q8TBZ6\",\"4368\":\"Q8TC07-2;Q8TC07;Q8TC07-3\",\"4369\":\"Q8TC12;Q8TC12-2;Q8TC12-3\",\"4370\":\"Q8TCC3-2;Q8TCC3;Q8TCC3-3\",\"4371\":\"Q8TCD5;Q8TCD5-2\",\"4372\":\"Q8TCE6;Q8TCE6-2;Q6NSW5\",\"4373\":\"Q8TCF1;Q8TCF1-4;Q8TCF1-3;Q8TCF1-2\",\"4374\":\"Q8TCG1;Q8TCG1-2\",\"4375\":\"Q8TCG2\",\"4376\":\"Q8TCJ2\",\"4377\":\"Q8TCS8\",\"4378\":\"Q8TCT7;Q8TCT7-2;Q8TCT7-4\",\"4379\":\"Q8TCT8\",\"4380\":\"Q8TCT9-5;Q8TCT9\",\"4381\":\"Q8TCU4;Q8TCU4-2;Q8TCU4-3\",\"4382\":\"Q8TCY9;Q8TCY9-3;Q8TCY9-4;Q8TCY9-2\",\"4383\":\"Q8TCZ2-3;Q8TCZ2-2;Q8TCZ2;Q8TCZ2-6;Q8TCZ2-5\",\"4384\":\"Q8TD07-4;Q8TD07-3;Q8TD07-5;Q8TD07-2;Q8TD07;Q8TD07-6\",\"4385\":\"Q8TD16;Q8TD16-2\",\"4386\":\"Q8TD19\",\"4387\":\"Q8TD26\",\"4388\":\"Q8TD30;Q8TD30-2\",\"4389\":\"Q8TDB6\",\"4390\":\"Q8TDD1;Q8TDD1-2\",\"4391\":\"Q8TDH9;Q8TDH9-2;Q8TDH9-3\",\"4392\":\"Q8TDJ6-3;Q8TDJ6;Q8TDJ6-2\",\"4393\":\"Q8TDM6-4;Q8TDM6;Q8TDM6-2\",\"4394\":\"Q8TDN6\",\"4395\":\"Q8TDP1\",\"4396\":\"Q8TDQ7;Q8TDQ7-3;Q8TDQ7-2;Q8TDQ7-4;Q8TDQ7-5\",\"4397\":\"Q8TDR0-2;Q8TDR0\",\"4398\":\"Q8TDX6;Q8TDX6-3\",\"4399\":\"Q8TDX7\",\"4400\":\"Q8TDY2-2;Q8TDY2\",\"4401\":\"Q8TEA1\",\"4402\":\"Q8TEA7-3;Q8TEA7-2;Q8TEA7\",\"4403\":\"Q8TEA8\",\"4404\":\"Q8TED0;Q8TED0-3\",\"4405\":\"Q8TED1\",\"4406\":\"Q8TEK3;Q8TEK3-1\",\"4407\":\"Q8TEL6-2;Q8TEL6-3;Q8TEL6\",\"4408\":\"Q8TEM1\",\"4409\":\"Q8TEQ6\",\"4410\":\"Q8TEQ8;Q8TEQ8-2\",\"4411\":\"Q8TER5;Q8TER5-4;Q8TER5-3;Q8TER5-2\",\"4412\":\"Q8TEU7;Q8TEU7-4;Q8TEU7-5;Q8TEU7-3;Q8TEU7-2\",\"4413\":\"Q8TEV9-2;Q8TEV9\",\"4414\":\"Q8TEW0-3;Q8TEW0-7;Q8TEW0-6;Q8TEW0-4;Q8TEW0-11;Q8TEW0-2;Q8TEW0;Q8TEW0-5\",\"4415\":\"Q8TEX9;Q8TEX9-2\",\"4416\":\"Q8TEY7;Q8TEY7-2;Q8TEY7-3\",\"4417\":\"Q8TF01\",\"4418\":\"Q8TF05-2;Q8TF05\",\"4419\":\"Q8TF42\",\"4420\":\"Q8TF46;Q8TF46-2;Q8TF46-4;Q8TF46-3\",\"4421\":\"Q8TF64\",\"4422\":\"Q8TF68-3;Q8TF68-2;Q8TF68\",\"4423\":\"Q8TF72\",\"4424\":\"Q8TF74;Q8TF74-2\",\"4425\":\"Q8TF76;Q8TF76-2\",\"4426\":\"Q8WTS1\",\"4427\":\"Q8WTS6\",\"4428\":\"Q8WTT2\",\"4429\":\"Q8WTV0-4;Q8WTV0-2;Q8WTV0-3;Q8WTV0-5;Q8WTV0\",\"4430\":\"Q8WTW3\",\"4431\":\"Q8WTW4\",\"4432\":\"Q8WU10;Q8WU10-2\",\"4433\":\"Q8WU17\",\"4434\":\"Q8WU20\",\"4435\":\"Q8WU67\",\"4436\":\"Q8WU76;Q8WU76-2\",\"4437\":\"Q8WU79;Q8WU79-2\",\"4438\":\"Q8WU90\",\"4439\":\"Q8WUA2\",\"4440\":\"Q8WUA4;Q8WUA4-2\",\"4441\":\"Q8WUA7;Q8WUA7-4;Q8WUA7-3;Q8WUA7-2\",\"4442\":\"Q8WUA8\",\"4443\":\"Q8WUB8-3;Q8WUB8;Q8WUB8-2\",\"4444\":\"Q8WUD1;Q8WUD1-2\",\"4445\":\"Q8WUD4\",\"4446\":\"Q8WUD6;Q8WUD6-2\",\"4447\":\"Q8WUF5\",\"4448\":\"Q8WUF8-3;Q8WUF8;Q8WUF8-2;Q8WUF8-4\",\"4449\":\"Q8WUH2\",\"4450\":\"Q8WUH6\",\"4451\":\"Q8WUI4-3;Q8WUI4-4;Q8WUI4;Q8WUI4-7;Q8WUI4-6;Q8WUI4-5;Q8WUI4-8;Q8WUI4-10;Q8WUI4-9;Q8WUI4-2\",\"4452\":\"Q8WUK0;Q8WUK0-2\",\"4453\":\"Q8WUM0\",\"4454\":\"Q8WUM4;Q8WUM4-2\",\"4455\":\"Q8WUM9\",\"4456\":\"Q8WUP2-3;Q8WUP2;Q8WUP2-2\",\"4457\":\"Q8WUQ7;Q8WUQ7-2\",\"4458\":\"Q8WUR7;Q8WUR7-2;Q8WUR7-3\",\"4459\":\"Q8WUU5\",\"4460\":\"Q8WUW1;Q8WUW1-2\",\"4461\":\"Q8WUX2\",\"4462\":\"Q8WUX9\",\"4463\":\"Q8WUY1\",\"4464\":\"Q8WUZ0;Q8WUZ0-2\",\"4465\":\"Q8WV22\",\"4466\":\"Q8WV41\",\"4467\":\"Q8WV44;Q8WV44-4;Q8WV44-2\",\"4468\":\"Q8WV60;Q8WV60-3;Q8WV60-2\",\"4469\":\"Q8WV74;Q8WV74-2\",\"4470\":\"Q8WV92\",\"4471\":\"Q8WV93\",\"4472\":\"Q8WVB6;Q8WVB6-2\",\"4473\":\"Q8WVC0;Q8WVC0-2\",\"4474\":\"Q8WVC6;Q8WVC6-2\",\"4475\":\"Q8WVD3;Q8WVD3-2\",\"4476\":\"Q8WVJ2\",\"4477\":\"Q8WVK2\",\"4478\":\"Q8WVM0\",\"4479\":\"Q8WVM7-2;Q8WVM7\",\"4480\":\"Q8WVM8;Q8WVM8-2;Q8WVM8-3\",\"4481\":\"Q8WVP7-3;Q8WVP7;Q8WVP7-2\",\"4482\":\"Q8WVQ1;Q8WVQ1-3;Q8WVQ1-2\",\"4483\":\"Q8WVS4\",\"4484\":\"Q8WVT3\",\"4485\":\"Q8WVV9-4;Q8WVV9;Q8WVV9-5\",\"4486\":\"Q8WVX3;Q8WVX3-2\",\"4487\":\"Q8WVX9\",\"4488\":\"Q8WVY7\",\"4489\":\"Q8WW01;Q8WW01-2\",\"4490\":\"Q8WW12;Q8WW12-2\",\"4491\":\"Q8WW59\",\"4492\":\"Q8WWC4\",\"4493\":\"Q8WWH5\",\"4494\":\"Q8WWI1-3;Q8WWI1;Q8WWI1-4;Q8WWI1-2;Q8WWI1-5\",\"4495\":\"Q8WWI5-3;Q8WWI5-2;Q8WWI5\",\"4496\":\"Q8WWK9-5;Q8WWK9;Q8WWK9-6;Q8WWK9-4\",\"4497\":\"Q8WWM7;Q8WWM7-6;Q8WWM7-8;Q8WWM7-5;Q8WWM7-4;Q8WWM7-3;Q8WWM7-7\",\"4498\":\"Q8WWN8-2;Q8WWN8\",\"4499\":\"Q8WWQ0\",\"4500\":\"Q8WWV3;Q8WWV3-2;Q8WWV3-3\",\"4501\":\"Q8WWX9\",\"4502\":\"Q8WWY3;Q8WWY3-4;Q8WWY3-2;Q8WWY3-3\",\"4503\":\"Q8WX92-2;Q8WX92\",\"4504\":\"Q8WX93;Q8WX93-3;Q8WX93-5;Q8WX93-8;Q8WX93-2;Q8WX93-9;Q8WX93-4\",\"4505\":\"Q8WXA3;Q8WXA3-3;Q8WXA3-1;Q8WXA3-4;Q8WXA3-5\",\"4506\":\"Q8WXA9-2;Q8WXA9\",\"4507\":\"Q8WXD5\",\"4508\":\"Q8WXE0;Q8WXE0-2\",\"4509\":\"Q8WXE1;Q8WXE1-2;Q8WXE1-3;Q8WXE1-5\",\"4510\":\"Q8WXE9;Q8WXE9-3\",\"4511\":\"Q8WXF1;Q8WXF1-2\",\"4512\":\"Q8WXG6-3;Q8WXG6-2;Q8WXG6-6;Q8WXG6-8;Q8WXG6-5;Q8WXG6-4;Q8WXG6-7;Q8WXG6\",\"4513\":\"Q8WXH0;Q8WXH0-2\",\"4514\":\"Q8WXI9\",\"4515\":\"Q8WXW3\",\"4516\":\"Q8WXX5\",\"4517\":\"Q8WY22\",\"4518\":\"Q8WY36;Q8WY36-2\",\"4519\":\"Q8WY91\",\"4520\":\"Q8WYA0\",\"4521\":\"Q8WYA6;Q8WYA6-4;Q8WYA6-3;Q8WYA6-2\",\"4522\":\"Q8WYP5;Q8WYP5-3;Q8WYP5-2\",\"4523\":\"Q8WYQ3\",\"4524\":\"Q8WYQ5;Q8WYQ5-3\",\"4525\":\"Q8WYQ9;Q8WYQ9-2\",\"4526\":\"Q8WZ19\",\"4527\":\"Q8WZ42-12;Q8WZ42-5;Q8WZ42;Q8WZ42-8;Q8WZ42-13;Q8WZ42-2;Q8WZ42-11;Q8WZ42-4;Q8WZ42-7;Q8WZ42-3;Q8WZ42-10;Q8WZ42-9\",\"4528\":\"Q8WZ82\",\"4529\":\"Q8WZA0;Q8WZA0-2\",\"4530\":\"Q8WZA1;Q8WZA1-2\",\"4531\":\"Q8WZA9\",\"4532\":\"Q92466;Q92466-4;Q92466-2\",\"4533\":\"Q92499;Q92499-3;Q92499-2\",\"4534\":\"Q92503-3;Q92503;Q92503-2\",\"4535\":\"Q92504\",\"4536\":\"Q92506\",\"4537\":\"Q92508\",\"4538\":\"Q92520\",\"4539\":\"Q92522\",\"4540\":\"Q92530\",\"4541\":\"Q92536\",\"4542\":\"Q92538-3;Q92538\",\"4543\":\"Q92540;Q92540-2;Q92540-5;Q92540-4\",\"4544\":\"Q92541\",\"4545\":\"Q92542-2;Q92542\",\"4546\":\"Q92544\",\"4547\":\"Q92545\",\"4548\":\"Q92547\",\"4549\":\"Q92551;Q92551-2\",\"4550\":\"Q92552;Q92552-2\",\"4551\":\"Q92558\",\"4552\":\"Q92560\",\"4553\":\"Q92562\",\"4554\":\"Q92564-3;Q92564;Q92564-2\",\"4555\":\"Q92567;Q92567-2;Q92567-3\",\"4556\":\"Q92570;Q92570-3\",\"4557\":\"Q92572\",\"4558\":\"Q92574;Q92574-2\",\"4559\":\"Q92575\",\"4560\":\"Q92576-2;Q92576\",\"4561\":\"Q92581-2;Q92581-3;Q92581\",\"4562\":\"Q92585\",\"4563\":\"Q92597;Q92597-3;Q92597-2\",\"4564\":\"Q92598;Q92598-2;Q92598-3\",\"4565\":\"Q92599-2;Q92599-4;Q92599;Q92599-3\",\"4566\":\"Q92600;Q92600-2;Q92600-3\",\"4567\":\"Q92604\",\"4568\":\"Q92609;Q92609-2\",\"4569\":\"Q92610\",\"4570\":\"Q92613\",\"4571\":\"Q92614-4;Q92614;Q92614-3;Q92614-2;Q92614-5\",\"4572\":\"Q92615\",\"4573\":\"Q92616\",\"4574\":\"Q92620\",\"4575\":\"Q92621\",\"4576\":\"Q92625;Q92625-2\",\"4577\":\"Q92626;Q92626-2\",\"4578\":\"Q92636;Q92636-2\",\"4579\":\"Q92643;Q92643-2\",\"4580\":\"Q92665\",\"4581\":\"Q92667;Q92667-2\",\"4582\":\"Q92674;Q92674-2\",\"4583\":\"Q92688;Q92688-2\",\"4584\":\"Q92692\",\"4585\":\"Q92696\",\"4586\":\"Q92698\",\"4587\":\"Q92733\",\"4588\":\"Q92734-4;Q92734-3;Q92734-2;Q92734\",\"4589\":\"Q92738;Q92738-2\",\"4590\":\"Q92743\",\"4591\":\"Q92747;Q92747-2\",\"4592\":\"Q92759;Q92759-2\",\"4593\":\"Q92766;Q92766-2;Q92766-5;Q92766-3\",\"4594\":\"Q92769;Q92769-3\",\"4595\":\"Q92771\",\"4596\":\"Q92783-2;Q92783\",\"4597\":\"Q92785\",\"4598\":\"Q92791\",\"4599\":\"Q92793;Q92793-2\",\"4600\":\"Q92794\",\"4601\":\"Q92796-3;Q92796-2;Q92796\",\"4602\":\"Q92797;Q92797-2\",\"4603\":\"Q92800-4;Q92800-3;Q92800;Q92800-2;Q92800-5\",\"4604\":\"Q92802;Q92802-2\",\"4605\":\"Q92804-2;Q92804\",\"4606\":\"Q92805\",\"4607\":\"Q92817\",\"4608\":\"Q92820\",\"4609\":\"Q92828\",\"4610\":\"Q92830;Q92830-2\",\"4611\":\"Q92833;Q92833-3;Q92833-2\",\"4612\":\"Q92841;Q92841-1;Q92841-3;Q92841-2\",\"4613\":\"Q92845-2;Q92845-3;Q92845;Q92845-4\",\"4614\":\"Q92870-2;Q92870;Q92870-4\",\"4615\":\"Q92878;Q92878-2\",\"4616\":\"Q92879-2;Q92879-3;Q92879;Q92879-6;Q92879-4;Q92879-5\",\"4617\":\"Q92882\",\"4618\":\"Q92887\",\"4619\":\"Q92888-2;Q92888;Q92888-3;Q92888-4\",\"4620\":\"Q92889\",\"4621\":\"Q92890-1;Q92890;Q92890-3\",\"4622\":\"Q92896;Q92896-2;Q92896-3\",\"4623\":\"Q92900-2;Q92900\",\"4624\":\"Q92905\",\"4625\":\"Q92908-2;Q92908\",\"4626\":\"Q92917\",\"4627\":\"Q92922\",\"4628\":\"Q92925-3;Q92925-2;Q92925\",\"4629\":\"Q92930\",\"4630\":\"Q92934\",\"4631\":\"Q92945\",\"4632\":\"Q92947;Q92947-2\",\"4633\":\"Q92966\",\"4634\":\"Q92968\",\"4635\":\"Q92973;Q92973-2;Q92973-3\",\"4636\":\"Q92974-3;Q92974-2;Q92974\",\"4637\":\"Q92979\",\"4638\":\"Q92989;Q92989-2\",\"4639\":\"Q92990;Q92990-2\",\"4640\":\"Q92993-2;Q92993;Q92993-4;Q92993-3\",\"4641\":\"Q92995-2;Q92995\",\"4642\":\"Q92997-2;Q92997\",\"4643\":\"Q93008-1;Q93008\",\"4644\":\"Q93009;Q93009-3\",\"4645\":\"Q93034\",\"4646\":\"Q93050-3;Q93050-1;Q93050\",\"4647\":\"Q93052\",\"4648\":\"Q93062-3;Q93062-4;Q93062-5;Q93062;Q93062-2\",\"4649\":\"Q93063;Q93063-3;Q93063-2\",\"4650\":\"Q93073-2;Q93073\",\"4651\":\"Q93074-3;Q93074;Q93074-2\",\"4652\":\"Q93086-1;Q93086;Q93086-4;Q93086-2;Q93086-5\",\"4653\":\"Q93096\",\"4654\":\"Q969E2;Q969E2-2;Q969E2-3\",\"4655\":\"Q969E8\",\"4656\":\"Q969F1\",\"4657\":\"Q969F9\",\"4658\":\"Q969G3;Q969G3-3;Q969G3-2;Q969G3-4;Q969G3-6;Q969G3-5\",\"4659\":\"Q969G5\",\"4660\":\"Q969G6\",\"4661\":\"Q969H6;Q969H6-2\",\"4662\":\"Q969H8\",\"4663\":\"Q969J3\",\"4664\":\"Q969K3;Q969K3-2\",\"4665\":\"Q969L2\",\"4666\":\"Q969L4\",\"4667\":\"Q969M3-3;Q969M3;Q969M3-2\",\"4668\":\"Q969N2;Q969N2-5;Q969N2-4;Q969N2-6;Q969N2-2;Q969N2-3\",\"4669\":\"Q969P0;Q969P0-3\",\"4670\":\"Q969Q5\",\"4671\":\"Q969R5;Q969R5-2;Q969R5-3\",\"4672\":\"Q969R8\",\"4673\":\"Q969S3\",\"4674\":\"Q969S9-3;Q969S9;Q969S9-2;Q969S9-4;Q969S9-5\",\"4675\":\"Q969T9;Q969T9-2\",\"4676\":\"Q969U7-2;Q969U7\",\"4677\":\"Q969V3-2;Q969V3\",\"4678\":\"Q969V5\",\"4679\":\"Q969V6\",\"4680\":\"Q969X5;Q969X5-2\",\"4681\":\"Q969X6;Q969X6-3;Q969X6-2\",\"4682\":\"Q969Y2-2;Q969Y2-3;Q969Y2;Q969Y2-4\",\"4683\":\"Q969Z0;Q969Z0-2\",\"4684\":\"Q969Z3;Q969Z3-2\",\"4685\":\"Q96A19\",\"4686\":\"Q96A26\",\"4687\":\"Q96A29-2;Q96A29\",\"4688\":\"Q96A33;Q96A33-2\",\"4689\":\"Q96A35\",\"4690\":\"Q96A46\",\"4691\":\"Q96A49\",\"4692\":\"Q96A57;Q96A57-2\",\"4693\":\"Q96A65\",\"4694\":\"Q96A73;Q96A73-2;Q96A73-3\",\"4695\":\"Q96AA3\",\"4696\":\"Q96AB3;Q96AB3-2;Q96AB3-3\",\"4697\":\"Q96AC1-3;Q96AC1;Q96AC1-2\",\"4698\":\"Q96AE4\",\"4699\":\"Q96AE4-2\",\"4700\":\"Q96AE7\",\"4701\":\"Q96AG3;Q96AG3-3;Q96AG3-2\",\"4702\":\"Q96AG4\",\"4703\":\"Q96AJ9-1;Q96AJ9\",\"4704\":\"Q96AP0-2;Q96AP0\",\"4705\":\"Q96AQ6;Q96AQ6-2;Q96AQ6-3\",\"4706\":\"Q96AQ8\",\"4707\":\"Q96AT1\",\"4708\":\"Q96AT9-5;Q96AT9-3;Q96AT9-2;Q96AT9;Q96AT9-4\",\"4709\":\"Q96AX1\",\"4710\":\"Q96AY2;Q96AY2-2\",\"4711\":\"Q96AY3\",\"4712\":\"Q96AZ6\",\"4713\":\"Q96B01;Q96B01-2;Q96B01-3\",\"4714\":\"Q96B23-2;Q96B23\",\"4715\":\"Q96B26\",\"4716\":\"Q96B36-3;Q96B36;Q96B36-2\",\"4717\":\"Q96B45\",\"4718\":\"Q96B49\",\"4719\":\"Q96B54\",\"4720\":\"Q96B70\",\"4721\":\"Q96B77\",\"4722\":\"Q96B97;Q96B97-2\",\"4723\":\"Q96B97-3\",\"4724\":\"Q96BD0-4;Q96BD0;Q96BD0-3;Q96BD0-2\",\"4725\":\"Q96BD5-3;Q96BD5-2;Q96BD5\",\"4726\":\"Q96BD8;Q96BD8-2\",\"4727\":\"Q96BF6\",\"4728\":\"Q96BH1\",\"4729\":\"Q96BI3;Q96BI3-2\",\"4730\":\"Q96BJ3;Q96BJ3-3\",\"4731\":\"Q96BJ8-2;Q96BJ8;Q96BJ8-3\",\"4732\":\"Q96BK5\",\"4733\":\"Q96BM9\",\"4734\":\"Q96BN2\",\"4735\":\"Q96BN8\",\"4736\":\"Q96BP2\",\"4737\":\"Q96BP3;Q96BP3-2\",\"4738\":\"Q96BQ5\",\"4739\":\"Q96BR5\",\"4740\":\"Q96BS2;Q96BS2-3\",\"4741\":\"Q96BT3;Q96BT3-2\",\"4742\":\"Q96BW5-2;Q96BW5\",\"4743\":\"Q96BW9-3;Q96BW9-2;Q96BW9\",\"4744\":\"Q96BY6;Q96BY6-3\",\"4745\":\"Q96BY9\",\"4746\":\"Q96BZ8\",\"4747\":\"Q96BZ9;Q96BZ9-3\",\"4748\":\"Q96C00\",\"4749\":\"Q96C01\",\"4750\":\"Q96C19\",\"4751\":\"Q96C36\",\"4752\":\"Q96C57\",\"4753\":\"Q96C86\",\"4754\":\"Q96C90\",\"4755\":\"Q96C92-4;Q96C92-3;Q96C92-2;Q96C92\",\"4756\":\"Q96CB8\",\"4757\":\"Q96CB9-4;Q96CB9\",\"4758\":\"Q96CM3;Q96CM3-2\",\"4759\":\"Q96CM8-3;Q96CM8;Q96CM8-2;Q96CM8-4\",\"4760\":\"Q96CN7\",\"4761\":\"Q96CN9\",\"4762\":\"Q96CP2\",\"4763\":\"Q96CP6-2;Q96CP6-3;Q96CP6\",\"4764\":\"Q96CQ1;Q96CQ1-3;Q96CQ1-2\",\"4765\":\"Q96CS2;Q96CS2-2\",\"4766\":\"Q96CS3\",\"4767\":\"Q96CS7-5;Q96CS7-3;Q96CS7;Q96CS7-6;Q96CS7-2;Q96CS7-4\",\"4768\":\"Q96CT7\",\"4769\":\"Q96CU9;Q96CU9-3;Q96CU9-2\",\"4770\":\"Q96CW1-2;Q96CW1\",\"4771\":\"Q96CW5;Q96CW5-2;Q96CW5-3\",\"4772\":\"Q96D15\",\"4773\":\"Q96D31-2;Q96D31\",\"4774\":\"Q96D46\",\"4775\":\"Q96D53;Q96D53-2\",\"4776\":\"Q96D71-3;Q96D71;Q96D71-2;Q96D71-4\",\"4777\":\"Q96DA6;Q96DA6-2\",\"4778\":\"Q96DB5;Q96DB5-2;Q96DB5-3\",\"4779\":\"Q96DF8\",\"4780\":\"Q96DG6\",\"4781\":\"Q96DH6;Q96DH6-3\",\"4782\":\"Q96DH6-2\",\"4783\":\"Q96DI7;Q96DI7-2\",\"4784\":\"Q96DM3\",\"4785\":\"Q96DN5-3;Q96DN5-2;Q96DN5\",\"4786\":\"Q96DP5\",\"4787\":\"Q96DT7;Q96DT7-2;Q96DT7-3\",\"4788\":\"Q96DV4\",\"4789\":\"Q96DX4\",\"4790\":\"Q96DX7\",\"4791\":\"Q96DZ1;Q96DZ1-3;Q96DZ1-2\",\"4792\":\"Q96E11-3;Q96E11;Q96E11-8;Q96E11-2\",\"4793\":\"Q96E22\",\"4794\":\"Q96E29-3;Q96E29-2;Q96E29\",\"4795\":\"Q96E39\",\"4796\":\"Q96E52;Q96E52-2\",\"4797\":\"Q96EA4;Q96EA4-3;Q96EA4-2\",\"4798\":\"Q96EB1\",\"4799\":\"Q96EB6;Q96EB6-2\",\"4800\":\"Q96EC8\",\"4801\":\"Q96EE3;Q96EE3-1\",\"4802\":\"Q96EH3\",\"4803\":\"Q96EI5;Q96EI5-2\",\"4804\":\"Q96EK4\",\"4805\":\"Q96EK5\",\"4806\":\"Q96EK6\",\"4807\":\"Q96EK7;Q96EK7-2\",\"4808\":\"Q96EK9\",\"4809\":\"Q96EL2\",\"4810\":\"Q96EL3\",\"4811\":\"Q96EN8\",\"4812\":\"Q96EP5-2;Q96EP5\",\"4813\":\"Q96ER3\",\"4814\":\"Q96ER9;Q96ER9-2\",\"4815\":\"Q96ES6\",\"4816\":\"Q96ES7\",\"4817\":\"Q96ET8;Q96ET8-2\",\"4818\":\"Q96ET8-3;Q9NYZ1\",\"4819\":\"Q96EU6-2;Q96EU6\",\"4820\":\"Q96EU7\",\"4821\":\"Q96EV2\",\"4822\":\"Q96EV8;Q96EV8-2;Q96EV8-3\",\"4823\":\"Q96EX1\",\"4824\":\"Q96EX3\",\"4825\":\"Q96EY1-2;Q96EY1-3\",\"4826\":\"Q96EY4\",\"4827\":\"Q96EY5;Q96EY5-3;Q96EY5-2\",\"4828\":\"Q96EY7\",\"4829\":\"Q96EY8\",\"4830\":\"Q96EZ8-3;Q96EZ8;Q96EZ8-2;Q96EZ8-4\",\"4831\":\"Q96F24;Q96F24-2;Q96F24-3\",\"4832\":\"Q96F44-3;Q96F44;Q96F44-2\",\"4833\":\"Q96F46;Q96F46-2\",\"4834\":\"Q96F63\",\"4835\":\"Q96F86\",\"4836\":\"Q96FC9-4;Q96FC9-3;Q96FC9-2;Q96FC9\",\"4837\":\"Q96FH0-2;Q96FH0\",\"4838\":\"Q96FJ0;Q96FJ0-2\",\"4839\":\"Q96FJ2\",\"4840\":\"Q96FK6\",\"4841\":\"Q96FN4;Q96FN4-2\",\"4842\":\"Q96FQ6\",\"4843\":\"Q96FS4\",\"4844\":\"Q96FV9\",\"4845\":\"Q96FW1;Q96FW1-2\",\"4846\":\"Q96FX7\",\"4847\":\"Q96FZ2\",\"4848\":\"Q96FZ7\",\"4849\":\"Q96G01-4;Q96G01-3;Q96G01\",\"4850\":\"Q96G03\",\"4851\":\"Q96G21\",\"4852\":\"Q96G23\",\"4853\":\"Q96G25-2;Q96G25;Q96G25-3\",\"4854\":\"Q96G46;Q96G46-2;Q96G46-3\",\"4855\":\"Q96GA3\",\"4856\":\"Q96GC5;Q96GC5-3\",\"4857\":\"Q96GC9;Q96GC9-2\",\"4858\":\"Q96GD0\",\"4859\":\"Q96GD4;Q96GD4-5;Q96GD4-4;Q96GD4-2;Q96GD4-3\",\"4860\":\"Q96GE9-2;Q96GE9\",\"4861\":\"Q96GF1;Q96GF1-2\",\"4862\":\"Q96GG9\",\"4863\":\"Q96GJ1;Q96GJ1-3;Q96GJ1-2\",\"4864\":\"Q96GK7\",\"4865\":\"Q96GM5;Q96GM5-2\",\"4866\":\"Q96GM8;Q96GM8-2\",\"4867\":\"Q96GN5-4;Q96GN5-2;Q96GN5;Q96GN5-5\",\"4868\":\"Q96GQ5\",\"4869\":\"Q96GQ7\",\"4870\":\"Q96GS4\",\"4871\":\"Q96GS6;Q96GS6-2;Q96GS6-4;Q96GS6-3\",\"4872\":\"Q96GW9\",\"4873\":\"Q96GX5-2;Q96GX5-3;Q96GX5\",\"4874\":\"Q96GX9;Q96GX9-3\",\"4875\":\"Q96GY3\",\"4876\":\"Q96H20-2;Q96H20\",\"4877\":\"Q96H22;Q96H22-3;Q96H22-4;Q96H22-5\",\"4878\":\"Q96H35\",\"4879\":\"Q96H55;Q96H55-3;Q96H55-4;Q96H55-2\",\"4880\":\"Q96H78\",\"4881\":\"Q96H79\",\"4882\":\"Q96H96-3;Q96H96\",\"4883\":\"Q96HA1;Q96HA1-2;Q96HA1-3\",\"4884\":\"Q96HA7-2;Q96HA7\",\"4885\":\"Q96HC4;Q96HC4-7;Q96HC4-4;Q96HC4-6\",\"4886\":\"Q96HD1;Q96HD1-2\",\"4887\":\"Q96HE7\",\"4888\":\"Q96HE9\",\"4889\":\"Q96HH9;Q96HH9-4;Q96HH9-3;Q96HH9-5;Q96HH9-2\",\"4890\":\"Q96HJ9-2;Q9Y383-3;Q9Y383-2\",\"4891\":\"Q96HN2-2;Q96HN2\",\"4892\":\"Q96HP0\",\"4893\":\"Q96HP4\",\"4894\":\"Q96HQ2;Q96HQ2-2\",\"4895\":\"Q96HR3;Q96HR3-2\",\"4896\":\"Q96HR8;Q96HR8-2\",\"4897\":\"Q96HR9-2;Q96HR9\",\"4898\":\"Q96HS1;Q96HS1-2\",\"4899\":\"Q96HV5\",\"4900\":\"Q96HW7;Q96HW7-2\",\"4901\":\"Q96HY6;Q96HY6-2\",\"4902\":\"Q96HY7\",\"4903\":\"Q96I23\",\"4904\":\"Q96I24\",\"4905\":\"Q96I25\",\"4906\":\"Q96I34\",\"4907\":\"Q96I51;Q96I51-3;Q96I51-2\",\"4908\":\"Q96I59;Q96I59-2\",\"4909\":\"Q96I99;Q96I99-2\",\"4910\":\"Q96IF1\",\"4911\":\"Q96IG2;Q96IG2-2\",\"4912\":\"Q96II8;Q96II8-4;Q96II8-2;Q96II8-3\",\"4913\":\"Q96IJ6;Q96IJ6-2\",\"4914\":\"Q96IR7\",\"4915\":\"Q96IV0-2;Q96IV0;Q96IV0-3;Q96IV0-5\",\"4916\":\"Q96IW7\",\"4917\":\"Q96IX5\",\"4918\":\"Q96IY1;Q96IY1-2\",\"4919\":\"Q96IZ0\",\"4920\":\"Q96IZ7-2;Q96IZ7\",\"4921\":\"Q96J01;Q96J01-2\",\"4922\":\"Q96J02;Q96J02-2;Q96J02-3\",\"4923\":\"Q96J42;Q96J42-2\",\"4924\":\"Q96J84-2;Q96J84;Q96J84-3\",\"4925\":\"Q96JB2\",\"4926\":\"Q96JB5;Q96JB5-2\",\"4927\":\"Q96JC1-2;Q96JC1\",\"4928\":\"Q96JG6;Q96JG6-3\",\"4929\":\"Q96JH7\",\"4930\":\"Q96JI7;Q96JI7-3;Q96JI7-2\",\"4931\":\"Q96JJ3;Q96JJ3-3\",\"4932\":\"Q96JJ7\",\"4933\":\"Q96JM3\",\"4934\":\"Q96JN0-3\",\"4935\":\"Q96JN8-2;Q96JN8\",\"4936\":\"Q96JP5;Q96JP5-2\",\"4937\":\"Q96JY6;Q96JY6-5;Q96JY6-3\",\"4938\":\"Q96K17;Q96K17-2\",\"4939\":\"Q96K19-2;Q96K19;Q96K19-5;Q96K19-3\",\"4940\":\"Q96K37;Q96K37-2\",\"4941\":\"Q96K49-2;Q96K49\",\"4942\":\"Q96K58;Q96K58-2\",\"4943\":\"Q96K76-4;Q96K76;Q96K76-2\",\"4944\":\"Q96KA5-2;Q96KA5\",\"4945\":\"Q96KB5;Q96KB5-2\",\"4946\":\"Q96KC2\",\"4947\":\"Q96KC8\",\"4948\":\"Q96KG9-3;Q96KG9-2;Q96KG9;Q96KG9-4;Q96KG9-5;Q96KG9-6\",\"4949\":\"Q96KM6\",\"4950\":\"Q96KP1\",\"4951\":\"Q96KP4;Q96KP4-2\",\"4952\":\"Q96KQ4\",\"4953\":\"Q96KQ7;Q96KQ7-2\",\"4954\":\"Q96KR1\",\"4955\":\"Q96KV7\",\"4956\":\"Q96L33\",\"4957\":\"Q96L58\",\"4958\":\"Q96L73-2;Q96L73;Q96L73-3\",\"4959\":\"Q96L91-3;Q96L91-5;Q96L91-2;Q96L91;Q96L91-4\",\"4960\":\"Q96L92;Q96L92-3;Q96L92-2\",\"4961\":\"Q96L93-6;Q96L93-4;Q96L93;Q96L93-5;Q96L93-2\",\"4962\":\"Q96LB3;Q96LB3-2\",\"4963\":\"Q96LD4;Q96LD4-2\",\"4964\":\"Q96LI5;Q96LI5-2\",\"4965\":\"Q96LJ7\",\"4966\":\"Q96LL9\",\"4967\":\"Q96LR5\",\"4968\":\"Q96LT9;Q96LT9-2\",\"4969\":\"Q96LW7-2;Q96LW7\",\"4970\":\"Q96LZ7;Q96LZ7-4;Q96LZ7-2;Q96LZ7-3\",\"4971\":\"Q96M27;Q96M27-3;Q96M27-2;Q96M27-5;Q96M27-4\",\"4972\":\"Q96M89;Q96M89-2\",\"4973\":\"Q96M94\",\"4974\":\"Q96M96;Q96M96-2\",\"4975\":\"Q96MC6\",\"4976\":\"Q96MD7-1;Q96MD7\",\"4977\":\"Q96ME1-2;Q96ME1-4;Q96ME1;Q96ME1-3\",\"4978\":\"Q96ME7;Q96ME7-3;Q96ME7-2\",\"4979\":\"Q96MF7\",\"4980\":\"Q96MG7\",\"4981\":\"Q96MH6;Q96MH6-2\",\"4982\":\"Q96MN5\",\"4983\":\"Q96MT1;Q96MT1-4;Q96MT1-3;Q96MT1-2;Q96MT1-5\",\"4984\":\"Q96MU7-2;Q96MU7\",\"4985\":\"Q96MW1;Q96MW1-2\",\"4986\":\"Q96MW5\",\"4987\":\"Q96MX3\",\"4988\":\"Q96MX6-2;Q96MX6\",\"4989\":\"Q96MY1;Q96MY1-2\",\"4990\":\"Q96N11;Q96N11-2\",\"4991\":\"Q96N21-2;Q96N21\",\"4992\":\"Q96N46;Q96N46-3;Q96N46-2\",\"4993\":\"Q96N64;Q96N64-3;Q96N64-2\",\"4994\":\"Q96N66;Q96N66-3;Q96N66-2\",\"4995\":\"Q96N67-2;Q96N67-6;Q96N67;Q96N67-4;Q96N67-3;Q96N67-5\",\"4996\":\"Q96NB2\",\"4997\":\"Q96NB3\",\"4998\":\"Q96NC0\",\"4999\":\"Q96ND0\",\"5000\":\"Q96NL6;Q96NL6-2;Q96NL6-3\",\"5001\":\"Q96NT0\",\"5002\":\"Q96NT5-2;Q96NT5\",\"5003\":\"Q96NU0-2;Q9BZ76-2;Q9BZ76;Q96NU0\",\"5004\":\"Q96NW4\",\"5005\":\"Q96NY9\",\"5006\":\"Q96P11-2;Q96P11;Q96P11-4;Q96P11-5\",\"5007\":\"Q96P16;Q96P16-3\",\"5008\":\"Q96P47;Q96P47-2;Q96P47-4;Q96P47-3;Q96P47-6;Q96P47-5\",\"5009\":\"Q96P48-3;Q96P48;Q96P48-7;Q96P48-2;Q96P48-4;Q96P48-1;Q96P48-5\",\"5010\":\"Q96P53\",\"5011\":\"Q96P70\",\"5012\":\"Q96PC3-3;Q96PC3-4;Q96PC3;Q96PC3-2\",\"5013\":\"Q96PC5-11;Q96PC5-13;Q96PC5-9;Q96PC5-14;Q96PC5-7;Q96PC5;Q96PC5-10;Q96PC5-12;Q96PC5-5;Q96PC5-8;Q96PC5-6\",\"5014\":\"Q96PD2;Q96PD2-2\",\"5015\":\"Q96PE2\",\"5016\":\"Q96PE7\",\"5017\":\"Q96PK6\",\"5018\":\"Q96PN7-4;Q96PN7-5;Q96PN7;Q96PN7-2;Q96PN7-3\",\"5019\":\"Q96PQ0\",\"5020\":\"Q96PU4;Q96PU4-2\",\"5021\":\"Q96PU8-5;Q96PU8-3\",\"5022\":\"Q96PV6;Q96PV6-1\",\"5023\":\"Q96PV7-2;Q96PV7-3;Q96PV7\",\"5024\":\"Q96PY5;Q96PY5-3\",\"5025\":\"Q96PZ0;Q96PZ0-2\",\"5026\":\"Q96Q05-2;Q96Q05;Q96Q05-3\",\"5027\":\"Q96Q06;Q96Q06-2\",\"5028\":\"Q96Q11-2;Q96Q11\",\"5029\":\"Q96Q15;Q96Q15-2;Q96Q15-3;Q96Q15-4\",\"5030\":\"Q96Q45-2;Q96Q45;Q96Q45-5;Q96Q45-3\",\"5031\":\"Q96Q83\",\"5032\":\"Q96QC0\",\"5033\":\"Q96QD5-2;Q96QD5\",\"5034\":\"Q96QD8;Q96QD8-2\",\"5035\":\"Q96QD9;Q96QD9-3;Q96QD9-2\",\"5036\":\"Q96QE3;Q96QE3-2\",\"5037\":\"Q96QE5;Q96QE5-4\",\"5038\":\"Q96QG7;Q96QG7-2\",\"5039\":\"Q96QK1\",\"5040\":\"Q96QR8\",\"5041\":\"Q96QT4\",\"5042\":\"Q96QT6;Q96QT6-4;Q96QT6-5;Q96QT6-3\",\"5043\":\"Q96QU8;Q96QU8-2\",\"5044\":\"Q96R06\",\"5045\":\"Q96RD7;Q96RD7-2\",\"5046\":\"Q96RE7\",\"5047\":\"Q96RK0\",\"5048\":\"Q96RK1\",\"5049\":\"Q96RL1;Q96RL1-3;Q96RL1-2\",\"5050\":\"Q96RL7-4;Q96RL7-2;Q96RL7;Q96RL7-3\",\"5051\":\"Q96RN5-3;Q96RN5-2;Q96RN5\",\"5052\":\"Q96RP9;Q96RP9-2\",\"5053\":\"Q96RQ1\",\"5054\":\"Q96RQ3\",\"5055\":\"Q96RR1;Q96RR1-2\",\"5056\":\"Q96RS6;Q96RS6-3;Q96RS6-2\",\"5057\":\"Q96RT1-5;Q96RT1-3;Q96RT1-2;Q96RT1;Q96RT1-8;Q96RT1-7;Q96RT1-6;Q96RT1-9;Q96RT1-4\",\"5058\":\"Q96RT7-2;Q96RT7-3;Q96RT7\",\"5059\":\"Q96RT8-2;Q96RT8\",\"5060\":\"Q96RU2;Q96RU2-2;Q96RU2-3\",\"5061\":\"Q96RU3-5;Q96RU3-2;Q96RU3-3;Q96RU3;Q96RU3-4\",\"5062\":\"Q96RY7\",\"5063\":\"Q96S15\",\"5064\":\"Q96S19;Q96S19-3;Q96S19-5;Q96S19-2;Q96S19-6;Q96S19-4\",\"5065\":\"Q96S44\",\"5066\":\"Q96S52;Q96S52-2\",\"5067\":\"Q96S55-2;Q96S55;Q96S55-3\",\"5068\":\"Q96S59;Q96S59-2;Q96S59-3\",\"5069\":\"Q96S66;Q96S66-2;Q96S66-3;Q96S66-4\",\"5070\":\"Q96S82\",\"5071\":\"Q96S90;Q96S90-2\",\"5072\":\"Q96S97\",\"5073\":\"Q96S99\",\"5074\":\"Q96SB3\",\"5075\":\"Q96SB4-4;Q96SB4;Q96SB4-3\",\"5076\":\"Q96SB8;Q96SB8-2\",\"5077\":\"Q96SI1;Q96SI1-2\",\"5078\":\"Q96SI9;Q96SI9-2\",\"5079\":\"Q96SK2-2;Q96SK2;Q96SK2-3\",\"5080\":\"Q96SL8\",\"5081\":\"Q96SN8;Q96SN8-4;Q96SN8-3;Q96SN8-2\",\"5082\":\"Q96SQ9;Q96SQ9-2\",\"5083\":\"Q96ST2-2;Q96ST2-3;Q96ST2\",\"5084\":\"Q96ST3\",\"5085\":\"Q96SU4-7;Q96SU4-2;Q96SU4;Q96SU4-6;Q96SU4-5;Q96SU4-4\",\"5086\":\"Q96SY0-4;Q96SY0-3;Q96SY0\",\"5087\":\"Q96SZ5\",\"5088\":\"Q96SZ6-3;Q96SZ6;Q96SZ6-6;Q96SZ6-2;Q96SZ6-4;Q96SZ6-5\",\"5089\":\"Q96T21;Q96T21-2;Q96T21-3\",\"5090\":\"Q96T23;Q96T23-2;Q96T23-3\",\"5091\":\"Q96T37-3;Q96T37-4;Q96T37-2;Q96T37\",\"5092\":\"Q96T51;Q96T51-2\",\"5093\":\"Q96T58\",\"5094\":\"Q96T60;Q96T60-2\",\"5095\":\"Q96T76-9;Q96T76;Q96T76-8;Q96T76-5\",\"5096\":\"Q96T88;Q96T88-2\",\"5097\":\"Q96TA1-2;Q96TA1\",\"5098\":\"Q96TA2-3;Q96TA2-2;Q96TA2\",\"5099\":\"Q96TC7;Q96TC7-2\",\"5100\":\"Q99081;Q99081-3\",\"5101\":\"Q99417\",\"5102\":\"Q99426\",\"5103\":\"Q99436\",\"5104\":\"Q99439;Q99439-2\",\"5105\":\"Q99442\",\"5106\":\"Q99447;Q99447-3;Q99447-4;Q99447-2\",\"5107\":\"Q99459\",\"5108\":\"Q99460;Q99460-2\",\"5109\":\"Q99470\",\"5110\":\"Q99471;Q99471-3\",\"5111\":\"Q99487\",\"5112\":\"Q99496;Q99496-2\",\"5113\":\"Q99497\",\"5114\":\"Q99501;Q99501-4;Q99501-3;Q99501-2\",\"5115\":\"Q99504-4;Q99504-5;Q99504;Q99504-2;Q99504-3\",\"5116\":\"Q99519\",\"5117\":\"Q99523;Q99523-2\",\"5118\":\"Q99536;Q99536-3;Q99536-2\",\"5119\":\"Q99538\",\"5120\":\"Q99541\",\"5121\":\"Q99543;Q99543-2\",\"5122\":\"Q99547\",\"5123\":\"Q99549;Q99549-2\",\"5124\":\"Q99551\",\"5125\":\"Q99567\",\"5126\":\"Q99569-2;Q99569\",\"5127\":\"Q99570\",\"5128\":\"Q99574\",\"5129\":\"Q99575\",\"5130\":\"Q99583\",\"5131\":\"Q99584\",\"5132\":\"Q99590;Q99590-2\",\"5133\":\"Q99595\",\"5134\":\"Q99598\",\"5135\":\"Q99613-2;Q99613;B5ME19\",\"5136\":\"Q99614\",\"5137\":\"Q99615;Q99615-2\",\"5138\":\"Q99618\",\"5139\":\"Q99622\",\"5140\":\"Q99623;Q99623-2\",\"5141\":\"Q99627;Q99627-2\",\"5142\":\"Q99633\",\"5143\":\"Q99640-3;Q99640;Q99640-4;Q99640-2\",\"5144\":\"Q99643-5;Q99643-3;Q99643\",\"5145\":\"Q99650\",\"5146\":\"Q99653\",\"5147\":\"Q99661;Q99661-2\",\"5148\":\"Q99685;Q99685-2\",\"5149\":\"Q99700-4;Q99700;Q99700-2;Q99700-5\",\"5150\":\"Q99707;Q99707-2\",\"5151\":\"Q99714;Q99714-2\",\"5152\":\"Q99715;Q99715-4;Q99715-2\",\"5153\":\"Q99717\",\"5154\":\"Q99720;Q99720-4;Q99720-5;Q99720-3;Q99720-2\",\"5155\":\"Q99728-3;Q99728-2;Q99728\",\"5156\":\"Q99729-3;Q99729-4;Q99729-2;Q99729\",\"5157\":\"Q99733;Q99733-2\",\"5158\":\"Q99741\",\"5159\":\"Q99747;Q99747-2\",\"5160\":\"Q99755-4;Q99755-3;Q99755-2;Q99755\",\"5161\":\"Q99757\",\"5162\":\"Q99766\",\"5163\":\"Q99797\",\"5164\":\"Q99798\",\"5165\":\"Q99805\",\"5166\":\"Q99807;Q99807-2\",\"5167\":\"Q99808;Q99808-2\",\"5168\":\"Q99816;Q99816-2\",\"5169\":\"Q99828;Q99828-2\",\"5170\":\"Q99829\",\"5171\":\"Q99832;Q99832-3;Q99832-4;Q99832-2\",\"5172\":\"Q99848\",\"5173\":\"Q9BPZ2;Q99865\",\"5174\":\"Q99871-2;Q99871;Q99871-3\",\"5175\":\"Q99873-3;Q99873-2;Q99873;Q99873-5\",\"5176\":\"Q99933-4;Q99933-3;Q99933;Q99933-2\",\"5177\":\"Q99941-2;Q99941\",\"5178\":\"Q99942\",\"5179\":\"Q99943\",\"5180\":\"Q99958\",\"5181\":\"Q99959-2\",\"5182\":\"Q99961;Q99961-3;Q99961-2\",\"5183\":\"Q99962\",\"5184\":\"Q99985\",\"5185\":\"Q99986\",\"5186\":\"Q99996-5;Q99996-3;Q99996;Q99996-1;Q99996-6\",\"5187\":\"Q9BPW8\",\"5188\":\"Q9BPX3\",\"5189\":\"Q9BPX5\",\"5190\":\"Q9BPX6;Q9BPX6-3;Q9BPX6-2;Q9BPX6-5;Q9BPX6-4\",\"5191\":\"Q9BPZ3\",\"5192\":\"Q9BPZ7-2;Q9BPZ7;Q9BPZ7-3;Q9BPZ7-4;Q9BPZ7-5;Q9BPZ7-6\",\"5193\":\"Q9BQ04\",\"5194\":\"Q9BQ15\",\"5195\":\"Q9BQ24;Q9BQ24-2\",\"5196\":\"Q9BQ39\",\"5197\":\"Q9BQ48\",\"5198\":\"Q9BQ52;Q9BQ52-4;Q9BQ52-3\",\"5199\":\"Q9BQ61\",\"5200\":\"Q9BQ67\",\"5201\":\"Q9BQ69\",\"5202\":\"Q9BQ70\",\"5203\":\"Q9BQ75-2;Q9BQ75\",\"5204\":\"Q9BQ90\",\"5205\":\"Q9BQ95;Q9BQ95-4;Q9BQ95-2\",\"5206\":\"Q9BQA1;Q9BQA1-2\",\"5207\":\"Q9BQA9-2;Q9BQA9\",\"5208\":\"Q9BQB6-3;Q9BQB6-2;Q9BQB6\",\"5209\":\"Q9BQC3;Q9BQC3-2\",\"5210\":\"Q9BQC6\",\"5211\":\"Q9BQD3\",\"5212\":\"Q9BQD7\",\"5213\":\"Q9BQE3\",\"5214\":\"Q9BQE4\",\"5215\":\"Q9BQE5\",\"5216\":\"Q9BQF6-2;Q9BQF6;Q9BQF6-4;Q9BQF6-5\",\"5217\":\"Q9BQG0;Q9BQG0-2\",\"5218\":\"Q9BQG2\",\"5219\":\"Q9BQI0-3;Q9BQI0;Q9BQI0-2\",\"5220\":\"Q9BQI6\",\"5221\":\"Q9BQL6;Q9BQL6-4\",\"5222\":\"Q9BQP7\",\"5223\":\"Q9BR39\",\"5224\":\"Q9BR61\",\"5225\":\"Q9BR76\",\"5226\":\"Q9BR77-2\",\"5227\":\"Q9BRA0\",\"5228\":\"Q9BRA2\",\"5229\":\"Q9BRB3-2;Q9BRB3-3;Q9BRB3\",\"5230\":\"Q9BRD0;Q9BRD0-2\",\"5231\":\"Q9BRF8;Q9BRF8-2\",\"5232\":\"Q9BRG1\",\"5233\":\"Q9BRJ2\",\"5234\":\"Q9BRJ6\",\"5235\":\"Q9BRJ7;Q9BRJ7-2\",\"5236\":\"Q9BRK5;Q9BRK5-2;Q9BRK5-4;Q9BRK5-3\",\"5237\":\"Q9BRL6-2;Q9BRL6\",\"5238\":\"Q9BRN9-2;Q9BRN9\",\"5239\":\"Q9BRP1\",\"5240\":\"Q9BRP4;Q9BRP4-2;Q9BRP4-3\",\"5241\":\"Q9BRP8\",\"5242\":\"Q9BRQ0\",\"5243\":\"Q9BRQ6\",\"5244\":\"Q9BRQ8;Q9BRQ8-2\",\"5245\":\"Q9BRR6-2;Q9BRR6\",\"5246\":\"Q9BRR8\",\"5247\":\"Q9BRS2\",\"5248\":\"Q9BRT2\",\"5249\":\"Q9BRT3\",\"5250\":\"Q9BRT6\",\"5251\":\"Q9BRT9\",\"5252\":\"Q9BRU9\",\"5253\":\"Q9BRV8;Q9BRV8-2\",\"5254\":\"Q9BRX2\",\"5255\":\"Q9BRX5;Q9BRX5-3;Q9BRX5-2\",\"5256\":\"Q9BRX8-2;Q9BRX8\",\"5257\":\"Q9BRZ2;Q9BRZ2-2\",\"5258\":\"Q9BS16\",\"5259\":\"Q9BS26\",\"5260\":\"Q9BSB4\",\"5261\":\"Q9BSC4;Q9BSC4-2;Q9BSC4-4\",\"5262\":\"Q9BSD7\",\"5263\":\"Q9BSE4\",\"5264\":\"Q9BSF4\",\"5265\":\"Q9BSH4\",\"5266\":\"Q9BSH5\",\"5267\":\"Q9BSJ2-4;Q9BSJ2;Q9BSJ2-3\",\"5268\":\"Q9BSJ5-2;Q9BSJ5-3;Q9BSJ5\",\"5269\":\"Q9BSJ6-2;Q9BSJ6\",\"5270\":\"Q9BSJ8-2\",\"5271\":\"Q9BSK0\",\"5272\":\"Q9BSK2\",\"5273\":\"Q9BSM1;Q9BSM1-3\",\"5274\":\"Q9BSR8\",\"5275\":\"Q9BST9-3;Q9BST9-2;Q9BST9\",\"5276\":\"Q9BSV6\",\"5277\":\"Q9BSY4;Q9BSY4-2\",\"5278\":\"Q9BT09\",\"5279\":\"Q9BT17;Q9BT17-2\",\"5280\":\"Q9BT22;Q9BT22-2\",\"5281\":\"Q9BT25;Q9BT25-3;Q9BT25-2\",\"5282\":\"Q9BT30\",\"5283\":\"Q9BT40-2;Q9BT40\",\"5284\":\"Q9BT67\",\"5285\":\"Q9BT73\",\"5286\":\"Q9BT78;Q9BT78-2\",\"5287\":\"Q9BTA9;Q9BTA9-2;Q9BTA9-3\",\"5288\":\"Q9BTC0;Q9BTC0-1\",\"5289\":\"Q9BTC8-2;Q9BTC8\",\"5290\":\"Q9BTD8-4;Q9BTD8-2;Q9BTD8-3;Q9BTD8\",\"5291\":\"Q9BTE1;Q9BTE1-2;Q9BTE1-3\",\"5292\":\"Q9BTE3;Q9BTE3-2;Q9BTE3-3\",\"5293\":\"Q9BTE6;Q9BTE6-2;Q9BTE6-3\",\"5294\":\"Q9BTE7\",\"5295\":\"Q9BTK6\",\"5296\":\"Q9BTL3\",\"5297\":\"Q9BTT0;Q9BTT0-3;Q9BTT0-2\",\"5298\":\"Q9BTT4\",\"5299\":\"Q9BTT6;Q9BTT6-2\",\"5300\":\"Q9BTU6\",\"5301\":\"Q9BTV4\",\"5302\":\"Q9BTW9;Q9BTW9-4;Q9BTW9-5\",\"5303\":\"Q9BTX1-6;Q9BTX1-5;Q9BTX1-2;Q9BTX1;Q9BTX1-4\",\"5304\":\"Q9BTX3;Q9BTX3-2\",\"5305\":\"Q9BTY2\",\"5306\":\"Q9BTY7\",\"5307\":\"Q9BTZ2-8;Q9BTZ2-4;Q9BTZ2;Q9BTZ2-5\",\"5308\":\"Q9BU23;Q9BU23-2;Q9BU23-3\",\"5309\":\"Q9BU61;Q9BU61-2\",\"5310\":\"Q9BU76-4;Q9BU76;Q9BU76-3;Q9BU76-2\",\"5311\":\"Q9BU89\",\"5312\":\"Q9BUA3\",\"5313\":\"Q9BUB5;Q9BUB5-2;Q9BUB5-3\",\"5314\":\"Q9BUB7;Q9BUB7-2\",\"5315\":\"Q9BUE0\",\"5316\":\"Q9BUE6;Q9BUE6-2\",\"5317\":\"Q9BUF5\",\"5318\":\"Q9BUH6\",\"5319\":\"Q9BUI4\",\"5320\":\"Q9BUJ2-2;Q9BUJ2;Q9BUJ2-4;Q9BUJ2-3\",\"5321\":\"Q9BUK0;Q9BUK0-2;Q9BUK0-4\",\"5322\":\"Q9BUK6-2;Q9BUK6;Q9BUK6-7;Q9BUK6-3;Q9BUK6-5\",\"5323\":\"Q9BUL5;Q9BUL5-4;Q9BUL5-2;Q9BUL5-3\",\"5324\":\"Q9BUL8\",\"5325\":\"Q9BUL9\",\"5326\":\"Q9BUM1\",\"5327\":\"Q9BUN8-2;Q9BUN8\",\"5328\":\"Q9BUP3-3\",\"5329\":\"Q9BUQ8\",\"5330\":\"Q9BUR4\",\"5331\":\"Q9BUR5;Q9BUR5-2\",\"5332\":\"Q9BUT1;Q9BUT1-3\",\"5333\":\"Q9BUT9\",\"5334\":\"Q9BUV8-4;Q9BUV8-3;Q9BUV8-2;Q9BUV8;Q9BUV8-5\",\"5335\":\"Q9BUZ4\",\"5336\":\"Q9BV10\",\"5337\":\"Q9BV20;Q9BV20-2\",\"5338\":\"Q9BV23\",\"5339\":\"Q9BV38\",\"5340\":\"Q9BV40\",\"5341\":\"Q9BV44\",\"5342\":\"Q9BV57;Q9BV57-2\",\"5343\":\"Q9BV68\",\"5344\":\"Q9BV73-2;Q9BV73\",\"5345\":\"Q9BV79;Q9BV79-2\",\"5346\":\"Q9BV81\",\"5347\":\"Q9BV86;Q9BV86-2\",\"5348\":\"Q9BV94-2;Q9BV94\",\"5349\":\"Q9BVA0\",\"5350\":\"Q9BVC3\",\"5351\":\"Q9BVC4;Q9BVC4-5;Q9BVC4-3;Q9BVC4-4\",\"5352\":\"Q9BVC5;Q9BVC5-2\",\"5353\":\"Q9BVC6\",\"5354\":\"Q9BVG4\",\"5355\":\"Q9BVG8-2;Q9BVG8;Q9BVG8-6;Q9BVG8-5;Q9BVG8-4\",\"5356\":\"Q9BVG9\",\"5357\":\"Q9BVI0\",\"5358\":\"Q9BVI4\",\"5359\":\"Q9BVJ6;Q9BVJ6-3;Q9BVJ6-2\",\"5360\":\"Q9BVJ7\",\"5361\":\"Q9BVK2-2;Q9BVK2\",\"5362\":\"Q9BVK6\",\"5363\":\"Q9BVK8;Q9BVK8-2\",\"5364\":\"Q9BVL2-2;Q9BVL2-3;Q9BVL2\",\"5365\":\"Q9BVL4\",\"5366\":\"Q9BVM2\",\"5367\":\"Q9BVN2-2;Q9BVN2-3;Q9BVN2-4;Q9BVN2\",\"5368\":\"Q9BVP2-2;Q9BVP2\",\"5369\":\"Q9BVQ7;Q9BVQ7-2\",\"5370\":\"Q9BVS4;Q9BVS4-2\",\"5371\":\"Q9BVS5\",\"5372\":\"Q9BVT8\",\"5373\":\"Q9BVV6-2;Q9BVV6-4;Q9BVV6;Q9BVV6-3\",\"5374\":\"Q9BVV7\",\"5375\":\"Q9BW19\",\"5376\":\"Q9BW27;Q9BW27-3;Q9BW27-2\",\"5377\":\"Q9BW60;Q9BW60-2\",\"5378\":\"Q9BW66-3;Q9BW66;Q9BW66-2\",\"5379\":\"Q9BW71;Q9BW71-2\",\"5380\":\"Q9BW85\",\"5381\":\"Q9BW91-2;Q9BW91\",\"5382\":\"Q9BW92;Q9BW92-2\",\"5383\":\"Q9BWD1;Q9BWD1-2\",\"5384\":\"Q9BWE0;Q9BWE0-4\",\"5385\":\"Q9BWF3;Q9BWF3-4;Q9BWF3-3;Q9BWF3-2\",\"5386\":\"Q9BWG6;Q9BWG6-2;Q9BWG6-3\",\"5387\":\"Q9BWH2\",\"5388\":\"Q9BWH6;Q9BWH6-2\",\"5389\":\"Q9BWJ5\",\"5390\":\"Q9BWL3-2;Q9BWL3;Q9BWL3-4;Q9BWL3-3\",\"5391\":\"Q9BWM7\",\"5392\":\"Q9BWN1\",\"5393\":\"Q9BWS9-3;Q9BWS9;Q9BWS9-2\",\"5394\":\"Q9BWT1-5;Q9BWT1;Q9BWT1-6;Q9BWT1-2;Q9BWT1-3\",\"5395\":\"Q9BWT3;Q9BWT3-2\",\"5396\":\"Q9BWT6\",\"5397\":\"Q9BWU0\",\"5398\":\"Q9BWW4-2;Q9BWW4-3;Q9BWW4\",\"5399\":\"Q9BX10;Q9BX10-4;Q9BX10-2\",\"5400\":\"Q9BX40\",\"5401\":\"Q9BX63;Q9BX63-2\",\"5402\":\"Q9BX66-12\",\"5403\":\"Q9BX68\",\"5404\":\"Q9BX70\",\"5405\":\"Q9BX95\",\"5406\":\"Q9BXB1;Q9BXB1-2\",\"5407\":\"Q9BXB4\",\"5408\":\"Q9BXB5;Q9BXB5-2\",\"5409\":\"Q9BXF6\",\"5410\":\"Q9BXI6;Q9BXI6-2\",\"5411\":\"Q9BXI9;Q9BXI9-1;Q9BXI9-3\",\"5412\":\"Q9BXJ9;Q9BXJ9-4\",\"5413\":\"Q9BXK1\",\"5414\":\"Q9BXK5;Q9BXK5-2;Q9BXK5-4\",\"5415\":\"Q9BXP2;Q9BXP2-2;Q9BXP2-3;Q9BXP2-4\",\"5416\":\"Q9BXP5-2;Q9BXP5;Q9BXP5-4;Q9BXP5-3;Q9BXP5-5\",\"5417\":\"Q9BXR0\",\"5418\":\"Q9BXS4\",\"5419\":\"Q9BXS5;Q9BXS5-2\",\"5420\":\"Q9BXS6-2;Q9BXS6;Q9BXS6-7;Q9BXS6-3;Q9BXS6-5\",\"5421\":\"Q9BXS9-7;Q9BXS9-2;Q9BXS9-3;Q9BXS9;Q9BXS9-4;Q9BXS9-5\",\"5422\":\"Q9BXW6-2;Q9BXW6-4;Q9BXW6\",\"5423\":\"Q9BXW7-2;Q9BXW7\",\"5424\":\"Q9BXW9;Q9BXW9-1;Q9BXW9-3\",\"5425\":\"Q9BXY0\",\"5426\":\"Q9BY12;Q9BY12-2;Q9BY12-3\",\"5427\":\"Q9BY32;Q9BY32-3;Q9BY32-2\",\"5428\":\"Q9BY42\",\"5429\":\"Q9BY43;Q9BY43-2\",\"5430\":\"Q9BY44;Q9BY44-3;Q9BY44-4;Q9BY44-2\",\"5431\":\"Q9BY49\",\"5432\":\"Q9BY50\",\"5433\":\"Q9BY67-5;Q9BY67;Q9BY67-4;Q9BY67-3;Q9BY67-2\",\"5434\":\"Q9BY77\",\"5435\":\"Q9BY89\",\"5436\":\"Q9BYB4;Q9BYB4-2\",\"5437\":\"Q9BYC5;Q9BYC5-3;Q9BYC5-2\",\"5438\":\"Q9BYC8\",\"5439\":\"Q9BYC9\",\"5440\":\"Q9BYD1\",\"5441\":\"Q9BYD2\",\"5442\":\"Q9BYD3;Q9BYD3-2\",\"5443\":\"Q9BYD6\",\"5444\":\"Q9BYE7;Q9BYE7-3\",\"5445\":\"Q9BYG3\",\"5446\":\"Q9BYG5\",\"5447\":\"Q9BYI3\",\"5448\":\"Q9BYJ9\",\"5449\":\"Q9BYK8;Q9BYK8-2;Q9BYK8-4\",\"5450\":\"Q9BYN0\",\"5451\":\"Q9BYN8\",\"5452\":\"Q9BYT8\",\"5453\":\"Q9BYV8;Q9BYV8-5;Q9BYV8-2;Q9BYV8-3\",\"5454\":\"Q9BYW2;Q9BYW2-2;Q9BYW2-3\",\"5455\":\"Q9BZ23-3;Q9BZ23-4;Q9BZ23;Q9BZ23-2\",\"5456\":\"Q9BZ29-4;Q9BZ29-3;Q9BZ29;Q9BZ29-5;Q9BZ29-6\",\"5457\":\"Q9BZ67-2;Q9BZ67;Q9BZ67-3\",\"5458\":\"Q9BZ71;Q9BZ71-3;Q9BZ71-2\",\"5459\":\"Q9BZ95;Q9BZ95-2;Q9BZ95-5;Q9BZ95-4;Q9BZ95-3\",\"5460\":\"Q9BZC7-3;Q9BZC7;Q9BZC7-2\",\"5461\":\"Q9BZD4\",\"5462\":\"Q9BZE1\",\"5463\":\"Q9BZE2\",\"5464\":\"Q9BZE4;Q9BZE4-2;Q9BZE4-3\",\"5465\":\"Q9BZF1;Q9BZF1-3;Q9BZF1-2\",\"5466\":\"Q9BZF9-2;Q9BZF9\",\"5467\":\"Q9BZG1;Q9BZG1-4;Q9BZG1-2\",\"5468\":\"Q9BZG8;Q9BZG8-3;Q9BZG8-2\",\"5469\":\"Q9BZH6\",\"5470\":\"Q9BZI7-2;Q9BZI7\",\"5471\":\"Q9BZJ0-2;Q9BZJ0-3;Q9BZJ0\",\"5472\":\"Q9BZJ4-2;Q9BZJ4\",\"5473\":\"Q9BZK7\",\"5474\":\"Q9BZL1\",\"5475\":\"Q9BZL4-3;Q9BZL4-4;Q9BZL4;Q9BZL4-5\",\"5476\":\"Q9BZL6-3;Q9BZL6;Q9BZL6-2\",\"5477\":\"Q9BZM4\",\"5478\":\"Q9BZM5;Q6H3X3-3;Q6H3X3-2;Q5VY80;Q6H3X3\",\"5479\":\"Q9BZQ6-2;Q9BZQ6\",\"5480\":\"Q9BZQ8\",\"5481\":\"Q9BZV1-2;Q9BZV1\",\"5482\":\"Q9BZX2\",\"5483\":\"Q9BZZ5;Q9BZZ5-6;Q9BZZ5-3;Q9BZZ5-1\",\"5484\":\"Q9C005\",\"5485\":\"Q9C035-2;Q9C035;Q9C035-6;Q9C035-5;Q9C035-4;Q9C035-3\",\"5486\":\"Q9C040;Q9C040-2\",\"5487\":\"Q9C086\",\"5488\":\"Q9C0B0\",\"5489\":\"Q9C0B1\",\"5490\":\"Q9C0B5-2;Q9C0B5\",\"5491\":\"Q9C0B7\",\"5492\":\"Q9C0B9;Q9C0B9-2\",\"5493\":\"Q9C0C2\",\"5494\":\"Q9C0C4\",\"5495\":\"Q9C0C9\",\"5496\":\"Q9C0D3\",\"5497\":\"Q9C0D5;Q9C0D5-2\",\"5498\":\"Q9C0E2\",\"5499\":\"Q9C0E8-2;Q9C0E8;Q9C0E8-4;Q9C0E8-3\",\"5500\":\"Q9C0F1;Q9C0F1-2\",\"5501\":\"Q9C0H2-2;Q9C0H2;Q9C0H2-3;Q9C0H2-4\",\"5502\":\"Q9C0H5-2;Q9C0H5\",\"5503\":\"Q9C0I1-3;Q9C0I1-2;Q9C0I1\",\"5504\":\"Q9C0J8\",\"5505\":\"Q9C0K1-2;Q9C0K1-3;Q9C0K1\",\"5506\":\"Q9GZL7\",\"5507\":\"Q9GZM5\",\"5508\":\"Q9GZN1;Q9GZN1-2\",\"5509\":\"Q9GZN7\",\"5510\":\"Q9GZN8;Q9GZN8-2\",\"5511\":\"Q9GZP4-2;Q9GZP4\",\"5512\":\"Q9GZP8-2\",\"5513\":\"Q9GZP9\",\"5514\":\"Q9GZQ3\",\"5515\":\"Q9GZR1-2;Q9GZR1\",\"5516\":\"Q9GZR2\",\"5517\":\"Q9GZR7;Q9GZR7-2\",\"5518\":\"Q9GZS1;Q9GZS1-1\",\"5519\":\"Q9GZS3\",\"5520\":\"Q9GZT3-2;Q9GZT3\",\"5521\":\"Q9GZT6;Q9GZT6-2;Q9GZT6-3\",\"5522\":\"Q9GZT8;Q9GZT8-2;Q9GZT8-3\",\"5523\":\"Q9GZT9;Q9GZT9-2;Q9GZT9-3\",\"5524\":\"Q9GZU7\",\"5525\":\"Q9GZU8\",\"5526\":\"Q9GZV5\",\"5527\":\"Q9GZX9\",\"5528\":\"Q9GZY4\",\"5529\":\"Q9GZY8-2;Q9GZY8-3\",\"5530\":\"Q9GZZ1;Q9GZZ1-2\",\"5531\":\"Q9GZZ9;Q9GZZ9-2\",\"5532\":\"Q9H000;Q9H000-2\",\"5533\":\"Q9H019;Q9H019-3;Q9H019-2\",\"5534\":\"Q9H061;Q9H061-2\",\"5535\":\"Q9H074;Q9H074-2;Q9H074-3\",\"5536\":\"Q9H078-2;Q9H078;Q9H078-3;Q9H078-5;Q9H078-4\",\"5537\":\"Q9H081\",\"5538\":\"Q9H082\",\"5539\":\"Q9H089\",\"5540\":\"Q9H098;Q9H098-2\",\"5541\":\"Q9H0A0;Q9H0A0-2\",\"5542\":\"Q9H0A8;Q9H0A8-2\",\"5543\":\"Q9H0B6;Q9H0B6-2\",\"5544\":\"Q9H0C5;Q9H0C5-2\",\"5545\":\"Q9H0C8\",\"5546\":\"Q9H0D6;Q9H0D6-2\",\"5547\":\"Q9H0E2\",\"5548\":\"Q9H0E3-3;Q9H0E3\",\"5549\":\"Q9H0E9-2;Q9H0E9-4;Q9H0E9;Q9H0E9-3\",\"5550\":\"Q9H0G5\",\"5551\":\"Q9H0H0\",\"5552\":\"Q9H0H5\",\"5553\":\"Q9H0J9\",\"5554\":\"Q9H0K6\",\"5555\":\"Q9H0L4\",\"5556\":\"Q9H0M0-6;Q9H0M0-3;Q9H0M0\",\"5557\":\"Q9H0N5\",\"5558\":\"Q9H0P0;Q9H0P0-3;Q9H0P0-2;Q9H0P0-1\",\"5559\":\"Q9H0R3;Q9H0R3-2\",\"5560\":\"Q9H0R6;Q9H0R6-2\",\"5561\":\"Q9H0S4;Q9H0S4-2\",\"5562\":\"Q9H0T7\",\"5563\":\"Q9H0U3\",\"5564\":\"Q9H0U4\",\"5565\":\"Q9H0U6\",\"5566\":\"Q9H0U9\",\"5567\":\"Q9H0V9-2;Q9H0V9;Q9H0V9-3\",\"5568\":\"Q9H0W8;Q9H0W8-2\",\"5569\":\"Q9H0W9-2;Q9H0W9;Q9H0W9-4;Q9H0W9-3\",\"5570\":\"Q9H0X4;Q9H0X4-2\",\"5571\":\"Q9H0X9;Q9H0X9-2\",\"5572\":\"Q9H116\",\"5573\":\"Q9H147\",\"5574\":\"Q9H173\",\"5575\":\"Q9H1A3-2;Q9H1A3\",\"5576\":\"Q9H1A4\",\"5577\":\"Q9H1B5;Q9H1B5-2\",\"5578\":\"Q9H1B7\",\"5579\":\"Q9H1C3\",\"5580\":\"Q9H1C4\",\"5581\":\"Q9H1C7\",\"5582\":\"Q9H1D9\",\"5583\":\"Q9H1E3;Q9H1E3-2\",\"5584\":\"Q9H1E5\",\"5585\":\"Q9H1H9-3;Q9H1H9-4;Q9H1H9-2;Q9H1H9\",\"5586\":\"Q9H1I8;Q9H1I8-3\",\"5587\":\"Q9H1J1;Q9H1J1-2\",\"5588\":\"Q9H1K0\",\"5589\":\"Q9H1K1;Q9H1K1-2\",\"5590\":\"Q9H1P3-2;Q9H1P3\",\"5591\":\"Q9H1U4\",\"5592\":\"Q9H1X3;Q9H1X3-2\",\"5593\":\"Q9H1Y0;Q9H1Y0-2\",\"5594\":\"Q9H1Z4;Q9H1Z4-2\",\"5595\":\"Q9H204\",\"5596\":\"Q9H211\",\"5597\":\"Q9H223\",\"5598\":\"Q9H267;Q9H267-2\",\"5599\":\"Q9H269;Q9H269-2\",\"5600\":\"Q9H270\",\"5601\":\"Q9H299\",\"5602\":\"Q9H2C0\",\"5603\":\"Q9H2C2\",\"5604\":\"Q9H2D1\",\"5605\":\"Q9H2D6-5;Q9H2D6-7;Q9H2D6-3;Q9H2D6-2;Q9H2D6;Q9H2D6-6\",\"5606\":\"Q9H2F5;Q9H2F5-2;Q9H2F5-3\",\"5607\":\"Q9H2G2\",\"5608\":\"Q9H2G9\",\"5609\":\"Q9H2H8\",\"5610\":\"Q9H2H9\",\"5611\":\"Q9H2J4\",\"5612\":\"Q9H2K0\",\"5613\":\"Q9H2K8\",\"5614\":\"Q9H2M9\",\"5615\":\"Q9H2P0\",\"5616\":\"Q9H2P9;Q9H2P9-5;Q9H2P9-6;Q9H2P9-4;Q9H2P9-3;Q9H2P9-2\",\"5617\":\"Q9H2U1;Q9H2U1-2;Q9H2U1-3\",\"5618\":\"Q9H2U2;Q9H2U2-2;Q9H2U2-3;Q9H2U2-6\",\"5619\":\"Q9H2V7-3;Q9H2V7-2;Q9H2V7;Q9H2V7-4\",\"5620\":\"Q9H2W6\",\"5621\":\"Q9H2Y7\",\"5622\":\"Q9H300;Q9H300-2\",\"5623\":\"Q9H307\",\"5624\":\"Q9H329-2;Q9H329\",\"5625\":\"Q9H330;Q9H330-3\",\"5626\":\"Q9H334-7;Q9H334;Q9H334-4;Q9H334-6;Q9H334-3;Q9H334-8\",\"5627\":\"Q9H3C7;Q9H3C7-3;Q9H3C7-2\",\"5628\":\"Q9H3E2;Q9H3E2-2\",\"5629\":\"Q9H3F6;Q9H3F6-2\",\"5630\":\"Q9H3H1-4;Q9H3H1;Q9H3H1-5;Q9H3H1-3;Q9H3H1-2\",\"5631\":\"Q9H3H5;Q9H3H5-2;Q9H3H5-3\",\"5632\":\"Q9H3J6;Q9H3J6-2\",\"5633\":\"Q9H3K2\",\"5634\":\"Q9H3K6\",\"5635\":\"Q9H3L0\",\"5636\":\"Q9H3M7;Q9H3M7-2\",\"5637\":\"Q9H3N1\",\"5638\":\"Q9H3P2\",\"5639\":\"Q9H3P7\",\"5640\":\"Q9H3Q1;Q9H3Q1-2\",\"5641\":\"Q9H3R5\",\"5642\":\"Q9H3S7\",\"5643\":\"Q9H3U1-2;Q9H3U1\",\"5644\":\"Q9H3U5-3;Q9H3U5;Q9H3U5-2;Q9H3U5-5;Q9H3U5-6\",\"5645\":\"Q9H3Z4;Q9H3Z4-2\",\"5646\":\"Q9H410-4;Q9H410;Q9H410-2;Q9H410-3\",\"5647\":\"Q9H444\",\"5648\":\"Q9H446;Q9H446-2\",\"5649\":\"Q9H467\",\"5650\":\"Q9H488\",\"5651\":\"Q9H490-2;Q9H490\",\"5652\":\"Q9H497;Q9H497-3;Q9H497-2\",\"5653\":\"Q9H4A3-2;Q9H4A3;Q9H4A3-5;Q9H4A3-6;Q9H4A3-7;Q9H4A3-4\",\"5654\":\"Q9H4A4\",\"5655\":\"Q9H4A5;Q9H4A5-2\",\"5656\":\"Q9H4A6\",\"5657\":\"Q9H4B0;Q9H4B0-2\",\"5658\":\"Q9H4E7\",\"5659\":\"Q9H4F1\",\"5660\":\"Q9H4F8;Q9H4F8-2\",\"5661\":\"Q9H4G0\",\"5662\":\"Q9H4G0-2\",\"5663\":\"Q9H4H8;Q9H4H8-2\",\"5664\":\"Q9H4I2;Q9H4I2-2\",\"5665\":\"Q9H4I3;Q9H4I3-2\",\"5666\":\"Q9H4K7\",\"5667\":\"Q9H4L4\",\"5668\":\"Q9H4L5;Q9H4L5-2;Q9H4L5-3;Q9H4L5-4;Q9H4L5-5;Q9H4L5-6\",\"5669\":\"Q9H4L7-2;Q9H4L7;Q9H4L7-3\",\"5670\":\"Q9H4M9\",\"5671\":\"Q9H4P4-2;Q9H4P4\",\"5672\":\"Q9H4Z3\",\"5673\":\"Q9H501\",\"5674\":\"Q9H553;Q9H553-2\",\"5675\":\"Q9H568\",\"5676\":\"Q9H582;Q9H582-2\",\"5677\":\"Q9H583\",\"5678\":\"Q9H5H4\",\"5679\":\"Q9H5I1;Q9H5I1-2;Q9H5I1-3\",\"5680\":\"Q9H5I5-2;Q9H5I5;Q9H5I5-4\",\"5681\":\"Q9H5K3\",\"5682\":\"Q9H5N1-2;Q9H5N1\",\"5683\":\"Q9H5Q4\",\"5684\":\"Q9H5V9;Q9H5V9-3;Q9H5V9-2\",\"5685\":\"Q9H5X1\",\"5686\":\"Q9H5Z1-2;Q9H5Z1\",\"5687\":\"Q9H694;Q9H694-2\",\"5688\":\"Q9H6A9\",\"5689\":\"Q9H6B4\",\"5690\":\"Q9H6D7;Q9H6D7-4;Q9H6D7-3;Q9H6D7-2\",\"5691\":\"Q9H6E4\",\"5692\":\"Q9H6E5\",\"5693\":\"Q9H6F5\",\"5694\":\"Q9H6H4;Q9H6H4-2\",\"5695\":\"Q9H6K1;Q9H6K1-2\",\"5696\":\"Q9H6K4\",\"5697\":\"Q9H6R0;Q9H6R0-2\",\"5698\":\"Q9H6R4-4;Q9H6R4;Q9H6R4-2;Q9H6R4-3\",\"5699\":\"Q9H6R6-2;Q9H6R6\",\"5700\":\"Q9H6S0\",\"5701\":\"Q9H6S3-3;Q9H6S3;Q9H6S3-2\",\"5702\":\"Q9H6T0-2;Q9H6T0\",\"5703\":\"Q9H6T3;Q9H6T3-2;Q9H6T3-3\",\"5704\":\"Q9H6U6-2;Q9H6U6-7;Q9H6U6;Q9H6U6-3;Q9H6U6-8;Q9H6U6-6\",\"5705\":\"Q9H6U8;Q9H6U8-3;Q9H6U8-2;Q9H6U8-4\",\"5706\":\"Q9H6V9;Q9H6V9-2;Q9H6V9-3\",\"5707\":\"Q9H6W3;Q9H6W3-2\",\"5708\":\"Q9H6X2-5;Q9H6X2;Q9H6X2-4;Q9H6X2-6;Q9H6X2-2;Q9H6X2-3\",\"5709\":\"Q9H6Y2\",\"5710\":\"Q9H6Y7\",\"5711\":\"Q9H6Z4-3;Q9H6Z4;Q9H6Z4-2\",\"5712\":\"Q9H773\",\"5713\":\"Q9H788;Q9H788-2\",\"5714\":\"Q9H792\",\"5715\":\"Q9H7B2\",\"5716\":\"Q9H7B4;Q9H7B4-3\",\"5717\":\"Q9H7C9\",\"5718\":\"Q9H7D0\",\"5719\":\"Q9H7D7-2;Q9H7D7\",\"5720\":\"Q9H7E2-3;Q9H7E2;Q9H7E2-2\",\"5721\":\"Q9H7E9;Q9H7E9-2\",\"5722\":\"Q9H7F0;Q9H7F0-2\",\"5723\":\"Q9H7H0-2;Q9H7H0;Q9H7H0-3\",\"5724\":\"Q9H7L9\",\"5725\":\"Q9H7N4\",\"5726\":\"Q9H7Z3\",\"5727\":\"Q9H7Z6;Q9H7Z6-2\",\"5728\":\"Q9H7Z7\",\"5729\":\"Q9H813;Q9H813-2\",\"5730\":\"Q9H814\",\"5731\":\"Q9H825-2;Q9H825\",\"5732\":\"Q9H832;Q9H832-2\",\"5733\":\"Q9H840\",\"5734\":\"Q9H845\",\"5735\":\"Q9H857-2;Q9H857;Q9H857-3;Q9H857-4\",\"5736\":\"Q9H869-9;Q9H869-3;Q9H869-2;Q9H869-8;Q9H869-5;Q9H869-6;Q9H869-4;Q9H869;Q9H869-7\",\"5737\":\"Q9H871\",\"5738\":\"Q9H875;Q9H875-2\",\"5739\":\"Q9H8G2;Q9H8G2-2\",\"5740\":\"Q9H8H0\",\"5741\":\"Q9H8H2;Q9H8H2-2;Q9H8H2-4\",\"5742\":\"Q9H8H3\",\"5743\":\"Q9H8M2;Q9H8M2-3;Q9H8M2-1;Q9H8M2-6\",\"5744\":\"Q9H8M5;Q9H8M5-2;Q9H8M5-3\",\"5745\":\"Q9H8S9;Q7L9L4-2;Q9H8S9-2\",\"5746\":\"Q9H8V3;Q9H8V3-3;Q9H8V3-4;Q9H8V3-2\",\"5747\":\"Q9H8W3\",\"5748\":\"Q9H8W4\",\"5749\":\"Q9H8X2\",\"5750\":\"Q9H8Y5\",\"5751\":\"Q9H8Y8;Q9H8Y8-3;Q9H8Y8-2\",\"5752\":\"Q9H900;Q9H900-2\",\"5753\":\"Q9H910-3;Q9H910;Q9H910-2\",\"5754\":\"Q9H936\",\"5755\":\"Q9H944;Q9H944-2\",\"5756\":\"Q9H967\",\"5757\":\"Q9H974;Q9H974-4;Q9H974-2;Q9H974-3\",\"5758\":\"Q9H981;Q9H981-2;Q9H981-3\",\"5759\":\"Q9H993\",\"5760\":\"Q9H9A5;Q9H9A5-6;Q9H9A5-3;Q9H9A5-4;Q9H9A5-5\",\"5761\":\"Q9H9A6\",\"5762\":\"Q9H9A7\",\"5763\":\"Q9H9B1;Q9H9B1-3;Q9H9B1-4\",\"5764\":\"Q9H9B4\",\"5765\":\"Q9H9C1-2;Q9H9C1\",\"5766\":\"Q9H9E3;Q9H9E3-3;Q9H9E3-2\",\"5767\":\"Q9H9F9\",\"5768\":\"Q9H9G7;Q9H9G7-2\",\"5769\":\"Q9H9H4\",\"5770\":\"Q9H9J2\",\"5771\":\"Q9H9J4-2;Q9H9J4\",\"5772\":\"Q9H9L3\",\"5773\":\"Q9H9L4\",\"5774\":\"Q9H9P8;Q9H9P8-2\",\"5775\":\"Q9H9Q2;Q9H9Q2-2;Q9H9Q2-3\",\"5776\":\"Q9H9Q4;Q9H9Q4-2\",\"5777\":\"Q9H9T3;Q9H9T3-2;Q9H9T3-4;Q9H9T3-5\",\"5778\":\"Q9H9Y2\",\"5779\":\"Q9H9Y6;Q9H9Y6-3;Q9H9Y6-2;Q9H9Y6-5;Q9H9Y6-4\",\"5780\":\"Q9HA38-2;Q9HA38\",\"5781\":\"Q9HA64\",\"5782\":\"Q9HA77\",\"5783\":\"Q9HA92\",\"5784\":\"Q9HAB8;Q9HAB8-2\",\"5785\":\"Q9HAD4;Q9HAD4-2\",\"5786\":\"Q9HAH1\",\"5787\":\"Q9HAN9\",\"5788\":\"Q9HAS0\",\"5789\":\"Q9HAT2;Q9HAT2-2\",\"5790\":\"Q9HAU0-8;Q9HAU0;Q9HAU0-2;Q9HAU0-4;Q9HAU0-6;Q9HAU0-5\",\"5791\":\"Q9HAU4\",\"5792\":\"Q9HAU5\",\"5793\":\"Q9HAV0\",\"5794\":\"Q9HAV4\",\"5795\":\"Q9HAV7\",\"5796\":\"Q9HAW4;Q9HAW4-2;Q9HAW4-3\",\"5797\":\"Q9HB07\",\"5798\":\"Q9HB09;Q9HB09-3\",\"5799\":\"Q9HB19\",\"5800\":\"Q9HB21;Q9HB21-2\",\"5801\":\"Q9HB40;Q9HB40-2\",\"5802\":\"Q9HB71;Q9HB71-3\",\"5803\":\"Q9HB90\",\"5804\":\"Q9HBD1-4;Q9HBD1;Q9HBD1-6\",\"5805\":\"Q9HBE1-2;Q9HBE1-3;Q9HBE1\",\"5806\":\"Q9HBG4\",\"5807\":\"Q9HBG6-10;Q9HBG6-4;Q9HBG6-3;Q9HBG6-6;Q9HBG6;Q9HBG6-5;Q9HBG6-9;Q9HBG6-7;Q9HBG6-8;Q9HBG6-11\",\"5808\":\"Q9HBH0;Q9HBH0-2\",\"5809\":\"Q9HBH1\",\"5810\":\"Q9HBH5\",\"5811\":\"Q9HBI1;Q9HBI1-3\",\"5812\":\"Q9HBL0\",\"5813\":\"Q9HBL7\",\"5814\":\"Q9HBL8\",\"5815\":\"Q9HBM0;Q9HBM0-2\",\"5816\":\"Q9HBM1\",\"5817\":\"Q9HBM6\",\"5818\":\"Q9HBR0;Q9HBR0-3;Q9HBR0-2\",\"5819\":\"Q9HBU6;Q9HBU6-2\",\"5820\":\"Q9HC07;Q9HC07-2\",\"5821\":\"Q9HC21;Q9HC21-2\",\"5822\":\"Q9HC35;Q9HC35-2\",\"5823\":\"Q9HC36\",\"5824\":\"Q9HC38-2;Q9HC38;Q9HC38-3\",\"5825\":\"Q9HC44\",\"5826\":\"Q9HC52\",\"5827\":\"Q9HC98;Q9HC98-3;Q9HC98-4;Q9HC98-2\",\"5828\":\"Q9HCC0;Q9HCC0-2\",\"5829\":\"Q9HCD5\",\"5830\":\"Q9HCD6;Q9HCD6-2;Q9HCD6-3;Q9HCD6-4\",\"5831\":\"Q9HCE0-2;Q9HCE0\",\"5832\":\"Q9HCE1;Q9HCE1-2\",\"5833\":\"Q9HCE5\",\"5834\":\"Q9HCG8\",\"5835\":\"Q9HCH0-3;Q9HCH0;Q9HCH0-2\",\"5836\":\"Q9HCH3\",\"5837\":\"Q9HCI7-2;Q9HCI7\",\"5838\":\"Q9HCJ1;Q9HCJ1-2\",\"5839\":\"Q9HCJ3-2;Q9HCJ3\",\"5840\":\"Q9HCK8;Q9HCK8-2\",\"5841\":\"Q9HCL2\",\"5842\":\"Q9HCM4-2\",\"5843\":\"Q9HCN4;Q9HCN4-5;Q9HCN4-4;Q9HCN4-3;Q9HCN4-2\",\"5844\":\"Q9HCN8\",\"5845\":\"Q9HCS7\",\"5846\":\"Q9HCU4\",\"5847\":\"Q9HCU5\",\"5848\":\"Q9HCU9\",\"5849\":\"Q9HCY8\",\"5850\":\"Q9HD15\",\"5851\":\"Q9HD20;Q9HD20-2\",\"5852\":\"Q9HD23;Q9HD23-4;Q9HD23-2\",\"5853\":\"Q9HD26-2;Q9HD26;Q9HD26-3\",\"5854\":\"Q9HD33;Q9HD33-2;Q9HD33-3\",\"5855\":\"Q9HD34\",\"5856\":\"Q9HD42\",\"5857\":\"Q9HD45\",\"5858\":\"Q9HD47;Q9HD47-2;Q9HD47-4;Q9HD47-3\",\"5859\":\"Q9HD67;Q9HD67-3\",\"5860\":\"Q9HDC5\",\"5861\":\"Q9HDC9;Q9HDC9-2\",\"5862\":\"Q9NNW5\",\"5863\":\"Q9NNW7-2;Q9NNW7;Q9NNW7-3;Q9NNW7-4\",\"5864\":\"Q9NP50;Q9NP50-2\",\"5865\":\"Q9NP58-4;Q9NP58\",\"5866\":\"Q9NP61-2;Q9NP61\",\"5867\":\"Q9NP64-3;Q9NP64-2;Q9NP64\",\"5868\":\"Q9NP66\",\"5869\":\"Q9NP72;Q9NP72-2;Q9NP72-3\",\"5870\":\"Q9NP73-2;Q9NP73;Q9NP73-3\",\"5871\":\"Q9NP74;Q9NP74-2;Q9NP74-3\",\"5872\":\"Q9NP77;Q9NP77-2\",\"5873\":\"Q9NP79;Q9NP79-2\",\"5874\":\"Q9NP80-3;Q9NP80;Q9NP80-2\",\"5875\":\"Q9NP81;Q9NP81-2\",\"5876\":\"Q9NP84\",\"5877\":\"Q9NP92\",\"5878\":\"Q9NP97\",\"5879\":\"Q9NPA0\",\"5880\":\"Q9NPA3\",\"5881\":\"Q9NPA8-2;Q9NPA8\",\"5882\":\"Q9NPD3\",\"5883\":\"Q9NPD8\",\"5884\":\"Q9NPE2\",\"5885\":\"Q9NPE3\",\"5886\":\"Q9NPF0;Q9NPF0-2\",\"5887\":\"Q9NPF4\",\"5888\":\"Q9NPF5\",\"5889\":\"Q9NPG3-2;Q9NPG3\",\"5890\":\"Q9NPH3;Q9NPH3-5;Q9NPH3-3;Q9NPH3-2\",\"5891\":\"Q9NPI0\",\"5892\":\"Q9NPI1\",\"5893\":\"Q9NPI6;Q9NPI6-2\",\"5894\":\"Q9NPJ3;Q9NPJ3-2\",\"5895\":\"Q9NPJ6;Q9NPJ6-2\",\"5896\":\"Q9NPL8\",\"5897\":\"Q9NPQ8-4;Q9NPQ8;Q9NPQ8-3;Q9NPQ8-2\",\"5898\":\"Q9NPR2;Q9NPR2-2\",\"5899\":\"Q9NPR9\",\"5900\":\"Q9NQ11;Q9NQ11-3;Q9NQ11-2\",\"5901\":\"Q9NQ29;Q9NQ29-3;Q9NQ29-2\",\"5902\":\"Q9NQ50\",\"5903\":\"Q9NQ55-2;Q9NQ55;Q9NQ55-3\",\"5904\":\"Q9NQ84;Q9NQ84-2\",\"5905\":\"Q9NQ88\",\"5906\":\"Q9NQB0;Q9NQB0-2;Q9NQB0-3;Q9NQB0-7;Q9NQB0-5;Q9NQB0-8;Q9NQB0-16;Q9NQB0-13;Q9NQB0-11;Q9NQB0-14;Q9NQB0-6;Q9NQB0-4;Q9NQB0-9;Q9NQB0-12;Q9NQB0-10;Q9NQB0-15\",\"5907\":\"Q9NQC1;Q9NQC1-2;Q9NQC1-3\",\"5908\":\"Q9NQC3;Q9NQC3-4;Q9NQC3-6;Q9NQC3-5\",\"5909\":\"Q9NQE9\",\"5910\":\"Q9NQG1\",\"5911\":\"Q9NQG5\",\"5912\":\"Q9NQG6\",\"5913\":\"Q9NQH7-4;Q9NQH7;Q9NQH7-2\",\"5914\":\"Q9NQP4\",\"5915\":\"Q9NQR1-2;Q9NQR1\",\"5916\":\"Q9NQR4\",\"5917\":\"Q9NQS1\",\"5918\":\"Q9NQS7-2;Q9NQS7\",\"5919\":\"Q9NQT4\",\"5920\":\"Q9NQT5\",\"5921\":\"Q9NQT8\",\"5922\":\"Q9NQV6-2;Q9NQV6-1;Q9NQV6-5;Q9NQV6;Q9NQV6-4;Q9NQV6-7;Q9NQV6-6\",\"5923\":\"Q9NQW6;Q9NQW6-2\",\"5924\":\"Q9NQW7-4;Q9NQW7-3;Q9NQW7-2;Q9NQW7\",\"5925\":\"Q9NQX4\",\"5926\":\"Q9NQZ2\",\"5927\":\"Q9NQZ5\",\"5928\":\"Q9NQZ7\",\"5929\":\"Q9NR09\",\"5930\":\"Q9NR12;Q9NR12-2\",\"5931\":\"Q9NR28-2;Q9NR28;Q9NR28-3\",\"5932\":\"Q9NR30;Q9NR30-2\",\"5933\":\"Q9NR31;Q9NR31-2\",\"5934\":\"Q9NR33\",\"5935\":\"Q9NR45\",\"5936\":\"Q9NR46;Q9NR46-2\",\"5937\":\"Q9NR48-2;Q9NR48\",\"5938\":\"Q9NR50;Q9NR50-3;Q9NR50-2\",\"5939\":\"Q9NR56;Q9NR56-7\",\"5940\":\"Q9NR77\",\"5941\":\"Q9NRA0-4;Q9NRA0-3;Q9NRA0-2;Q9NRA0;Q9NRA0-5\",\"5942\":\"Q9NRA2;Q9NRA2-2\",\"5943\":\"Q9NRA8-3;Q9NRA8;Q9NRA8-2\",\"5944\":\"Q9NRB3\",\"5945\":\"Q9NRC1-4\",\"5946\":\"Q9NRC8;Q9NRC8-3\",\"5947\":\"Q9NRF8\",\"5948\":\"Q9NRF9\",\"5949\":\"Q9NRG0\",\"5950\":\"Q9NRG4;Q9NRG4-2\",\"5951\":\"Q9NRG7\",\"5952\":\"Q9NRG9;Q9NRG9-2\",\"5953\":\"Q9NRK6\",\"5954\":\"Q9NRL2;Q9NRL2-2\",\"5955\":\"Q9NRL3-3;Q9NRL3\",\"5956\":\"Q9NRM2\",\"5957\":\"Q9NRM7\",\"5958\":\"Q9NRN7\",\"5959\":\"Q9NRN9\",\"5960\":\"Q9NRP0;Q9NRP0-2\",\"5961\":\"Q9NRP2\",\"5962\":\"Q9NRP4\",\"5963\":\"Q9NRR3\",\"5964\":\"Q9NRR4-2;Q9NRR4-4;Q9NRR4;Q9NRR4-3\",\"5965\":\"Q9NRR5\",\"5966\":\"Q9NRS6-2;Q9NRS6\",\"5967\":\"Q9NRV9\",\"5968\":\"Q9NRW3\",\"5969\":\"Q9NRW7;Q9NRW7-2\",\"5970\":\"Q9NRX1\",\"5971\":\"Q9NRX2\",\"5972\":\"Q9NRX4;Q9NRX4-2\",\"5973\":\"Q9NRX5\",\"5974\":\"Q9NRY2;Q9NRY2-2\",\"5975\":\"Q9NRY4\",\"5976\":\"Q9NRY5\",\"5977\":\"Q9NRZ7-2;Q9NRZ7;Q9NRZ7-3\",\"5978\":\"Q9NRZ9-2;Q9NRZ9;Q9NRZ9-5;Q9NRZ9-3;Q9NRZ9-6;Q9NRZ9-4\",\"5979\":\"Q9NS00-2;Q9NS00\",\"5980\":\"Q9NS15-2;Q9NS15\",\"5981\":\"Q9NS18;Q9NS18-2\",\"5982\":\"Q9NS23-4;Q9NS23-3;Q9NS23-2;Q9NS23-5;Q9NS23\",\"5983\":\"Q9NS39\",\"5984\":\"Q9NS56\",\"5985\":\"Q9NS69\",\"5986\":\"Q9NS73-2;Q9NS73-5;Q9NS73;Q9NS73-3\",\"5987\":\"Q9NS86\",\"5988\":\"Q9NS91\",\"5989\":\"Q9NS93\",\"5990\":\"Q9NSC5-2;Q9NSC5;Q9NSC5-5\",\"5991\":\"Q9NSD9;Q9NSD9-2\",\"5992\":\"Q9NSE4\",\"5993\":\"Q9NSG2;Q9NSG2-2;Q9NSG2-3\",\"5994\":\"Q9NSI2-2;Q9NSI2\",\"5995\":\"Q9NSI6-2;Q9NSI6-3;Q9NSI6\",\"5996\":\"Q9NSK0;Q9NSK0-3;Q9NSK0-5\",\"5997\":\"Q9NSP4;Q9NSP4-4\",\"5998\":\"Q9NSU2-2;Q9NSU2;Q9NSU2-1\",\"5999\":\"Q9NSV4;Q9NSV4-4;Q9NSV4-5;Q9NSV4-6;Q9NSV4-7;Q9NSV4-1;Q9NSV4-2\",\"6000\":\"Q9NSY1;Q9NSY1-2;Q9NSY1-3\",\"6001\":\"Q9NT62;Q9NT62-2\",\"6002\":\"Q9NTG7-2;Q9NTG7\",\"6003\":\"Q9NTI5-2;Q9NTI5\",\"6004\":\"Q9NTJ3;Q9NTJ3-2\",\"6005\":\"Q9NTJ5;Q9NTJ5-2\",\"6006\":\"Q9NTK5;Q9NTK5-2;Q9NTK5-3\",\"6007\":\"Q9NTM9\",\"6008\":\"Q9NTW7-6;Q9NTW7-4;Q9NTW7-5\",\"6009\":\"Q9NTX5-6;Q9NTX5-2;Q9NTX5;Q9NTX5-3\",\"6010\":\"Q9NTZ6\",\"6011\":\"Q9NU19\",\"6012\":\"Q9NU22\",\"6013\":\"Q9NU23\",\"6014\":\"Q9NU53\",\"6015\":\"Q9NUA8\",\"6016\":\"Q9NUD5;Q9NUD5-2\",\"6017\":\"Q9NUG6\",\"6018\":\"Q9NUI1;Q9NUI1-3\",\"6019\":\"Q9NUJ1;Q9NUJ1-2\",\"6020\":\"Q9NUJ3\",\"6021\":\"Q9NUK0-2;Q9NUK0;Q9NUK0-4;Q9NUK0-3\",\"6022\":\"Q9NUL3-2;Q9NUL3;Q9NUL3-8;Q9NUL3-3;Q9NUL3-6;Q9NUL3-4\",\"6023\":\"Q9NUL5-3;Q9NUL5-2;Q9NUL5-4;Q9NUL5\",\"6024\":\"Q9NUL7\",\"6025\":\"Q9NUM4\",\"6026\":\"Q9NUN5-3;Q9NUN5;Q9NUN5-4;Q9NUN5-2\",\"6027\":\"Q9NUP1\",\"6028\":\"Q9NUP9\",\"6029\":\"Q9NUQ2\",\"6030\":\"Q9NUQ3;Q9NUQ3-2\",\"6031\":\"Q9NUQ6;Q9NUQ6-4;Q9NUQ6-3\",\"6032\":\"Q9NUQ6-2\",\"6033\":\"Q9NUQ7\",\"6034\":\"Q9NUQ8;Q9NUQ8-2\",\"6035\":\"Q9NUQ9;Q9NUQ9-2\",\"6036\":\"Q9NUT2-5;Q9NUT2-4;Q9NUT2-2;Q9NUT2;Q9NUT2-3\",\"6037\":\"Q9NUU7;Q9NUU7-2\",\"6038\":\"Q9NUW8;Q9NUW8-2\",\"6039\":\"Q9NUX5-2;Q9NUX5\",\"6040\":\"Q9NUY8;Q9NUY8-2\",\"6041\":\"Q9NV06\",\"6042\":\"Q9NV31\",\"6043\":\"Q9NV56\",\"6044\":\"Q9NV64\",\"6045\":\"Q9NV66\",\"6046\":\"Q9NV70;Q9NV70-2\",\"6047\":\"Q9NV88;Q9NV88-2;Q9NV88-3\",\"6048\":\"Q9NV92\",\"6049\":\"Q9NV96;Q9NV96-2;Q9NV96-3\",\"6050\":\"Q9NVA1;Q9NVA1-2;Q9NVA1-5;Q9NVA1-4;Q9NVA1-3\",\"6051\":\"Q9NVA2;Q9NVA2-2\",\"6052\":\"Q9NVC3;Q9NVC3-2\",\"6053\":\"Q9NVC6\",\"6054\":\"Q9NVD7\",\"6055\":\"Q9NVF7;Q9NVF7-2\",\"6056\":\"Q9NVG8;Q9NVG8-2\",\"6057\":\"Q9NVH0;Q9NVH0-2\",\"6058\":\"Q9NVH1-3;Q9NVH1;Q9NVH1-2\",\"6059\":\"Q9NVH2-3;Q9NVH2;Q9NVH2-2;Q9NVH2-4\",\"6060\":\"Q9NVI1;Q9NVI1-1;Q9NVI1-2\",\"6061\":\"Q9NVI7-2;Q9NVI7;Q9NVI7-3\",\"6062\":\"Q9NVJ2\",\"6063\":\"Q9NVK5;Q9NVK5-2\",\"6064\":\"Q9NVM4-3;Q9NVM4;Q9NVM4-2;Q9NVM4-4\",\"6065\":\"Q9NVM6\",\"6066\":\"Q9NVM9;Q9NVM9-2\",\"6067\":\"Q9NVN8\",\"6068\":\"Q9NVP1\",\"6069\":\"Q9NVQ4;Q9NVQ4-3;Q9NVQ4-2\",\"6070\":\"Q9NVR0\",\"6071\":\"Q9NVR2\",\"6072\":\"Q9NVS2-2;Q9NVS2;Q9NVS2-3\",\"6073\":\"Q9NVS9;Q9NVS9-3;Q9NVS9-4\",\"6074\":\"Q9NVT9\",\"6075\":\"Q9NVU0-5;Q9NVU0;Q9NVU0-4;Q9NVU0-2;Q9NVU0-3\",\"6076\":\"Q9NVU7;Q9NVU7-2\",\"6077\":\"Q9NVV0\",\"6078\":\"Q9NVV4\",\"6079\":\"Q9NVW2;Q9NVW2-2\",\"6080\":\"Q9NVX0;Q9NVX0-3\",\"6081\":\"Q9NVX2\",\"6082\":\"Q9NVZ3;Q9NVZ3-2;Q9NVZ3-3;Q9NVZ3-4\",\"6083\":\"Q9NW08;Q9NW08-2\",\"6084\":\"Q9NW13;Q9NW13-2\",\"6085\":\"Q9NW15;Q9NW15-2;Q9NW15-5;Q9NW15-4;Q9NW15-3\",\"6086\":\"Q9NW38;Q9NW38-2\",\"6087\":\"Q9NW61\",\"6088\":\"Q9NW64;Q9NW64-2\",\"6089\":\"Q9NW68;Q9NW68-2;Q9NW68-7;Q9NW68-3;Q9NW68-8;Q9NW68-9;Q9NW68-5\",\"6090\":\"Q9NW81;Q9NW81-4;Q9NW81-5\",\"6091\":\"Q9NW82\",\"6092\":\"Q9NW97\",\"6093\":\"Q9NWA0\",\"6094\":\"Q9NWB6;Q9NWB6-3;Q9NWB6-2\",\"6095\":\"Q9NWD8\",\"6096\":\"Q9NWH9;Q9NWH9-3\",\"6097\":\"Q9NWK9;Q9NWK9-2\",\"6098\":\"Q9NWM8\",\"6099\":\"Q9NWQ9\",\"6100\":\"Q9NWR8\",\"6101\":\"Q9NWS0\",\"6102\":\"Q9NWS8;Q9NWS8-2\",\"6103\":\"Q9NWT1\",\"6104\":\"Q9NWU1;Q9NWU1-2\",\"6105\":\"Q9NWU2\",\"6106\":\"Q9NWU5;Q9NWU5-2;Q9NWU5-3\",\"6107\":\"Q9NWV4\",\"6108\":\"Q9NWV8;Q9NWV8-3\",\"6109\":\"Q9NWW5-2\",\"6110\":\"Q9NWX5\",\"6111\":\"Q9NWX6\",\"6112\":\"Q9NWY4\",\"6113\":\"Q9NWZ5-3;Q9NWZ5-2;Q9NWZ5;Q9NWZ5-4\",\"6114\":\"Q9NWZ8\",\"6115\":\"Q9NX00\",\"6116\":\"Q9NX01\",\"6117\":\"Q9NX04;Q9NX04-2\",\"6118\":\"Q9NX05\",\"6119\":\"Q9NX08\",\"6120\":\"Q9NX14;Q9NX14-2\",\"6121\":\"Q9NX18\",\"6122\":\"Q9NX20\",\"6123\":\"Q9NX24\",\"6124\":\"Q9NX40;Q9NX40-3;Q9NX40-2;Q9NX40-4\",\"6125\":\"Q9NX46\",\"6126\":\"Q9NX47\",\"6127\":\"Q9NX55\",\"6128\":\"Q9NX57\",\"6129\":\"Q9NX58\",\"6130\":\"Q9NX61-2;Q9NX61\",\"6131\":\"Q9NX62\",\"6132\":\"Q9NX63\",\"6133\":\"Q9NX70;Q9NX70-2\",\"6134\":\"Q9NX74\",\"6135\":\"Q9NX76\",\"6136\":\"Q9NXA8;Q9NXA8-3;Q9NXA8-2;Q9NXA8-4\",\"6137\":\"Q9NXC5;Q9NXC5-2\",\"6138\":\"Q9NXD2\",\"6139\":\"Q9NXE4-2;Q9NXE4-6;Q9NXE4-8;Q9NXE4-10\",\"6140\":\"Q9NXE8\",\"6141\":\"Q9NXF1-2;Q9NXF1\",\"6142\":\"Q9NXG2\",\"6143\":\"Q9NXG6-3;Q9NXG6;Q9NXG6-2\",\"6144\":\"Q9NXH8\",\"6145\":\"Q9NXH9;Q9NXH9-2\",\"6146\":\"Q9NXK8-2;Q9NXK8\",\"6147\":\"Q9NXN4-2;Q9NXN4\",\"6148\":\"Q9NXR1;Q9NXR1-1\",\"6149\":\"Q9NXR7;Q9NXR7-4;Q9NXR7-3;Q9NXR7-1\",\"6150\":\"Q9NXR8\",\"6151\":\"Q9NXS2;Q9NXS2-3\",\"6152\":\"Q9NXU5\",\"6153\":\"Q9NXV6\",\"6154\":\"Q9NXW2;Q9NXW2-2\",\"6155\":\"Q9NXW9\",\"6156\":\"Q9NXX6;Q9NXX6-2\",\"6157\":\"Q9NY12-2;Q9NY12\",\"6158\":\"Q9NY27;Q9NY27-3;Q9NY27-2\",\"6159\":\"Q9NY33;Q9NY33-4\",\"6160\":\"Q9NY35-2;Q9NY35\",\"6161\":\"Q9NY61\",\"6162\":\"Q9NY93-2;Q9NY93\",\"6163\":\"Q9NY97-2;Q9NY97\",\"6164\":\"Q9NYA1-2\",\"6165\":\"Q9NYB0\",\"6166\":\"Q9NYB9-2;Q9NYB9-4;Q9NYB9;Q9NYB9-3\",\"6167\":\"Q9NYD6\",\"6168\":\"Q9NYF8;Q9NYF8-2;Q9NYF8-4\",\"6169\":\"Q9NYF8-3\",\"6170\":\"Q9NYG2;Q9NYG2-2\",\"6171\":\"Q9NYH9\",\"6172\":\"Q9NYI0;Q9NYI0-2;Q9NYI0-3\",\"6173\":\"Q9NYJ1;Q9NYJ1-2\",\"6174\":\"Q9NYJ8;Q9NYJ8-2\",\"6175\":\"Q9NYK5;Q9NYK5-2\",\"6176\":\"Q9NYL2\",\"6177\":\"Q9NYL9\",\"6178\":\"Q9NYM9\",\"6179\":\"Q9NYP3-2;Q9NYP3-3;Q9NYP3\",\"6180\":\"Q9NYP7-2;Q9NYP7\",\"6181\":\"Q9NYP9\",\"6182\":\"Q9NYQ6\",\"6183\":\"Q9NYR9-2;Q9NYR9;Q9NYR9-3\",\"6184\":\"Q9NYS0\",\"6185\":\"Q9NYU1\",\"6186\":\"Q9NYU2-2;Q9NYU2\",\"6187\":\"Q9NYV4;Q9NYV4-2;Q9NYV4-3\",\"6188\":\"Q9NYV6;Q9NYV6-3;Q9NYV6-2\",\"6189\":\"Q9NYY8;Q9NYY8-2\",\"6190\":\"Q9NYZ3\",\"6191\":\"Q9NZ01\",\"6192\":\"Q9NZ08;Q9NZ08-2\",\"6193\":\"Q9NZ32\",\"6194\":\"Q9NZ43;Q9NZ43-2\",\"6195\":\"Q9NZ45\",\"6196\":\"Q9NZ52-3;Q9NZ52-4\",\"6197\":\"Q9NZ53;Q9NZ53-2\",\"6198\":\"Q9NZ63\",\"6199\":\"Q9NZB2-6\",\"6200\":\"Q9NZC3\",\"6201\":\"Q9NZC9\",\"6202\":\"Q9NZD2\",\"6203\":\"Q9NZD8;Q9NZD8-2\",\"6204\":\"Q9NZI7;Q9NZI7-4\",\"6205\":\"Q9NZI8;Q9NZI8-2\",\"6206\":\"Q9NZJ0;Q9NZJ0-2\",\"6207\":\"Q9NZJ4;Q9NZJ4-2\",\"6208\":\"Q9NZJ5\",\"6209\":\"Q9NZJ6\",\"6210\":\"Q9NZJ7;Q9NZJ7-2\",\"6211\":\"Q9NZL4-3;Q9NZL4;Q9NZL4-2\",\"6212\":\"Q9NZL9;Q9NZL9-3\",\"6213\":\"Q9NZM1-6;Q9NZM1;Q9NZM1-2;Q9NZM1-5\",\"6214\":\"Q9NZM1-3\",\"6215\":\"Q9NZM3-2;Q9NZM3;Q9NZM3-4;Q9NZM3-3\",\"6216\":\"Q9NZM5\",\"6217\":\"Q9NZN4;Q9NZN4-2\",\"6218\":\"Q9NZN5-2;Q9NZN5\",\"6219\":\"Q9NZN8;Q9NZN8-4;Q9NZN8-5;Q9NZN8-2\",\"6220\":\"Q9NZQ3-3;Q9NZQ3;Q9NZQ3-4;Q9NZQ3-2;Q9NZQ3-5\",\"6221\":\"Q9NZT2-2;Q9NZT2\",\"6222\":\"Q9NZV1\",\"6223\":\"Q9NZW5\",\"6224\":\"Q9NZZ3;Q9NZZ3-2\",\"6225\":\"Q9P000;Q9P000-2\",\"6226\":\"Q9P003\",\"6227\":\"Q9P013\",\"6228\":\"Q9P015\",\"6229\":\"Q9P016;Q9P016-2\",\"6230\":\"Q9P021\",\"6231\":\"Q9P031\",\"6232\":\"Q9P032\",\"6233\":\"Q9P035;Q9P035-2\",\"6234\":\"Q9P0B6\",\"6235\":\"Q9P0I2;Q9P0I2-2\",\"6236\":\"Q9P0J0;Q9P0J0-2\",\"6237\":\"Q9P0J1;Q9P0J1-2\",\"6238\":\"Q9P0J7\",\"6239\":\"Q9P0K7;Q9P0K7-4;Q9P0K7-3;Q9P0K7-2\",\"6240\":\"Q9P0L0\",\"6241\":\"Q9P0L2;Q9P0L2-3;Q9P0L2-2\",\"6242\":\"Q9P0M9\",\"6243\":\"Q9P0N9-4;Q9P0N9-2;Q9P0N9;Q9P0N9-3\",\"6244\":\"Q9P0P8\",\"6245\":\"Q9P0S9\",\"6246\":\"Q9P0T7\",\"6247\":\"Q9P0U1\",\"6248\":\"Q9P0U3-2;Q9P0U3\",\"6249\":\"Q9P0U4;Q9P0U4-2\",\"6250\":\"Q9P0V3;Q9P0V3-2\",\"6251\":\"Q9P0V9-2;Q9P0V9;Q9P0V9-3\",\"6252\":\"Q9P0W2;Q9P0W2-3;Q9P0W2-2\",\"6253\":\"Q9P1Q0-4;Q9P1Q0-2;Q9P1Q0;Q9P1Q0-3\",\"6254\":\"Q9P1T7;Q9P1T7-1\",\"6255\":\"Q9P1U0\",\"6256\":\"Q9P1Y5;Q9P1Y5-2\",\"6257\":\"Q9P1Y6;Q9P1Y6-3;Q9P1Y6-2\",\"6258\":\"Q9P1Z0\",\"6259\":\"Q9P206-2;Q9P206;Q9P206-3\",\"6260\":\"Q9P209\",\"6261\":\"Q9P219\",\"6262\":\"Q9P225-2;Q9P225\",\"6263\":\"Q9P227;Q9P227-2\",\"6264\":\"Q9P246-2;Q9P246;Q9P246-3\",\"6265\":\"Q9P253\",\"6266\":\"Q9P258\",\"6267\":\"Q9P260-2;Q9P260\",\"6268\":\"Q9P265\",\"6269\":\"Q9P270\",\"6270\":\"Q9P273\",\"6271\":\"Q9P275\",\"6272\":\"Q9P281\",\"6273\":\"Q9P287;Q9P287-3;Q9P287-4;Q9P287-2\",\"6274\":\"Q9P289;Q9P289-2;Q9P289-3\",\"6275\":\"Q9P2B2\",\"6276\":\"Q9P2B4\",\"6277\":\"Q9P2B7;Q9P2B7-2\",\"6278\":\"Q9P2C4\",\"6279\":\"Q9P2D0;Q9P2D0-2\",\"6280\":\"Q9P2D1\",\"6281\":\"Q9P2D3;Q9P2D3-3\",\"6282\":\"Q9P2E3;Q9P2E3-2\",\"6283\":\"Q9P2E5;Q9P2E5-2\",\"6284\":\"Q9P2E9\",\"6285\":\"Q9P2F8\",\"6286\":\"Q9P2I0\",\"6287\":\"Q9P2J5;Q9P2J5-2\",\"6288\":\"Q9P2J9\",\"6289\":\"Q9P2K1;Q9P2K1-2\",\"6290\":\"Q9P2K3;Q9P2K3-3;Q9P2K3-4;Q9P2K3-2\",\"6291\":\"Q9P2K8;Q9P2K8-2\",\"6292\":\"Q9P2L0-2;Q9P2L0\",\"6293\":\"Q9P2M7;Q9P2M7-2\",\"6294\":\"Q9P2N5\",\"6295\":\"Q9P2N6-3;Q9P2N6;Q9P2N6-5;Q9P2N6-4;Q9P2N6-6;Q9P2N6-2;Q9P2N6-8\",\"6296\":\"Q9P2N7-2;Q9P2N7-3;Q9P2N7-4;Q9P2N7;Q9P2N7-5;Q9P2J3\",\"6297\":\"Q9P2R3;Q9P2R3-2;Q9P2R3-4\",\"6298\":\"Q9P2R7-2;Q9P2R7\",\"6299\":\"Q9P2S5\",\"6300\":\"Q9P2T1;Q9P2T1-2;Q9P2T1-3\",\"6301\":\"Q9P2W1;Q9P2W1-2\",\"6302\":\"Q9P2W9\",\"6303\":\"Q9P2X0-2;Q9P2X0\",\"6304\":\"Q9P2X3;Q9P2X3-2\",\"6305\":\"Q9P2Y5\",\"6306\":\"Q9UBB4;Q9UBB4-2\",\"6307\":\"Q9UBB5\",\"6308\":\"Q9UBB6-2;Q9UBB6;Q9UBB6-3\",\"6309\":\"Q9UBB9\",\"6310\":\"Q9UBC2;Q9UBC2-2;Q9UBC2-3;Q9UBC2-4\",\"6311\":\"Q9UBC3-3;Q9UBC3-2;Q9UBC3-6;Q9UBC3-8;Q9UBC3;Q9UBC3-7;Q9UBC3-4;Q9UBC3-5\",\"6312\":\"Q9UBC5\",\"6313\":\"Q9UBD5-2\",\"6314\":\"Q9UBE0;Q9UBE0-2;Q9UBE0-3\",\"6315\":\"Q9UBF2;Q9UBF2-2\",\"6316\":\"Q9UBF6;Q9UBF6-4\",\"6317\":\"Q9UBF8-2;Q9UBF8;Q9UBF8-3\",\"6318\":\"Q9UBG0\",\"6319\":\"Q9UBH6;Q9UBH6-2\",\"6320\":\"Q9UBI1\",\"6321\":\"Q9UBI6\",\"6322\":\"Q9UBI9\",\"6323\":\"Q9UBK8;Q9UBK8-1\",\"6324\":\"Q9UBK9;Q9UBK9-2\",\"6325\":\"Q9UBL3;Q9UBL3-3;Q9UBL3-2\",\"6326\":\"Q9UBM7\",\"6327\":\"Q9UBN7;Q9UBN7-2\",\"6328\":\"Q9UBP0-3;Q9UBP0;Q9UBP0-4;Q9UBP0-2\",\"6329\":\"Q9UBP6\",\"6330\":\"Q9UBQ0;Q9UBQ0-2\",\"6331\":\"Q9UBQ5;Q9UBQ5-2\",\"6332\":\"Q9UBQ6\",\"6333\":\"Q9UBQ7\",\"6334\":\"Q9UBR2\",\"6335\":\"Q9UBS0\",\"6336\":\"Q9UBS4\",\"6337\":\"Q9UBS8;Q9UBS8-2\",\"6338\":\"Q9UBT2;Q9UBT2-2\",\"6339\":\"Q9UBT7;Q9UBT7-2;Q9UBT7-3\",\"6340\":\"Q9UBU6\",\"6341\":\"Q9UBU8-2;Q9UBU8;Q9UBU8-3\",\"6342\":\"Q9UBU9;Q9UBU9-2\",\"6343\":\"Q9UBV2\",\"6344\":\"Q9UBV7\",\"6345\":\"Q9UBV8\",\"6346\":\"Q9UBW7\",\"6347\":\"Q9UBW8\",\"6348\":\"Q9UBX1\",\"6349\":\"Q9UBX3;Q9UBX3-2\",\"6350\":\"Q9UBZ4\",\"6351\":\"Q9UDW1;Q9UDW1-2\",\"6352\":\"Q9UDW3\",\"6353\":\"Q9UDX5\",\"6354\":\"Q9UDY2-3;Q9UDY2-6;Q9UDY2;Q9UDY2-7;Q9UDY2-4;Q9UDY2-2;Q9UDY2-5\",\"6355\":\"Q9UDY4\",\"6356\":\"Q9UDY8;Q9UDY8-2\",\"6357\":\"Q9UEE9;Q9UEE9-2\",\"6358\":\"Q9UEG4\",\"6359\":\"Q9UER7-4;Q9UER7-2;Q9UER7;Q9UER7-3;Q9UER7-5\",\"6360\":\"Q9UET6;Q9UET6-2\",\"6361\":\"Q9UEU0;Q9UEU0-2\",\"6362\":\"Q9UEY8\",\"6363\":\"Q9UFC0\",\"6364\":\"Q9UFF9;Q9UFF9-3;Q9UFF9-2\",\"6365\":\"Q9UFG5;Q9UFG5-2\",\"6366\":\"Q9UFN0\",\"6367\":\"Q9UFW8\",\"6368\":\"Q9UG56;Q9UG56-2\",\"6369\":\"Q9UG63;Q9UG63-2\",\"6370\":\"Q9UGC7;Q9UGC7-4;Q9UGC7-3;Q9UGC7-2\",\"6371\":\"Q9UGI8-2;Q9UGI8\",\"6372\":\"Q9UGJ1-2;Q9UGJ1\",\"6373\":\"Q9UGL1;Q9UGL1-2\",\"6374\":\"Q9UGM6\",\"6375\":\"Q9UGN5-2;Q9UGN5\",\"6376\":\"Q9UGP4\",\"6377\":\"Q9UGP5\",\"6378\":\"Q9UGP8\",\"6379\":\"Q9UGR2\",\"6380\":\"Q9UGT4\",\"6381\":\"Q9UGU0-2;Q9UGU0\",\"6382\":\"Q9UGU5\",\"6383\":\"Q9UGV2;Q9UGV2-3;Q9UGV2-2\",\"6384\":\"Q9UGY1\",\"6385\":\"Q9UH17;Q9UH17-3;Q9UH17-2\",\"6386\":\"Q9UH65\",\"6387\":\"Q9UH99;Q9UH99-3;Q9UH99-2\",\"6388\":\"Q9UHA2\",\"6389\":\"Q9UHA3\",\"6390\":\"Q9UHA4-2;Q9UHA4\",\"6391\":\"Q9UHB6;Q9UHB6-2;Q9UHB6-3\",\"6392\":\"Q9UHB7;Q9UHB7-2\",\"6393\":\"Q9UHB9;Q9UHB9-4;Q9UHB9-2\",\"6394\":\"Q9UHC7-3;Q9UHC7;Q9UHC7-4;Q9UHC7-2\",\"6395\":\"Q9UHD1;Q9UHD1-2\",\"6396\":\"Q9UHD2\",\"6397\":\"Q9UHD8;Q9UHD8-7;Q9UHD8-2;Q9UHD8-5;Q9UHD8-3\",\"6398\":\"Q9UHD9\",\"6399\":\"Q9UHF1\",\"6400\":\"Q9UHF7;Q9UHF7-3;Q9UHF7-2\",\"6401\":\"Q9UHG3;Q9UHG3-2\",\"6402\":\"Q9UHI6\",\"6403\":\"Q9UHI8\",\"6404\":\"Q9UHK0\",\"6405\":\"Q9UHK6;Q9UHK6-5\",\"6406\":\"Q9UHL4\",\"6407\":\"Q9UHL9-2;Q9UHL9;Q9UHL9-3\",\"6408\":\"Q9UHN1\",\"6409\":\"Q9UHN6;Q9UHN6-2\",\"6410\":\"Q9UHQ1-3;Q9UHQ1;Q9UHQ1-2;Q9UHQ1-4\",\"6411\":\"Q9UHQ4;Q9UHQ4-2\",\"6412\":\"Q9UHQ9\",\"6413\":\"Q9UHR4\",\"6414\":\"Q9UHR5-2;Q9UHR5\",\"6415\":\"Q9UHR6\",\"6416\":\"Q9UHV7\",\"6417\":\"Q9UHV9\",\"6418\":\"Q9UHW5;Q9UHW5-2;Q9UHW5-3\",\"6419\":\"Q9UHW9-2;Q9UHW9-6;Q9UHW9-5;Q9UHW9-3;Q9UHW9-4;Q9UHW9\",\"6420\":\"Q9UHX1-2;Q9UHX1;Q9UHX1-4;Q9UHX1-3\",\"6421\":\"Q9UHY7\",\"6422\":\"Q9UI08;Q9UI08-5;Q9UI08-2;Q9UI08-4;Q9UI08-3\",\"6423\":\"Q9UI09\",\"6424\":\"Q9UI10\",\"6425\":\"Q9UI10-3\",\"6426\":\"Q9UI12-2;Q9UI12\",\"6427\":\"Q9UI14\",\"6428\":\"Q9UI26;Q9UI26-2\",\"6429\":\"Q9UI30;Q9UI30-2\",\"6430\":\"Q9UI42;Q9UI42-2\",\"6431\":\"Q9UI43\",\"6432\":\"Q9UI95\",\"6433\":\"Q9UIA9\",\"6434\":\"Q9UIC8-2;Q9UIC8;Q9UIC8-3\",\"6435\":\"Q9UID3;Q9UID3-2\",\"6436\":\"Q9UIF7-6;Q9UIF7-5;Q9UIF7-4;Q9UIF7-3;Q9UIF7-2;Q9UIF7\",\"6437\":\"Q9UIF8-4;Q9UIF8-2;Q9UIF8;Q9UIF8-5;Q9UIF8-3\",\"6438\":\"Q9UIF9-2;Q9UIF9-3;Q9UIF9\",\"6439\":\"Q9UIG0-2;Q9UIG0\",\"6440\":\"Q9UII2;Q9UII2-3;Q9UII2-2\",\"6441\":\"Q9UII4\",\"6442\":\"Q9UIJ7;Q9UIJ7-3;Q9UIJ7-2\",\"6443\":\"Q9UIQ6;Q9UIQ6-3;Q9UIQ6-2\",\"6444\":\"Q9UIS9-7;Q9UIS9-5;Q9UIS9-10;Q9UIS9;Q9UIS9-9;Q9UIS9-12;Q9UIS9-4;Q9UIS9-11;Q9UIS9-8;Q9UIS9-6;Q9UIS9-2\",\"6445\":\"Q9UIV1;Q9UIV1-2\",\"6446\":\"Q9UIW2\",\"6447\":\"Q9UJ41;Q9UJ41-4;Q9UJ41-3\",\"6448\":\"Q9UJ70;Q9UJ70-2\",\"6449\":\"Q9UJ83-2;Q9UJ83;Q9UJ83-3;Q9UJ83-4\",\"6450\":\"Q9UJA5;Q9UJA5-3;Q9UJA5-2;Q9UJA5-4\",\"6451\":\"Q9UJC3-2;Q9UJC3\",\"6452\":\"Q9UJF2-2;Q9UJF2\",\"6453\":\"Q9UJG1;Q9UJG1-2;Q9UJG1-3\",\"6454\":\"Q9UJJ9\",\"6455\":\"Q9UJK0\",\"6456\":\"Q9UJS0;Q9UJS0-2\",\"6457\":\"Q9UJT0\",\"6458\":\"Q9UJU6;Q9UJU6-5\",\"6459\":\"Q9UJV9\",\"6460\":\"Q9UJW0;Q9UJW0-3;Q9UJW0-2\",\"6461\":\"Q9UJX2;Q9UJX2-3\",\"6462\":\"Q9UJX3-2;Q9UJX3\",\"6463\":\"Q9UJX4;Q9UJX4-3\",\"6464\":\"Q9UJX5-3;Q9UJX5;Q9UJX5-2\",\"6465\":\"Q9UJX6-2;Q9UJX6\",\"6466\":\"Q9UJY1\",\"6467\":\"Q9UJY4\",\"6468\":\"Q9UJY5-3;Q9UJY5-2;Q9UJY5;Q9UJY5-6;Q9UJY5-4\",\"6469\":\"Q9UJZ1;Q9UJZ1-2\",\"6470\":\"Q9UK22\",\"6471\":\"Q9UK23;Q9UK23-2;Q9UK23-3\",\"6472\":\"Q9UK39\",\"6473\":\"Q9UK41;Q9UK41-2\",\"6474\":\"Q9UK45\",\"6475\":\"Q9UK53-4;Q9UK53-5;Q9UK53-2;Q9UK53;Q9UK53-3\",\"6476\":\"Q9UK55\",\"6477\":\"Q9UK59;Q9UK59-2\",\"6478\":\"Q9UK61-3;Q9UK61;Q9UK61-4;Q9UK61-2\",\"6479\":\"Q9UK73\",\"6480\":\"Q9UK76;Q9UK76-2\",\"6481\":\"Q9UK99-3;Q9UK99-2;Q9UK99\",\"6482\":\"Q9UKA9-2;Q9UKA9;Q9UKA9-5\",\"6483\":\"Q9UKB1-2;Q9UKB1-3;Q9UKB1\",\"6484\":\"Q9UKD1\",\"6485\":\"Q9UKD2\",\"6486\":\"Q9UKF6\",\"6487\":\"Q9UKF7-2;Q9UKF7\",\"6488\":\"Q9UKG1\",\"6489\":\"Q9UKI8-5;Q9UKI8;Q9UKI8-2;Q9UKI8-4\",\"6490\":\"Q9UKJ3;Q9UKJ3-2\",\"6491\":\"Q9UKK3\",\"6492\":\"Q9UKK9\",\"6493\":\"Q9UKL0\",\"6494\":\"Q9UKM7\",\"6495\":\"Q9UKM9;Q9UKM9-2\",\"6496\":\"Q9UKN8\",\"6497\":\"Q9UKR5\",\"6498\":\"Q9UKS6\",\"6499\":\"Q9UKT4;Q9UKT4-2\",\"6500\":\"Q9UKU7;Q9UKU7-2;Q9UKU7-3\",\"6501\":\"Q9UKV3;Q9UKV3-5\",\"6502\":\"Q9UKV5\",\"6503\":\"Q9UKV8;Q9UKV8-2\",\"6504\":\"Q9UKW4;Q9UKW4-4;Q9UKW4-3;Q9UKW4-2\",\"6505\":\"Q9UKX7;Q9UKX7-2\",\"6506\":\"Q9UKY1\",\"6507\":\"Q9UKY7;Q9UKY7-2\",\"6508\":\"Q9UKZ1\",\"6509\":\"Q9UL03-3;Q9UL03\",\"6510\":\"Q9UL15;Q9UL15-2\",\"6511\":\"Q9UL18\",\"6512\":\"Q9UL25\",\"6513\":\"Q9UL26\",\"6514\":\"Q9UL33-2;Q9UL33\",\"6515\":\"Q9UL40;Q9UL40-3;Q9UL40-2\",\"6516\":\"Q9UL45\",\"6517\":\"Q9UL46\",\"6518\":\"Q9UL54;Q9UL54-4;Q9UL54-3\",\"6519\":\"Q9UL63;Q9UL63-2\",\"6520\":\"Q9ULA0\",\"6521\":\"Q9ULC3\",\"6522\":\"Q9ULC4-3;Q9ULC4;Q9ULC4-2\",\"6523\":\"Q9ULD2-2;Q9ULD2;Q9ULD2-4;Q9ULD2-7;Q9ULD2-3;Q9ULD2-6\",\"6524\":\"Q9ULD4;Q9ULD4-3;Q9ULD4-2\",\"6525\":\"Q9ULE4\",\"6526\":\"Q9ULF5\",\"6527\":\"Q9ULG1\",\"6528\":\"Q9ULG6-2;Q9ULG6;Q9ULG6-5;Q9ULG6-4\",\"6529\":\"Q9ULH0-4;Q9ULH0;Q9ULH0-2;Q9ULH0-3\",\"6530\":\"Q9ULH1;Q9ULH1-2\",\"6531\":\"Q9ULI0-2;Q9ULI0\",\"6532\":\"Q9ULJ3-2;Q9ULJ3\",\"6533\":\"Q9ULJ7-2;Q9ULJ7\",\"6534\":\"Q9ULJ8;Q9ULJ8-5;Q9ULJ8-3;Q9ULJ8-4\",\"6535\":\"Q9ULK4-4;Q9ULK4-5;Q9ULK4-3;Q9ULK4;Q9ULK4-2\",\"6536\":\"Q9ULL5-2;Q9ULL5\",\"6537\":\"Q9ULM3\",\"6538\":\"Q9ULM6\",\"6539\":\"Q9ULP9-2;Q9ULP9\",\"6540\":\"Q9ULQ1-3;Q9ULQ1\",\"6541\":\"Q9ULR0;Q9ULR0-2;Q9ULR0-1\",\"6542\":\"Q9ULR3\",\"6543\":\"Q9ULT0-4;Q9ULT0\",\"6544\":\"Q9ULT8\",\"6545\":\"Q9ULU4-13;Q9ULU4-7;Q9ULU4-8;Q9ULU4-22;Q9ULU4-9;Q9ULU4-19;Q9ULU4-16;Q9ULU4-11;Q9ULU4-6;Q9ULU4-23\",\"6546\":\"Q9ULV3-5;Q9ULV3;Q9ULV3-2;Q9ULV3-3;Q9ULV3-4\",\"6547\":\"Q9ULV4;Q9ULV4-2;Q9ULV4-3\",\"6548\":\"Q9ULW0;Q9ULW0-2\",\"6549\":\"Q9ULW3\",\"6550\":\"Q9ULW5-2;Q9ULW5\",\"6551\":\"Q9ULX3\",\"6552\":\"Q9ULX6;Q9ULX6-2\",\"6553\":\"Q9ULX9-2;Q9ULX9\",\"6554\":\"Q9UM00-1;Q9UM00-2;Q9UM00\",\"6555\":\"Q9UM11-3;Q9UM11-2;Q9UM11\",\"6556\":\"Q9UM13\",\"6557\":\"Q9UM22;Q9UM22-3\",\"6558\":\"Q9UMF0\",\"6559\":\"Q9UMN6\",\"6560\":\"Q9UMR2;Q9UMR2-2;Q9UMR2-4;Q9UMR2-3\",\"6561\":\"Q9UMR5-2;Q9UMR5;Q9UMR5-3\",\"6562\":\"Q9UMS0;Q9UMS0-3;Q9UMS0-2\",\"6563\":\"Q9UMS4\",\"6564\":\"Q9UMX0;Q9UMX0-2\",\"6565\":\"Q9UMX5\",\"6566\":\"Q9UMY1\",\"6567\":\"Q9UMY4-3;Q9UMY4-2;Q9UMY4\",\"6568\":\"Q9UMZ2-5;Q9UMZ2;Q9UMZ2-6;Q9UMZ2-9;Q9UMZ2-4;Q9UMZ2-8;Q9UMZ2-3;Q9UMZ2-7\",\"6569\":\"Q9UN37\",\"6570\":\"Q9UN81\",\"6571\":\"Q9UN86\",\"6572\":\"Q9UNA1-2;Q9UNA1\",\"6573\":\"Q9UNE7;Q9UNE7-2\",\"6574\":\"Q9UNF0;Q9UNF0-2\",\"6575\":\"Q9UNF1;Q9UNF1-2\",\"6576\":\"Q9UNH7;Q9UNH7-2\",\"6577\":\"Q9UNI6\",\"6578\":\"Q9UNK0\",\"6579\":\"Q9UNL2;Q9UNL2-2\",\"6580\":\"Q9UNL4-8;Q9UNL4-4;Q9UNL4-7;Q9UNL4-5;Q9UNL4-6;Q9UNL4-2;Q9UNL4;Q9UNL4-3\",\"6581\":\"Q9UNM6;Q9UNM6-2\",\"6582\":\"Q9UNN5;Q9UNN5-2\",\"6583\":\"Q9UNN8\",\"6584\":\"Q9UNP9;Q9UNP9-3\",\"6585\":\"Q9UNQ0;Q9UNQ0-2\",\"6586\":\"Q9UNQ2\",\"6587\":\"Q9UNS1-2;Q9UNS1\",\"6588\":\"Q9UNS2;Q9UNS2-2\",\"6589\":\"Q9UNW1;Q9UNW1-4\",\"6590\":\"Q9UNX4\",\"6591\":\"Q9UNY4;Q9UNY4-2\",\"6592\":\"Q9UNZ2;Q9UNZ2-5;Q9UNZ2-4;Q9UNZ2-6\",\"6593\":\"Q9UNZ5\",\"6594\":\"Q9UP83-2;Q9UP83;Q9UP83-3\",\"6595\":\"Q9UP95-2;Q9UP95;Q9UP95-5;Q9UP95-6;Q9UP95-3;Q9UP95-7;Q9UP95-4\",\"6596\":\"Q9UPM8;Q9UPM8-2\",\"6597\":\"Q9UPN3;Q9UPN3-4\",\"6598\":\"Q9UPN3-3;Q9UPN3-2\",\"6599\":\"Q9UPN4;Q9UPN4-2;Q9UPN4-3\",\"6600\":\"Q9UPN6;Q9UPN6-2\",\"6601\":\"Q9UPN7\",\"6602\":\"Q9UPN9\",\"6603\":\"Q9UPP1-2;Q9UPP1;Q9UPP1-4;Q9UPP1-3;Q9UPP1-5\",\"6604\":\"Q9UPQ0-10;Q9UPQ0-2;Q9UPQ0;Q9UPQ0-8;Q9UPQ0-6;Q9UPQ0-3\",\"6605\":\"Q9UPQ3;Q9UPQ3-2;Q9UPQ3-3\",\"6606\":\"Q9UPQ9;Q9UPQ9-1\",\"6607\":\"Q9UPR0;Q9UPR0-3;Q9UPR0-2\",\"6608\":\"Q9UPR3\",\"6609\":\"Q9UPS8;Q9UPS8-2\",\"6610\":\"Q9UPT5-6;Q9UPT5-5;Q9UPT5;Q9UPT5-2;Q9UPT5-1\",\"6611\":\"Q9UPT8\",\"6612\":\"Q9UPT9;Q9UPT9-2\",\"6613\":\"Q9UPU5\",\"6614\":\"Q9UPU9;Q9UPU9-3;Q9UPU9-2\",\"6615\":\"Q9UPW0-2;Q9UPW0\",\"6616\":\"Q9UPY3;Q9UPY3-2\",\"6617\":\"Q9UPY5\",\"6618\":\"Q9UPZ3;Q9UPZ3-2\",\"6619\":\"Q9UQ13;Q9UQ13-2\",\"6620\":\"Q9UQ35;Q9UQ35-2\",\"6621\":\"Q9UQ53-2;Q9UQ53;Q9UQ53-3\",\"6622\":\"Q9UQ80;Q9UQ80-2\",\"6623\":\"Q9UQ84-4;Q9UQ84\",\"6624\":\"Q9UQ90\",\"6625\":\"Q9UQB8-5;Q9UQB8-3;Q9UQB8-4;Q9UQB8-2;Q9UQB8;Q9UQB8-6\",\"6626\":\"Q9UQE7\",\"6627\":\"Q9UQN3-2;Q9UQN3\",\"6628\":\"Q9UQR0\",\"6629\":\"Q9UQR1\",\"6630\":\"Q9Y217;Q9Y217-2\",\"6631\":\"Q9Y219;Q9Y219-2\",\"6632\":\"Q9Y221;Q9Y221-2\",\"6633\":\"Q9Y223;Q9Y223-2;Q9Y223-3;Q9Y223-5;Q9Y223-4\",\"6634\":\"Q9Y224\",\"6635\":\"Q9Y225;Q9Y225-2\",\"6636\":\"Q9Y230;Q9Y230-2\",\"6637\":\"Q9Y232-2;Q9Y232;Q9Y232-4;Q9Y232-3\",\"6638\":\"Q9Y233;Q9Y233-2\",\"6639\":\"Q9Y237;Q9Y237-2\",\"6640\":\"Q9Y241;Q9Y241-2\",\"6641\":\"Q9Y248\",\"6642\":\"Q9Y251-2;Q9Y251;Q9Y251-3;Q9Y251-4\",\"6643\":\"Q9Y255;Q9Y255-2\",\"6644\":\"Q9Y262;Q9Y262-2\",\"6645\":\"Q9Y263\",\"6646\":\"Q9Y265;Q9Y265-2\",\"6647\":\"Q9Y266\",\"6648\":\"Q9Y276\",\"6649\":\"Q9Y277;Q9Y277-2\",\"6650\":\"Q9Y281;Q9Y281-3\",\"6651\":\"Q9Y282-3;Q9Y282;Q9Y282-2\",\"6652\":\"Q9Y284\",\"6653\":\"Q9Y285;Q9Y285-2\",\"6654\":\"Q9Y287;Q9Y287-2\",\"6655\":\"Q9Y289\",\"6656\":\"Q9Y291\",\"6657\":\"Q9Y294\",\"6658\":\"Q9Y295\",\"6659\":\"Q9Y296;Q9Y296-2\",\"6660\":\"Q9Y2A7;Q9Y2A7-2\",\"6661\":\"Q9Y2B0\",\"6662\":\"Q9Y2C2\",\"6663\":\"Q9Y2C4\",\"6664\":\"Q9Y2D2-3;Q9Y2D2;Q9Y2D2-2\",\"6665\":\"Q9Y2D4;Q9Y2D4-2\",\"6666\":\"Q9Y2D5;Q9Y2D5-5;Q9Y2D5-6;Q9Y2D5-7;Q9Y2D5-4\",\"6667\":\"Q9Y2D8;Q9Y2D8-3;Q9Y2D8-2\",\"6668\":\"Q9Y2E5;Q9Y2E5-2\",\"6669\":\"Q9Y2F5\",\"6670\":\"Q9Y2G0;Q9Y2G0-3;Q9Y2G0-2\",\"6671\":\"Q9Y2G3\",\"6672\":\"Q9Y2G5;Q9Y2G5-2;Q9Y2G5-1\",\"6673\":\"Q9Y2G8;Q9Y2G8-2\",\"6674\":\"Q9Y2H0-1;Q9Y2H0\",\"6675\":\"Q9Y2H1;Q9Y2H1-2\",\"6676\":\"Q9Y2H6-2;Q9Y2H6\",\"6677\":\"Q9Y2I1;Q9Y2I1-4;Q9Y2I1-3\",\"6678\":\"Q9Y2I7\",\"6679\":\"Q9Y2K1-2;Q9Y2K1\",\"6680\":\"Q9Y2K5;Q9Y2K5-2;Q9Y2K5-3\",\"6681\":\"Q9Y2K6\",\"6682\":\"Q9Y2K7;Q9Y2K7-2;Q9Y2K7-5;Q9Y2K7-4;Q9Y2K7-3\",\"6683\":\"Q9Y2L1;Q9Y2L1-2\",\"6684\":\"Q9Y2L5;Q9Y2L5-2\",\"6685\":\"Q9Y2L9-2;Q9Y2L9;Q9Y2L9-3\",\"6686\":\"Q9Y2P8\",\"6687\":\"Q9Y2Q3;Q9Y2Q3-3;Q9Y2Q3-2;Q9Y2Q3-4\",\"6688\":\"Q9Y2Q5;Q9Y2Q5-2\",\"6689\":\"Q9Y2Q9\",\"6690\":\"Q9Y2R0\",\"6691\":\"Q9Y2R4\",\"6692\":\"Q9Y2R5\",\"6693\":\"Q9Y2R9\",\"6694\":\"Q9Y2S7\",\"6695\":\"Q9Y2T2\",\"6696\":\"Q9Y2T3-3;Q9Y2T3;Q9Y2T3-2\",\"6697\":\"Q9Y2U5\",\"6698\":\"Q9Y2U8\",\"6699\":\"Q9Y2V2\",\"6700\":\"Q9Y2V7;Q9Y2V7-2\",\"6701\":\"Q9Y2W1\",\"6702\":\"Q9Y2W2\",\"6703\":\"Q9Y2W6;Q9Y2W6-3\",\"6704\":\"Q9Y2X0-2;Q9Y2X0-3;Q9Y2X0;Q9Y2X0-5;Q9Y2X0-4\",\"6705\":\"Q9Y2X3\",\"6706\":\"Q9Y2X7;Q9Y2X7-3\",\"6707\":\"Q9Y2X9-2;Q9Y2X9\",\"6708\":\"Q9Y2Y0-2;Q9Y2Y0\",\"6709\":\"Q9Y2Y9\",\"6710\":\"Q9Y2Z0;Q9Y2Z0-2\",\"6711\":\"Q9Y2Z2-4;Q9Y2Z2-6;Q9Y2Z2;Q9Y2Z2-2;Q9Y2Z2-5\",\"6712\":\"Q9Y2Z4\",\"6713\":\"Q9Y2Z9;Q9Y2Z9-3;Q9Y2Z9-2\",\"6714\":\"Q9Y305-4\",\"6715\":\"Q9Y312\",\"6716\":\"Q9Y314\",\"6717\":\"Q9Y315\",\"6718\":\"Q9Y316-3;Q9Y316;Q9Y316-2\",\"6719\":\"Q9Y320;Q9Y320-2\",\"6720\":\"Q9Y324\",\"6721\":\"Q9Y333\",\"6722\":\"Q9Y371;Q9Y371-2;Q9Y371-3\",\"6723\":\"Q9Y375\",\"6724\":\"Q9Y376\",\"6725\":\"Q9Y383\",\"6726\":\"Q9Y385\",\"6727\":\"Q9Y388\",\"6728\":\"Q9Y394-2;Q9Y394\",\"6729\":\"Q9Y399\",\"6730\":\"Q9Y3A2;Q9Y3A2-2\",\"6731\":\"Q9Y3A3;Q9Y3A3-3;Q9Y3A3-2\",\"6732\":\"Q9Y3A4\",\"6733\":\"Q9Y3A5\",\"6734\":\"Q9Y3A6\",\"6735\":\"Q9Y3B1;Q9Y3B1-2\",\"6736\":\"Q9Y3B2\",\"6737\":\"Q9Y3B4\",\"6738\":\"Q9Y3B6\",\"6739\":\"Q9Y3B7;Q9Y3B7-2;Q9Y3B7-3\",\"6740\":\"Q9Y3B8;Q9Y3B8-2\",\"6741\":\"Q9Y3B9\",\"6742\":\"Q9Y3C0\",\"6743\":\"Q9Y3C1;Q9Y3C1-3;Q9Y3C1-2\",\"6744\":\"Q9Y3C4-2;Q9Y3C4;Q9Y3C4-3\",\"6745\":\"Q9Y3C6\",\"6746\":\"Q9Y3C7\",\"6747\":\"Q9Y3C8\",\"6748\":\"Q9Y3D0\",\"6749\":\"Q9Y3D2\",\"6750\":\"Q9Y3D3;Q9Y3D3-2\",\"6751\":\"Q9Y3D6\",\"6752\":\"Q9Y3D8;Q9Y3D8-2\",\"6753\":\"Q9Y3D9\",\"6754\":\"Q9Y3E2\",\"6755\":\"Q9Y3E5\",\"6756\":\"Q9Y3E7-4;Q9Y3E7;Q9Y3E7-3;Q9Y3E7-2\",\"6757\":\"Q9Y3F4;Q9Y3F4-2\",\"6758\":\"Q9Y3I0\",\"6759\":\"Q9Y3I1;Q9Y3I1-3;Q9Y3I1-2\",\"6760\":\"Q9Y3L5\",\"6761\":\"Q9Y3P9\",\"6762\":\"Q9Y3Q3;Q9Y3Q3-2\",\"6763\":\"Q9Y3S2\",\"6764\":\"Q9Y3T6-3;Q9Y3T6\",\"6765\":\"Q9Y3T9\",\"6766\":\"Q9Y3U8\",\"6767\":\"Q9Y3X0\",\"6768\":\"Q9Y3Y2-4;Q9Y3Y2;Q9Y3Y2-3\",\"6769\":\"Q9Y3Z3;Q9Y3Z3-4;Q9Y3Z3-3\",\"6770\":\"Q9Y421;Q9Y421-3;Q9Y421-2\",\"6771\":\"Q9Y426;Q9Y426-2;Q9Y426-3\",\"6772\":\"Q9Y446;Q9Y446-2\",\"6773\":\"Q9Y448;Q9Y448-2;Q9Y448-3\",\"6774\":\"Q9Y450;Q9Y450-4\",\"6775\":\"Q9Y478\",\"6776\":\"Q9Y483-4;Q9Y483;Q9Y483-3\",\"6777\":\"Q9Y484;Q9Y484-3;Q9Y484-2\",\"6778\":\"Q9Y485\",\"6779\":\"Q9Y487\",\"6780\":\"Q9Y490\",\"6781\":\"Q9Y496\",\"6782\":\"Q9Y4A5-2;Q9Y4A5\",\"6783\":\"Q9Y4B4\",\"6784\":\"Q9Y4B5;Q9Y4B5-2\",\"6785\":\"Q9Y4B6;Q9Y4B6-2;Q9Y4B6-3\",\"6786\":\"Q9Y4C1\",\"6787\":\"Q9Y4C2;Q9Y4C2-2\",\"6788\":\"Q9Y4C8\",\"6789\":\"Q9Y4D1-2;Q9Y4D1;Q9Y4D1-3\",\"6790\":\"Q9Y4D7;Q9Y4D7-2\",\"6791\":\"Q9Y4D8-4;Q9Y4D8;Q9Y4D8-2\",\"6792\":\"Q9Y4D8-5\",\"6793\":\"Q9Y4E1-1;Q9Y4E1;Q9Y4E1-3;Q9Y4E1-2;Q9Y4E1-6;Q9Y4E1-5\",\"6794\":\"Q9Y4E5-2;Q9Y4E5\",\"6795\":\"Q9Y4E6-2;Q9Y4E6\",\"6796\":\"Q9Y4E8;Q9Y4E8-2;Q9Y4E8-3\",\"6797\":\"Q9Y4F1-2;Q9Y4F1\",\"6798\":\"Q9Y4F3-3;Q9Y4F3-4;Q9Y4F3-5;Q9Y4F3\",\"6799\":\"Q9Y4F5-3;Q9Y4F5-2;Q9Y4F5\",\"6800\":\"Q9Y4G6\",\"6801\":\"Q9Y4H2\",\"6802\":\"Q9Y4I1-2;Q9Y4I1;Q9Y4I1-3\",\"6803\":\"Q9Y4K0\",\"6804\":\"Q9Y4K1\",\"6805\":\"Q9Y4K4\",\"6806\":\"Q9Y4L1\",\"6807\":\"Q9Y4P3\",\"6808\":\"Q9Y4P8-2;Q9Y4P8-4;Q9Y4P8-6;Q9Y4P8;Q9Y4P8-3;Q9Y4P8-5\",\"6809\":\"Q9Y4R8\",\"6810\":\"Q9Y4U1\",\"6811\":\"Q9Y4W2-2;Q9Y4W2;Q9Y4W2-3\",\"6812\":\"Q9Y4W6\",\"6813\":\"Q9Y4X5\",\"6814\":\"Q9Y4Y9;Q9Y4Y9-2\",\"6815\":\"Q9Y4Z0\",\"6816\":\"Q9Y508;Q9Y508-2\",\"6817\":\"Q9Y512\",\"6818\":\"Q9Y520-5;Q9Y520;Q9Y520-7;Q9Y520-3;Q9Y520-2\",\"6819\":\"Q9Y520-4;Q9Y520-6\",\"6820\":\"Q9Y530\",\"6821\":\"Q9Y535-2;Q9Y535\",\"6822\":\"Q9Y546\",\"6823\":\"Q9Y547\",\"6824\":\"Q9Y548\",\"6825\":\"Q9Y570;Q9Y570-4;Q9Y570-2\",\"6826\":\"Q9Y580\",\"6827\":\"Q9Y584\",\"6828\":\"Q9Y597;Q9Y597-2\",\"6829\":\"Q9Y5A7-2;Q9Y5A7\",\"6830\":\"Q9Y5A9;Q9Y5A9-2\",\"6831\":\"Q9Y5B0;Q9Y5B0-4\",\"6832\":\"Q9Y5B6;Q9Y5B6-2\",\"6833\":\"Q9Y5B8;Q9Y5B8-2\",\"6834\":\"Q9Y5B9\",\"6835\":\"Q9Y5J1\",\"6836\":\"Q9Y5J5\",\"6837\":\"Q9Y5J6\",\"6838\":\"Q9Y5J7\",\"6839\":\"Q9Y5J9\",\"6840\":\"Q9Y5K5;Q9Y5K5-2;Q9Y5K5-4;Q9Y5K5-3\",\"6841\":\"Q9Y5K6\",\"6842\":\"Q9Y5K8\",\"6843\":\"Q9Y5L0;Q9Y5L0-1;Q9Y5L0-3;Q9Y5L0-5\",\"6844\":\"Q9Y5L4\",\"6845\":\"Q9Y5M8\",\"6846\":\"Q9Y5N6\",\"6847\":\"Q9Y5P4-2;Q9Y5P4;Q9Y5P4-3\",\"6848\":\"Q9Y5P6;Q9Y5P6-2\",\"6849\":\"Q9Y5Q0\",\"6850\":\"Q9Y5Q8-2;Q9Y5Q8;Q9Y5Q8-3\",\"6851\":\"Q9Y5Q9;Q9Y5Q9-2\",\"6852\":\"Q9Y5R8\",\"6853\":\"Q9Y5S2\",\"6854\":\"Q9Y5S9;Q9Y5S9-2\",\"6855\":\"Q9Y5T4\",\"6856\":\"Q9Y5T5-2;Q9Y5T5;Q9Y5T5-3;Q9Y5T5-4\",\"6857\":\"Q9Y5U2-2;Q9Y5U2\",\"6858\":\"Q9Y5U8\",\"6859\":\"Q9Y5U9\",\"6860\":\"Q9Y5V0\",\"6861\":\"Q9Y5W7-3;Q9Y5W7-4;Q9Y5W7;Q9Y5W7-2\",\"6862\":\"Q9Y5W8-2;Q9Y5W8\",\"6863\":\"Q9Y5W9-2;Q9Y5W9\",\"6864\":\"Q9Y5X1\",\"6865\":\"Q9Y5X2\",\"6866\":\"Q9Y5X3\",\"6867\":\"Q9Y5Y0\",\"6868\":\"Q9Y5Y2\",\"6869\":\"Q9Y5Y5;Q9Y5Y5-2\",\"6870\":\"Q9Y5Z0-2;Q9Y5Z0;Q9Y5Z0-3;Q9Y5Z0-4;Q9Y5Z0-5\",\"6871\":\"Q9Y5Z7\",\"6872\":\"Q9Y5Z9-2;Q9Y5Z9\",\"6873\":\"Q9Y605\",\"6874\":\"Q9Y606-2;Q9Y606\",\"6875\":\"Q9Y608-4;Q9Y608;Q9Y608-2;Q9Y608-5\",\"6876\":\"Q9Y613\",\"6877\":\"Q9Y617;Q9Y617-2\",\"6878\":\"Q9Y618-4;Q9Y618;Q9Y618-5\",\"6879\":\"Q9Y619\",\"6880\":\"Q9Y620\",\"6881\":\"Q9Y624;Q9Y624-2\",\"6882\":\"Q9Y639-1;Q9Y639;Q9Y639-3;Q9Y639-4;Q9Y639-5\",\"6883\":\"Q9Y653-2;Q9Y653-3;Q9Y653\",\"6884\":\"Q9Y657\",\"6885\":\"Q9Y666\",\"6886\":\"Q9Y672\",\"6887\":\"Q9Y673;Q9Y673-2\",\"6888\":\"Q9Y676\",\"6889\":\"Q9Y678\",\"6890\":\"Q9Y679;Q9Y679-3\",\"6891\":\"Q9Y680;Q9Y680-3\",\"6892\":\"Q9Y692-2;Q9Y692\",\"6893\":\"Q9Y696\",\"6894\":\"Q9Y697-2;Q9Y697;Q9Y697-3\",\"6895\":\"Q9Y6A4\",\"6896\":\"Q9Y6A5\",\"6897\":\"Q9Y6A9\",\"6898\":\"Q9Y6B6\",\"6899\":\"Q9Y6B7;Q9Y6B7-2\",\"6900\":\"Q9Y6C9\",\"6901\":\"Q9Y6D0\",\"6902\":\"Q9Y6D5\",\"6903\":\"Q9Y6D6\",\"6904\":\"Q9Y6D9;Q9Y6D9-3\",\"6905\":\"Q9Y6E0-2;Q9Y6E0\",\"6906\":\"Q9Y6E2\",\"6907\":\"Q9Y6G3\",\"6908\":\"Q9Y6G5\",\"6909\":\"Q9Y6G9\",\"6910\":\"Q9Y6H1;Q5T1J5\",\"6911\":\"Q9Y6I3;Q9Y6I3-3;Q9Y6I3-1\",\"6912\":\"Q9Y6I4;Q9Y6I4-2\",\"6913\":\"Q9Y6I9\",\"6914\":\"Q9Y6J0-2;Q9Y6J0\",\"6915\":\"Q9Y6K0\",\"6916\":\"Q9Y6K1;Q9Y6K1-2\",\"6917\":\"Q9Y6K5\",\"6918\":\"Q9Y6K9-2;Q9Y6K9;Q9Y6K9-3\",\"6919\":\"Q9Y6M0-2;Q9Y6M0\",\"6920\":\"Q9Y6M1-1;Q9Y6M1;Q9Y6M1-5;Q9Y6M1-6;Q9Y6M1-3;Q9Y6M1-4\",\"6921\":\"Q9Y6M4-3;Q9Y6M4-4;Q9Y6M4-5;Q9Y6M4-6\",\"6922\":\"Q9Y6M5\",\"6923\":\"Q9Y6M7-6;Q9Y6M7-13;Q9Y6M7-7;Q9Y6M7-8;Q9Y6M7-9;Q9Y6M7-2;Q9Y6M7-12;Q9Y6M7;Q9Y6M7-4;Q9Y6M7-3;Q9Y6M7-11;Q9Y6M7-14\",\"6924\":\"Q9Y6M9\",\"6925\":\"Q9Y6N1;Q9Y6N1-2\",\"6926\":\"Q9Y6N5\",\"6927\":\"Q9Y6N6\",\"6928\":\"Q9Y6N7-4;Q9Y6N7-3;Q9Y6N7;Q9Y6N7-2;Q9Y6N7-5;Q9Y6N7-6\",\"6929\":\"Q9Y6N8\",\"6930\":\"Q9Y6Q9-5;Q9Y6Q9;Q9Y6Q9-2;Q9Y6Q9-3;Q9Y6Q9-4\",\"6931\":\"Q9Y6R0\",\"6932\":\"Q9Y6V7\",\"6933\":\"Q9Y6W3\",\"6934\":\"Q9Y6W5;Q9Y6W5-2\",\"6935\":\"Q9Y6X2\",\"6936\":\"Q9Y6X3\",\"6937\":\"Q9Y6X8\",\"6938\":\"Q9Y6X9;Q9Y6X9-2\",\"6939\":\"Q9Y6Y0\",\"6940\":\"Q9Y6Y8;Q9Y6Y8-2\"},\"Protein IDs\":{\"0\":\"A0A096LP01\",\"1\":\"P0DPI2;A0A0B4J2D5;P0DPI2-2;A0A0B4J2D5-2\",\"2\":\"A0A0B4J2F2;P57059\",\"3\":\"A0A0U1RRE5\",\"4\":\"A0A0U1RRL7\",\"5\":\"A0AV96\",\"6\":\"A0AVF1\",\"7\":\"A0AVI4\",\"8\":\"A0AVT1\",\"9\":\"A0FGR8\",\"10\":\"A0JLT2\",\"11\":\"A0JNW5\",\"12\":\"A0MZ66\",\"13\":\"A0PJW6\",\"14\":\"A0PK00\",\"15\":\"A1A4S6\",\"16\":\"A1L0T0\",\"17\":\"A1L170\",\"18\":\"A1L390\",\"19\":\"A1X283\",\"20\":\"A2RRP1\",\"21\":\"A2RTX5\",\"22\":\"A2RU67\",\"23\":\"A2RUR9\",\"24\":\"A2RUS2\",\"25\":\"A2VDJ0\",\"26\":\"A3KMH1\",\"27\":\"A3KN83\",\"28\":\"A4D1E9\",\"29\":\"A4D1P6\",\"30\":\"A5D8V6\",\"31\":\"A5PLL7\",\"32\":\"A5PLN9\",\"33\":\"A5YKK6\",\"34\":\"Q9GZQ8;A6NCE7\",\"35\":\"A6ND36\",\"36\":\"A6NDG6\",\"37\":\"A6NDU8\",\"38\":\"A6NFI3\",\"39\":\"A6NHR9\",\"40\":\"A6NIH7\",\"41\":\"A6NJ78\",\"42\":\"A6NK44\",\"43\":\"A6NKD9\",\"44\":\"A6NKF1\",\"45\":\"A6NKT7\",\"46\":\"A6NNL5\",\"47\":\"A6ZKI3;Q9BWD3\",\"48\":\"A7E2V4\",\"49\":\"A7KAX9\",\"50\":\"A8CG34\",\"51\":\"A8K855\",\"52\":\"A8MVW0\",\"53\":\"A8MW92\",\"54\":\"P62308;A8MWD9\",\"55\":\"A8MXV4\",\"56\":\"A9UHW6\",\"57\":\"B0YJ81\",\"58\":\"B7ZAQ6-2;B7ZAQ6-3;P0CG08;B7ZAQ6\",\"59\":\"C4AMC7;Q6VEQ5;A8K0Z3\",\"60\":\"C9J7I0\",\"61\":\"C9JLW8\",\"62\":\"E9PAV3;Q13765;E9PAV3-2\",\"63\":\"E9PRG8\",\"64\":\"L0R6Q1\",\"65\":\"L0R819\",\"66\":\"L0R8F8\",\"67\":\"O00115\",\"68\":\"O00116\",\"69\":\"O00124\",\"70\":\"O00139\",\"71\":\"O00141\",\"72\":\"O00142\",\"73\":\"O00148\",\"74\":\"O00151\",\"75\":\"O00154\",\"76\":\"O00159-2\",\"77\":\"O00159\",\"78\":\"O00161\",\"79\":\"O00165\",\"80\":\"O00170\",\"81\":\"O00178\",\"82\":\"O00180\",\"83\":\"O00186\",\"84\":\"O00189\",\"85\":\"O00193\",\"86\":\"O00194\",\"87\":\"O00203\",\"88\":\"O00217\",\"89\":\"O00220\",\"90\":\"O00231\",\"91\":\"O00232\",\"92\":\"O00233\",\"93\":\"O00244\",\"94\":\"O00255\",\"95\":\"O00257\",\"96\":\"O00264\",\"97\":\"O00267\",\"98\":\"O00268\",\"99\":\"O00273\",\"100\":\"O00287\",\"101\":\"O00291\",\"102\":\"O00299\",\"103\":\"O00303\",\"104\":\"O00308\",\"105\":\"O00311\",\"106\":\"O00329\",\"107\":\"O00330\",\"108\":\"O00339\",\"109\":\"O00391\",\"110\":\"O00399\",\"111\":\"O00400\",\"112\":\"O00401\",\"113\":\"O00410\",\"114\":\"O00411\",\"115\":\"O00422\",\"116\":\"O00423\",\"117\":\"O00425\",\"118\":\"O00429\",\"119\":\"O00442\",\"120\":\"O00443\",\"121\":\"O00458\",\"122\":\"O00459\",\"123\":\"O00461\",\"124\":\"O00462\",\"125\":\"O00463\",\"126\":\"O00468\",\"127\":\"O00469\",\"128\":\"O00469-2\",\"129\":\"O00471\",\"130\":\"O00472\",\"131\":\"O00483\",\"132\":\"O00487\",\"133\":\"O00488\",\"134\":\"O00499\",\"135\":\"O00505\",\"136\":\"O00506\",\"137\":\"O00512\",\"138\":\"O00522\",\"139\":\"O00541\",\"140\":\"O00560\",\"141\":\"O00562\",\"142\":\"O00566\",\"143\":\"O00567\",\"144\":\"O00571\",\"145\":\"O00584\",\"146\":\"O00592\",\"147\":\"O00622\",\"148\":\"O00623\",\"149\":\"O00625\",\"150\":\"O00629\",\"151\":\"O00712\",\"152\":\"O00743\",\"153\":\"O00746\",\"154\":\"O00750\",\"155\":\"O00754\",\"156\":\"O00762\",\"157\":\"O00764\",\"158\":\"O00767\",\"159\":\"O14494\",\"160\":\"O14495\",\"161\":\"O14497\",\"162\":\"O14519-2;O14519;O75956\",\"163\":\"O14524\",\"164\":\"O14530\",\"165\":\"O14545\",\"166\":\"O14548\",\"167\":\"O14561\",\"168\":\"O14562\",\"169\":\"O14569\",\"170\":\"O14578\",\"171\":\"O14579\",\"172\":\"O14593\",\"173\":\"O14617\",\"174\":\"O14618\",\"175\":\"O14639\",\"176\":\"O14641\",\"177\":\"O14646\",\"178\":\"O14647\",\"179\":\"O14653\",\"180\":\"O14656\",\"181\":\"O14657\",\"182\":\"O14662\",\"183\":\"O14668\",\"184\":\"O14672\",\"185\":\"O14681\",\"186\":\"O14683\",\"187\":\"O14684\",\"188\":\"O14686\",\"189\":\"O14713\",\"190\":\"O14715\",\"191\":\"O14727\",\"192\":\"O14730\",\"193\":\"O14732\",\"194\":\"O14733\",\"195\":\"O14734\",\"196\":\"O14735\",\"197\":\"O14737\",\"198\":\"O14744\",\"199\":\"O14745\",\"200\":\"O14757\",\"201\":\"O14763\",\"202\":\"O14770-6;O14770-7;O14770-8;O14770-3;O14770-2;O14770-4;O14770;O14770-5;O00470;O00470-2\",\"203\":\"O14772\",\"204\":\"O14773\",\"205\":\"O14776\",\"206\":\"O14777\",\"207\":\"O14786\",\"208\":\"O14787\",\"209\":\"O14795\",\"210\":\"O14802\",\"211\":\"O14807\",\"212\":\"O14818\",\"213\":\"O14828\",\"214\":\"O14832\",\"215\":\"O14874\",\"216\":\"O14879\",\"217\":\"O14880\",\"218\":\"O14893\",\"219\":\"O14907\",\"220\":\"O14908\",\"221\":\"O14917\",\"222\":\"O14925;Q5SRD1\",\"223\":\"O14929\",\"224\":\"O14936\",\"225\":\"O14939\",\"226\":\"O14949\",\"227\":\"P19105;O14950;P24844\",\"228\":\"O14964\",\"229\":\"O14965\",\"230\":\"O14966\",\"231\":\"O14974\",\"232\":\"O14975\",\"233\":\"O14976\",\"234\":\"O14979\",\"235\":\"O14979-3\",\"236\":\"O14980\",\"237\":\"O14981\",\"238\":\"O15013\",\"239\":\"O15014\",\"240\":\"O15020\",\"241\":\"O15021\",\"242\":\"O15027\",\"243\":\"O15031\",\"244\":\"O15037\",\"245\":\"O15042\",\"246\":\"O15047\",\"247\":\"O15056\",\"248\":\"O15067\",\"249\":\"O15078\",\"250\":\"O15084\",\"251\":\"O15085\",\"252\":\"O15091\",\"253\":\"O15111\",\"254\":\"O15116\",\"255\":\"O15118\",\"256\":\"O15119\",\"257\":\"O15120\",\"258\":\"O15121\",\"259\":\"O15126\",\"260\":\"O15127\",\"261\":\"O15143\",\"262\":\"O15144\",\"263\":\"O15145\",\"264\":\"O15155\",\"265\":\"O15156\",\"266\":\"O15160\",\"267\":\"O15164\",\"268\":\"O15169\",\"269\":\"O15173\",\"270\":\"O15182\",\"271\":\"O15194\",\"272\":\"O15212\",\"273\":\"O15213\",\"274\":\"O15226\",\"275\":\"O15228\",\"276\":\"O15230\",\"277\":\"O15234\",\"278\":\"O15235\",\"279\":\"O15254\",\"280\":\"O15258\",\"281\":\"O15260\",\"282\":\"O15265\",\"283\":\"O15269\",\"284\":\"O15270\",\"285\":\"O15287\",\"286\":\"O15294\",\"287\":\"O15305\",\"288\":\"O15321\",\"289\":\"O15344\",\"290\":\"O15347\",\"291\":\"O15355\",\"292\":\"O15357\",\"293\":\"O15360\",\"294\":\"O15371\",\"295\":\"O15372\",\"296\":\"O15379\",\"297\":\"O15381\",\"298\":\"O15382\",\"299\":\"O15392\",\"300\":\"O15397\",\"301\":\"O15400\",\"302\":\"O15403\",\"303\":\"O15417\",\"304\":\"O15427\",\"305\":\"O15431\",\"306\":\"O15438\",\"307\":\"O15439\",\"308\":\"O15440\",\"309\":\"O15446\",\"310\":\"O15455\",\"311\":\"O15460\",\"312\":\"O15479\",\"313\":\"O15498\",\"314\":\"O15504\",\"315\":\"O15511\",\"316\":\"O15514\",\"317\":\"O15516\",\"318\":\"O15530-3;O15530;O15530-2;Q6A1A2;O15530-5;O15530-4\",\"319\":\"O15533\",\"320\":\"O15541\",\"321\":\"O15550\",\"322\":\"O15554\",\"323\":\"O43143\",\"324\":\"O43148\",\"325\":\"O43150\",\"326\":\"O43156\",\"327\":\"O43157\",\"328\":\"O43159\",\"329\":\"O43166\",\"330\":\"O43169\",\"331\":\"O43172\",\"332\":\"O43175\",\"333\":\"O43181\",\"334\":\"O43189\",\"335\":\"O43237\",\"336\":\"O43242\",\"337\":\"O43251\",\"338\":\"O43264\",\"339\":\"O43286\",\"340\":\"O43290\",\"341\":\"O43292\",\"342\":\"O43293\",\"343\":\"O43298\",\"344\":\"O43299\",\"345\":\"O43301\",\"346\":\"O43306\",\"347\":\"O43310-2\",\"348\":\"O43314\",\"349\":\"O43318\",\"350\":\"O43324\",\"351\":\"O43379\",\"352\":\"O43390\",\"353\":\"O43395\",\"354\":\"O43396\",\"355\":\"O43399\",\"356\":\"O43402\",\"357\":\"O43414\",\"358\":\"O43422\",\"359\":\"O43426\",\"360\":\"O43427\",\"361\":\"O43432\",\"362\":\"O43447\",\"363\":\"O43462\",\"364\":\"O43463\",\"365\":\"O43464\",\"366\":\"O43474\",\"367\":\"O43488\",\"368\":\"O43491\",\"369\":\"O43493\",\"370\":\"O43502\",\"371\":\"O43504\",\"372\":\"O43505\",\"373\":\"O43513\",\"374\":\"O43516\",\"375\":\"O43521\",\"376\":\"O43567\",\"377\":\"O43572\",\"378\":\"O43583\",\"379\":\"O43592\",\"380\":\"O43615\",\"381\":\"O43617\",\"382\":\"O43633\",\"383\":\"O43660\",\"384\":\"O43663\",\"385\":\"O43665\",\"386\":\"O43670-2\",\"387\":\"O43674\",\"388\":\"O43676\",\"389\":\"O43677\",\"390\":\"O43678\",\"391\":\"O43681\",\"392\":\"O43683\",\"393\":\"O43684\",\"394\":\"O43688\",\"395\":\"O43707\",\"396\":\"O43708\",\"397\":\"O43709\",\"398\":\"O43715\",\"399\":\"O43716\",\"400\":\"O43719\",\"401\":\"O43734\",\"402\":\"O43747\",\"403\":\"O43752\",\"404\":\"O43760\",\"405\":\"O43765\",\"406\":\"O43766\",\"407\":\"O43768\",\"408\":\"O43772\",\"409\":\"O43776\",\"410\":\"O43791\",\"411\":\"O43795-2\",\"412\":\"O43805\",\"413\":\"O43808\",\"414\":\"O43809\",\"415\":\"O43813\",\"416\":\"O43815\",\"417\":\"O43818\",\"418\":\"O43819\",\"419\":\"O43823\",\"420\":\"O43824\",\"421\":\"O43826\",\"422\":\"O43829\",\"423\":\"O43837\",\"424\":\"O43847\",\"425\":\"O43852\",\"426\":\"O43852-2\",\"427\":\"O43854\",\"428\":\"O43861\",\"429\":\"O43865\",\"430\":\"O43896\",\"431\":\"O43900\",\"432\":\"O43909\",\"433\":\"O43913\",\"434\":\"O43920\",\"435\":\"O43924\",\"436\":\"O43929\",\"437\":\"O43933\",\"438\":\"O60216\",\"439\":\"O60220\",\"440\":\"O60231\",\"441\":\"O60232\",\"442\":\"O60239\",\"443\":\"O60244\",\"444\":\"O60245\",\"445\":\"O60256\",\"446\":\"O60264\",\"447\":\"O60266\",\"448\":\"O60271-4\",\"449\":\"O60287\",\"450\":\"O60291\",\"451\":\"O60292\",\"452\":\"O60293\",\"453\":\"O60294\",\"454\":\"O60306\",\"455\":\"O60313\",\"456\":\"O60318\",\"457\":\"O60331\",\"458\":\"O60333\",\"459\":\"O60337\",\"460\":\"O60341\",\"461\":\"O60343\",\"462\":\"O60353\",\"463\":\"O60383\",\"464\":\"O60427\",\"465\":\"O60437\",\"466\":\"O60443\",\"467\":\"O60447\",\"468\":\"O60476\",\"469\":\"O60487\",\"470\":\"O60488\",\"471\":\"O60493\",\"472\":\"O60499\",\"473\":\"O60502\",\"474\":\"O60503\",\"475\":\"O60504\",\"476\":\"O60506\",\"477\":\"O60506-3\",\"478\":\"O60508\",\"479\":\"O60512\",\"480\":\"O60513\",\"481\":\"O60524\",\"482\":\"O60547\",\"483\":\"O60563\",\"484\":\"O60566\",\"485\":\"O60568\",\"486\":\"O60573\",\"487\":\"O60583\",\"488\":\"O60610\",\"489\":\"O60613\",\"490\":\"O60645\",\"491\":\"O60658\",\"492\":\"O60664\",\"493\":\"O60675\",\"494\":\"O60678\",\"495\":\"O60684\",\"496\":\"O60701\",\"497\":\"O60716\",\"498\":\"O60725\",\"499\":\"O60749\",\"500\":\"O60762\",\"501\":\"O60763\",\"502\":\"O60779\",\"503\":\"O60783\",\"504\":\"O60784\",\"505\":\"O60825\",\"506\":\"O60826\",\"507\":\"O60828\",\"508\":\"O60830\",\"509\":\"O60832\",\"510\":\"O60841\",\"511\":\"O60858\",\"512\":\"O60869\",\"513\":\"O60870\",\"514\":\"O60884\",\"515\":\"O60885\",\"516\":\"O60888\",\"517\":\"O60890\",\"518\":\"O60906\",\"519\":\"O60907\",\"520\":\"O60911\",\"521\":\"O60921\",\"522\":\"O60925\",\"523\":\"O60930\",\"524\":\"O60934\",\"525\":\"O60936\",\"526\":\"O60941\",\"527\":\"O60942\",\"528\":\"O75027\",\"529\":\"O75030\",\"530\":\"O75044\",\"531\":\"O75051\",\"532\":\"O75052\",\"533\":\"O75054\",\"534\":\"O75061\",\"535\":\"O75063\",\"536\":\"O75072\",\"537\":\"O75083\",\"538\":\"O75110\",\"539\":\"O75116\",\"540\":\"O75122-3\",\"541\":\"O75127\",\"542\":\"O75128\",\"543\":\"O75131\",\"544\":\"O75132\",\"545\":\"O75143\",\"546\":\"O75144\",\"547\":\"O75146\",\"548\":\"O75147\",\"549\":\"O75150\",\"550\":\"O75151\",\"551\":\"O75152\",\"552\":\"O75153\",\"553\":\"O75164\",\"554\":\"O75165\",\"555\":\"O75175\",\"556\":\"O75179\",\"557\":\"O75182\",\"558\":\"O75190\",\"559\":\"O75192\",\"560\":\"O75197\",\"561\":\"O75204\",\"562\":\"O75208\",\"563\":\"O75223\",\"564\":\"O75251\",\"565\":\"O75306\",\"566\":\"O75312\",\"567\":\"O75319\",\"568\":\"O75323\",\"569\":\"O75326\",\"570\":\"O75330\",\"571\":\"O75340\",\"572\":\"O75347\",\"573\":\"O75348\",\"574\":\"O75351\",\"575\":\"O75352\",\"576\":\"O75354\",\"577\":\"O75362\",\"578\":\"O75367\",\"579\":\"O75369\",\"580\":\"O75376\",\"581\":\"O75379\",\"582\":\"O75380\",\"583\":\"O75381\",\"584\":\"O75382\",\"585\":\"O75386\",\"586\":\"O75387\",\"587\":\"O75390\",\"588\":\"O75391\",\"589\":\"O75394\",\"590\":\"O75396\",\"591\":\"O75400\",\"592\":\"O75400-3\",\"593\":\"O75410\",\"594\":\"O75414\",\"595\":\"O75419\",\"596\":\"O75427\",\"597\":\"O75431\",\"598\":\"O75436\",\"599\":\"O75438\",\"600\":\"O75439\",\"601\":\"O75448\",\"602\":\"O75449\",\"603\":\"O75462\",\"604\":\"O75475\",\"605\":\"O75477\",\"606\":\"O75478\",\"607\":\"O75489\",\"608\":\"O75494\",\"609\":\"O75496\",\"610\":\"O75503\",\"611\":\"O75506\",\"612\":\"O75521\",\"613\":\"O75528\",\"614\":\"O75529\",\"615\":\"O75530\",\"616\":\"O75531\",\"617\":\"O75533\",\"618\":\"O75534\",\"619\":\"O75554\",\"620\":\"O75558\",\"621\":\"O75569\",\"622\":\"O75570\",\"623\":\"O75581\",\"624\":\"O75582\",\"625\":\"O75586\",\"626\":\"O75592\",\"627\":\"O75600\",\"628\":\"O75607\",\"629\":\"O75608\",\"630\":\"O75616\",\"631\":\"O75629\",\"632\":\"O75638\",\"633\":\"O75643\",\"634\":\"O75648\",\"635\":\"O75663\",\"636\":\"O75665\",\"637\":\"O75674\",\"638\":\"O75676\",\"639\":\"O75683\",\"640\":\"O75688-2\",\"641\":\"O75691\",\"642\":\"O75694\",\"643\":\"O75695\",\"644\":\"O75717\",\"645\":\"O75718\",\"646\":\"O75746\",\"647\":\"O75781\",\"648\":\"O75787\",\"649\":\"O75792\",\"650\":\"O75794\",\"651\":\"O75815\",\"652\":\"O75817\",\"653\":\"O75818\",\"654\":\"O75821\",\"655\":\"O75822\",\"656\":\"O75828\",\"657\":\"O75832\",\"658\":\"O75843\",\"659\":\"O75844\",\"660\":\"O75864\",\"661\":\"O75865\",\"662\":\"O75874\",\"663\":\"O75879\",\"664\":\"O75880\",\"665\":\"O75882\",\"666\":\"O75886\",\"667\":\"O75907\",\"668\":\"O75909\",\"669\":\"O75911\",\"670\":\"O75915\",\"671\":\"O75920\",\"672\":\"O75925\",\"673\":\"O75928\",\"674\":\"O75934\",\"675\":\"O75935\",\"676\":\"O75937\",\"677\":\"O75940\",\"678\":\"O75947\",\"679\":\"O75955\",\"680\":\"O75962\",\"681\":\"O75964\",\"682\":\"O75970\",\"683\":\"O75976\",\"684\":\"O76003\",\"685\":\"O76021\",\"686\":\"O76024\",\"687\":\"O76031\",\"688\":\"O76039\",\"689\":\"O76070\",\"690\":\"O76071\",\"691\":\"O76080\",\"692\":\"O76082\",\"693\":\"O76094\",\"694\":\"O76095\",\"695\":\"O77932\",\"696\":\"O94760\",\"697\":\"O94761\",\"698\":\"O94762\",\"699\":\"O94763\",\"700\":\"O94763-4\",\"701\":\"O94766\",\"702\":\"O94776\",\"703\":\"O94782\",\"704\":\"O94804\",\"705\":\"O94806\",\"706\":\"O94822\",\"707\":\"O94826\",\"708\":\"O94842\",\"709\":\"O94851\",\"710\":\"O94854\",\"711\":\"O94855\",\"712\":\"O94864\",\"713\":\"O94874\",\"714\":\"O94875\",\"715\":\"O94876\",\"716\":\"O94880\",\"717\":\"O94880-2\",\"718\":\"O94886\",\"719\":\"O94887\",\"720\":\"O94888\",\"721\":\"O94898\",\"722\":\"O94901\",\"723\":\"O94903\",\"724\":\"O94905\",\"725\":\"O94906\",\"726\":\"O94913\",\"727\":\"O94915\",\"728\":\"O94916\",\"729\":\"O94919\",\"730\":\"O94923\",\"731\":\"O94925\",\"732\":\"O94925-3\",\"733\":\"O94927\",\"734\":\"O94952\",\"735\":\"O94953\",\"736\":\"O94955\",\"737\":\"O94964\",\"738\":\"O94966\",\"739\":\"O94967\",\"740\":\"O94973\",\"741\":\"O94979\",\"742\":\"O94985\",\"743\":\"O94986\",\"744\":\"O94992\",\"745\":\"O95049\",\"746\":\"O95059\",\"747\":\"O95067\",\"748\":\"O95070\",\"749\":\"O95071\",\"750\":\"O95081\",\"751\":\"O95084\",\"752\":\"O95104\",\"753\":\"O95139\",\"754\":\"O95140\",\"755\":\"O95149\",\"756\":\"O95155\",\"757\":\"O95158\",\"758\":\"O95159\",\"759\":\"O95163\",\"760\":\"O95164\",\"761\":\"O95167\",\"762\":\"O95168\",\"763\":\"O95169\",\"764\":\"O95182\",\"765\":\"O95197\",\"766\":\"O95197-3\",\"767\":\"O95202\",\"768\":\"O95208\",\"769\":\"O95210\",\"770\":\"O95214\",\"771\":\"O95218\",\"772\":\"O95219\",\"773\":\"O95229\",\"774\":\"O95232\",\"775\":\"O95235\",\"776\":\"O95239\",\"777\":\"O95243\",\"778\":\"O95248\",\"779\":\"O95249\",\"780\":\"O95251\",\"781\":\"O95263\",\"782\":\"O95274\",\"783\":\"O95292\",\"784\":\"O95295\",\"785\":\"O95297\",\"786\":\"O95298\",\"787\":\"O95299\",\"788\":\"O95302\",\"789\":\"O95336\",\"790\":\"O95340\",\"791\":\"O95347\",\"792\":\"O95352\",\"793\":\"O95359\",\"794\":\"O95361\",\"795\":\"O95363\",\"796\":\"O95365\",\"797\":\"O95372\",\"798\":\"O95373\",\"799\":\"O95379\",\"800\":\"O95391\",\"801\":\"O95394\",\"802\":\"O95396\",\"803\":\"O95400\",\"804\":\"O95402\",\"805\":\"O95425\",\"806\":\"O95427\",\"807\":\"O95428\",\"808\":\"O95433\",\"809\":\"O95453\",\"810\":\"O95456\",\"811\":\"O95466\",\"812\":\"O95470\",\"813\":\"O95476\",\"814\":\"O95478\",\"815\":\"O95479\",\"816\":\"O95486\",\"817\":\"O95487\",\"818\":\"O95503\",\"819\":\"O95544\",\"820\":\"O95563\",\"821\":\"O95571\",\"822\":\"O95573\",\"823\":\"O95602\",\"824\":\"O95613\",\"825\":\"O95619\",\"826\":\"O95625\",\"827\":\"O95628-8\",\"828\":\"O95630\",\"829\":\"O95633\",\"830\":\"O95639\",\"831\":\"O95671\",\"832\":\"O95672\",\"833\":\"O95674\",\"834\":\"O95684\",\"835\":\"O95685\",\"836\":\"O95696\",\"837\":\"O95707\",\"838\":\"O95714\",\"839\":\"O95716\",\"840\":\"O95721\",\"841\":\"O95747\",\"842\":\"O95749\",\"843\":\"O95757\",\"844\":\"O95758\",\"845\":\"O95772\",\"846\":\"O95777\",\"847\":\"O95782\",\"848\":\"O95785-3\",\"849\":\"O95786\",\"850\":\"O95793\",\"851\":\"O95801\",\"852\":\"O95810\",\"853\":\"O95816\",\"854\":\"O95817\",\"855\":\"O95819-3\",\"856\":\"O95819-6\",\"857\":\"O95822\",\"858\":\"O95825\",\"859\":\"O95831\",\"860\":\"O95833\",\"861\":\"O95834\",\"862\":\"O95835\",\"863\":\"O95857\",\"864\":\"O95861\",\"865\":\"O95865\",\"866\":\"O95870\",\"867\":\"O95881\",\"868\":\"O95900\",\"869\":\"O95905\",\"870\":\"O95926\",\"871\":\"O95980\",\"872\":\"O95983\",\"873\":\"O95985\",\"874\":\"O95994\",\"875\":\"O95997\",\"876\":\"O95999\",\"877\":\"O96000\",\"878\":\"O96005\",\"879\":\"O96006\",\"880\":\"O96008\",\"881\":\"O96011\",\"882\":\"O96013\",\"883\":\"O96017\",\"884\":\"O96019\",\"885\":\"O96020\",\"886\":\"O96028\",\"887\":\"O96033\",\"888\":\"P00338\",\"889\":\"P00367;P00367-3;P00367-2;P49448\",\"890\":\"P00374\",\"891\":\"P00387\",\"892\":\"P00390\",\"893\":\"P00395\",\"894\":\"P00403\",\"895\":\"P00441\",\"896\":\"P00491\",\"897\":\"P00492\",\"898\":\"P00505\",\"899\":\"P00519\",\"900\":\"P00533\",\"901\":\"P00558\",\"902\":\"P00568\",\"903\":\"P00813\",\"904\":\"P00966\",\"905\":\"P00973\",\"906\":\"P01024\",\"907\":\"P01033\",\"908\":\"P01034\",\"909\":\"P01106\",\"910\":\"P01111\",\"911\":\"P01112\",\"912\":\"P01116-2\",\"913\":\"P01130\",\"914\":\"P01137\",\"915\":\"P01891;P16190\",\"916\":\"P02462\",\"917\":\"P02545\",\"918\":\"P02545-2\",\"919\":\"P02751\",\"920\":\"P02786\",\"921\":\"P02792\",\"922\":\"P02794\",\"923\":\"P02795;P13640-2;P13640\",\"924\":\"P03905\",\"925\":\"P03915\",\"926\":\"P03928\",\"927\":\"P04004\",\"928\":\"P04035\",\"929\":\"P04040\",\"930\":\"P04062\",\"931\":\"P04075\",\"932\":\"P04080\",\"933\":\"P04083\",\"934\":\"P04114\",\"935\":\"P04150\",\"936\":\"P04156\",\"937\":\"P04179\",\"938\":\"P04181\",\"939\":\"P04183\",\"940\":\"P04350\",\"941\":\"P04406\",\"942\":\"P04626\",\"943\":\"P04632\",\"944\":\"P04792\",\"945\":\"P04818\",\"946\":\"P04843\",\"947\":\"P04844\",\"948\":\"P04899\",\"949\":\"P04920\",\"950\":\"P05023\",\"951\":\"P05026\",\"952\":\"P05067\",\"953\":\"P05114\",\"954\":\"P05141\",\"955\":\"P05161\",\"956\":\"P05165\",\"957\":\"P05166\",\"958\":\"P05186\",\"959\":\"P05187\",\"960\":\"P05198\",\"961\":\"P05204\",\"962\":\"P05362\",\"963\":\"P05386\",\"964\":\"P05387\",\"965\":\"P05388;P05388-2;Q8NHW5\",\"966\":\"P05423\",\"967\":\"P05455\",\"968\":\"P05549\",\"969\":\"P05556\",\"970\":\"P05783\",\"971\":\"P05997\",\"972\":\"P06132\",\"973\":\"P06213\",\"974\":\"P06241\",\"975\":\"P06280\",\"976\":\"P06400\",\"977\":\"P06454\",\"978\":\"P06493\",\"979\":\"P06576\",\"980\":\"P06703\",\"981\":\"P06730\",\"982\":\"P06733\",\"983\":\"P06737\",\"984\":\"P06744\",\"985\":\"P06746\",\"986\":\"P06748\",\"987\":\"P06753\",\"988\":\"P06753-2\",\"989\":\"P06756\",\"990\":\"P06858\",\"991\":\"P06865\",\"992\":\"P07093\",\"993\":\"P07099\",\"994\":\"P07108\",\"995\":\"P07195\",\"996\":\"P07199\",\"997\":\"P07203\",\"998\":\"P07237\",\"999\":\"P07305\",\"1000\":\"P07311\",\"1001\":\"P07339\",\"1002\":\"P07355;P07355-2;A6NMY6\",\"1003\":\"P07384\",\"1004\":\"P07437\",\"1005\":\"P07602\",\"1006\":\"P07686\",\"1007\":\"P07711\",\"1008\":\"P07737\",\"1009\":\"P07741\",\"1010\":\"P07814\",\"1011\":\"P07858\",\"1012\":\"P07900\",\"1013\":\"P07910\",\"1014\":\"P07910-2\",\"1015\":\"P07919\",\"1016\":\"P07942\",\"1017\":\"P07947\",\"1018\":\"P07948\",\"1019\":\"P07951\",\"1020\":\"P07951-2\",\"1021\":\"P07954\",\"1022\":\"P07992\",\"1023\":\"P07996\",\"1024\":\"P08047\",\"1025\":\"P08069\",\"1026\":\"P08133\",\"1027\":\"P08134\",\"1028\":\"P08174\",\"1029\":\"P08183\",\"1030\":\"P08195\",\"1031\":\"P08195-2\",\"1032\":\"P08195-3\",\"1033\":\"P08236\",\"1034\":\"P08237\",\"1035\":\"P08238\",\"1036\":\"P08240\",\"1037\":\"P08243\",\"1038\":\"P08397\",\"1039\":\"P08473\",\"1040\":\"P08559\",\"1041\":\"P08572\",\"1042\":\"P08574\",\"1043\":\"P08579\",\"1044\":\"P08581\",\"1045\":\"P08582\",\"1046\":\"P08621\",\"1047\":\"P08648\",\"1048\":\"P08651\",\"1049\":\"P08670\",\"1050\":\"P08708\",\"1051\":\"P08754\",\"1052\":\"P08758\",\"1053\":\"P08842\",\"1054\":\"P08865\",\"1055\":\"P08962\",\"1056\":\"P09001\",\"1057\":\"P09012\",\"1058\":\"P09038\",\"1059\":\"P09110\",\"1060\":\"P09132\",\"1061\":\"P09234\",\"1062\":\"P09382\",\"1063\":\"P09417\",\"1064\":\"P09429;B2RPK0\",\"1065\":\"P09493-3\",\"1066\":\"P09493-5\",\"1067\":\"P09496\",\"1068\":\"P09497\",\"1069\":\"P09525\",\"1070\":\"P09543\",\"1071\":\"P09601\",\"1072\":\"P09622\",\"1073\":\"P09651;P09651-3;Q32P51\",\"1074\":\"P09651-2\",\"1075\":\"P09661\",\"1076\":\"P09669\",\"1077\":\"P09874\",\"1078\":\"P09884\",\"1079\":\"P09913\",\"1080\":\"P09914\",\"1081\":\"P09923\",\"1082\":\"P09958\",\"1083\":\"P09960\",\"1084\":\"P09972\",\"1085\":\"P0C0L4-2;P0C0L5;P0C0L4\",\"1086\":\"Q71UI9;P0C0S5;Q71UI9-4;Q71UI9-2;Q71UI9-3\",\"1087\":\"P0C2W1\",\"1088\":\"P0C7P0\",\"1089\":\"P0C7T5\",\"1090\":\"P0CAP2;P0CAP2-3;Q9BZD3;P0CAP2-2\",\"1091\":\"P0CG12\",\"1092\":\"P0CG13\",\"1093\":\"P0CG30;P0CG29\",\"1094\":\"P0CW18\",\"1095\":\"P0DI82;P0DI81;P0DI81-3\",\"1096\":\"P0DI83\",\"1097\":\"P0DJ93\",\"1098\":\"P0DJD0;P0DJD1\",\"1099\":\"P0DMN0;P0DMM9;P0DMM9-3\",\"1100\":\"P0DMV8;P0DMV9;P0DMV8-2\",\"1101\":\"P0DMW3\",\"1102\":\"P0DN76;Q01081;Q01081-2;Q01081-4\",\"1103\":\"P0DN79;P35520;P35520-2\",\"1104\":\"P0DP25;P0DP24;P0DP23\",\"1105\":\"P0DP91;Q8N328\",\"1106\":\"P0DPB6\",\"1107\":\"P10109\",\"1108\":\"P10124\",\"1109\":\"P10155\",\"1110\":\"P10244\",\"1111\":\"P10253\",\"1112\":\"P10301\",\"1113\":\"P10316;P01892\",\"1114\":\"P10321\",\"1115\":\"P10398\",\"1116\":\"P10412\",\"1117\":\"P10515\",\"1118\":\"P10586\",\"1119\":\"P10588\",\"1120\":\"P10599\",\"1121\":\"P10606\",\"1122\":\"P10619\",\"1123\":\"P10620\",\"1124\":\"P10644\",\"1125\":\"P10646\",\"1126\":\"P10768\",\"1127\":\"P10809\",\"1128\":\"P10909\",\"1129\":\"P11021\",\"1130\":\"P11047\",\"1131\":\"P11117\",\"1132\":\"P11142\",\"1133\":\"P11166\",\"1134\":\"P11169;Q8TDB8-4;Q8TDB8-2;Q8TDB8;Q8TDB8-5\",\"1135\":\"P11171\",\"1136\":\"P11172\",\"1137\":\"P11177\",\"1138\":\"P11182\",\"1139\":\"P11216\",\"1140\":\"P11233\",\"1141\":\"P11234\",\"1142\":\"P11274\",\"1143\":\"P11277\",\"1144\":\"P11279\",\"1145\":\"P11310\",\"1146\":\"P11387\",\"1147\":\"P11388\",\"1148\":\"P11413\",\"1149\":\"P11441\",\"1150\":\"P11473\",\"1151\":\"P11474\",\"1152\":\"P11498\",\"1153\":\"P11532\",\"1154\":\"P11532-5\",\"1155\":\"P11586\",\"1156\":\"P11717\",\"1157\":\"P11766\",\"1158\":\"P11802\",\"1159\":\"P11908\",\"1160\":\"P11940;P11940-2;Q9H361\",\"1161\":\"P12004\",\"1162\":\"P12074\",\"1163\":\"P12081\",\"1164\":\"P12235\",\"1165\":\"P12236\",\"1166\":\"P12268\",\"1167\":\"P12270\",\"1168\":\"P12277\",\"1169\":\"P12429\",\"1170\":\"P12532\",\"1171\":\"P12694\",\"1172\":\"P12814\",\"1173\":\"P12931\",\"1174\":\"P12955\",\"1175\":\"P12956\",\"1176\":\"P13010\",\"1177\":\"P13051\",\"1178\":\"P13056\",\"1179\":\"P13073\",\"1180\":\"P13196\",\"1181\":\"P13284\",\"1182\":\"P13473\",\"1183\":\"P13489\",\"1184\":\"P13497\",\"1185\":\"P13498\",\"1186\":\"P13631\",\"1187\":\"P13639\",\"1188\":\"P13667\",\"1189\":\"P13674-2\",\"1190\":\"P13693\",\"1191\":\"P13726\",\"1192\":\"P13747\",\"1193\":\"P13797\",\"1194\":\"P13798\",\"1195\":\"P13804\",\"1196\":\"P13807\",\"1197\":\"P13861\",\"1198\":\"P13929\",\"1199\":\"P13984\",\"1200\":\"P13987\",\"1201\":\"P13995\",\"1202\":\"P14174\",\"1203\":\"P14209\",\"1204\":\"P14314\",\"1205\":\"P14316\",\"1206\":\"P14324\",\"1207\":\"P14373\",\"1208\":\"P14384\",\"1209\":\"P14406\",\"1210\":\"P14550\",\"1211\":\"P14618\",\"1212\":\"P14621\",\"1213\":\"P14625\",\"1214\":\"P14635\",\"1215\":\"P14649\",\"1216\":\"P14678-2;P63162;P14678;P63162-2;P14678-3\",\"1217\":\"P14735\",\"1218\":\"P14854\",\"1219\":\"P14859\",\"1220\":\"P14866\",\"1221\":\"P14868\",\"1222\":\"P14923\",\"1223\":\"P14927\",\"1224\":\"P15121\",\"1225\":\"P15151\",\"1226\":\"P15170\",\"1227\":\"P15260\",\"1228\":\"P15289\",\"1229\":\"P15291\",\"1230\":\"P15311\",\"1231\":\"P15328\",\"1232\":\"P15336\",\"1233\":\"P15374\",\"1234\":\"P15408\",\"1235\":\"P15509\",\"1236\":\"P15529\",\"1237\":\"P15529-7\",\"1238\":\"P15531\",\"1239\":\"P15559\",\"1240\":\"P15586\",\"1241\":\"P15822\",\"1242\":\"P15848\",\"1243\":\"P15880\",\"1244\":\"P15923-2\",\"1245\":\"P15924\",\"1246\":\"P15927\",\"1247\":\"P15954\",\"1248\":\"P16035\",\"1249\":\"P16066\",\"1250\":\"P16070\",\"1251\":\"P16083\",\"1252\":\"P16104\",\"1253\":\"P16152\",\"1254\":\"P16219\",\"1255\":\"P16220\",\"1256\":\"P16260\",\"1257\":\"P16278\",\"1258\":\"P16333\",\"1259\":\"P16383\",\"1260\":\"P16401\",\"1261\":\"P16403;P16402\",\"1262\":\"P16435\",\"1263\":\"P16591\",\"1264\":\"P16615\",\"1265\":\"P16930\",\"1266\":\"P16949\",\"1267\":\"P16989\",\"1268\":\"P16989-2\",\"1269\":\"P17010-2;P17010;P17010-3;P08048-2;P08048-3;P08048\",\"1270\":\"P17020\",\"1271\":\"P17028\",\"1272\":\"P17029\",\"1273\":\"P17050\",\"1274\":\"P17066;P48741\",\"1275\":\"P17096\",\"1276\":\"P17096-2\",\"1277\":\"P17152\",\"1278\":\"P17174\",\"1279\":\"P17252\",\"1280\":\"P17275\",\"1281\":\"P17301\",\"1282\":\"P17342\",\"1283\":\"P17405\",\"1284\":\"P17480-2\",\"1285\":\"P17535\",\"1286\":\"P17544\",\"1287\":\"P17568\",\"1288\":\"P17612\",\"1289\":\"P17655\",\"1290\":\"P17676\",\"1291\":\"P17706\",\"1292\":\"P17707\",\"1293\":\"P17812\",\"1294\":\"P17813\",\"1295\":\"P17844\",\"1296\":\"P17858\",\"1297\":\"P17900\",\"1298\":\"P17931\",\"1299\":\"P17980\",\"1300\":\"P17987\",\"1301\":\"P18031\",\"1302\":\"P18074\",\"1303\":\"P18077\",\"1304\":\"P18084\",\"1305\":\"P18085\",\"1306\":\"P18124\",\"1307\":\"P18206\",\"1308\":\"P18433\",\"1309\":\"P18583\",\"1310\":\"P18615\",\"1311\":\"P18621\",\"1312\":\"P18669\",\"1313\":\"P18754\",\"1314\":\"P18827\",\"1315\":\"P18850\",\"1316\":\"P18858\",\"1317\":\"P18859\",\"1318\":\"P18887\",\"1319\":\"P19021\",\"1320\":\"P19174\",\"1321\":\"P19256\",\"1322\":\"P19338\",\"1323\":\"P19367\",\"1324\":\"P19387\",\"1325\":\"P19388\",\"1326\":\"P19404\",\"1327\":\"P19438\",\"1328\":\"P19440\",\"1329\":\"P19447\",\"1330\":\"P19525\",\"1331\":\"P19623\",\"1332\":\"P19634\",\"1333\":\"P19784\",\"1334\":\"P19793\",\"1335\":\"P19838\",\"1336\":\"P19971\",\"1337\":\"P20020\",\"1338\":\"P20042\",\"1339\":\"P20073\",\"1340\":\"P20248\",\"1341\":\"P20290\",\"1342\":\"P20336\",\"1343\":\"P20338\",\"1344\":\"P20339\",\"1345\":\"P20340\",\"1346\":\"P20585\",\"1347\":\"P20618\",\"1348\":\"P20645\",\"1349\":\"P20674\",\"1350\":\"P20700\",\"1351\":\"P20810\",\"1352\":\"P20827\",\"1353\":\"P20839\",\"1354\":\"P20851\",\"1355\":\"P20908\",\"1356\":\"P20933\",\"1357\":\"P20936\",\"1358\":\"P20962\",\"1359\":\"P21127;P21127-2;P21127-3;P21127-8;P21127-9;Q9UQ88;Q9UQ88-2;Q9UQ88-3;Q9UQ88-4;P21127-6;P21127-10;P21127-5;P21127-4;P21127-12;Q9UQ88-10;Q9UQ88-5;Q9UQ88-9\",\"1360\":\"P21266\",\"1361\":\"P21281\",\"1362\":\"P21283\",\"1363\":\"P21291\",\"1364\":\"P21333\",\"1365\":\"P21359\",\"1366\":\"P21399\",\"1367\":\"P21583\",\"1368\":\"P21589\",\"1369\":\"P21675-2\",\"1370\":\"P21796\",\"1371\":\"P21912\",\"1372\":\"P21926\",\"1373\":\"P21953\",\"1374\":\"P21964\",\"1375\":\"P22033\",\"1376\":\"P22059\",\"1377\":\"P22061\",\"1378\":\"P22087\",\"1379\":\"P22102\",\"1380\":\"P22234\",\"1381\":\"P22307\",\"1382\":\"P22314\",\"1383\":\"P22392-2;P22392;O60361\",\"1384\":\"P22415\",\"1385\":\"P22570\",\"1386\":\"P22607\",\"1387\":\"P22626\",\"1388\":\"P22670\",\"1389\":\"P22681\",\"1390\":\"P22694\",\"1391\":\"P22695\",\"1392\":\"P22830\",\"1393\":\"P23142-4\",\"1394\":\"P23193\",\"1395\":\"P23219\",\"1396\":\"P23229\",\"1397\":\"P23246\",\"1398\":\"P23258;Q9NRH3\",\"1399\":\"P23284\",\"1400\":\"P23368\",\"1401\":\"P23381\",\"1402\":\"P23396\",\"1403\":\"P23434\",\"1404\":\"P23458\",\"1405\":\"P23497\",\"1406\":\"P23511\",\"1407\":\"P23526\",\"1408\":\"P23528\",\"1409\":\"P23588\",\"1410\":\"P23610\",\"1411\":\"P23634\",\"1412\":\"P23743\",\"1413\":\"P23769\",\"1414\":\"P23786\",\"1415\":\"P23919\",\"1416\":\"P23921\",\"1417\":\"P24390\",\"1418\":\"P24468\",\"1419\":\"P24534\",\"1420\":\"P24539\",\"1421\":\"P24666\",\"1422\":\"P24752\",\"1423\":\"P24863\",\"1424\":\"P24928\",\"1425\":\"P24941\",\"1426\":\"P25054\",\"1427\":\"P25098\",\"1428\":\"P25205\",\"1429\":\"P25325\",\"1430\":\"P25391\",\"1431\":\"P25398\",\"1432\":\"P25440\",\"1433\":\"P25445\",\"1434\":\"P25490\",\"1435\":\"P25685\",\"1436\":\"P25705\",\"1437\":\"P25786\",\"1438\":\"P25787\",\"1439\":\"P25788\",\"1440\":\"P25789\",\"1441\":\"P25815\",\"1442\":\"P26006\",\"1443\":\"P26038\",\"1444\":\"P26045\",\"1445\":\"P26196\",\"1446\":\"P26358\",\"1447\":\"P26368\",\"1448\":\"P26373\",\"1449\":\"P26374\",\"1450\":\"P26440\",\"1451\":\"P26447\",\"1452\":\"P26572\",\"1453\":\"P26583\",\"1454\":\"P26599\",\"1455\":\"P26639\",\"1456\":\"P26640\",\"1457\":\"P26641\",\"1458\":\"P26885\",\"1459\":\"P27105\",\"1460\":\"P27144\",\"1461\":\"P27348\",\"1462\":\"P27361\",\"1463\":\"P27448\",\"1464\":\"P27449\",\"1465\":\"P27540\",\"1466\":\"P27635\",\"1467\":\"P27694\",\"1468\":\"P27695\",\"1469\":\"P27701\",\"1470\":\"P27707\",\"1471\":\"P27708\",\"1472\":\"P27797\",\"1473\":\"P27816\",\"1474\":\"P27816-4\",\"1475\":\"P27824\",\"1476\":\"P28065\",\"1477\":\"P28066\",\"1478\":\"P28070\",\"1479\":\"P28072\",\"1480\":\"P28074\",\"1481\":\"P28288\",\"1482\":\"P28289\",\"1483\":\"P28290\",\"1484\":\"P28300\",\"1485\":\"P28328\",\"1486\":\"P28331\",\"1487\":\"P28340\",\"1488\":\"P28347\",\"1489\":\"P28370\",\"1490\":\"P28482\",\"1491\":\"P28702\",\"1492\":\"P28715\",\"1493\":\"P28799\",\"1494\":\"P28838\",\"1495\":\"P29083\",\"1496\":\"P29084\",\"1497\":\"P29144\",\"1498\":\"P29218\",\"1499\":\"P29317\",\"1500\":\"P29350\",\"1501\":\"P29353\",\"1502\":\"P29372\",\"1503\":\"P29373\",\"1504\":\"P29374\",\"1505\":\"P29375\",\"1506\":\"P29401\",\"1507\":\"P29558\",\"1508\":\"P29590\",\"1509\":\"P29597\",\"1510\":\"P29692\",\"1511\":\"P29692-2\",\"1512\":\"P29692-3\",\"1513\":\"P29966\",\"1514\":\"P29992\",\"1515\":\"P30038\",\"1516\":\"P30040\",\"1517\":\"P30041\",\"1518\":\"P30043\",\"1519\":\"P30044\",\"1520\":\"P30046;P30046-2;A6NHG4\",\"1521\":\"P30047\",\"1522\":\"P30048\",\"1523\":\"P30049\",\"1524\":\"P30050\",\"1525\":\"P30084\",\"1526\":\"P30085\",\"1527\":\"P30086\",\"1528\":\"P30101\",\"1529\":\"P30153\",\"1530\":\"P30154\",\"1531\":\"P30260\",\"1532\":\"P30281\",\"1533\":\"P30291\",\"1534\":\"P30405\",\"1535\":\"P30408\",\"1536\":\"P30414\",\"1537\":\"P30419\",\"1538\":\"P30464;P30484;P18465;P30481;P30488;P30487;P30485\",\"1539\":\"P30508;P30510;Q29960-2;Q29960;Q07000;P30504;P30505;Q9TNN7;P30501;Q95604\",\"1540\":\"P30519\",\"1541\":\"P30520\",\"1542\":\"P30530\",\"1543\":\"P30533\",\"1544\":\"P30536\",\"1545\":\"P30566\",\"1546\":\"P30622\",\"1547\":\"P30626\",\"1548\":\"P30711\",\"1549\":\"P30740\",\"1550\":\"P30825\",\"1551\":\"P30837\",\"1552\":\"P30876\",\"1553\":\"P31040\",\"1554\":\"P31150\",\"1555\":\"P31153\",\"1556\":\"P31276\",\"1557\":\"P31321\",\"1558\":\"P31327\",\"1559\":\"P31350\",\"1560\":\"P31431\",\"1561\":\"P31483\",\"1562\":\"P31641\",\"1563\":\"P31689\",\"1564\":\"P31749\",\"1565\":\"P31930\",\"1566\":\"P31937\",\"1567\":\"P31939\",\"1568\":\"P31942\",\"1569\":\"P31943\",\"1570\":\"P31946\",\"1571\":\"P31947\",\"1572\":\"P31948\",\"1573\":\"P31949\",\"1574\":\"P32004\",\"1575\":\"P32119\",\"1576\":\"P32121\",\"1577\":\"P32189-1;P32189-4;P32189-2;P32189;Q14409\",\"1578\":\"P32320\",\"1579\":\"P32321\",\"1580\":\"P32322\",\"1581\":\"P32519\",\"1582\":\"P32754\",\"1583\":\"P32780\",\"1584\":\"P32856\",\"1585\":\"P32929\",\"1586\":\"P32969\",\"1587\":\"P32970\",\"1588\":\"P33176\",\"1589\":\"P33240\",\"1590\":\"P33316\",\"1591\":\"P33527\",\"1592\":\"P33552\",\"1593\":\"P33897\",\"1594\":\"P33908\",\"1595\":\"P33981\",\"1596\":\"P33991\",\"1597\":\"P33992\",\"1598\":\"P33993\",\"1599\":\"P34059\",\"1600\":\"P34741\",\"1601\":\"P34896\",\"1602\":\"P34897\",\"1603\":\"P34932\",\"1604\":\"P34947\",\"1605\":\"P35052\",\"1606\":\"P35221\",\"1607\":\"P35222\",\"1608\":\"P35226\",\"1609\":\"P35232\",\"1610\":\"P35237\",\"1611\":\"P35240\",\"1612\":\"P35241\",\"1613\":\"P35244\",\"1614\":\"P35249\",\"1615\":\"P35250\",\"1616\":\"P35251\",\"1617\":\"P35268\",\"1618\":\"P35269\",\"1619\":\"P35270\",\"1620\":\"P35555\",\"1621\":\"P35573\",\"1622\":\"P35579\",\"1623\":\"P35580\",\"1624\":\"P35606\",\"1625\":\"P35610\",\"1626\":\"P35611\",\"1627\":\"P35613\",\"1628\":\"P35625\",\"1629\":\"P35637\",\"1630\":\"P35658-4\",\"1631\":\"P35659\",\"1632\":\"P35670\",\"1633\":\"P35754\",\"1634\":\"P35790\",\"1635\":\"P35813\",\"1636\":\"P35869\",\"1637\":\"P35914\",\"1638\":\"P35998\",\"1639\":\"P36404\",\"1640\":\"P36405\",\"1641\":\"P36507\",\"1642\":\"P36542\",\"1643\":\"P36543\",\"1644\":\"P36551\",\"1645\":\"P36578\",\"1646\":\"P36639\",\"1647\":\"P36776\",\"1648\":\"P36871\",\"1649\":\"P36873\",\"1650\":\"P36894\",\"1651\":\"P36897\",\"1652\":\"P36915\",\"1653\":\"P36941\",\"1654\":\"P36952\",\"1655\":\"P36954\",\"1656\":\"P36956\",\"1657\":\"P36957\",\"1658\":\"P36969\",\"1659\":\"P37108\",\"1660\":\"P37173\",\"1661\":\"P37198\",\"1662\":\"P37235\",\"1663\":\"P37268\",\"1664\":\"P37275\",\"1665\":\"P37287\",\"1666\":\"P37802\",\"1667\":\"P37837\",\"1668\":\"P37840\",\"1669\":\"P38117\",\"1670\":\"P38159\",\"1671\":\"P38398\",\"1672\":\"P38432\",\"1673\":\"P38435\",\"1674\":\"P38571\",\"1675\":\"P38606\",\"1676\":\"P38646\",\"1677\":\"P38919\",\"1678\":\"P38935\",\"1679\":\"P39019\",\"1680\":\"P39023\",\"1681\":\"P39656\",\"1682\":\"P39687\",\"1683\":\"P39748\",\"1684\":\"P39880\",\"1685\":\"P39900\",\"1686\":\"P40121\",\"1687\":\"P40123\",\"1688\":\"P40189\",\"1689\":\"P40222\",\"1690\":\"P40227\",\"1691\":\"P40261\",\"1692\":\"P40424\",\"1693\":\"P40425\",\"1694\":\"P40429\",\"1695\":\"P40616\",\"1696\":\"P40692\",\"1697\":\"P40763\",\"1698\":\"P40818\",\"1699\":\"P40855\",\"1700\":\"P40925\",\"1701\":\"P40926\",\"1702\":\"P40937\",\"1703\":\"P40938\",\"1704\":\"P40939\",\"1705\":\"P41091;Q2VIR3;Q2VIR3-2\",\"1706\":\"P41134\",\"1707\":\"P41208;Q12798\",\"1708\":\"P41212\",\"1709\":\"P41214\",\"1710\":\"P41221\",\"1711\":\"P41223\",\"1712\":\"P41227\",\"1713\":\"P41229\",\"1714\":\"P41236;Q6NXS1\",\"1715\":\"P41240\",\"1716\":\"P41247\",\"1717\":\"P41250\",\"1718\":\"P41252\",\"1719\":\"P41273\",\"1720\":\"P41440\",\"1721\":\"P41567\",\"1722\":\"P41743\",\"1723\":\"P42025\",\"1724\":\"P42126\",\"1725\":\"P42166\",\"1726\":\"P42167\",\"1727\":\"P42224\",\"1728\":\"P42226\",\"1729\":\"P42285\",\"1730\":\"P42336\",\"1731\":\"P42338\",\"1732\":\"P42345\",\"1733\":\"P42356\",\"1734\":\"P42566\",\"1735\":\"P42568\",\"1736\":\"P42574\",\"1737\":\"P42575\",\"1738\":\"P42677\",\"1739\":\"P42679\",\"1740\":\"P42680\",\"1741\":\"P42684\",\"1742\":\"P42694\",\"1743\":\"P42695\",\"1744\":\"P42696\",\"1745\":\"P42702\",\"1746\":\"P42704\",\"1747\":\"P42765\",\"1748\":\"P42766\",\"1749\":\"P42771\",\"1750\":\"P42785\",\"1751\":\"P42858\",\"1752\":\"P42892\",\"1753\":\"P43003\",\"1754\":\"P43007\",\"1755\":\"P43034\",\"1756\":\"P43121\",\"1757\":\"P43155\",\"1758\":\"P43243\",\"1759\":\"P43246\",\"1760\":\"P43250\",\"1761\":\"P43251\",\"1762\":\"P43304\",\"1763\":\"P43307\",\"1764\":\"P43353\",\"1765\":\"P43360;P43356\",\"1766\":\"P43378\",\"1767\":\"P43487\",\"1768\":\"P43490\",\"1769\":\"P43686\",\"1770\":\"P43897\",\"1771\":\"P45877\",\"1772\":\"P45880\",\"1773\":\"P45954\",\"1774\":\"P45973\",\"1775\":\"P45974\",\"1776\":\"P45985\",\"1777\":\"P46013\",\"1778\":\"P46060\",\"1779\":\"P46063\",\"1780\":\"P46087-2\",\"1781\":\"P46100\",\"1782\":\"P46108\",\"1783\":\"P46109\",\"1784\":\"P46199\",\"1785\":\"P46379\",\"1786\":\"P46459\",\"1787\":\"P46531\",\"1788\":\"P46734\",\"1789\":\"P46736\",\"1790\":\"P46776\",\"1791\":\"P46777\",\"1792\":\"P46778\",\"1793\":\"P46779\",\"1794\":\"P46781\",\"1795\":\"P46782\",\"1796\":\"P46783\",\"1797\":\"P46926\",\"1798\":\"P46934\",\"1799\":\"P46937\",\"1800\":\"P46939\",\"1801\":\"P46940\",\"1802\":\"P46976\",\"1803\":\"P46977\",\"1804\":\"P47224\",\"1805\":\"P47712\",\"1806\":\"P47736\",\"1807\":\"P47755\",\"1808\":\"P47756\",\"1809\":\"P47813;O14602\",\"1810\":\"P47895\",\"1811\":\"P47897\",\"1812\":\"P47914\",\"1813\":\"P47974\",\"1814\":\"P47985;P0C7P4\",\"1815\":\"P48047\",\"1816\":\"P48059\",\"1817\":\"P48067\",\"1818\":\"P48147\",\"1819\":\"P48163\",\"1820\":\"P48200\",\"1821\":\"P48382\",\"1822\":\"P48426\",\"1823\":\"P48444\",\"1824\":\"P48449\",\"1825\":\"P48506\",\"1826\":\"P48507\",\"1827\":\"P48509\",\"1828\":\"P48553\",\"1829\":\"P48556\",\"1830\":\"P48634\",\"1831\":\"P48637\",\"1832\":\"P48643\",\"1833\":\"P48651\",\"1834\":\"P48681\",\"1835\":\"P48723\",\"1836\":\"P48729\",\"1837\":\"P48729-3\",\"1838\":\"P48730\",\"1839\":\"P48735\",\"1840\":\"P48739\",\"1841\":\"P48960\",\"1842\":\"P49005\",\"1843\":\"P49006\",\"1844\":\"P49023\",\"1845\":\"P49069\",\"1846\":\"P49116\",\"1847\":\"P49137\",\"1848\":\"P49189\",\"1849\":\"P49207\",\"1850\":\"P49247\",\"1851\":\"P49257\",\"1852\":\"P49281\",\"1853\":\"P49321\",\"1854\":\"P49327\",\"1855\":\"P49336\",\"1856\":\"P49354\",\"1857\":\"P49366\",\"1858\":\"P49368\",\"1859\":\"P49406\",\"1860\":\"P49407\",\"1861\":\"P49411\",\"1862\":\"P49419\",\"1863\":\"P49427\",\"1864\":\"P49447\",\"1865\":\"P49454\",\"1866\":\"P49458\",\"1867\":\"P49585\",\"1868\":\"P49588\",\"1869\":\"P49589\",\"1870\":\"P49590\",\"1871\":\"P49591\",\"1872\":\"P49593\",\"1873\":\"P49641\",\"1874\":\"P49642\",\"1875\":\"P49643\",\"1876\":\"P49674\",\"1877\":\"P49711\",\"1878\":\"P49720\",\"1879\":\"P49721\",\"1880\":\"P49736\",\"1881\":\"P49748\",\"1882\":\"P49750\",\"1883\":\"P49753\",\"1884\":\"P49754\",\"1885\":\"P49755\",\"1886\":\"P49756\",\"1887\":\"P49757\",\"1888\":\"P49759\",\"1889\":\"P49760\",\"1890\":\"P49761\",\"1891\":\"P49768\",\"1892\":\"P49770\",\"1893\":\"P49773\",\"1894\":\"P49790\",\"1895\":\"P49792\",\"1896\":\"P49810\",\"1897\":\"P49815\",\"1898\":\"P49821\",\"1899\":\"P49840\",\"1900\":\"P49841\",\"1901\":\"P49848\",\"1902\":\"P49902\",\"1903\":\"P49903\",\"1904\":\"P49914\",\"1905\":\"P49915\",\"1906\":\"P49916\",\"1907\":\"P49917\",\"1908\":\"P49959\",\"1909\":\"P50148\",\"1910\":\"P50213\",\"1911\":\"P50221\",\"1912\":\"P50238\",\"1913\":\"P50336\",\"1914\":\"P50395\",\"1915\":\"P50402\",\"1916\":\"P50416\",\"1917\":\"P50443\",\"1918\":\"P50454\",\"1919\":\"P50502;Q8IZP2\",\"1920\":\"P50542\",\"1921\":\"P50548\",\"1922\":\"P50552\",\"1923\":\"P50570\",\"1924\":\"P50579\",\"1925\":\"P50583\",\"1926\":\"P50613\",\"1927\":\"P50616\",\"1928\":\"P50748\",\"1929\":\"P50750\",\"1930\":\"P50851\",\"1931\":\"P50895\",\"1932\":\"P50897\",\"1933\":\"P50914\",\"1934\":\"P50990\",\"1935\":\"P50991\",\"1936\":\"P50995\",\"1937\":\"P51003\",\"1938\":\"P51114\",\"1939\":\"P51114-2\",\"1940\":\"P51116\",\"1941\":\"P51148\",\"1942\":\"P51149\",\"1943\":\"P51151\",\"1944\":\"P51153\",\"1945\":\"P51159\",\"1946\":\"P51397\",\"1947\":\"P51398\",\"1948\":\"P51452\",\"1949\":\"P51511\",\"1950\":\"P51531\",\"1951\":\"P51532\",\"1952\":\"P51553\",\"1953\":\"P51570\",\"1954\":\"P51571\",\"1955\":\"P51572\",\"1956\":\"P51580\",\"1957\":\"P51608\",\"1958\":\"P51610-4\",\"1959\":\"P51617\",\"1960\":\"P51636\",\"1961\":\"P51648\",\"1962\":\"P51649\",\"1963\":\"P51659\",\"1964\":\"P51665\",\"1965\":\"P51668;Q9Y2X8\",\"1966\":\"P51688\",\"1967\":\"P51692;P42229;P42229-2\",\"1968\":\"P51784\",\"1969\":\"P51790\",\"1970\":\"P51798\",\"1971\":\"P51808\",\"1972\":\"P51809\",\"1973\":\"P51812\",\"1974\":\"P51825\",\"1975\":\"P51858\",\"1976\":\"P51946\",\"1977\":\"P51948\",\"1978\":\"P51955\",\"1979\":\"P51965\",\"1980\":\"P51970\",\"1981\":\"P51991-2\",\"1982\":\"P52209\",\"1983\":\"P52272\",\"1984\":\"P52292\",\"1985\":\"P52294\",\"1986\":\"P52298\",\"1987\":\"P52306\",\"1988\":\"P52429\",\"1989\":\"P52434\",\"1990\":\"P52435;Q9H1A7;Q9GZM3\",\"1991\":\"P52564\",\"1992\":\"P52565\",\"1993\":\"P52569\",\"1994\":\"P52594\",\"1995\":\"P52597\",\"1996\":\"P52630\",\"1997\":\"P52701\",\"1998\":\"P52732\",\"1999\":\"P52735\",\"2000\":\"P52739\",\"2001\":\"P52746\",\"2002\":\"P52747\",\"2003\":\"P52756\",\"2004\":\"P52758\",\"2005\":\"P52788\",\"2006\":\"P52789\",\"2007\":\"P52815\",\"2008\":\"P52848\",\"2009\":\"P52888\",\"2010\":\"P52907\",\"2011\":\"P52943\",\"2012\":\"P52948\",\"2013\":\"P53004\",\"2014\":\"P53007\",\"2015\":\"P53041\",\"2016\":\"P53350\",\"2017\":\"P53365\",\"2018\":\"P53367\",\"2019\":\"P53384\",\"2020\":\"P53396\",\"2021\":\"P53582\",\"2022\":\"P53597\",\"2023\":\"P53602\",\"2024\":\"P53609\",\"2025\":\"P53611\",\"2026\":\"P53618\",\"2027\":\"P53621\",\"2028\":\"P53634\",\"2029\":\"P53675\",\"2030\":\"P53677\",\"2031\":\"P53680\",\"2032\":\"P53701\",\"2033\":\"P53794\",\"2034\":\"P53801\",\"2035\":\"P53804\",\"2036\":\"P53814\",\"2037\":\"P53816\",\"2038\":\"P53985\",\"2039\":\"P53990\",\"2040\":\"P53992\",\"2041\":\"P53999\",\"2042\":\"P54098\",\"2043\":\"P54105\",\"2044\":\"P54132\",\"2045\":\"P54136\",\"2046\":\"P54198\",\"2047\":\"P54259\",\"2048\":\"P54274\",\"2049\":\"P54277\",\"2050\":\"P54278\",\"2051\":\"P54577\",\"2052\":\"P54578\",\"2053\":\"P54619\",\"2054\":\"P54652\",\"2055\":\"P54709\",\"2056\":\"P54725\",\"2057\":\"P54727\",\"2058\":\"P54750\",\"2059\":\"P54756\",\"2060\":\"P54760\",\"2061\":\"P54802\",\"2062\":\"P54819\",\"2063\":\"P54826\",\"2064\":\"P54852\",\"2065\":\"P54886\",\"2066\":\"P54920\",\"2067\":\"P55010\",\"2068\":\"P55011\",\"2069\":\"P55017\",\"2070\":\"P55036\",\"2071\":\"P55039\",\"2072\":\"P55055;P55055-2;Q13133-3;Q13133\",\"2073\":\"P55060\",\"2074\":\"P55061\",\"2075\":\"P55072\",\"2076\":\"P55081\",\"2077\":\"P55084\",\"2078\":\"P55145\",\"2079\":\"P55197\",\"2080\":\"P55198\",\"2081\":\"P55199\",\"2082\":\"P55201\",\"2083\":\"P55209\",\"2084\":\"P55210\",\"2085\":\"P55263\",\"2086\":\"P55265\",\"2087\":\"P55268\",\"2088\":\"P55317\",\"2089\":\"P55327\",\"2090\":\"P55735\",\"2091\":\"P55769\",\"2092\":\"P55786\",\"2093\":\"P55789\",\"2094\":\"P55795\",\"2095\":\"P55809\",\"2096\":\"P55884\",\"2097\":\"P55957\",\"2098\":\"P56134\",\"2099\":\"P56181\",\"2100\":\"P56181-2\",\"2101\":\"P56182\",\"2102\":\"P56192\",\"2103\":\"P56199\",\"2104\":\"P56211\",\"2105\":\"P56270\",\"2106\":\"P56277\",\"2107\":\"P56282\",\"2108\":\"P56377\",\"2109\":\"P56385\",\"2110\":\"P56524\",\"2111\":\"P56537\",\"2112\":\"P56545\",\"2113\":\"P56556\",\"2114\":\"P56589\",\"2115\":\"P56937\",\"2116\":\"P56945\",\"2117\":\"P56962\",\"2118\":\"P57057\",\"2119\":\"P57060\",\"2120\":\"P57076\",\"2121\":\"P57081\",\"2122\":\"P57088\",\"2123\":\"P57105\",\"2124\":\"P57678\",\"2125\":\"P57737-3\",\"2126\":\"P57740\",\"2127\":\"P57772\",\"2128\":\"P57775\",\"2129\":\"P58107\",\"2130\":\"P58317\",\"2131\":\"P58511\",\"2132\":\"P58546\",\"2133\":\"P58557\",\"2134\":\"P59998\",\"2135\":\"P60033\",\"2136\":\"P60059\",\"2137\":\"P60174\",\"2138\":\"P60228\",\"2139\":\"P60468\",\"2140\":\"P60484\",\"2141\":\"P60510\",\"2142\":\"P60520\",\"2143\":\"P60602\",\"2144\":\"P60604\",\"2145\":\"P60660-2\",\"2146\":\"P60709\",\"2147\":\"P60842\",\"2148\":\"P60866\",\"2149\":\"P60880\",\"2150\":\"P60891\",\"2151\":\"P60900\",\"2152\":\"P60903\",\"2153\":\"P60953\",\"2154\":\"P60981\",\"2155\":\"P60983\",\"2156\":\"P61006\",\"2157\":\"P61009\",\"2158\":\"P61011\",\"2159\":\"P61019\",\"2160\":\"P61020\",\"2161\":\"P61024\",\"2162\":\"P61026\",\"2163\":\"P61073\",\"2164\":\"P62837-2;P61077;P61077-2;P61077-3\",\"2165\":\"P61081\",\"2166\":\"P61086\",\"2167\":\"P61088;Q5JXB2\",\"2168\":\"P61106\",\"2169\":\"P61158\",\"2170\":\"P61160\",\"2171\":\"P61163\",\"2172\":\"P61165\",\"2173\":\"P61201\",\"2174\":\"P61221\",\"2175\":\"P61224;P61224-3;P61224-2;A6NIZ1;P61224-4\",\"2176\":\"P61225\",\"2177\":\"P61244\",\"2178\":\"P61247\",\"2179\":\"P61254\",\"2180\":\"P61289\",\"2181\":\"P61313\",\"2182\":\"P61326\",\"2183\":\"P61353\",\"2184\":\"P61421\",\"2185\":\"P61457\",\"2186\":\"P61513\",\"2187\":\"P61586\",\"2188\":\"P61587\",\"2189\":\"P61599\",\"2190\":\"P61604\",\"2191\":\"P61619\",\"2192\":\"P61758\",\"2193\":\"P61764\",\"2194\":\"P61769\",\"2195\":\"P61803\",\"2196\":\"P61916\",\"2197\":\"P61923\",\"2198\":\"P61956-2;P61956;Q6EEV6\",\"2199\":\"P61960\",\"2200\":\"P61962\",\"2201\":\"P61964\",\"2202\":\"P61966\",\"2203\":\"P61968\",\"2204\":\"P61970\",\"2205\":\"P61978-3\",\"2206\":\"P61981\",\"2207\":\"P62068-2;P62068-4;P62068-3;P62068;O75317\",\"2208\":\"P62070\",\"2209\":\"P62072\",\"2210\":\"P62081\",\"2211\":\"P62136\",\"2212\":\"P62140\",\"2213\":\"P62166\",\"2214\":\"P62191\",\"2215\":\"P62195\",\"2216\":\"P62241\",\"2217\":\"P62244\",\"2218\":\"P62249\",\"2219\":\"P62256\",\"2220\":\"P62258\",\"2221\":\"P62263\",\"2222\":\"P62266\",\"2223\":\"P62269\",\"2224\":\"P62273\",\"2225\":\"P62277\",\"2226\":\"P62280\",\"2227\":\"P62304\",\"2228\":\"P62306\",\"2229\":\"P62310\",\"2230\":\"P62312\",\"2231\":\"P62314\",\"2232\":\"P62316\",\"2233\":\"P62318\",\"2234\":\"P62330\",\"2235\":\"P62333\",\"2236\":\"P62341\",\"2237\":\"P62424\",\"2238\":\"P62487\",\"2239\":\"P62495\",\"2240\":\"P62633\",\"2241\":\"P62633-8\",\"2242\":\"P62701\",\"2243\":\"P62714\",\"2244\":\"P62745\",\"2245\":\"P62750\",\"2246\":\"P62753\",\"2247\":\"P62805\",\"2248\":\"P62807;P57053;O60814\",\"2249\":\"P62820\",\"2250\":\"P62826\",\"2251\":\"P62829\",\"2252\":\"P62834\",\"2253\":\"P62841\",\"2254\":\"P62847\",\"2255\":\"P62851\",\"2256\":\"P62854;Q5JNZ5\",\"2257\":\"P62857\",\"2258\":\"P62861\",\"2259\":\"P62873\",\"2260\":\"P62875\",\"2261\":\"P62877\",\"2262\":\"P62879\",\"2263\":\"P62888\",\"2264\":\"P62899\",\"2265\":\"P62906\",\"2266\":\"P62910\",\"2267\":\"P62913\",\"2268\":\"P62917\",\"2269\":\"P62937\",\"2270\":\"P62942\",\"2271\":\"P62979\",\"2272\":\"P62993\",\"2273\":\"P62995\",\"2274\":\"P63000\",\"2275\":\"P63010\",\"2276\":\"P63027\",\"2277\":\"P63092;P63092-4;Q5JWF2\",\"2278\":\"P63092-2;Q5JWF2-2\",\"2279\":\"P63092-3\",\"2280\":\"P63096\",\"2281\":\"P63098\",\"2282\":\"P63104\",\"2283\":\"P63146\",\"2284\":\"P63151\",\"2285\":\"P63165\",\"2286\":\"P63167\",\"2287\":\"P63172\",\"2288\":\"P63173\",\"2289\":\"P63208\",\"2290\":\"P63218\",\"2291\":\"P63220\",\"2292\":\"P63241;P63241-2;Q6IS14\",\"2293\":\"P63244\",\"2294\":\"P63261\",\"2295\":\"P63272\",\"2296\":\"P63279\",\"2297\":\"P63313\",\"2298\":\"P67809\",\"2299\":\"P67812\",\"2300\":\"P67870\",\"2301\":\"P67936\",\"2302\":\"P68036;P68036-3;P68036-2;A0A1B0GUS4\",\"2303\":\"P68104;Q5VTE0;P68104-2\",\"2304\":\"P68363\",\"2305\":\"P68366\",\"2306\":\"P68371\",\"2307\":\"P68400;Q8NEV1;P68400-2\",\"2308\":\"P68402\",\"2309\":\"P68431;Q16695\",\"2310\":\"P78310\",\"2311\":\"P78312\",\"2312\":\"P78316\",\"2313\":\"P78318\",\"2314\":\"P78330\",\"2315\":\"P78332\",\"2316\":\"P78333\",\"2317\":\"P78337\",\"2318\":\"P78344\",\"2319\":\"P78345\",\"2320\":\"P78346\",\"2321\":\"P78347\",\"2322\":\"P78356\",\"2323\":\"P78362\",\"2324\":\"P78371\",\"2325\":\"P78380\",\"2326\":\"P78406\",\"2327\":\"P78417\",\"2328\":\"P78504\",\"2329\":\"P78524\",\"2330\":\"P78527\",\"2331\":\"P78536\",\"2332\":\"P78537\",\"2333\":\"P78549\",\"2334\":\"P78552\",\"2335\":\"P78563\",\"2336\":\"P79522\",\"2337\":\"P80217\",\"2338\":\"P80303\",\"2339\":\"P80723\",\"2340\":\"P82094\",\"2341\":\"P82650\",\"2342\":\"P82663\",\"2343\":\"P82664\",\"2344\":\"P82673\",\"2345\":\"P82675\",\"2346\":\"P82909\",\"2347\":\"P82912\",\"2348\":\"P82914\",\"2349\":\"P82921\",\"2350\":\"P82930\",\"2351\":\"P82932\",\"2352\":\"P82933\",\"2353\":\"P82979\",\"2354\":\"P83111\",\"2355\":\"P83369\",\"2356\":\"P83436\",\"2357\":\"P83731\",\"2358\":\"P83876\",\"2359\":\"P83881\",\"2360\":\"P83916\",\"2361\":\"P84022\",\"2362\":\"P84077\",\"2363\":\"P84085\",\"2364\":\"P84090\",\"2365\":\"P84095\",\"2366\":\"P84098\",\"2367\":\"P84101\",\"2368\":\"P84103\",\"2369\":\"P84157\",\"2370\":\"P84243\",\"2371\":\"P85037\",\"2372\":\"P86791;P86790\",\"2373\":\"P98082\",\"2374\":\"P98095\",\"2375\":\"P98155\",\"2376\":\"P98160\",\"2377\":\"P98172\",\"2378\":\"P98173\",\"2379\":\"P98174\",\"2380\":\"P98175\",\"2381\":\"P98179\",\"2382\":\"P98194\",\"2383\":\"P98196\",\"2384\":\"P99999\",\"2385\":\"Q00059\",\"2386\":\"Q00169\",\"2387\":\"Q00325\",\"2388\":\"Q00341\",\"2389\":\"Q00403\",\"2390\":\"Q00534\",\"2391\":\"Q00535\",\"2392\":\"Q00536\",\"2393\":\"Q00537\",\"2394\":\"Q00577\",\"2395\":\"Q00587\",\"2396\":\"Q00610\",\"2397\":\"Q00613\",\"2398\":\"Q00653\",\"2399\":\"Q00688\",\"2400\":\"Q00765\",\"2401\":\"Q00796\",\"2402\":\"Q00839\",\"2403\":\"Q01082\",\"2404\":\"Q01082-3\",\"2405\":\"Q01085\",\"2406\":\"Q01085-2\",\"2407\":\"Q01105-2;Q01105-3;Q01105-4;P0DME0\",\"2408\":\"Q01130\",\"2409\":\"Q01151\",\"2410\":\"Q01167\",\"2411\":\"Q01196\",\"2412\":\"Q01433\",\"2413\":\"Q01459\",\"2414\":\"Q01518\",\"2415\":\"Q01581\",\"2416\":\"Q01628\",\"2417\":\"Q01629\",\"2418\":\"Q01650\",\"2419\":\"Q01658\",\"2420\":\"Q01664\",\"2421\":\"Q01780\",\"2422\":\"Q01804\",\"2423\":\"Q01813\",\"2424\":\"Q01831\",\"2425\":\"Q01844\",\"2426\":\"Q01968\",\"2427\":\"Q01970\",\"2428\":\"Q01973\",\"2429\":\"Q01974\",\"2430\":\"Q02040\",\"2431\":\"Q02086\",\"2432\":\"Q02127\",\"2433\":\"Q02218\",\"2434\":\"Q02224\",\"2435\":\"Q02241\",\"2436\":\"Q02252\",\"2437\":\"Q02447\",\"2438\":\"Q02487\",\"2439\":\"Q02535\",\"2440\":\"Q02543\",\"2441\":\"Q02750\",\"2442\":\"Q02790\",\"2443\":\"Q02809\",\"2444\":\"Q02818\",\"2445\":\"Q02878\",\"2446\":\"Q02880\",\"2447\":\"Q02978\",\"2448\":\"Q03001\",\"2449\":\"Q03001-11\",\"2450\":\"Q03111\",\"2451\":\"Q03113\",\"2452\":\"Q03135\",\"2453\":\"Q03154\",\"2454\":\"Q03164\",\"2455\":\"Q03167\",\"2456\":\"Q03169\",\"2457\":\"Q03188\",\"2458\":\"Q03252\",\"2459\":\"Q03393\",\"2460\":\"Q03405\",\"2461\":\"Q03426\",\"2462\":\"Q03468\",\"2463\":\"Q03518\",\"2464\":\"Q03519\",\"2465\":\"Q03701\",\"2466\":\"Q04206\",\"2467\":\"Q04323\",\"2468\":\"Q04446\",\"2469\":\"Q04637-3\",\"2470\":\"Q04637-8\",\"2471\":\"Q04656\",\"2472\":\"Q04721\",\"2473\":\"Q04726\",\"2474\":\"Q04760\",\"2475\":\"Q04837\",\"2476\":\"Q04864\",\"2477\":\"Q04912\",\"2478\":\"Q04917\",\"2479\":\"Q05048\",\"2480\":\"Q05086\",\"2481\":\"Q05209\",\"2482\":\"Q05397\",\"2483\":\"Q05519\",\"2484\":\"Q05639\",\"2485\":\"Q05655\",\"2486\":\"Q05682-3\",\"2487\":\"Q05932\",\"2488\":\"Q05BQ5\",\"2489\":\"Q05D32\",\"2490\":\"Q06124\",\"2491\":\"Q06136\",\"2492\":\"Q06203\",\"2493\":\"Q06210\",\"2494\":\"Q06265\",\"2495\":\"Q06323\",\"2496\":\"Q06330\",\"2497\":\"Q06418\",\"2498\":\"Q06481\",\"2499\":\"Q06546\",\"2500\":\"Q06547-4\",\"2501\":\"Q06587\",\"2502\":\"Q06609\",\"2503\":\"Q06787-6\",\"2504\":\"Q06787-9\",\"2505\":\"Q06830\",\"2506\":\"Q07020\",\"2507\":\"Q07021\",\"2508\":\"Q07065\",\"2509\":\"Q07157\",\"2510\":\"Q07617\",\"2511\":\"Q07666\",\"2512\":\"Q07812\",\"2513\":\"Q07817\",\"2514\":\"Q07864\",\"2515\":\"Q07866\",\"2516\":\"Q07889\",\"2517\":\"Q07954\",\"2518\":\"Q07955\",\"2519\":\"Q07960\",\"2520\":\"Q08117\",\"2521\":\"Q08170\",\"2522\":\"Q08209\",\"2523\":\"Q08211\",\"2524\":\"Q08257\",\"2525\":\"Q08334\",\"2526\":\"Q08345\",\"2527\":\"Q08357\",\"2528\":\"Q08378\",\"2529\":\"Q08379\",\"2530\":\"Q08380\",\"2531\":\"Q08499\",\"2532\":\"Q08623\",\"2533\":\"Q08722\",\"2534\":\"Q08752\",\"2535\":\"Q08945\",\"2536\":\"Q08AD1\",\"2537\":\"Q08AF3\",\"2538\":\"Q08AG7\",\"2539\":\"Q08AM6\",\"2540\":\"Q08AN1\",\"2541\":\"Q08J23\",\"2542\":\"Q09028\",\"2543\":\"Q09161\",\"2544\":\"Q09328\",\"2545\":\"Q09472\",\"2546\":\"Q09666\",\"2547\":\"Q0JRZ9\",\"2548\":\"Q0P651\",\"2549\":\"Q0P6H9\",\"2550\":\"Q0PNE2\",\"2551\":\"Q0VDF9\",\"2552\":\"Q0VG06\",\"2553\":\"Q0VGL1\",\"2554\":\"Q0ZGT2\",\"2555\":\"Q10469\",\"2556\":\"Q10471\",\"2557\":\"Q10472\",\"2558\":\"Q10567-3\",\"2559\":\"Q10570\",\"2560\":\"Q10589\",\"2561\":\"Q10713\",\"2562\":\"Q11206\",\"2563\":\"Q12756\",\"2564\":\"Q12768\",\"2565\":\"Q12769\",\"2566\":\"Q12770\",\"2567\":\"Q12772\",\"2568\":\"Q12774\",\"2569\":\"Q12788\",\"2570\":\"Q12789\",\"2571\":\"Q12792\",\"2572\":\"Q12797\",\"2573\":\"Q12800\",\"2574\":\"Q12802\",\"2575\":\"Q12805\",\"2576\":\"Q12815\",\"2577\":\"Q12824\",\"2578\":\"Q12830\",\"2579\":\"Q12834\",\"2580\":\"Q12846\",\"2581\":\"Q12849\",\"2582\":\"Q12857\",\"2583\":\"Q12872\",\"2584\":\"Q12873\",\"2585\":\"Q12874\",\"2586\":\"Q12888\",\"2587\":\"Q12893\",\"2588\":\"Q12894\",\"2589\":\"Q12899\",\"2590\":\"Q12904\",\"2591\":\"Q12905\",\"2592\":\"Q12906\",\"2593\":\"Q12906-7\",\"2594\":\"Q12907\",\"2595\":\"Q12913\",\"2596\":\"Q12926-2;Q12926;P26378-4;P26378-2;P26378-5;P26378;P26378-3\",\"2597\":\"Q12929\",\"2598\":\"Q12931\",\"2599\":\"Q12933\",\"2600\":\"Q12947\",\"2601\":\"Q12948\",\"2602\":\"Q12959-4\",\"2603\":\"Q12962\",\"2604\":\"Q12965\",\"2605\":\"Q12968\",\"2606\":\"Q12972\",\"2607\":\"Q12974\",\"2608\":\"Q12979\",\"2609\":\"Q12980\",\"2610\":\"Q12981\",\"2611\":\"Q12982\",\"2612\":\"Q12986\",\"2613\":\"Q12996\",\"2614\":\"Q13011\",\"2615\":\"Q13017\",\"2616\":\"Q13033\",\"2617\":\"Q13042\",\"2618\":\"Q13043\",\"2619\":\"Q13045\",\"2620\":\"Q13045-2\",\"2621\":\"Q13049\",\"2622\":\"Q13057\",\"2623\":\"Q13084\",\"2624\":\"Q13085\",\"2625\":\"Q13098\",\"2626\":\"Q13107\",\"2627\":\"Q13111\",\"2628\":\"Q13112\",\"2629\":\"Q13118\",\"2630\":\"Q13123\",\"2631\":\"Q13126\",\"2632\":\"Q13127\",\"2633\":\"Q13129\",\"2634\":\"Q13131\",\"2635\":\"Q13136\",\"2636\":\"Q13137\",\"2637\":\"Q13144\",\"2638\":\"Q13148\",\"2639\":\"Q13151\",\"2640\":\"Q13155\",\"2641\":\"Q13162\",\"2642\":\"Q13164\",\"2643\":\"Q13177\",\"2644\":\"Q13185\",\"2645\":\"Q13188-2\",\"2646\":\"Q13190\",\"2647\":\"Q13200\",\"2648\":\"Q13206\",\"2649\":\"Q13214\",\"2650\":\"Q13217\",\"2651\":\"Q13219\",\"2652\":\"Q13227\",\"2653\":\"Q13228\",\"2654\":\"Q13232\",\"2655\":\"Q13242\",\"2656\":\"Q13243\",\"2657\":\"Q13247\",\"2658\":\"Q13257\",\"2659\":\"Q13263\",\"2660\":\"Q13275\",\"2661\":\"Q13277\",\"2662\":\"Q13283\",\"2663\":\"Q13286\",\"2664\":\"Q13287\",\"2665\":\"Q13303\",\"2666\":\"Q13309\",\"2667\":\"Q13310\",\"2668\":\"Q13315\",\"2669\":\"Q13322\",\"2670\":\"Q13330\",\"2671\":\"Q13330-3\",\"2672\":\"Q13332\",\"2673\":\"Q13347\",\"2674\":\"Q13356\",\"2675\":\"Q13362\",\"2676\":\"Q13363\",\"2677\":\"Q13370\",\"2678\":\"Q13371\",\"2679\":\"Q13393\",\"2680\":\"Q13395\",\"2681\":\"Q13404-1\",\"2682\":\"Q13405\",\"2683\":\"Q13409\",\"2684\":\"Q13415\",\"2685\":\"Q13416\",\"2686\":\"Q13418\",\"2687\":\"Q13421\",\"2688\":\"Q13423\",\"2689\":\"Q13424\",\"2690\":\"Q13425\",\"2691\":\"Q13426\",\"2692\":\"Q13427\",\"2693\":\"Q13428\",\"2694\":\"Q13433\",\"2695\":\"Q13435\",\"2696\":\"Q13438\",\"2697\":\"Q13439\",\"2698\":\"Q13442\",\"2699\":\"Q13443\",\"2700\":\"Q13444\",\"2701\":\"Q13445\",\"2702\":\"Q13451\",\"2703\":\"Q13459\",\"2704\":\"Q13464\",\"2705\":\"Q13470\",\"2706\":\"Q13472\",\"2707\":\"Q13485\",\"2708\":\"Q13488\",\"2709\":\"Q13490\",\"2710\":\"Q13492\",\"2711\":\"Q13496\",\"2712\":\"Q13501\",\"2713\":\"Q13503\",\"2714\":\"Q13505\",\"2715\":\"Q13509\",\"2716\":\"Q13510\",\"2717\":\"Q13523\",\"2718\":\"Q13526\",\"2719\":\"Q13530\",\"2720\":\"Q13535\",\"2721\":\"Q13541\",\"2722\":\"Q13546\",\"2723\":\"Q13547\",\"2724\":\"Q13555\",\"2725\":\"Q13555-8\",\"2726\":\"Q13557\",\"2727\":\"Q13561\",\"2728\":\"Q13563\",\"2729\":\"Q13564\",\"2730\":\"Q13569\",\"2731\":\"Q13572\",\"2732\":\"Q13573\",\"2733\":\"Q13586\",\"2734\":\"Q13595\",\"2735\":\"Q13596\",\"2736\":\"Q13601\",\"2737\":\"Q13608\",\"2738\":\"Q13610\",\"2739\":\"Q13613\",\"2740\":\"Q13614\",\"2741\":\"Q13616\",\"2742\":\"Q13617\",\"2743\":\"Q13618\",\"2744\":\"Q13619\",\"2745\":\"Q13620\",\"2746\":\"Q13625\",\"2747\":\"Q13627\",\"2748\":\"Q13630\",\"2749\":\"Q13636\",\"2750\":\"Q13637\",\"2751\":\"Q13641\",\"2752\":\"Q13643\",\"2753\":\"Q13671\",\"2754\":\"Q13685\",\"2755\":\"Q13686\",\"2756\":\"Q13724\",\"2757\":\"Q13740\",\"2758\":\"Q13751\",\"2759\":\"Q13769\",\"2760\":\"Q13772\",\"2761\":\"Q13795\",\"2762\":\"Q13813\",\"2763\":\"Q13823\",\"2764\":\"Q13825\",\"2765\":\"Q13829\",\"2766\":\"Q13838\",\"2767\":\"Q13867\",\"2768\":\"Q13868\",\"2769\":\"Q13884\",\"2770\":\"Q13885\",\"2771\":\"Q13887\",\"2772\":\"Q13888;Q6P1K8\",\"2773\":\"Q13889\",\"2774\":\"Q13895\",\"2775\":\"Q13907\",\"2776\":\"Q13948;Q13948-10;P39880-9\",\"2777\":\"Q13951\",\"2778\":\"Q13951-2\",\"2779\":\"Q13952\",\"2780\":\"Q14004\",\"2781\":\"Q14008\",\"2782\":\"Q14011\",\"2783\":\"Q14019\",\"2784\":\"Q14061\",\"2785\":\"Q14103\",\"2786\":\"Q14108\",\"2787\":\"Q14114\",\"2788\":\"Q14116\",\"2789\":\"Q14118\",\"2790\":\"Q14119\",\"2791\":\"Q14126\",\"2792\":\"Q14134\",\"2793\":\"Q14137\",\"2794\":\"Q14139\",\"2795\":\"Q14141\",\"2796\":\"Q14142\",\"2797\":\"Q14145\",\"2798\":\"Q14146\",\"2799\":\"Q14147\",\"2800\":\"Q14149\",\"2801\":\"Q14151\",\"2802\":\"Q14152\",\"2803\":\"Q14155\",\"2804\":\"Q14156\",\"2805\":\"Q14157\",\"2806\":\"Q14160\",\"2807\":\"Q14161\",\"2808\":\"Q14165\",\"2809\":\"Q14166\",\"2810\":\"Q14168\",\"2811\":\"Q14181\",\"2812\":\"Q14185\",\"2813\":\"Q14186\",\"2814\":\"Q14191\",\"2815\":\"Q14192\",\"2816\":\"Q14197\",\"2817\":\"Q14202\",\"2818\":\"Q14203\",\"2819\":\"Q14204\",\"2820\":\"Q14207\",\"2821\":\"Q14232\",\"2822\":\"Q14240\",\"2823\":\"Q14241\",\"2824\":\"Q14244\",\"2825\":\"Q14247\",\"2826\":\"Q14249\",\"2827\":\"Q14254\",\"2828\":\"Q14257\",\"2829\":\"Q14258\",\"2830\":\"Q14318\",\"2831\":\"Q14320\",\"2832\":\"Q14331\",\"2833\":\"Q14332\",\"2834\":\"Q14344\",\"2835\":\"Q14353\",\"2836\":\"Q14376\",\"2837\":\"Q14432\",\"2838\":\"Q14442\",\"2839\":\"Q14444\",\"2840\":\"Q14451\",\"2841\":\"Q14457\",\"2842\":\"Q14493\",\"2843\":\"Q14498\",\"2844\":\"Q14517\",\"2845\":\"Q14527\",\"2846\":\"Q14534\",\"2847\":\"Q14542\",\"2848\":\"Q14554\",\"2849\":\"Q14558\",\"2850\":\"Q14562\",\"2851\":\"Q14566\",\"2852\":\"Q14571\",\"2853\":\"Q14573\",\"2854\":\"Q14592\",\"2855\":\"Q14596\",\"2856\":\"Q14642\",\"2857\":\"Q14643\",\"2858\":\"Q14644\",\"2859\":\"Q14651\",\"2860\":\"Q14667\",\"2861\":\"Q14669\",\"2862\":\"Q14671\",\"2863\":\"Q14674\",\"2864\":\"Q14676\",\"2865\":\"Q14677-3\",\"2866\":\"Q14678\",\"2867\":\"Q14680\",\"2868\":\"Q14683\",\"2869\":\"Q14684\",\"2870\":\"Q14686\",\"2871\":\"Q14687\",\"2872\":\"Q14689\",\"2873\":\"Q14690\",\"2874\":\"Q14691\",\"2875\":\"Q14692\",\"2876\":\"Q14694\",\"2877\":\"Q14696\",\"2878\":\"Q14697\",\"2879\":\"Q14703\",\"2880\":\"Q14728\",\"2881\":\"Q14738\",\"2882\":\"Q14739\",\"2883\":\"Q14746\",\"2884\":\"Q14764\",\"2885\":\"Q14781\",\"2886\":\"Q14789\",\"2887\":\"Q14790\",\"2888\":\"Q147X3\",\"2889\":\"Q14807\",\"2890\":\"Q14814\",\"2891\":\"Q14839\",\"2892\":\"Q14847\",\"2893\":\"Q14849\",\"2894\":\"Q14865\",\"2895\":\"Q14914\",\"2896\":\"Q14919\",\"2897\":\"Q14956\",\"2898\":\"Q14966\",\"2899\":\"Q14966-6\",\"2900\":\"Q14974\",\"2901\":\"Q14978\",\"2902\":\"Q14980\",\"2903\":\"Q14997\",\"2904\":\"Q149N8\",\"2905\":\"Q14BN4\",\"2906\":\"Q14C86\",\"2907\":\"Q14CX7\",\"2908\":\"Q14CZ7\",\"2909\":\"Q15003\",\"2910\":\"Q15004\",\"2911\":\"Q15005\",\"2912\":\"Q15006\",\"2913\":\"Q15007\",\"2914\":\"Q15008\",\"2915\":\"Q15011\",\"2916\":\"Q15012\",\"2917\":\"Q15013\",\"2918\":\"Q15014\",\"2919\":\"Q15018\",\"2920\":\"Q15019\",\"2921\":\"Q15020\",\"2922\":\"Q15021\",\"2923\":\"Q15022\",\"2924\":\"Q15024\",\"2925\":\"Q15025\",\"2926\":\"Q15029\",\"2927\":\"Q15031\",\"2928\":\"Q15032-2\",\"2929\":\"Q15035\",\"2930\":\"Q15036\",\"2931\":\"Q15041\",\"2932\":\"Q15042\",\"2933\":\"Q15043\",\"2934\":\"Q15046\",\"2935\":\"Q15047\",\"2936\":\"Q15050\",\"2937\":\"Q15053\",\"2938\":\"Q15054\",\"2939\":\"Q15056\",\"2940\":\"Q15057\",\"2941\":\"Q15058\",\"2942\":\"Q15059\",\"2943\":\"Q15061\",\"2944\":\"Q15067\",\"2945\":\"Q15070\",\"2946\":\"Q15072\",\"2947\":\"Q15075\",\"2948\":\"Q15084\",\"2949\":\"Q15102\",\"2950\":\"Q15118\",\"2951\":\"Q15119\",\"2952\":\"Q15121\",\"2953\":\"Q15125\",\"2954\":\"Q15126\",\"2955\":\"Q15149\",\"2956\":\"Q15149-2\",\"2957\":\"Q15149-4\",\"2958\":\"Q15154\",\"2959\":\"Q15154-5\",\"2960\":\"Q15155\",\"2961\":\"Q15165\",\"2962\":\"Q15172\",\"2963\":\"Q15181\",\"2964\":\"Q15185\",\"2965\":\"Q15208\",\"2966\":\"Q15233\",\"2967\":\"Q15257\",\"2968\":\"Q15262\",\"2969\":\"Q15269\",\"2970\":\"Q15276\",\"2971\":\"Q15283\",\"2972\":\"Q15286\",\"2973\":\"Q15287\",\"2974\":\"Q15291\",\"2975\":\"Q15293\",\"2976\":\"Q15311\",\"2977\":\"Q15326\",\"2978\":\"Q15334\",\"2979\":\"Q15345\",\"2980\":\"Q15361\",\"2981\":\"Q15363\",\"2982\":\"Q15365\",\"2983\":\"Q15366\",\"2984\":\"Q15366-5\",\"2985\":\"Q15366-6\",\"2986\":\"Q15369\",\"2987\":\"Q15370\",\"2988\":\"Q15382\",\"2989\":\"Q15386\",\"2990\":\"Q15388\",\"2991\":\"Q15390\",\"2992\":\"Q15392\",\"2993\":\"Q15393\",\"2994\":\"Q15397\",\"2995\":\"Q15398-3\",\"2996\":\"Q15404\",\"2997\":\"Q15418\",\"2998\":\"Q15424\",\"2999\":\"Q15427\",\"3000\":\"Q15428\",\"3001\":\"Q15434\",\"3002\":\"Q15435\",\"3003\":\"Q15436\",\"3004\":\"Q15437\",\"3005\":\"Q15438\",\"3006\":\"Q15459\",\"3007\":\"Q15464\",\"3008\":\"Q15477\",\"3009\":\"Q15526\",\"3010\":\"Q15527\",\"3011\":\"Q15528\",\"3012\":\"Q15532\",\"3013\":\"Q15542\",\"3014\":\"Q15543\",\"3015\":\"Q15545\",\"3016\":\"Q15554\",\"3017\":\"Q15555\",\"3018\":\"Q15572\",\"3019\":\"Q15573\",\"3020\":\"Q15583\",\"3021\":\"Q15596\",\"3022\":\"Q15599\",\"3023\":\"Q155Q3\",\"3024\":\"Q15629\",\"3025\":\"Q15631\",\"3026\":\"Q15633\",\"3027\":\"Q15637-5\",\"3028\":\"Q15637\",\"3029\":\"Q15642-2\",\"3030\":\"Q15643\",\"3031\":\"Q15645\",\"3032\":\"Q15646\",\"3033\":\"Q15648\",\"3034\":\"Q15649\",\"3035\":\"Q15650\",\"3036\":\"Q15651\",\"3037\":\"Q15652\",\"3038\":\"Q15654\",\"3039\":\"Q15691\",\"3040\":\"Q15714\",\"3041\":\"Q15717\",\"3042\":\"Q15723-3\",\"3043\":\"Q15738\",\"3044\":\"Q15742\",\"3045\":\"Q15750\",\"3046\":\"Q15758\",\"3047\":\"Q15771\",\"3048\":\"Q15773\",\"3049\":\"Q15776\",\"3050\":\"Q15785\",\"3051\":\"Q15796\",\"3052\":\"Q15800\",\"3053\":\"Q15813\",\"3054\":\"Q15814\",\"3055\":\"Q15818\",\"3056\":\"Q15819\",\"3057\":\"Q15833\",\"3058\":\"Q15836\",\"3059\":\"Q15843\",\"3060\":\"Q15847\",\"3061\":\"Q15853\",\"3062\":\"Q15904\",\"3063\":\"Q15906\",\"3064\":\"Q15907;Q15907-2;P62491-2;P62491\",\"3065\":\"Q15910\",\"3066\":\"Q15911\",\"3067\":\"Q15942\",\"3068\":\"Q16134\",\"3069\":\"Q16181\",\"3070\":\"Q16186\",\"3071\":\"Q16204\",\"3072\":\"Q16222\",\"3073\":\"Q16270\",\"3074\":\"Q16342\",\"3075\":\"Q16385\",\"3076\":\"Q16394\",\"3077\":\"Q16401\",\"3078\":\"Q16512\",\"3079\":\"Q16513\",\"3080\":\"Q16527\",\"3081\":\"Q16531\",\"3082\":\"Q16537\",\"3083\":\"Q16539\",\"3084\":\"Q16540\",\"3085\":\"Q16543\",\"3086\":\"Q16555\",\"3087\":\"Q16557\",\"3088\":\"Q16560\",\"3089\":\"Q16563\",\"3090\":\"Q16576\",\"3091\":\"Q16594\",\"3092\":\"Q16595\",\"3093\":\"Q16611\",\"3094\":\"Q16629\",\"3095\":\"Q16630\",\"3096\":\"Q16637\",\"3097\":\"Q16643\",\"3098\":\"Q16649\",\"3099\":\"Q16658\",\"3100\":\"Q16666\",\"3101\":\"Q16678\",\"3102\":\"Q16698\",\"3103\":\"Q16706\",\"3104\":\"Q16718\",\"3105\":\"Q16719\",\"3106\":\"Q16740\",\"3107\":\"Q16762\",\"3108\":\"Q16763\",\"3109\":\"Q16773\",\"3110\":\"Q16774\",\"3111\":\"Q16775\",\"3112\":\"Q16777;Q6FI13;Q99878;Q96KK5;Q9BTM1;P20671;P0C0S8;Q93077;Q7L7L0;P04908;Q9BTM1-2\",\"3113\":\"Q16778;Q8N257\",\"3114\":\"Q16795\",\"3115\":\"Q16798\",\"3116\":\"Q16799\",\"3117\":\"Q16822\",\"3118\":\"Q16831\",\"3119\":\"Q16832\",\"3120\":\"Q16836\",\"3121\":\"Q16842\",\"3122\":\"Q16850\",\"3123\":\"Q16851\",\"3124\":\"Q16854\",\"3125\":\"Q16864\",\"3126\":\"Q16875\",\"3127\":\"Q16880\",\"3128\":\"Q16881\",\"3129\":\"Q16890\",\"3130\":\"Q16891-2\",\"3131\":\"Q16891-4\",\"3132\":\"Q17RN3\",\"3133\":\"Q17RY0\",\"3134\":\"Q17RY6\",\"3135\":\"Q1ED39\",\"3136\":\"Q1KMD3\",\"3137\":\"Q1MSJ5\",\"3138\":\"Q24JP5\",\"3139\":\"Q27J81\",\"3140\":\"Q29980\",\"3141\":\"Q29983\",\"3142\":\"Q29RF7\",\"3143\":\"Q2KHM9\",\"3144\":\"Q2KHR2\",\"3145\":\"Q2KHR3\",\"3146\":\"Q2KHT3\",\"3147\":\"Q2M1P5\",\"3148\":\"Q2M296\",\"3149\":\"Q2M2I8\",\"3150\":\"Q2M389\",\"3151\":\"Q2NKX8\",\"3152\":\"Q2NL82\",\"3153\":\"Q2PZI1\",\"3154\":\"Q2T9J0\",\"3155\":\"Q2TAA5\",\"3156\":\"Q2TAK8\",\"3157\":\"Q2TAL8\",\"3158\":\"Q2TAY7\",\"3159\":\"Q2TAZ0\",\"3160\":\"Q2TB10\",\"3161\":\"Q2TB18\",\"3162\":\"Q2TBE0\",\"3163\":\"Q30201\",\"3164\":\"Q32MK0\",\"3165\":\"Q32MZ4\",\"3166\":\"Q32NB8\",\"3167\":\"Q32NC0\",\"3168\":\"Q32P28\",\"3169\":\"Q32P41\",\"3170\":\"Q32P44\",\"3171\":\"Q330K2\",\"3172\":\"Q3B726\",\"3173\":\"Q3B7T1\",\"3174\":\"Q3KQU3\",\"3175\":\"Q3KQV9\",\"3176\":\"Q3KQZ1\",\"3177\":\"Q3KR37\",\"3178\":\"Q3L8U1\",\"3179\":\"Q3LXA3\",\"3180\":\"Q3MHD2\",\"3181\":\"Q3MIP1\",\"3182\":\"Q3MIT2\",\"3183\":\"Q3MIX3\",\"3184\":\"Q3SXM5\",\"3185\":\"Q3SXY8\",\"3186\":\"Q3SY17;Q9H1U9\",\"3187\":\"Q3SY69\",\"3188\":\"Q3T8J9\",\"3189\":\"Q3T906\",\"3190\":\"Q3V6T2\",\"3191\":\"Q3ZAQ7\",\"3192\":\"Q3ZCM7\",\"3193\":\"Q3ZCQ8\",\"3194\":\"Q3ZCW2\",\"3195\":\"Q495W5\",\"3196\":\"Q49A26\",\"3197\":\"Q49A88\",\"3198\":\"Q49AG3\",\"3199\":\"Q49B96\",\"3200\":\"Q4G0A6\",\"3201\":\"Q4G0F5\",\"3202\":\"Q4G0I0\",\"3203\":\"Q4G0J3\",\"3204\":\"Q4G0N4\",\"3205\":\"Q4G148\",\"3206\":\"Q4G176\",\"3207\":\"Q4J6C6\",\"3208\":\"Q4KMP7\",\"3209\":\"Q4KMQ1\",\"3210\":\"Q4KMQ2\",\"3211\":\"Q4LDE5\",\"3212\":\"Q4LE39\",\"3213\":\"Q4U2R6\",\"3214\":\"Q4V328\",\"3215\":\"Q4VC05\",\"3216\":\"Q4VC31\",\"3217\":\"Q4VC44\",\"3218\":\"Q4W5G0\",\"3219\":\"Q4ZIN3\",\"3220\":\"Q504Q3\",\"3221\":\"Q52LJ0\",\"3222\":\"Q52LR7\",\"3223\":\"Q52LW3\",\"3224\":\"Q53EL6\",\"3225\":\"Q53EP0\",\"3226\":\"Q53EU6\",\"3227\":\"Q53EZ4\",\"3228\":\"Q53F19\",\"3229\":\"Q53FT3\",\"3230\":\"Q53FV1\",\"3231\":\"Q53G59\",\"3232\":\"Q53GA4\",\"3233\":\"Q53GQ0\",\"3234\":\"Q53GS7\",\"3235\":\"Q53GS9\",\"3236\":\"Q53H12\",\"3237\":\"Q53H47\",\"3238\":\"Q53H82\",\"3239\":\"Q53H96\",\"3240\":\"Q53HC9\",\"3241\":\"Q53HL2\",\"3242\":\"Q53LP3\",\"3243\":\"Q53R41\",\"3244\":\"Q53SF7\",\"3245\":\"Q53T94\",\"3246\":\"Q53TN4\",\"3247\":\"Q562F6\",\"3248\":\"Q562R1\",\"3249\":\"Q567U6\",\"3250\":\"Q567V2\",\"3251\":\"Q56NI9\",\"3252\":\"Q56P03\",\"3253\":\"Q56VL3\",\"3254\":\"Q587I9\",\"3255\":\"Q58A45\",\"3256\":\"Q58FF8\",\"3257\":\"Q58WW2\",\"3258\":\"Q5BJD5\",\"3259\":\"Q5BJF2\",\"3260\":\"Q5BJF6\",\"3261\":\"Q5BJH7-2\",\"3262\":\"Q5I7T1;Q5BKT4\",\"3263\":\"Q5BKU9\",\"3264\":\"Q5BKY9;Q5BKY9-2;Q8N9E0\",\"3265\":\"Q5BKZ1\",\"3266\":\"Q5BVD1\",\"3267\":\"Q5C9Z4\",\"3268\":\"Q5CZC0\",\"3269\":\"Q5F1R6\",\"3270\":\"Q5GLZ8\",\"3271\":\"Q5H8A4\",\"3272\":\"Q5H9F3\",\"3273\":\"Q5H9R7\",\"3274\":\"Q5H9U9\",\"3275\":\"Q5HYI7\",\"3276\":\"Q5HYI8\",\"3277\":\"Q5HYJ3\",\"3278\":\"Q5HYK3\",\"3279\":\"Q5HYK7\",\"3280\":\"Q5J8M3\",\"3281\":\"Q5JPE7-2;Q5JPE7;P69849;Q5JPE7-3\",\"3282\":\"Q5JPH6\",\"3283\":\"Q5JRA6\",\"3284\":\"Q5JRX3\",\"3285\":\"Q5JS54\",\"3286\":\"Q5JSH3\",\"3287\":\"Q5JSL3\",\"3288\":\"Q5JSZ5\",\"3289\":\"Q5JTD0\",\"3290\":\"Q5JTH9\",\"3291\":\"Q5JTJ3\",\"3292\":\"Q5JTV8\",\"3293\":\"Q5JTW2\",\"3294\":\"Q5JTZ9\",\"3295\":\"Q5JU69;Q8N2E6;Q5JU69-2\",\"3296\":\"Q5JUR7\",\"3297\":\"Q5JVF3\",\"3298\":\"Q5JVS0\",\"3299\":\"Q5K651\",\"3300\":\"Q5M775\",\"3301\":\"Q5M7Z0\",\"3302\":\"Q5MIZ7\",\"3303\":\"Q5MNZ6\",\"3304\":\"Q5NDL2\",\"3305\":\"Q5PRF9\",\"3306\":\"Q5PSV4\",\"3307\":\"Q5QJE6\",\"3308\":\"Q5QP82\",\"3309\":\"Q5R372\",\"3310\":\"Q5R3I4\",\"3311\":\"Q5RI15\",\"3312\":\"Q5RKV6\",\"3313\":\"Q5SGD2\",\"3314\":\"Q5SNT2\",\"3315\":\"Q5SQI0\",\"3316\":\"Q5SQN1\",\"3317\":\"Q5SR56\",\"3318\":\"Q5SRE5\",\"3319\":\"Q5SRI9\",\"3320\":\"Q5SSJ5\",\"3321\":\"Q5ST30\",\"3322\":\"Q5SVZ6\",\"3323\":\"Q5SW79\",\"3324\":\"Q5SW96\",\"3325\":\"Q5SWA1\",\"3326\":\"Q5SWX8\",\"3327\":\"Q5SXM2\",\"3328\":\"Q5SXM8\",\"3329\":\"Q5SY16\",\"3330\":\"Q5SYB0\",\"3331\":\"Q5SYE7\",\"3332\":\"Q5T011\",\"3333\":\"Q5T0D9\",\"3334\":\"Q5T0F9\",\"3335\":\"Q5T0N5\",\"3336\":\"Q5T0W9\",\"3337\":\"Q5T160\",\"3338\":\"Q5T1C6\",\"3339\":\"Q5T1M5\",\"3340\":\"Q5T1V6\",\"3341\":\"Q5T200-2\",\"3342\":\"Q5T280\",\"3343\":\"Q5T2D3\",\"3344\":\"Q5T2E6\",\"3345\":\"Q5T2R2\",\"3346\":\"Q5T2T1\",\"3347\":\"Q5T3F8\",\"3348\":\"Q5T3I0\",\"3349\":\"Q5T3J3\",\"3350\":\"Q5T440\",\"3351\":\"Q5T447\",\"3352\":\"Q5T4B2\",\"3353\":\"Q5T4F4\",\"3354\":\"Q5T4S7\",\"3355\":\"Q5T5C0\",\"3356\":\"Q5T5P2\",\"3357\":\"Q5T5U3\",\"3358\":\"Q5T5X7\",\"3359\":\"Q5T5Y3\",\"3360\":\"Q5T653\",\"3361\":\"Q5T6C5\",\"3362\":\"Q5T6F0\",\"3363\":\"Q5T6F2\",\"3364\":\"Q5T6S3\",\"3365\":\"Q5T6V5\",\"3366\":\"Q5T7V8\",\"3367\":\"Q5T8D3\",\"3368\":\"Q5T8I3\",\"3369\":\"Q5T8P6\",\"3370\":\"Q5T8P6-3\",\"3371\":\"Q5T9A4\",\"3372\":\"Q5T9L3-2\",\"3373\":\"Q5T9S5\",\"3374\":\"Q5TA45\",\"3375\":\"Q5TAQ9\",\"3376\":\"Q5TAX3\",\"3377\":\"Q5TB30\",\"3378\":\"Q5TBB1\",\"3379\":\"Q5TC12\",\"3380\":\"Q5TC82\",\"3381\":\"Q5TCX8\",\"3382\":\"Q5TCZ1\",\"3383\":\"Q5TDH0\",\"3384\":\"Q5TEU4\",\"3385\":\"Q5TF39\",\"3386\":\"Q5TFE4\",\"3387\":\"Q5TGY3\",\"3388\":\"Q5TGZ0\",\"3389\":\"Q5THJ4\",\"3390\":\"Q5THK1\",\"3391\":\"Q5TKA1\",\"3392\":\"Q5TZA2\",\"3393\":\"Q5U3C3\",\"3394\":\"Q5U5X0\",\"3395\":\"Q5UCC4\",\"3396\":\"Q5UIP0\",\"3397\":\"Q5VIR6\",\"3398\":\"Q5VSL9\",\"3399\":\"Q5VST6\",\"3400\":\"Q5VSY0\",\"3401\":\"Q5VT06\",\"3402\":\"Q5VT25\",\"3403\":\"Q5VT52-3\",\"3404\":\"Q5VT66\",\"3405\":\"Q5VT79\",\"3406\":\"Q5VTB9\",\"3407\":\"Q5VTL8\",\"3408\":\"Q5VTR2\",\"3409\":\"Q5VUA4\",\"3410\":\"Q5VUM1\",\"3411\":\"Q5VV41\",\"3412\":\"Q5VV42\",\"3413\":\"Q5VV67\",\"3414\":\"Q5VW32\",\"3415\":\"Q5VW36\",\"3416\":\"Q5VW38\",\"3417\":\"Q5VWG9\",\"3418\":\"Q5VWJ9\",\"3419\":\"Q5VWN6\",\"3420\":\"Q5VWQ0\",\"3421\":\"Q5VWQ8\",\"3422\":\"Q5VWZ2\",\"3423\":\"Q5VYK3\",\"3424\":\"Q5VYS8\",\"3425\":\"Q5VZ46\",\"3426\":\"Q5VZ89\",\"3427\":\"Q5VZE5\",\"3428\":\"Q5VZF2\",\"3429\":\"Q5VZK9\",\"3430\":\"Q5VZL5\",\"3431\":\"Q5W0B1\",\"3432\":\"Q5W0V3\",\"3433\":\"Q5W0Z9\",\"3434\":\"Q5W111\",\"3435\":\"Q5XG87\",\"3436\":\"Q5XKP0\",\"3437\":\"Q5ZPR3\",\"3438\":\"Q63HN8\",\"3439\":\"Q63HQ0\",\"3440\":\"Q63HR2\",\"3441\":\"Q63ZY3\",\"3442\":\"Q641Q2\",\"3443\":\"Q643R3\",\"3444\":\"Q64LD2\",\"3445\":\"Q658P3\",\"3446\":\"Q658Y4\",\"3447\":\"Q659A1\",\"3448\":\"Q659C4\",\"3449\":\"Q66K14\",\"3450\":\"Q66K74\",\"3451\":\"Q66K89\",\"3452\":\"Q66PJ3-2\",\"3453\":\"Q676U5\",\"3454\":\"Q684P5\",\"3455\":\"Q687X5\",\"3456\":\"Q68CP9\",\"3457\":\"Q68CQ4\",\"3458\":\"Q68CQ7\",\"3459\":\"Q68CZ1\",\"3460\":\"Q68CZ2\",\"3461\":\"Q68CZ6\",\"3462\":\"Q68D10\",\"3463\":\"Q68D91\",\"3464\":\"Q68DH5\",\"3465\":\"Q68DK7\",\"3466\":\"Q68E01\",\"3467\":\"Q68EM7\",\"3468\":\"Q69YH5\",\"3469\":\"Q69YN2\",\"3470\":\"Q69YN4\",\"3471\":\"Q69YQ0\",\"3472\":\"Q69YU5\",\"3473\":\"Q6AI08\",\"3474\":\"Q6AZY7\",\"3475\":\"Q6BDS2\",\"3476\":\"Q6DCA0\",\"3477\":\"Q6DD87\",\"3478\":\"Q6DD88\",\"3479\":\"Q6DHV7\",\"3480\":\"Q6DKI1\",\"3481\":\"Q6DKJ4\",\"3482\":\"Q6DKK2\",\"3483\":\"Q6DN12\",\"3484\":\"Q6DN90\",\"3485\":\"Q6EMK4\",\"3486\":\"Q6FI81\",\"3487\":\"Q6FIF0\",\"3488\":\"Q6GMV2\",\"3489\":\"Q6GMV3\",\"3490\":\"Q6GQQ9\",\"3491\":\"Q6GYQ0\",\"3492\":\"Q6I9Y2\",\"3493\":\"Q6IA69\",\"3494\":\"Q6IA86\",\"3495\":\"Q6IAA8\",\"3496\":\"Q6IAN0\",\"3497\":\"Q6IBS0\",\"3498\":\"Q6IBW4\",\"3499\":\"Q6ICB4\",\"3500\":\"Q6ICG6\",\"3501\":\"Q6IE81\",\"3502\":\"Q6IEG0\",\"3503\":\"Q6IN84\",\"3504\":\"Q6IN85\",\"3505\":\"Q6IPM2\",\"3506\":\"Q6IPR1\",\"3507\":\"Q6IQ21\",\"3508\":\"Q6IQ22\",\"3509\":\"Q6IQ32\",\"3510\":\"Q6IQ49\",\"3511\":\"Q6JQN1\",\"3512\":\"Q6KC79\",\"3513\":\"Q6L8Q7\",\"3514\":\"Q6MZP7\",\"3515\":\"Q6MZQ0\",\"3516\":\"Q6N021\",\"3517\":\"Q6N043\",\"3518\":\"Q6N069\",\"3519\":\"Q6N075\",\"3520\":\"Q6NS38\",\"3521\":\"Q6NSJ0\",\"3522\":\"Q6NSJ5\",\"3523\":\"Q6NUK1\",\"3524\":\"Q6NUK4\",\"3525\":\"Q6NUM9\",\"3526\":\"Q6NUQ1\",\"3527\":\"Q6NUQ4\",\"3528\":\"Q6NUS6\",\"3529\":\"Q6NVY1\",\"3530\":\"Q6NW29\",\"3531\":\"Q6NW34\",\"3532\":\"Q6NXE6\",\"3533\":\"Q6NXR4\",\"3534\":\"Q6NXT1\",\"3535\":\"Q6NXT4\",\"3536\":\"Q6NXT6\",\"3537\":\"Q6NYC1\",\"3538\":\"Q6NYC8\",\"3539\":\"Q6NZ67\",\"3540\":\"Q6NZI2\",\"3541\":\"Q6NZY4\",\"3542\":\"Q6P087\",\"3543\":\"Q6P0N0\",\"3544\":\"Q6P0Q8\",\"3545\":\"Q6P158\",\"3546\":\"Q6P161\",\"3547\":\"Q6P1A2\",\"3548\":\"Q6P1J9\",\"3549\":\"Q6P1K2\",\"3550\":\"Q6P1L5\",\"3551\":\"Q6P1L8\",\"3552\":\"Q6P1M0\",\"3553\":\"Q6P1M3\",\"3554\":\"Q6P1N0\",\"3555\":\"Q6P1N9\",\"3556\":\"Q6P1Q0\",\"3557\":\"Q6P1Q9\",\"3558\":\"Q6P1R4\",\"3559\":\"Q6P1S2\",\"3560\":\"Q6P1X5\",\"3561\":\"Q6P1X6\",\"3562\":\"Q6P2C8\",\"3563\":\"Q6P2E9\",\"3564\":\"Q6P2H3-2\",\"3565\":\"Q6P2P2\",\"3566\":\"Q6P2Q9\",\"3567\":\"Q6P3W7\",\"3568\":\"Q6P3X3\",\"3569\":\"Q6P444\",\"3570\":\"Q6P4A7\",\"3571\":\"Q6P4E1\",\"3572\":\"Q6P4F2\",\"3573\":\"Q6P4F7\",\"3574\":\"Q6P4H8\",\"3575\":\"Q6P4Q7\",\"3576\":\"Q6P4R8\",\"3577\":\"Q6P587\",\"3578\":\"Q6P5Z2\",\"3579\":\"Q6P6C2\",\"3580\":\"Q6P996\",\"3581\":\"Q6P9B6\",\"3582\":\"Q6P9B9\",\"3583\":\"Q6PCB5\",\"3584\":\"Q6PCD5\",\"3585\":\"Q6PCE3\",\"3586\":\"Q6PD62\",\"3587\":\"Q6PGN9\",\"3588\":\"Q6PGP7\",\"3589\":\"Q6PI26\",\"3590\":\"Q6PI48\",\"3591\":\"Q6PI78\",\"3592\":\"Q6PI98\",\"3593\":\"Q6PID6\",\"3594\":\"Q6PIJ6\",\"3595\":\"Q6PIU2\",\"3596\":\"Q6PIW4\",\"3597\":\"Q6PIY7\",\"3598\":\"Q6PJF5\",\"3599\":\"Q6PJG2\",\"3600\":\"Q6PJG6\",\"3601\":\"Q6PJG9\",\"3602\":\"Q6PJI9\",\"3603\":\"Q6PJP8\",\"3604\":\"Q6PJT7\",\"3605\":\"Q6PJW8\",\"3606\":\"Q6PK04\",\"3607\":\"Q6PK18\",\"3608\":\"Q6PKC3\",\"3609\":\"Q6PKG0\",\"3610\":\"Q6PL18\",\"3611\":\"Q6PL24\",\"3612\":\"Q6PML9\",\"3613\":\"Q6Q0C0\",\"3614\":\"Q6QNY0\",\"3615\":\"Q6QNY1\",\"3616\":\"Q6R327\",\"3617\":\"Q6RFH5\",\"3618\":\"Q6RW13-2\",\"3619\":\"Q6S8J3\",\"3620\":\"Q6SJ93\",\"3621\":\"Q6SPF0\",\"3622\":\"Q6STE5\",\"3623\":\"Q6T4R5\",\"3624\":\"Q6TCH7\",\"3625\":\"Q6UB28\",\"3626\":\"Q6UB35\",\"3627\":\"Q6UB99\",\"3628\":\"Q6ULP2\",\"3629\":\"Q6UN15\",\"3630\":\"Q6UUV7\",\"3631\":\"Q6UVJ0\",\"3632\":\"Q6UVK1\",\"3633\":\"Q6UW02\",\"3634\":\"Q6UW63\",\"3635\":\"Q6UW68\",\"3636\":\"Q6UW78\",\"3637\":\"Q6UWB1\",\"3638\":\"Q6UWE0\",\"3639\":\"Q6UWJ1\",\"3640\":\"Q6UWP7\",\"3641\":\"Q6UWU4\",\"3642\":\"Q6UWW8\",\"3643\":\"Q6UWY5\",\"3644\":\"Q6UWZ7\",\"3645\":\"Q6UX04\",\"3646\":\"Q6UX07\",\"3647\":\"Q6UX65\",\"3648\":\"Q6UXD5\",\"3649\":\"Q6UXH1\",\"3650\":\"Q6UXN9\",\"3651\":\"Q6UXV4\",\"3652\":\"Q6UY14\",\"3653\":\"Q6V0I7\",\"3654\":\"Q6VMQ6\",\"3655\":\"Q6VN20\",\"3656\":\"Q6VY07\",\"3657\":\"Q6W2J9\",\"3658\":\"Q6WCQ1\",\"3659\":\"Q6WKZ4\",\"3660\":\"Q6XQN6\",\"3661\":\"Q6XZF7\",\"3662\":\"Q6Y1H2\",\"3663\":\"Q6Y288\",\"3664\":\"Q6Y2X3\",\"3665\":\"Q6Y7W6\",\"3666\":\"Q6YHK3\",\"3667\":\"Q6YN16\",\"3668\":\"Q6YP21\",\"3669\":\"Q6ZMI0\",\"3670\":\"Q6ZMZ3\",\"3671\":\"Q6ZN04\",\"3672\":\"Q6ZN18\",\"3673\":\"Q6ZNA5\",\"3674\":\"Q6ZNB6\",\"3675\":\"Q6ZNC8\",\"3676\":\"Q6ZPD9\",\"3677\":\"Q6ZRI6\",\"3678\":\"Q6ZRP7\",\"3679\":\"Q6ZRQ5\",\"3680\":\"Q6ZRS2\",\"3681\":\"Q6ZRV2\",\"3682\":\"Q6ZRY4\",\"3683\":\"Q6ZS17\",\"3684\":\"Q6ZSJ8\",\"3685\":\"Q6ZSR9\",\"3686\":\"Q6ZSZ5\",\"3687\":\"Q6ZT21\",\"3688\":\"Q6ZTW0\",\"3689\":\"Q6ZU65\",\"3690\":\"Q6ZUT6\",\"3691\":\"Q6ZUT9\",\"3692\":\"Q6ZVM7\",\"3693\":\"Q6ZW31\",\"3694\":\"Q6ZW49\",\"3695\":\"Q6ZWT7\",\"3696\":\"Q6ZXV5\",\"3697\":\"Q6ZYL4\",\"3698\":\"Q709C8\",\"3699\":\"Q709F0\",\"3700\":\"Q70CQ3\",\"3701\":\"Q70E73\",\"3702\":\"Q70EL1\",\"3703\":\"Q70EL4\",\"3704\":\"Q70HW3\",\"3705\":\"Q70J99\",\"3706\":\"Q70SY1\",\"3707\":\"Q70UQ0\",\"3708\":\"Q70UQ0-4\",\"3709\":\"Q70Z53\",\"3710\":\"Q712K3\",\"3711\":\"Q719H9\",\"3712\":\"Q71DI3\",\"3713\":\"Q71F23\",\"3714\":\"Q71F56\",\"3715\":\"Q71RC2\",\"3716\":\"Q71RG4\",\"3717\":\"Q71SY5\",\"3718\":\"Q71UM5\",\"3719\":\"Q75N03\",\"3720\":\"Q75QN2\",\"3721\":\"Q765P7\",\"3722\":\"Q76FK4\",\"3723\":\"Q76L83\",\"3724\":\"Q7KYR7\",\"3725\":\"Q7KZ85\",\"3726\":\"Q7KZ85-2\",\"3727\":\"Q7KZF4\",\"3728\":\"Q7KZI7-15\",\"3729\":\"Q7KZN9\",\"3730\":\"Q7L014\",\"3731\":\"Q7L0Y3\",\"3732\":\"Q7L1Q6\",\"3733\":\"Q7L1V2\",\"3734\":\"Q7L1W4\",\"3735\":\"Q7L211\",\"3736\":\"Q7L2E3-2\",\"3737\":\"Q7L2H7\",\"3738\":\"Q7L2J0\",\"3739\":\"Q7L3T8\",\"3740\":\"Q7L4I2\",\"3741\":\"Q7L523;Q5VZM2-2;Q5VZM2\",\"3742\":\"Q7L576\",\"3743\":\"Q7L590\",\"3744\":\"Q7L592\",\"3745\":\"Q7L5A8\",\"3746\":\"Q7L5D6\",\"3747\":\"Q7L5L3\",\"3748\":\"Q7L5N1\",\"3749\":\"Q7L5N7\",\"3750\":\"Q7L5Y1\",\"3751\":\"Q7L5Y9\",\"3752\":\"Q7L7V1\",\"3753\":\"Q7L7X3\",\"3754\":\"Q7L8L6\",\"3755\":\"Q7LBC6\",\"3756\":\"Q7LBR1\",\"3757\":\"Q7LGA3\",\"3758\":\"Q7LGC8\",\"3759\":\"Q7RTP0\",\"3760\":\"Q7RTP6\",\"3761\":\"Q7RTS9\",\"3762\":\"Q7RTV0\",\"3763\":\"Q7RTV3\",\"3764\":\"Q7Z2E3\",\"3765\":\"Q7Z2K6\",\"3766\":\"Q7Z2K8\",\"3767\":\"Q7Z2T5\",\"3768\":\"Q7Z2W4\",\"3769\":\"Q7Z2W4-3\",\"3770\":\"Q7Z2W9\",\"3771\":\"Q7Z2Z1\",\"3772\":\"Q7Z2Z2\",\"3773\":\"Q7Z304\",\"3774\":\"Q7Z333\",\"3775\":\"Q7Z388\",\"3776\":\"Q7Z392\",\"3777\":\"Q7Z3B3\",\"3778\":\"Q7Z3B4\",\"3779\":\"Q7Z3C6\",\"3780\":\"Q7Z3E2\",\"3781\":\"Q7Z3K3\",\"3782\":\"Q7Z3T8\",\"3783\":\"Q7Z3U7\",\"3784\":\"Q7Z403\",\"3785\":\"Q7Z406\",\"3786\":\"Q7Z412\",\"3787\":\"Q7Z417\",\"3788\":\"Q7Z422\",\"3789\":\"Q7Z434\",\"3790\":\"Q7Z460\",\"3791\":\"Q7Z460-4\",\"3792\":\"Q7Z478\",\"3793\":\"Q7Z4F1\",\"3794\":\"Q7Z4G1\",\"3795\":\"Q7Z4G4\",\"3796\":\"Q7Z4H3\",\"3797\":\"Q7Z4H7\",\"3798\":\"Q7Z4H8\",\"3799\":\"Q7Z4L5\",\"3800\":\"Q7Z4Q2\",\"3801\":\"Q7Z4R8\",\"3802\":\"Q7Z4S6\",\"3803\":\"Q7Z4V5\",\"3804\":\"Q7Z4W1\",\"3805\":\"Q7Z569\",\"3806\":\"Q7Z589\",\"3807\":\"Q7Z5G4\",\"3808\":\"Q7Z5J4\",\"3809\":\"Q7Z5K2\",\"3810\":\"Q7Z5L9\",\"3811\":\"Q7Z5Q1\",\"3812\":\"Q7Z624\",\"3813\":\"Q7Z6B7\",\"3814\":\"Q7Z6E9\",\"3815\":\"Q7Z6I8\",\"3816\":\"Q7Z6J0\",\"3817\":\"Q7Z6J9\",\"3818\":\"Q7Z6K5\",\"3819\":\"Q7Z6M4\",\"3820\":\"Q7Z6Z7\",\"3821\":\"Q7Z736\",\"3822\":\"Q7Z739\",\"3823\":\"Q7Z7A3\",\"3824\":\"Q7Z7A4\",\"3825\":\"Q7Z7C8\",\"3826\":\"Q7Z7E8\",\"3827\":\"Q7Z7F0\",\"3828\":\"Q7Z7F7\",\"3829\":\"Q7Z7H5\",\"3830\":\"Q7Z7H8\",\"3831\":\"Q7Z7K0\",\"3832\":\"Q7Z7K6\",\"3833\":\"Q7Z7L7\",\"3834\":\"Q7Z7N9\",\"3835\":\"Q86SE9\",\"3836\":\"Q86SF2\",\"3837\":\"Q86SQ0\",\"3838\":\"Q86SQ4\",\"3839\":\"Q86SQ9\",\"3840\":\"Q86SR1\",\"3841\":\"Q86SX3\",\"3842\":\"Q86SX6\",\"3843\":\"Q86SZ2\",\"3844\":\"Q86T03\",\"3845\":\"Q86T24\",\"3846\":\"Q86TB3\",\"3847\":\"Q86TB9\",\"3848\":\"Q86TC9\",\"3849\":\"Q86TG7\",\"3850\":\"Q86TI2\",\"3851\":\"Q86TJ2\",\"3852\":\"Q86TM6\",\"3853\":\"Q86TN4\",\"3854\":\"Q86TP1\",\"3855\":\"Q86TS9\",\"3856\":\"Q86TU7\",\"3857\":\"Q86TW2\",\"3858\":\"Q86U06\",\"3859\":\"Q86U28\",\"3860\":\"Q86U38\",\"3861\":\"Q86U42;Q86U42-2;Q92843-2\",\"3862\":\"Q86U44\",\"3863\":\"Q86U70\",\"3864\":\"Q86U86\",\"3865\":\"Q86U90\",\"3866\":\"Q86UB9\",\"3867\":\"Q86UD0\",\"3868\":\"Q86UE4\",\"3869\":\"Q86UE8\",\"3870\":\"Q86UK7-3\",\"3871\":\"Q86UL3\",\"3872\":\"Q86UN3\",\"3873\":\"Q86UP2\",\"3874\":\"Q86UR5\",\"3875\":\"Q86US8\",\"3876\":\"Q86UT6\",\"3877\":\"Q86UT8\",\"3878\":\"Q86UU0\",\"3879\":\"Q86UU1\",\"3880\":\"Q86UV5\",\"3881\":\"Q86UW6\",\"3882\":\"Q86UW9\",\"3883\":\"Q86UY6\",\"3884\":\"Q86UY8\",\"3885\":\"Q86V21\",\"3886\":\"Q86V40\",\"3887\":\"Q86V48\",\"3888\":\"Q86V81\",\"3889\":\"Q86V85\",\"3890\":\"Q86V97\",\"3891\":\"Q86VI3\",\"3892\":\"Q86VM9\",\"3893\":\"Q86VN1\",\"3894\":\"Q86VP1\",\"3895\":\"Q86VP6\",\"3896\":\"Q86VQ1\",\"3897\":\"Q86VR2\",\"3898\":\"Q86VS8\",\"3899\":\"Q86VU5\",\"3900\":\"Q86VV8\",\"3901\":\"Q86VX2\",\"3902\":\"Q86VX9\",\"3903\":\"Q86VZ4\",\"3904\":\"Q86VZ5\",\"3905\":\"Q86W34\",\"3906\":\"Q86W42\",\"3907\":\"Q86W50\",\"3908\":\"Q86W56\",\"3909\":\"Q86W92-2\",\"3910\":\"Q86WA6\",\"3911\":\"Q86WA8\",\"3912\":\"Q86WA9\",\"3913\":\"Q86WB0\",\"3914\":\"Q86WC4\",\"3915\":\"Q86WJ1\",\"3916\":\"Q86WP2\",\"3917\":\"Q86WR0\",\"3918\":\"Q86WR7\",\"3919\":\"Q86WV6\",\"3920\":\"Q86WW8\",\"3921\":\"Q86WX3\",\"3922\":\"Q86X10-3\",\"3923\":\"Q86X29\",\"3924\":\"Q86X52\",\"3925\":\"Q86X53\",\"3926\":\"Q86X55\",\"3927\":\"Q86X76\",\"3928\":\"Q86X83\",\"3929\":\"Q86X95\",\"3930\":\"Q86XA9\",\"3931\":\"Q86XI2\",\"3932\":\"Q86XJ1\",\"3933\":\"Q86XK2\",\"3934\":\"Q86XK3\",\"3935\":\"Q86XL3\",\"3936\":\"Q86XP3\",\"3937\":\"Q86XR2\",\"3938\":\"Q86XR7-2;Q9Y3B3-2;Q9Y3B3\",\"3939\":\"Q86XR8\",\"3940\":\"Q86XZ4\",\"3941\":\"Q86Y07\",\"3942\":\"Q86Y13\",\"3943\":\"Q86Y39\",\"3944\":\"Q86Y56\",\"3945\":\"Q86Y79\",\"3946\":\"Q86Y82\",\"3947\":\"Q86Y91\",\"3948\":\"Q86YH6\",\"3949\":\"Q86YJ6\",\"3950\":\"Q86YP4\",\"3951\":\"Q86YQ8\",\"3952\":\"Q86YS6\",\"3953\":\"Q86YS7\",\"3954\":\"Q86YT6\",\"3955\":\"Q86YV5\",\"3956\":\"Q86YV9\",\"3957\":\"Q8IU60\",\"3958\":\"Q8IU81\",\"3959\":\"Q8IU85\",\"3960\":\"Q8IUC4\",\"3961\":\"Q8IUD2\",\"3962\":\"Q8IUE6\",\"3963\":\"Q8IUF8\",\"3964\":\"Q8IUH3\",\"3965\":\"Q8IUH4\",\"3966\":\"Q8IUH5\",\"3967\":\"Q8IUR0\",\"3968\":\"Q8IUR7\",\"3969\":\"Q8IUW5\",\"3970\":\"Q8IUX1\",\"3971\":\"Q8IV08\",\"3972\":\"Q8IV32\",\"3973\":\"Q8IV38\",\"3974\":\"Q8IV48\",\"3975\":\"Q8IV50\",\"3976\":\"Q8IV63\",\"3977\":\"Q8IVB5\",\"3978\":\"Q8IVD9\",\"3979\":\"Q8IVF2\",\"3980\":\"Q8IVH2\",\"3981\":\"Q8IVH4\",\"3982\":\"Q8IVH8\",\"3983\":\"Q8IVJ1;Q96JW4\",\"3984\":\"Q8IVL1\",\"3985\":\"Q8IVL5\",\"3986\":\"Q8IVM0\",\"3987\":\"Q8IVP5\",\"3988\":\"Q8IVS2\",\"3989\":\"Q8IVT2\",\"3990\":\"Q8IVT5\",\"3991\":\"Q8IW35\",\"3992\":\"Q8IW45\",\"3993\":\"Q8IWA0\",\"3994\":\"Q8IWA4\",\"3995\":\"Q8IWA5-3\",\"3996\":\"Q8IWB1\",\"3997\":\"Q8IWB7\",\"3998\":\"Q8IWB9\",\"3999\":\"Q8IWC1\",\"4000\":\"Q8IWE2\",\"4001\":\"Q8IWF2\",\"4002\":\"Q8IWF6\",\"4003\":\"Q8IWI9\",\"4004\":\"Q8IWJ2\",\"4005\":\"Q8IWL3\",\"4006\":\"Q8IWR0\",\"4007\":\"Q8IWS0\",\"4008\":\"Q8IWT6\",\"4009\":\"Q8IWU2\",\"4010\":\"Q8IWV7\",\"4011\":\"Q8IWV8\",\"4012\":\"Q8IWW6\",\"4013\":\"Q8IWX8\",\"4014\":\"Q8IWY9\",\"4015\":\"Q8IWZ3-6\",\"4016\":\"Q8IWZ8\",\"4017\":\"Q8IX01\",\"4018\":\"Q8IX03\",\"4019\":\"Q8IX04\",\"4020\":\"Q8IX12\",\"4021\":\"Q8IX18\",\"4022\":\"Q8IX90\",\"4023\":\"Q8IXB1\",\"4024\":\"Q8IXH7\",\"4025\":\"Q8IXI1\",\"4026\":\"Q8IXI2\",\"4027\":\"Q8IXJ9\",\"4028\":\"Q8IXK0\",\"4029\":\"Q8IXL7\",\"4030\":\"Q8IXM2\",\"4031\":\"Q8IXM3\",\"4032\":\"Q8IXM6\",\"4033\":\"Q8IXQ3\",\"4034\":\"Q8IXQ4\",\"4035\":\"Q8IXQ5\",\"4036\":\"Q8IXQ6\",\"4037\":\"Q8IXT5\",\"4038\":\"Q8IXU6\",\"4039\":\"Q8IXW5\",\"4040\":\"Q8IXX5-2;Q8IXX5;Q1AE95\",\"4041\":\"Q8IXZ2\",\"4042\":\"Q8IY17\",\"4043\":\"Q8IY18\",\"4044\":\"Q8IY21\",\"4045\":\"Q8IY22\",\"4046\":\"Q8IY31\",\"4047\":\"Q8IY33\",\"4048\":\"Q8IY37\",\"4049\":\"Q8IY57\",\"4050\":\"Q8IY67\",\"4051\":\"Q8IY81\",\"4052\":\"Q8IY95\",\"4053\":\"Q8IYA6\",\"4054\":\"Q8IYB3\",\"4055\":\"Q8IYB5\",\"4056\":\"Q8IYB7\",\"4057\":\"Q8IYB8\",\"4058\":\"Q8IYH5\",\"4059\":\"Q8IYI6\",\"4060\":\"Q8IYL3\",\"4061\":\"Q8IYQ7\",\"4062\":\"Q8IYS1\",\"4063\":\"Q8IYS2\",\"4064\":\"Q8IYT2\",\"4065\":\"Q8IYT4\",\"4066\":\"Q8IYU8\",\"4067\":\"Q8IYW5\",\"4068\":\"Q8IZ07\",\"4069\":\"Q8IZ21\",\"4070\":\"Q8IZ52\",\"4071\":\"Q8IZ69\",\"4072\":\"Q8IZ73\",\"4073\":\"Q8IZ81\",\"4074\":\"Q8IZ83\",\"4075\":\"Q8IZA0\",\"4076\":\"Q8IZC4\",\"4077\":\"Q8IZE3\",\"4078\":\"Q8IZH2\",\"4079\":\"Q8IZL8\",\"4080\":\"Q8IZP0\",\"4081\":\"Q8IZP9\",\"4082\":\"Q8IZQ5\",\"4083\":\"Q8IZT6\",\"4084\":\"Q8IZV5\",\"4085\":\"Q8IZW8\",\"4086\":\"Q8N0T1\",\"4087\":\"Q8N0U4\",\"4088\":\"Q8N0U8\",\"4089\":\"Q8N0X7\",\"4090\":\"Q8N0Z6\",\"4091\":\"Q8N0Z8\",\"4092\":\"Q8N108\",\"4093\":\"Q8N122\",\"4094\":\"Q8N128\",\"4095\":\"Q8N129\",\"4096\":\"Q8N157\",\"4097\":\"Q8N163\",\"4098\":\"Q8N183\",\"4099\":\"Q8N1B4\",\"4100\":\"Q8N1F7\",\"4101\":\"Q8N1F8\",\"4102\":\"Q8N1G0\",\"4103\":\"Q8N1G2\",\"4104\":\"Q8N1G4\",\"4105\":\"Q8N1S5\",\"4106\":\"Q8N1W1\",\"4107\":\"Q8N201\",\"4108\":\"Q8N2F6-4\",\"4109\":\"Q8N2G8\",\"4110\":\"Q8N2K0\",\"4111\":\"Q8N2M8\",\"4112\":\"Q8N2U0\",\"4113\":\"Q8N2W9\",\"4114\":\"Q8N335\",\"4115\":\"Q8N357\",\"4116\":\"Q8N370\",\"4117\":\"Q8N392\",\"4118\":\"Q8N3C0\",\"4119\":\"Q8N3D4\",\"4120\":\"Q8N3E9\",\"4121\":\"Q8N3F8\",\"4122\":\"Q8N3P4\",\"4123\":\"Q8N3R3\",\"4124\":\"Q8N3R9\",\"4125\":\"Q8N3U4\",\"4126\":\"Q8N3V7-2\",\"4127\":\"Q8N3X1\",\"4128\":\"Q8N3Y7\",\"4129\":\"Q8N3Z3\",\"4130\":\"Q8N3Z6\",\"4131\":\"Q8N442\",\"4132\":\"Q8N465\",\"4133\":\"Q8N490\",\"4134\":\"Q8N4C8\",\"4135\":\"Q8N4H5\",\"4136\":\"Q8N4Q0\",\"4137\":\"Q8N4Q1\",\"4138\":\"Q8N4T4\",\"4139\":\"Q8N4T8\",\"4140\":\"Q8N4V1\",\"4141\":\"Q8N4Z0\",\"4142\":\"Q8N511\",\"4143\":\"Q8N531\",\"4144\":\"Q8N543\",\"4145\":\"Q8N556\",\"4146\":\"Q8N567\",\"4147\":\"Q8N573\",\"4148\":\"Q8N584\",\"4149\":\"Q8N5A5\",\"4150\":\"Q8N5C6\",\"4151\":\"Q8N5C7\",\"4152\":\"Q8N5F7\",\"4153\":\"Q8N5G0\",\"4154\":\"Q8N5G2\",\"4155\":\"Q8N5I2\",\"4156\":\"Q8N5I4\",\"4157\":\"Q8N5I9\",\"4158\":\"Q8N5K1\",\"4159\":\"Q8N5L8\",\"4160\":\"Q8N5M1\",\"4161\":\"Q8N5M4\",\"4162\":\"Q8N5M9\",\"4163\":\"Q8N5N7\",\"4164\":\"Q8N5P1\",\"4165\":\"Q8N5U6\",\"4166\":\"Q8N5Y2\",\"4167\":\"Q8N5Y8\",\"4168\":\"Q8N612\",\"4169\":\"Q8N653\",\"4170\":\"Q8N668\",\"4171\":\"Q8N680\",\"4172\":\"Q8N684\",\"4173\":\"Q8N697\",\"4174\":\"Q8N6G5\",\"4175\":\"Q8N6H7\",\"4176\":\"Q8N6M0\",\"4177\":\"Q8N6N3\",\"4178\":\"Q8N6R0\",\"4179\":\"Q8N6T3\",\"4180\":\"Q8N6T7\",\"4181\":\"Q8N766\",\"4182\":\"Q8N7H5\",\"4183\":\"Q8N884\",\"4184\":\"Q8N8A6\",\"4185\":\"Q8N8D1\",\"4186\":\"Q8N8Q8\",\"4187\":\"Q8N8R3\",\"4188\":\"Q8N8R7\",\"4189\":\"Q8N8S7\",\"4190\":\"Q8N8U2\",\"4191\":\"Q8N8Z6\",\"4192\":\"Q8N954\",\"4193\":\"Q8N961\",\"4194\":\"Q8N983\",\"4195\":\"Q8N988\",\"4196\":\"Q8N999\",\"4197\":\"Q8N9A8\",\"4198\":\"Q8N9M1\",\"4199\":\"Q8N9N2\",\"4200\":\"Q8N9N5\",\"4201\":\"Q8N9N7\",\"4202\":\"Q8N9N8\",\"4203\":\"Q8N9Q2\",\"4204\":\"Q8N9R8\",\"4205\":\"Q8N9T8\",\"4206\":\"Q8N9V7\",\"4207\":\"Q8NAF0\",\"4208\":\"Q8NAN2\",\"4209\":\"Q8NAP3\",\"4210\":\"Q8NAT1\",\"4211\":\"Q8NAV1\",\"4212\":\"Q8NB16\",\"4213\":\"Q8NB37\",\"4214\":\"Q8NB46\",\"4215\":\"Q8NB49\",\"4216\":\"Q8NB78\",\"4217\":\"Q8NB90\",\"4218\":\"Q8NB91\",\"4219\":\"Q8NBF2\",\"4220\":\"Q8NBF6\",\"4221\":\"Q8NBI5\",\"4222\":\"Q8NBI6\",\"4223\":\"Q8NBJ4\",\"4224\":\"Q8NBJ5\",\"4225\":\"Q8NBJ7\",\"4226\":\"Q8NBJ9\",\"4227\":\"Q8NBK3\",\"4228\":\"Q8NBL1\",\"4229\":\"Q8NBM4\",\"4230\":\"Q8NBM8\",\"4231\":\"Q8NBN3\",\"4232\":\"Q8NBN7\",\"4233\":\"Q8NBP0\",\"4234\":\"Q8NBP7\",\"4235\":\"Q8NBQ5\",\"4236\":\"Q8NBS9\",\"4237\":\"Q8NBT0\",\"4238\":\"Q8NBT2\",\"4239\":\"Q8NBU5\",\"4240\":\"Q8NBW4\",\"4241\":\"Q8NBX0\",\"4242\":\"Q8NBZ0\",\"4243\":\"Q8NBZ7\",\"4244\":\"Q8NC42\",\"4245\":\"Q8NC44\",\"4246\":\"Q8NC51\",\"4247\":\"Q8NC51-3\",\"4248\":\"Q8NC54\",\"4249\":\"Q8NC56\",\"4250\":\"Q8NC60\",\"4251\":\"Q8NC96\",\"4252\":\"Q8NCA5\",\"4253\":\"Q8NCC3\",\"4254\":\"Q8NCD3\",\"4255\":\"Q8NCE2\",\"4256\":\"Q8NCF5\",\"4257\":\"Q8NCG7\",\"4258\":\"Q8NCH0\",\"4259\":\"Q8NCJ5\",\"4260\":\"Q8NCL4\",\"4261\":\"Q8NCM8\",\"4262\":\"Q8NCN4\",\"4263\":\"Q8NCN5\",\"4264\":\"Q8NCW5\",\"4265\":\"Q8ND04\",\"4266\":\"Q8ND24\",\"4267\":\"Q8ND56\",\"4268\":\"Q8ND76\",\"4269\":\"Q8ND82\",\"4270\":\"Q8NDA8\",\"4271\":\"Q8NDC0\",\"4272\":\"Q8NDD1\",\"4273\":\"Q8NDF8\",\"4274\":\"Q8NDH3\",\"4275\":\"Q8NDI1\",\"4276\":\"Q8NDT2\",\"4277\":\"Q8NDV7\",\"4278\":\"Q8NDX5\",\"4279\":\"Q8NDX6\",\"4280\":\"Q8NDZ4\",\"4281\":\"Q8NDZ6\",\"4282\":\"Q8NE01\",\"4283\":\"Q8NE62\",\"4284\":\"Q8NE71\",\"4285\":\"Q8NE86\",\"4286\":\"Q8NEB9\",\"4287\":\"Q8NEF9\",\"4288\":\"Q8NEJ9\",\"4289\":\"Q8NEM2\",\"4290\":\"Q8NEM7\",\"4291\":\"Q8NEN9\",\"4292\":\"Q8NEW0\",\"4293\":\"Q8NEY1\",\"4294\":\"Q8NEY8\",\"4295\":\"Q8NEY8-9\",\"4296\":\"Q8NEZ2\",\"4297\":\"Q8NEZ3\",\"4298\":\"Q8NEZ4\",\"4299\":\"Q8NEZ5\",\"4300\":\"Q8NF37\",\"4301\":\"Q8NFA0\",\"4302\":\"Q8NFC6\",\"4303\":\"Q8NFD5\",\"4304\":\"Q8NFF5\",\"4305\":\"Q8NFH3\",\"4306\":\"Q8NFH4\",\"4307\":\"Q8NFH5\",\"4308\":\"Q8NFH8\",\"4309\":\"Q8NFI3\",\"4310\":\"Q8NFJ5\",\"4311\":\"Q8NFQ8\",\"4312\":\"Q8NFV4\",\"4313\":\"Q8NFW8\",\"4314\":\"Q8NFZ4\",\"4315\":\"Q8NFZ8\",\"4316\":\"Q8NG11\",\"4317\":\"Q8NG31\",\"4318\":\"Q8NHG8\",\"4319\":\"Q8NHH9\",\"4320\":\"Q8NHM5\",\"4321\":\"Q8NHP6\",\"4322\":\"Q8NHP8\",\"4323\":\"Q8NHQ8\",\"4324\":\"Q8NHQ9\",\"4325\":\"Q8NHU3\",\"4326\":\"Q8NHV4\",\"4327\":\"Q8NI08\",\"4328\":\"Q8NI22\",\"4329\":\"Q8NI27\",\"4330\":\"Q8NI35\",\"4331\":\"Q8NI36\",\"4332\":\"Q8NI37\",\"4333\":\"Q8NI60\",\"4334\":\"Q8NI77\",\"4335\":\"Q8TA86\",\"4336\":\"Q8TAA5\",\"4337\":\"Q8TAA9\",\"4338\":\"Q8TAD4\",\"4339\":\"Q8TAD8\",\"4340\":\"Q8TAE8\",\"4341\":\"Q8TAF3\",\"4342\":\"Q8TAG9\",\"4343\":\"Q8TAP6\",\"4344\":\"Q8TAP8\",\"4345\":\"Q8TAP9\",\"4346\":\"Q8TAQ2\",\"4347\":\"Q8TAT6\",\"4348\":\"Q8TB22\",\"4349\":\"Q8TB36\",\"4350\":\"Q8TB37\",\"4351\":\"Q8TB52\",\"4352\":\"Q8TB61\",\"4353\":\"Q8TB72-3\",\"4354\":\"Q8TB96\",\"4355\":\"Q8TBA6\",\"4356\":\"Q8TBB5\",\"4357\":\"Q8TBC3\",\"4358\":\"Q8TBC4\",\"4359\":\"Q8TBE0\",\"4360\":\"Q8TBF4\",\"4361\":\"Q8TBM8\",\"4362\":\"Q8TBN0\",\"4363\":\"Q8TBP6\",\"4364\":\"Q8TBQ9\",\"4365\":\"Q8TBX8\",\"4366\":\"Q8TBZ3\",\"4367\":\"Q8TBZ6\",\"4368\":\"Q8TC07\",\"4369\":\"Q8TC12\",\"4370\":\"Q8TCC3\",\"4371\":\"Q8TCD5\",\"4372\":\"Q8TCE6;Q8TCE6-2;Q6NSW5\",\"4373\":\"Q8TCF1\",\"4374\":\"Q8TCG1\",\"4375\":\"Q8TCG2\",\"4376\":\"Q8TCJ2\",\"4377\":\"Q8TCS8\",\"4378\":\"Q8TCT7\",\"4379\":\"Q8TCT8\",\"4380\":\"Q8TCT9\",\"4381\":\"Q8TCU4\",\"4382\":\"Q8TCY9\",\"4383\":\"Q8TCZ2\",\"4384\":\"Q8TD07\",\"4385\":\"Q8TD16\",\"4386\":\"Q8TD19\",\"4387\":\"Q8TD26\",\"4388\":\"Q8TD30\",\"4389\":\"Q8TDB6\",\"4390\":\"Q8TDD1\",\"4391\":\"Q8TDH9\",\"4392\":\"Q8TDJ6\",\"4393\":\"Q8TDM6\",\"4394\":\"Q8TDN6\",\"4395\":\"Q8TDP1\",\"4396\":\"Q8TDQ7\",\"4397\":\"Q8TDR0\",\"4398\":\"Q8TDX6\",\"4399\":\"Q8TDX7\",\"4400\":\"Q8TDY2\",\"4401\":\"Q8TEA1\",\"4402\":\"Q8TEA7\",\"4403\":\"Q8TEA8\",\"4404\":\"Q8TED0\",\"4405\":\"Q8TED1\",\"4406\":\"Q8TEK3\",\"4407\":\"Q8TEL6\",\"4408\":\"Q8TEM1\",\"4409\":\"Q8TEQ6\",\"4410\":\"Q8TEQ8\",\"4411\":\"Q8TER5\",\"4412\":\"Q8TEU7\",\"4413\":\"Q8TEV9\",\"4414\":\"Q8TEW0\",\"4415\":\"Q8TEX9\",\"4416\":\"Q8TEY7\",\"4417\":\"Q8TF01\",\"4418\":\"Q8TF05\",\"4419\":\"Q8TF42\",\"4420\":\"Q8TF46\",\"4421\":\"Q8TF64\",\"4422\":\"Q8TF68\",\"4423\":\"Q8TF72\",\"4424\":\"Q8TF74\",\"4425\":\"Q8TF76\",\"4426\":\"Q8WTS1\",\"4427\":\"Q8WTS6\",\"4428\":\"Q8WTT2\",\"4429\":\"Q8WTV0\",\"4430\":\"Q8WTW3\",\"4431\":\"Q8WTW4\",\"4432\":\"Q8WU10\",\"4433\":\"Q8WU17\",\"4434\":\"Q8WU20\",\"4435\":\"Q8WU67\",\"4436\":\"Q8WU76\",\"4437\":\"Q8WU79\",\"4438\":\"Q8WU90\",\"4439\":\"Q8WUA2\",\"4440\":\"Q8WUA4\",\"4441\":\"Q8WUA7\",\"4442\":\"Q8WUA8\",\"4443\":\"Q8WUB8\",\"4444\":\"Q8WUD1\",\"4445\":\"Q8WUD4\",\"4446\":\"Q8WUD6\",\"4447\":\"Q8WUF5\",\"4448\":\"Q8WUF8\",\"4449\":\"Q8WUH2\",\"4450\":\"Q8WUH6\",\"4451\":\"Q8WUI4\",\"4452\":\"Q8WUK0\",\"4453\":\"Q8WUM0\",\"4454\":\"Q8WUM4\",\"4455\":\"Q8WUM9\",\"4456\":\"Q8WUP2\",\"4457\":\"Q8WUQ7\",\"4458\":\"Q8WUR7\",\"4459\":\"Q8WUU5\",\"4460\":\"Q8WUW1\",\"4461\":\"Q8WUX2\",\"4462\":\"Q8WUX9\",\"4463\":\"Q8WUY1\",\"4464\":\"Q8WUZ0\",\"4465\":\"Q8WV22\",\"4466\":\"Q8WV41\",\"4467\":\"Q8WV44\",\"4468\":\"Q8WV60\",\"4469\":\"Q8WV74\",\"4470\":\"Q8WV92\",\"4471\":\"Q8WV93\",\"4472\":\"Q8WVB6\",\"4473\":\"Q8WVC0\",\"4474\":\"Q8WVC6\",\"4475\":\"Q8WVD3\",\"4476\":\"Q8WVJ2\",\"4477\":\"Q8WVK2\",\"4478\":\"Q8WVM0\",\"4479\":\"Q8WVM7\",\"4480\":\"Q8WVM8\",\"4481\":\"Q8WVP7\",\"4482\":\"Q8WVQ1\",\"4483\":\"Q8WVS4\",\"4484\":\"Q8WVT3\",\"4485\":\"Q8WVV9\",\"4486\":\"Q8WVX3\",\"4487\":\"Q8WVX9\",\"4488\":\"Q8WVY7\",\"4489\":\"Q8WW01\",\"4490\":\"Q8WW12\",\"4491\":\"Q8WW59\",\"4492\":\"Q8WWC4\",\"4493\":\"Q8WWH5\",\"4494\":\"Q8WWI1\",\"4495\":\"Q8WWI5\",\"4496\":\"Q8WWK9\",\"4497\":\"Q8WWM7\",\"4498\":\"Q8WWN8\",\"4499\":\"Q8WWQ0\",\"4500\":\"Q8WWV3\",\"4501\":\"Q8WWX9\",\"4502\":\"Q8WWY3\",\"4503\":\"Q8WX92\",\"4504\":\"Q8WX93\",\"4505\":\"Q8WXA3\",\"4506\":\"Q8WXA9\",\"4507\":\"Q8WXD5\",\"4508\":\"Q8WXE0\",\"4509\":\"Q8WXE1\",\"4510\":\"Q8WXE9\",\"4511\":\"Q8WXF1\",\"4512\":\"Q8WXG6\",\"4513\":\"Q8WXH0\",\"4514\":\"Q8WXI9\",\"4515\":\"Q8WXW3\",\"4516\":\"Q8WXX5\",\"4517\":\"Q8WY22\",\"4518\":\"Q8WY36\",\"4519\":\"Q8WY91\",\"4520\":\"Q8WYA0\",\"4521\":\"Q8WYA6\",\"4522\":\"Q8WYP5\",\"4523\":\"Q8WYQ3\",\"4524\":\"Q8WYQ5\",\"4525\":\"Q8WYQ9\",\"4526\":\"Q8WZ19\",\"4527\":\"Q8WZ42\",\"4528\":\"Q8WZ82\",\"4529\":\"Q8WZA0\",\"4530\":\"Q8WZA1\",\"4531\":\"Q8WZA9\",\"4532\":\"Q92466\",\"4533\":\"Q92499\",\"4534\":\"Q92503\",\"4535\":\"Q92504\",\"4536\":\"Q92506\",\"4537\":\"Q92508\",\"4538\":\"Q92520\",\"4539\":\"Q92522\",\"4540\":\"Q92530\",\"4541\":\"Q92536\",\"4542\":\"Q92538\",\"4543\":\"Q92540\",\"4544\":\"Q92541\",\"4545\":\"Q92542\",\"4546\":\"Q92544\",\"4547\":\"Q92545\",\"4548\":\"Q92547\",\"4549\":\"Q92551\",\"4550\":\"Q92552\",\"4551\":\"Q92558\",\"4552\":\"Q92560\",\"4553\":\"Q92562\",\"4554\":\"Q92564\",\"4555\":\"Q92567\",\"4556\":\"Q92570\",\"4557\":\"Q92572\",\"4558\":\"Q92574\",\"4559\":\"Q92575\",\"4560\":\"Q92576\",\"4561\":\"Q92581\",\"4562\":\"Q92585\",\"4563\":\"Q92597\",\"4564\":\"Q92598\",\"4565\":\"Q92599\",\"4566\":\"Q92600\",\"4567\":\"Q92604\",\"4568\":\"Q92609\",\"4569\":\"Q92610\",\"4570\":\"Q92613\",\"4571\":\"Q92614\",\"4572\":\"Q92615\",\"4573\":\"Q92616\",\"4574\":\"Q92620\",\"4575\":\"Q92621\",\"4576\":\"Q92625\",\"4577\":\"Q92626\",\"4578\":\"Q92636\",\"4579\":\"Q92643\",\"4580\":\"Q92665\",\"4581\":\"Q92667\",\"4582\":\"Q92674\",\"4583\":\"Q92688\",\"4584\":\"Q92692\",\"4585\":\"Q92696\",\"4586\":\"Q92698\",\"4587\":\"Q92733\",\"4588\":\"Q92734\",\"4589\":\"Q92738\",\"4590\":\"Q92743\",\"4591\":\"Q92747\",\"4592\":\"Q92759\",\"4593\":\"Q92766\",\"4594\":\"Q92769\",\"4595\":\"Q92771\",\"4596\":\"Q92783\",\"4597\":\"Q92785\",\"4598\":\"Q92791\",\"4599\":\"Q92793\",\"4600\":\"Q92794\",\"4601\":\"Q92796\",\"4602\":\"Q92797\",\"4603\":\"Q92800\",\"4604\":\"Q92802\",\"4605\":\"Q92804\",\"4606\":\"Q92805\",\"4607\":\"Q92817\",\"4608\":\"Q92820\",\"4609\":\"Q92828\",\"4610\":\"Q92830\",\"4611\":\"Q92833\",\"4612\":\"Q92841\",\"4613\":\"Q92845\",\"4614\":\"Q92870\",\"4615\":\"Q92878\",\"4616\":\"Q92879\",\"4617\":\"Q92882\",\"4618\":\"Q92887\",\"4619\":\"Q92888\",\"4620\":\"Q92889\",\"4621\":\"Q92890\",\"4622\":\"Q92896\",\"4623\":\"Q92900\",\"4624\":\"Q92905\",\"4625\":\"Q92908\",\"4626\":\"Q92917\",\"4627\":\"Q92922\",\"4628\":\"Q92925\",\"4629\":\"Q92930\",\"4630\":\"Q92934\",\"4631\":\"Q92945\",\"4632\":\"Q92947\",\"4633\":\"Q92966\",\"4634\":\"Q92968\",\"4635\":\"Q92973\",\"4636\":\"Q92974\",\"4637\":\"Q92979\",\"4638\":\"Q92989\",\"4639\":\"Q92990\",\"4640\":\"Q92993\",\"4641\":\"Q92995\",\"4642\":\"Q92997\",\"4643\":\"Q93008\",\"4644\":\"Q93009\",\"4645\":\"Q93034\",\"4646\":\"Q93050\",\"4647\":\"Q93052\",\"4648\":\"Q93062\",\"4649\":\"Q93063\",\"4650\":\"Q93073\",\"4651\":\"Q93074\",\"4652\":\"Q93086\",\"4653\":\"Q93096\",\"4654\":\"Q969E2\",\"4655\":\"Q969E8\",\"4656\":\"Q969F1\",\"4657\":\"Q969F9\",\"4658\":\"Q969G3\",\"4659\":\"Q969G5\",\"4660\":\"Q969G6\",\"4661\":\"Q969H6\",\"4662\":\"Q969H8\",\"4663\":\"Q969J3\",\"4664\":\"Q969K3\",\"4665\":\"Q969L2\",\"4666\":\"Q969L4\",\"4667\":\"Q969M3\",\"4668\":\"Q969N2\",\"4669\":\"Q969P0\",\"4670\":\"Q969Q5\",\"4671\":\"Q969R5\",\"4672\":\"Q969R8\",\"4673\":\"Q969S3\",\"4674\":\"Q969S9\",\"4675\":\"Q969T9\",\"4676\":\"Q969U7\",\"4677\":\"Q969V3\",\"4678\":\"Q969V5\",\"4679\":\"Q969V6\",\"4680\":\"Q969X5\",\"4681\":\"Q969X6\",\"4682\":\"Q969Y2\",\"4683\":\"Q969Z0\",\"4684\":\"Q969Z3\",\"4685\":\"Q96A19\",\"4686\":\"Q96A26\",\"4687\":\"Q96A29\",\"4688\":\"Q96A33\",\"4689\":\"Q96A35\",\"4690\":\"Q96A46\",\"4691\":\"Q96A49\",\"4692\":\"Q96A57\",\"4693\":\"Q96A65\",\"4694\":\"Q96A73\",\"4695\":\"Q96AA3\",\"4696\":\"Q96AB3\",\"4697\":\"Q96AC1\",\"4698\":\"Q96AE4\",\"4699\":\"Q96AE4-2\",\"4700\":\"Q96AE7\",\"4701\":\"Q96AG3\",\"4702\":\"Q96AG4\",\"4703\":\"Q96AJ9\",\"4704\":\"Q96AP0\",\"4705\":\"Q96AQ6\",\"4706\":\"Q96AQ8\",\"4707\":\"Q96AT1\",\"4708\":\"Q96AT9\",\"4709\":\"Q96AX1\",\"4710\":\"Q96AY2\",\"4711\":\"Q96AY3\",\"4712\":\"Q96AZ6\",\"4713\":\"Q96B01\",\"4714\":\"Q96B23\",\"4715\":\"Q96B26\",\"4716\":\"Q96B36\",\"4717\":\"Q96B45\",\"4718\":\"Q96B49\",\"4719\":\"Q96B54\",\"4720\":\"Q96B70\",\"4721\":\"Q96B77\",\"4722\":\"Q96B97\",\"4723\":\"Q96B97-3\",\"4724\":\"Q96BD0\",\"4725\":\"Q96BD5\",\"4726\":\"Q96BD8\",\"4727\":\"Q96BF6\",\"4728\":\"Q96BH1\",\"4729\":\"Q96BI3\",\"4730\":\"Q96BJ3\",\"4731\":\"Q96BJ8\",\"4732\":\"Q96BK5\",\"4733\":\"Q96BM9\",\"4734\":\"Q96BN2\",\"4735\":\"Q96BN8\",\"4736\":\"Q96BP2\",\"4737\":\"Q96BP3\",\"4738\":\"Q96BQ5\",\"4739\":\"Q96BR5\",\"4740\":\"Q96BS2\",\"4741\":\"Q96BT3\",\"4742\":\"Q96BW5\",\"4743\":\"Q96BW9\",\"4744\":\"Q96BY6\",\"4745\":\"Q96BY9\",\"4746\":\"Q96BZ8\",\"4747\":\"Q96BZ9\",\"4748\":\"Q96C00\",\"4749\":\"Q96C01\",\"4750\":\"Q96C19\",\"4751\":\"Q96C36\",\"4752\":\"Q96C57\",\"4753\":\"Q96C86\",\"4754\":\"Q96C90\",\"4755\":\"Q96C92\",\"4756\":\"Q96CB8\",\"4757\":\"Q96CB9\",\"4758\":\"Q96CM3\",\"4759\":\"Q96CM8\",\"4760\":\"Q96CN7\",\"4761\":\"Q96CN9\",\"4762\":\"Q96CP2\",\"4763\":\"Q96CP6\",\"4764\":\"Q96CQ1\",\"4765\":\"Q96CS2\",\"4766\":\"Q96CS3\",\"4767\":\"Q96CS7\",\"4768\":\"Q96CT7\",\"4769\":\"Q96CU9\",\"4770\":\"Q96CW1\",\"4771\":\"Q96CW5\",\"4772\":\"Q96D15\",\"4773\":\"Q96D31\",\"4774\":\"Q96D46\",\"4775\":\"Q96D53\",\"4776\":\"Q96D71\",\"4777\":\"Q96DA6\",\"4778\":\"Q96DB5\",\"4779\":\"Q96DF8\",\"4780\":\"Q96DG6\",\"4781\":\"Q96DH6\",\"4782\":\"Q96DH6-2\",\"4783\":\"Q96DI7\",\"4784\":\"Q96DM3\",\"4785\":\"Q96DN5\",\"4786\":\"Q96DP5\",\"4787\":\"Q96DT7\",\"4788\":\"Q96DV4\",\"4789\":\"Q96DX4\",\"4790\":\"Q96DX7\",\"4791\":\"Q96DZ1\",\"4792\":\"Q96E11\",\"4793\":\"Q96E22\",\"4794\":\"Q96E29\",\"4795\":\"Q96E39\",\"4796\":\"Q96E52\",\"4797\":\"Q96EA4\",\"4798\":\"Q96EB1\",\"4799\":\"Q96EB6\",\"4800\":\"Q96EC8\",\"4801\":\"Q96EE3\",\"4802\":\"Q96EH3\",\"4803\":\"Q96EI5\",\"4804\":\"Q96EK4\",\"4805\":\"Q96EK5\",\"4806\":\"Q96EK6\",\"4807\":\"Q96EK7\",\"4808\":\"Q96EK9\",\"4809\":\"Q96EL2\",\"4810\":\"Q96EL3\",\"4811\":\"Q96EN8\",\"4812\":\"Q96EP5\",\"4813\":\"Q96ER3\",\"4814\":\"Q96ER9\",\"4815\":\"Q96ES6\",\"4816\":\"Q96ES7\",\"4817\":\"Q96ET8\",\"4818\":\"Q96ET8-3;Q9NYZ1\",\"4819\":\"Q96EU6\",\"4820\":\"Q96EU7\",\"4821\":\"Q96EV2\",\"4822\":\"Q96EV8\",\"4823\":\"Q96EX1\",\"4824\":\"Q96EX3\",\"4825\":\"Q96EY1-2\",\"4826\":\"Q96EY4\",\"4827\":\"Q96EY5\",\"4828\":\"Q96EY7\",\"4829\":\"Q96EY8\",\"4830\":\"Q96EZ8\",\"4831\":\"Q96F24\",\"4832\":\"Q96F44\",\"4833\":\"Q96F46\",\"4834\":\"Q96F63\",\"4835\":\"Q96F86\",\"4836\":\"Q96FC9\",\"4837\":\"Q96FH0\",\"4838\":\"Q96FJ0\",\"4839\":\"Q96FJ2\",\"4840\":\"Q96FK6\",\"4841\":\"Q96FN4\",\"4842\":\"Q96FQ6\",\"4843\":\"Q96FS4\",\"4844\":\"Q96FV9\",\"4845\":\"Q96FW1\",\"4846\":\"Q96FX7\",\"4847\":\"Q96FZ2\",\"4848\":\"Q96FZ7\",\"4849\":\"Q96G01\",\"4850\":\"Q96G03\",\"4851\":\"Q96G21\",\"4852\":\"Q96G23\",\"4853\":\"Q96G25\",\"4854\":\"Q96G46\",\"4855\":\"Q96GA3\",\"4856\":\"Q96GC5\",\"4857\":\"Q96GC9\",\"4858\":\"Q96GD0\",\"4859\":\"Q96GD4\",\"4860\":\"Q96GE9\",\"4861\":\"Q96GF1\",\"4862\":\"Q96GG9\",\"4863\":\"Q96GJ1\",\"4864\":\"Q96GK7\",\"4865\":\"Q96GM5\",\"4866\":\"Q96GM8\",\"4867\":\"Q96GN5\",\"4868\":\"Q96GQ5\",\"4869\":\"Q96GQ7\",\"4870\":\"Q96GS4\",\"4871\":\"Q96GS6\",\"4872\":\"Q96GW9\",\"4873\":\"Q96GX5\",\"4874\":\"Q96GX9\",\"4875\":\"Q96GY3\",\"4876\":\"Q96H20\",\"4877\":\"Q96H22\",\"4878\":\"Q96H35\",\"4879\":\"Q96H55\",\"4880\":\"Q96H78\",\"4881\":\"Q96H79\",\"4882\":\"Q96H96\",\"4883\":\"Q96HA1\",\"4884\":\"Q96HA7\",\"4885\":\"Q96HC4\",\"4886\":\"Q96HD1\",\"4887\":\"Q96HE7\",\"4888\":\"Q96HE9\",\"4889\":\"Q96HH9\",\"4890\":\"Q96HJ9-2;Q9Y383-3;Q9Y383-2\",\"4891\":\"Q96HN2\",\"4892\":\"Q96HP0\",\"4893\":\"Q96HP4\",\"4894\":\"Q96HQ2\",\"4895\":\"Q96HR3\",\"4896\":\"Q96HR8\",\"4897\":\"Q96HR9\",\"4898\":\"Q96HS1\",\"4899\":\"Q96HV5\",\"4900\":\"Q96HW7\",\"4901\":\"Q96HY6\",\"4902\":\"Q96HY7\",\"4903\":\"Q96I23\",\"4904\":\"Q96I24\",\"4905\":\"Q96I25\",\"4906\":\"Q96I34\",\"4907\":\"Q96I51\",\"4908\":\"Q96I59\",\"4909\":\"Q96I99\",\"4910\":\"Q96IF1\",\"4911\":\"Q96IG2\",\"4912\":\"Q96II8\",\"4913\":\"Q96IJ6\",\"4914\":\"Q96IR7\",\"4915\":\"Q96IV0\",\"4916\":\"Q96IW7\",\"4917\":\"Q96IX5\",\"4918\":\"Q96IY1\",\"4919\":\"Q96IZ0\",\"4920\":\"Q96IZ7\",\"4921\":\"Q96J01\",\"4922\":\"Q96J02\",\"4923\":\"Q96J42\",\"4924\":\"Q96J84\",\"4925\":\"Q96JB2\",\"4926\":\"Q96JB5\",\"4927\":\"Q96JC1\",\"4928\":\"Q96JG6\",\"4929\":\"Q96JH7\",\"4930\":\"Q96JI7\",\"4931\":\"Q96JJ3\",\"4932\":\"Q96JJ7\",\"4933\":\"Q96JM3\",\"4934\":\"Q96JN0-3\",\"4935\":\"Q96JN8\",\"4936\":\"Q96JP5\",\"4937\":\"Q96JY6\",\"4938\":\"Q96K17\",\"4939\":\"Q96K19\",\"4940\":\"Q96K37\",\"4941\":\"Q96K49\",\"4942\":\"Q96K58\",\"4943\":\"Q96K76\",\"4944\":\"Q96KA5\",\"4945\":\"Q96KB5\",\"4946\":\"Q96KC2\",\"4947\":\"Q96KC8\",\"4948\":\"Q96KG9\",\"4949\":\"Q96KM6\",\"4950\":\"Q96KP1\",\"4951\":\"Q96KP4\",\"4952\":\"Q96KQ4\",\"4953\":\"Q96KQ7\",\"4954\":\"Q96KR1\",\"4955\":\"Q96KV7\",\"4956\":\"Q96L33\",\"4957\":\"Q96L58\",\"4958\":\"Q96L73\",\"4959\":\"Q96L91\",\"4960\":\"Q96L92\",\"4961\":\"Q96L93\",\"4962\":\"Q96LB3\",\"4963\":\"Q96LD4\",\"4964\":\"Q96LI5\",\"4965\":\"Q96LJ7\",\"4966\":\"Q96LL9\",\"4967\":\"Q96LR5\",\"4968\":\"Q96LT9\",\"4969\":\"Q96LW7\",\"4970\":\"Q96LZ7\",\"4971\":\"Q96M27\",\"4972\":\"Q96M89\",\"4973\":\"Q96M94\",\"4974\":\"Q96M96\",\"4975\":\"Q96MC6\",\"4976\":\"Q96MD7\",\"4977\":\"Q96ME1\",\"4978\":\"Q96ME7\",\"4979\":\"Q96MF7\",\"4980\":\"Q96MG7\",\"4981\":\"Q96MH6\",\"4982\":\"Q96MN5\",\"4983\":\"Q96MT1\",\"4984\":\"Q96MU7\",\"4985\":\"Q96MW1\",\"4986\":\"Q96MW5\",\"4987\":\"Q96MX3\",\"4988\":\"Q96MX6\",\"4989\":\"Q96MY1\",\"4990\":\"Q96N11\",\"4991\":\"Q96N21\",\"4992\":\"Q96N46\",\"4993\":\"Q96N64\",\"4994\":\"Q96N66\",\"4995\":\"Q96N67\",\"4996\":\"Q96NB2\",\"4997\":\"Q96NB3\",\"4998\":\"Q96NC0\",\"4999\":\"Q96ND0\",\"5000\":\"Q96NL6\",\"5001\":\"Q96NT0\",\"5002\":\"Q96NT5\",\"5003\":\"Q96NU0-2;Q9BZ76-2;Q9BZ76;Q96NU0\",\"5004\":\"Q96NW4\",\"5005\":\"Q96NY9\",\"5006\":\"Q96P11\",\"5007\":\"Q96P16\",\"5008\":\"Q96P47\",\"5009\":\"Q96P48\",\"5010\":\"Q96P53\",\"5011\":\"Q96P70\",\"5012\":\"Q96PC3\",\"5013\":\"Q96PC5\",\"5014\":\"Q96PD2\",\"5015\":\"Q96PE2\",\"5016\":\"Q96PE7\",\"5017\":\"Q96PK6\",\"5018\":\"Q96PN7\",\"5019\":\"Q96PQ0\",\"5020\":\"Q96PU4\",\"5021\":\"Q96PU8-5\",\"5022\":\"Q96PV6\",\"5023\":\"Q96PV7\",\"5024\":\"Q96PY5\",\"5025\":\"Q96PZ0\",\"5026\":\"Q96Q05\",\"5027\":\"Q96Q06\",\"5028\":\"Q96Q11\",\"5029\":\"Q96Q15\",\"5030\":\"Q96Q45\",\"5031\":\"Q96Q83\",\"5032\":\"Q96QC0\",\"5033\":\"Q96QD5\",\"5034\":\"Q96QD8\",\"5035\":\"Q96QD9\",\"5036\":\"Q96QE3\",\"5037\":\"Q96QE5\",\"5038\":\"Q96QG7\",\"5039\":\"Q96QK1\",\"5040\":\"Q96QR8\",\"5041\":\"Q96QT4\",\"5042\":\"Q96QT6\",\"5043\":\"Q96QU8\",\"5044\":\"Q96R06\",\"5045\":\"Q96RD7\",\"5046\":\"Q96RE7\",\"5047\":\"Q96RK0\",\"5048\":\"Q96RK1\",\"5049\":\"Q96RL1\",\"5050\":\"Q96RL7\",\"5051\":\"Q96RN5\",\"5052\":\"Q96RP9\",\"5053\":\"Q96RQ1\",\"5054\":\"Q96RQ3\",\"5055\":\"Q96RR1\",\"5056\":\"Q96RS6\",\"5057\":\"Q96RT1\",\"5058\":\"Q96RT7\",\"5059\":\"Q96RT8\",\"5060\":\"Q96RU2\",\"5061\":\"Q96RU3\",\"5062\":\"Q96RY7\",\"5063\":\"Q96S15\",\"5064\":\"Q96S19\",\"5065\":\"Q96S44\",\"5066\":\"Q96S52\",\"5067\":\"Q96S55\",\"5068\":\"Q96S59\",\"5069\":\"Q96S66\",\"5070\":\"Q96S82\",\"5071\":\"Q96S90\",\"5072\":\"Q96S97\",\"5073\":\"Q96S99\",\"5074\":\"Q96SB3\",\"5075\":\"Q96SB4\",\"5076\":\"Q96SB8\",\"5077\":\"Q96SI1\",\"5078\":\"Q96SI9\",\"5079\":\"Q96SK2\",\"5080\":\"Q96SL8\",\"5081\":\"Q96SN8\",\"5082\":\"Q96SQ9\",\"5083\":\"Q96ST2\",\"5084\":\"Q96ST3\",\"5085\":\"Q96SU4\",\"5086\":\"Q96SY0\",\"5087\":\"Q96SZ5\",\"5088\":\"Q96SZ6\",\"5089\":\"Q96T21\",\"5090\":\"Q96T23\",\"5091\":\"Q96T37\",\"5092\":\"Q96T51\",\"5093\":\"Q96T58\",\"5094\":\"Q96T60\",\"5095\":\"Q96T76\",\"5096\":\"Q96T88\",\"5097\":\"Q96TA1\",\"5098\":\"Q96TA2\",\"5099\":\"Q96TC7\",\"5100\":\"Q99081\",\"5101\":\"Q99417\",\"5102\":\"Q99426\",\"5103\":\"Q99436\",\"5104\":\"Q99439\",\"5105\":\"Q99442\",\"5106\":\"Q99447\",\"5107\":\"Q99459\",\"5108\":\"Q99460\",\"5109\":\"Q99470\",\"5110\":\"Q99471\",\"5111\":\"Q99487\",\"5112\":\"Q99496\",\"5113\":\"Q99497\",\"5114\":\"Q99501\",\"5115\":\"Q99504\",\"5116\":\"Q99519\",\"5117\":\"Q99523\",\"5118\":\"Q99536\",\"5119\":\"Q99538\",\"5120\":\"Q99541\",\"5121\":\"Q99543\",\"5122\":\"Q99547\",\"5123\":\"Q99549\",\"5124\":\"Q99551\",\"5125\":\"Q99567\",\"5126\":\"Q99569\",\"5127\":\"Q99570\",\"5128\":\"Q99574\",\"5129\":\"Q99575\",\"5130\":\"Q99583\",\"5131\":\"Q99584\",\"5132\":\"Q99590\",\"5133\":\"Q99595\",\"5134\":\"Q99598\",\"5135\":\"Q99613-2;Q99613;B5ME19\",\"5136\":\"Q99614\",\"5137\":\"Q99615\",\"5138\":\"Q99618\",\"5139\":\"Q99622\",\"5140\":\"Q99623\",\"5141\":\"Q99627\",\"5142\":\"Q99633\",\"5143\":\"Q99640\",\"5144\":\"Q99643\",\"5145\":\"Q99650\",\"5146\":\"Q99653\",\"5147\":\"Q99661\",\"5148\":\"Q99685\",\"5149\":\"Q99700\",\"5150\":\"Q99707\",\"5151\":\"Q99714\",\"5152\":\"Q99715\",\"5153\":\"Q99717\",\"5154\":\"Q99720\",\"5155\":\"Q99728\",\"5156\":\"Q99729\",\"5157\":\"Q99733\",\"5158\":\"Q99741\",\"5159\":\"Q99747\",\"5160\":\"Q99755\",\"5161\":\"Q99757\",\"5162\":\"Q99766\",\"5163\":\"Q99797\",\"5164\":\"Q99798\",\"5165\":\"Q99805\",\"5166\":\"Q99807\",\"5167\":\"Q99808\",\"5168\":\"Q99816\",\"5169\":\"Q99828\",\"5170\":\"Q99829\",\"5171\":\"Q99832\",\"5172\":\"Q99848\",\"5173\":\"Q9BPZ2;Q99865\",\"5174\":\"Q99871\",\"5175\":\"Q99873\",\"5176\":\"Q99933\",\"5177\":\"Q99941\",\"5178\":\"Q99942\",\"5179\":\"Q99943\",\"5180\":\"Q99958\",\"5181\":\"Q99959-2\",\"5182\":\"Q99961\",\"5183\":\"Q99962\",\"5184\":\"Q99985\",\"5185\":\"Q99986\",\"5186\":\"Q99996\",\"5187\":\"Q9BPW8\",\"5188\":\"Q9BPX3\",\"5189\":\"Q9BPX5\",\"5190\":\"Q9BPX6\",\"5191\":\"Q9BPZ3\",\"5192\":\"Q9BPZ7\",\"5193\":\"Q9BQ04\",\"5194\":\"Q9BQ15\",\"5195\":\"Q9BQ24\",\"5196\":\"Q9BQ39\",\"5197\":\"Q9BQ48\",\"5198\":\"Q9BQ52\",\"5199\":\"Q9BQ61\",\"5200\":\"Q9BQ67\",\"5201\":\"Q9BQ69\",\"5202\":\"Q9BQ70\",\"5203\":\"Q9BQ75\",\"5204\":\"Q9BQ90\",\"5205\":\"Q9BQ95\",\"5206\":\"Q9BQA1\",\"5207\":\"Q9BQA9\",\"5208\":\"Q9BQB6\",\"5209\":\"Q9BQC3\",\"5210\":\"Q9BQC6\",\"5211\":\"Q9BQD3\",\"5212\":\"Q9BQD7\",\"5213\":\"Q9BQE3\",\"5214\":\"Q9BQE4\",\"5215\":\"Q9BQE5\",\"5216\":\"Q9BQF6\",\"5217\":\"Q9BQG0\",\"5218\":\"Q9BQG2\",\"5219\":\"Q9BQI0\",\"5220\":\"Q9BQI6\",\"5221\":\"Q9BQL6\",\"5222\":\"Q9BQP7\",\"5223\":\"Q9BR39\",\"5224\":\"Q9BR61\",\"5225\":\"Q9BR76\",\"5226\":\"Q9BR77-2\",\"5227\":\"Q9BRA0\",\"5228\":\"Q9BRA2\",\"5229\":\"Q9BRB3\",\"5230\":\"Q9BRD0\",\"5231\":\"Q9BRF8\",\"5232\":\"Q9BRG1\",\"5233\":\"Q9BRJ2\",\"5234\":\"Q9BRJ6\",\"5235\":\"Q9BRJ7\",\"5236\":\"Q9BRK5\",\"5237\":\"Q9BRL6\",\"5238\":\"Q9BRN9\",\"5239\":\"Q9BRP1\",\"5240\":\"Q9BRP4\",\"5241\":\"Q9BRP8\",\"5242\":\"Q9BRQ0\",\"5243\":\"Q9BRQ6\",\"5244\":\"Q9BRQ8\",\"5245\":\"Q9BRR6\",\"5246\":\"Q9BRR8\",\"5247\":\"Q9BRS2\",\"5248\":\"Q9BRT2\",\"5249\":\"Q9BRT3\",\"5250\":\"Q9BRT6\",\"5251\":\"Q9BRT9\",\"5252\":\"Q9BRU9\",\"5253\":\"Q9BRV8\",\"5254\":\"Q9BRX2\",\"5255\":\"Q9BRX5\",\"5256\":\"Q9BRX8\",\"5257\":\"Q9BRZ2\",\"5258\":\"Q9BS16\",\"5259\":\"Q9BS26\",\"5260\":\"Q9BSB4\",\"5261\":\"Q9BSC4\",\"5262\":\"Q9BSD7\",\"5263\":\"Q9BSE4\",\"5264\":\"Q9BSF4\",\"5265\":\"Q9BSH4\",\"5266\":\"Q9BSH5\",\"5267\":\"Q9BSJ2\",\"5268\":\"Q9BSJ5\",\"5269\":\"Q9BSJ6\",\"5270\":\"Q9BSJ8-2\",\"5271\":\"Q9BSK0\",\"5272\":\"Q9BSK2\",\"5273\":\"Q9BSM1\",\"5274\":\"Q9BSR8\",\"5275\":\"Q9BST9\",\"5276\":\"Q9BSV6\",\"5277\":\"Q9BSY4\",\"5278\":\"Q9BT09\",\"5279\":\"Q9BT17\",\"5280\":\"Q9BT22\",\"5281\":\"Q9BT25\",\"5282\":\"Q9BT30\",\"5283\":\"Q9BT40\",\"5284\":\"Q9BT67\",\"5285\":\"Q9BT73\",\"5286\":\"Q9BT78\",\"5287\":\"Q9BTA9\",\"5288\":\"Q9BTC0\",\"5289\":\"Q9BTC8\",\"5290\":\"Q9BTD8\",\"5291\":\"Q9BTE1\",\"5292\":\"Q9BTE3\",\"5293\":\"Q9BTE6\",\"5294\":\"Q9BTE7\",\"5295\":\"Q9BTK6\",\"5296\":\"Q9BTL3\",\"5297\":\"Q9BTT0\",\"5298\":\"Q9BTT4\",\"5299\":\"Q9BTT6\",\"5300\":\"Q9BTU6\",\"5301\":\"Q9BTV4\",\"5302\":\"Q9BTW9\",\"5303\":\"Q9BTX1\",\"5304\":\"Q9BTX3\",\"5305\":\"Q9BTY2\",\"5306\":\"Q9BTY7\",\"5307\":\"Q9BTZ2\",\"5308\":\"Q9BU23\",\"5309\":\"Q9BU61\",\"5310\":\"Q9BU76\",\"5311\":\"Q9BU89\",\"5312\":\"Q9BUA3\",\"5313\":\"Q9BUB5\",\"5314\":\"Q9BUB7\",\"5315\":\"Q9BUE0\",\"5316\":\"Q9BUE6\",\"5317\":\"Q9BUF5\",\"5318\":\"Q9BUH6\",\"5319\":\"Q9BUI4\",\"5320\":\"Q9BUJ2\",\"5321\":\"Q9BUK0\",\"5322\":\"Q9BUK6\",\"5323\":\"Q9BUL5\",\"5324\":\"Q9BUL8\",\"5325\":\"Q9BUL9\",\"5326\":\"Q9BUM1\",\"5327\":\"Q9BUN8\",\"5328\":\"Q9BUP3-3\",\"5329\":\"Q9BUQ8\",\"5330\":\"Q9BUR4\",\"5331\":\"Q9BUR5\",\"5332\":\"Q9BUT1\",\"5333\":\"Q9BUT9\",\"5334\":\"Q9BUV8\",\"5335\":\"Q9BUZ4\",\"5336\":\"Q9BV10\",\"5337\":\"Q9BV20\",\"5338\":\"Q9BV23\",\"5339\":\"Q9BV38\",\"5340\":\"Q9BV40\",\"5341\":\"Q9BV44\",\"5342\":\"Q9BV57\",\"5343\":\"Q9BV68\",\"5344\":\"Q9BV73\",\"5345\":\"Q9BV79\",\"5346\":\"Q9BV81\",\"5347\":\"Q9BV86\",\"5348\":\"Q9BV94\",\"5349\":\"Q9BVA0\",\"5350\":\"Q9BVC3\",\"5351\":\"Q9BVC4\",\"5352\":\"Q9BVC5\",\"5353\":\"Q9BVC6\",\"5354\":\"Q9BVG4\",\"5355\":\"Q9BVG8\",\"5356\":\"Q9BVG9\",\"5357\":\"Q9BVI0\",\"5358\":\"Q9BVI4\",\"5359\":\"Q9BVJ6\",\"5360\":\"Q9BVJ7\",\"5361\":\"Q9BVK2\",\"5362\":\"Q9BVK6\",\"5363\":\"Q9BVK8\",\"5364\":\"Q9BVL2\",\"5365\":\"Q9BVL4\",\"5366\":\"Q9BVM2\",\"5367\":\"Q9BVN2\",\"5368\":\"Q9BVP2\",\"5369\":\"Q9BVQ7\",\"5370\":\"Q9BVS4\",\"5371\":\"Q9BVS5\",\"5372\":\"Q9BVT8\",\"5373\":\"Q9BVV6\",\"5374\":\"Q9BVV7\",\"5375\":\"Q9BW19\",\"5376\":\"Q9BW27\",\"5377\":\"Q9BW60\",\"5378\":\"Q9BW66\",\"5379\":\"Q9BW71\",\"5380\":\"Q9BW85\",\"5381\":\"Q9BW91\",\"5382\":\"Q9BW92\",\"5383\":\"Q9BWD1\",\"5384\":\"Q9BWE0\",\"5385\":\"Q9BWF3\",\"5386\":\"Q9BWG6\",\"5387\":\"Q9BWH2\",\"5388\":\"Q9BWH6\",\"5389\":\"Q9BWJ5\",\"5390\":\"Q9BWL3\",\"5391\":\"Q9BWM7\",\"5392\":\"Q9BWN1\",\"5393\":\"Q9BWS9\",\"5394\":\"Q9BWT1\",\"5395\":\"Q9BWT3\",\"5396\":\"Q9BWT6\",\"5397\":\"Q9BWU0\",\"5398\":\"Q9BWW4\",\"5399\":\"Q9BX10\",\"5400\":\"Q9BX40\",\"5401\":\"Q9BX63\",\"5402\":\"Q9BX66-12\",\"5403\":\"Q9BX68\",\"5404\":\"Q9BX70\",\"5405\":\"Q9BX95\",\"5406\":\"Q9BXB1\",\"5407\":\"Q9BXB4\",\"5408\":\"Q9BXB5\",\"5409\":\"Q9BXF6\",\"5410\":\"Q9BXI6\",\"5411\":\"Q9BXI9\",\"5412\":\"Q9BXJ9\",\"5413\":\"Q9BXK1\",\"5414\":\"Q9BXK5\",\"5415\":\"Q9BXP2\",\"5416\":\"Q9BXP5\",\"5417\":\"Q9BXR0\",\"5418\":\"Q9BXS4\",\"5419\":\"Q9BXS5\",\"5420\":\"Q9BXS6\",\"5421\":\"Q9BXS9\",\"5422\":\"Q9BXW6\",\"5423\":\"Q9BXW7\",\"5424\":\"Q9BXW9\",\"5425\":\"Q9BXY0\",\"5426\":\"Q9BY12\",\"5427\":\"Q9BY32\",\"5428\":\"Q9BY42\",\"5429\":\"Q9BY43\",\"5430\":\"Q9BY44\",\"5431\":\"Q9BY49\",\"5432\":\"Q9BY50\",\"5433\":\"Q9BY67\",\"5434\":\"Q9BY77\",\"5435\":\"Q9BY89\",\"5436\":\"Q9BYB4\",\"5437\":\"Q9BYC5\",\"5438\":\"Q9BYC8\",\"5439\":\"Q9BYC9\",\"5440\":\"Q9BYD1\",\"5441\":\"Q9BYD2\",\"5442\":\"Q9BYD3\",\"5443\":\"Q9BYD6\",\"5444\":\"Q9BYE7\",\"5445\":\"Q9BYG3\",\"5446\":\"Q9BYG5\",\"5447\":\"Q9BYI3\",\"5448\":\"Q9BYJ9\",\"5449\":\"Q9BYK8\",\"5450\":\"Q9BYN0\",\"5451\":\"Q9BYN8\",\"5452\":\"Q9BYT8\",\"5453\":\"Q9BYV8\",\"5454\":\"Q9BYW2\",\"5455\":\"Q9BZ23\",\"5456\":\"Q9BZ29\",\"5457\":\"Q9BZ67\",\"5458\":\"Q9BZ71\",\"5459\":\"Q9BZ95\",\"5460\":\"Q9BZC7\",\"5461\":\"Q9BZD4\",\"5462\":\"Q9BZE1\",\"5463\":\"Q9BZE2\",\"5464\":\"Q9BZE4\",\"5465\":\"Q9BZF1\",\"5466\":\"Q9BZF9\",\"5467\":\"Q9BZG1\",\"5468\":\"Q9BZG8\",\"5469\":\"Q9BZH6\",\"5470\":\"Q9BZI7\",\"5471\":\"Q9BZJ0\",\"5472\":\"Q9BZJ4\",\"5473\":\"Q9BZK7\",\"5474\":\"Q9BZL1\",\"5475\":\"Q9BZL4\",\"5476\":\"Q9BZL6\",\"5477\":\"Q9BZM4\",\"5478\":\"Q9BZM5;Q6H3X3-3;Q6H3X3-2;Q5VY80;Q6H3X3\",\"5479\":\"Q9BZQ6\",\"5480\":\"Q9BZQ8\",\"5481\":\"Q9BZV1\",\"5482\":\"Q9BZX2\",\"5483\":\"Q9BZZ5\",\"5484\":\"Q9C005\",\"5485\":\"Q9C035\",\"5486\":\"Q9C040\",\"5487\":\"Q9C086\",\"5488\":\"Q9C0B0\",\"5489\":\"Q9C0B1\",\"5490\":\"Q9C0B5\",\"5491\":\"Q9C0B7\",\"5492\":\"Q9C0B9\",\"5493\":\"Q9C0C2\",\"5494\":\"Q9C0C4\",\"5495\":\"Q9C0C9\",\"5496\":\"Q9C0D3\",\"5497\":\"Q9C0D5\",\"5498\":\"Q9C0E2\",\"5499\":\"Q9C0E8\",\"5500\":\"Q9C0F1\",\"5501\":\"Q9C0H2\",\"5502\":\"Q9C0H5\",\"5503\":\"Q9C0I1\",\"5504\":\"Q9C0J8\",\"5505\":\"Q9C0K1\",\"5506\":\"Q9GZL7\",\"5507\":\"Q9GZM5\",\"5508\":\"Q9GZN1\",\"5509\":\"Q9GZN7\",\"5510\":\"Q9GZN8\",\"5511\":\"Q9GZP4\",\"5512\":\"Q9GZP8-2\",\"5513\":\"Q9GZP9\",\"5514\":\"Q9GZQ3\",\"5515\":\"Q9GZR1\",\"5516\":\"Q9GZR2\",\"5517\":\"Q9GZR7\",\"5518\":\"Q9GZS1\",\"5519\":\"Q9GZS3\",\"5520\":\"Q9GZT3\",\"5521\":\"Q9GZT6\",\"5522\":\"Q9GZT8\",\"5523\":\"Q9GZT9\",\"5524\":\"Q9GZU7\",\"5525\":\"Q9GZU8\",\"5526\":\"Q9GZV5\",\"5527\":\"Q9GZX9\",\"5528\":\"Q9GZY4\",\"5529\":\"Q9GZY8-2\",\"5530\":\"Q9GZZ1\",\"5531\":\"Q9GZZ9\",\"5532\":\"Q9H000\",\"5533\":\"Q9H019\",\"5534\":\"Q9H061\",\"5535\":\"Q9H074\",\"5536\":\"Q9H078\",\"5537\":\"Q9H081\",\"5538\":\"Q9H082\",\"5539\":\"Q9H089\",\"5540\":\"Q9H098\",\"5541\":\"Q9H0A0\",\"5542\":\"Q9H0A8\",\"5543\":\"Q9H0B6\",\"5544\":\"Q9H0C5\",\"5545\":\"Q9H0C8\",\"5546\":\"Q9H0D6\",\"5547\":\"Q9H0E2\",\"5548\":\"Q9H0E3\",\"5549\":\"Q9H0E9\",\"5550\":\"Q9H0G5\",\"5551\":\"Q9H0H0\",\"5552\":\"Q9H0H5\",\"5553\":\"Q9H0J9\",\"5554\":\"Q9H0K6\",\"5555\":\"Q9H0L4\",\"5556\":\"Q9H0M0\",\"5557\":\"Q9H0N5\",\"5558\":\"Q9H0P0\",\"5559\":\"Q9H0R3\",\"5560\":\"Q9H0R6\",\"5561\":\"Q9H0S4\",\"5562\":\"Q9H0T7\",\"5563\":\"Q9H0U3\",\"5564\":\"Q9H0U4\",\"5565\":\"Q9H0U6\",\"5566\":\"Q9H0U9\",\"5567\":\"Q9H0V9\",\"5568\":\"Q9H0W8\",\"5569\":\"Q9H0W9\",\"5570\":\"Q9H0X4\",\"5571\":\"Q9H0X9\",\"5572\":\"Q9H116\",\"5573\":\"Q9H147\",\"5574\":\"Q9H173\",\"5575\":\"Q9H1A3\",\"5576\":\"Q9H1A4\",\"5577\":\"Q9H1B5\",\"5578\":\"Q9H1B7\",\"5579\":\"Q9H1C3\",\"5580\":\"Q9H1C4\",\"5581\":\"Q9H1C7\",\"5582\":\"Q9H1D9\",\"5583\":\"Q9H1E3\",\"5584\":\"Q9H1E5\",\"5585\":\"Q9H1H9\",\"5586\":\"Q9H1I8\",\"5587\":\"Q9H1J1\",\"5588\":\"Q9H1K0\",\"5589\":\"Q9H1K1\",\"5590\":\"Q9H1P3\",\"5591\":\"Q9H1U4\",\"5592\":\"Q9H1X3\",\"5593\":\"Q9H1Y0\",\"5594\":\"Q9H1Z4\",\"5595\":\"Q9H204\",\"5596\":\"Q9H211\",\"5597\":\"Q9H223\",\"5598\":\"Q9H267\",\"5599\":\"Q9H269\",\"5600\":\"Q9H270\",\"5601\":\"Q9H299\",\"5602\":\"Q9H2C0\",\"5603\":\"Q9H2C2\",\"5604\":\"Q9H2D1\",\"5605\":\"Q9H2D6\",\"5606\":\"Q9H2F5\",\"5607\":\"Q9H2G2\",\"5608\":\"Q9H2G9\",\"5609\":\"Q9H2H8\",\"5610\":\"Q9H2H9\",\"5611\":\"Q9H2J4\",\"5612\":\"Q9H2K0\",\"5613\":\"Q9H2K8\",\"5614\":\"Q9H2M9\",\"5615\":\"Q9H2P0\",\"5616\":\"Q9H2P9\",\"5617\":\"Q9H2U1\",\"5618\":\"Q9H2U2\",\"5619\":\"Q9H2V7\",\"5620\":\"Q9H2W6\",\"5621\":\"Q9H2Y7\",\"5622\":\"Q9H300\",\"5623\":\"Q9H307\",\"5624\":\"Q9H329\",\"5625\":\"Q9H330\",\"5626\":\"Q9H334\",\"5627\":\"Q9H3C7\",\"5628\":\"Q9H3E2\",\"5629\":\"Q9H3F6\",\"5630\":\"Q9H3H1\",\"5631\":\"Q9H3H5\",\"5632\":\"Q9H3J6\",\"5633\":\"Q9H3K2\",\"5634\":\"Q9H3K6\",\"5635\":\"Q9H3L0\",\"5636\":\"Q9H3M7\",\"5637\":\"Q9H3N1\",\"5638\":\"Q9H3P2\",\"5639\":\"Q9H3P7\",\"5640\":\"Q9H3Q1\",\"5641\":\"Q9H3R5\",\"5642\":\"Q9H3S7\",\"5643\":\"Q9H3U1\",\"5644\":\"Q9H3U5\",\"5645\":\"Q9H3Z4\",\"5646\":\"Q9H410\",\"5647\":\"Q9H444\",\"5648\":\"Q9H446\",\"5649\":\"Q9H467\",\"5650\":\"Q9H488\",\"5651\":\"Q9H490\",\"5652\":\"Q9H497\",\"5653\":\"Q9H4A3\",\"5654\":\"Q9H4A4\",\"5655\":\"Q9H4A5\",\"5656\":\"Q9H4A6\",\"5657\":\"Q9H4B0\",\"5658\":\"Q9H4E7\",\"5659\":\"Q9H4F1\",\"5660\":\"Q9H4F8\",\"5661\":\"Q9H4G0\",\"5662\":\"Q9H4G0-2\",\"5663\":\"Q9H4H8\",\"5664\":\"Q9H4I2\",\"5665\":\"Q9H4I3\",\"5666\":\"Q9H4K7\",\"5667\":\"Q9H4L4\",\"5668\":\"Q9H4L5\",\"5669\":\"Q9H4L7\",\"5670\":\"Q9H4M9\",\"5671\":\"Q9H4P4\",\"5672\":\"Q9H4Z3\",\"5673\":\"Q9H501\",\"5674\":\"Q9H553\",\"5675\":\"Q9H568\",\"5676\":\"Q9H582\",\"5677\":\"Q9H583\",\"5678\":\"Q9H5H4\",\"5679\":\"Q9H5I1\",\"5680\":\"Q9H5I5\",\"5681\":\"Q9H5K3\",\"5682\":\"Q9H5N1\",\"5683\":\"Q9H5Q4\",\"5684\":\"Q9H5V9\",\"5685\":\"Q9H5X1\",\"5686\":\"Q9H5Z1\",\"5687\":\"Q9H694\",\"5688\":\"Q9H6A9\",\"5689\":\"Q9H6B4\",\"5690\":\"Q9H6D7\",\"5691\":\"Q9H6E4\",\"5692\":\"Q9H6E5\",\"5693\":\"Q9H6F5\",\"5694\":\"Q9H6H4\",\"5695\":\"Q9H6K1\",\"5696\":\"Q9H6K4\",\"5697\":\"Q9H6R0\",\"5698\":\"Q9H6R4\",\"5699\":\"Q9H6R6\",\"5700\":\"Q9H6S0\",\"5701\":\"Q9H6S3\",\"5702\":\"Q9H6T0\",\"5703\":\"Q9H6T3\",\"5704\":\"Q9H6U6\",\"5705\":\"Q9H6U8\",\"5706\":\"Q9H6V9\",\"5707\":\"Q9H6W3\",\"5708\":\"Q9H6X2\",\"5709\":\"Q9H6Y2\",\"5710\":\"Q9H6Y7\",\"5711\":\"Q9H6Z4\",\"5712\":\"Q9H773\",\"5713\":\"Q9H788\",\"5714\":\"Q9H792\",\"5715\":\"Q9H7B2\",\"5716\":\"Q9H7B4\",\"5717\":\"Q9H7C9\",\"5718\":\"Q9H7D0\",\"5719\":\"Q9H7D7\",\"5720\":\"Q9H7E2\",\"5721\":\"Q9H7E9\",\"5722\":\"Q9H7F0\",\"5723\":\"Q9H7H0\",\"5724\":\"Q9H7L9\",\"5725\":\"Q9H7N4\",\"5726\":\"Q9H7Z3\",\"5727\":\"Q9H7Z6\",\"5728\":\"Q9H7Z7\",\"5729\":\"Q9H813\",\"5730\":\"Q9H814\",\"5731\":\"Q9H825\",\"5732\":\"Q9H832\",\"5733\":\"Q9H840\",\"5734\":\"Q9H845\",\"5735\":\"Q9H857\",\"5736\":\"Q9H869\",\"5737\":\"Q9H871\",\"5738\":\"Q9H875\",\"5739\":\"Q9H8G2\",\"5740\":\"Q9H8H0\",\"5741\":\"Q9H8H2\",\"5742\":\"Q9H8H3\",\"5743\":\"Q9H8M2\",\"5744\":\"Q9H8M5\",\"5745\":\"Q9H8S9;Q7L9L4-2;Q9H8S9-2\",\"5746\":\"Q9H8V3\",\"5747\":\"Q9H8W3\",\"5748\":\"Q9H8W4\",\"5749\":\"Q9H8X2\",\"5750\":\"Q9H8Y5\",\"5751\":\"Q9H8Y8\",\"5752\":\"Q9H900\",\"5753\":\"Q9H910\",\"5754\":\"Q9H936\",\"5755\":\"Q9H944\",\"5756\":\"Q9H967\",\"5757\":\"Q9H974\",\"5758\":\"Q9H981\",\"5759\":\"Q9H993\",\"5760\":\"Q9H9A5\",\"5761\":\"Q9H9A6\",\"5762\":\"Q9H9A7\",\"5763\":\"Q9H9B1\",\"5764\":\"Q9H9B4\",\"5765\":\"Q9H9C1\",\"5766\":\"Q9H9E3\",\"5767\":\"Q9H9F9\",\"5768\":\"Q9H9G7\",\"5769\":\"Q9H9H4\",\"5770\":\"Q9H9J2\",\"5771\":\"Q9H9J4\",\"5772\":\"Q9H9L3\",\"5773\":\"Q9H9L4\",\"5774\":\"Q9H9P8\",\"5775\":\"Q9H9Q2\",\"5776\":\"Q9H9Q4\",\"5777\":\"Q9H9T3\",\"5778\":\"Q9H9Y2\",\"5779\":\"Q9H9Y6\",\"5780\":\"Q9HA38\",\"5781\":\"Q9HA64\",\"5782\":\"Q9HA77\",\"5783\":\"Q9HA92\",\"5784\":\"Q9HAB8\",\"5785\":\"Q9HAD4\",\"5786\":\"Q9HAH1\",\"5787\":\"Q9HAN9\",\"5788\":\"Q9HAS0\",\"5789\":\"Q9HAT2\",\"5790\":\"Q9HAU0\",\"5791\":\"Q9HAU4\",\"5792\":\"Q9HAU5\",\"5793\":\"Q9HAV0\",\"5794\":\"Q9HAV4\",\"5795\":\"Q9HAV7\",\"5796\":\"Q9HAW4\",\"5797\":\"Q9HB07\",\"5798\":\"Q9HB09\",\"5799\":\"Q9HB19\",\"5800\":\"Q9HB21\",\"5801\":\"Q9HB40\",\"5802\":\"Q9HB71\",\"5803\":\"Q9HB90\",\"5804\":\"Q9HBD1\",\"5805\":\"Q9HBE1\",\"5806\":\"Q9HBG4\",\"5807\":\"Q9HBG6\",\"5808\":\"Q9HBH0\",\"5809\":\"Q9HBH1\",\"5810\":\"Q9HBH5\",\"5811\":\"Q9HBI1\",\"5812\":\"Q9HBL0\",\"5813\":\"Q9HBL7\",\"5814\":\"Q9HBL8\",\"5815\":\"Q9HBM0\",\"5816\":\"Q9HBM1\",\"5817\":\"Q9HBM6\",\"5818\":\"Q9HBR0\",\"5819\":\"Q9HBU6\",\"5820\":\"Q9HC07\",\"5821\":\"Q9HC21\",\"5822\":\"Q9HC35\",\"5823\":\"Q9HC36\",\"5824\":\"Q9HC38\",\"5825\":\"Q9HC44\",\"5826\":\"Q9HC52\",\"5827\":\"Q9HC98\",\"5828\":\"Q9HCC0\",\"5829\":\"Q9HCD5\",\"5830\":\"Q9HCD6\",\"5831\":\"Q9HCE0\",\"5832\":\"Q9HCE1\",\"5833\":\"Q9HCE5\",\"5834\":\"Q9HCG8\",\"5835\":\"Q9HCH0\",\"5836\":\"Q9HCH3\",\"5837\":\"Q9HCI7\",\"5838\":\"Q9HCJ1\",\"5839\":\"Q9HCJ3\",\"5840\":\"Q9HCK8\",\"5841\":\"Q9HCL2\",\"5842\":\"Q9HCM4-2\",\"5843\":\"Q9HCN4\",\"5844\":\"Q9HCN8\",\"5845\":\"Q9HCS7\",\"5846\":\"Q9HCU4\",\"5847\":\"Q9HCU5\",\"5848\":\"Q9HCU9\",\"5849\":\"Q9HCY8\",\"5850\":\"Q9HD15\",\"5851\":\"Q9HD20\",\"5852\":\"Q9HD23\",\"5853\":\"Q9HD26\",\"5854\":\"Q9HD33\",\"5855\":\"Q9HD34\",\"5856\":\"Q9HD42\",\"5857\":\"Q9HD45\",\"5858\":\"Q9HD47\",\"5859\":\"Q9HD67\",\"5860\":\"Q9HDC5\",\"5861\":\"Q9HDC9\",\"5862\":\"Q9NNW5\",\"5863\":\"Q9NNW7\",\"5864\":\"Q9NP50\",\"5865\":\"Q9NP58\",\"5866\":\"Q9NP61\",\"5867\":\"Q9NP64\",\"5868\":\"Q9NP66\",\"5869\":\"Q9NP72\",\"5870\":\"Q9NP73\",\"5871\":\"Q9NP74\",\"5872\":\"Q9NP77\",\"5873\":\"Q9NP79\",\"5874\":\"Q9NP80\",\"5875\":\"Q9NP81\",\"5876\":\"Q9NP84\",\"5877\":\"Q9NP92\",\"5878\":\"Q9NP97\",\"5879\":\"Q9NPA0\",\"5880\":\"Q9NPA3\",\"5881\":\"Q9NPA8\",\"5882\":\"Q9NPD3\",\"5883\":\"Q9NPD8\",\"5884\":\"Q9NPE2\",\"5885\":\"Q9NPE3\",\"5886\":\"Q9NPF0\",\"5887\":\"Q9NPF4\",\"5888\":\"Q9NPF5\",\"5889\":\"Q9NPG3\",\"5890\":\"Q9NPH3\",\"5891\":\"Q9NPI0\",\"5892\":\"Q9NPI1\",\"5893\":\"Q9NPI6\",\"5894\":\"Q9NPJ3\",\"5895\":\"Q9NPJ6\",\"5896\":\"Q9NPL8\",\"5897\":\"Q9NPQ8\",\"5898\":\"Q9NPR2\",\"5899\":\"Q9NPR9\",\"5900\":\"Q9NQ11\",\"5901\":\"Q9NQ29\",\"5902\":\"Q9NQ50\",\"5903\":\"Q9NQ55\",\"5904\":\"Q9NQ84\",\"5905\":\"Q9NQ88\",\"5906\":\"Q9NQB0\",\"5907\":\"Q9NQC1\",\"5908\":\"Q9NQC3\",\"5909\":\"Q9NQE9\",\"5910\":\"Q9NQG1\",\"5911\":\"Q9NQG5\",\"5912\":\"Q9NQG6\",\"5913\":\"Q9NQH7\",\"5914\":\"Q9NQP4\",\"5915\":\"Q9NQR1\",\"5916\":\"Q9NQR4\",\"5917\":\"Q9NQS1\",\"5918\":\"Q9NQS7\",\"5919\":\"Q9NQT4\",\"5920\":\"Q9NQT5\",\"5921\":\"Q9NQT8\",\"5922\":\"Q9NQV6\",\"5923\":\"Q9NQW6\",\"5924\":\"Q9NQW7\",\"5925\":\"Q9NQX4\",\"5926\":\"Q9NQZ2\",\"5927\":\"Q9NQZ5\",\"5928\":\"Q9NQZ7\",\"5929\":\"Q9NR09\",\"5930\":\"Q9NR12\",\"5931\":\"Q9NR28\",\"5932\":\"Q9NR30\",\"5933\":\"Q9NR31\",\"5934\":\"Q9NR33\",\"5935\":\"Q9NR45\",\"5936\":\"Q9NR46\",\"5937\":\"Q9NR48\",\"5938\":\"Q9NR50\",\"5939\":\"Q9NR56\",\"5940\":\"Q9NR77\",\"5941\":\"Q9NRA0\",\"5942\":\"Q9NRA2\",\"5943\":\"Q9NRA8\",\"5944\":\"Q9NRB3\",\"5945\":\"Q9NRC1-4\",\"5946\":\"Q9NRC8\",\"5947\":\"Q9NRF8\",\"5948\":\"Q9NRF9\",\"5949\":\"Q9NRG0\",\"5950\":\"Q9NRG4\",\"5951\":\"Q9NRG7\",\"5952\":\"Q9NRG9\",\"5953\":\"Q9NRK6\",\"5954\":\"Q9NRL2\",\"5955\":\"Q9NRL3\",\"5956\":\"Q9NRM2\",\"5957\":\"Q9NRM7\",\"5958\":\"Q9NRN7\",\"5959\":\"Q9NRN9\",\"5960\":\"Q9NRP0\",\"5961\":\"Q9NRP2\",\"5962\":\"Q9NRP4\",\"5963\":\"Q9NRR3\",\"5964\":\"Q9NRR4\",\"5965\":\"Q9NRR5\",\"5966\":\"Q9NRS6\",\"5967\":\"Q9NRV9\",\"5968\":\"Q9NRW3\",\"5969\":\"Q9NRW7\",\"5970\":\"Q9NRX1\",\"5971\":\"Q9NRX2\",\"5972\":\"Q9NRX4\",\"5973\":\"Q9NRX5\",\"5974\":\"Q9NRY2\",\"5975\":\"Q9NRY4\",\"5976\":\"Q9NRY5\",\"5977\":\"Q9NRZ7\",\"5978\":\"Q9NRZ9\",\"5979\":\"Q9NS00\",\"5980\":\"Q9NS15\",\"5981\":\"Q9NS18\",\"5982\":\"Q9NS23\",\"5983\":\"Q9NS39\",\"5984\":\"Q9NS56\",\"5985\":\"Q9NS69\",\"5986\":\"Q9NS73\",\"5987\":\"Q9NS86\",\"5988\":\"Q9NS91\",\"5989\":\"Q9NS93\",\"5990\":\"Q9NSC5\",\"5991\":\"Q9NSD9\",\"5992\":\"Q9NSE4\",\"5993\":\"Q9NSG2\",\"5994\":\"Q9NSI2\",\"5995\":\"Q9NSI6\",\"5996\":\"Q9NSK0\",\"5997\":\"Q9NSP4\",\"5998\":\"Q9NSU2\",\"5999\":\"Q9NSV4\",\"6000\":\"Q9NSY1\",\"6001\":\"Q9NT62\",\"6002\":\"Q9NTG7\",\"6003\":\"Q9NTI5\",\"6004\":\"Q9NTJ3\",\"6005\":\"Q9NTJ5\",\"6006\":\"Q9NTK5\",\"6007\":\"Q9NTM9\",\"6008\":\"Q9NTW7-6\",\"6009\":\"Q9NTX5\",\"6010\":\"Q9NTZ6\",\"6011\":\"Q9NU19\",\"6012\":\"Q9NU22\",\"6013\":\"Q9NU23\",\"6014\":\"Q9NU53\",\"6015\":\"Q9NUA8\",\"6016\":\"Q9NUD5\",\"6017\":\"Q9NUG6\",\"6018\":\"Q9NUI1\",\"6019\":\"Q9NUJ1\",\"6020\":\"Q9NUJ3\",\"6021\":\"Q9NUK0\",\"6022\":\"Q9NUL3\",\"6023\":\"Q9NUL5\",\"6024\":\"Q9NUL7\",\"6025\":\"Q9NUM4\",\"6026\":\"Q9NUN5\",\"6027\":\"Q9NUP1\",\"6028\":\"Q9NUP9\",\"6029\":\"Q9NUQ2\",\"6030\":\"Q9NUQ3\",\"6031\":\"Q9NUQ6\",\"6032\":\"Q9NUQ6-2\",\"6033\":\"Q9NUQ7\",\"6034\":\"Q9NUQ8\",\"6035\":\"Q9NUQ9\",\"6036\":\"Q9NUT2\",\"6037\":\"Q9NUU7\",\"6038\":\"Q9NUW8\",\"6039\":\"Q9NUX5\",\"6040\":\"Q9NUY8\",\"6041\":\"Q9NV06\",\"6042\":\"Q9NV31\",\"6043\":\"Q9NV56\",\"6044\":\"Q9NV64\",\"6045\":\"Q9NV66\",\"6046\":\"Q9NV70\",\"6047\":\"Q9NV88\",\"6048\":\"Q9NV92\",\"6049\":\"Q9NV96\",\"6050\":\"Q9NVA1\",\"6051\":\"Q9NVA2\",\"6052\":\"Q9NVC3\",\"6053\":\"Q9NVC6\",\"6054\":\"Q9NVD7\",\"6055\":\"Q9NVF7\",\"6056\":\"Q9NVG8\",\"6057\":\"Q9NVH0\",\"6058\":\"Q9NVH1\",\"6059\":\"Q9NVH2\",\"6060\":\"Q9NVI1\",\"6061\":\"Q9NVI7\",\"6062\":\"Q9NVJ2\",\"6063\":\"Q9NVK5\",\"6064\":\"Q9NVM4\",\"6065\":\"Q9NVM6\",\"6066\":\"Q9NVM9\",\"6067\":\"Q9NVN8\",\"6068\":\"Q9NVP1\",\"6069\":\"Q9NVQ4\",\"6070\":\"Q9NVR0\",\"6071\":\"Q9NVR2\",\"6072\":\"Q9NVS2\",\"6073\":\"Q9NVS9\",\"6074\":\"Q9NVT9\",\"6075\":\"Q9NVU0\",\"6076\":\"Q9NVU7\",\"6077\":\"Q9NVV0\",\"6078\":\"Q9NVV4\",\"6079\":\"Q9NVW2\",\"6080\":\"Q9NVX0\",\"6081\":\"Q9NVX2\",\"6082\":\"Q9NVZ3\",\"6083\":\"Q9NW08\",\"6084\":\"Q9NW13\",\"6085\":\"Q9NW15\",\"6086\":\"Q9NW38\",\"6087\":\"Q9NW61\",\"6088\":\"Q9NW64\",\"6089\":\"Q9NW68\",\"6090\":\"Q9NW81\",\"6091\":\"Q9NW82\",\"6092\":\"Q9NW97\",\"6093\":\"Q9NWA0\",\"6094\":\"Q9NWB6\",\"6095\":\"Q9NWD8\",\"6096\":\"Q9NWH9\",\"6097\":\"Q9NWK9\",\"6098\":\"Q9NWM8\",\"6099\":\"Q9NWQ9\",\"6100\":\"Q9NWR8\",\"6101\":\"Q9NWS0\",\"6102\":\"Q9NWS8\",\"6103\":\"Q9NWT1\",\"6104\":\"Q9NWU1\",\"6105\":\"Q9NWU2\",\"6106\":\"Q9NWU5\",\"6107\":\"Q9NWV4\",\"6108\":\"Q9NWV8\",\"6109\":\"Q9NWW5-2\",\"6110\":\"Q9NWX5\",\"6111\":\"Q9NWX6\",\"6112\":\"Q9NWY4\",\"6113\":\"Q9NWZ5\",\"6114\":\"Q9NWZ8\",\"6115\":\"Q9NX00\",\"6116\":\"Q9NX01\",\"6117\":\"Q9NX04\",\"6118\":\"Q9NX05\",\"6119\":\"Q9NX08\",\"6120\":\"Q9NX14\",\"6121\":\"Q9NX18\",\"6122\":\"Q9NX20\",\"6123\":\"Q9NX24\",\"6124\":\"Q9NX40\",\"6125\":\"Q9NX46\",\"6126\":\"Q9NX47\",\"6127\":\"Q9NX55\",\"6128\":\"Q9NX57\",\"6129\":\"Q9NX58\",\"6130\":\"Q9NX61\",\"6131\":\"Q9NX62\",\"6132\":\"Q9NX63\",\"6133\":\"Q9NX70\",\"6134\":\"Q9NX74\",\"6135\":\"Q9NX76\",\"6136\":\"Q9NXA8\",\"6137\":\"Q9NXC5\",\"6138\":\"Q9NXD2\",\"6139\":\"Q9NXE4-2\",\"6140\":\"Q9NXE8\",\"6141\":\"Q9NXF1\",\"6142\":\"Q9NXG2\",\"6143\":\"Q9NXG6\",\"6144\":\"Q9NXH8\",\"6145\":\"Q9NXH9\",\"6146\":\"Q9NXK8\",\"6147\":\"Q9NXN4\",\"6148\":\"Q9NXR1\",\"6149\":\"Q9NXR7\",\"6150\":\"Q9NXR8\",\"6151\":\"Q9NXS2\",\"6152\":\"Q9NXU5\",\"6153\":\"Q9NXV6\",\"6154\":\"Q9NXW2\",\"6155\":\"Q9NXW9\",\"6156\":\"Q9NXX6\",\"6157\":\"Q9NY12\",\"6158\":\"Q9NY27\",\"6159\":\"Q9NY33\",\"6160\":\"Q9NY35\",\"6161\":\"Q9NY61\",\"6162\":\"Q9NY93\",\"6163\":\"Q9NY97\",\"6164\":\"Q9NYA1-2\",\"6165\":\"Q9NYB0\",\"6166\":\"Q9NYB9\",\"6167\":\"Q9NYD6\",\"6168\":\"Q9NYF8\",\"6169\":\"Q9NYF8-3\",\"6170\":\"Q9NYG2\",\"6171\":\"Q9NYH9\",\"6172\":\"Q9NYI0\",\"6173\":\"Q9NYJ1\",\"6174\":\"Q9NYJ8\",\"6175\":\"Q9NYK5\",\"6176\":\"Q9NYL2\",\"6177\":\"Q9NYL9\",\"6178\":\"Q9NYM9\",\"6179\":\"Q9NYP3\",\"6180\":\"Q9NYP7\",\"6181\":\"Q9NYP9\",\"6182\":\"Q9NYQ6\",\"6183\":\"Q9NYR9\",\"6184\":\"Q9NYS0\",\"6185\":\"Q9NYU1\",\"6186\":\"Q9NYU2\",\"6187\":\"Q9NYV4\",\"6188\":\"Q9NYV6\",\"6189\":\"Q9NYY8\",\"6190\":\"Q9NYZ3\",\"6191\":\"Q9NZ01\",\"6192\":\"Q9NZ08\",\"6193\":\"Q9NZ32\",\"6194\":\"Q9NZ43\",\"6195\":\"Q9NZ45\",\"6196\":\"Q9NZ52-3\",\"6197\":\"Q9NZ53\",\"6198\":\"Q9NZ63\",\"6199\":\"Q9NZB2-6\",\"6200\":\"Q9NZC3\",\"6201\":\"Q9NZC9\",\"6202\":\"Q9NZD2\",\"6203\":\"Q9NZD8\",\"6204\":\"Q9NZI7\",\"6205\":\"Q9NZI8\",\"6206\":\"Q9NZJ0\",\"6207\":\"Q9NZJ4\",\"6208\":\"Q9NZJ5\",\"6209\":\"Q9NZJ6\",\"6210\":\"Q9NZJ7\",\"6211\":\"Q9NZL4\",\"6212\":\"Q9NZL9\",\"6213\":\"Q9NZM1\",\"6214\":\"Q9NZM1-3\",\"6215\":\"Q9NZM3\",\"6216\":\"Q9NZM5\",\"6217\":\"Q9NZN4\",\"6218\":\"Q9NZN5\",\"6219\":\"Q9NZN8\",\"6220\":\"Q9NZQ3\",\"6221\":\"Q9NZT2\",\"6222\":\"Q9NZV1\",\"6223\":\"Q9NZW5\",\"6224\":\"Q9NZZ3\",\"6225\":\"Q9P000\",\"6226\":\"Q9P003\",\"6227\":\"Q9P013\",\"6228\":\"Q9P015\",\"6229\":\"Q9P016\",\"6230\":\"Q9P021\",\"6231\":\"Q9P031\",\"6232\":\"Q9P032\",\"6233\":\"Q9P035\",\"6234\":\"Q9P0B6\",\"6235\":\"Q9P0I2\",\"6236\":\"Q9P0J0\",\"6237\":\"Q9P0J1\",\"6238\":\"Q9P0J7\",\"6239\":\"Q9P0K7\",\"6240\":\"Q9P0L0\",\"6241\":\"Q9P0L2\",\"6242\":\"Q9P0M9\",\"6243\":\"Q9P0N9\",\"6244\":\"Q9P0P8\",\"6245\":\"Q9P0S9\",\"6246\":\"Q9P0T7\",\"6247\":\"Q9P0U1\",\"6248\":\"Q9P0U3\",\"6249\":\"Q9P0U4\",\"6250\":\"Q9P0V3\",\"6251\":\"Q9P0V9\",\"6252\":\"Q9P0W2\",\"6253\":\"Q9P1Q0\",\"6254\":\"Q9P1T7\",\"6255\":\"Q9P1U0\",\"6256\":\"Q9P1Y5\",\"6257\":\"Q9P1Y6\",\"6258\":\"Q9P1Z0\",\"6259\":\"Q9P206\",\"6260\":\"Q9P209\",\"6261\":\"Q9P219\",\"6262\":\"Q9P225\",\"6263\":\"Q9P227\",\"6264\":\"Q9P246\",\"6265\":\"Q9P253\",\"6266\":\"Q9P258\",\"6267\":\"Q9P260\",\"6268\":\"Q9P265\",\"6269\":\"Q9P270\",\"6270\":\"Q9P273\",\"6271\":\"Q9P275\",\"6272\":\"Q9P281\",\"6273\":\"Q9P287\",\"6274\":\"Q9P289\",\"6275\":\"Q9P2B2\",\"6276\":\"Q9P2B4\",\"6277\":\"Q9P2B7\",\"6278\":\"Q9P2C4\",\"6279\":\"Q9P2D0\",\"6280\":\"Q9P2D1\",\"6281\":\"Q9P2D3\",\"6282\":\"Q9P2E3\",\"6283\":\"Q9P2E5\",\"6284\":\"Q9P2E9\",\"6285\":\"Q9P2F8\",\"6286\":\"Q9P2I0\",\"6287\":\"Q9P2J5\",\"6288\":\"Q9P2J9\",\"6289\":\"Q9P2K1\",\"6290\":\"Q9P2K3\",\"6291\":\"Q9P2K8\",\"6292\":\"Q9P2L0\",\"6293\":\"Q9P2M7\",\"6294\":\"Q9P2N5\",\"6295\":\"Q9P2N6\",\"6296\":\"Q9P2N7-2;Q9P2N7-3;Q9P2N7-4;Q9P2N7;Q9P2N7-5;Q9P2J3\",\"6297\":\"Q9P2R3\",\"6298\":\"Q9P2R7\",\"6299\":\"Q9P2S5\",\"6300\":\"Q9P2T1\",\"6301\":\"Q9P2W1\",\"6302\":\"Q9P2W9\",\"6303\":\"Q9P2X0\",\"6304\":\"Q9P2X3\",\"6305\":\"Q9P2Y5\",\"6306\":\"Q9UBB4\",\"6307\":\"Q9UBB5\",\"6308\":\"Q9UBB6\",\"6309\":\"Q9UBB9\",\"6310\":\"Q9UBC2\",\"6311\":\"Q9UBC3\",\"6312\":\"Q9UBC5\",\"6313\":\"Q9UBD5-2\",\"6314\":\"Q9UBE0\",\"6315\":\"Q9UBF2\",\"6316\":\"Q9UBF6\",\"6317\":\"Q9UBF8\",\"6318\":\"Q9UBG0\",\"6319\":\"Q9UBH6\",\"6320\":\"Q9UBI1\",\"6321\":\"Q9UBI6\",\"6322\":\"Q9UBI9\",\"6323\":\"Q9UBK8\",\"6324\":\"Q9UBK9\",\"6325\":\"Q9UBL3\",\"6326\":\"Q9UBM7\",\"6327\":\"Q9UBN7\",\"6328\":\"Q9UBP0\",\"6329\":\"Q9UBP6\",\"6330\":\"Q9UBQ0\",\"6331\":\"Q9UBQ5\",\"6332\":\"Q9UBQ6\",\"6333\":\"Q9UBQ7\",\"6334\":\"Q9UBR2\",\"6335\":\"Q9UBS0\",\"6336\":\"Q9UBS4\",\"6337\":\"Q9UBS8\",\"6338\":\"Q9UBT2\",\"6339\":\"Q9UBT7\",\"6340\":\"Q9UBU6\",\"6341\":\"Q9UBU8\",\"6342\":\"Q9UBU9\",\"6343\":\"Q9UBV2\",\"6344\":\"Q9UBV7\",\"6345\":\"Q9UBV8\",\"6346\":\"Q9UBW7\",\"6347\":\"Q9UBW8\",\"6348\":\"Q9UBX1\",\"6349\":\"Q9UBX3\",\"6350\":\"Q9UBZ4\",\"6351\":\"Q9UDW1\",\"6352\":\"Q9UDW3\",\"6353\":\"Q9UDX5\",\"6354\":\"Q9UDY2\",\"6355\":\"Q9UDY4\",\"6356\":\"Q9UDY8\",\"6357\":\"Q9UEE9\",\"6358\":\"Q9UEG4\",\"6359\":\"Q9UER7\",\"6360\":\"Q9UET6\",\"6361\":\"Q9UEU0\",\"6362\":\"Q9UEY8\",\"6363\":\"Q9UFC0\",\"6364\":\"Q9UFF9\",\"6365\":\"Q9UFG5\",\"6366\":\"Q9UFN0\",\"6367\":\"Q9UFW8\",\"6368\":\"Q9UG56\",\"6369\":\"Q9UG63\",\"6370\":\"Q9UGC7\",\"6371\":\"Q9UGI8\",\"6372\":\"Q9UGJ1\",\"6373\":\"Q9UGL1\",\"6374\":\"Q9UGM6\",\"6375\":\"Q9UGN5\",\"6376\":\"Q9UGP4\",\"6377\":\"Q9UGP5\",\"6378\":\"Q9UGP8\",\"6379\":\"Q9UGR2\",\"6380\":\"Q9UGT4\",\"6381\":\"Q9UGU0\",\"6382\":\"Q9UGU5\",\"6383\":\"Q9UGV2\",\"6384\":\"Q9UGY1\",\"6385\":\"Q9UH17\",\"6386\":\"Q9UH65\",\"6387\":\"Q9UH99\",\"6388\":\"Q9UHA2\",\"6389\":\"Q9UHA3\",\"6390\":\"Q9UHA4\",\"6391\":\"Q9UHB6\",\"6392\":\"Q9UHB7\",\"6393\":\"Q9UHB9\",\"6394\":\"Q9UHC7\",\"6395\":\"Q9UHD1\",\"6396\":\"Q9UHD2\",\"6397\":\"Q9UHD8\",\"6398\":\"Q9UHD9\",\"6399\":\"Q9UHF1\",\"6400\":\"Q9UHF7\",\"6401\":\"Q9UHG3\",\"6402\":\"Q9UHI6\",\"6403\":\"Q9UHI8\",\"6404\":\"Q9UHK0\",\"6405\":\"Q9UHK6\",\"6406\":\"Q9UHL4\",\"6407\":\"Q9UHL9\",\"6408\":\"Q9UHN1\",\"6409\":\"Q9UHN6\",\"6410\":\"Q9UHQ1\",\"6411\":\"Q9UHQ4\",\"6412\":\"Q9UHQ9\",\"6413\":\"Q9UHR4\",\"6414\":\"Q9UHR5\",\"6415\":\"Q9UHR6\",\"6416\":\"Q9UHV7\",\"6417\":\"Q9UHV9\",\"6418\":\"Q9UHW5\",\"6419\":\"Q9UHW9\",\"6420\":\"Q9UHX1\",\"6421\":\"Q9UHY7\",\"6422\":\"Q9UI08\",\"6423\":\"Q9UI09\",\"6424\":\"Q9UI10\",\"6425\":\"Q9UI10-3\",\"6426\":\"Q9UI12\",\"6427\":\"Q9UI14\",\"6428\":\"Q9UI26\",\"6429\":\"Q9UI30\",\"6430\":\"Q9UI42\",\"6431\":\"Q9UI43\",\"6432\":\"Q9UI95\",\"6433\":\"Q9UIA9\",\"6434\":\"Q9UIC8\",\"6435\":\"Q9UID3\",\"6436\":\"Q9UIF7\",\"6437\":\"Q9UIF8\",\"6438\":\"Q9UIF9\",\"6439\":\"Q9UIG0\",\"6440\":\"Q9UII2\",\"6441\":\"Q9UII4\",\"6442\":\"Q9UIJ7\",\"6443\":\"Q9UIQ6\",\"6444\":\"Q9UIS9\",\"6445\":\"Q9UIV1\",\"6446\":\"Q9UIW2\",\"6447\":\"Q9UJ41\",\"6448\":\"Q9UJ70\",\"6449\":\"Q9UJ83\",\"6450\":\"Q9UJA5\",\"6451\":\"Q9UJC3\",\"6452\":\"Q9UJF2\",\"6453\":\"Q9UJG1\",\"6454\":\"Q9UJJ9\",\"6455\":\"Q9UJK0\",\"6456\":\"Q9UJS0\",\"6457\":\"Q9UJT0\",\"6458\":\"Q9UJU6\",\"6459\":\"Q9UJV9\",\"6460\":\"Q9UJW0\",\"6461\":\"Q9UJX2\",\"6462\":\"Q9UJX3\",\"6463\":\"Q9UJX4\",\"6464\":\"Q9UJX5\",\"6465\":\"Q9UJX6\",\"6466\":\"Q9UJY1\",\"6467\":\"Q9UJY4\",\"6468\":\"Q9UJY5\",\"6469\":\"Q9UJZ1\",\"6470\":\"Q9UK22\",\"6471\":\"Q9UK23\",\"6472\":\"Q9UK39\",\"6473\":\"Q9UK41\",\"6474\":\"Q9UK45\",\"6475\":\"Q9UK53\",\"6476\":\"Q9UK55\",\"6477\":\"Q9UK59\",\"6478\":\"Q9UK61\",\"6479\":\"Q9UK73\",\"6480\":\"Q9UK76\",\"6481\":\"Q9UK99\",\"6482\":\"Q9UKA9\",\"6483\":\"Q9UKB1\",\"6484\":\"Q9UKD1\",\"6485\":\"Q9UKD2\",\"6486\":\"Q9UKF6\",\"6487\":\"Q9UKF7\",\"6488\":\"Q9UKG1\",\"6489\":\"Q9UKI8\",\"6490\":\"Q9UKJ3\",\"6491\":\"Q9UKK3\",\"6492\":\"Q9UKK9\",\"6493\":\"Q9UKL0\",\"6494\":\"Q9UKM7\",\"6495\":\"Q9UKM9\",\"6496\":\"Q9UKN8\",\"6497\":\"Q9UKR5\",\"6498\":\"Q9UKS6\",\"6499\":\"Q9UKT4\",\"6500\":\"Q9UKU7\",\"6501\":\"Q9UKV3\",\"6502\":\"Q9UKV5\",\"6503\":\"Q9UKV8\",\"6504\":\"Q9UKW4\",\"6505\":\"Q9UKX7\",\"6506\":\"Q9UKY1\",\"6507\":\"Q9UKY7\",\"6508\":\"Q9UKZ1\",\"6509\":\"Q9UL03\",\"6510\":\"Q9UL15\",\"6511\":\"Q9UL18\",\"6512\":\"Q9UL25\",\"6513\":\"Q9UL26\",\"6514\":\"Q9UL33\",\"6515\":\"Q9UL40\",\"6516\":\"Q9UL45\",\"6517\":\"Q9UL46\",\"6518\":\"Q9UL54\",\"6519\":\"Q9UL63\",\"6520\":\"Q9ULA0\",\"6521\":\"Q9ULC3\",\"6522\":\"Q9ULC4\",\"6523\":\"Q9ULD2\",\"6524\":\"Q9ULD4\",\"6525\":\"Q9ULE4\",\"6526\":\"Q9ULF5\",\"6527\":\"Q9ULG1\",\"6528\":\"Q9ULG6\",\"6529\":\"Q9ULH0\",\"6530\":\"Q9ULH1\",\"6531\":\"Q9ULI0\",\"6532\":\"Q9ULJ3\",\"6533\":\"Q9ULJ7\",\"6534\":\"Q9ULJ8\",\"6535\":\"Q9ULK4\",\"6536\":\"Q9ULL5\",\"6537\":\"Q9ULM3\",\"6538\":\"Q9ULM6\",\"6539\":\"Q9ULP9\",\"6540\":\"Q9ULQ1\",\"6541\":\"Q9ULR0\",\"6542\":\"Q9ULR3\",\"6543\":\"Q9ULT0\",\"6544\":\"Q9ULT8\",\"6545\":\"Q9ULU4-13\",\"6546\":\"Q9ULV3\",\"6547\":\"Q9ULV4\",\"6548\":\"Q9ULW0\",\"6549\":\"Q9ULW3\",\"6550\":\"Q9ULW5\",\"6551\":\"Q9ULX3\",\"6552\":\"Q9ULX6\",\"6553\":\"Q9ULX9\",\"6554\":\"Q9UM00\",\"6555\":\"Q9UM11\",\"6556\":\"Q9UM13\",\"6557\":\"Q9UM22\",\"6558\":\"Q9UMF0\",\"6559\":\"Q9UMN6\",\"6560\":\"Q9UMR2\",\"6561\":\"Q9UMR5\",\"6562\":\"Q9UMS0\",\"6563\":\"Q9UMS4\",\"6564\":\"Q9UMX0\",\"6565\":\"Q9UMX5\",\"6566\":\"Q9UMY1\",\"6567\":\"Q9UMY4\",\"6568\":\"Q9UMZ2\",\"6569\":\"Q9UN37\",\"6570\":\"Q9UN81\",\"6571\":\"Q9UN86\",\"6572\":\"Q9UNA1\",\"6573\":\"Q9UNE7\",\"6574\":\"Q9UNF0\",\"6575\":\"Q9UNF1\",\"6576\":\"Q9UNH7\",\"6577\":\"Q9UNI6\",\"6578\":\"Q9UNK0\",\"6579\":\"Q9UNL2\",\"6580\":\"Q9UNL4\",\"6581\":\"Q9UNM6\",\"6582\":\"Q9UNN5\",\"6583\":\"Q9UNN8\",\"6584\":\"Q9UNP9\",\"6585\":\"Q9UNQ0\",\"6586\":\"Q9UNQ2\",\"6587\":\"Q9UNS1\",\"6588\":\"Q9UNS2\",\"6589\":\"Q9UNW1\",\"6590\":\"Q9UNX4\",\"6591\":\"Q9UNY4\",\"6592\":\"Q9UNZ2\",\"6593\":\"Q9UNZ5\",\"6594\":\"Q9UP83\",\"6595\":\"Q9UP95\",\"6596\":\"Q9UPM8\",\"6597\":\"Q9UPN3\",\"6598\":\"Q9UPN3-3\",\"6599\":\"Q9UPN4\",\"6600\":\"Q9UPN6\",\"6601\":\"Q9UPN7\",\"6602\":\"Q9UPN9\",\"6603\":\"Q9UPP1\",\"6604\":\"Q9UPQ0\",\"6605\":\"Q9UPQ3\",\"6606\":\"Q9UPQ9\",\"6607\":\"Q9UPR0\",\"6608\":\"Q9UPR3\",\"6609\":\"Q9UPS8\",\"6610\":\"Q9UPT5\",\"6611\":\"Q9UPT8\",\"6612\":\"Q9UPT9\",\"6613\":\"Q9UPU5\",\"6614\":\"Q9UPU9\",\"6615\":\"Q9UPW0\",\"6616\":\"Q9UPY3\",\"6617\":\"Q9UPY5\",\"6618\":\"Q9UPZ3\",\"6619\":\"Q9UQ13\",\"6620\":\"Q9UQ35\",\"6621\":\"Q9UQ53\",\"6622\":\"Q9UQ80\",\"6623\":\"Q9UQ84\",\"6624\":\"Q9UQ90\",\"6625\":\"Q9UQB8\",\"6626\":\"Q9UQE7\",\"6627\":\"Q9UQN3\",\"6628\":\"Q9UQR0\",\"6629\":\"Q9UQR1\",\"6630\":\"Q9Y217\",\"6631\":\"Q9Y219\",\"6632\":\"Q9Y221\",\"6633\":\"Q9Y223\",\"6634\":\"Q9Y224\",\"6635\":\"Q9Y225\",\"6636\":\"Q9Y230\",\"6637\":\"Q9Y232\",\"6638\":\"Q9Y233\",\"6639\":\"Q9Y237\",\"6640\":\"Q9Y241\",\"6641\":\"Q9Y248\",\"6642\":\"Q9Y251\",\"6643\":\"Q9Y255\",\"6644\":\"Q9Y262\",\"6645\":\"Q9Y263\",\"6646\":\"Q9Y265\",\"6647\":\"Q9Y266\",\"6648\":\"Q9Y276\",\"6649\":\"Q9Y277\",\"6650\":\"Q9Y281\",\"6651\":\"Q9Y282\",\"6652\":\"Q9Y284\",\"6653\":\"Q9Y285\",\"6654\":\"Q9Y287\",\"6655\":\"Q9Y289\",\"6656\":\"Q9Y291\",\"6657\":\"Q9Y294\",\"6658\":\"Q9Y295\",\"6659\":\"Q9Y296\",\"6660\":\"Q9Y2A7\",\"6661\":\"Q9Y2B0\",\"6662\":\"Q9Y2C2\",\"6663\":\"Q9Y2C4\",\"6664\":\"Q9Y2D2\",\"6665\":\"Q9Y2D4\",\"6666\":\"Q9Y2D5\",\"6667\":\"Q9Y2D8\",\"6668\":\"Q9Y2E5\",\"6669\":\"Q9Y2F5\",\"6670\":\"Q9Y2G0\",\"6671\":\"Q9Y2G3\",\"6672\":\"Q9Y2G5\",\"6673\":\"Q9Y2G8\",\"6674\":\"Q9Y2H0\",\"6675\":\"Q9Y2H1\",\"6676\":\"Q9Y2H6\",\"6677\":\"Q9Y2I1\",\"6678\":\"Q9Y2I7\",\"6679\":\"Q9Y2K1\",\"6680\":\"Q9Y2K5\",\"6681\":\"Q9Y2K6\",\"6682\":\"Q9Y2K7\",\"6683\":\"Q9Y2L1\",\"6684\":\"Q9Y2L5\",\"6685\":\"Q9Y2L9\",\"6686\":\"Q9Y2P8\",\"6687\":\"Q9Y2Q3\",\"6688\":\"Q9Y2Q5\",\"6689\":\"Q9Y2Q9\",\"6690\":\"Q9Y2R0\",\"6691\":\"Q9Y2R4\",\"6692\":\"Q9Y2R5\",\"6693\":\"Q9Y2R9\",\"6694\":\"Q9Y2S7\",\"6695\":\"Q9Y2T2\",\"6696\":\"Q9Y2T3\",\"6697\":\"Q9Y2U5\",\"6698\":\"Q9Y2U8\",\"6699\":\"Q9Y2V2\",\"6700\":\"Q9Y2V7\",\"6701\":\"Q9Y2W1\",\"6702\":\"Q9Y2W2\",\"6703\":\"Q9Y2W6\",\"6704\":\"Q9Y2X0\",\"6705\":\"Q9Y2X3\",\"6706\":\"Q9Y2X7\",\"6707\":\"Q9Y2X9\",\"6708\":\"Q9Y2Y0\",\"6709\":\"Q9Y2Y9\",\"6710\":\"Q9Y2Z0\",\"6711\":\"Q9Y2Z2\",\"6712\":\"Q9Y2Z4\",\"6713\":\"Q9Y2Z9\",\"6714\":\"Q9Y305-4\",\"6715\":\"Q9Y312\",\"6716\":\"Q9Y314\",\"6717\":\"Q9Y315\",\"6718\":\"Q9Y316\",\"6719\":\"Q9Y320\",\"6720\":\"Q9Y324\",\"6721\":\"Q9Y333\",\"6722\":\"Q9Y371\",\"6723\":\"Q9Y375\",\"6724\":\"Q9Y376\",\"6725\":\"Q9Y383\",\"6726\":\"Q9Y385\",\"6727\":\"Q9Y388\",\"6728\":\"Q9Y394\",\"6729\":\"Q9Y399\",\"6730\":\"Q9Y3A2\",\"6731\":\"Q9Y3A3\",\"6732\":\"Q9Y3A4\",\"6733\":\"Q9Y3A5\",\"6734\":\"Q9Y3A6\",\"6735\":\"Q9Y3B1\",\"6736\":\"Q9Y3B2\",\"6737\":\"Q9Y3B4\",\"6738\":\"Q9Y3B6\",\"6739\":\"Q9Y3B7\",\"6740\":\"Q9Y3B8\",\"6741\":\"Q9Y3B9\",\"6742\":\"Q9Y3C0\",\"6743\":\"Q9Y3C1\",\"6744\":\"Q9Y3C4\",\"6745\":\"Q9Y3C6\",\"6746\":\"Q9Y3C7\",\"6747\":\"Q9Y3C8\",\"6748\":\"Q9Y3D0\",\"6749\":\"Q9Y3D2\",\"6750\":\"Q9Y3D3\",\"6751\":\"Q9Y3D6\",\"6752\":\"Q9Y3D8\",\"6753\":\"Q9Y3D9\",\"6754\":\"Q9Y3E2\",\"6755\":\"Q9Y3E5\",\"6756\":\"Q9Y3E7\",\"6757\":\"Q9Y3F4\",\"6758\":\"Q9Y3I0\",\"6759\":\"Q9Y3I1\",\"6760\":\"Q9Y3L5\",\"6761\":\"Q9Y3P9\",\"6762\":\"Q9Y3Q3\",\"6763\":\"Q9Y3S2\",\"6764\":\"Q9Y3T6\",\"6765\":\"Q9Y3T9\",\"6766\":\"Q9Y3U8\",\"6767\":\"Q9Y3X0\",\"6768\":\"Q9Y3Y2\",\"6769\":\"Q9Y3Z3\",\"6770\":\"Q9Y421\",\"6771\":\"Q9Y426\",\"6772\":\"Q9Y446\",\"6773\":\"Q9Y448\",\"6774\":\"Q9Y450\",\"6775\":\"Q9Y478\",\"6776\":\"Q9Y483\",\"6777\":\"Q9Y484\",\"6778\":\"Q9Y485\",\"6779\":\"Q9Y487\",\"6780\":\"Q9Y490\",\"6781\":\"Q9Y496\",\"6782\":\"Q9Y4A5\",\"6783\":\"Q9Y4B4\",\"6784\":\"Q9Y4B5\",\"6785\":\"Q9Y4B6\",\"6786\":\"Q9Y4C1\",\"6787\":\"Q9Y4C2\",\"6788\":\"Q9Y4C8\",\"6789\":\"Q9Y4D1\",\"6790\":\"Q9Y4D7\",\"6791\":\"Q9Y4D8\",\"6792\":\"Q9Y4D8-5\",\"6793\":\"Q9Y4E1\",\"6794\":\"Q9Y4E5\",\"6795\":\"Q9Y4E6\",\"6796\":\"Q9Y4E8\",\"6797\":\"Q9Y4F1\",\"6798\":\"Q9Y4F3\",\"6799\":\"Q9Y4F5\",\"6800\":\"Q9Y4G6\",\"6801\":\"Q9Y4H2\",\"6802\":\"Q9Y4I1\",\"6803\":\"Q9Y4K0\",\"6804\":\"Q9Y4K1\",\"6805\":\"Q9Y4K4\",\"6806\":\"Q9Y4L1\",\"6807\":\"Q9Y4P3\",\"6808\":\"Q9Y4P8\",\"6809\":\"Q9Y4R8\",\"6810\":\"Q9Y4U1\",\"6811\":\"Q9Y4W2\",\"6812\":\"Q9Y4W6\",\"6813\":\"Q9Y4X5\",\"6814\":\"Q9Y4Y9\",\"6815\":\"Q9Y4Z0\",\"6816\":\"Q9Y508\",\"6817\":\"Q9Y512\",\"6818\":\"Q9Y520\",\"6819\":\"Q9Y520-4\",\"6820\":\"Q9Y530\",\"6821\":\"Q9Y535\",\"6822\":\"Q9Y546\",\"6823\":\"Q9Y547\",\"6824\":\"Q9Y548\",\"6825\":\"Q9Y570\",\"6826\":\"Q9Y580\",\"6827\":\"Q9Y584\",\"6828\":\"Q9Y597\",\"6829\":\"Q9Y5A7\",\"6830\":\"Q9Y5A9\",\"6831\":\"Q9Y5B0\",\"6832\":\"Q9Y5B6\",\"6833\":\"Q9Y5B8\",\"6834\":\"Q9Y5B9\",\"6835\":\"Q9Y5J1\",\"6836\":\"Q9Y5J5\",\"6837\":\"Q9Y5J6\",\"6838\":\"Q9Y5J7\",\"6839\":\"Q9Y5J9\",\"6840\":\"Q9Y5K5\",\"6841\":\"Q9Y5K6\",\"6842\":\"Q9Y5K8\",\"6843\":\"Q9Y5L0\",\"6844\":\"Q9Y5L4\",\"6845\":\"Q9Y5M8\",\"6846\":\"Q9Y5N6\",\"6847\":\"Q9Y5P4\",\"6848\":\"Q9Y5P6\",\"6849\":\"Q9Y5Q0\",\"6850\":\"Q9Y5Q8\",\"6851\":\"Q9Y5Q9\",\"6852\":\"Q9Y5R8\",\"6853\":\"Q9Y5S2\",\"6854\":\"Q9Y5S9\",\"6855\":\"Q9Y5T4\",\"6856\":\"Q9Y5T5\",\"6857\":\"Q9Y5U2\",\"6858\":\"Q9Y5U8\",\"6859\":\"Q9Y5U9\",\"6860\":\"Q9Y5V0\",\"6861\":\"Q9Y5W7\",\"6862\":\"Q9Y5W8\",\"6863\":\"Q9Y5W9\",\"6864\":\"Q9Y5X1\",\"6865\":\"Q9Y5X2\",\"6866\":\"Q9Y5X3\",\"6867\":\"Q9Y5Y0\",\"6868\":\"Q9Y5Y2\",\"6869\":\"Q9Y5Y5\",\"6870\":\"Q9Y5Z0\",\"6871\":\"Q9Y5Z7\",\"6872\":\"Q9Y5Z9\",\"6873\":\"Q9Y605\",\"6874\":\"Q9Y606\",\"6875\":\"Q9Y608\",\"6876\":\"Q9Y613\",\"6877\":\"Q9Y617\",\"6878\":\"Q9Y618\",\"6879\":\"Q9Y619\",\"6880\":\"Q9Y620\",\"6881\":\"Q9Y624\",\"6882\":\"Q9Y639\",\"6883\":\"Q9Y653\",\"6884\":\"Q9Y657\",\"6885\":\"Q9Y666\",\"6886\":\"Q9Y672\",\"6887\":\"Q9Y673\",\"6888\":\"Q9Y676\",\"6889\":\"Q9Y678\",\"6890\":\"Q9Y679\",\"6891\":\"Q9Y680\",\"6892\":\"Q9Y692\",\"6893\":\"Q9Y696\",\"6894\":\"Q9Y697\",\"6895\":\"Q9Y6A4\",\"6896\":\"Q9Y6A5\",\"6897\":\"Q9Y6A9\",\"6898\":\"Q9Y6B6\",\"6899\":\"Q9Y6B7\",\"6900\":\"Q9Y6C9\",\"6901\":\"Q9Y6D0\",\"6902\":\"Q9Y6D5\",\"6903\":\"Q9Y6D6\",\"6904\":\"Q9Y6D9\",\"6905\":\"Q9Y6E0\",\"6906\":\"Q9Y6E2\",\"6907\":\"Q9Y6G3\",\"6908\":\"Q9Y6G5\",\"6909\":\"Q9Y6G9\",\"6910\":\"Q9Y6H1;Q5T1J5\",\"6911\":\"Q9Y6I3\",\"6912\":\"Q9Y6I4\",\"6913\":\"Q9Y6I9\",\"6914\":\"Q9Y6J0\",\"6915\":\"Q9Y6K0\",\"6916\":\"Q9Y6K1\",\"6917\":\"Q9Y6K5\",\"6918\":\"Q9Y6K9\",\"6919\":\"Q9Y6M0\",\"6920\":\"Q9Y6M1\",\"6921\":\"Q9Y6M4-3\",\"6922\":\"Q9Y6M5\",\"6923\":\"Q9Y6M7\",\"6924\":\"Q9Y6M9\",\"6925\":\"Q9Y6N1\",\"6926\":\"Q9Y6N5\",\"6927\":\"Q9Y6N6\",\"6928\":\"Q9Y6N7\",\"6929\":\"Q9Y6N8\",\"6930\":\"Q9Y6Q9\",\"6931\":\"Q9Y6R0\",\"6932\":\"Q9Y6V7\",\"6933\":\"Q9Y6W3\",\"6934\":\"Q9Y6W5\",\"6935\":\"Q9Y6X2\",\"6936\":\"Q9Y6X3\",\"6937\":\"Q9Y6X8\",\"6938\":\"Q9Y6X9\",\"6939\":\"Q9Y6Y0\",\"6940\":\"Q9Y6Y8\"},\"Gene names\":{\"0\":\"SMIM26\",\"1\":\"GATD3A;GATD3B\",\"2\":\"SIK1B;SIK1\",\"3\":\"NBDY\",\"4\":\"MMP24OS\",\"5\":\"RBM47\",\"6\":\"TTC26\",\"7\":\"TMEM129\",\"8\":\"UBA6\",\"9\":\"ESYT2\",\"10\":\"MED19\",\"11\":\"UHRF1BP1L\",\"12\":\"SHTN1\",\"13\":\"TMEM223\",\"14\":\"TMEM120B\",\"15\":\"ARHGAP10\",\"16\":\"ILVBL\",\"17\":\"C1orf226\",\"18\":\"PLEKHG3\",\"19\":\"SH3PXD2B\",\"20\":\"NBAS\",\"21\":\"TARSL2\",\"22\":\"FAM234B\",\"23\":\"CCDC144A\",\"24\":\"DENND3\",\"25\":\"TMEM131L\",\"26\":\"VWA8\",\"27\":\"SBNO1\",\"28\":\"GTPBP10\",\"29\":\"WDR91\",\"30\":\"VPS37C\",\"31\":\"TMEM189\",\"32\":\"TRAPPC13\",\"33\":\"CNOT1\",\"34\":\"MAP1LC3B;MAP1LC3B2\",\"35\":\"FAM83G\",\"36\":\"PGP\",\"37\":\"C5orf51\",\"38\":\"ZNF316\",\"39\":\"SMCHD1\",\"40\":\"UNC119B\",\"41\":\"METTL15\",\"42\":\"GLOD5\",\"43\":\"CCDC85C\",\"44\":\"SAC3D1\",\"45\":\"RGPD3\",\"46\":\"C15orf61\",\"47\":\"RTL8C;RTL8A\",\"48\":\"ZSWIM8\",\"49\":\"ARHGAP32\",\"50\":\"POM121C\",\"51\":\"EFCAB7\",\"52\":\"FAM171A2\",\"53\":\"PHF20L1\",\"54\":\"SNRPG;SNRPGP15\",\"55\":\"NUDT19\",\"56\":\"MIF4GD\",\"57\":\"HACD1\",\"58\":\"GPR89A;GPR89B\",\"59\":\"WASH3P;WASH2P;WASHC1\",\"60\":\"UMAD1\",\"61\":\"MCRIP1\",\"62\":\"NACA;NACA\",\"63\":\"C11orf98\",\"64\":\"SLC35A4\",\"65\":\"ASDURF\",\"66\":\"MIEF1\",\"67\":\"DNASE2\",\"68\":\"AGPS\",\"69\":\"UBXN8\",\"70\":\"KIF2A\",\"71\":\"SGK1\",\"72\":\"TK2\",\"73\":\"DDX39A\",\"74\":\"PDLIM1\",\"75\":\"ACOT7\",\"76\":\"MYO1C\",\"77\":\"MYO1C\",\"78\":\"SNAP23\",\"79\":\"HAX1\",\"80\":\"AIP\",\"81\":\"GTPBP1\",\"82\":\"KCNK1\",\"83\":\"STXBP3\",\"84\":\"AP4M1\",\"85\":\"SMAP\",\"86\":\"RAB27B\",\"87\":\"AP3B1\",\"88\":\"NDUFS8\",\"89\":\"TNFRSF10A\",\"90\":\"PSMD11\",\"91\":\"PSMD12\",\"92\":\"PSMD9\",\"93\":\"ATOX1\",\"94\":\"MEN1\",\"95\":\"CBX4\",\"96\":\"PGRMC1\",\"97\":\"SUPT5H\",\"98\":\"TAF4\",\"99\":\"DFFA\",\"100\":\"RFXAP\",\"101\":\"HIP1\",\"102\":\"CLIC1\",\"103\":\"EIF3F\",\"104\":\"WWP2\",\"105\":\"CDC7\",\"106\":\"PIK3CD\",\"107\":\"PDHX\",\"108\":\"MATN2\",\"109\":\"QSOX1\",\"110\":\"DCTN6\",\"111\":\"SLC33A1\",\"112\":\"WASL\",\"113\":\"IPO5\",\"114\":\"POLRMT\",\"115\":\"SAP18\",\"116\":\"EML1\",\"117\":\"IGF2BP3\",\"118\":\"DNM1L\",\"119\":\"RTCA\",\"120\":\"PIK3C2A\",\"121\":\"IFRD1\",\"122\":\"PIK3R2\",\"123\":\"GOLIM4\",\"124\":\"MANBA\",\"125\":\"TRAF5\",\"126\":\"AGRN\",\"127\":\"PLOD2\",\"128\":\"PLOD2\",\"129\":\"EXOC5\",\"130\":\"ELL2\",\"131\":\"NDUFA4\",\"132\":\"PSMD14\",\"133\":\"ZNF593\",\"134\":\"BIN1\",\"135\":\"KPNA3\",\"136\":\"STK25\",\"137\":\"BCL9\",\"138\":\"KRIT1\",\"139\":\"PES1\",\"140\":\"SDCBP\",\"141\":\"PITPNM1\",\"142\":\"MPHOSPH10\",\"143\":\"NOP56\",\"144\":\"DDX3X\",\"145\":\"RNASET2\",\"146\":\"PODXL\",\"147\":\"CCN1\",\"148\":\"PEX12\",\"149\":\"PIR\",\"150\":\"KPNA4\",\"151\":\"NFIB\",\"152\":\"PPP6C\",\"153\":\"NME4\",\"154\":\"PIK3C2B\",\"155\":\"MAN2B1\",\"156\":\"UBE2C\",\"157\":\"PDXK\",\"158\":\"SCD\",\"159\":\"PLPP1\",\"160\":\"PLPP3\",\"161\":\"ARID1A\",\"162\":\"CDK2AP1;CDK2AP2\",\"163\":\"NEMP1\",\"164\":\"TXNDC9\",\"165\":\"TRAFD1\",\"166\":\"COX7A2L\",\"167\":\"NDUFAB1\",\"168\":\"UBFD1\",\"169\":\"CYB561D2\",\"170\":\"CIT\",\"171\":\"COPE\",\"172\":\"RFXANK\",\"173\":\"AP3D1\",\"174\":\"CCS\",\"175\":\"ABLIM1\",\"176\":\"DVL2\",\"177\":\"CHD1\",\"178\":\"CHD2\",\"179\":\"GOSR2\",\"180\":\"TOR1A\",\"181\":\"TOR1B\",\"182\":\"STX16\",\"183\":\"PRRG1\",\"184\":\"ADAM10\",\"185\":\"EI24\",\"186\":\"TP53I11\",\"187\":\"PTGES\",\"188\":\"KMT2D\",\"189\":\"ITGB1BP1\",\"190\":\"RGPD8\",\"191\":\"APAF1\",\"192\":\"RIOK3\",\"193\":\"IMPA2\",\"194\":\"MAP2K7\",\"195\":\"ACOT8\",\"196\":\"CDIPT\",\"197\":\"PDCD5\",\"198\":\"PRMT5\",\"199\":\"SLC9A3R1\",\"200\":\"CHEK1\",\"201\":\"TNFRSF10B\",\"202\":\"MEIS2;MEIS1\",\"203\":\"FPGT\",\"204\":\"TPP1\",\"205\":\"TCERG1\",\"206\":\"NDC80\",\"207\":\"NRP1\",\"208\":\"TNPO2\",\"209\":\"UNC13B\",\"210\":\"POLR3A\",\"211\":\"MRAS\",\"212\":\"PSMA7\",\"213\":\"SCAMP3\",\"214\":\"PHYH\",\"215\":\"BCKDK\",\"216\":\"IFIT3\",\"217\":\"MGST3\",\"218\":\"GEMIN2\",\"219\":\"TAX1BP3\",\"220\":\"GIPC1\",\"221\":\"PCDH17\",\"222\":\"TIMM23;TIMM23B\",\"223\":\"HAT1\",\"224\":\"CASK\",\"225\":\"PLD2\",\"226\":\"UQCRQ\",\"227\":\"MYL12A;MYL12B;MYL9\",\"228\":\"HGS\",\"229\":\"AURKA\",\"230\":\"RAB29\",\"231\":\"PPP1R12A\",\"232\":\"SLC27A2\",\"233\":\"GAK\",\"234\":\"HNRNPDL\",\"235\":\"HNRNPDL\",\"236\":\"XPO1\",\"237\":\"BTAF1\",\"238\":\"ARHGEF10\",\"239\":\"ZNF609\",\"240\":\"SPTBN2\",\"241\":\"MAST4\",\"242\":\"SEC16A\",\"243\":\"PLXNB2\",\"244\":\"KHNYN\",\"245\":\"U2SURP\",\"246\":\"SETD1A\",\"247\":\"SYNJ2\",\"248\":\"PFAS\",\"249\":\"CEP290\",\"250\":\"ANKRD28\",\"251\":\"ARHGEF11\",\"252\":\"KIAA0391\",\"253\":\"CHUK\",\"254\":\"LSM1\",\"255\":\"NPC1\",\"256\":\"TBX3\",\"257\":\"AGPAT2\",\"258\":\"DEGS1\",\"259\":\"SCAMP1\",\"260\":\"SCAMP2\",\"261\":\"ARPC1B\",\"262\":\"ARPC2\",\"263\":\"ARPC3\",\"264\":\"BET1\",\"265\":\"ZBTB7B\",\"266\":\"POLR1C\",\"267\":\"TRIM24\",\"268\":\"AXIN1\",\"269\":\"PGRMC2\",\"270\":\"CETN3\",\"271\":\"CTDSPL\",\"272\":\"PFDN6\",\"273\":\"WDR46\",\"274\":\"NKRF\",\"275\":\"GNPAT\",\"276\":\"LAMA5\",\"277\":\"CASC3\",\"278\":\"MRPS12\",\"279\":\"ACOX3\",\"280\":\"RER1\",\"281\":\"SURF4\",\"282\":\"ATXN7\",\"283\":\"SPTLC1\",\"284\":\"SPTLC2\",\"285\":\"FANCG\",\"286\":\"OGT\",\"287\":\"PMM2\",\"288\":\"TM9SF1\",\"289\":\"MID1\",\"290\":\"HMGB3\",\"291\":\"PPM1G\",\"292\":\"INPPL1\",\"293\":\"FANCA\",\"294\":\"EIF3D\",\"295\":\"EIF3H\",\"296\":\"HDAC3\",\"297\":\"NVL\",\"298\":\"BCAT2\",\"299\":\"BIRC5\",\"300\":\"IPO8\",\"301\":\"STX7\",\"302\":\"SLC16A6\",\"303\":\"TNRC18\",\"304\":\"SLC16A3\",\"305\":\"SLC31A1\",\"306\":\"ABCC3\",\"307\":\"ABCC4\",\"308\":\"ABCC5\",\"309\":\"CD3EAP\",\"310\":\"TLR3\",\"311\":\"P4HA2\",\"312\":\"MAGEB2\",\"313\":\"YKT6\",\"314\":\"NUPL2\",\"315\":\"ARPC5\",\"316\":\"POLR2D\",\"317\":\"CLOCK\",\"318\":\"PDPK1;PDPK2P\",\"319\":\"TAPBP\",\"320\":\"RNF113A\",\"321\":\"KDM6A\",\"322\":\"KCNN4\",\"323\":\"DHX15\",\"324\":\"RNMT\",\"325\":\"ASAP2\",\"326\":\"TTI1\",\"327\":\"PLXNB1\",\"328\":\"RRP8\",\"329\":\"SIPA1L1\",\"330\":\"CYB5B\",\"331\":\"PRPF4\",\"332\":\"PHGDH\",\"333\":\"NDUFS4\",\"334\":\"PHF1\",\"335\":\"DYNC1LI2\",\"336\":\"PSMD3\",\"337\":\"RBFOX2\",\"338\":\"ZW10\",\"339\":\"B4GALT5\",\"340\":\"SART1\",\"341\":\"GPAA1\",\"342\":\"DAPK3\",\"343\":\"ZBTB43\",\"344\":\"AP5Z1\",\"345\":\"HSPA12A\",\"346\":\"ADCY6\",\"347\":\"CTIF\",\"348\":\"PPIP5K2\",\"349\":\"MAP3K7\",\"350\":\"EEF1E1\",\"351\":\"WDR62\",\"352\":\"HNRNPR\",\"353\":\"PRPF3\",\"354\":\"TXNL1\",\"355\":\"TPD52L2\",\"356\":\"EMC8\",\"357\":\"ERI3\",\"358\":\"THAP12\",\"359\":\"SYNJ1\",\"360\":\"FIBP\",\"361\":\"EIF4G3\",\"362\":\"PPIH\",\"363\":\"MBTPS2\",\"364\":\"SUV39H1\",\"365\":\"HTRA2\",\"366\":\"KLF4\",\"367\":\"AKR7A2\",\"368\":\"EPB41L2\",\"369\":\"TGOLN2\",\"370\":\"RAD51C\",\"371\":\"LAMTOR5\",\"372\":\"B4GAT1\",\"373\":\"MED7\",\"374\":\"WIPF1\",\"375\":\"BCL2L11\",\"376\":\"RNF13\",\"377\":\"AKAP10\",\"378\":\"DENR\",\"379\":\"XPOT\",\"380\":\"TIMM44\",\"381\":\"TRAPPC3\",\"382\":\"CHMP2A\",\"383\":\"PLRG1\",\"384\":\"PRC1\",\"385\":\"RGS10\",\"386\":\"ZNF207\",\"387\":\"NDUFB5\",\"388\":\"NDUFB3\",\"389\":\"NDUFC1\",\"390\":\"NDUFA2\",\"391\":\"ASNA1\",\"392\":\"BUB1\",\"393\":\"BUB3\",\"394\":\"PLPP2\",\"395\":\"ACTN4\",\"396\":\"GSTZ1\",\"397\":\"BUD23\",\"398\":\"TRIAP1\",\"399\":\"GATC\",\"400\":\"HTATSF1\",\"401\":\"TRAF3IP2\",\"402\":\"AP1G1\",\"403\":\"STX6\",\"404\":\"SYNGR2\",\"405\":\"SGTA\",\"406\":\"LIAS\",\"407\":\"ENSA\",\"408\":\"SLC25A20\",\"409\":\"NARS\",\"410\":\"SPOP\",\"411\":\"MYO1B\",\"412\":\"SSNA1\",\"413\":\"SLC25A17\",\"414\":\"NUDT21\",\"415\":\"LANCL1\",\"416\":\"STRN\",\"417\":\"RRP9\",\"418\":\"SCO2\",\"419\":\"AKAP8\",\"420\":\"GTPBP6\",\"421\":\"SLC37A4\",\"422\":\"ZBTB14\",\"423\":\"IDH3B\",\"424\":\"NRDC\",\"425\":\"CALU\",\"426\":\"CALU\",\"427\":\"EDIL3\",\"428\":\"ATP9B\",\"429\":\"AHCYL1\",\"430\":\"KIF1C\",\"431\":\"PRICKLE3\",\"432\":\"EXTL3\",\"433\":\"ORC5\",\"434\":\"NDUFS5\",\"435\":\"PDE6D\",\"436\":\"ORC4\",\"437\":\"PEX1\",\"438\":\"RAD21\",\"439\":\"TIMM8A\",\"440\":\"DHX16\",\"441\":\"ZNRD2\",\"442\":\"SH3BP5\",\"443\":\"MED14\",\"444\":\"PCDH7\",\"445\":\"PRPSAP2\",\"446\":\"SMARCA5\",\"447\":\"ADCY3\",\"448\":\"SPAG9\",\"449\":\"URB1\",\"450\":\"MGRN1\",\"451\":\"SIPA1L3\",\"452\":\"ZFC3H1\",\"453\":\"LCMT2\",\"454\":\"AQR\",\"455\":\"OPA1\",\"456\":\"MCM3AP\",\"457\":\"PIP5K1C\",\"458\":\"KIF1B\",\"459\":\"MARCH6\",\"460\":\"KDM1A\",\"461\":\"TBC1D4\",\"462\":\"FZD6\",\"463\":\"GDF9\",\"464\":\"FADS1\",\"465\":\"PPL\",\"466\":\"GSDME\",\"467\":\"EVI5\",\"468\":\"MAN1A2\",\"469\":\"MPZL2\",\"470\":\"ACSL4\",\"471\":\"SNX3\",\"472\":\"STX10\",\"473\":\"OGA\",\"474\":\"ADCY9\",\"475\":\"SORBS3\",\"476\":\"SYNCRIP\",\"477\":\"SYNCRIP\",\"478\":\"CDC40\",\"479\":\"B4GALT3\",\"480\":\"B4GALT4\",\"481\":\"NEMF\",\"482\":\"GMDS\",\"483\":\"CCNT1\",\"484\":\"BUB1B\",\"485\":\"PLOD3\",\"486\":\"EIF4E2\",\"487\":\"CCNT2\",\"488\":\"DIAPH1\",\"489\":\"SELENOF\",\"490\":\"EXOC3\",\"491\":\"PDE8A\",\"492\":\"PLIN3\",\"493\":\"MAFK\",\"494\":\"PRMT3\",\"495\":\"KPNA6\",\"496\":\"UGDH\",\"497\":\"CTNND1\",\"498\":\"ICMT\",\"499\":\"SNX2\",\"500\":\"DPM1\",\"501\":\"USO1\",\"502\":\"SLC19A2\",\"503\":\"MRPS14\",\"504\":\"TOM1\",\"505\":\"PFKFB2\",\"506\":\"CCDC22\",\"507\":\"PQBP1\",\"508\":\"TIMM17B\",\"509\":\"DKC1\",\"510\":\"EIF5B\",\"511\":\"TRIM13\",\"512\":\"EDF1\",\"513\":\"KIN\",\"514\":\"DNAJA2\",\"515\":\"BRD4\",\"516\":\"CUTA\",\"517\":\"OPHN1\",\"518\":\"SMPD2\",\"519\":\"TBL1X\",\"520\":\"CTSV\",\"521\":\"HUS1\",\"522\":\"PFDN1\",\"523\":\"RNASEH1\",\"524\":\"NBN\",\"525\":\"NOL3\",\"526\":\"DTNB\",\"527\":\"RNGTT\",\"528\":\"ABCB7\",\"529\":\"MITF\",\"530\":\"SRGAP2\",\"531\":\"PLXNA2\",\"532\":\"NOS1AP\",\"533\":\"IGSF3\",\"534\":\"DNAJC6\",\"535\":\"FAM20B\",\"536\":\"FKTN\",\"537\":\"WDR1\",\"538\":\"ATP9A\",\"539\":\"ROCK2\",\"540\":\"CLASP2\",\"541\":\"PTCD1\",\"542\":\"COBL\",\"543\":\"CPNE3\",\"544\":\"ZBED4\",\"545\":\"ATG13\",\"546\":\"ICOSLG\",\"547\":\"HIP1R\",\"548\":\"OBSL1\",\"549\":\"RNF40\",\"550\":\"PHF2\",\"551\":\"ZC3H11A\",\"552\":\"CLUH\",\"553\":\"KDM4A\",\"554\":\"DNAJC13\",\"555\":\"CNOT3\",\"556\":\"ANKRD17\",\"557\":\"SIN3B\",\"558\":\"DNAJB6\",\"559\":\"PEX11A\",\"560\":\"LRP5\",\"561\":\"TMEM127\",\"562\":\"COQ9\",\"563\":\"GGCT\",\"564\":\"NDUFS7\",\"565\":\"NDUFS2\",\"566\":\"ZPR1\",\"567\":\"DUSP11\",\"568\":\"NIPSNAP2\",\"569\":\"SEMA7A\",\"570\":\"HMMR\",\"571\":\"PDCD6\",\"572\":\"TBCA\",\"573\":\"ATP6V1G1\",\"574\":\"VPS4B\",\"575\":\"MPDU1\",\"576\":\"ENTPD6\",\"577\":\"ZNF217\",\"578\":\"H2AFY\",\"579\":\"FLNB\",\"580\":\"NCOR1\",\"581\":\"VAMP4\",\"582\":\"NDUFS6\",\"583\":\"PEX14\",\"584\":\"TRIM3\",\"585\":\"TULP3\",\"586\":\"SLC43A1\",\"587\":\"CS\",\"588\":\"SPAG7\",\"589\":\"MRPL33\",\"590\":\"SEC22B\",\"591\":\"PRPF40A\",\"592\":\"PRPF40A\",\"593\":\"TACC1\",\"594\":\"NME6\",\"595\":\"CDC45\",\"596\":\"LRCH4\",\"597\":\"MTX2\",\"598\":\"VPS26A\",\"599\":\"NDUFB1\",\"600\":\"PMPCB\",\"601\":\"MED24\",\"602\":\"KATNA1\",\"603\":\"CRLF1\",\"604\":\"PSIP1\",\"605\":\"ERLIN1\",\"606\":\"TADA2A\",\"607\":\"NDUFS3\",\"608\":\"SRSF10\",\"609\":\"GMNN\",\"610\":\"CLN5\",\"611\":\"HSBP1\",\"612\":\"ECI2\",\"613\":\"TADA3\",\"614\":\"TAF5L\",\"615\":\"EED\",\"616\":\"BANF1\",\"617\":\"SF3B1\",\"618\":\"CSDE1\",\"619\":\"WBP4\",\"620\":\"STX11\",\"621\":\"PRKRA\",\"622\":\"MTRF1\",\"623\":\"LRP6\",\"624\":\"RPS6KA5\",\"625\":\"MED6\",\"626\":\"MYCBP2\",\"627\":\"GCAT\",\"628\":\"NPM3\",\"629\":\"LYPLA1\",\"630\":\"ERAL1\",\"631\":\"CREG1\",\"632\":\"CTAG2\",\"633\":\"SNRNP200\",\"634\":\"TRMU\",\"635\":\"TIPRL\",\"636\":\"OFD1\",\"637\":\"TOM1L1\",\"638\":\"RPS6KA4\",\"639\":\"SURF6\",\"640\":\"PPM1B\",\"641\":\"UTP20\",\"642\":\"NUP155\",\"643\":\"RP2\",\"644\":\"WDHD1\",\"645\":\"CRTAP\",\"646\":\"SLC25A12\",\"647\":\"PALM\",\"648\":\"ATP6AP2\",\"649\":\"RNASEH2A\",\"650\":\"CDC123\",\"651\":\"BCAR3\",\"652\":\"POP7\",\"653\":\"RPP40\",\"654\":\"EIF3G\",\"655\":\"EIF3J\",\"656\":\"CBR3\",\"657\":\"PSMD10\",\"658\":\"AP1G2\",\"659\":\"ZMPSTE24\",\"660\":\"PPP1R37\",\"661\":\"TRAPPC6A\",\"662\":\"IDH1\",\"663\":\"GATB\",\"664\":\"SCO1\",\"665\":\"ATRN\",\"666\":\"STAM2\",\"667\":\"DGAT1\",\"668\":\"CCNK\",\"669\":\"DHRS3\",\"670\":\"ARL6IP5\",\"671\":\"SERF1B\",\"672\":\"PIAS1\",\"673\":\"PIAS2\",\"674\":\"BCAS2\",\"675\":\"DCTN3\",\"676\":\"DNAJC8\",\"677\":\"SMNDC1\",\"678\":\"ATP5PD\",\"679\":\"FLOT1\",\"680\":\"TRIO\",\"681\":\"ATP5MG\",\"682\":\"MPDZ\",\"683\":\"CPD\",\"684\":\"GLRX3\",\"685\":\"RSL1D1\",\"686\":\"WFS1\",\"687\":\"CLPX\",\"688\":\"CDKL5\",\"689\":\"SNCG\",\"690\":\"CIAO1\",\"691\":\"ZFAND5\",\"692\":\"SLC22A5\",\"693\":\"SRP72\",\"694\":\"JTB\",\"695\":\"DXO\",\"696\":\"DDAH1\",\"697\":\"RECQL4\",\"698\":\"RECQL5\",\"699\":\"URI1\",\"700\":\"URI1\",\"701\":\"B3GAT3\",\"702\":\"MTA2\",\"703\":\"USP1\",\"704\":\"STK10\",\"705\":\"PRKD3\",\"706\":\"LTN1\",\"707\":\"TOMM70\",\"708\":\"TOX4\",\"709\":\"MICAL2\",\"710\":\"KIAA0754\",\"711\":\"SEC24D\",\"712\":\"SUPT7L\",\"713\":\"UFL1\",\"714\":\"SORBS2\",\"715\":\"TMCC1\",\"716\":\"PHF14\",\"717\":\"PHF14\",\"718\":\"TMEM63A\",\"719\":\"FARP2\",\"720\":\"UBXN7\",\"721\":\"LRIG2\",\"722\":\"SUN1\",\"723\":\"PLPBP\",\"724\":\"ERLIN2\",\"725\":\"PRPF6\",\"726\":\"PCF11\",\"727\":\"FRYL\",\"728\":\"NFAT5\",\"729\":\"ENDOD1\",\"730\":\"GLCE\",\"731\":\"GLS\",\"732\":\"GLS\",\"733\":\"HAUS5\",\"734\":\"FBXO21\",\"735\":\"KDM4B\",\"736\":\"RHOBTB3\",\"737\":\"SOGA1\",\"738\":\"USP19\",\"739\":\"WDR47\",\"740\":\"AP2A2\",\"741\":\"SEC31A\",\"742\":\"CLSTN1\",\"743\":\"CEP152\",\"744\":\"HEXIM1\",\"745\":\"TJP3\",\"746\":\"RPP14\",\"747\":\"CCNB2\",\"748\":\"YIF1A\",\"749\":\"UBR5\",\"750\":\"AGFG2\",\"751\":\"PRSS23\",\"752\":\"SCAF4\",\"753\":\"NDUFB6\",\"754\":\"MFN2\",\"755\":\"SNUPN\",\"756\":\"UBE4B\",\"757\":\"NXPH4\",\"758\":\"ZFPL1\",\"759\":\"ELP1\",\"760\":\"UBL3\",\"761\":\"NDUFA3\",\"762\":\"NDUFB4\",\"763\":\"NDUFB8\",\"764\":\"NDUFA7\",\"765\":\"RTN3\",\"766\":\"RTN3\",\"767\":\"LETM1\",\"768\":\"EPN2\",\"769\":\"STBD1\",\"770\":\"LEPROTL1\",\"771\":\"ZRANB2\",\"772\":\"SNX4\",\"773\":\"ZWINT\",\"774\":\"LUC7L3\",\"775\":\"KIF20A\",\"776\":\"KIF4A\",\"777\":\"MBD4\",\"778\":\"SBF1\",\"779\":\"GOSR1\",\"780\":\"KAT7\",\"781\":\"PDE8B\",\"782\":\"LYPD3\",\"783\":\"VAPB\",\"784\":\"SNAPIN\",\"785\":\"MPZL1\",\"786\":\"NDUFC2\",\"787\":\"NDUFA10\",\"788\":\"FKBP9\",\"789\":\"PGLS\",\"790\":\"PAPSS2\",\"791\":\"SMC2\",\"792\":\"ATG7\",\"793\":\"TACC2\",\"794\":\"TRIM16\",\"795\":\"FARS2\",\"796\":\"ZBTB7A\",\"797\":\"LYPLA2\",\"798\":\"IPO7\",\"799\":\"TNFAIP8\",\"800\":\"SLU7\",\"801\":\"PGM3\",\"802\":\"MOCS3\",\"803\":\"CD2BP2\",\"804\":\"MED26\",\"805\":\"SVIL\",\"806\":\"PIGN\",\"807\":\"PAPLN\",\"808\":\"AHSA1\",\"809\":\"PARN\",\"810\":\"PSMG1\",\"811\":\"FMNL1\",\"812\":\"SGPL1\",\"813\":\"CTDNEP1\",\"814\":\"NSA2\",\"815\":\"H6PD\",\"816\":\"SEC24A\",\"817\":\"SEC24B\",\"818\":\"CBX6\",\"819\":\"NADK\",\"820\":\"MPC2\",\"821\":\"ETHE1\",\"822\":\"ACSL3\",\"823\":\"POLR1A\",\"824\":\"PCNT\",\"825\":\"YEATS4\",\"826\":\"ZBTB11\",\"827\":\"CNOT4\",\"828\":\"STAMBP\",\"829\":\"FSTL3\",\"830\":\"CPSF4\",\"831\":\"ASMTL\",\"832\":\"ECEL1\",\"833\":\"CDS2\",\"834\":\"FGFR1OP\",\"835\":\"PPP1R3D\",\"836\":\"BRD1\",\"837\":\"POP4\",\"838\":\"HERC2\",\"839\":\"RAB3D\",\"840\":\"SNAP29\",\"841\":\"OXSR1\",\"842\":\"GGPS1\",\"843\":\"HSPA4L\",\"844\":\"PTBP3\",\"845\":\"STARD3NL\",\"846\":\"LSM8\",\"847\":\"AP2A1\",\"848\":\"WIZ\",\"849\":\"DDX58\",\"850\":\"STAU1\",\"851\":\"TTC4\",\"852\":\"CAVIN2\",\"853\":\"BAG2\",\"854\":\"BAG3\",\"855\":\"MAP4K4\",\"856\":\"MAP4K4\",\"857\":\"MLYCD\",\"858\":\"CRYZL1\",\"859\":\"AIFM1\",\"860\":\"CLIC3\",\"861\":\"EML2\",\"862\":\"LATS1\",\"863\":\"TSPAN13\",\"864\":\"BPNT1\",\"865\":\"DDAH2\",\"866\":\"ABHD16A\",\"867\":\"TXNDC12\",\"868\":\"TRUB2\",\"869\":\"ECD\",\"870\":\"SYF2\",\"871\":\"RECK\",\"872\":\"MBD3\",\"873\":\"TOP3B\",\"874\":\"AGR2\",\"875\":\"PTTG1\",\"876\":\"BCL10\",\"877\":\"NDUFB10\",\"878\":\"CLPTM1\",\"879\":\"ZBED1\",\"880\":\"TOMM40\",\"881\":\"PEX11B\",\"882\":\"PAK4\",\"883\":\"CHEK2\",\"884\":\"ACTL6A\",\"885\":\"CCNE2\",\"886\":\"NSD2\",\"887\":\"MOCS2\",\"888\":\"LDHA\",\"889\":\"GLUD1;GLUD2\",\"890\":\"DHFR\",\"891\":\"CYB5R3\",\"892\":\"GSR\",\"893\":\"MT-CO1\",\"894\":\"MT-CO2\",\"895\":\"SOD1\",\"896\":\"PNP\",\"897\":\"HPRT1\",\"898\":\"GOT2\",\"899\":\"ABL1\",\"900\":\"EGFR\",\"901\":\"PGK1\",\"902\":\"AK1\",\"903\":\"ADA\",\"904\":\"ASS1\",\"905\":\"OAS1\",\"906\":\"C3\",\"907\":\"TIMP1\",\"908\":\"CST3\",\"909\":\"MYC\",\"910\":\"NRAS\",\"911\":\"HRAS\",\"912\":\"KRAS\",\"913\":\"LDLR\",\"914\":\"TGFB1\",\"915\":\"HLA-A;HLA-A\",\"916\":\"COL4A1\",\"917\":\"LMNA\",\"918\":\"LMNA\",\"919\":\"FN1\",\"920\":\"TFRC\",\"921\":\"FTL\",\"922\":\"FTH1\",\"923\":\"MT2A;MT1G\",\"924\":\"MT-ND4\",\"925\":\"MT-ND5\",\"926\":\"MT-ATP8\",\"927\":\"VTN\",\"928\":\"HMGCR\",\"929\":\"CAT\",\"930\":\"GBA\",\"931\":\"ALDOA\",\"932\":\"CSTB\",\"933\":\"ANXA1\",\"934\":\"APOB\",\"935\":\"NR3C1\",\"936\":\"PRNP\",\"937\":\"SOD2\",\"938\":\"OAT\",\"939\":\"TK1\",\"940\":\"TUBB4A\",\"941\":\"GAPDH\",\"942\":\"ERBB2\",\"943\":\"CAPNS1\",\"944\":\"HSPB1\",\"945\":\"TYMS\",\"946\":\"RPN1\",\"947\":\"RPN2\",\"948\":\"GNAI2\",\"949\":\"SLC4A2\",\"950\":\"ATP1A1\",\"951\":\"ATP1B1\",\"952\":\"APP\",\"953\":\"HMGN1\",\"954\":\"SLC25A5\",\"955\":\"ISG15\",\"956\":\"PCCA\",\"957\":\"PCCB\",\"958\":\"ALPL\",\"959\":\"ALPP\",\"960\":\"EIF2S1\",\"961\":\"HMGN2\",\"962\":\"ICAM1\",\"963\":\"RPLP1\",\"964\":\"RPLP2\",\"965\":\"RPLP0;RPLP0P6\",\"966\":\"POLR3D\",\"967\":\"SSB\",\"968\":\"TFAP2A\",\"969\":\"ITGB1\",\"970\":\"KRT18\",\"971\":\"COL5A2\",\"972\":\"UROD\",\"973\":\"INSR\",\"974\":\"FYN\",\"975\":\"GLA\",\"976\":\"RB1\",\"977\":\"PTMA\",\"978\":\"CDK1\",\"979\":\"ATP5F1B\",\"980\":\"S100A6\",\"981\":\"EIF4E\",\"982\":\"ENO1\",\"983\":\"PYGL\",\"984\":\"GPI\",\"985\":\"POLB\",\"986\":\"NPM1\",\"987\":\"TPM3\",\"988\":\"TPM3\",\"989\":\"ITGAV\",\"990\":\"LPL\",\"991\":\"HEXA\",\"992\":\"SERPINE2\",\"993\":\"EPHX1\",\"994\":\"DBI\",\"995\":\"LDHB\",\"996\":\"CENPB\",\"997\":\"GPX1\",\"998\":\"P4HB\",\"999\":\"H1F0\",\"1000\":\"ACYP1\",\"1001\":\"CTSD\",\"1002\":\"ANXA2;ANXA2P2\",\"1003\":\"CAPN1\",\"1004\":\"TUBB\",\"1005\":\"PSAP\",\"1006\":\"HEXB\",\"1007\":\"CTSL\",\"1008\":\"PFN1\",\"1009\":\"APRT\",\"1010\":\"EPRS\",\"1011\":\"CTSB\",\"1012\":\"HSP90AA1\",\"1013\":\"HNRNPC\",\"1014\":\"HNRNPC\",\"1015\":\"UQCRH\",\"1016\":\"LAMB1\",\"1017\":\"YES1\",\"1018\":\"LYN\",\"1019\":\"TPM2\",\"1020\":\"TPM2\",\"1021\":\"FH\",\"1022\":\"ERCC1\",\"1023\":\"THBS1\",\"1024\":\"SP1\",\"1025\":\"IGF1R\",\"1026\":\"ANXA6\",\"1027\":\"RHOC\",\"1028\":\"CD55\",\"1029\":\"ABCB1\",\"1030\":\"SLC3A2\",\"1031\":\"SLC3A2\",\"1032\":\"SLC3A2\",\"1033\":\"GUSB\",\"1034\":\"PFKM\",\"1035\":\"HSP90AB1\",\"1036\":\"SRPRA\",\"1037\":\"ASNS\",\"1038\":\"HMBS\",\"1039\":\"MME\",\"1040\":\"PDHA1\",\"1041\":\"COL4A2\",\"1042\":\"CYC1\",\"1043\":\"SNRPB2\",\"1044\":\"MET\",\"1045\":\"MELTF\",\"1046\":\"SNRNP70\",\"1047\":\"ITGA5\",\"1048\":\"NFIC\",\"1049\":\"VIM\",\"1050\":\"RPS17\",\"1051\":\"GNAI3\",\"1052\":\"ANXA5\",\"1053\":\"STS\",\"1054\":\"RPSA\",\"1055\":\"CD63\",\"1056\":\"MRPL3\",\"1057\":\"SNRPA\",\"1058\":\"FGF2\",\"1059\":\"ACAA1\",\"1060\":\"SRP19\",\"1061\":\"SNRPC\",\"1062\":\"LGALS1\",\"1063\":\"QDPR\",\"1064\":\"HMGB1;HMGB1P1\",\"1065\":\"TPM1\",\"1066\":\"TPM1\",\"1067\":\"CLTA\",\"1068\":\"CLTB\",\"1069\":\"ANXA4\",\"1070\":\"CNP\",\"1071\":\"HMOX1\",\"1072\":\"DLD\",\"1073\":\"HNRNPA1;HNRNPA1L2\",\"1074\":\"HNRNPA1\",\"1075\":\"SNRPA1\",\"1076\":\"COX6C\",\"1077\":\"PARP1\",\"1078\":\"POLA1\",\"1079\":\"IFIT2\",\"1080\":\"IFIT1\",\"1081\":\"ALPI\",\"1082\":\"FURIN\",\"1083\":\"LTA4H\",\"1084\":\"ALDOC\",\"1085\":\"C4A;C4B_2\",\"1086\":\"H2AFV;H2AFZ\",\"1087\":\"FBXO45\",\"1088\":\"CISD3\",\"1089\":\"ATXN1L\",\"1090\":\"POLR2M;GCOM2\",\"1091\":\"DERPC\",\"1092\":\"CHTF8\",\"1093\":\"GSTT2B;GSTT2\",\"1094\":\"PRSS56\",\"1095\":\"TRAPPC2B;TRAPPC2\",\"1096\":\"RAB34\",\"1097\":\"SMIM13\",\"1098\":\"RGPD1;RGPD2\",\"1099\":\"SULT1A4;SULT1A3\",\"1100\":\"HSPA1A;HSPA1B\",\"1101\":\"SMIM10L1\",\"1102\":\"U2AF1L5;U2AF1\",\"1103\":\"CBSL;CBS\",\"1104\":\"CALM3;CALM2;CALM1\",\"1105\":\"CSB-PGBD3;PGBD3\",\"1106\":\"POLR1D\",\"1107\":\"FDX1\",\"1108\":\"SRGN\",\"1109\":\"RO60\",\"1110\":\"MYBL2\",\"1111\":\"GAA\",\"1112\":\"RRAS\",\"1113\":\"HLA-A;HLA-A\",\"1114\":\"HLA-C\",\"1115\":\"ARAF\",\"1116\":\"HIST1H1E\",\"1117\":\"DLAT\",\"1118\":\"PTPRF\",\"1119\":\"NR2F6\",\"1120\":\"TXN\",\"1121\":\"COX5B\",\"1122\":\"CTSA\",\"1123\":\"MGST1\",\"1124\":\"PRKAR1A\",\"1125\":\"TFPI\",\"1126\":\"ESD\",\"1127\":\"HSPD1\",\"1128\":\"CLU\",\"1129\":\"HSPA5\",\"1130\":\"LAMC1\",\"1131\":\"ACP2\",\"1132\":\"HSPA8\",\"1133\":\"SLC2A1\",\"1134\":\"SLC2A3;SLC2A14\",\"1135\":\"EPB41\",\"1136\":\"UMPS\",\"1137\":\"PDHB\",\"1138\":\"DBT\",\"1139\":\"PYGB\",\"1140\":\"RALA\",\"1141\":\"RALB\",\"1142\":\"BCR\",\"1143\":\"SPTB\",\"1144\":\"LAMP1\",\"1145\":\"ACADM\",\"1146\":\"TOP1\",\"1147\":\"TOP2A\",\"1148\":\"G6PD\",\"1149\":\"UBL4A\",\"1150\":\"VDR\",\"1151\":\"ESRRA\",\"1152\":\"PC\",\"1153\":\"DMD\",\"1154\":\"DMD\",\"1155\":\"MTHFD1\",\"1156\":\"IGF2R\",\"1157\":\"ADH5\",\"1158\":\"CDK4\",\"1159\":\"PRPS2\",\"1160\":\"PABPC1;PABPC3\",\"1161\":\"PCNA\",\"1162\":\"COX6A1\",\"1163\":\"HARS\",\"1164\":\"SLC25A4\",\"1165\":\"SLC25A6\",\"1166\":\"IMPDH2\",\"1167\":\"TPR\",\"1168\":\"CKB\",\"1169\":\"ANXA3\",\"1170\":\"CKMT1B\",\"1171\":\"BCKDHA\",\"1172\":\"ACTN1\",\"1173\":\"SRC\",\"1174\":\"PEPD\",\"1175\":\"XRCC6\",\"1176\":\"XRCC5\",\"1177\":\"UNG\",\"1178\":\"NR2C1\",\"1179\":\"COX4I1\",\"1180\":\"ALAS1\",\"1181\":\"IFI30\",\"1182\":\"LAMP2\",\"1183\":\"RNH1\",\"1184\":\"BMP1\",\"1185\":\"CYBA\",\"1186\":\"RARG\",\"1187\":\"EEF2\",\"1188\":\"PDIA4\",\"1189\":\"P4HA1\",\"1190\":\"TPT1\",\"1191\":\"F3\",\"1192\":\"HLA-E\",\"1193\":\"PLS3\",\"1194\":\"APEH\",\"1195\":\"ETFA\",\"1196\":\"GYS1\",\"1197\":\"PRKAR2A\",\"1198\":\"ENO3\",\"1199\":\"GTF2F2\",\"1200\":\"CD59\",\"1201\":\"MTHFD2\",\"1202\":\"MIF\",\"1203\":\"CD99\",\"1204\":\"PRKCSH\",\"1205\":\"IRF2\",\"1206\":\"FDPS\",\"1207\":\"TRIM27\",\"1208\":\"CPM\",\"1209\":\"COX7A2\",\"1210\":\"AKR1A1\",\"1211\":\"PKM\",\"1212\":\"ACYP2\",\"1213\":\"HSP90B1\",\"1214\":\"CCNB1\",\"1215\":\"MYL6B\",\"1216\":\"SNRPB;SNRPN\",\"1217\":\"IDE\",\"1218\":\"COX6B1\",\"1219\":\"POU2F1\",\"1220\":\"HNRNPL\",\"1221\":\"DARS\",\"1222\":\"JUP\",\"1223\":\"UQCRB\",\"1224\":\"AKR1B1\",\"1225\":\"PVR\",\"1226\":\"GSPT1\",\"1227\":\"IFNGR1\",\"1228\":\"ARSA\",\"1229\":\"B4GALT1\",\"1230\":\"EZR\",\"1231\":\"FOLR1\",\"1232\":\"ATF2\",\"1233\":\"UCHL3\",\"1234\":\"FOSL2\",\"1235\":\"CSF2RA\",\"1236\":\"CD46\",\"1237\":\"CD46\",\"1238\":\"NME1\",\"1239\":\"NQO1\",\"1240\":\"GNS\",\"1241\":\"HIVEP1\",\"1242\":\"ARSB\",\"1243\":\"RPS2\",\"1244\":\"TCF3\",\"1245\":\"DSP\",\"1246\":\"RPA2\",\"1247\":\"COX7C\",\"1248\":\"TIMP2\",\"1249\":\"NPR1\",\"1250\":\"CD44\",\"1251\":\"NQO2\",\"1252\":\"H2AFX\",\"1253\":\"CBR1\",\"1254\":\"ACADS\",\"1255\":\"CREB1\",\"1256\":\"SLC25A16\",\"1257\":\"GLB1\",\"1258\":\"NCK1\",\"1259\":\"GCFC2\",\"1260\":\"HIST1H1B\",\"1261\":\"HIST1H1C;HIST1H1D\",\"1262\":\"POR\",\"1263\":\"FER\",\"1264\":\"ATP2A2\",\"1265\":\"FAH\",\"1266\":\"STMN1\",\"1267\":\"YBX3\",\"1268\":\"YBX3\",\"1269\":\"ZFX;ZFY\",\"1270\":\"ZNF16\",\"1271\":\"ZNF24\",\"1272\":\"ZKSCAN1\",\"1273\":\"NAGA\",\"1274\":\"HSPA6;HSPA7\",\"1275\":\"HMGA1\",\"1276\":\"HMGA1\",\"1277\":\"TMEM11\",\"1278\":\"GOT1\",\"1279\":\"PRKCA\",\"1280\":\"JUNB\",\"1281\":\"ITGA2\",\"1282\":\"NPR3\",\"1283\":\"SMPD1\",\"1284\":\"UBTF\",\"1285\":\"JUND\",\"1286\":\"ATF7\",\"1287\":\"NDUFB7\",\"1288\":\"PRKACA\",\"1289\":\"CAPN2\",\"1290\":\"CEBPB\",\"1291\":\"PTPN2\",\"1292\":\"AMD1\",\"1293\":\"CTPS1\",\"1294\":\"ENG\",\"1295\":\"DDX5\",\"1296\":\"PFKL\",\"1297\":\"GM2A\",\"1298\":\"LGALS3\",\"1299\":\"PSMC3\",\"1300\":\"TCP1\",\"1301\":\"PTPN1\",\"1302\":\"ERCC2\",\"1303\":\"RPL35A\",\"1304\":\"ITGB5\",\"1305\":\"ARF4\",\"1306\":\"RPL7\",\"1307\":\"VCL\",\"1308\":\"PTPRA\",\"1309\":\"SON\",\"1310\":\"NELFE\",\"1311\":\"RPL17\",\"1312\":\"PGAM1\",\"1313\":\"RCC1\",\"1314\":\"SDC1\",\"1315\":\"ATF6\",\"1316\":\"LIG1\",\"1317\":\"ATP5PF\",\"1318\":\"XRCC1\",\"1319\":\"PAM\",\"1320\":\"PLCG1\",\"1321\":\"CD58\",\"1322\":\"NCL\",\"1323\":\"HK1\",\"1324\":\"POLR2C\",\"1325\":\"POLR2E\",\"1326\":\"NDUFV2\",\"1327\":\"TNFRSF1A\",\"1328\":\"GGT1\",\"1329\":\"ERCC3\",\"1330\":\"EIF2AK2\",\"1331\":\"SRM\",\"1332\":\"SLC9A1\",\"1333\":\"CSNK2A2\",\"1334\":\"RXRA\",\"1335\":\"NFKB1\",\"1336\":\"TYMP\",\"1337\":\"ATP2B1\",\"1338\":\"EIF2S2\",\"1339\":\"ANXA7\",\"1340\":\"CCNA2\",\"1341\":\"BTF3\",\"1342\":\"RAB3A\",\"1343\":\"RAB4A\",\"1344\":\"RAB5A\",\"1345\":\"RAB6A\",\"1346\":\"MSH3\",\"1347\":\"PSMB1\",\"1348\":\"M6PR\",\"1349\":\"COX5A\",\"1350\":\"LMNB1\",\"1351\":\"CAST\",\"1352\":\"EFNA1\",\"1353\":\"IMPDH1\",\"1354\":\"C4BPB\",\"1355\":\"COL5A1\",\"1356\":\"AGA\",\"1357\":\"RASA1\",\"1358\":\"PTMS\",\"1359\":\"CDK11B;CDK11A\",\"1360\":\"GSTM3\",\"1361\":\"ATP6V1B2\",\"1362\":\"ATP6V1C1\",\"1363\":\"CSRP1\",\"1364\":\"FLNA\",\"1365\":\"NF1\",\"1366\":\"ACO1\",\"1367\":\"KITLG\",\"1368\":\"NT5E\",\"1369\":\"TAF1\",\"1370\":\"VDAC1\",\"1371\":\"SDHB\",\"1372\":\"CD9\",\"1373\":\"BCKDHB\",\"1374\":\"COMT\",\"1375\":\"MMUT\",\"1376\":\"OSBP\",\"1377\":\"PCMT1\",\"1378\":\"FBL\",\"1379\":\"GART\",\"1380\":\"PAICS\",\"1381\":\"SCP2\",\"1382\":\"UBA1\",\"1383\":\"NME2;NME2P1\",\"1384\":\"USF1\",\"1385\":\"FDXR\",\"1386\":\"FGFR3\",\"1387\":\"HNRNPA2B1\",\"1388\":\"RFX1\",\"1389\":\"CBL\",\"1390\":\"PRKACB\",\"1391\":\"UQCRC2\",\"1392\":\"FECH\",\"1393\":\"FBLN1\",\"1394\":\"TCEA1\",\"1395\":\"PTGS1\",\"1396\":\"ITGA6\",\"1397\":\"SFPQ\",\"1398\":\"TUBG1;TUBG2\",\"1399\":\"PPIB\",\"1400\":\"ME2\",\"1401\":\"WARS\",\"1402\":\"RPS3\",\"1403\":\"GCSH\",\"1404\":\"JAK1\",\"1405\":\"SP100\",\"1406\":\"NFYA\",\"1407\":\"AHCY\",\"1408\":\"CFL1\",\"1409\":\"EIF4B\",\"1410\":\"F8A3\",\"1411\":\"ATP2B4\",\"1412\":\"DGKA\",\"1413\":\"GATA2\",\"1414\":\"CPT2\",\"1415\":\"DTYMK\",\"1416\":\"RRM1\",\"1417\":\"KDELR1\",\"1418\":\"NR2F2\",\"1419\":\"EEF1B2\",\"1420\":\"ATP5PB\",\"1421\":\"ACP1\",\"1422\":\"ACAT1\",\"1423\":\"CCNC\",\"1424\":\"POLR2A\",\"1425\":\"CDK2\",\"1426\":\"APC\",\"1427\":\"GRK2\",\"1428\":\"MCM3\",\"1429\":\"MPST\",\"1430\":\"LAMA1\",\"1431\":\"RPS12\",\"1432\":\"BRD2\",\"1433\":\"FAS\",\"1434\":\"YY1\",\"1435\":\"DNAJB1\",\"1436\":\"ATP5F1A\",\"1437\":\"PSMA1\",\"1438\":\"PSMA2\",\"1439\":\"PSMA3\",\"1440\":\"PSMA4\",\"1441\":\"S100P\",\"1442\":\"ITGA3\",\"1443\":\"MSN\",\"1444\":\"PTPN3\",\"1445\":\"DDX6\",\"1446\":\"DNMT1\",\"1447\":\"U2AF2\",\"1448\":\"RPL13\",\"1449\":\"CHML\",\"1450\":\"IVD\",\"1451\":\"S100A4\",\"1452\":\"MGAT1\",\"1453\":\"HMGB2\",\"1454\":\"PTBP1\",\"1455\":\"TARS\",\"1456\":\"VARS\",\"1457\":\"EEF1G\",\"1458\":\"FKBP2\",\"1459\":\"STOM\",\"1460\":\"AK4\",\"1461\":\"YWHAQ\",\"1462\":\"MAPK3\",\"1463\":\"MARK3\",\"1464\":\"ATP6V0C\",\"1465\":\"ARNT\",\"1466\":\"RPL10\",\"1467\":\"RPA1\",\"1468\":\"APEX1\",\"1469\":\"CD82\",\"1470\":\"DCK\",\"1471\":\"CAD\",\"1472\":\"CALR\",\"1473\":\"MAP4\",\"1474\":\"MAP4\",\"1475\":\"CANX\",\"1476\":\"PSMB9\",\"1477\":\"PSMA5\",\"1478\":\"PSMB4\",\"1479\":\"PSMB6\",\"1480\":\"PSMB5\",\"1481\":\"ABCD3\",\"1482\":\"TMOD1\",\"1483\":\"ITPRID2\",\"1484\":\"LOX\",\"1485\":\"PEX2\",\"1486\":\"NDUFS1\",\"1487\":\"POLD1\",\"1488\":\"TEAD1\",\"1489\":\"SMARCA1\",\"1490\":\"MAPK1\",\"1491\":\"RXRB\",\"1492\":\"ERCC5\",\"1493\":\"GRN\",\"1494\":\"LAP3\",\"1495\":\"GTF2E1\",\"1496\":\"GTF2E2\",\"1497\":\"TPP2\",\"1498\":\"IMPA1\",\"1499\":\"EPHA2\",\"1500\":\"PTPN6\",\"1501\":\"SHC1\",\"1502\":\"MPG\",\"1503\":\"CRABP2\",\"1504\":\"ARID4A\",\"1505\":\"KDM5A\",\"1506\":\"TKT\",\"1507\":\"RBMS1\",\"1508\":\"PML\",\"1509\":\"TYK2\",\"1510\":\"EEF1D\",\"1511\":\"EEF1D\",\"1512\":\"EEF1D\",\"1513\":\"MARCKS\",\"1514\":\"GNA11\",\"1515\":\"ALDH4A1\",\"1516\":\"ERP29\",\"1517\":\"PRDX6\",\"1518\":\"BLVRB\",\"1519\":\"PRDX5\",\"1520\":\"DDT;DDTL\",\"1521\":\"GCHFR\",\"1522\":\"PRDX3\",\"1523\":\"ATP5F1D\",\"1524\":\"RPL12\",\"1525\":\"ECHS1\",\"1526\":\"CMPK1\",\"1527\":\"PEBP1\",\"1528\":\"PDIA3\",\"1529\":\"PPP2R1A\",\"1530\":\"PPP2R1B\",\"1531\":\"CDC27\",\"1532\":\"CCND3\",\"1533\":\"WEE1\",\"1534\":\"PPIF\",\"1535\":\"TM4SF1\",\"1536\":\"NKTR\",\"1537\":\"NMT1\",\"1538\":\"HLA-B;HLA-B;HLA-B;HLA-B;HLA-B;HLA-B;HLA-B\",\"1539\":\"HLA-C;HLA-C;HLA-C;HLA-C;HLA-C;HLA-C;HLA-C;HLA-C;HLA-C\",\"1540\":\"HMOX2\",\"1541\":\"ADSS\",\"1542\":\"AXL\",\"1543\":\"LRPAP1\",\"1544\":\"TSPO\",\"1545\":\"ADSL\",\"1546\":\"CLIP1\",\"1547\":\"SRI\",\"1548\":\"GSTT1\",\"1549\":\"SERPINB1\",\"1550\":\"SLC7A1\",\"1551\":\"ALDH1B1\",\"1552\":\"POLR2B\",\"1553\":\"SDHA\",\"1554\":\"GDI1\",\"1555\":\"MAT2A\",\"1556\":\"HOXC13\",\"1557\":\"PRKAR1B\",\"1558\":\"CPS1\",\"1559\":\"RRM2\",\"1560\":\"SDC4\",\"1561\":\"TIA1\",\"1562\":\"SLC6A6\",\"1563\":\"DNAJA1\",\"1564\":\"AKT1\",\"1565\":\"UQCRC1\",\"1566\":\"HIBADH\",\"1567\":\"ATIC\",\"1568\":\"HNRNPH3\",\"1569\":\"HNRNPH1\",\"1570\":\"YWHAB\",\"1571\":\"SFN\",\"1572\":\"STIP1\",\"1573\":\"S100A11\",\"1574\":\"L1CAM\",\"1575\":\"PRDX2\",\"1576\":\"ARRB2\",\"1577\":\"GK;GK3P\",\"1578\":\"CDA\",\"1579\":\"DCTD\",\"1580\":\"PYCR1\",\"1581\":\"ELF1\",\"1582\":\"HPD\",\"1583\":\"GTF2H1\",\"1584\":\"STX2\",\"1585\":\"CTH\",\"1586\":\"RPL9P9\",\"1587\":\"CD70\",\"1588\":\"KIF5B\",\"1589\":\"CSTF2\",\"1590\":\"DUT\",\"1591\":\"ABCC1\",\"1592\":\"CKS2\",\"1593\":\"ABCD1\",\"1594\":\"MAN1A1\",\"1595\":\"TTK\",\"1596\":\"MCM4\",\"1597\":\"MCM5\",\"1598\":\"MCM7\",\"1599\":\"GALNS\",\"1600\":\"SDC2\",\"1601\":\"SHMT1\",\"1602\":\"SHMT2\",\"1603\":\"HSPA4\",\"1604\":\"GRK5\",\"1605\":\"GPC1\",\"1606\":\"CTNNA1\",\"1607\":\"CTNNB1\",\"1608\":\"BMI1\",\"1609\":\"PHB\",\"1610\":\"SERPINB6\",\"1611\":\"NF2\",\"1612\":\"RDX\",\"1613\":\"RPA3\",\"1614\":\"RFC4\",\"1615\":\"RFC2\",\"1616\":\"RFC1\",\"1617\":\"RPL22\",\"1618\":\"GTF2F1\",\"1619\":\"SPR\",\"1620\":\"FBN1\",\"1621\":\"AGL\",\"1622\":\"MYH9\",\"1623\":\"MYH10\",\"1624\":\"COPB2\",\"1625\":\"SOAT1\",\"1626\":\"ADD1\",\"1627\":\"BSG\",\"1628\":\"TIMP3\",\"1629\":\"FUS\",\"1630\":\"NUP214\",\"1631\":\"DEK\",\"1632\":\"ATP7B\",\"1633\":\"GLRX\",\"1634\":\"CHKA\",\"1635\":\"PPM1A\",\"1636\":\"AHR\",\"1637\":\"HMGCL\",\"1638\":\"PSMC2\",\"1639\":\"ARL2\",\"1640\":\"ARL3\",\"1641\":\"MAP2K2\",\"1642\":\"ATP5F1C\",\"1643\":\"ATP6V1E1\",\"1644\":\"CPOX\",\"1645\":\"RPL4\",\"1646\":\"NUDT1\",\"1647\":\"LONP1\",\"1648\":\"PGM1\",\"1649\":\"PPP1CC\",\"1650\":\"BMPR1A\",\"1651\":\"TGFBR1\",\"1652\":\"GNL1\",\"1653\":\"LTBR\",\"1654\":\"SERPINB5\",\"1655\":\"POLR2I\",\"1656\":\"SREBF1\",\"1657\":\"DLST\",\"1658\":\"GPX4\",\"1659\":\"SRP14\",\"1660\":\"TGFBR2\",\"1661\":\"NUP62\",\"1662\":\"HPCAL1\",\"1663\":\"FDFT1\",\"1664\":\"ZEB1\",\"1665\":\"PIGA\",\"1666\":\"TAGLN2\",\"1667\":\"TALDO1\",\"1668\":\"SNCA\",\"1669\":\"ETFB\",\"1670\":\"RBMX\",\"1671\":\"BRCA1\",\"1672\":\"COIL\",\"1673\":\"GGCX\",\"1674\":\"LIPA\",\"1675\":\"ATP6V1A\",\"1676\":\"HSPA9\",\"1677\":\"EIF4A3\",\"1678\":\"IGHMBP2\",\"1679\":\"RPS19\",\"1680\":\"RPL3\",\"1681\":\"DDOST\",\"1682\":\"ANP32A\",\"1683\":\"FEN1\",\"1684\":\"CUX1\",\"1685\":\"MMP12\",\"1686\":\"CAPG\",\"1687\":\"CAP2\",\"1688\":\"IL6ST\",\"1689\":\"TXLNA\",\"1690\":\"CCT6A\",\"1691\":\"NNMT\",\"1692\":\"PBX1\",\"1693\":\"PBX2\",\"1694\":\"RPL13A\",\"1695\":\"ARL1\",\"1696\":\"MLH1\",\"1697\":\"STAT3\",\"1698\":\"USP8\",\"1699\":\"PEX19\",\"1700\":\"MDH1\",\"1701\":\"MDH2\",\"1702\":\"RFC5\",\"1703\":\"RFC3\",\"1704\":\"HADHA\",\"1705\":\"EIF2S3;EIF2S3B\",\"1706\":\"ID1\",\"1707\":\"CETN2;CETN1\",\"1708\":\"ETV6\",\"1709\":\"EIF2D\",\"1710\":\"WNT5A\",\"1711\":\"BUD31\",\"1712\":\"NAA10\",\"1713\":\"KDM5C\",\"1714\":\"PPP1R2;PPP1R2B\",\"1715\":\"CSK\",\"1716\":\"PNPLA4\",\"1717\":\"GARS\",\"1718\":\"IARS\",\"1719\":\"TNFSF9\",\"1720\":\"SLC19A1\",\"1721\":\"EIF1\",\"1722\":\"PRKCI\",\"1723\":\"ACTR1B\",\"1724\":\"ECI1\",\"1725\":\"TMPO\",\"1726\":\"TMPO\",\"1727\":\"STAT1\",\"1728\":\"STAT6\",\"1729\":\"MTREX\",\"1730\":\"PIK3CA\",\"1731\":\"PIK3CB\",\"1732\":\"MTOR\",\"1733\":\"PI4KA\",\"1734\":\"EPS15\",\"1735\":\"MLLT3\",\"1736\":\"CASP3\",\"1737\":\"CASP2\",\"1738\":\"RPS27\",\"1739\":\"MATK\",\"1740\":\"TEC\",\"1741\":\"ABL2\",\"1742\":\"HELZ\",\"1743\":\"NCAPD3\",\"1744\":\"RBM34\",\"1745\":\"LIFR\",\"1746\":\"LRPPRC\",\"1747\":\"ACAA2\",\"1748\":\"RPL35\",\"1749\":\"CDKN2A\",\"1750\":\"PRCP\",\"1751\":\"HTT\",\"1752\":\"ECE1\",\"1753\":\"SLC1A3\",\"1754\":\"SLC1A4\",\"1755\":\"PAFAH1B1\",\"1756\":\"MCAM\",\"1757\":\"CRAT\",\"1758\":\"MATR3\",\"1759\":\"MSH2\",\"1760\":\"GRK6\",\"1761\":\"BTD\",\"1762\":\"GPD2\",\"1763\":\"SSR1\",\"1764\":\"ALDH3B1\",\"1765\":\"MAGEA6;MAGEA2B\",\"1766\":\"PTPN9\",\"1767\":\"RANBP1\",\"1768\":\"NAMPT\",\"1769\":\"PSMC4\",\"1770\":\"TSFM\",\"1771\":\"PPIC\",\"1772\":\"VDAC2\",\"1773\":\"ACADSB\",\"1774\":\"CBX5\",\"1775\":\"USP5\",\"1776\":\"MAP2K4\",\"1777\":\"MKI67\",\"1778\":\"RANGAP1\",\"1779\":\"RECQL\",\"1780\":\"NOP2\",\"1781\":\"ATRX\",\"1782\":\"CRK\",\"1783\":\"CRKL\",\"1784\":\"MTIF2\",\"1785\":\"BAG6\",\"1786\":\"NSF\",\"1787\":\"NOTCH1\",\"1788\":\"MAP2K3\",\"1789\":\"BRCC3\",\"1790\":\"RPL27A\",\"1791\":\"RPL5\",\"1792\":\"RPL21\",\"1793\":\"RPL28\",\"1794\":\"RPS9\",\"1795\":\"RPS5\",\"1796\":\"RPS10\",\"1797\":\"GNPDA1\",\"1798\":\"NEDD4\",\"1799\":\"YAP1\",\"1800\":\"UTRN\",\"1801\":\"IQGAP1\",\"1802\":\"GYG1\",\"1803\":\"STT3A\",\"1804\":\"RABIF\",\"1805\":\"PLA2G4A\",\"1806\":\"RAP1GAP\",\"1807\":\"CAPZA2\",\"1808\":\"CAPZB\",\"1809\":\"EIF1AX;EIF1AY\",\"1810\":\"ALDH1A3\",\"1811\":\"QARS\",\"1812\":\"RPL29\",\"1813\":\"ZFP36L2\",\"1814\":\"UQCRFS1;UQCRFS1P1\",\"1815\":\"ATP5PO\",\"1816\":\"LIMS1\",\"1817\":\"SLC6A9\",\"1818\":\"PREP\",\"1819\":\"ME1\",\"1820\":\"IREB2\",\"1821\":\"RFX5\",\"1822\":\"PIP4K2A\",\"1823\":\"ARCN1\",\"1824\":\"LSS\",\"1825\":\"GCLC\",\"1826\":\"GCLM\",\"1827\":\"CD151\",\"1828\":\"TRAPPC10\",\"1829\":\"PSMD8\",\"1830\":\"PRRC2A\",\"1831\":\"GSS\",\"1832\":\"CCT5\",\"1833\":\"PTDSS1\",\"1834\":\"NES\",\"1835\":\"HSPA13\",\"1836\":\"CSNK1A1\",\"1837\":\"CSNK1A1\",\"1838\":\"CSNK1D\",\"1839\":\"IDH2\",\"1840\":\"PITPNB\",\"1841\":\"CD97\",\"1842\":\"POLD2\",\"1843\":\"MARCKSL1\",\"1844\":\"PXN\",\"1845\":\"CAMLG\",\"1846\":\"NR2C2\",\"1847\":\"MAPKAPK2\",\"1848\":\"ALDH9A1\",\"1849\":\"RPL34\",\"1850\":\"RPIA\",\"1851\":\"LMAN1\",\"1852\":\"SLC11A2\",\"1853\":\"NASP\",\"1854\":\"FASN\",\"1855\":\"CDK8\",\"1856\":\"FNTA\",\"1857\":\"DHPS\",\"1858\":\"CCT3\",\"1859\":\"MRPL19\",\"1860\":\"ARRB1\",\"1861\":\"TUFM\",\"1862\":\"ALDH7A1\",\"1863\":\"CDC34\",\"1864\":\"CYB561\",\"1865\":\"CENPF\",\"1866\":\"SRP9\",\"1867\":\"PCYT1A\",\"1868\":\"AARS\",\"1869\":\"CARS\",\"1870\":\"HARS2\",\"1871\":\"SARS\",\"1872\":\"PPM1F\",\"1873\":\"MAN2A2\",\"1874\":\"PRIM1\",\"1875\":\"PRIM2\",\"1876\":\"CSNK1E\",\"1877\":\"CTCF\",\"1878\":\"PSMB3\",\"1879\":\"PSMB2\",\"1880\":\"MCM2\",\"1881\":\"ACADVL\",\"1882\":\"YLPM1\",\"1883\":\"ACOT2\",\"1884\":\"VPS41\",\"1885\":\"TMED10\",\"1886\":\"RBM25\",\"1887\":\"NUMB\",\"1888\":\"CLK1\",\"1889\":\"CLK2\",\"1890\":\"CLK3\",\"1891\":\"PSEN1\",\"1892\":\"EIF2B2\",\"1893\":\"HINT1\",\"1894\":\"NUP153\",\"1895\":\"RANBP2\",\"1896\":\"PSEN2\",\"1897\":\"TSC2\",\"1898\":\"NDUFV1\",\"1899\":\"GSK3A\",\"1900\":\"GSK3B\",\"1901\":\"TAF6\",\"1902\":\"NT5C2\",\"1903\":\"SEPHS1\",\"1904\":\"MTHFS\",\"1905\":\"GMPS\",\"1906\":\"LIG3\",\"1907\":\"LIG4\",\"1908\":\"MRE11\",\"1909\":\"GNAQ\",\"1910\":\"IDH3A\",\"1911\":\"MEOX1\",\"1912\":\"CRIP1\",\"1913\":\"PPOX\",\"1914\":\"GDI2\",\"1915\":\"EMD\",\"1916\":\"CPT1A\",\"1917\":\"SLC26A2\",\"1918\":\"SERPINH1\",\"1919\":\"ST13;ST13P4\",\"1920\":\"PEX5\",\"1921\":\"ERF\",\"1922\":\"VASP\",\"1923\":\"DNM2\",\"1924\":\"METAP2\",\"1925\":\"NUDT2\",\"1926\":\"CDK7\",\"1927\":\"TOB1\",\"1928\":\"KNTC1\",\"1929\":\"CDK9\",\"1930\":\"LRBA\",\"1931\":\"BCAM\",\"1932\":\"PPT1\",\"1933\":\"RPL14\",\"1934\":\"CCT8\",\"1935\":\"CCT4\",\"1936\":\"ANXA11\",\"1937\":\"PAPOLA\",\"1938\":\"FXR1\",\"1939\":\"FXR1\",\"1940\":\"FXR2\",\"1941\":\"RAB5C\",\"1942\":\"RAB7A\",\"1943\":\"RAB9A\",\"1944\":\"RAB13\",\"1945\":\"RAB27A\",\"1946\":\"DAP\",\"1947\":\"DAP3\",\"1948\":\"DUSP3\",\"1949\":\"MMP15\",\"1950\":\"SMARCA2\",\"1951\":\"SMARCA4\",\"1952\":\"IDH3G\",\"1953\":\"GALK1\",\"1954\":\"SSR4\",\"1955\":\"BCAP31\",\"1956\":\"TPMT\",\"1957\":\"MECP2\",\"1958\":\"HCFC1\",\"1959\":\"IRAK1\",\"1960\":\"CAV2\",\"1961\":\"ALDH3A2\",\"1962\":\"ALDH5A1\",\"1963\":\"HSD17B4\",\"1964\":\"PSMD7\",\"1965\":\"UBE2D1;UBE2D4\",\"1966\":\"SGSH\",\"1967\":\"STAT5B;STAT5A\",\"1968\":\"USP11\",\"1969\":\"CLCN3\",\"1970\":\"CLCN7\",\"1971\":\"DYNLT3\",\"1972\":\"VAMP7\",\"1973\":\"RPS6KA3\",\"1974\":\"AFF1\",\"1975\":\"HDGF\",\"1976\":\"CCNH\",\"1977\":\"MNAT1\",\"1978\":\"NEK2\",\"1979\":\"UBE2E1\",\"1980\":\"NDUFA8\",\"1981\":\"HNRNPA3\",\"1982\":\"PGD\",\"1983\":\"HNRNPM\",\"1984\":\"KPNA2\",\"1985\":\"KPNA1\",\"1986\":\"NCBP2\",\"1987\":\"RAP1GDS1\",\"1988\":\"DGKE\",\"1989\":\"POLR2H\",\"1990\":\"POLR2J;POLR2J3;POLR2J2\",\"1991\":\"MAP2K6\",\"1992\":\"ARHGDIA\",\"1993\":\"SLC7A2\",\"1994\":\"AGFG1\",\"1995\":\"HNRNPF\",\"1996\":\"STAT2\",\"1997\":\"MSH6\",\"1998\":\"KIF11\",\"1999\":\"VAV2\",\"2000\":\"ZNF131\",\"2001\":\"ZNF142\",\"2002\":\"ZNF143\",\"2003\":\"RBM5\",\"2004\":\"RIDA\",\"2005\":\"SMS\",\"2006\":\"HK2\",\"2007\":\"MRPL12\",\"2008\":\"NDST1\",\"2009\":\"THOP1\",\"2010\":\"CAPZA1\",\"2011\":\"CRIP2\",\"2012\":\"NUP98\",\"2013\":\"BLVRA\",\"2014\":\"SLC25A1\",\"2015\":\"PPP5C\",\"2016\":\"PLK1\",\"2017\":\"ARFIP2\",\"2018\":\"ARFIP1\",\"2019\":\"NUBP1\",\"2020\":\"ACLY\",\"2021\":\"METAP1\",\"2022\":\"SUCLG1\",\"2023\":\"MVD\",\"2024\":\"PGGT1B\",\"2025\":\"RABGGTB\",\"2026\":\"COPB1\",\"2027\":\"COPA\",\"2028\":\"CTSC\",\"2029\":\"CLTCL1\",\"2030\":\"AP3M2\",\"2031\":\"AP2S1\",\"2032\":\"HCCS\",\"2033\":\"SLC5A3\",\"2034\":\"PTTG1IP\",\"2035\":\"TTC3\",\"2036\":\"SMTN\",\"2037\":\"PLAAT3\",\"2038\":\"SLC16A1\",\"2039\":\"IST1\",\"2040\":\"SEC24C\",\"2041\":\"SUB1\",\"2042\":\"POLG\",\"2043\":\"CLNS1A\",\"2044\":\"BLM\",\"2045\":\"RARS\",\"2046\":\"HIRA\",\"2047\":\"ATN1\",\"2048\":\"TERF1\",\"2049\":\"PMS1\",\"2050\":\"PMS2\",\"2051\":\"YARS\",\"2052\":\"USP14\",\"2053\":\"PRKAG1\",\"2054\":\"HSPA2\",\"2055\":\"ATP1B3\",\"2056\":\"RAD23A\",\"2057\":\"RAD23B\",\"2058\":\"PDE1A\",\"2059\":\"EPHA5\",\"2060\":\"EPHB4\",\"2061\":\"NAGLU\",\"2062\":\"AK2\",\"2063\":\"GAS1\",\"2064\":\"EMP3\",\"2065\":\"ALDH18A1\",\"2066\":\"NAPA\",\"2067\":\"EIF5\",\"2068\":\"SLC12A2\",\"2069\":\"SLC12A3\",\"2070\":\"PSMD4\",\"2071\":\"DRG2\",\"2072\":\"NR1H2;NR1H3\",\"2073\":\"CSE1L\",\"2074\":\"TMBIM6\",\"2075\":\"VCP\",\"2076\":\"MFAP1\",\"2077\":\"HADHB\",\"2078\":\"MANF\",\"2079\":\"MLLT10\",\"2080\":\"MLLT6\",\"2081\":\"ELL\",\"2082\":\"BRPF1\",\"2083\":\"NAP1L1\",\"2084\":\"CASP7\",\"2085\":\"ADK\",\"2086\":\"ADAR\",\"2087\":\"LAMB2\",\"2088\":\"FOXA1\",\"2089\":\"TPD52\",\"2090\":\"SEC13\",\"2091\":\"SNU13\",\"2092\":\"NPEPPS\",\"2093\":\"GFER\",\"2094\":\"HNRNPH2\",\"2095\":\"OXCT1\",\"2096\":\"EIF3B\",\"2097\":\"BID\",\"2098\":\"ATP5MF\",\"2099\":\"NDUFV3\",\"2100\":\"NDUFV3\",\"2101\":\"RRP1\",\"2102\":\"MARS\",\"2103\":\"ITGA1\",\"2104\":\"ARPP19\",\"2105\":\"MAZ\",\"2106\":\"CMC4\",\"2107\":\"POLE2\",\"2108\":\"AP1S2\",\"2109\":\"ATP5ME\",\"2110\":\"HDAC4\",\"2111\":\"EIF6\",\"2112\":\"CTBP2\",\"2113\":\"NDUFA6\",\"2114\":\"PEX3\",\"2115\":\"HSD17B7\",\"2116\":\"BCAR1\",\"2117\":\"STX17\",\"2118\":\"SLC37A1\",\"2119\":\"RWDD2B\",\"2120\":\"CFAP298\",\"2121\":\"WDR4\",\"2122\":\"TMEM33\",\"2123\":\"SYNJ2BP\",\"2124\":\"GEMIN4\",\"2125\":\"CORO7\",\"2126\":\"NUP107\",\"2127\":\"EEFSEC\",\"2128\":\"FBXW4\",\"2129\":\"EPPK1\",\"2130\":\"ZNF121\",\"2131\":\"SMIM11A\",\"2132\":\"MTPN\",\"2133\":\"YBEY\",\"2134\":\"ARPC4\",\"2135\":\"CD81\",\"2136\":\"SEC61G\",\"2137\":\"TPI1\",\"2138\":\"EIF3E\",\"2139\":\"SEC61B\",\"2140\":\"PTEN\",\"2141\":\"PPP4C\",\"2142\":\"GABARAPL2\",\"2143\":\"ROMO1\",\"2144\":\"UBE2G2\",\"2145\":\"MYL6\",\"2146\":\"ACTB\",\"2147\":\"EIF4A1\",\"2148\":\"RPS20\",\"2149\":\"SNAP25\",\"2150\":\"PRPS1\",\"2151\":\"PSMA6\",\"2152\":\"S100A10\",\"2153\":\"CDC42\",\"2154\":\"DSTN\",\"2155\":\"GMFB\",\"2156\":\"RAB8A\",\"2157\":\"SPCS3\",\"2158\":\"SRP54\",\"2159\":\"RAB2A\",\"2160\":\"RAB5B\",\"2161\":\"CKS1B\",\"2162\":\"RAB10\",\"2163\":\"CXCR4\",\"2164\":\"UBE2D2;UBE2D3\",\"2165\":\"UBE2M\",\"2166\":\"UBE2K\",\"2167\":\"UBE2N;UBE2NL\",\"2168\":\"RAB14\",\"2169\":\"ACTR3\",\"2170\":\"ACTR2\",\"2171\":\"ACTR1A\",\"2172\":\"TMEM258\",\"2173\":\"COPS2\",\"2174\":\"ABCE1\",\"2175\":\"RAP1B;A6NIZ1\",\"2176\":\"RAP2B\",\"2177\":\"MAX\",\"2178\":\"RPS3A\",\"2179\":\"RPL26\",\"2180\":\"PSME3\",\"2181\":\"RPL15\",\"2182\":\"MAGOH\",\"2183\":\"RPL27\",\"2184\":\"ATP6V0D1\",\"2185\":\"PCBD1\",\"2186\":\"RPL37A\",\"2187\":\"RHOA\",\"2188\":\"RND3\",\"2189\":\"NAA20\",\"2190\":\"HSPE1\",\"2191\":\"SEC61A1\",\"2192\":\"VBP1\",\"2193\":\"STXBP1\",\"2194\":\"B2M\",\"2195\":\"DAD1\",\"2196\":\"NPC2\",\"2197\":\"COPZ1\",\"2198\":\"SUMO2;SUMO4\",\"2199\":\"UFM1\",\"2200\":\"DCAF7\",\"2201\":\"WDR5\",\"2202\":\"AP1S1\",\"2203\":\"LMO4\",\"2204\":\"NUTF2\",\"2205\":\"HNRNPK\",\"2206\":\"YWHAG\",\"2207\":\"USP46;USP12\",\"2208\":\"RRAS2\",\"2209\":\"TIMM10\",\"2210\":\"RPS7\",\"2211\":\"PPP1CA\",\"2212\":\"PPP1CB\",\"2213\":\"NCS1\",\"2214\":\"PSMC1\",\"2215\":\"PSMC5\",\"2216\":\"RPS8\",\"2217\":\"RPS15A\",\"2218\":\"RPS16\",\"2219\":\"UBE2H\",\"2220\":\"YWHAE\",\"2221\":\"RPS14\",\"2222\":\"RPS23\",\"2223\":\"RPS18\",\"2224\":\"RPS29\",\"2225\":\"RPS13\",\"2226\":\"RPS11\",\"2227\":\"SNRPE\",\"2228\":\"SNRPF\",\"2229\":\"LSM3\",\"2230\":\"LSM6\",\"2231\":\"SNRPD1\",\"2232\":\"SNRPD2\",\"2233\":\"SNRPD3\",\"2234\":\"ARF6\",\"2235\":\"PSMC6\",\"2236\":\"SELENOT\",\"2237\":\"RPL7A\",\"2238\":\"POLR2G\",\"2239\":\"ETF1\",\"2240\":\"CNBP\",\"2241\":\"CNBP\",\"2242\":\"RPS4X\",\"2243\":\"PPP2CB\",\"2244\":\"RHOB\",\"2245\":\"RPL23A\",\"2246\":\"RPS6\",\"2247\":\"HIST4H4\",\"2248\":\"HIST1H2BI;H2BFS;HIST1H2BK\",\"2249\":\"RAB1A\",\"2250\":\"RAN\",\"2251\":\"RPL23\",\"2252\":\"RAP1A\",\"2253\":\"RPS15\",\"2254\":\"RPS24\",\"2255\":\"RPS25\",\"2256\":\"RPS26;RPS26P11\",\"2257\":\"RPS28\",\"2258\":\"FAU\",\"2259\":\"GNB1\",\"2260\":\"POLR2L\",\"2261\":\"RBX1\",\"2262\":\"GNB2\",\"2263\":\"RPL30\",\"2264\":\"RPL31\",\"2265\":\"RPL10A\",\"2266\":\"RPL32\",\"2267\":\"RPL11\",\"2268\":\"RPL8\",\"2269\":\"PPIA\",\"2270\":\"FKBP1A\",\"2271\":\"RPS27A\",\"2272\":\"GRB2\",\"2273\":\"TRA2B\",\"2274\":\"RAC1\",\"2275\":\"AP2B1\",\"2276\":\"VAMP2\",\"2277\":\"GNAS;GNAS\",\"2278\":\"GNAS;GNAS\",\"2279\":\"GNAS\",\"2280\":\"GNAI1\",\"2281\":\"PPP3R1\",\"2282\":\"YWHAZ\",\"2283\":\"UBE2B\",\"2284\":\"PPP2R2A\",\"2285\":\"SUMO1\",\"2286\":\"DYNLL1\",\"2287\":\"DYNLT1\",\"2288\":\"RPL38\",\"2289\":\"SKP1\",\"2290\":\"GNG5\",\"2291\":\"RPS21\",\"2292\":\"EIF5A;EIF5AL1\",\"2293\":\"RACK1\",\"2294\":\"ACTG1\",\"2295\":\"SUPT4H1\",\"2296\":\"UBE2I\",\"2297\":\"TMSB10\",\"2298\":\"YBX1\",\"2299\":\"SEC11A\",\"2300\":\"CSNK2B\",\"2301\":\"TPM4\",\"2302\":\"UBE2L3;UBE2L5\",\"2303\":\"EEF1A1;EEF1A1P5\",\"2304\":\"TUBA1B\",\"2305\":\"TUBA4A\",\"2306\":\"TUBB4B\",\"2307\":\"CSNK2A1;CSNK2A3\",\"2308\":\"PAFAH1B2\",\"2309\":\"HIST1H3J;HIST3H3\",\"2310\":\"CXADR\",\"2311\":\"FAM193A\",\"2312\":\"NOP14\",\"2313\":\"IGBP1\",\"2314\":\"PSPH\",\"2315\":\"RBM6\",\"2316\":\"GPC5\",\"2317\":\"PITX1\",\"2318\":\"EIF4G2\",\"2319\":\"RPP38\",\"2320\":\"RPP30\",\"2321\":\"GTF2I\",\"2322\":\"PIP4K2B\",\"2323\":\"SRPK2\",\"2324\":\"CCT2\",\"2325\":\"OLR1\",\"2326\":\"RAE1\",\"2327\":\"GSTO1\",\"2328\":\"JAG1\",\"2329\":\"ST5\",\"2330\":\"PRKDC\",\"2331\":\"ADAM17\",\"2332\":\"BLOC1S1\",\"2333\":\"NTHL1\",\"2334\":\"IL13RA1\",\"2335\":\"ADARB1\",\"2336\":\"PRR3\",\"2337\":\"IFI35\",\"2338\":\"NUCB2\",\"2339\":\"BASP1\",\"2340\":\"TMF1\",\"2341\":\"MRPS22\",\"2342\":\"MRPS25\",\"2343\":\"MRPS10\",\"2344\":\"MRPS35\",\"2345\":\"MRPS5\",\"2346\":\"MRPS36\",\"2347\":\"MRPS11\",\"2348\":\"MRPS15\",\"2349\":\"MRPS21\",\"2350\":\"MRPS34\",\"2351\":\"MRPS6\",\"2352\":\"MRPS9\",\"2353\":\"SARNP\",\"2354\":\"LACTB\",\"2355\":\"LSM11\",\"2356\":\"COG7\",\"2357\":\"RPL24\",\"2358\":\"TXNL4A\",\"2359\":\"RPL36A\",\"2360\":\"CBX1\",\"2361\":\"SMAD3\",\"2362\":\"ARF1\",\"2363\":\"ARF5\",\"2364\":\"ERH\",\"2365\":\"RHOG\",\"2366\":\"RPL19\",\"2367\":\"SERF2\",\"2368\":\"SRSF3\",\"2369\":\"MXRA7\",\"2370\":\"H3F3B\",\"2371\":\"FOXK1\",\"2372\":\"CCZ1;CCZ1B\",\"2373\":\"DAB2\",\"2374\":\"FBLN2\",\"2375\":\"VLDLR\",\"2376\":\"HSPG2\",\"2377\":\"EFNB1\",\"2378\":\"FAM3A\",\"2379\":\"FGD1\",\"2380\":\"RBM10\",\"2381\":\"RBM3\",\"2382\":\"ATP2C1\",\"2383\":\"ATP11A\",\"2384\":\"CYCS\",\"2385\":\"TFAM\",\"2386\":\"PITPNA\",\"2387\":\"SLC25A3\",\"2388\":\"HDLBP\",\"2389\":\"GTF2B\",\"2390\":\"CDK6\",\"2391\":\"CDK5\",\"2392\":\"CDK16\",\"2393\":\"CDK17\",\"2394\":\"PURA\",\"2395\":\"CDC42EP1\",\"2396\":\"CLTC\",\"2397\":\"HSF1\",\"2398\":\"NFKB2\",\"2399\":\"FKBP3\",\"2400\":\"REEP5\",\"2401\":\"SORD\",\"2402\":\"HNRNPU\",\"2403\":\"SPTBN1\",\"2404\":\"SPTBN1\",\"2405\":\"TIAL1\",\"2406\":\"TIAL1\",\"2407\":\"SET;SETSIP\",\"2408\":\"SRSF2\",\"2409\":\"CD83\",\"2410\":\"FOXK2\",\"2411\":\"RUNX1\",\"2412\":\"AMPD2\",\"2413\":\"CTBS\",\"2414\":\"CAP1\",\"2415\":\"HMGCS1\",\"2416\":\"IFITM3\",\"2417\":\"IFITM2\",\"2418\":\"SLC7A5\",\"2419\":\"DR1\",\"2420\":\"TFAP4\",\"2421\":\"EXOSC10\",\"2422\":\"OTUD4\",\"2423\":\"PFKP\",\"2424\":\"XPC\",\"2425\":\"EWSR1\",\"2426\":\"OCRL\",\"2427\":\"PLCB3\",\"2428\":\"ROR1\",\"2429\":\"ROR2\",\"2430\":\"AKAP17A\",\"2431\":\"SP2\",\"2432\":\"DHODH\",\"2433\":\"OGDH\",\"2434\":\"CENPE\",\"2435\":\"KIF23\",\"2436\":\"ALDH6A1\",\"2437\":\"SP3\",\"2438\":\"DSC2\",\"2439\":\"ID3\",\"2440\":\"RPL18A\",\"2441\":\"MAP2K1\",\"2442\":\"FKBP4\",\"2443\":\"PLOD1\",\"2444\":\"NUCB1\",\"2445\":\"RPL6\",\"2446\":\"TOP2B\",\"2447\":\"SLC25A11\",\"2448\":\"DST\",\"2449\":\"DST\",\"2450\":\"MLLT1\",\"2451\":\"GNA12\",\"2452\":\"CAV1\",\"2453\":\"ACY1\",\"2454\":\"KMT2A\",\"2455\":\"TGFBR3\",\"2456\":\"TNFAIP2\",\"2457\":\"CENPC\",\"2458\":\"LMNB2\",\"2459\":\"PTS\",\"2460\":\"PLAUR\",\"2461\":\"MVK\",\"2462\":\"ERCC6\",\"2463\":\"TAP1\",\"2464\":\"TAP2\",\"2465\":\"CEBPZ\",\"2466\":\"RELA\",\"2467\":\"UBXN1\",\"2468\":\"GBE1\",\"2469\":\"EIF4G1\",\"2470\":\"EIF4G1\",\"2471\":\"ATP7A\",\"2472\":\"NOTCH2\",\"2473\":\"TLE3\",\"2474\":\"GLO1\",\"2475\":\"SSBP1\",\"2476\":\"REL\",\"2477\":\"MST1R\",\"2478\":\"YWHAH\",\"2479\":\"CSTF1\",\"2480\":\"UBE3A\",\"2481\":\"PTPN12\",\"2482\":\"PTK2\",\"2483\":\"SRSF11\",\"2484\":\"EEF1A2\",\"2485\":\"PRKCD\",\"2486\":\"CALD1\",\"2487\":\"FPGS\",\"2488\":\"MBTD1\",\"2489\":\"CTDSPL2\",\"2490\":\"PTPN11\",\"2491\":\"KDSR\",\"2492\":\"PPAT\",\"2493\":\"GFPT1\",\"2494\":\"EXOSC9\",\"2495\":\"PSME1\",\"2496\":\"RBPJ\",\"2497\":\"TYRO3\",\"2498\":\"APLP2\",\"2499\":\"GABPA\",\"2500\":\"GABPB1\",\"2501\":\"RING1\",\"2502\":\"RAD51\",\"2503\":\"FMR1\",\"2504\":\"FMR1\",\"2505\":\"PRDX1\",\"2506\":\"RPL18\",\"2507\":\"C1QBP\",\"2508\":\"CKAP4\",\"2509\":\"TJP1\",\"2510\":\"SPAG1\",\"2511\":\"KHDRBS1\",\"2512\":\"BAX\",\"2513\":\"BCL2L1\",\"2514\":\"POLE\",\"2515\":\"KLC1\",\"2516\":\"SOS1\",\"2517\":\"LRP1\",\"2518\":\"SRSF1\",\"2519\":\"ARHGAP1\",\"2520\":\"TLE5\",\"2521\":\"SRSF4\",\"2522\":\"PPP3CA\",\"2523\":\"DHX9\",\"2524\":\"CRYZ\",\"2525\":\"IL10RB\",\"2526\":\"DDR1\",\"2527\":\"SLC20A2\",\"2528\":\"GOLGA3\",\"2529\":\"GOLGA2\",\"2530\":\"LGALS3BP\",\"2531\":\"PDE4D\",\"2532\":\"PUDP\",\"2533\":\"CD47\",\"2534\":\"PPID\",\"2535\":\"SSRP1\",\"2536\":\"CAMSAP2\",\"2537\":\"SLFN5\",\"2538\":\"MZT1\",\"2539\":\"VAC14\",\"2540\":\"ZNF616\",\"2541\":\"NSUN2\",\"2542\":\"RBBP4\",\"2543\":\"NCBP1\",\"2544\":\"MGAT5\",\"2545\":\"EP300\",\"2546\":\"AHNAK\",\"2547\":\"FCHO2\",\"2548\":\"ABHD18\",\"2549\":\"TMEM62\",\"2550\":\"ELP6\",\"2551\":\"HSPA14\",\"2552\":\"FAAP100\",\"2553\":\"LAMTOR4\",\"2554\":\"NEXN\",\"2555\":\"MGAT2\",\"2556\":\"GALNT2\",\"2557\":\"GALNT1\",\"2558\":\"AP1B1\",\"2559\":\"CPSF1\",\"2560\":\"BST2\",\"2561\":\"PMPCA\",\"2562\":\"ST3GAL4\",\"2563\":\"KIF1A\",\"2564\":\"WASHC5\",\"2565\":\"NUP160\",\"2566\":\"SCAP\",\"2567\":\"SREBF2\",\"2568\":\"ARHGEF5\",\"2569\":\"TBL3\",\"2570\":\"GTF3C1\",\"2571\":\"TWF1\",\"2572\":\"ASPH\",\"2573\":\"TFCP2\",\"2574\":\"AKAP13\",\"2575\":\"EFEMP1\",\"2576\":\"TROAP\",\"2577\":\"SMARCB1\",\"2578\":\"BPTF\",\"2579\":\"CDC20\",\"2580\":\"STX4\",\"2581\":\"GRSF1\",\"2582\":\"NFIA\",\"2583\":\"SFSWAP\",\"2584\":\"CHD3\",\"2585\":\"SF3A3\",\"2586\":\"TP53BP1\",\"2587\":\"TMEM115\",\"2588\":\"IFRD2\",\"2589\":\"TRIM26\",\"2590\":\"AIMP1\",\"2591\":\"ILF2\",\"2592\":\"ILF3\",\"2593\":\"ILF3\",\"2594\":\"LMAN2\",\"2595\":\"PTPRJ\",\"2596\":\"ELAVL2;ELAVL4\",\"2597\":\"EPS8\",\"2598\":\"TRAP1\",\"2599\":\"TRAF2\",\"2600\":\"FOXF2\",\"2601\":\"FOXC1\",\"2602\":\"DLG1\",\"2603\":\"TAF10\",\"2604\":\"MYO1E\",\"2605\":\"NFATC3\",\"2606\":\"PPP1R8\",\"2607\":\"PTP4A2\",\"2608\":\"ABR\",\"2609\":\"NPRL3\",\"2610\":\"BNIP1\",\"2611\":\"BNIP2\",\"2612\":\"NFX1\",\"2613\":\"CSTF3\",\"2614\":\"ECH1\",\"2615\":\"ARHGAP5\",\"2616\":\"STRN3\",\"2617\":\"CDC16\",\"2618\":\"STK4\",\"2619\":\"FLII\",\"2620\":\"FLII\",\"2621\":\"TRIM32\",\"2622\":\"COASY\",\"2623\":\"MRPL28\",\"2624\":\"ACACA\",\"2625\":\"GPS1\",\"2626\":\"USP4\",\"2627\":\"CHAF1A\",\"2628\":\"CHAF1B\",\"2629\":\"KLF10\",\"2630\":\"IK\",\"2631\":\"MTAP\",\"2632\":\"REST\",\"2633\":\"RLF\",\"2634\":\"PRKAA1\",\"2635\":\"PPFIA1\",\"2636\":\"CALCOCO2\",\"2637\":\"EIF2B5\",\"2638\":\"TARDBP\",\"2639\":\"HNRNPA0\",\"2640\":\"AIMP2\",\"2641\":\"PRDX4\",\"2642\":\"MAPK7\",\"2643\":\"PAK2\",\"2644\":\"CBX3\",\"2645\":\"STK3\",\"2646\":\"STX5\",\"2647\":\"PSMD2\",\"2648\":\"DDX10\",\"2649\":\"SEMA3B\",\"2650\":\"DNAJC3\",\"2651\":\"PAPPA\",\"2652\":\"GPS2\",\"2653\":\"SELENBP1\",\"2654\":\"NME3\",\"2655\":\"SRSF9\",\"2656\":\"SRSF5\",\"2657\":\"SRSF6\",\"2658\":\"MAD2L1\",\"2659\":\"TRIM28\",\"2660\":\"SEMA3F\",\"2661\":\"STX3\",\"2662\":\"G3BP1\",\"2663\":\"CLN3\",\"2664\":\"NMI\",\"2665\":\"KCNAB2\",\"2666\":\"SKP2\",\"2667\":\"PABPC4\",\"2668\":\"ATM\",\"2669\":\"GRB10\",\"2670\":\"MTA1\",\"2671\":\"MTA1\",\"2672\":\"PTPRS\",\"2673\":\"EIF3I\",\"2674\":\"PPIL2\",\"2675\":\"PPP2R5C\",\"2676\":\"CTBP1\",\"2677\":\"PDE3B\",\"2678\":\"PDCL\",\"2679\":\"PLD1\",\"2680\":\"TARBP1\",\"2681\":\"UBE2V1\",\"2682\":\"MRPL49\",\"2683\":\"DYNC1I2\",\"2684\":\"ORC1\",\"2685\":\"ORC2\",\"2686\":\"ILK\",\"2687\":\"MSLN\",\"2688\":\"NNT\",\"2689\":\"SNTA1\",\"2690\":\"SNTB2\",\"2691\":\"XRCC4\",\"2692\":\"PPIG\",\"2693\":\"TCOF1\",\"2694\":\"SLC39A6\",\"2695\":\"SF3B2\",\"2696\":\"OS9\",\"2697\":\"GOLGA4\",\"2698\":\"PDAP1\",\"2699\":\"ADAM9\",\"2700\":\"ADAM15\",\"2701\":\"TMED1\",\"2702\":\"FKBP5\",\"2703\":\"MYO9B\",\"2704\":\"ROCK1\",\"2705\":\"TNK1\",\"2706\":\"TOP3A\",\"2707\":\"SMAD4\",\"2708\":\"TCIRG1\",\"2709\":\"BIRC2\",\"2710\":\"PICALM\",\"2711\":\"MTM1\",\"2712\":\"SQSTM1\",\"2713\":\"MED21\",\"2714\":\"MTX1\",\"2715\":\"TUBB3\",\"2716\":\"ASAH1\",\"2717\":\"PRPF4B\",\"2718\":\"PIN1\",\"2719\":\"SERINC3\",\"2720\":\"ATR\",\"2721\":\"EIF4EBP1\",\"2722\":\"RIPK1\",\"2723\":\"HDAC1\",\"2724\":\"CAMK2G\",\"2725\":\"CAMK2G\",\"2726\":\"CAMK2D\",\"2727\":\"DCTN2\",\"2728\":\"PKD2\",\"2729\":\"NAE1\",\"2730\":\"TDG\",\"2731\":\"ITPK1\",\"2732\":\"SNW1\",\"2733\":\"STIM1\",\"2734\":\"TRA2A\",\"2735\":\"SNX1\",\"2736\":\"KRR1\",\"2737\":\"PEX6\",\"2738\":\"PWP1\",\"2739\":\"MTMR1\",\"2740\":\"MTMR2\",\"2741\":\"CUL1\",\"2742\":\"CUL2\",\"2743\":\"CUL3\",\"2744\":\"CUL4A\",\"2745\":\"CUL4B\",\"2746\":\"TP53BP2\",\"2747\":\"DYRK1A\",\"2748\":\"TSTA3\",\"2749\":\"RAB31\",\"2750\":\"RAB32\",\"2751\":\"TPBG\",\"2752\":\"FHL3\",\"2753\":\"RIN1\",\"2754\":\"AAMP\",\"2755\":\"ALKBH1\",\"2756\":\"MOGS\",\"2757\":\"ALCAM\",\"2758\":\"LAMB3\",\"2759\":\"THOC5\",\"2760\":\"NCOA4\",\"2761\":\"ARFRP1\",\"2762\":\"SPTAN1\",\"2763\":\"GNL2\",\"2764\":\"AUH\",\"2765\":\"TNFAIP1\",\"2766\":\"DDX39B\",\"2767\":\"BLMH\",\"2768\":\"EXOSC2\",\"2769\":\"SNTB1\",\"2770\":\"TUBB2A\",\"2771\":\"KLF5\",\"2772\":\"GTF2H2;GTF2H2C_2\",\"2773\":\"GTF2H3\",\"2774\":\"BYSL\",\"2775\":\"IDI1\",\"2776\":\"CUX1;CUX1\",\"2777\":\"CBFB\",\"2778\":\"CBFB\",\"2779\":\"NFYC\",\"2780\":\"CDK13\",\"2781\":\"CKAP5\",\"2782\":\"CIRBP\",\"2783\":\"COTL1\",\"2784\":\"COX17\",\"2785\":\"HNRNPD\",\"2786\":\"SCARB2\",\"2787\":\"LRP8\",\"2788\":\"IL18\",\"2789\":\"DAG1\",\"2790\":\"VEZF1\",\"2791\":\"DSG2\",\"2792\":\"TRIM29\",\"2793\":\"BOP1\",\"2794\":\"UBE4A\",\"2795\":\"SEPT6\",\"2796\":\"TRIM14\",\"2797\":\"KEAP1\",\"2798\":\"URB2\",\"2799\":\"DHX34\",\"2800\":\"MORC3\",\"2801\":\"SAFB2\",\"2802\":\"EIF3A\",\"2803\":\"ARHGEF7\",\"2804\":\"EFR3A\",\"2805\":\"UBAP2L\",\"2806\":\"SCRIB\",\"2807\":\"GIT2\",\"2808\":\"MLEC\",\"2809\":\"TTLL12\",\"2810\":\"MPP2\",\"2811\":\"POLA2\",\"2812\":\"DOCK1\",\"2813\":\"TFDP1\",\"2814\":\"WRN\",\"2815\":\"FHL2\",\"2816\":\"MRPL58\",\"2817\":\"ZMYM3\",\"2818\":\"DCTN1\",\"2819\":\"DYNC1H1\",\"2820\":\"NPAT\",\"2821\":\"EIF2B1\",\"2822\":\"EIF4A2\",\"2823\":\"ELOA\",\"2824\":\"MAP7\",\"2825\":\"CTTN\",\"2826\":\"ENDOG\",\"2827\":\"FLOT2\",\"2828\":\"RCN2\",\"2829\":\"TRIM25\",\"2830\":\"FKBP8\",\"2831\":\"FAM50A\",\"2832\":\"FRG1\",\"2833\":\"FZD2\",\"2834\":\"GNA13\",\"2835\":\"GAMT\",\"2836\":\"GALE\",\"2837\":\"PDE3A\",\"2838\":\"PIGH\",\"2839\":\"CAPRIN1\",\"2840\":\"GRB7\",\"2841\":\"BECN1\",\"2842\":\"SLBP\",\"2843\":\"RBM39\",\"2844\":\"FAT1\",\"2845\":\"HLTF\",\"2846\":\"SQLE\",\"2847\":\"SLC29A2\",\"2848\":\"PDIA5\",\"2849\":\"PRPSAP1\",\"2850\":\"DHX8\",\"2851\":\"MCM6\",\"2852\":\"ITPR2\",\"2853\":\"ITPR3\",\"2854\":\"ZNF460\",\"2855\":\"NBR1\",\"2856\":\"INPP5A\",\"2857\":\"ITPR1\",\"2858\":\"RASA3\",\"2859\":\"PLS1\",\"2860\":\"KIAA0100\",\"2861\":\"TRIP12\",\"2862\":\"PUM1\",\"2863\":\"ESPL1\",\"2864\":\"MDC1\",\"2865\":\"CLINT1\",\"2866\":\"KANK1\",\"2867\":\"MELK\",\"2868\":\"SMC1A\",\"2869\":\"RRP1B\",\"2870\":\"NCOA6\",\"2871\":\"GSE1\",\"2872\":\"DIP2A\",\"2873\":\"PDCD11\",\"2874\":\"GINS1\",\"2875\":\"BMS1\",\"2876\":\"USP10\",\"2877\":\"MESD\",\"2878\":\"GANAB\",\"2879\":\"MBTPS1\",\"2880\":\"MFSD10\",\"2881\":\"PPP2R5D\",\"2882\":\"LBR\",\"2883\":\"COG2\",\"2884\":\"MVP\",\"2885\":\"CBX2\",\"2886\":\"GOLGB1\",\"2887\":\"CASP8\",\"2888\":\"NAA30\",\"2889\":\"KIF22\",\"2890\":\"MEF2D\",\"2891\":\"CHD4\",\"2892\":\"LASP1\",\"2893\":\"STARD3\",\"2894\":\"ARID5B\",\"2895\":\"PTGR1\",\"2896\":\"DRAP1\",\"2897\":\"GPNMB\",\"2898\":\"ZNF638\",\"2899\":\"ZNF638\",\"2900\":\"KPNB1\",\"2901\":\"NOLC1\",\"2902\":\"NUMA1\",\"2903\":\"PSME4\",\"2904\":\"SHPRH\",\"2905\":\"SLMAP\",\"2906\":\"GAPVD1\",\"2907\":\"NAA25\",\"2908\":\"FASTKD3\",\"2909\":\"NCAPH\",\"2910\":\"PCLAF\",\"2911\":\"SPCS2\",\"2912\":\"EMC2\",\"2913\":\"WTAP\",\"2914\":\"PSMD6\",\"2915\":\"HERPUD1\",\"2916\":\"LAPTM4A\",\"2917\":\"MAD2L1BP\",\"2918\":\"MORF4L2\",\"2919\":\"ABRAXAS2\",\"2920\":\"SEPT2\",\"2921\":\"SART3\",\"2922\":\"NCAPD2\",\"2923\":\"SUZ12\",\"2924\":\"EXOSC7\",\"2925\":\"TNIP1\",\"2926\":\"EFTUD2\",\"2927\":\"LARS2\",\"2928\":\"R3HDM1\",\"2929\":\"TRAM2\",\"2930\":\"SNX17\",\"2931\":\"ARL6IP1\",\"2932\":\"RAB3GAP1\",\"2933\":\"SLC39A14\",\"2934\":\"KARS\",\"2935\":\"SETDB1\",\"2936\":\"RRS1\",\"2937\":\"KIAA0040\",\"2938\":\"POLD3\",\"2939\":\"EIF4H\",\"2940\":\"ACAP2\",\"2941\":\"KIF14\",\"2942\":\"BRD3\",\"2943\":\"WDR43\",\"2944\":\"ACOX1\",\"2945\":\"OXA1L\",\"2946\":\"ZNF146\",\"2947\":\"EEA1\",\"2948\":\"PDIA6\",\"2949\":\"PAFAH1B3\",\"2950\":\"PDK1\",\"2951\":\"PDK2\",\"2952\":\"PEA15\",\"2953\":\"EBP\",\"2954\":\"PMVK\",\"2955\":\"PLEC\",\"2956\":\"PLEC\",\"2957\":\"PLEC\",\"2958\":\"PCM1\",\"2959\":\"PCM1\",\"2960\":\"NOMO1\",\"2961\":\"PON2\",\"2962\":\"PPP2R5A\",\"2963\":\"PPA1\",\"2964\":\"PTGES3\",\"2965\":\"STK38\",\"2966\":\"NONO\",\"2967\":\"PTPA\",\"2968\":\"PTPRK\",\"2969\":\"PWP2\",\"2970\":\"RABEP1\",\"2971\":\"RASA2\",\"2972\":\"RAB35\",\"2973\":\"RNPS1\",\"2974\":\"RBBP5\",\"2975\":\"RCN1\",\"2976\":\"RALBP1\",\"2977\":\"ZMYND11\",\"2978\":\"LLGL1\",\"2979\":\"LRRC41\",\"2980\":\"TTF1\",\"2981\":\"TMED2\",\"2982\":\"PCBP1\",\"2983\":\"PCBP2\",\"2984\":\"PCBP2\",\"2985\":\"PCBP2\",\"2986\":\"ELOC\",\"2987\":\"ELOB\",\"2988\":\"RHEB\",\"2989\":\"UBE3C\",\"2990\":\"TOMM20\",\"2991\":\"MTFR1\",\"2992\":\"DHCR24\",\"2993\":\"SF3B3\",\"2994\":\"PUM3\",\"2995\":\"DLGAP5\",\"2996\":\"RSU1\",\"2997\":\"RPS6KA1\",\"2998\":\"SAFB\",\"2999\":\"SF3B4\",\"3000\":\"SF3A2\",\"3001\":\"RBMS2\",\"3002\":\"PPP1R7\",\"3003\":\"SEC23A\",\"3004\":\"SEC23B\",\"3005\":\"CYTH1\",\"3006\":\"SF3A1\",\"3007\":\"SHB\",\"3008\":\"SKIV2L\",\"3009\":\"SURF1\",\"3010\":\"SURF2\",\"3011\":\"MED22\",\"3012\":\"SS18\",\"3013\":\"TAF5\",\"3014\":\"TAF13\",\"3015\":\"TAF7\",\"3016\":\"TERF2\",\"3017\":\"MAPRE2\",\
[truncated: 6,974,206 more chars]
