# Supplementary material for: Deep and fast label-free Dynamic Organellar Mapping
Source: Nat Commun. 2023 Aug 29;14:5252. doi: 10.1038/s41467-023-41000-7 (PMC10465578; doi:10.1038/s41467-023-41000-7)
Supplement: Supplementary file 8 — Supplementary Data 5 [file 41467_2023_41000_MOESM8_ESM.zip › benchmark_default_settings.json]

{
    "filename": "proteinGroups_100min DDA.txt",
    "expname": "benchmark",
    "source": "MaxQuant",
    "acquisition": "LFQ",
    "level": "proteins",
    "orientation": "pivot",
    "original_protein_ids": "Majority protein IDs",
    "genes": "Gene names",
    "sets": {
        "LFQ intensity": "LFQ intensity .+",
        "MS/MS count": "MS/MS count .+"
    },
    "name_pattern": ".* (?P<rep>.*)_(?P<frac>.*)",
    "fractions": [
        "1K",
        "3K",
        "6K",
        "12K",
        "24K",
        "80K"
    ],
    "fraction_mapping": {
        "1K": "1K",
        "3K": "3K",
        "6K": "6K",
        "12K": "12K",
        "24K": "24K",
        "80K": "80K"
    },
    "columns_annotation": [
        "Q-value",
        "Score",
        "id"
    ],
    "organism": "Homo sapiens",
    "reannotate": "fasta_headers",
    "reannotation_source": "Homo sapiens - uniprot reference_swissprot",
    "organelles": "Homo sapiens - Uniprot",
    "complexes": "Homo sapiens - Uniprot",
    "input_invert": false,
    "input_logged": false,
    "input_samplenormalization": null,
    "quality_filter": [
        "msms_count",
        "consecutive"
    ],
    "average_MSMS_counts": 2,
    "consecutive": 4,
    "column_filters": {
        "Potential contaminant": [
            "!=",
            "'+'"
        ],
        "Only identified by site": [
            "!=",
            "'+'"
        ],
        "Reverse": [
            "!=",
            "'+'"
        ]
    },
    "comment": "Default settings for all benchmark analyses in the paper"
}
