# Supplementary material for: Deep and fast label-free Dynamic Organellar Mapping
Source: Nat Commun. 2023 Aug 29;14:5252. doi: 10.1038/s41467-023-41000-7 (PMC10465578; doi:10.1038/s41467-023-41000-7)
Supplement: Supplementary file 8 — Supplementary Data 5 [file 41467_2023_41000_MOESM8_ESM.zip › Settings_DOM21min.json]

{
    "filename": "20210203_211625_Spectronaut_ExplEvosep_21min_DIA_120k_15k_1-5s_LocalRunNorm_MS2QuantHeight_directDIA_Report.xls",
    "expname": "DOM 21 min",
    "source": "Spectronaut",
    "acquisition": "LFQ",
    "level": "proteins",
    "orientation": "long",
    "original_protein_ids": "PG.ProteinGroups",
    "genes": "PG.Genes",
    "sets": {
        "LFQ intensity": "PG.Quantity"
    },
    "name_pattern": "(?P<rep>.*)_(?P<frac>.*)",
    "fractions": [
        "FR1",
        "FR2",
        "FR3",
        "FR4",
        "FR5",
        "FR6"
    ],
    "fraction_mapping": {
        "1K": "FR1",
        "3K": "FR2",
        "6K": "FR3",
        "12K": "FR4",
        "24K": "FR5",
        "80K": "FR6"
    },
    "columns_annotation": [
        "PG.Cscore",
        "PG.Qvalue"
    ],
    "samples": "R.Condition",
    "organism": "Homo sapiens",
    "reannotate": "tsv",
    "reannotation_source": "Homo sapiens - UP000005640",
    "organelles": "Homo sapiens - Uniprot",
    "complexes": "Homo sapiens - Uniprot",
    "input_invert": false,
    "input_logged": false,
    "input_samplenormalization": null,
    "quality_filter": [
        "consecutive"
    ],
    "consecutive": 4,
    "column_filters": {},
    "comment": "Only consecutive value filter"
}
