# Supplementary material for: Deep and fast label-free Dynamic Organellar Mapping
Source: Nat Commun. 2023 Aug 29;14:5252. doi: 10.1038/s41467-023-41000-7 (PMC10465578; doi:10.1038/s41467-023-41000-7)
Supplement: Supplementary file 10 — Source data file [file 41467_2023_41000_MOESM10_ESM.xlsx]

## Sheet: Explanations
	For PCA plots PC2 was included here for reference, even if PC1 and PC3 were shown.
	Data for the volcano plots shown in Figures S4d-f are part of Supplementary data file 2.
	For Figures 5c, 5d and S6a the data points underlying the shared contours are included in a separate sheet.

## Sheet: 2A
Figure 2a	PCA plots showing PC1 and PC3
	Compartment	Gene names	Protein IDs	Experiment	PC1	(PC2)	PC3
	undefined	AAAS	Q9NRG9	DDA	0.958625	0.551875	1.07799
	undefined	AAK1	Q2M2I8	DDA	-1.65118	-0.409124	-0.880846
	undefined	AARS	P49588	DDA	-0.533019	-0.135412	-0.23585
	undefined	ABCB10	Q9NRK6	DDA	4.20114	0.666345	-1.55
	undefined	ABCB6	Q9NP58	DDA	1.39086	-3.25097	2.42298
	undefined	ABCB7	O75027	DDA	4.54143	0.949134	-2.12228
	undefined	ABCC1	P33527	DDA	3.15194	0.079351	0.372606
	undefined	ABCC4	O15439	DDA	2.78937	0.130044	0.148049
	undefined	ABCC5	O15440	DDA	0.571202	-1.34213	-0.445661
	undefined	ABCE1	P61221	DDA	-3.08714	-1.18604	-1.0605
	undefined	ABCF1	Q8NE71	DDA	-3.01669	-0.327296	-1.35608
	undefined	ABCF2	Q9UG63	DDA	-3.28837	-1.1806	-1.16618
	undefined	ABCF3	Q9NUQ8	DDA	-2.87225	-1.23629	-0.745164
	undefined	ABCG2	Q9UNQ0	DDA	1.90282	-0.339106	0.273472
	undefined	ABHD10	Q9NUJ1	DDA	4.4585	0.782919	-1.7913
	undefined	ABHD12	Q8N2K0	DDA	2.17746	-0.859842	1.27609
	undefined	ABHD16A	O95870	DDA	3.15036	-1.54645	0.713831
	undefined	ABHD6	Q9BV23	DDA	3.22087	-1.80324	1.73026
	undefined	ABI1	Q8IZP0	DDA	-1.939	-0.720938	-0.600292
	undefined	ACAA2	P42765	DDA	4.563	0.604275	-1.74051
	undefined	ACACA	Q13085	DDA	1.70729	0.694672	0.796547
	undefined	ACAD9	Q9H845	DDA	4.36259	0.775036	-1.65143
	undefined	ACADVL	P49748	DDA	4.36114	0.717147	-1.69479
	undefined	ACAP2	Q15057	DDA	-3.04195	-1.86978	-0.652798
	undefined	ACAT2	Q9BWD1	DDA	-0.534045	-0.129582	-0.325067
	undefined	ACBD3	Q9H3P7	DDA	2.11095	0.264891	-0.339486
	undefined	ACIN1	Q9UKV3	DDA	-2.53109	3.11529	0.135612
	undefined	ACLY	P53396	DDA	-2.50842	-0.0921164	-0.866551
	undefined	ACO1	P21399	DDA	-1.25737	-0.372388	-0.503817
	undefined	ACO2	Q99798	DDA	4.41422	0.784123	-1.75098
	undefined	ACOT2	P49753	DDA	4.71032	0.669415	-1.97577
	undefined	ACOT7	O00154	DDA	-0.726787	-0.257889	-0.173012
	undefined	ACOT9	Q9Y305-4	DDA	4.28295	0.772617	-1.94975
	undefined	ACP1	P24666	DDA	0.606347	-0.0324068	-0.367213
	undefined	ACSF2	Q96CM8	DDA	4.7244	0.876644	-2.35221
	undefined	ACSF3	Q4G176	DDA	4.87863	0.960963	-2.88482
	undefined	ACSL3	O95573	DDA	1.91404	-1.42234	1.23849
	undefined	ACSL4	O60488	DDA	2.15857	-0.123192	-0.74096
	undefined	ACTC1;ACTG2;ACTA1;ACTA2	P68032;P63267;P68133;P62736;P63267-2	DDA	2.70156	0.559908	-0.854613
	undefined	ACTL6A	O96019	DDA	-0.321974	4.95161	1.98171
	undefined	ACTR10	Q9NZ32	DDA	-1.76928	-1.76269	-0.528794
	undefined	ACTR1A	P61163	DDA	-2.28684	-1.1324	-0.698481
	undefined	ACTR1B	P42025	DDA	-2.92816	-1.00647	-1.20473
	undefined	ACTR2	P61160	DDA	-1.20294	-0.128948	-0.58596
	undefined	ACTR3	P61158	DDA	-1.17479	-0.0469249	-0.553762
	undefined	ADAM10	O14672	DDA	2.00378	-1.42155	1.46399
	undefined	ADAM15	Q13444	DDA	2.51645	-1.61553	1.35672
	undefined	ADAR	P55265	DDA	-2.01382	2.86438	0.735838
	undefined	ADCY9	O60503	DDA	3.51499	-1.36487	0.767028
	undefined	ADD1	P35611	DDA	-0.894441	0.233295	-0.732152
	undefined	ADD3	Q9UEY8	DDA	-0.640506	0.0898361	-0.903714
	undefined	ADH5	P11766	DDA	-0.0395558	-0.0505748	-0.0514117
	undefined	ADK	P55263	DDA	-0.581531	-0.0427484	0.105237
	undefined	ADPGK	Q9BRR6	DDA	2.00896	-1.34613	1.5801
	undefined	ADRM1	Q16186	DDA	-2.18949	-0.220989	-1.22544
	undefined	ADSL	P30566	DDA	-0.405063	-0.24412	-0.288204
	undefined	ADSS	P30520	DDA	0.446345	0.230334	0.020171
	undefined	AFAP1	Q8N556	DDA	-1.14141	0.176285	-0.729657
	undefined	AFG3L2	Q9Y4W6	DDA	4.38163	0.923807	-1.9119
	undefined	AGFG1	P52594	DDA	0.0733563	-0.673421	0.00298839
	undefined	AGK	Q53H12	DDA	4.42944	0.755957	-1.37251
	undefined	AGO2	Q9UKV8	DDA	-3.29907	-1.6526	-0.818467
	undefined	AGPAT3	Q9NRZ7	DDA	1.69486	-1.83142	1.53002
	undefined	AGPAT5	Q9NUQ2	DDA	4.60849	0.414516	-2.19587
	undefined	AGR2	O95994	DDA	2.45557	-2.07969	2.11074
	undefined	AGRN	O00468	DDA	2.84796	-2.33889	1.39962
	undefined	AHCTF1	Q8WYP5	DDA	-0.510608	5.79325	2.42233
	undefined	AHCY	P23526	DDA	-0.274017	-0.0183798	-0.239884
	undefined	AHCYL1	O43865	DDA	-0.238026	-0.797219	0.232211
	undefined	AHNAK	Q09666	DDA	0.450352	-0.314088	-0.119391
	undefined	AHNAK2	Q8IVF2	DDA	-3.82586	-1.71395	-0.774907
	undefined	AHSA1	O95433	DDA	-0.664727	-0.220286	-0.0530241
	undefined	AIFM1	O95831	DDA	4.33732	0.813386	-1.74001
	undefined	AIFM2	Q9BRQ8	DDA	2.40249	-0.613909	-0.591973
	undefined	AIP	O00170	DDA	-0.011586	0.277298	-0.470707
	undefined	AK1	P00568	DDA	-0.305598	0.0444132	0.18827
	undefined	AKAP13	Q12802	DDA	-4.73652	-0.943217	-2.25891
	undefined	AKAP17A	Q02040	DDA	-2.68547	1.82914	0.0730432
	undefined	AKAP8	O43823	DDA	-1.19499	4.30133	1.33137
	undefined	AKR1A1	P14550	DDA	-0.173877	0.0824943	-0.220156
	undefined	AKR1B1	P15121	DDA	0.517048	-0.00759998	-0.475301
	undefined	ALDH18A1	P54886	DDA	4.56011	1.34401	-2.80397
	undefined	ALDH3B1	P43353	DDA	2.28506	-0.686465	0.515204
	undefined	ALDH9A1	P49189	DDA	2.8583	0.453275	-1.23104
	undefined	ALDOA	P04075	DDA	1.60414	-1.75529	1.03102
	undefined	ALDOC	P09972	DDA	1.14189	-2.3446	1.60338
	undefined	ALG2	Q9H553	DDA	2.5692	-2.22427	2.19952
	undefined	ALG5	Q9Y673	DDA	1.97336	-0.98544	1.47908
	undefined	ALG8	Q9BVK2	DDA	2.66178	-1.19506	1.1586
	undefined	ALG9	Q9H6U8	DDA	2.77615	-1.20452	1.90837
	undefined	ALPP;ALPG	P05187;P10696	DDA	1.67287	-0.781947	0.465536
	undefined	ALYREF	Q86V81	DDA	-2.37407	1.54463	-0.0100833
	undefined	AMACR	Q9UHK6	DDA	1.69097	-2.7963	1.72812
	undefined	AMFR	Q9UKV5	DDA	2.49547	-2.08888	2.13307
	undefined	ANAPC5	Q9UJX4	DDA	-0.221787	5.11008	1.49269
	undefined	ANAPC7	Q9UJX3	DDA	-1.42689	1.63536	0.152107
	undefined	ANKHD1	Q8IWZ3	DDA	-4.20354	-1.68529	-1.20672
	undefined	ANKLE2	Q86XL3	DDA	2.20504	-1.63315	1.26086
	undefined	ANKRD17	O75179	DDA	-4.46546	-1.54158	-1.43257
	undefined	ANLN	Q9NQW6	DDA	-2.00148	0.0552672	0.225729
	undefined	ANP32A	P39687	DDA	-1.05848	0.0950611	-0.407569
	undefined	ANP32B	Q92688	DDA	-1.32126	0.339139	-0.252929
	undefined	ANP32E	Q9BTT0	DDA	-0.131711	0.324061	0.286588
	undefined	ANXA1	P04083	DDA	-0.275604	-0.117195	-0.126867
	undefined	ANXA11	P50995	DDA	-0.662437	-0.307574	-0.00862674
	undefined	ANXA2;ANXA2P2	P07355;P07355-2;A6NMY6	DDA	0.662787	-0.328954	0.0907803
	undefined	ANXA3	P12429	DDA	-0.234747	-0.0621349	-0.0847173
	undefined	ANXA4	P09525	DDA	-0.115156	0.0552001	-0.515571
	undefined	ANXA5	P08758	DDA	-0.141525	0.00611356	-0.0791829
	undefined	ANXA6	P08133	DDA	0.190809	0.00744285	-0.0495963
	undefined	ANXA7	P20073	DDA	-0.323536	-0.117566	0.212909
	undefined	AP1B1	Q10567-3	DDA	-0.682594	-0.856172	-0.147032
	undefined	AP2B1	P63010	DDA	0.778717	-0.23516	0.0833831
	undefined	AP3S1	Q92572	DDA	-2.88845	-2.038	-0.307847
	undefined	APEX1	P27695	DDA	-2.65792	-0.21759	-0.545192
	undefined	API5	Q9BZZ5-2	DDA	-2.38406	1.68305	-0.0888253
	undefined	APLP2	Q06481	DDA	1.95004	-3.15176	2.83334
	undefined	APMAP	Q9HDC9	DDA	2.14622	-1.31448	1.60094
	undefined	APOB	P04114	DDA	1.31814	-3.46268	3.20515
	undefined	APOBEC3C	Q9NRW3	DDA	-2.88513	-0.529124	-0.935527
	undefined	APOL2	Q9BQE5	DDA	2.16281	-1.20087	1.14992
	undefined	APRT	P07741	DDA	-0.0919088	0.0505348	-0.082076
	undefined	AQR	O60306	DDA	-0.784218	1.35586	0.526693
	undefined	ARF4	P18085	DDA	-0.0702555	-1.06039	0.242882
	undefined	ARF5	P84085	DDA	-0.298285	-1.48059	0.184039
	undefined	ARF6	P62330	DDA	1.89473	0.364548	-0.149886
	undefined	ARFGAP1	Q8N6T3	DDA	-0.282085	-0.852223	-0.488037
	undefined	ARFGAP2	Q8N6H7	DDA	-0.711917	-0.606988	-0.187252
	undefined	ARFGAP3	Q9NP61	DDA	-1.87639	-1.86816	-0.467004
	undefined	ARFGEF2	Q9Y6D5	DDA	-4.8352	-1.16844	-2.14319
	undefined	ARFIP1	P53367-2	DDA	-0.880521	-0.866406	-1.13263
	undefined	ARFIP2	P53365	DDA	1.48525	-0.164869	-1.21557
	undefined	ARGLU1	Q9NWB6	DDA	-2.02269	3.116	0.744154
	undefined	ARHGAP1	Q07960	DDA	0.42841	-0.163346	-0.496842
	undefined	ARHGAP12	Q8IWW6	DDA	1.37262	0.246245	-0.2583
	undefined	ARHGAP17	Q68EM7	DDA	-3.18868	-1.18927	-0.958967
	undefined	ARHGAP21	Q5T5U3	DDA	-3.79183	-0.981763	-1.95857
	undefined	ARHGAP35	Q9NRY4	DDA	-1.44841	0.462016	-0.733009
	undefined	ARHGAP5	Q13017	DDA	-3.23995	-0.286058	-0.656056
	undefined	ARHGDIA	P52565	DDA	-0.319152	-0.067213	-0.107125
	undefined	ARHGEF18	Q6ZSZ5	DDA	-4.17046	-1.11158	-2.14776
	undefined	ARHGEF2	Q92974	DDA	-3.84978	-1.1896	-1.5748
	undefined	ARHGEF7	Q14155	DDA	-2.18525	-0.384209	-1.33775
	undefined	ARL6IP4	Q66PJ3	DDA	-3.22652	-0.594662	-0.977173
	undefined	ARMC1	Q9NVT9	DDA	4.22863	0.750045	-1.56613
	undefined	ARMC10	Q8N2F6	DDA	4.33909	0.685033	-1.80425
	undefined	ARMH3	Q5T2E6	DDA	0.89689	-1.34827	0.559602
	undefined	ARPIN	Q7Z6K5-2	DDA	-1.15396	-1.60561	-0.62088
	undefined	ARPP19	P56211	DDA	-2.13806	-0.139945	-0.498943
	undefined	ARRB1	P49407	DDA	-1.65535	0.0784596	-0.0508435
	undefined	ARRB2	P32121	DDA	-1.36863	0.176274	-0.161439
	undefined	ASCC1	Q8N9N2	DDA	-3.0111	-1.54421	-1.01702
	undefined	ASCC2	Q9H1I8	DDA	-3.25498	-1.11367	-1.24283
	undefined	ASCC3	Q8N3C0	DDA	-3.15882	-1.37266	-1.16435
	undefined	ASNA1	O43681	DDA	0.524579	-0.580927	0.528894
	undefined	ASNS	P08243	DDA	-0.164964	0.150853	-0.0827417
	undefined	ASS1	P00966	DDA	-1.0291	-0.25787	-0.378717
	undefined	ATAD1	Q8NBU5	DDA	3.70009	0.171255	-1.16237
	undefined	ATAD3A	Q9NVI7	DDA	4.3544	0.889136	-1.80924
	undefined	ATF6B	Q99941	DDA	3.97461	-1.40318	0.34374
	undefined	ATIC	P31939	DDA	-0.240437	0.0640151	-0.2343
	undefined	ATL2	Q8NHH9	DDA	0.677112	-0.741986	-0.224415
	undefined	ATL3	Q6DD88	DDA	1.04796	-0.927658	0.538059
	undefined	ATP11A	P98196	DDA	3.19285	-1.67144	0.312911
	undefined	ATP11C	Q8NB49	DDA	0.560949	-1.52597	0.783229
	undefined	ATP5F1D	P30049	DDA	4.05085	0.0549343	-1.06454
	undefined	ATP5MD	Q96IX5	DDA	4.12692	0.947927	-1.67033
	undefined	ATP5PF	P18859	DDA	4.38771	0.665382	-1.7577
	undefined	ATP6AP2	O75787	DDA	1.66194	-1.63266	1.29398
	undefined	ATP6V1D	Q9Y5K8	DDA	1.81364	-1.95501	0.326194
	undefined	ATP9A	O75110	DDA	-0.868024	-3.4546	2.29027
	undefined	ATPAF1	Q5TC12	DDA	4.44576	0.799229	-1.82307
	undefined	ATXN10	Q9UBB4	DDA	-1.39711	-0.486038	-0.291568
	undefined	ATXN2	Q99700	DDA	-3.50253	-1.5165	-1.16622
	undefined	ATXN2L	Q8WWM7	DDA	-3.22049	-1.46113	-0.914709
	undefined	AUP1	Q9Y679	DDA	1.77343	-1.64077	1.48764
	undefined	AURKA	O14965	DDA	-1.79156	0.320465	-0.201131
	undefined	AURKB	Q96GD4	DDA	-0.883513	2.91706	0.87352
	undefined	AVEN	Q9NQS1	DDA	-5.03709	-0.476368	-3.03536
	undefined	B2M	P61769	DDA	1.58897	-1.09562	0.743555
	undefined	BAG1	Q99933	DDA	-2.01326	-0.139692	-0.305311
	undefined	BAG2	O95816	DDA	0.58457	-0.897493	0.489176
	undefined	BAG3	O95817	DDA	-1.67032	-0.98874	-0.556591
	undefined	BAG6	P46379	DDA	-0.564971	-0.279713	-0.265695
	undefined	BAIAP2	Q9UQB8	DDA	-0.881772	-0.721661	-0.264426
	undefined	BAIAP2L1	Q9UHR4	DDA	0.109349	-1.44773	0.75922
	undefined	BANF1	O75531	DDA	0.500581	1.7843	1.15931
	undefined	BAX	Q07812	DDA	4.03214	0.849646	-2.20513
	undefined	BAZ1B	Q9UIG0	DDA	-0.193062	6.28215	2.63274
	undefined	BCAP31	P51572	DDA	1.67282	-1.50519	1.28654
	undefined	BCAS2	O75934	DDA	-2.0537	1.93567	0.375869
	undefined	BCAT2	O15382	DDA	4.71696	0.959992	-2.67564
	undefined	BCCIP	Q9P287	DDA	-2.60039	-0.0629486	-0.501186
	undefined	BCL2L13	Q9BXK5	DDA	4.4546	0.699949	-2.02754
	undefined	BCLAF1	Q9NYF8	DDA	-1.65093	3.31703	0.733168
	undefined	BCS1L	Q9Y276	DDA	4.41269	0.789743	-2.54119
	undefined	BICD2	Q8TD16	DDA	0.619219	-2.32152	0.88259
	undefined	BIN1	O00499	DDA	-2.04332	0.744403	-0.354848
	undefined	BLM	P54132	DDA	-2.59555	0.678999	-0.128993
	undefined	BLOC1S5	Q8TDH9	DDA	-4.14809	-0.850274	-2.26135
	undefined	BLVRA	P53004	DDA	-0.353748	0.0767008	-0.0557982
	undefined	BLVRB	P30043	DDA	0.298839	0.352332	-0.108163
	undefined	BMS1	Q14692	DDA	-0.831664	5.53353	2.03652
	undefined	BNIP1	Q12981	DDA	2.109	-2.1698	0.851836
	undefined	BOLA2B	Q9H3K6	DDA	-0.414124	-0.154185	0.140278
	undefined	BORCS5	Q969J3	DDA	-1.74911	-2.82453	1.15917
	undefined	BORCS6	Q96GS4	DDA	-1.68036	-2.74863	1.0819
	undefined	BPNT1	O95861	DDA	0.674226	0.142191	-0.555659
	undefined	BPTF	Q12830	DDA	-0.642907	5.71738	2.37416
	undefined	BRCC3	P46736	DDA	-0.341167	1.4332	0.296534
	undefined	BRI3BP	Q8WY22	DDA	2.59727	-0.837581	1.33444
	undefined	BRIX1	Q8TDN6	DDA	-1.6633	3.13538	0.907244
	undefined	BRK1	Q8WUW1	DDA	-2.63753	-0.808204	-0.920653
	undefined	BROX	Q5VW32	DDA	1.32579	-0.752436	1.43865
	undefined	BST2	Q10589	DDA	-0.177084	-1.16673	0.168266
	undefined	BTAF1	O14981	DDA	-0.128591	5.66056	2.53192
	undefined	BTF3	P20290	DDA	-3.60935	-1.43693	-1.03337
	undefined	BTF3L4	Q96K17	DDA	-3.76982	-1.5493	-0.902481
	undefined	BUB3	O43684	DDA	-2.28778	1.31619	0.150991
	undefined	BUD31	P41223	DDA	-2.16733	1.19839	0.180054
	undefined	BYSL	Q13895	DDA	-2.20141	2.4556	0.117252
	undefined	BZW1	Q7L1Q6	DDA	-3.0863	-0.878991	-0.995835
	undefined	BZW2	Q9Y6E2	DDA	-3.07937	-0.826087	-0.985961
	undefined	C11orf98	E9PRG8	DDA	-3.3017	-0.0224451	-0.990664
	undefined	C12orf57	Q99622	DDA	-1.18202	-0.722887	-0.272527
	undefined	C12orf73	Q69YU5	DDA	4.70665	0.42234	-1.85516
	undefined	C15orf40	Q8WUR7	DDA	-0.960606	0.0755789	-0.703136
	undefined	C17orf75	Q9HAS0	DDA	-2.87947	-0.781783	-2.08472
	undefined	C19orf53	Q9UNZ5	DDA	-2.31252	0.144867	0.157585
	undefined	C1QBP	Q07021	DDA	4.25913	0.88686	-1.82573
	undefined	C1QTNF6	Q9BXI9	DDA	2.27655	-2.11402	1.99125
	undefined	C1orf122	Q6ZSJ8	DDA	-3.81782	-2.06152	-0.701884
	undefined	C20orf27	Q9GZN8	DDA	-0.94989	-0.04958	-0.271822
	undefined	C4BPB	P20851	DDA	2.56567	-2.06443	1.71779
	undefined	C7orf50	Q9BRJ6	DDA	-3.39116	-0.82805	-0.832479
	undefined	C8orf33	Q9H7E9	DDA	-4.16593	-0.629107	-1.44764
	undefined	C9orf78	Q9NZ63	DDA	-2.78828	-0.146797	-0.750721
	undefined	CAB39	Q9Y376	DDA	0.599319	-0.240401	0.190205
	undefined	CACYBP	Q9HB71	DDA	-2.01933	-0.630617	-0.708353
	undefined	CAD	P27708	DDA	-0.181046	-0.514919	-0.380887
	undefined	CALM3;CALM2;CALM1	P0DP25;P0DP24;P0DP23	DDA	0.967836	-0.00402543	0.105155
	undefined	CALU	O43852	DDA	2.13309	-1.72078	1.05447
	undefined	CAMK2D	Q13557	DDA	-4.39738	-1.39617	-1.48578
	undefined	CAMK2G	Q13555	DDA	-3.61965	-1.33851	-1.19444
	undefined	CAND1	Q86VP6	DDA	-1.68967	0.639136	-0.222541
	undefined	CANT1	Q8WVQ1	DDA	4.20749	1.0453	-2.357
	undefined	CAP1	Q01518	DDA	-0.113468	-0.224321	-0.394941
	undefined	CAPG	P40121	DDA	-0.223871	-0.128836	-0.0798974
	undefined	CAPN2	P17655	DDA	-0.29076	-0.257736	0.0452679
	undefined	CAPNS1	P04632	DDA	-0.398856	-0.176958	-0.179243
	undefined	CAPRIN1	Q14444	DDA	-3.53405	-1.66275	-0.790254
	undefined	CAPZA1	P52907	DDA	-1.50714	-0.658233	-0.517707
	undefined	CAPZA2	P47755	DDA	-1.00097	-0.574481	-0.135723
	undefined	CAPZB	P47756	DDA	-1.31702	-0.684961	-0.416142
	undefined	CARHSP1	Q9Y2V2	DDA	-0.00275067	0.29537	0.0187226
	undefined	CARM1	Q86X55	DDA	-0.437225	0.0725628	1.38494
	undefined	CARMIL1	Q5VZK9	DDA	-2.39681	-0.74927	-0.925598
	undefined	CARS	P49589	DDA	-2.13989	-0.523986	-0.648095
	undefined	CASC3	O15234	DDA	-3.99183	-1.61323	-1.03481
	undefined	CASC4	Q6P4E1	DDA	4.01465	0.159494	-1.14756
	undefined	CASK	O14936	DDA	1.98702	0.365408	0.282493
	undefined	CASKIN2	Q8WXE0	DDA	-2.42968	-1.5182	-1.00334
	undefined	CAST	P20810	DDA	-2.77901	-0.366628	-0.787831
	undefined	CAV1	Q03135	DDA	1.74078	0.431147	-0.541236
	undefined	CAV2	P51636	DDA	1.00682	0.457577	-0.404458
	undefined	CAVIN1	Q6NZI2	DDA	1.72237	0.63246	-0.648791
	undefined	CAVIN3	Q969G5	DDA	1.65887	0.774376	-0.928257
	undefined	CBFB	Q13951	DDA	0.921691	0.965851	-0.195024
	undefined	CBR1	P16152	DDA	0.10187	0.000350935	-0.36066
	undefined	CBSL;CBS	P0DN79;P35520;P35520-2	DDA	-0.191409	-0.0749349	-0.157453
	undefined	CBX3	Q13185	DDA	-0.145277	4.85886	1.90583
	undefined	CC2D1A	Q6P1N0	DDA	-3.35257	-1.51855	-1.06177
	undefined	CCAR1	Q8IX12	DDA	-1.68277	3.9783	1.21934
	undefined	CCAR2	Q8N163	DDA	-1.12095	4.10591	1.40544
	undefined	CCDC124	Q96CT7	DDA	-3.83626	-0.779268	-2.03152
	undefined	CCDC134	Q9H6E4	DDA	2.40258	-1.76347	1.53635
	undefined	CCDC18	Q5T9S5	DDA	-3.66775	-1.59413	-0.677778
	undefined	CCDC22	O60826	DDA	-1.88045	-3.11396	1.67922
	undefined	CCDC25	Q86WR0	DDA	-3.21553	-0.838665	-1.01729
	undefined	CCDC43	Q96MW1	DDA	-2.99134	-0.559437	-1.31969
	undefined	CCDC47	Q96A33	DDA	2.23057	-1.71941	1.67758
	undefined	CCDC50	Q8IVM0	DDA	-1.65162	-0.127378	0.134602
	undefined	CCDC51	Q96ER9	DDA	4.52846	1.34611	-2.5484
	undefined	CCDC58	Q4VC31	DDA	3.00222	1.04083	-1.56367
	undefined	CCDC6	Q16204	DDA	0.0809048	0.687769	-1.1535
	undefined	CCDC86	Q9H6F5	DDA	-0.797681	5.26559	1.95227
	undefined	CCDC93	Q567U6	DDA	-1.68874	-3.61232	2.67346
	undefined	CCN1	O00622	DDA	-0.158375	-0.297709	0.105646
	undefined	CCNB1	P14635	DDA	-2.11297	0.137345	-0.46009
	undefined	CCNH	P51946	DDA	-0.53413	1.3279	-0.698045
	undefined	CCNK	O75909	DDA	-3.21209	0.646474	-0.0666605
	undefined	CCNT1	O60563	DDA	-3.78443	-0.277115	-0.887334
	undefined	CCPG1	Q9ULG6	DDA	2.49699	-2.7927	2.00388
	undefined	CCZ1;CCZ1B	P86791;P86790	DDA	0.999346	-3.23005	2.34161
	undefined	CD151	P48509	DDA	1.46271	-1.18198	0.784013
	undefined	CD276	Q5ZPR3	DDA	1.7781	-1.20253	0.872283
	undefined	CD2AP	Q9Y5K6	DDA	-2.76098	-1.01111	-0.851729
	undefined	CD3EAP	O15446	DDA	-1.49091	2.83253	0.73983
	undefined	CD46	P15529-7	DDA	1.84747	-0.820611	0.388246
	undefined	CD63	P08962	DDA	1.97451	-2.35758	1.59592
	undefined	CD70	P32970	DDA	1.93038	-0.78811	0.0321645
	undefined	CD81	P60033	DDA	0.836243	-1.29832	0.72686
	undefined	CD99L2	Q8TCZ2	DDA	3.34245	-0.262192	0.167152
	undefined	CDC123	O75794	DDA	-1.84844	-0.50583	-0.668857
	undefined	CDC27	P30260	DDA	-1.42087	3.40342	0.488302
	undefined	CDC37	Q16543	DDA	0.220233	-0.128796	-0.0726556
	undefined	CDC42	P60953	DDA	0.895886	-0.67406	0.335243
	undefined	CDC42BPA	Q5VT25	DDA	-3.70305	-0.908072	-1.99837
	undefined	CDC42BPB	Q9Y5S2	DDA	-2.6085	-0.54806	-1.32892
	undefined	CDC42EP1	Q00587	DDA	1.48703	0.390518	-0.0469386
	undefined	CDC42EP4	Q9H3Q1	DDA	-0.832132	-0.492683	0.0890365
	undefined	CDC45	O75419	DDA	-2.30757	0.78708	-0.443125
	undefined	CDC5L	Q99459	DDA	-2.0615	2.34282	0.442857
	undefined	CDC73	Q6P1J9	DDA	-2.13653	2.48117	1.04457
	undefined	CDCA3	Q99618	DDA	1.74757	-1.40471	0.743642
	undefined	CDK1	P06493	DDA	-1.2496	0.280075	0.0738673
	undefined	CDK12	Q9NYV4	DDA	-2.18387	0.298919	-0.438447
	undefined	CDK17	Q00537	DDA	-0.462166	-1.6192	-0.421277
	undefined	CDK2	P24941	DDA	-1.22828	0.332269	-0.0338259
	undefined	CDK4	P11802	DDA	-0.0506819	0.0860771	-0.162689
	undefined	CDK5	Q00535	DDA	-0.421507	-0.0774604	-0.345676
	undefined	CDK5RAP3	Q96JB5	DDA	2.85594	-2.18595	1.90325
	undefined	CDK7	P50613	DDA	-1.38513	0.616531	-0.33576
	undefined	CDKAL1	Q5VV42	DDA	2.85515	-2.02707	1.61505
	undefined	CDKN2A	P42771	DDA	0.0789888	0.00408379	0.0126921
	undefined	CDV3	Q9UKY7	DDA	-2.84238	-0.586504	-1.07988
	undefined	CEBPZ	Q03701	DDA	-0.761687	5.67462	2.21284
	undefined	CELF1	Q92879-4	DDA	-2.44251	0.711677	-0.125338
	undefined	CEMIP2	Q9UHN6	DDA	2.53178	-1.95136	1.18784
	undefined	CENPF	P49454	DDA	-1.74935	1.62257	1.20425
	undefined	CEP170	Q5SW79	DDA	-3.93835	-1.00664	-1.90613
	undefined	CEP55	Q53EZ4	DDA	-2.99214	-0.809914	-1.36791
	undefined	CEPT1	Q9Y6K0	DDA	2.45984	-1.19888	1.32269
	undefined	CERS2	Q96G23	DDA	1.82688	-1.36049	1.59139
	undefined	CFAP20	Q9Y6A4	DDA	-1.60009	1.49806	0.357584
	undefined	CFAP298	P57076	DDA	-1.96505	-0.0361939	-0.818561
	undefined	CFL1	P23528	DDA	1.75373	0.372232	-0.161676
	undefined	CGAS	Q8N884	DDA	-1.43578	1.3417	0.581561
	undefined	CHCHD2;CHCHD2P9	Q9Y6H1;Q5T1J5	DDA	1.01479	0.557852	-1.36404
	undefined	CHCHD4	Q8N4Q1	DDA	4.38271	0.77438	-1.69527
	undefined	CHD1L	Q86WJ1	DDA	2.11057	2.15249	1.10274
	undefined	CHD4	Q14839	DDA	-0.162415	6.22586	2.52811
	undefined	CHEK1	O14757	DDA	-3.33009	-0.73509	-0.545671
	undefined	CHERP	Q8IWX8	DDA	-2.0719	3.04251	0.490577
	undefined	CHID1	Q9BWS9	DDA	2.89757	-2.95759	2.2935
	undefined	CHMP1A	Q9HD42	DDA	-1.32514	-0.825462	0.589815
	undefined	CHMP1B	Q7LBR1	DDA	-1.82017	0.398008	-0.086856
	undefined	CHMP2A	O43633	DDA	-0.987245	-0.725134	0.357285
	undefined	CHMP4B	Q9H444	DDA	-0.602619	-1.18542	0.406056
	undefined	CHMP5	Q9NZZ3	DDA	0.0625312	-0.870557	1.13595
	undefined	CHMP6	Q96FZ7	DDA	1.97666	-1.70906	-0.0302716
	undefined	CHORDC1	Q9UHD1	DDA	-0.13403	-0.310641	-0.040212
	undefined	CHP1	Q99653	DDA	1.67243	-1.27458	1.14431
	undefined	CHTF18	Q8WVB6	DDA	-3.05308	-0.228704	-1.36061
	undefined	CIAO2B	Q9Y3D0	DDA	-0.253421	0.175182	-0.715493
	undefined	CIAPIN1	Q6FI81	DDA	-0.501211	0.0600269	-0.128856
	undefined	CIRBP	Q14011	DDA	-2.68893	0.343113	-0.293978
	undefined	CISD2	Q8N5K1	DDA	1.84362	-1.1875	1.27643
	undefined	CKAP2	Q8WWK9	DDA	-1.11543	-1.13121	0.169015
	undefined	CKAP4	Q07065	DDA	2.57933	-1.88366	1.52634
	undefined	CKAP5	Q14008	DDA	-2.80558	-0.888995	-0.84938
	undefined	CKB	P12277	DDA	-0.399655	-0.101905	-0.16377
	undefined	CKMT1B	P12532	DDA	-1.53447	-1.09638	-1.51622
	undefined	CLASP1	Q7Z460-4	DDA	-3.91451	-1.22052	-1.49281
	undefined	CLASP2	O75122-3	DDA	-4.35916	-1.62391	-1.21496
	undefined	CLCC1	Q96S66	DDA	1.99041	-1.63616	1.46402
	undefined	CLIC1	O00299	DDA	-0.0450401	-0.220016	0.0291573
	undefined	CLIC4	Q9Y696	DDA	1.74529	0.0885267	0.270338
	undefined	CLINT1	Q14677-3	DDA	-3.14534	-1.23308	-1.07858
	undefined	CLIP1	P30622	DDA	-3.41352	-0.735732	-1.74923
	undefined	CLPB	Q9H078	DDA	3.10007	0.859241	-1.86849
	undefined	CLPTM1	O96005	DDA	1.96214	-1.81373	1.81152
	undefined	CLPTM1L	Q96KA5	DDA	2.32564	-1.41374	1.73671
	undefined	CLU	P10909	DDA	1.75119	-1.41606	0.680787
	undefined	CLUH	O75153	DDA	-3.41759	-1.26374	-1.27414
	undefined	CMBL	Q96DG6	DDA	-0.2811	-0.0976715	-0.0889488
	undefined	CMC2	Q9NRP2	DDA	3.9611	0.338759	-1.63566
	undefined	CMPK1	P30085	DDA	0.302285	0.204937	-0.222342
	undefined	CMSS1	Q9BQ75	DDA	-2.71124	0.609275	-0.572675
	undefined	CNBP	P62633	DDA	-2.66109	-1.19558	-0.172251
	undefined	CNDP2	Q96KP4	DDA	0.112441	-0.172075	-0.515462
	undefined	CNIH4	Q9P003	DDA	-0.238598	-1.27347	0.194764
	undefined	CNN2	Q99439	DDA	0.518084	0.298938	-0.190237
	undefined	CNOT9	Q92600	DDA	-3.67502	-1.45773	-1.04971
	undefined	CNP	P09543	DDA	1.77444	-0.564041	0.183814
	undefined	CNPY2	Q9Y2B0	DDA	2.63009	-1.73458	1.24342
	undefined	CNPY3	Q9BT09	DDA	2.61195	-1.74368	1.58208
	undefined	CNPY4	Q8N129	DDA	2.19869	-2.07079	1.57616
	undefined	COASY	Q13057	DDA	1.03213	0.263102	-0.268908
	undefined	COBL	O75128	DDA	2.70768	1.5511	-1.82589
	undefined	COG3	Q96JB2	DDA	1.89699	-0.165003	-0.656631
	undefined	COL5A1	P20908	DDA	-1.48453	-1.80605	0.0624211
	undefined	COMMD3	Q9UBI1	DDA	-1.03523	-1.9919	0.727454
	undefined	COMMD9	Q9P000	DDA	-2.7026	-3.43493	1.72285
	undefined	COMT	P21964	DDA	1.70028	-1.37369	1.34555
	undefined	COQ9	O75208	DDA	4.75076	0.726172	-2.24167
	undefined	CORO7;PAM16	P57737-3;Q9Y3D7	DDA	4.21788	0.632517	-1.364
	undefined	COTL1	Q14019	DDA	1.50727	0.0867155	-0.337117
	undefined	COX15	Q7KZN9	DDA	3.81844	0.172147	-0.651294
	undefined	COX17	Q14061	DDA	3.28229	1.37437	-1.91641
	undefined	COX20	Q5RI15	DDA	4.22513	0.680477	-1.39979
	undefined	COX5B	P10606	DDA	4.231	0.702807	-1.68218
	undefined	COX8A	P10176	DDA	3.72907	1.05538	-0.785185
	undefined	CPA4	Q9UI42	DDA	2.78348	-1.96472	1.22235
	undefined	CPD	O75976	DDA	2.28309	-1.52988	-0.0470891
	undefined	CPNE1	Q99829	DDA	0.316738	-0.304991	0.313538
	undefined	CPNE3	O75131	DDA	-0.597602	-0.0897206	-0.0864196
	undefined	CPNE8	Q86YQ8	DDA	-0.538584	-0.542456	0.16009
	undefined	CPOX	P36551	DDA	4.10286	1.43612	-2.46347
	undefined	CPSF1	Q10570	DDA	-0.997938	4.77157	1.75552
	undefined	CPSF6	Q16630	DDA	-2.35605	1.47606	-0.0461533
	undefined	CPSF7	Q8N684	DDA	-1.82765	2.6185	0.728782
	undefined	CPT2	P23786	DDA	4.71817	0.849737	-2.33906
	undefined	CRABP2	P29373	DDA	-0.238134	-0.0270612	0.0551956
	undefined	CRAT	P43155	DDA	4.41939	0.233302	-1.59636
	undefined	CREBBP	Q92793	DDA	-2.13785	1.2551	0.711692
	undefined	CRELD2	Q6UXH1	DDA	2.93601	-2.02506	1.33882
	undefined	CRIM1	Q9NZV1	DDA	2.33882	-1.96471	0.538938
	undefined	CRIP1	P50238	DDA	-0.459467	-0.190221	-0.205789
	undefined	CRIP2	P52943	DDA	0.887333	0.349029	-0.298746
	undefined	CRK	P46108	DDA	0.504864	0.325298	0.160556
	undefined	CRKL	P46109	DDA	-0.151791	-0.208728	-0.333632
	undefined	CRNKL1	Q9BZJ0	DDA	-2.03313	2.94731	0.403048
	undefined	CRTAP	O75718	DDA	2.78276	-1.72094	1.16006
	undefined	CRYZ	Q08257	DDA	3.28707	0.54284	-1.53975
	undefined	CSDE1	O75534	DDA	-3.10506	-1.14383	-0.916667
	undefined	CSE1L	P55060	DDA	-0.264357	1.15268	0.331127
	undefined	CSNK1A1;CSNK1A1L	P48729-3;P48729;P48729-2;Q8N752	DDA	-1.09934	-0.157508	-0.0997154
	undefined	CSNK1E	P49674	DDA	-1.80381	-0.366387	-0.440237
	undefined	CSNK1G3	Q9Y6M4	DDA	2.20046	-0.8404	0.62278
	undefined	CSNK2A1;CSNK2A3	P68400;Q8NEV1;P68400-2	DDA	-1.30819	0.918359	-0.113365
	undefined	CSRP1	P21291	DDA	1.65966	1.01234	-0.358855
	undefined	CSTB	P04080	DDA	-0.251508	-0.0382223	-0.0493675
	undefined	CSTF1	Q05048	DDA	-1.44222	3.61819	0.881991
	undefined	CTBP2	P56545	DDA	-0.194455	5.59195	2.08534
	undefined	CTH	P32929	DDA	-0.287492	-0.143346	-0.124252
	undefined	CTNNA1	P35221	DDA	-1.80402	-0.531146	-0.548793
	undefined	CTNNAL1	Q9UBT7	DDA	1.77921	0.0378965	0.454796
	undefined	CTNNB1	P35222	DDA	-0.398712	-1.00861	-0.581892
	undefined	CTNNBL1	Q8WYA6	DDA	-0.966332	5.13318	1.78424
	undefined	CTNND1	O60716	DDA	-1.47108	-0.745234	-0.393244
	undefined	CTPS1	P17812	DDA	-0.835407	-0.486729	-0.317744
	undefined	CTPS2	Q9NRF8	DDA	-0.927517	-0.691886	-1.28454
	undefined	CUL1	Q13616	DDA	-1.02924	0.706493	-0.51123
	undefined	CUL2	Q13617	DDA	-0.133532	0.354772	-0.55405
	undefined	CUL3	Q13618	DDA	-0.78285	0.216144	-0.0292785
	undefined	CUL4A	Q13619	DDA	-0.823477	2.59129	0.702488
	undefined	CUL4B	Q13620	DDA	-0.180861	5.35187	1.84662
	undefined	CUTC	Q9NTM9	DDA	-1.62791	1.98804	0.629052
	undefined	CUX1	P39880	DDA	0.423898	5.50399	1.99609
	undefined	CWF19L1	Q69YN2	DDA	-3.76379	-0.738053	-1.58625
	undefined	CXCR4	P61073	DDA	2.25504	-0.980069	0.346399
	undefined	CYB5B	O43169	DDA	1.83954	-0.995133	0.828509
	undefined	CYB5R1	Q9UHQ9	DDA	3.75759	0.247985	-1.09553
	undefined	CYB5R3	P00387	DDA	2.25612	-0.759827	0.579315
	undefined	CYBC1	Q9BQA9	DDA	2.69773	-1.09582	1.52168
	undefined	CYC1	P08574	DDA	4.34034	0.687726	-1.65771
	undefined	CYFIP1	Q7L576	DDA	-2.10627	-0.721429	-0.708522
	undefined	CYP20A1	Q6UW02	DDA	1.87779	-1.34656	0.975772
	undefined	CYP51A1	Q16850	DDA	1.66095	-1.6049	1.63248
	undefined	DAD1	P61803	DDA	2.30442	-1.59245	1.73545
	undefined	DAGLB	Q8NCG7	DDA	-1.64537	-0.82729	-1.20883
	undefined	DAP	P51397	DDA	-1.80951	-1.26847	-1.27954
	undefined	DAPK3	O43293	DDA	-3.45953	-0.697068	-0.689601
	undefined	DAZAP1	Q96EP5	DDA	-1.9452	1.50067	0.57628
	undefined	DBI	P07108	DDA	-0.0896334	-0.124462	-0.198054
	undefined	DBNL	Q9UJU6	DDA	2.70218	1.47607	-0.8165
	undefined	DBR1	Q9UK59	DDA	-3.46846	-0.78304	-1.3296
	undefined	DCAF13	Q9NV06	DDA	-1.29833	4.18374	1.28108
	undefined	DCAF7	P61962	DDA	-2.2476	0.27087	-0.257154
	undefined	DCAKD	Q8WVC6	DDA	3.03176	-0.55551	0.766785
	undefined	DCP1A	Q9NPI6	DDA	-4.75199	-0.652398	-2.61649
	undefined	DCTN1	Q14203	DDA	-2.95392	-1.35582	-0.940014
	undefined	DCTN2	Q13561	DDA	-2.48131	-1.10875	-0.729027
	undefined	DCTN3	O75935	DDA	-3.26058	-1.4547	-1.15065
	undefined	DCTN4	Q9UJW0	DDA	-2.58112	-1.58737	-0.757051
	undefined	DCTPP1	Q9H773	DDA	-0.39502	-0.0627918	-0.212404
	undefined	DCUN1D5	Q9BTE7	DDA	-2.30239	1.10515	0.109259
	undefined	DCXR	Q7Z4W1	DDA	4.52232	0.777043	-1.97563
	undefined	DDAH1	O94760	DDA	0.797065	-0.362616	0.107779
	undefined	DDB1	Q16531	DDA	-0.63571	2.40872	0.796425
	undefined	DDRGK1	Q96HY6	DDA	2.26024	-1.4352	1.45005
	undefined	DDT;DDTL	P30046;P30046-2;A6NHG4	DDA	0.607333	-0.102695	-0.0819685
	undefined	DDX1	Q92499	DDA	-3.15737	-0.763209	-0.746673
	undefined	DDX17	Q92841	DDA	-1.6668	2.80999	0.900637
	undefined	DDX18	Q9NVP1	DDA	-1.19802	4.64534	1.69675
	undefined	DDX19A	Q9NUU7	DDA	-1.76557	-0.224532	-0.168667
	undefined	DDX20	Q9UHI6	DDA	-1.72121	-0.539023	-0.929517
	undefined	DDX21	Q9NR30	DDA	-0.864728	4.72441	1.72563
	undefined	DDX23	Q9BUQ8	DDA	-2.4573	0.63423	-0.402651
	undefined	DDX24	Q9GZR7	DDA	-2.72093	2.0907	0.304986
	undefined	DDX27	Q96GQ7	DDA	-1.65093	4.19824	1.29735
	undefined	DDX39A	O00148	DDA	-1.85945	3.17907	0.65359
	undefined	DDX39B	Q13838	DDA	-1.93519	2.97807	0.524425
	undefined	DDX3X;DDX3Y	O00571;O00571-2;O15523-2;O15523	DDA	-2.90483	-0.961298	-0.912682
	undefined	DDX42	Q86XP3	DDA	-1.40278	2.95004	0.739327
	undefined	DDX46	Q7L014	DDA	-2.24455	1.32382	-0.102667
	undefined	DDX47	Q9H0S4	DDA	-1.76295	2.46891	0.647328
	undefined	DDX5	P17844	DDA	-1.76847	2.46754	0.777545
	undefined	DDX54	Q8TDD1	DDA	-1.61744	3.87103	1.42095
	undefined	DDX55	Q8NHQ9	DDA	-2.41209	2.2236	0.446989
	undefined	DDX56	Q9NY93	DDA	-1.92946	3.33394	0.952486
	undefined	DDX59	Q5T1V6	DDA	-3.21167	0.254863	-1.54433
	undefined	DDX6	P26196	DDA	-3.55636	-1.252	-1.25414
	undefined	DDX60	Q8IY21	DDA	-2.00056	-2.54613	0.839503
	undefined	DECR1	Q16698	DDA	3.85339	0.626401	-1.69536
	undefined	DEK	P35659	DDA	-0.0524737	5.72295	2.42856
	undefined	DENR	O43583	DDA	-2.98836	0.208058	-0.311831
	undefined	DERA	Q9Y315	DDA	-3.37982	-0.514812	-2.17695
	undefined	DFFA	O00273	DDA	-0.275611	-0.0830556	-0.488741
	undefined	DHCR24	Q15392	DDA	1.88636	-1.41512	1.29265
	undefined	DHCR7	Q9UBM7	DDA	1.78924	-1.24027	1.49933
	undefined	DHFR	P00374	DDA	-1.05406	-0.493324	0.18151
	undefined	DHODH	Q02127	DDA	4.43671	0.730871	-1.76716
	undefined	DHRS1	Q96LJ7	DDA	3.34936	-1.65267	0.836427
	undefined	DHRS3	O75911	DDA	2.33531	-1.48197	1.36239
	undefined	DHRS4	Q9BTZ2	DDA	3.55796	-0.892335	0.204238
	undefined	DHRS7	Q9Y394	DDA	2.21937	-1.38777	1.20511
	undefined	DHRS7B	Q6IAN0	DDA	2.87381	-2.48519	2.13287
	undefined	DHRSX	Q8N5I4	DDA	2.2568	-1.29169	1.39157
	undefined	DHTKD1	Q96HY7	DDA	4.90282	0.669579	-2.31434
	undefined	DHX15	O43143	DDA	-0.831253	4.10745	1.41624
	undefined	DHX16	O60231	DDA	-2.84927	0.642607	-0.68643
	undefined	DHX29	Q7Z478	DDA	-3.71664	-1.56777	-1.10168
	undefined	DHX30	Q7L2E3-2	DDA	1.31041	0.0258073	-1.49802
	undefined	DHX36	Q9H2U1	DDA	-3.32535	-0.848402	-0.938125
	undefined	DHX57	Q6P158	DDA	-3.47506	-1.79098	-0.826326
	undefined	DHX8	Q14562	DDA	-2.99196	1.42595	-0.417114
	undefined	DHX9	Q08211	DDA	-2.0924	1.84827	0.424257
	undefined	DIABLO	Q9NR28	DDA	3.73043	1.37487	-1.91277
	undefined	DIAPH1	O60610	DDA	-0.786772	-0.113373	-0.334216
	undefined	DIAPH3	Q9NSV4	DDA	-4.39413	-1.48047	-1.48747
	undefined	DIMT1	Q9UNQ2	DDA	-2.92301	0.400032	-0.378572
	undefined	DIP2B	Q9P265	DDA	-1.36887	-0.540492	-0.380914
	undefined	DIS3	Q9Y2L1	DDA	-2.07947	2.54101	0.523996
	undefined	DKC1	O60832	DDA	-1.25715	3.82203	1.31193
	undefined	DLG1	Q12959	DDA	2.48878	0.0937071	0.396404
	undefined	DLG5	Q8TDM6	DDA	1.19358	-1.17047	-0.749322
	undefined	DNAJA1	P31689	DDA	-1.04768	-0.713203	-0.0972689
	undefined	DNAJA2	O60884	DDA	-0.954399	-0.580311	-0.104885
	undefined	DNAJB1	P25685	DDA	-2.9009	-0.98363	-0.942903
	undefined	DNAJB12	Q9NXW2	DDA	2.25796	-1.72599	1.5915
	undefined	DNAJB14	Q8TBM8	DDA	2.83665	-2.352	2.79078
	undefined	DNAJB4	Q9UDY4	DDA	-2.72861	-0.7225	-1.15464
	undefined	DNAJB6	O75190	DDA	-2.32571	-0.470729	-0.332376
	undefined	DNAJC1	Q96KC8	DDA	2.1812	-2.00125	2.46722
	undefined	DNAJC11	Q9NVH1	DDA	4.0103	0.968063	-2.3994
	undefined	DNAJC19	Q96DA6	DDA	4.78139	0.726366	-2.41524
	undefined	DNAJC2	Q99543	DDA	-3.70971	-1.54109	-1.1039
	undefined	DNAJC21	Q5F1R6	DDA	-3.87523	0.211103	-2.93365
	undefined	DNAJC3	Q13217	DDA	2.56581	-2.0897	1.75262
	undefined	DNAJC5	Q9H3Z4	DDA	0.840967	-1.28214	0.444648
	undefined	DNAJC7	Q99615	DDA	-1.23661	-0.376515	-0.377068
	undefined	DNAJC8	O75937	DDA	-2.02819	0.793323	0.109344
	undefined	DNAJC9	Q8WXX5	DDA	-1.23319	0.633914	-0.162896
	undefined	DNM1L	O00429	DDA	-1.42682	-0.36887	-0.566525
	undefined	DNM2	P50570	DDA	-0.212772	-0.194845	-0.385809
	undefined	DNMT1	P26358	DDA	-1.13575	3.47805	1.25233
	undefined	DNTTIP2	Q5QJE6	DDA	-0.749347	5.85546	2.17415
	undefined	DOCK1	Q14185	DDA	-4.11524	-1.22056	-1.1799
	undefined	DOCK5	Q9H7D0	DDA	-4.49192	-0.919521	-1.73375
	undefined	DOCK7	Q96N67	DDA	-1.31405	-0.727905	-0.286651
	undefined	DOCK9	Q9BZ29	DDA	-1.67641	-1.37343	-0.627369
	undefined	DPH5	Q9H2P9	DDA	-0.848088	-0.350237	-0.123439
	undefined	DPM1	O60762	DDA	2.16812	-1.08111	1.19543
	undefined	DPM3	Q9P2X0	DDA	1.75857	-1.10388	1.29351
	undefined	DPP3	Q9NY33	DDA	1.23723	-0.0332076	-0.209151
	undefined	DPY19L1	Q2PZI1	DDA	3.63555	-0.911881	0.232481
	undefined	DPY30	Q9C005	DDA	-0.469934	3.51865	1.44443
	undefined	DPYSL2	Q16555	DDA	-0.587678	-0.0243795	-0.335744
	undefined	DRAP1	Q14919	DDA	0.362857	1.93704	0.454541
	undefined	DRG1	Q9Y295	DDA	-3.21374	-1.53362	-0.844683
	undefined	DRG2	P55039	DDA	-2.87322	-1.27475	-0.878455
	undefined	DSC2	Q02487-2	DDA	2.26459	0.848163	1.24856
	undefined	DSP	P15924	DDA	-2.2206	-0.885424	-0.871496
	undefined	DST	Q03001	DDA	-0.408935	-1.51907	-0.141452
	undefined	DSTN	P60981	DDA	1.64595	0.147733	-0.197916
	undefined	DTD1	Q8TEA8	DDA	-1.27717	-0.10496	-0.853596
	undefined	DTX3L	Q8TDB6	DDA	-4.02889	-1.72762	-1.05284
	undefined	DUS2	Q9NX74	DDA	2.58602	-0.648553	-1.59906
	undefined	DUSP12	Q9UNI6	DDA	-0.7968	-0.72095	-0.364961
	undefined	DUT	P33316	DDA	1.33871	0.330965	-0.872481
	undefined	DYNLL1	P63167	DDA	-1.369	0.33578	-0.268982
	undefined	DYNLRB1	Q9NP97	DDA	-2.9677	-0.852784	-0.785831
	undefined	DYNLT1	P63172	DDA	-3.02104	-1.19071	-0.358399
	undefined	EBNA1BP2	Q99848	DDA	-1.67963	3.31786	0.916477
	undefined	ECE1	P42892	DDA	-0.363404	-2.35994	0.98851
	undefined	ECEL1	O95672	DDA	2.07336	-1.44376	1.37169
	undefined	ECH1	Q13011	DDA	4.04043	0.414083	-1.50621
	undefined	ECHDC1	Q9NTX5	DDA	1.72366	0.41161	-2.55897
	undefined	ECI2	O75521	DDA	2.57369	-1.06071	0.379509
	undefined	ECPAS	Q5VYK3	DDA	-3.68527	-0.849749	-1.60903
	undefined	ECT2	Q9H8V3	DDA	-3.85988	-1.38801	-0.322651
	undefined	EDC3	Q96F86	DDA	-4.20219	-0.978209	-1.88677
	undefined	EDC4	Q6P2E9	DDA	-4.43602	-0.579754	-2.55136
	undefined	EDF1	O60869	DDA	-3.0349	-1.64889	-0.464278
	undefined	EDRF1	Q3B7T1	DDA	-4.39584	-2.08038	-0.627544
	undefined	EEF1A1;EEF1A1P5	P68104;Q5VTE0;P68104-2	DDA	-2.40177	-0.822664	-0.497014
	undefined	EEF1A2	Q05639	DDA	-2.17255	-1.40039	0.100782
	undefined	EEF1AKNMT	Q8N6R0	DDA	-3.72843	-1.32269	-0.536302
	undefined	EEF1D	P29692-2	DDA	-2.55412	-0.760498	-0.833596
	undefined	EEF1E1	O43324	DDA	0.146769	-1.09656	0.139183
	undefined	EEFSEC	P57772	DDA	-3.00794	-1.15108	-0.891621
	undefined	EFEMP1	Q12805	DDA	2.66052	-2.27661	1.14154
	undefined	EFHD2	Q96C19	DDA	0.271664	0.356549	-0.308077
	undefined	EFL1	Q7Z2Z2	DDA	-4.73834	-0.140364	-2.95312
	undefined	EFTUD2	Q15029	DDA	-1.68565	2.08049	0.325117
	undefined	EGLN1	Q9GZT9	DDA	-4.01993	-1.82847	-0.789564
	undefined	EHBP1L1	Q8N3D4	DDA	-0.153028	-1.53918	0.487158
	undefined	EHD2	Q9NZN4	DDA	0.00958423	-0.296469	-0.529004
	undefined	EI24	O14681	DDA	1.84145	-1.51231	1.70843
	undefined	EIF1;EIF1B	P41567;O60739	DDA	-2.30015	-0.209995	-0.818675
	undefined	EIF1AX;EIF1AY	P47813;O14602	DDA	-3.02058	-0.756138	-1.24384
	undefined	EIF2D	P41214	DDA	-4.55158	-1.34194	-1.55847
	undefined	EIF2S1	P05198	DDA	-3.09668	-1.00473	-1.02625
	undefined	EIF2S2	P20042	DDA	-3.40579	-1.03199	-1.17515
	undefined	EIF2S3;EIF2S3B	P41091;Q2VIR3;Q2VIR3-2	DDA	-3.01491	-0.923513	-1.08302
	undefined	EIF3C;EIF3CL	Q99613-2;Q99613;B5ME19	DDA	-3.18341	-1.00704	-1.36123
	undefined	EIF3J	O75822	DDA	-2.62429	-0.720943	-1.4299
	undefined	EIF5	P55010	DDA	-3.08778	-0.888172	-1.20317
	undefined	EIF5A;EIF5AL1	P63241;P63241-2;Q6IS14	DDA	-2.55965	-0.8489	-0.570515
	undefined	EIF5B	O60841	DDA	-3.26925	-0.700296	-1.48966
	undefined	EIF6	P56537	DDA	-1.80306	1.71865	-0.051948
	undefined	EIPR1	Q53HC9	DDA	-3.41983	-1.11465	-1.79952
	undefined	ELAVL1	Q15717	DDA	-2.17855	1.66966	0.221307
	undefined	ELAVL2;ELAVL4	Q12926-2;Q12926;P26378-4;P26378-2;P26378-5;P26378;P26378-3	DDA	-4.11342	-1.44678	-1.28387
	undefined	ELMO2	Q96JJ3	DDA	-4.09224	-0.916585	-1.39073
	undefined	ELMOD2	Q8IZ81	DDA	3.01869	-1.24801	0.968487
	undefined	ELOA	Q14241	DDA	-3.96633	-0.866441	-1.12014
	undefined	ELOB	Q15370	DDA	-0.747512	0.190251	-0.295855
	undefined	ELOC	Q15369	DDA	-1.34447	0.102972	-0.465644
	undefined	ELOVL1	Q9BW60	DDA	2.26118	-1.5056	1.19822
	undefined	ELOVL5	Q9NYP7	DDA	2.03646	-1.11378	1.38955
	undefined	ELP1	O95163	DDA	-0.786482	0.0779366	-0.790373
	undefined	ELP2	Q6IA86	DDA	-0.142385	-0.0785234	-0.596666
	undefined	ELP3	Q9H9T3	DDA	-1.57939	-0.546197	-1.29491
	undefined	EMC1	Q8N766	DDA	2.16147	-1.6668	1.62778
	undefined	EMC10	Q5UCC4	DDA	3.83208	-1.63664	1.18402
	undefined	EMC2	Q15006	DDA	2.23061	-1.52871	1.50059
	undefined	EMC3	Q9P0I2	DDA	2.39621	-1.54045	1.50296
	undefined	EMC4	Q5J8M3	DDA	1.98434	-1.87004	1.86538
	undefined	EMC7	Q9NPA0	DDA	2.14499	-1.52889	1.55736
	undefined	EMC8	O43402	DDA	2.21301	-1.796	1.5781
	undefined	EMD	P50402	DDA	1.47171	0.355123	1.79915
	undefined	EMG1	Q92979	DDA	-2.04892	1.29762	0.324546
	undefined	EML2	O95834	DDA	-2.27533	0.231265	-1.12442
	undefined	EML4	Q9HC35	DDA	-3.82579	-0.75887	-1.91867
	undefined	EMSY	Q7Z589	DDA	-2.15785	-1.55929	-0.00859276
	undefined	ENAH	Q8N8S7	DDA	-0.608125	0.282113	-0.730824
	undefined	ENDOD1	O94919	DDA	0.852601	-1.32797	0.496421
	undefined	ENO1	P06733	DDA	-0.485806	-0.0311387	-0.161057
	undefined	ENY2	Q9NPA8	DDA	-0.615726	5.0191	2.01342
	undefined	EPB41	P11171	DDA	3.10365	0.251155	-0.0571361
	undefined	EPB41L1	Q9H4G0-2	DDA	2.49508	-0.12868	0.295037
	undefined	EPB41L2	O43491	DDA	2.08107	-0.232269	0.320016
	undefined	EPB41L5	Q9HCM4	DDA	3.937	0.762349	-1.50165
	undefined	EPPK1	P58107	DDA	-0.392166	-0.345293	0.0219787
	undefined	EPS8L2	Q9H6S3	DDA	1.95377	0.21599	-1.07823
	undefined	ERAL1	O75616	DDA	4.56939	0.844651	-2.16659
	undefined	ERAP1	Q9NZ08	DDA	3.20369	-2.12426	1.41408
	undefined	ERBB2	P04626	DDA	3.15066	-0.560143	0.647293
	undefined	ERBIN	Q96RT1	DDA	3.51847	0.369326	-0.308613
	undefined	ERC1	Q8IUD2	DDA	-2.71528	-1.14809	-0.986345
	undefined	ERCC2	P18074	DDA	-1.3587	1.83235	-0.0185329
	undefined	ERCC6	Q03468	DDA	-1.08392	0.994331	-0.404645
	undefined	ERH	P84090	DDA	-2.05717	2.84282	0.336219
	undefined	ERI1	Q8IV48	DDA	-3.73148	-0.775373	-1.40465
	undefined	ERO1A	Q96HE7	DDA	2.87007	-1.76111	1.36592
	undefined	ESRP2	Q9H6T0	DDA	-3.7491	-0.135321	-0.544603
	undefined	ESYT1	Q9BSJ8	DDA	1.40169	-1.22428	0.802379
	undefined	ESYT2	A0FGR8-6	DDA	1.50666	-1.04535	0.565297
	undefined	ETF1	P62495	DDA	-2.54348	-0.849478	-0.928738
	undefined	ETHE1	O95571	DDA	4.61061	0.782147	-2.02149
	undefined	EVPL	Q92817	DDA	0.179008	-0.284189	-0.15104
	undefined	EWSR1	Q01844	DDA	-2.80084	-0.139003	-0.0501708
	undefined	EZR	P15311	DDA	0.549484	-0.4814	0.235043
	undefined	FADS1	O60427	DDA	1.98713	-1.40988	1.42589
	undefined	FAF1	Q9UNN5	DDA	-0.0907838	-1.18108	0.888509
	undefined	FAF2	Q96CS3	DDA	2.50459	-1.05898	0.764924
	undefined	FAHD1	Q6P587	DDA	4.65289	0.726294	-1.8797
	undefined	FAHD2A;FAHD2B	Q96GK7;Q6P2I3	DDA	3.84946	0.775742	-1.9024
	undefined	FAM107B	Q9H098	DDA	-0.604332	0.0299738	-0.20443
	undefined	FAM114A2	Q9NRY5	DDA	-2.76303	-1.61277	-0.939297
	undefined	FAM120A	Q9NZB2	DDA	-3.38316	-1.29724	-1.24562
	undefined	FAM129B	Q96TA1	DDA	0.245404	-0.0573857	-0.150006
	undefined	FAM136A	Q96C01	DDA	2.01087	0.795355	-2.11617
	undefined	FAM162A	Q96A26	DDA	4.1191	0.881987	-1.05935
	undefined	FAM210A	Q96ND0	DDA	4.27953	1.20083	-1.68968
	undefined	FAM234A	Q9H0X4	DDA	1.98966	-1.02036	0.623099
	undefined	FAM3C	Q92520	DDA	3.47642	0.406993	-1.23489
	undefined	FAM49B	Q9NUQ9	DDA	1.13411	-0.331405	0.155594
	undefined	FAM50A	Q14320	DDA	-2.59801	-0.864803	-0.645767
	undefined	FAM83D	Q9H4H8	DDA	-3.87718	-1.06325	-1.52262
	undefined	FAM83H	Q6ZRV2	DDA	-2.93382	-1.663	-0.954679
	undefined	FAM91A1	Q658Y4	DDA	-2.39556	-1.01871	-1.71809
	undefined	FAM98A	Q8NCA5	DDA	-3.92954	-1.40183	-1.39467
	undefined	FAM98B	Q52LJ0	DDA	-3.29867	0.426509	-0.374356
	undefined	FANCI	Q9NVI1	DDA	-3.03272	0.322991	-0.501232
	undefined	FARP2	O94887	DDA	3.64077	-0.293764	-0.225577
	undefined	FARSA	Q9Y285	DDA	-3.52664	-1.32255	-1.12909
	undefined	FARSB	Q9NSD9	DDA	-3.46626	-1.37532	-1.01531
	undefined	FASN	P49327	DDA	-0.704486	-0.371307	-0.254102
	undefined	FASTKD2	Q9NYY8	DDA	4.68338	0.974289	-2.33957
	undefined	FAT1	Q14517	DDA	2.94111	-2.66707	1.91503
	undefined	FAU	P62861	DDA	-3.19736	-1.56679	-0.751874
	undefined	FBL	P22087	DDA	-0.593644	5.18053	2.0174
	undefined	FBLN1	P23142-4	DDA	2.95114	-2.29308	1.88559
	undefined	FBXL18	Q96ME1	DDA	-1.62794	0.703893	-0.496591
	undefined	FDPS	P14324	DDA	-0.0177768	0.0429225	-0.151948
	undefined	FEN1	P39748	DDA	-0.628874	1.07142	-0.341175
	undefined	FERMT1	Q9BQL6	DDA	-2.96005	-1.64248	-0.937372
	undefined	FERMT2	Q96AC1	DDA	-0.251329	-0.41596	0.12061
	undefined	FGF2	P09038	DDA	0.488436	0.322182	1.09372
	undefined	FHL2	Q14192	DDA	-1.64646	-0.0937315	-0.495937
	undefined	FIBP	O43427	DDA	3.128	0.352222	0.172923
	undefined	FIS1	Q9Y3D6	DDA	2.66692	0.222112	-0.880165
	undefined	FKBP15	Q5T1M5	DDA	-0.118057	-3.58796	3.64186
	undefined	FKBP2	P26885	DDA	1.99069	-1.63389	1.28867
	undefined	FKBP3	Q00688	DDA	-3.27418	-1.53861	-0.83182
	undefined	FKBP4	Q02790	DDA	-0.236608	-0.11713	-0.00447605
	undefined	FKBP5	Q13451	DDA	-1.0379	-0.246505	-0.0248036
	undefined	FKBP8	Q14318	DDA	2.78166	-0.448329	-0.0425195
	undefined	FLII	Q13045	DDA	-1.45316	-0.551815	-0.880299
	undefined	FLOT1	O75955	DDA	2.41993	-0.725154	0.686511
	undefined	FLOT2	Q14254	DDA	2.6439	-0.7117	0.968938
	undefined	FLVCR1	Q9Y5Y0	DDA	2.23212	-0.432869	0.536415
	undefined	FLYWCH1	Q4VC44	DDA	-1.0798	2.26748	0.742943
	undefined	FLYWCH2	Q96CP2	DDA	-2.01665	-0.00493769	-0.412895
	undefined	FMNL2	Q96PY5	DDA	3.36233	-0.695709	0.488261
	undefined	FMR1	Q06787-8	DDA	-3.83591	-1.90225	-0.746928
	undefined	FNBP1L	Q5T0N5	DDA	-3.01185	-1.00905	-0.752803
	undefined	FNDC3A	Q9Y2H6	DDA	2.92144	-2.69918	2.48703
	undefined	FNDC3B	Q53EP0	DDA	2.92242	-2.09207	1.727
	undefined	FOCAD	Q5VW36	DDA	-3.52824	-0.500325	-2.93049
	undefined	FOXK1	P85037	DDA	-1.83721	1.55052	0.188379
	undefined	FPGS	Q05932	DDA	1.66056	0.105032	-1.12975
	undefined	FRG1	Q14331	DDA	-2.77941	0.510592	-0.298337
	undefined	FRMD8	Q9BZ67	DDA	2.79507	-0.154663	1.27398
	undefined	FRYL	O94915	DDA	-2.38483	-2.60321	1.08219
	undefined	FSCN1	Q16658	DDA	1.19876	0.194724	-0.145455
	undefined	FTH1	P02794	DDA	1.70171	-3.2072	2.37299
	undefined	FTSJ3	Q8IY81	DDA	-1.62107	3.777	1.09489
	undefined	FUBP1	Q96AE4	DDA	-1.99945	1.70083	0.382634
	undefined	FUBP3	Q96I24	DDA	-2.88447	-0.0956401	-0.669316
	undefined	FUS	P35637	DDA	-2.13642	1.47976	0.331898
	undefined	FXR1	P51114	DDA	-3.27002	-1.67059	-0.616918
	undefined	FXR2	P51116	DDA	-3.51386	-1.77728	-0.791758
	undefined	FZD6	O60353	DDA	2.94129	-1.30363	1.15377
	undefined	G3BP1	Q13283	DDA	-3.53432	-1.6884	-0.775511
	undefined	G3BP2	Q9UN86	DDA	-3.44242	-1.70172	-0.72642
	undefined	G6PD	P11413	DDA	0.300801	-0.339714	0.144848
	undefined	GADD45GIP1	Q8TAE8	DDA	4.29645	0.834679	-1.66005
	undefined	GAK	O14976	DDA	-2.59359	-0.452978	-2.18898
	undefined	GALNS	P34059	DDA	3.67101	-2.33314	1.12721
	undefined	GAPDH	P04406	DDA	-0.198126	-0.291799	-0.0766095
	undefined	GAPVD1	Q14C86	DDA	-0.731725	-0.673115	-0.414671
	undefined	GAR1	Q9NY12	DDA	-1.13339	4.01591	1.35884
	undefined	GARS	P41250	DDA	1.06353	0.213279	-0.908565
	undefined	GART	P22102	DDA	-0.269842	-0.085024	-0.230955
	undefined	GATD1	Q8NB37	DDA	-2.89543	-2.2083	-0.102015
	undefined	GATD3A;GATD3B	P0DPI2;A0A0B4J2D5;P0DPI2-2;A0A0B4J2D5-2	DDA	4.4222	0.854965	-1.86961
	undefined	GBF1	Q92538	DDA	-0.153761	-0.761684	-1.51603
	undefined	GCAT	O75600	DDA	4.67287	0.608438	-1.99837
	undefined	GCLM	P48507	DDA	-0.298615	-0.320271	0.155945
	undefined	GCN1	Q92616	DDA	-2.8509	-1.56697	-0.614963
	undefined	GCSH	P23434	DDA	4.45624	1.0041	-2.20864
	undefined	GDAP2	Q9NXN4	DDA	-0.979771	-2.45163	0.606803
	undefined	GDE1	Q9NZC3	DDA	1.82441	-1.43528	1.27262
	undefined	GDI2	P50395	DDA	-0.316646	-0.170672	-0.148463
	undefined	GEMIN2	O14893	DDA	-2.24756	-0.47639	-1.50082
	undefined	GEMIN4	P57678	DDA	-1.87422	-0.568917	-1.05468
	undefined	GEMIN5	Q8TEQ6	DDA	-1.84516	-0.632903	-1.07652
	undefined	GEMIN6	Q8WXD5	DDA	-1.86602	-0.464001	-1.20779
	undefined	GFM1	Q96RP9	DDA	4.48069	0.862501	-1.91851
	undefined	GFPT1	Q06210	DDA	-0.557509	-0.000460138	-0.317682
	undefined	GGCT	O75223	DDA	-0.29591	0.174766	-0.272033
	undefined	GGCX	P38435	DDA	2.08767	-1.46456	1.52705
	undefined	GGNBP2	Q9H3C7	DDA	-3.43077	-1.62898	-1.13847
	undefined	GHITM	Q9H3K2	DDA	4.42432	0.710607	-1.71373
	undefined	GIGYF2	Q6Y7W6	DDA	-3.45374	-1.89031	-0.636831
	undefined	GIPC1	O14908	DDA	0.896882	-0.164227	0.0754905
	undefined	GIT1	Q9Y2X7	DDA	-2.43773	-0.519216	-1.85964
	undefined	GLE1	Q53GS7	DDA	0.111733	3.08216	1.83191
	undefined	GLO1	Q04760	DDA	-0.146721	0.0440791	-0.206375
	undefined	GLOD4	Q9HC38	DDA	1.06585	0.189877	-0.472868
	undefined	GLRX3	O76003	DDA	-0.43919	-0.132409	0.0258733
	undefined	GLRX5	Q86SX6	DDA	4.56472	0.633292	-1.99958
	undefined	GLS	O94925-3	DDA	4.44581	0.891308	-1.84184
	undefined	GLT8D1	Q68CQ7	DDA	4.39951	-0.356565	-0.715287
	undefined	GLT8D2	Q9H1C3	DDA	3.97067	0.728358	-1.46783
	undefined	GLUD1;GLUD2	P00367;P00367-3;P00367-2;P49448	DDA	3.82486	0.529812	-1.66804
	undefined	GMFB	P60983	DDA	0.436777	0.418463	-0.453704
	undefined	GMPS	P49915	DDA	-0.787818	0.928308	0.136778
	undefined	GNA11	P29992	DDA	1.85546	-0.613287	0.281735
	undefined	GNA13	Q14344	DDA	2.01438	-0.474794	0.467729
	undefined	GNAI1	P63096	DDA	1.70082	-0.716145	0.274985
	undefined	GNAI2	P04899	DDA	1.5428	-0.804727	0.502513
	undefined	GNAI3	P08754	DDA	1.53142	-0.623166	0.337992
	undefined	GNAQ	P50148	DDA	2.62593	-1.1524	1.01228
	undefined	GNAS;GNAS	P63092;P63092-4;Q5JWF2	DDA	1.81642	-0.623894	0.285783
	undefined	GNB1	P62873	DDA	1.49726	-0.706887	0.398588
	undefined	GNB2	P62879	DDA	1.7228	-0.542193	0.311276
	undefined	GNB4	Q9HAV0	DDA	1.68064	-0.714256	0.457204
	undefined	GNE	Q9Y223	DDA	-1.23215	-0.377528	-0.193509
	undefined	GNG12	Q9UBI6	DDA	1.73033	-0.670723	0.528573
	undefined	GNL1	P36915	DDA	-0.408414	-0.0201941	0.0407609
	undefined	GNL3	Q9BVP2	DDA	-2.22208	2.49255	0.39294
	undefined	GNL3L	Q9NVN8	DDA	-2.98931	1.66473	-1.31433
	undefined	GNPNAT1	Q96EK6	DDA	-1.9121	0.668613	-0.557461
	undefined	GOLGA7	Q7Z5G4	DDA	2.83257	-0.682336	0.561109
	undefined	GOLPH3	Q9H4A6	DDA	1.64394	-0.28033	-0.977756
	undefined	GORAB	Q5T7V8	DDA	1.13706	-0.955494	-0.433542
	undefined	GOT1	P17174	DDA	-0.269111	-0.187514	-0.164192
	undefined	GPAA1	O43292	DDA	1.96856	-1.42335	1.78285
	undefined	GPATCH4	Q5T3I0	DDA	-3.03102	0.186355	0.0883912
	undefined	GPC1	P35052	DDA	1.87311	-0.765111	0.808641
	undefined	GPD2	P43304	DDA	4.4179	0.88911	-1.92033
	undefined	GPI	P06744	DDA	-0.779716	-0.163249	-0.383797
	undefined	GPKOW	Q92917	DDA	-2.33226	0.14136	-0.550101
	undefined	GPR180	Q86V85	DDA	0.866085	-2.12597	0.532794
	undefined	GPRC5A	Q8NFJ5	DDA	1.91731	-2.85681	2.40501
	undefined	GPS1	Q13098	DDA	-0.957166	0.482587	-0.129544
	undefined	GPT2	Q8TD30	DDA	4.84897	0.766117	-2.37725
	undefined	GRAMD1A	Q96CP6	DDA	1.75029	-2.93815	2.10288
	undefined	GRAMD1B	Q3KR37	DDA	2.47319	-0.140408	1.6926
	undefined	GRAMD2B	Q96HH9	DDA	2.11715	-1.70564	1.73755
	undefined	GRB2	P62993	DDA	-0.136799	0.109392	0.301506
	undefined	GRHPR	Q9UBQ7	DDA	3.39891	0.589503	-1.56936
	undefined	GRN	P28799	DDA	1.48489	-3.29365	2.57785
	undefined	GRSF1	Q12849	DDA	4.29266	0.782315	-1.98381
	undefined	GRWD1	Q9BQ67	DDA	-2.32361	0.715638	-0.0128867
	undefined	GSK3A	P49840	DDA	-1.68001	-0.389532	-0.76609
	undefined	GSK3B	P49841	DDA	-1.30714	-0.476834	-0.198646
	undefined	GSPT1;GSPT2	P15170-2;P15170-3;P15170;Q8IYD1	DDA	-1.54119	-0.227167	-0.597051
	undefined	GSS	P48637	DDA	-0.488534	-0.374469	-0.105175
	undefined	GSTK1	Q9Y2Q3	DDA	3.02818	-0.871465	0.278148
	undefined	GSTM3	P21266	DDA	-0.418437	-0.114147	-0.201723
	undefined	GSTO1	P78417	DDA	-0.303733	0.0271721	-0.213031
	undefined	GTF2B	Q00403	DDA	-3.34211	-0.631284	-0.66989
	undefined	GTF2E2	P29084	DDA	-3.19295	-0.588499	-0.933261
	undefined	GTF2F1	P35269	DDA	-2.89375	-0.329303	-1.0526
	undefined	GTF2F2	P13984	DDA	-2.70184	-0.240018	-0.799845
	undefined	GTF2H1	P32780	DDA	-0.909856	0.846739	-0.636711
	undefined	GTF2H3	Q13889	DDA	-1.24417	1.29965	-0.734176
	undefined	GTF2I	P78347	DDA	0.211284	5.16456	2.20308
	undefined	GTF3C1	Q12789	DDA	-0.349291	6.31274	2.67759
	undefined	GTF3C4	Q9UKN8	DDA	-0.415553	5.9184	2.51162
	undefined	GTF3C5	Q9Y5Q8	DDA	-0.386554	5.90632	2.30496
	undefined	GTPBP1	O00178	DDA	-3.843	-1.25864	-1.25427
	undefined	GTPBP10	A4D1E9	DDA	4.81228	0.79475	-2.39662
	undefined	GTPBP2	Q9BX10	DDA	-1.74384	-0.937799	-0.948049
	undefined	GTPBP4	Q9BZE4	DDA	-1.69976	3.41617	0.688794
	undefined	GUSB	P08236	DDA	2.68679	-2.71444	2.11127
	undefined	GXYLT1	Q4G148	DDA	0.214676	-1.26379	-0.83076
	undefined	H1FX	Q92522	DDA	-0.95736	4.54102	1.99342
	undefined	H2AFV;H2AFZ	Q71UI9;P0C0S5;Q71UI9-4;Q71UI9-2;Q71UI9-3	DDA	0.226488	5.64696	2.08839
	undefined	H2AFY	O75367	DDA	0.000145466	5.85963	2.33381
	undefined	H3F3B	P84243	DDA	0.519034	4.73596	1.71666
	undefined	HADHA	P40939	DDA	4.51623	0.898733	-2.11465
	undefined	HADHB	P55084	DDA	4.3332	0.959442	-1.82801
	undefined	HARS	P12081	DDA	-1.56871	-0.193426	-0.720826
	undefined	HAT1	O14929	DDA	-0.434109	-0.131888	-0.100931
	undefined	HAUS1	Q96CS2	DDA	-2.4792	-1.95832	-0.859152
	undefined	HAX1	O00165	DDA	4.3236	1.24112	-2.31845
	undefined	HBS1L	Q9Y450	DDA	-1.79488	-0.224295	-0.733273
	undefined	HCFC1	P51610-4	DDA	-2.12485	2.95742	0.824153
	undefined	HDAC1	Q13547	DDA	-0.42373	5.54704	2.28918
	undefined	HDAC2	Q92769	DDA	-0.453153	4.63707	1.81935
	undefined	HDGF	P51858	DDA	-1.19063	1.05673	0.288526
	undefined	HDHD5	Q9BXW7	DDA	4.48349	0.835954	-1.92209
	undefined	HDLBP	Q00341	DDA	-1.13107	-1.6357	0.0375246
	undefined	HEATR1	Q9H583	DDA	-1.51192	3.99718	1.2296
	undefined	HEATR5B	Q9P2D3	DDA	-3.87774	-0.958857	-2.27594
	undefined	HEBP1	Q9NRV9	DDA	2.66856	0.793551	-1.14575
	undefined	HELZ	P42694	DDA	-3.00333	-1.61756	-1.10826
	undefined	HERC2	O95714	DDA	-4.78688	0.590359	-4.04041
	undefined	HERC4	Q5GLZ8	DDA	-0.349727	-0.703936	-0.336191
	undefined	HERC5	Q9UII4	DDA	-4.36632	-1.96145	-0.780547
	undefined	HERPUD1	Q15011	DDA	1.82761	-2.41385	2.35487
	undefined	HGH1	Q9BTY7	DDA	-0.343863	-0.191676	-0.172254
	undefined	HIBADH	P31937	DDA	4.60788	0.970108	-2.25692
	undefined	HIBCH	Q6NVY1	DDA	4.48135	0.869417	-1.95349
	undefined	HINT1	P49773	DDA	0.405283	0.102976	0.0561068
	undefined	HINT2	Q9BX68	DDA	4.56856	0.970834	-2.21603
	undefined	HINT3	Q9NQE9	DDA	2.29842	-0.437046	-0.497623
	undefined	HIP1	O00291	DDA	1.82278	-0.300525	0.262329
	undefined	HIP1R	O75146	DDA	-1.33749	-0.805504	-0.465749
	undefined	HIST1H1C;HIST1H1D	P16403;P16402	DDA	-0.234862	5.1338	2.02007
	undefined	HIST1H1E;HIST1H1D	P10412;P16402	DDA	-0.104611	5.00541	1.85793
	undefined	HIST1H2BH;HIST2H2BF	Q93079;Q5QNW6;Q5QNW6-2	DDA	0.420855	4.87544	1.76996
	undefined	HIST1H3J;HIST3H3;H3F3C	P68431;Q16695;Q6NXT2	DDA	1.35092	4.23369	0.967109
	undefined	HIST2H2AC;HIST2H2AA4;HIST1H2AJ;HIST1H2AH;H2AFJ;HIST1H2AD;HIST1H2AM;HIST1H2AC;HIST3H2A;HIST1H2AE	Q16777;Q6FI13;Q99878;Q96KK5;Q9BTM1;P20671;P0C0S8;Q93077;Q7L7L0;P04908;Q9BTM1-2	DDA	0.484553	4.63714	1.70137
	undefined	HK2	P52789	DDA	3.71482	1.08609	-2.09363
	undefined	HLA-A;HLA-A;HLA-A;HLA-A;HLA-A;HLA-A	P01891;P30459;P16190;P16189;P30512;P10314	DDA	1.51946	-0.932724	0.614748
	undefined	HLA-B;HLA-B;HLA-B;HLA-B;HLA-B;HLA-B;HLA-B	P30685;P30491;P10319;P18465;P30490;P18464;P30498	DDA	1.99383	-1.16143	0.759887
	undefined	HLA-C;HLA-C;HLA-C;HLA-C;HLA-C;HLA-C;HLA-C;HLA-C;HLA-C	P30508;Q29960-2;Q29960;P30510;Q07000;P30505;Q9TNN7;P30504;Q95604;P30501	DDA	1.55803	-1.38067	1.12546
	undefined	HLTF	Q14527	DDA	-1.32736	2.43453	1.12643
	undefined	HMCES	Q96FZ2	DDA	-2.54259	-0.588816	-0.571294
	undefined	HMGA1	P17096	DDA	-0.164372	5.847	2.4912
	undefined	HMGB1;HMGB1P1	P09429;B2RPK0	DDA	-0.634615	1.99264	0.504059
	undefined	HMGB2	P26583	DDA	-0.756391	1.9267	0.488975
	undefined	HMGB3	O15347	DDA	-0.882138	1.94574	0.619934
	undefined	HMGCL	P35914	DDA	4.55233	0.272191	-1.50124
	undefined	HMGCS1	Q01581	DDA	-1.48525	-0.310018	0.173835
	undefined	HMGN1	P05114	DDA	-0.272551	5.53271	2.16834
	undefined	HMGN3	Q15651	DDA	-0.16854	5.30283	2.07014
	undefined	HMOX1	P09601	DDA	1.76558	-1.68984	1.74175
	undefined	HMOX2	P30519	DDA	2.02607	-1.45776	1.40519
	undefined	HNRNPA1;HNRNPA1L2	P09651;P09651-3;Q32P51	DDA	-1.30482	3.2324	1.15038
	undefined	HNRNPC	P07910-2	DDA	-1.52396	3.34428	0.920811
	undefined	HOMER3	Q9NSC5	DDA	-2.03604	-1.21599	0.208394
	undefined	HP1BP3	Q5SSJ5	DDA	-0.296564	6.23276	2.61555
	undefined	HPCAL1;HPCA	P37235;P84074	DDA	1.1515	0.236797	0.0565467
	undefined	HPD	P32754	DDA	-0.496138	-0.104838	-0.23612
	undefined	HPDL	Q96IR7	DDA	4.54125	0.86968	-1.99103
	undefined	HPRT1	P00492	DDA	-0.110491	-0.122981	-0.242556
	undefined	HPS3	Q969F9	DDA	-2.2948	-1.62211	0.821279
	undefined	HSBP1	O75506	DDA	-1.50661	-0.835	-0.704689
	undefined	HSD17B10	Q99714	DDA	4.44794	0.74775	-1.72433
	undefined	HSD17B11	Q8NBQ5	DDA	1.95477	-1.57987	1.63809
	undefined	HSD17B7	P56937	DDA	3.28469	-1.75508	1.80663
	undefined	HSDL1	Q3SXM5	DDA	4.33414	0.888619	-1.68177
	undefined	HSDL2	Q6YN16	DDA	3.60696	-0.436214	-0.49853
	undefined	HSP90AA1	P07900	DDA	-0.0711533	-0.0147113	-0.104222
	undefined	HSP90AB1	P08238	DDA	-0.0348606	-0.0473473	-0.0518619
	undefined	HSP90AB2P	Q58FF8	DDA	-0.0926548	-0.254752	-0.0798622
	undefined	HSPA13	P48723	DDA	1.96628	-1.57795	1.48173
	undefined	HSPA14	Q0VDF9	DDA	-4.33064	-1.35219	-1.51779
	undefined	HSPA1A;HSPA1B	P0DMV8;P0DMV9;P0DMV8-2	DDA	-0.126766	0.0234915	-0.0477937
	undefined	HSPA4	P34932	DDA	-0.344723	0.0894646	-0.198544
	undefined	HSPA4L	O95757	DDA	0.110954	-0.0417138	0.169175
	undefined	HSPA8	P11142	DDA	-0.26623	-0.181698	0.126794
	undefined	HSPB1	P04792	DDA	-0.507738	-0.00268821	-0.213119
	undefined	HSPB11	Q9Y547	DDA	-0.00910657	0.146893	-0.561121
	undefined	HSPBP1	Q9NZL4	DDA	-0.78336	-0.462729	-0.0712676
	undefined	HSPH1	Q92598	DDA	-0.323359	0.0480565	-0.0795479
	undefined	HTATIP2	Q9BUP3-3	DDA	1.40177	-0.632463	-0.408625
	undefined	HTRA1	Q92743	DDA	1.42518	-0.35415	0.852841
	undefined	HUS1	O60921	DDA	-2.93474	-0.0656522	-0.609086
	undefined	HUWE1	Q7Z6Z7	DDA	-1.41936	-0.482452	-0.294509
	undefined	HYPK	Q9NX55	DDA	-3.59762	-1.43683	-1.00731
	undefined	IDE	P14735	DDA	0.15266	0.0750088	-0.329732
	undefined	IDH1	O75874	DDA	-0.187065	-0.169371	-0.049609
	undefined	IDH2	P48735	DDA	4.4991	0.95874	-1.99595
	undefined	IDH3A	P50213	DDA	4.48916	0.804065	-1.88332
	undefined	IDH3G	P51553	DDA	4.69895	0.822736	-2.31161
	undefined	IDI1	Q13907	DDA	1.99859	0.469695	-0.646121
	undefined	IFIT1	P09914	DDA	1.29524	1.35042	-2.02964
	undefined	IFITM3;IFITM1;IFITM2	Q01628;P13164;Q01629	DDA	1.32721	-3.00566	2.25476
	undefined	IFNGR1	P15260	DDA	2.6404	-2.78	1.96398
	undefined	IFRD2	Q12894	DDA	-3.29627	-0.0493888	-2.31695
	undefined	IGF2BP1	Q9NZI8	DDA	-3.28879	-1.31504	-1.09239
	undefined	IGF2BP2	Q9Y6M1	DDA	-3.71963	-1.51748	-1.30464
	undefined	IGF2BP3	O00425	DDA	-3.2316	-1.27753	-1.09379
	undefined	IGFBP7	Q16270	DDA	2.26988	-1.03852	0.242621
	undefined	IGSF3	O75054	DDA	2.89703	-2.1423	1.00224
	undefined	IK	Q13123	DDA	-1.35732	3.56778	1.11914
	undefined	IKBIP	Q70UQ0	DDA	2.94998	-2.0594	1.69189
	undefined	IKBIP	Q70UQ0-4	DDA	2.58216	-1.64301	1.41751
	undefined	IL18	Q14116	DDA	0.972858	0.118078	-0.308556
	undefined	ILF2	Q12905	DDA	-2.53777	0.980626	-0.110213
	undefined	ILF3	Q12906-7	DDA	-2.73782	0.825055	-0.233271
	undefined	ILK	Q13418	DDA	-1.03698	-0.176457	-0.0891233
	undefined	ILKAP	Q9H0C8	DDA	-2.71687	1.40312	-0.307512
	undefined	ILVBL	A1L0T0	DDA	2.18287	-1.83184	1.2526
	undefined	IMMT	Q16891-2	DDA	4.3013	0.987931	-1.87891
	undefined	IMPA2	O14732	DDA	-0.321077	-0.0930354	0.583213
	undefined	IMPAD1	Q9NX62	DDA	2.82425	-0.0341268	-0.997449
	undefined	IMPDH1	P20839	DDA	0.323552	0.142517	-0.585811
	undefined	IMPDH2	P12268	DDA	-0.649184	0.0354635	-0.292764
	undefined	INF2	Q27J81	DDA	2.15493	-0.962963	0.993013
	undefined	INPPL1	O15357	DDA	-2.57548	-0.875247	-1.24791
	undefined	INTS14	Q96SY0	DDA	-0.992121	3.65437	1.43503
	undefined	IPO11	Q9UI26	DDA	-0.186988	-0.406653	0.571621
	undefined	IPO4	Q8TEX9	DDA	-0.770085	0.938516	0.677316
	undefined	IPO5	O00410	DDA	-0.297894	-0.0934269	-0.261304
	undefined	IPO7	O95373	DDA	-0.340479	0.138534	-0.147872
	undefined	IPO8	O15397	DDA	-1.07979	-0.212754	0.0782074
	undefined	IPO9	Q96P70	DDA	0.0251245	-0.0242872	0.141247
	undefined	IRF2BP2	Q7Z5L9	DDA	-2.84713	-0.166848	-0.594405
	undefined	ISCU	Q9H1K1	DDA	4.36996	1.04034	-1.61058
	undefined	ISG15	P05161	DDA	0.513835	-0.288723	0.369805
	undefined	ISOC1	Q96CN7	DDA	1.46125	-1.39562	1.47213
	undefined	IST1	P53990	DDA	-0.561341	-1.45001	0.73239
	undefined	ISY1	Q9ULR0	DDA	-0.990905	1.86349	0.264172
	undefined	ITCH	Q96J02	DDA	-0.657898	-1.66815	0.273443
	undefined	ITFG1	Q8TB96	DDA	-0.150383	-2.11986	0.429351
	undefined	ITGA1	P56199	DDA	2.19045	-0.753181	-0.0169038
	undefined	ITGA2	P17301	DDA	3.09349	-1.69656	0.734399
	undefined	ITGA5	P08648	DDA	2.07581	-1.94772	1.02438
	undefined	ITGB1	P05556	DDA	1.8045	-1.29268	1.3744
	undefined	ITPA	Q9BY32	DDA	0.879059	0.275205	0.058798
	undefined	ITPRID2	P28290	DDA	3.51685	-1.42007	0.959858
	undefined	ITPRIP	Q8IWB1	DDA	2.52054	0.700346	1.28554
	undefined	JAK1	P23458	DDA	1.73441	-1.00668	0.715983
	undefined	JPT1	Q9UK76	DDA	-0.651675	0.0140203	-0.058065
	undefined	JPT2	Q9H910	DDA	-1.80617	-0.224727	-0.270143
	undefined	JUP	P14923	DDA	1.59478	-0.451294	0.271979
	undefined	KANK2	Q63ZY3	DDA	3.1684	0.193982	0.756136
	undefined	KCTD3	Q9Y597	DDA	-4.28006	-1.53195	-1.33463
	undefined	KDM1A	O60341	DDA	-1.69606	3.6501	0.970285
	undefined	KDSR	Q06136	DDA	1.61623	-1.49241	1.58243
	undefined	KEAP1	Q14145	DDA	-1.18757	-1.02205	-0.141629
	undefined	KHDRBS1	Q07666	DDA	-1.56292	3.20066	0.915376
	undefined	KHSRP	Q92945	DDA	-2.00147	1.96672	0.465367
	undefined	KIAA0319L	Q8IZA0	DDA	0.76841	-1.20679	-0.899648
	undefined	KIAA1522	Q9P206	DDA	-1.50205	-0.95009	-0.659895
	undefined	KIAA1671	Q9BY89	DDA	-0.639945	0.313407	-0.620109
	undefined	KIAA2013	Q8IYS2	DDA	3.42388	0.789778	-1.93918
	undefined	KIDINS220	Q9ULH0	DDA	3.66672	-1.36744	0.654416
	undefined	KIF11	P52732	DDA	-3.97621	-1.38073	-1.19295
	undefined	KIF14	Q15058	DDA	-3.36844	-1.01876	-1.49202
	undefined	KIF1BP	Q96EK5	DDA	-0.836545	1.41145	0.845646
	undefined	KIF1C	O43896	DDA	-4.69176	-1.26596	-1.80517
	undefined	KIF21A	Q7Z4S6	DDA	-0.546861	-0.250104	-0.813227
	undefined	KIF2A	O00139	DDA	-2.49916	-0.381225	-0.672846
	undefined	KIF2C	Q99661	DDA	-2.53529	0.2513	-0.490038
	undefined	KIF5B	P33176	DDA	-1.86701	-0.567918	-0.662664
	undefined	KIFC3	Q9BVG8	DDA	-0.99669	-1.06908	-1.51148
	undefined	KLC1	Q07866	DDA	-1.65532	-0.391097	-0.941259
	undefined	KLC2	Q9H0B6	DDA	-1.31155	-0.232839	-0.373606
	undefined	KLHDC4	Q8TBB5	DDA	-3.98187	-1.20038	-1.47386
	undefined	KLHL13;KLHL9	Q9P2N7-2;Q9P2N7-3;Q9P2N7-4;Q9P2N7;Q9P2N7-5;Q9P2J3	DDA	0.0774776	-2.56345	1.12838
	undefined	KNSTRN	Q9Y448	DDA	-4.15678	-1.24903	-1.44627
	undefined	KPNA1	P52294	DDA	-0.17948	0.93825	0.099439
	undefined	KPNA2	P52292	DDA	-1.11598	0.763473	0.0890442
	undefined	KPNA3	O00505	DDA	-0.595699	0.543288	0.198198
	undefined	KPNA4	O00629	DDA	-0.123775	0.854489	0.521652
	undefined	KPNA6	O60684	DDA	-0.344077	0.785905	0.265238
	undefined	KPNB1	Q14974	DDA	-0.0343179	1.43963	0.729659
	undefined	KRAS	P01116	DDA	1.54611	-0.593546	0.504074
	undefined	KRR1	Q13601	DDA	-1.92176	3.01552	1.01842
	undefined	KRT18	P05783	DDA	-2.35552	-0.841158	-0.767759
	undefined	KTN1	Q86UP2	DDA	2.56331	-1.89242	1.56138
	undefined	KYAT3	Q6YP21	DDA	3.71574	0.84045	-1.90527
	undefined	KYNU	Q16719	DDA	-0.33635	-0.11951	-0.153348
	undefined	LACTB2	Q53H82	DDA	2.5909	-0.746538	0.399805
	undefined	LAMA1	P25391	DDA	1.29577	-1.95241	0.436897
	undefined	LAMA5	O15230	DDA	3.44985	-2.11038	1.26935
	undefined	LAMB1	P07942	DDA	2.55074	-1.8509	1.27523
	undefined	LAMC1	P11047	DDA	2.64986	-2.11991	1.23808
	undefined	LANCL1	O43813	DDA	-0.119506	-0.437843	-0.0884569
	undefined	LANCL2	Q9NS86	DDA	-2.56588	0.288955	-0.37623
	undefined	LAP3	P28838	DDA	3.87412	0.634251	-1.87278
	undefined	LARP1	Q6PKG0	DDA	-3.32488	-1.06062	-1.40904
	undefined	LARP4	Q71RC2	DDA	-3.2796	-1.26079	-1.35403
	undefined	LARP4B	Q92615	DDA	-4.20941	-1.37064	-1.60407
	undefined	LASP1	Q14847	DDA	0.707707	0.692209	-0.359601
	undefined	LBR	Q14739	DDA	1.26824	1.16157	1.80059
	undefined	LDHA	P00338	DDA	-0.093947	-0.401262	0.153667
	undefined	LDHB	P07195	DDA	-0.0762926	-0.407274	0.168735
	undefined	LDLR	P01130	DDA	-1.84941	-1.58183	-0.845012
	undefined	LEMD2	Q8NC56	DDA	1.72107	0.705619	1.95204
	undefined	LEMD3	Q9Y2U8	DDA	-0.0702173	6.0912	2.6149
	undefined	LGALS1	P09382	DDA	1.2567	0.120283	-0.0765103
	undefined	LGALS3	P17931	DDA	1.82172	0.0502263	-0.0390077
	undefined	LGMN	Q99538	DDA	2.84566	-1.44132	1.90683
	undefined	LIFR	P42702	DDA	1.79717	-2.4298	1.90466
	undefined	LIG1	P18858	DDA	-0.811605	3.27542	2.06218
	undefined	LIG3	P49916	DDA	-0.0723404	5.9858	2.62239
	undefined	LIMA1	Q9UHB6	DDA	2.61966	1.67166	-0.962151
	undefined	LIMS1	P48059	DDA	-1.35835	-0.407526	-0.0896187
	undefined	LLGL1	Q15334	DDA	1.85425	-0.328206	0.0216098
	undefined	LLGL2	Q6P1M3	DDA	4.23052	0.808032	-1.67627
	undefined	LLPH	Q9BRT6	DDA	-2.06652	2.55988	0.434753
	undefined	LMNA	P02545	DDA	-0.0413508	4.63722	2.03011
	undefined	LMNB1	P20700	DDA	0.101326	5.54826	2.29246
	undefined	LMNB2	Q03252	DDA	0.225847	5.73212	2.29556
	undefined	LNPEP	Q9UIQ6	DDA	-1.08617	-2.4745	0.770174
	undefined	LNPK	Q9C0E8	DDA	2.72438	-2.16319	1.47207
	undefined	LONP2	Q86WA8	DDA	2.9752	-2.90095	2.26429
	undefined	LPCAT1	Q8NF37	DDA	2.19452	-1.46713	1.11763
	undefined	LPCAT3	Q6P1A2	DDA	2.03131	-1.05886	1.45481
	undefined	LPGAT1	Q92604	DDA	2.36848	-1.71178	2.19017
	undefined	LPP	Q93052	DDA	1.65111	0.241449	-0.154327
	undefined	LRCH3	Q96II8	DDA	-1.97044	-1.02807	-0.529023
	undefined	LRP1	Q07954	DDA	1.8722	-3.37454	2.86319
	undefined	LRP8	Q14114	DDA	-1.48275	-1.98774	-0.114383
	undefined	LRPPRC	P42704	DDA	4.42637	0.789358	-1.84545
	undefined	LRRC1	Q9BTT6	DDA	2.19856	-0.100561	0.360084
	undefined	LRRC40	Q9H9A6	DDA	-2.48028	-0.37858	-0.514844
	undefined	LRRC41	Q15345	DDA	-0.39557	0.869749	0.405853
	undefined	LRRC47	Q8N1G4	DDA	-3.08469	-0.268669	-2.04454
	undefined	LRRC57	Q8N9N7	DDA	1.0061	-0.751598	0.37397
	undefined	LRRC59	Q96AG4	DDA	2.24414	-1.51436	1.42532
	undefined	LRRC8D	Q7L1W4	DDA	2.92583	-0.79815	0.823355
	undefined	LRRFIP1	Q32MZ4	DDA	-2.8004	-0.824785	-1.15395
	undefined	LSG1	Q9H089	DDA	1.29384	-1.32346	1.09681
	undefined	LSM12	Q3MHD2	DDA	-3.4574	-1.53701	-1.02025
	undefined	LSM14A	Q8ND56	DDA	-4.13094	-1.11972	-1.79747
	undefined	LSM14B	Q9BX40	DDA	-4.31366	-1.1045	-1.92023
	undefined	LSM2	Q9Y333	DDA	-2.10393	2.06872	0.274879
	undefined	LSM4	Q9Y4Z0	DDA	-2.68527	2.04454	-0.0263388
	undefined	LSM6	P62312	DDA	-2.15979	2.51285	0.105437
	undefined	LSM8	O95777	DDA	-1.63632	2.46205	0.465014
	undefined	LTA4H	P09960	DDA	-0.204467	-0.148671	-0.131189
	undefined	LTN1	O94822	DDA	-4.14094	-0.305321	-2.64209
	undefined	LUC7L	Q9NQ29	DDA	-3.7618	-0.459107	-0.797687
	undefined	LUC7L2	Q9Y383	DDA	-3.33041	-0.339203	-1.27309
	undefined	LUC7L3	O95232	DDA	-2.27714	1.6164	-0.0141061
	undefined	LUZP1	Q86V48	DDA	-3.42625	-1.53131	-0.921586
	undefined	LYAR	Q9NX58	DDA	-1.3032	4.5892	1.63487
	undefined	LYN	P07948-2	DDA	1.7126	-0.828499	0.49544
	undefined	LYPLA2	O95372	DDA	0.446195	0.165741	0.0686519
	undefined	MACF1	Q9UPN3	DDA	-1.55201	-0.346666	-1.32104
	undefined	MACO1	Q8N5G2	DDA	3.03635	-2.79578	2.27137
	undefined	MACROD1	Q9BQ69	DDA	4.42176	0.72573	-1.9638
	undefined	MAGED2	Q9UNF1	DDA	-1.21037	0.100099	0.298761
	undefined	MAGOHB;MAGOH	Q96A72;P61326	DDA	-2.53969	1.19426	-0.426362
	undefined	MAGT1	Q9H0U3	DDA	2.33541	-1.51482	1.68437
	undefined	MAIP1	Q8WWC4	DDA	4.14042	0.842456	-1.43143
	undefined	MAN1B1	Q9UKM7	DDA	3.2295	1.29183	-1.60731
	undefined	MANBA	O00462	DDA	0.711159	-2.05945	0.602905
	undefined	MANF	P55145	DDA	1.93322	-1.63158	1.25511
	undefined	MAP2K1	Q02750	DDA	-1.27641	-0.212557	-0.381336
	undefined	MAP2K2	P36507	DDA	-0.24866	-0.343788	0.00394557
	undefined	MAP2K3	P46734	DDA	-2.49766	0.0267652	-0.17556
	undefined	MAP3K20	Q9NYL2	DDA	-4.37301	-1.82871	-1.00825
	undefined	MAP4	P27816	DDA	-3.75584	-1.10929	-1.49325
	undefined	MAP4	P27816-4	DDA	-2.78705	-1.51537	-0.0218721
	undefined	MAP4K4	O95819-6	DDA	0.451292	-0.536094	-0.00532514
	undefined	MAP7	Q14244	DDA	-3.54854	-1.29963	-1.19781
	undefined	MAP7D1	Q3KQU3	DDA	-4.61621	-1.61582	-1.30211
	undefined	MAP7D3	Q8IWC1	DDA	-3.93187	-1.39398	-0.978633
	undefined	MAPK1	P28482	DDA	-0.715274	-0.141901	-0.329256
	undefined	MAPRE1	Q15691	DDA	-1.77115	-0.501845	-0.422685
	undefined	2023-03-05	Q9NX47	DDA	3.75232	-0.260603	-0.914113
	undefined	MARCKS	P29966	DDA	0.478351	-1.03194	0.0403653
	undefined	MARCKSL1	P49006	DDA	0.857291	-1.09131	0.458031
	undefined	MARK2	Q7KZI7	DDA	-1.64873	-1.20546	-0.618573
	undefined	MAT2A	P31153	DDA	-0.395158	-0.122257	-0.137356
	undefined	MAT2B	Q9NZL9	DDA	-0.531947	-0.0606745	-0.236446
	undefined	MATR3	P43243	DDA	-1.52294	3.20678	1.02426
	undefined	MAZ	P56270	DDA	-0.652122	3.23842	1.37353
	undefined	MBNL1	Q9NR56	DDA	-2.52036	0.755779	0.0061025
	undefined	MBNL2	Q5VZF2	DDA	-3.27412	-1.30015	-0.25543
	undefined	MBOAT7	Q96N66	DDA	1.73501	-1.39492	1.61927
	undefined	MCM2	P49736	DDA	-0.303072	4.87092	1.93611
	undefined	MCM3	P25205	DDA	-0.654917	3.60361	1.36217
	undefined	MCM4	P33991	DDA	-0.555341	3.36987	1.29354
	undefined	MCM5	P33992	DDA	-0.583955	4.24469	1.61828
	undefined	MCM6	Q14566	DDA	-0.295234	4.37395	1.71374
	undefined	MCM7	P33993	DDA	-0.307884	5.29528	2.16205
	undefined	MCMBP	Q9BTE3	DDA	-1.03731	-0.305619	-0.560413
	undefined	MCTS1	Q9ULC4	DDA	-2.48723	0.272328	-0.455716
	undefined	MCU	Q8NE86	DDA	4.44534	0.618954	-1.69213
	undefined	MDC1	Q14676	DDA	-0.227249	6.35816	2.68637
	undefined	MDH1	P40925	DDA	0.106162	-0.37335	-0.0708258
	undefined	MED1	Q15648	DDA	-2.38434	2.18073	0.983079
	undefined	MED15	Q96RN5	DDA	-2.22436	0.381526	0.870804
	undefined	MELK	Q14680	DDA	-4.39553	-1.77592	-1.06101
	undefined	MEMO1	Q9Y316	DDA	-0.881395	0.083082	0.168901
	undefined	MEPCE	Q7L2J0	DDA	-3.89265	-0.257622	-1.17773
	undefined	MESD	Q14696	DDA	2.27572	-1.80477	1.32313
	undefined	METAP1	P53582	DDA	-3.52052	-1.09894	-0.923657
	undefined	METAP2	P50579	DDA	-3.29638	-0.900272	-1.03541
	undefined	METTL7A	Q9H8H3	DDA	1.60327	-1.30137	1.33926
	undefined	MFF	Q9GZY8-2	DDA	4.16491	0.0565279	-1.23568
	undefined	MGST1	P10620	DDA	2.01264	-0.721247	0.907685
	undefined	MGST3	O14880	DDA	4.13823	0.644732	-1.87357
	undefined	MIA2	Q96PC5	DDA	2.7364	-2.37886	2.02012
	undefined	MIB1	Q86YT6	DDA	-4.17812	-2.0526	-0.504532
	undefined	MICALL1	Q8N3F8	DDA	-2.41128	-1.75904	-0.572546
	undefined	MICU1	Q9BPX6	DDA	4.48425	0.844429	-2.13364
	undefined	MID1	O15344	DDA	-3.74218	-0.919151	-1.40544
	undefined	MIF	P14174	DDA	-0.584243	-0.093903	-0.0567861
	undefined	MIOS	Q9NXC5	DDA	-4.36597	-1.77484	-0.994601
	undefined	MISP	Q8IVT2	DDA	2.94232	2.32698	-0.78904
	undefined	MITD1	Q8WV92	DDA	-1.79436	-2.03722	0.917693
	undefined	MKI67	P46013	DDA	-0.253788	6.16328	2.57975
	undefined	MLH1	P40692	DDA	-3.07148	0.212478	-0.151485
	undefined	MLKL	Q8NB16	DDA	-1.83424	-0.378298	-0.274369
	undefined	MLST8	Q9BVC4	DDA	-1.40046	-1.72026	-0.515488
	undefined	MMP15	P51511	DDA	1.66218	-1.04208	1.0796
	undefined	MMS19	Q96T76	DDA	0.157866	0.249453	-0.311331
	undefined	MMTAG2	Q9BU76	DDA	-3.10284	-0.512846	-0.536765
	undefined	MOB1A;MOB1B	Q9H8S9;Q7L9L4;Q7L9L4-2;Q9H8S9-2	DDA	-0.9703	-0.151131	-0.0978243
	undefined	MOB4	Q9Y3A3	DDA	-0.2699	-0.699746	0.142063
	undefined	MORF4L1	Q9UBU8	DDA	-1.52874	3.10739	0.844796
	undefined	MORF4L2	Q15014	DDA	-2.65976	0.852951	-0.22289
	undefined	MOSPD2	Q8NHP6	DDA	2.26466	-1.73043	1.449
	undefined	MOV10	Q9HCE1	DDA	-3.28866	-1.37474	-1.27799
	undefined	MPDZ	O75970	DDA	1.88352	0.763299	-1.34828
	undefined	MPG	P29372	DDA	-2.10994	2.11945	0.549872
	undefined	MPHOSPH10	O00566	DDA	-1.34168	4.44823	1.40945
	undefined	MPP5	Q8N3R9	DDA	2.31527	-0.817383	-1.09014
	undefined	MPP6	Q9NZW5	DDA	2.53836	-0.00201693	0.142393
	undefined	MPP7	Q5T2T1	DDA	2.43911	-0.271431	0.262814
	undefined	MPZL1	O95297	DDA	1.4941	-1.15028	0.74855
	undefined	MRC2	Q9UBG0	DDA	-1.64444	-2.25981	0.379334
	undefined	MRE11	P49959	DDA	-0.679852	4.24411	1.74659
	undefined	MRM1	Q6IN84	DDA	4.69704	0.914497	-2.19393
	undefined	MRPL12	P52815	DDA	4.47238	0.750406	-1.8902
	undefined	MRPL40	Q9NQ50	DDA	4.1829	0.88331	-1.34256
	undefined	MRPL42	Q9Y6G3	DDA	4.75587	0.70467	-2.4241
	undefined	MRPL58	Q14197	DDA	4.59888	0.74807	-1.98879
	undefined	MRPS21	P82921	DDA	4.63093	0.63454	-2.1019
	undefined	MRTO4	Q9UKD2	DDA	-1.78528	2.31421	0.293131
	undefined	MSH2	P43246	DDA	-1.47731	2.78202	0.676187
	undefined	MSH3	P20585	DDA	-2.47143	1.52381	0.141425
	undefined	MSH6	P52701	DDA	-1.33669	1.97656	0.348336
	undefined	MSI2	Q96DH6-2	DDA	-3.16157	-1.02328	-1.04351
	undefined	MSLN	Q13421	DDA	1.74175	-1.03712	0.73857
	undefined	MSN	P26038	DDA	1.08334	-0.581235	0.251415
	undefined	MT-ATP8	P03928	DDA	4.17099	0.994464	-1.78193
	undefined	MT-ND5	P03915	DDA	4.5364	0.87318	-2.24235
	undefined	MTA2	O94776	DDA	-0.186188	6.25943	2.54973
	undefined	MTAP	Q13126	DDA	0.279068	0.282149	0.337057
	undefined	MTDH	Q86UE4	DDA	2.42147	-1.74626	1.55067
	undefined	MTFR1	Q15390	DDA	4.31217	0.846454	-1.80612
	undefined	MTHFD1	P11586	DDA	-3.49496	-1.3742	-1.09134
	undefined	MTHFD2	P13995	DDA	4.43895	0.808123	-1.79205
	undefined	MTIF2	P46199	DDA	2.37182	1.25821	-1.51772
	undefined	MTM1	Q13496	DDA	-1.15288	-1.92307	-0.0608713
	undefined	MTMR2	Q13614	DDA	-1.0096	-0.211922	-0.653697
	undefined	MTOR	P42345	DDA	-2.31624	-1.92037	-0.279342
	undefined	MTPAP	Q9NVV4	DDA	4.615	0.915016	-2.23817
	undefined	MTPN	P58546	DDA	-0.149224	-0.00997923	-0.0964717
	undefined	MTREX	P42285	DDA	-1.8773	3.53373	0.61005
	undefined	MTRR	Q9UBK8	DDA	-0.857634	-0.439154	-0.284434
	undefined	MTX1	Q13505	DDA	4.23249	0.81269	-2.10014
	undefined	MTX2	O75431	DDA	4.39645	1.07846	-1.96675
	undefined	MVB12A	Q96EY5	DDA	-2.50012	-0.6764	-0.658489
	undefined	MVP	Q14764	DDA	-3.45218	-0.688078	-2.08132
	undefined	MXRA7	P84157	DDA	1.54159	-1.59346	1.41157
	undefined	MYBBP1A	Q9BQG0	DDA	-1.11135	4.93615	1.71275
	undefined	MYCBP	Q99417	DDA	-2.56699	-0.0055054	-0.603483
	undefined	MYCBP2	O75592	DDA	-4.00404	-0.557656	-2.66932
	undefined	MYDGF	Q969H8	DDA	2.3236	-1.77918	1.27233
	undefined	MYL12A;MYL12B;MYL9	P19105;O14950;P24844	DDA	1.13889	1.43486	-0.525528
	undefined	MYO18A	Q92614	DDA	1.78231	2.88291	-0.286279
	undefined	MYO1B	O43795	DDA	2.29671	-0.168874	0.216523
	undefined	MYO1C	O00159	DDA	2.32624	0.0545323	-0.102458
	undefined	MYO1E	Q12965	DDA	1.17	-0.229048	0.187002
	undefined	MYO5A	Q9Y4I1	DDA	-0.219287	1.09187	0.1957
	undefined	MYO5C	Q9NQX4	DDA	-2.98291	-0.907509	-1.79461
	undefined	MYOF	Q9NZM1	DDA	-0.698114	-1.20014	-0.0908139
	undefined	MYPN	Q86TC9	DDA	0.0515084	0.562911	-0.344896
	undefined	MZT2B;MZT2A	Q6NZ67;Q6P582	DDA	-3.97436	-1.46233	-1.2312
	undefined	NAA10	P41227	DDA	-3.43161	-1.34764	-0.952063
	undefined	NAA15	Q9BXJ9	DDA	-3.36304	-1.3839	-0.851947
	undefined	NAA20	P61599	DDA	-3.94289	-1.47926	-1.16808
	undefined	NAA25	Q14CX7	DDA	-3.66938	-1.36642	-1.04676
	undefined	NAA30	Q147X3	DDA	-4.43115	-2.01661	-0.858985
	undefined	NAA35	Q5VZE5	DDA	-3.85664	-1.88885	-0.738813
	undefined	NAA50	Q9GZZ1	DDA	-3.18837	-1.06663	-0.876865
	undefined	NACA4P	Q9BZK3	DDA	-3.53526	-1.60651	-1.11176
	undefined	NACA;NACA	E9PAV3;Q13765;E9PAV3-2	DDA	-3.25508	-1.58135	-0.665664
	undefined	NACC1	Q96RE7	DDA	0.252292	1.98633	2.11905
	undefined	NADK2	Q4G0N4	DDA	4.51715	0.645311	-1.7454
	undefined	NAMPT	P43490	DDA	0.0373406	0.0801058	-0.618277
	undefined	NANS	Q9NR45	DDA	-0.508988	0.0126087	-0.146393
	undefined	NAP1L1	P55209	DDA	-0.512771	0.0765071	-0.339507
	undefined	NAP1L4	Q99733	DDA	-0.367693	0.116175	-0.17561
	undefined	NAPA	P54920	DDA	0.358419	-0.859577	-0.102192
	undefined	NAPG	Q99747	DDA	1.41266	-1.31389	0.0108389
	undefined	NAPRT	Q6XQN6	DDA	-0.106054	0.26904	-0.538918
	undefined	NARS	O43776	DDA	-1.00143	-0.103524	-0.392603
	undefined	NASP	P49321	DDA	-0.530371	-0.0366968	-0.203348
	undefined	NAT10	Q9H0A0	DDA	-1.71157	3.33467	1.17009
	undefined	NAV1	Q8NEY1	DDA	-4.44373	-1.84162	-0.981784
	undefined	NCAPD2	Q15021	DDA	-2.83303	-0.612864	-0.931623
	undefined	NCAPD3	P42695	DDA	-3.55116	0.47274	-0.515655
	undefined	NCAPG	Q9BPX3	DDA	-2.86025	-0.761054	-1.02834
	undefined	NCAPG2	Q86XI2	DDA	-3.5154	0.0378112	-0.229089
	undefined	NCAPH	Q15003	DDA	-3.11283	-0.788779	-1.20518
	undefined	NCBP1	Q09161	DDA	-2.82352	1.68706	-0.566278
	undefined	NCBP2	P52298	DDA	-2.4914	1.98442	-0.17436
	undefined	NCEH1	Q6PIU2	DDA	1.85239	-1.26996	1.62326
	undefined	NCK1	P16333	DDA	-1.35887	-0.46297	-0.232804
	undefined	NCKAP1	Q9Y2A7	DDA	-2.27013	-0.751492	-0.742002
	undefined	NCL	P19338	DDA	-2.45067	0.396785	-0.259234
	undefined	NCOR2	Q9Y618	DDA	-3.12492	-0.427424	-0.23111
	undefined	NCS1	P62166	DDA	0.95929	-0.64552	0.307992
	undefined	NCSTN	Q92542	DDA	1.47625	-1.57938	1.21154
	undefined	NDC1	Q9BTX1	DDA	1.71156	1.05409	1.67083
	undefined	NDC80	O14777	DDA	-2.15059	0.543733	-0.082229
	undefined	NDFIP1	Q9BT67	DDA	1.6755	-3.03139	2.37033
	undefined	NDUFA12	Q9UI09	DDA	4.30878	0.767953	-1.62512
	undefined	NDUFA13	Q9P0J0	DDA	4.33623	0.736598	-1.75603
	undefined	NDUFA2	O43678	DDA	4.23603	0.95555	-1.77878
	undefined	NDUFA5	Q16718	DDA	4.29402	0.740675	-1.64667
	undefined	NDUFA6	P56556	DDA	3.46045	0.613481	-2.11814
	undefined	NDUFA8	P51970	DDA	4.14603	0.895915	-1.87612
	undefined	NDUFAB1	O14561	DDA	4.33662	0.730231	-1.61761
	undefined	NDUFAF1	Q9Y375	DDA	4.45286	0.62406	-1.80348
	undefined	NDUFAF2	Q8N183	DDA	4.16453	0.69677	-1.36891
	undefined	NDUFAF4	Q9P032	DDA	4.78323	0.568483	-1.98974
	undefined	NDUFB10	O96000	DDA	4.24413	0.657836	-1.56207
	undefined	NDUFB4	O95168	DDA	4.34697	0.775314	-1.76017
	undefined	NDUFB6	O95139	DDA	4.64539	0.636776	-2.03731
	undefined	NDUFB7	P17568	DDA	4.41216	0.868237	-1.96614
	undefined	NDUFB9	Q9Y6M9	DDA	4.35955	0.92227	-1.86892
	undefined	NDUFS2	O75306	DDA	4.3914	0.835679	-1.9049
	undefined	NDUFS2	O75306	DDA	4.3914	0.835679	-1.9049
	undefined	NDUFS3	O75489	DDA	3.94296	0.972754	-2.03862
	undefined	NDUFS3	O75489	DDA	3.94296	0.972754	-2.03862
	undefined	NDUFS6	O75380	DDA	4.32692	0.829797	-1.61058
	undefined	NDUFS7	O75251	DDA	4.60035	0.571754	-2.01021
	undefined	NDUFS7	O75251	DDA	4.60035	0.571754	-2.01021
	undefined	NDUFS8	O00217	DDA	4.35996	0.776191	-1.61491
	undefined	NDUFS8	O00217	DDA	4.35996	0.776191	-1.61491
	undefined	NDUFV1	P49821	DDA	4.30422	0.803412	-1.67832
	undefined	NDUFV1	P49821	DDA	4.30422	0.803412	-1.67832
	undefined	NDUFV3	P56181-2	DDA	4.52562	1.0357	-2.23336
	undefined	NECAP1	Q8NC96	DDA	-0.236074	-0.506533	-0.321881
	undefined	NEDD1	Q8NHV4	DDA	-4.55535	-2.1195	-0.735734
	undefined	NEK7	Q8TDX7	DDA	-1.81361	-0.300148	-0.433784
	undefined	NEMF	O60524	DDA	-2.4482	-1.06898	-1.5391
	undefined	NENF	Q9UMX5	DDA	2.50315	-1.98073	1.4566
	undefined	NES	P48681	DDA	-3.53818	-1.79862	-0.834505
	undefined	NF1	P21359	DDA	-3.90043	-1.09179	-1.31711
	undefined	NF2	P35240	DDA	3.00573	0.271146	0.459369
	undefined	NFIA	Q12857	DDA	-0.181104	5.62627	2.44222
	undefined	NFIC	P08651	DDA	0.111625	5.44969	2.3041
	undefined	NFKB2	Q00653	DDA	1.26661	3.88836	1.36528
	undefined	NFS1	Q9Y697	DDA	4.73947	0.664217	-2.10171
	undefined	NFXL1	Q6ZNB6	DDA	3.34172	-2.33592	1.76124
	undefined	NGDN	Q8NEJ9	DDA	-1.21081	4.63432	1.47872
	undefined	NHEJ1	Q9H9Q4	DDA	-3.12907	-2.12717	-0.250656
	undefined	NIFK	Q9BYG3	DDA	-1.70216	3.18029	0.889613
	undefined	NIP7	Q9Y221	DDA	-1.07403	4.795	1.66824
	undefined	NIPSNAP1	Q9BPW8	DDA	4.48823	0.686605	-1.76454
	undefined	NIPSNAP2	O75323	DDA	4.39574	0.780559	-1.80812
	undefined	NIT2	Q9NQR4	DDA	2.88762	0.484488	-0.931488
	undefined	NKRF	O15226	DDA	-2.01565	3.97261	0.683302
	undefined	NLE1	Q9NVX2	DDA	-2.40521	2.3498	0.133898
	undefined	NMD3	Q96D46	DDA	-1.89556	-0.46136	-0.763181
	undefined	NME1	P15531	DDA	0.465598	-0.0600297	-0.620999
	undefined	NME2;NME2P1	P22392-2;P22392;O60361	DDA	0.503522	0.102231	-0.405518
	undefined	NME3	Q13232	DDA	4.73687	0.852572	-2.54581
	undefined	NME7	Q9Y5B8	DDA	-4.14883	-1.67671	-1.17224
	undefined	NMI	Q13287	DDA	-3.74115	-1.50073	-0.46833
	undefined	NMT1	P30419	DDA	-3.56628	-1.52416	-0.981684
	undefined	NNMT	P40261	DDA	-0.223092	-0.195036	-0.00452781
	undefined	NOB1	Q9ULX3	DDA	-3.05582	-0.89021	-1.01834
	undefined	NOC4L	Q9BVI4	DDA	-1.0807	4.60266	1.78794
	undefined	NOL11	Q9H8H0	DDA	-1.38096	4.50641	1.43224
	undefined	NOL12	Q9UGY1	DDA	-2.64937	1.45501	0.198831
	undefined	NOL6	Q9H6R4	DDA	-0.854595	5.49027	2.03341
	undefined	NOL7	Q9UMY1	DDA	-1.59692	2.9712	1.10383
	undefined	NOLC1	Q14978	DDA	-0.505639	4.69216	1.85842
	undefined	NOMO2;NOMO3	Q5JPE7-2;Q5JPE7;P69849;Q5JPE7-3	DDA	2.39072	-1.7163	1.57471
	undefined	NONO	Q15233	DDA	-1.35383	3.3904	1.23661
	undefined	NOP16	Q9Y3C1	DDA	-2.24591	2.51838	0.605844
	undefined	NOP2	P46087	DDA	-1.20091	4.55011	1.58037
	undefined	NOP56	O00567	DDA	-0.673492	5.02305	1.90926
	undefined	NOP58	Q9Y2X3	DDA	-0.694247	4.74817	1.75376
	undefined	NOSIP	Q9Y314	DDA	-2.64936	-0.301695	-0.53226
	undefined	NPEPL1	Q8NDH3	DDA	2.15802	-0.282106	0.517321
	undefined	NPEPPS	P55786	DDA	0.373282	0.0263561	-0.356047
	undefined	NPLOC4	Q8TAT6	DDA	-0.117091	-0.618539	0.0901976
	undefined	NPM1	P06748-2	DDA	-2.39642	0.937292	0.142506
	undefined	NPM3	O75607	DDA	-2.71436	0.429987	-0.285015
	undefined	NPTX1	Q15818	DDA	2.40302	-1.6466	1.25974
	undefined	NQO1	P15559	DDA	0.509085	0.222503	-0.193776
	undefined	NQO2	P16083	DDA	-0.243465	0.307131	-0.28034
	undefined	NRAS	P01111	DDA	1.65144	-0.380611	0.27973
	undefined	NRDC	O43847	DDA	-0.0935707	-0.226517	-0.0507524
	undefined	NSDHL	Q15738	DDA	1.56387	-1.54209	1.50096
	undefined	NSF	P46459	DDA	0.33216	-0.885141	-0.307618
	undefined	NSFL1C	Q9UNZ2	DDA	-0.252342	-0.165696	-0.25273
	undefined	NSRP1	Q9H0G5	DDA	-3.0499	0.0804116	-0.750102
	undefined	NSUN2	Q08J23	DDA	-2.1204	-0.794982	-0.878039
	undefined	NSUN5	Q96P11	DDA	-2.99026	1.22501	0.00432957
	undefined	NT5C2	P49902	DDA	-0.378669	-0.0597913	-0.167569
	undefined	NT5C3A	Q9H0P0	DDA	4.22115	0.63493	-1.61435
	undefined	NT5DC1	Q5TFE4	DDA	-0.147756	0.179977	0.374378
	undefined	NT5DC2	Q9H857	DDA	4.78645	0.64066	-2.27465
	undefined	NTPCR	Q9BSD7	DDA	-2.10269	-0.660037	-0.910961
	undefined	NUCB1	Q02818	DDA	1.17793	-0.412677	-0.811327
	undefined	NUCB2	P80303	DDA	-0.228795	-1.08637	-0.471701
	undefined	NUCKS1	Q9H1E3	DDA	0.515735	1.40015	-0.217922
	undefined	NUDC	Q9Y266	DDA	-0.532274	-0.138068	-0.15144
	undefined	NUDCD1	Q96RS6	DDA	-1.16972	-0.387468	-0.324674
	undefined	NUDT16L1	Q9BRJ7	DDA	-1.75669	3.19482	0.985223
	undefined	NUDT21	O43809	DDA	-2.2088	1.71499	0.170965
	undefined	NUDT5	Q9UKK9	DDA	-0.41698	-0.154777	-0.204548
	undefined	NUDT9	Q9BW91	DDA	3.9273	0.310736	-1.16449
	undefined	NUF2	Q9BZD4	DDA	-3.12662	-0.158455	-0.0135008
	undefined	NUFIP2	Q7Z417	DDA	-3.43902	-1.56462	-0.997017
	undefined	NUMA1	Q14980	DDA	-0.307259	6.35044	2.63724
	undefined	NUMB	P49757	DDA	0.626951	-0.979368	0.294321
	undefined	NUP43	Q8NFH3	DDA	0.310236	3.80198	2.10222
	undefined	NUP43	Q8NFH3	DDA	0.310236	3.80198	2.10222
	undefined	NUP50	Q9UKX7	DDA	-0.31193	6.19152	2.66628
	undefined	NUSAP1	Q9BXS6	DDA	-2.10563	1.75959	0.818542
	undefined	NUTF2	P61970	DDA	-0.0780215	0.211496	0.0841776
	undefined	NXF1	Q9UBU9	DDA	-0.490574	1.76111	1.10208
	undefined	OARD1	Q9Y530	DDA	-1.75846	-0.308135	-0.332176
	undefined	OAS3	Q9Y6K5	DDA	-3.89653	-1.53833	-1.2411
	undefined	OASL	Q15646	DDA	-4.19606	-1.07691	-1.49414
	undefined	OCIAD1	Q9NX40	DDA	4.2788	0.51417	-1.51484
	undefined	ODR4	Q5SWX8	DDA	2.26476	-1.59231	1.64005
	undefined	OGFOD3	Q6PK18	DDA	2.81563	-2.09969	2.34275
	undefined	OGT	O15294	DDA	-1.46579	2.43664	0.953843
	undefined	OLA1	Q9NTK5	DDA	-0.856399	-0.0965252	-0.182374
	undefined	OMA1	Q96E52	DDA	4.71428	0.547618	-2.1912
	undefined	OPA1	O60313	DDA	4.26609	0.706216	-1.56337
	undefined	ORC3	Q9UBD5	DDA	-0.639512	5.40996	2.09223
	undefined	ORC5	O43913	DDA	-0.506031	5.58153	2.31862
	undefined	ORMDL2	Q53FV1	DDA	1.88748	-1.60947	1.6792
	undefined	OSBP	P22059	DDA	1.28622	-0.654002	0.352263
	undefined	OSBPL10	Q9BXB5	DDA	1.50455	-1.87906	0.201697
	undefined	OSBPL11	Q9BXB4	DDA	2.31519	-1.38085	-0.031243
	undefined	OSBPL5	Q9H0X9	DDA	2.64019	-1.13551	1.98863
	undefined	OSBPL8	Q9BZF1	DDA	2.87391	-1.11911	1.19496
	undefined	OSBPL9	Q96SU4	DDA	2.58148	-1.06448	0.0945216
	undefined	OTUB1	Q96FW1	DDA	0.309814	0.268236	-0.0752272
	undefined	OTUD6B	Q8N6M0	DDA	-3.68932	-1.08556	-1.6743
	undefined	OVCA2	Q8WZ82	DDA	-1.249	-0.608091	-1.34788
	undefined	OXSR1	O95747	DDA	-1.79544	-0.263159	-0.608861
	undefined	P3H4	Q92791	DDA	3.48161	-1.52757	0.932882
	undefined	P4HA1	P13674-2	DDA	2.73008	-1.75081	1.2627
	undefined	PA2G4	Q9UQ80	DDA	-3.45175	-1.17565	-1.1296
	undefined	PABPC1;PABPC3	P11940;P11940-2;Q9H361	DDA	-3.11651	-1.15696	-1.14197
	undefined	PABPC4	Q13310	DDA	-3.24143	-1.227	-1.17175
	undefined	PABPN1;BCL2L2	Q86U42;Q86U42-2;Q92843-2	DDA	-2.53496	2.91738	0.347006
	undefined	PACS1	Q6VY07	DDA	-2.65043	-0.464308	-1.20629
	undefined	PACSIN2	Q9UNF0	DDA	-1.0201	-0.713192	-0.474935
	undefined	PACSIN3	Q9UKS6	DDA	0.504844	-0.326195	-0.133513
	undefined	PAFAH1B1	P43034	DDA	-2.4503	-1.09667	-0.754024
	undefined	PAFAH1B3	Q15102	DDA	-0.168343	0.263209	-0.304571
	undefined	PAICS	P22234	DDA	-0.607827	-0.101944	-0.239194
	undefined	PAIP1	Q9H074	DDA	-1.89853	-0.645154	-0.396486
	undefined	PAK1IP1	Q9NWT1	DDA	-2.65713	1.66378	-0.00208321
	undefined	PAK2	Q13177	DDA	-0.729814	-0.0618884	-0.374331
	undefined	PAK4	O96013	DDA	-3.54454	-0.871525	-1.01434
	undefined	PALMD	Q9NP74	DDA	2.37421	2.33558	0.198611
	undefined	PANX1	Q96RD7	DDA	3.16403	-1.91579	1.28277
	undefined	PAPSS2	O95340	DDA	-0.982054	-0.278755	-0.220332
	undefined	PARD3	Q8TEW0	DDA	-1.97191	-0.308293	-1.38846
	undefined	PARK7	Q99497	DDA	0.764139	0.0901339	-0.545309
	undefined	PARP1	P09874	DDA	-0.385655	4.29883	1.67165
	undefined	PARP12	Q9H0J9	DDA	-4.36204	-0.631544	-2.37761
	undefined	PARP2	Q9UGN5	DDA	-3.61336	-0.21384	-0.259889
	undefined	PARP9	Q8IXQ6	DDA	-3.50241	-2.19734	-0.216751
	undefined	PARVA	Q9NVD7	DDA	-1.12908	-0.272552	-0.259007
	undefined	PAWR	Q96IZ0	DDA	-0.10225	0.502135	-0.523505
	undefined	PBK	Q96KB5	DDA	-0.0840997	-0.179568	-0.0474488
	undefined	PCBP1	Q15365	DDA	-2.27166	0.0347162	-0.345215
	undefined	PCBP2	Q15366	DDA	-2.71542	-0.517406	-0.566761
	undefined	PCBP2	Q15366-6	DDA	-2.86159	-0.260095	-0.744483
	undefined	PCID2	Q5JVF3	DDA	-3.23218	1.205	-0.829735
	undefined	PCK2	Q16822	DDA	4.51818	1.05789	-2.12167
	undefined	PCLAF	Q15004	DDA	-0.0920165	3.74528	1.10799
	undefined	PCM1	Q15154	DDA	-3.73427	-1.37596	-0.63349
	undefined	PCMT1	P22061	DDA	0.888292	-0.3412	-0.239083
	undefined	PCNA	P12004	DDA	0.506597	3.26874	0.806761
	undefined	PCNP	Q8WW12	DDA	-1.58556	0.891223	-0.0378681
	undefined	PCNT	O95613	DDA	-2.05844	-1.31635	-0.805714
	undefined	PCSK9	Q8NBP7	DDA	3.11368	-2.05777	1.04502
	undefined	PCYOX1	Q9UHG3	DDA	1.89026	-1.23355	1.40015
	undefined	PDAP1	Q13442	DDA	-3.31743	-0.679156	-1.563
	undefined	PDCD10	Q9BUL8	DDA	-0.342625	-0.129412	-0.23524
	undefined	PDCD4	Q53EL6	DDA	-2.98402	-0.365117	-1.8223
	undefined	PDCD5	O14737	DDA	0.386463	0.889141	-0.859176
	undefined	PDCD6	O75340	DDA	-0.15672	-0.371654	0.297615
	undefined	PDCD6IP	Q8WUM4	DDA	0.0292971	-0.514202	0.289641
	undefined	PDLIM1	O00151	DDA	1.53009	0.962703	-0.484113
	undefined	PDLIM5	Q96HC4	DDA	-0.665375	0.394576	-0.465434
	undefined	PDS5A	Q29RF7	DDA	-1.26282	4.20897	1.40141
	undefined	PDS5B	Q9NTI5	DDA	-0.532529	5.72195	2.28354
	undefined	PDXDC1	Q6P996	DDA	-0.121823	0.108854	-0.804106
	undefined	PDXK	O00764	DDA	-0.213531	-0.0034325	-0.194139
	undefined	PDZD8	Q8NEN9	DDA	2.66796	-2.24932	1.86367
	undefined	PEBP1	P30086	DDA	-0.584029	-0.18249	-0.0560719
	undefined	PEG10	Q86TG7	DDA	-3.48067	-1.63998	-0.710832
	undefined	PELO	Q9BRX2	DDA	-2.72681	-0.600222	-0.839295
	undefined	PELP1	Q8IZL8	DDA	-1.56565	4.24135	1.27334
	undefined	PES1	O00541	DDA	-1.31811	4.27941	1.32741
	undefined	PEX19	P40855	DDA	2.36197	-2.6721	1.56545
	undefined	PFAS	O15067	DDA	-0.410323	-0.104601	-0.242836
	undefined	PFKL	P17858	DDA	-2.17625	-0.95687	-0.535297
	undefined	PFKM	P08237	DDA	-2.66546	-1.01344	-0.829079
	undefined	PFKP	Q01813	DDA	-1.60428	-0.81085	-0.421963
	undefined	PFN1	P07737	DDA	-0.0773618	-0.0342318	-0.141714
	undefined	PGAM1	P18669	DDA	-0.389781	-0.193873	-0.0859147
	undefined	PGAM5	Q96HS1	DDA	4.20929	0.945622	-1.70288
	undefined	PGD	P52209	DDA	-1.48255	-0.406786	-0.625289
	undefined	PGK1	P00558	DDA	-1.14582	-0.231129	-0.353478
	undefined	PGLS	O95336	DDA	-0.134203	-0.316169	0.138958
	undefined	PGM1	P36871	DDA	-0.155403	-0.0292479	-0.161319
	undefined	PGP	A6NDG6	DDA	0.0807627	-0.759733	0.641577
	undefined	PGRMC2	O15173	DDA	1.78649	-1.06051	1.28598
	undefined	PHB2	Q99623	DDA	4.13717	0.875503	-1.63074
	undefined	PHF5A	Q7RTV0	DDA	-1.58053	2.98805	0.76024
	undefined	PHF6	Q8IWS0	DDA	-2.11813	1.70013	0.0978777
	undefined	PHGDH	O43175	DDA	-0.693388	-0.378871	-0.0976372
	undefined	PHLDA2	Q53GA4	DDA	1.765	-0.191973	0.247495
	undefined	PHLDA3	Q9Y5J5	DDA	1.94166	-0.534377	0.921298
	undefined	PHLDB1	Q86UU1	DDA	-3.90594	-1.51818	-1.41741
	undefined	PHLDB2	Q86SQ0	DDA	-1.10709	-0.266228	-0.511361
	undefined	PI4K2A	Q9BTU6	DDA	-0.606994	-2.45831	0.845252
	undefined	PI4KA	P42356	DDA	-1.46744	-1.11284	-0.993426
	undefined	PICALM	Q13492	DDA	0.0107704	-0.366629	-0.112498
	undefined	PIEZO1	Q92508	DDA	1.97338	-0.805131	0.539523
	undefined	PIH1D1	Q9NWS0	DDA	-4.33205	-1.99583	-0.768044
	undefined	PIK3C2A	O00443	DDA	-3.21704	-0.494264	-0.520925
	undefined	PIK3C2B	O00750	DDA	-3.82824	-0.515971	-2.1137
	undefined	PIK3C3	Q8NEB9	DDA	-4.30763	-1.723	-1.10208
	undefined	PIK3R4	Q99570	DDA	-2.46039	-1.56548	-0.605173
	undefined	PIN1	Q13526	DDA	-1.35969	1.37567	0.327143
	undefined	PIN4	Q9Y237	DDA	-2.5584	-0.661504	-0.589756
	undefined	PIP4K2C	Q8TBX8	DDA	1.67705	0.726615	-0.139642
	undefined	PIP5K1A	Q99755	DDA	3.27844	0.0538213	0.241076
	undefined	PIR	O00625	DDA	-0.114594	-0.0309554	-0.0880778
	undefined	PISD	Q9UG56	DDA	4.52825	0.608366	-1.56662
	undefined	PITPNB	P48739	DDA	0.772525	0.0150423	-0.511753
	undefined	PKM	P14618	DDA	-0.472455	-0.0637595	-0.34629
	undefined	PKMYT1	Q99640	DDA	2.14746	-1.25967	1.48016
	undefined	PKN2	Q16513	DDA	-1.05077	-0.707422	-0.275844
	undefined	PKP2	Q99959	DDA	2.72103	0.514997	-0.0976794
	undefined	PKP3	Q9Y446	DDA	-0.288632	-0.506217	-0.168344
	undefined	PLAA	Q9Y263	DDA	0.564348	-0.692672	0.456956
	undefined	PLCB3	Q01970	DDA	-1.42144	-0.562699	-0.637269
	undefined	PLCD3	Q8N3E9	DDA	3.33537	-0.591101	-0.15747
	undefined	PLD1	Q13393	DDA	0.166598	-2.70018	1.32006
	undefined	PLD3	Q8IV08	DDA	1.92021	-2.78198	2.16624
	undefined	PLEC	Q15149	DDA	-2.34359	-1.22221	-0.615181
	undefined	PLEC	Q15149-4	DDA	-1.37651	-1.66528	0.242907
	undefined	PLIN3	O60664	DDA	-0.211891	-0.0815396	-0.126821
	undefined	PLK1	P53350	DDA	-1.67014	-0.15415	-0.197766
	undefined	PLOD2	O00469-2	DDA	2.35236	-1.82779	1.27161
	undefined	PLPP2	O43688	DDA	0.351385	-1.37528	0.476139
	undefined	PLRG1	O43660	DDA	-2.21749	2.40969	0.375838
	undefined	PMM2	O15305	DDA	-1.01811	0.168623	-0.417127
	undefined	PMS2	P54278	DDA	-3.44423	-0.0370795	-0.274719
	undefined	PNKD	Q8N490	DDA	2.90609	-1.2417	1.4653
	undefined	PNN	Q9H307	DDA	-2.20099	3.43218	0.410268
	undefined	PNO1	Q9NRX1	DDA	-2.32637	2.32939	0.0697431
	undefined	PNP	P00491	DDA	-0.277519	-0.0696925	-0.260794
	undefined	PNPLA6	Q8IY17	DDA	2.77242	-2.03392	1.37823
	undefined	PODXL	O00592	DDA	-0.12827	-1.02004	0.186987
	undefined	POLD1	P28340	DDA	-0.326442	1.06376	-0.158599
	undefined	POLD2	P49005	DDA	0.559939	2.03577	0.435664
	undefined	POLDIP2	Q9Y2S7	DDA	4.39539	0.882994	-1.82689
	undefined	POLDIP3	Q9BY77	DDA	-2.65182	1.96175	0.0516086
	undefined	POLE	Q07864	DDA	1.40687	-0.000202767	1.11911
	undefined	POLR1A	O95602	DDA	-0.995806	4.75779	1.71082
	undefined	POLR1B	Q9H9Y6	DDA	-0.687451	4.93397	1.62946
	undefined	POLR1C	O15160	DDA	-0.91532	2.17608	0.630422
	undefined	POLR1D	P0DPB6	DDA	-1.21178	2.99821	1.43734
	undefined	POLR1E	Q9GZS1	DDA	-1.39197	2.42321	0.569441
	undefined	POLR2A	P24928	DDA	-1.28333	3.75755	1.48332
	undefined	POLR2B	P30876	DDA	-0.908476	5.20128	1.73731
	undefined	POLR2E	P19388	DDA	-2.34155	1.24939	0.0663673
	undefined	POLR2H	P52434	DDA	-0.928739	2.62899	0.838368
	undefined	POLR2J;POLR2J3;POLR2J2	P52435;Q9H1A7;Q9GZM3	DDA	-1.21538	3.89188	1.44418
	undefined	POLR2L	P62875	DDA	-0.652189	2.90734	1.32544
	undefined	POLR3B	Q9NW08	DDA	-1.94292	-0.317428	-0.0388988
	undefined	PON2	Q15165	DDA	2.00825	-1.18466	1.39676
	undefined	POP1	Q99575	DDA	-2.68973	1.37305	0.046
	undefined	POTEE;POTEF	Q6S8J3;A5A3E0	DDA	1.83147	0.823275	-0.706031
	undefined	PPA1	Q15181	DDA	-0.306505	-0.146535	-0.0585947
	undefined	PPAT	Q06203	DDA	-0.320293	-0.177503	-0.399879
	undefined	PPFIA1	Q13136	DDA	2.13833	0.0363492	-0.35671
	undefined	PPFIBP1	Q86W92	DDA	1.26953	-0.337946	-0.0173927
	undefined	PPIA	P62937	DDA	-0.657329	0.627185	-0.035835
	undefined	PPIC	P45877	DDA	2.37879	-1.65514	1.20228
	undefined	PPID	Q08752	DDA	-0.568522	0.0183008	-0.057214
	undefined	PPIE	Q9UNP9	DDA	-1.2469	1.4169	0.668107
	undefined	PPIH	O43447	DDA	-1.87392	1.48966	0.258967
	undefined	PPIL1	Q9Y3C6	DDA	-1.31522	2.39825	0.616532
	undefined	PPIL2	Q13356	DDA	-2.25628	1.35835	0.482745
	undefined	PPL	O60437	DDA	1.29313	-2.12519	0.407981
	undefined	PPM1G	O15355	DDA	-0.53151	-0.00675852	-0.100083
	undefined	PPME1	Q9Y570	DDA	0.246326	-0.0251738	-0.0620722
	undefined	PPP1CA	P62136	DDA	-0.307647	1.1599	0.073027
	undefined	PPP1CB	P62140	DDA	-0.0171476	0.807881	-0.0641773
	undefined	PPP1R10	Q96QC0	DDA	-2.20445	2.93769	0.873242
	undefined	PPP1R12A	O14974	DDA	0.550763	0.273123	-0.388899
	undefined	PPP1R13L	Q8WUF5	DDA	-2.38646	-0.936314	-0.811471
	undefined	PPP1R2;PPP1R2B	P41236;Q6NXS1	DDA	-0.249106	0.122903	-0.34434
	undefined	PPP2CA;PPP2CB	P67775;P67775-2;P62714	DDA	-0.911515	0.0505853	-0.243953
	undefined	PPP2R2A;PPP2R2D	P63151;P63151-2;Q66LE6	DDA	-0.606655	-0.0127298	-0.51369
	undefined	PPP2R5C	Q13362	DDA	-0.602682	0.740451	0.00120985
	undefined	PPP3CA	Q08209	DDA	1.24293	-0.451262	0.12024
	undefined	PPP5C	P53041	DDA	0.295114	0.116244	-0.0724691
	undefined	PPP6C	O00743	DDA	-0.896778	0.63227	-0.667136
	undefined	PQBP1	O60828	DDA	-3.29152	-0.0138555	-0.326726
	undefined	PRC1	O43663	DDA	-1.90674	0.201801	-0.523849
	undefined	PRCC	Q92733	DDA	-1.73454	3.1787	0.854906
	undefined	PRDX1	Q06830	DDA	-0.439726	-0.0770901	-0.142481
	undefined	PRDX2	P32119	DDA	-0.173991	-0.076391	-0.0896874
	undefined	PRDX3	P30048	DDA	4.36494	0.819544	-1.74697
	undefined	PRDX4	Q13162	DDA	2.48207	-1.83251	1.42687
	undefined	PRDX5	P30044	DDA	3.26092	0.549071	-1.32762
	undefined	PRDX6	P30041	DDA	-0.138785	0.00588862	-0.0454775
	undefined	PREB	Q9HCU5	DDA	2.2421	-1.69959	1.37399
	undefined	PREP	P48147	DDA	0.185568	-0.0704974	0.328478
	undefined	PREPL	Q4J6C6	DDA	3.67137	0.582367	-1.93784
	undefined	PRIM2	P49643	DDA	-1.51402	0.424323	-0.300423
	undefined	PRKAA1	Q13131	DDA	-1.55739	-0.702209	-0.383024
	undefined	PRKAG1	P54619	DDA	-0.373429	-0.594887	0.0414734
	undefined	PRKAR1A	P10644	DDA	-0.127809	-0.69264	0.118952
	undefined	PRKAR2A	P13861	DDA	0.48395	-0.363611	-0.82602
	undefined	PRKCI	P41743	DDA	0.203994	0.249803	-0.0503068
	undefined	PRKCSH	P14314	DDA	2.49247	-1.6655	1.32235
	undefined	PRKDC	P78527	DDA	-1.63119	0.982425	0.178308
	undefined	PRKRA	O75569	DDA	-4.10302	-1.46869	-1.44739
	undefined	PRMT1	Q99873	DDA	-1.15435	0.555867	0.153057
	undefined	PRMT5	O14744	DDA	-1.49716	0.233912	-0.939428
	undefined	PROCR	Q9UNN8	DDA	1.29016	-0.32229	0.259013
	undefined	PROSER2	Q86WR7	DDA	-0.385562	-0.508518	0.0333352
	undefined	PRPF19	Q9UMS4	DDA	-2.06807	1.8801	0.220115
	undefined	PRPF3	O43395	DDA	-2.6561	1.90809	0.113817
	undefined	PRPF38B	Q5VTL8	DDA	-1.6312	2.85873	1.23167
	undefined	PRPF4	O43172	DDA	-2.46572	1.72108	0.234608
	undefined	PRPF40A	O75400	DDA	-1.31919	4.26818	1.20089
	undefined	PRPF4B	Q13523	DDA	-2.1014	2.63852	0.299304
	undefined	PRPF6	O94906	DDA	-2.26128	2.35818	0.255813
	undefined	PRPF8	Q6P2Q9	DDA	-1.73364	2.26123	0.31951
	undefined	PRPS1	P60891	DDA	-1.27876	-0.0953482	-0.902599
	undefined	PRPS2	P11908	DDA	-1.76843	-0.531951	-1.11628
	undefined	PRPSAP1	Q14558	DDA	-1.57482	-0.361829	-1.351
	undefined	PRPSAP2	O60256	DDA	-2.66218	-0.651954	-2.09945
	undefined	PRRC1	Q96M27	DDA	-2.33969	-0.45379	-1.95977
	undefined	PRRC2A	P48634	DDA	-3.51919	-1.42078	-1.14822
	undefined	PRRC2B	Q5JSZ5	DDA	-4.31201	-1.48399	-1.37514
	undefined	PRRC2C	Q9Y520	DDA	-3.65489	-1.47583	-1.23136
	undefined	PRSS21	Q9Y6M0	DDA	2.0418	-1.40902	1.53235
	undefined	PRSS23	O95084	DDA	-1.6529	-0.972091	-0.581939
	undefined	PRSS56	P0CW18	DDA	1.14445	-1.16599	0.377126
	undefined	PSAT1	Q9Y617	DDA	-0.38205	-0.0611207	-0.197023
	undefined	PSIP1	O75475	DDA	-0.0971803	5.54232	2.20142
	undefined	PSMB2	P49721	DDA	-1.5488	-0.00102363	-1.04757
	undefined	PSMB4	P28070	DDA	-2.03558	-0.33411	-0.994164
	undefined	PSMB7	Q99436	DDA	-1.82417	-0.184869	-0.971246
	undefined	PSMC3	P17980	DDA	-1.66854	-0.0227914	-1.00779
	undefined	PSMD10	O75832	DDA	-0.65217	0.276244	-0.49119
	undefined	PSMD5	Q16401	DDA	0.0915051	-0.0659399	-0.21034
	undefined	PSMD7	P51665	DDA	-1.50221	0.157449	-1.09652
	undefined	PSMD9	O00233	DDA	-0.044206	0.676982	-0.715485
	undefined	PSME1	Q06323	DDA	-1.12335	-0.133702	-0.726871
	undefined	PSME2	Q9UL46	DDA	-0.974869	-0.420149	-0.587769
	undefined	PSME3	P61289	DDA	-0.850658	0.234098	-0.259884
	undefined	PSMG1	O95456	DDA	-1.58235	-0.0532832	-0.693585
	undefined	PSMG2	Q969U7	DDA	-1.12103	0.227591	-0.897773
	undefined	PSMG3	Q9BT73	DDA	-1.01485	-0.268919	0.170836
	undefined	PSPC1	Q8WXF1	DDA	-1.57298	3.64221	1.23766
	undefined	PTBP1	P26599	DDA	-2.17337	1.55866	0.280605
	undefined	PTBP3	O95758	DDA	-3.02059	-0.350258	-0.651982
	undefined	PTCD3	Q96EY7	DDA	4.44322	0.831147	-1.85509
	undefined	PTGES2	Q9H7Z7	DDA	2.78655	0.54856	-1.94703
	undefined	PTGES3	Q15185	DDA	-0.128872	0.171711	-0.000216856
	undefined	PTGFRN	Q9P2B2	DDA	1.2302	-1.02418	0.60561
	undefined	PTGR1	Q14914	DDA	0.285388	0.275599	-0.399773
	undefined	PTK2	Q05397	DDA	-3.89829	-1.39703	-1.30733
	undefined	PTMA	P06454	DDA	-0.0507216	-0.37047	-0.203442
	undefined	PTP4A1	Q93096	DDA	2.2554	-0.771481	0.00735403
	undefined	PTP4A2	Q12974	DDA	1.46656	-0.829572	0.442759
	undefined	PTPMT1	Q8WUK0	DDA	4.69751	0.701994	-2.02145
	undefined	PTPN1	P18031	DDA	2.44711	-1.22095	1.08842
	undefined	PTPN11	Q06124	DDA	-0.212112	-0.339372	-0.169863
	undefined	PTPN2	P17706	DDA	2.04415	-1.47645	1.26236
	undefined	PTPN9	P43378	DDA	-2.6208	-0.974759	-1.72915
	undefined	PTPRF	P10586	DDA	2.26693	-0.571201	0.678178
	undefined	PTPRS	Q13332	DDA	2.53996	-0.830543	0.515332
	undefined	PTRH2	Q9Y3E5	DDA	3.03891	-0.390225	-0.160127
	undefined	PTRHD1	Q6GMV3	DDA	1.64116	0.169868	-1.08626
	undefined	PTTG1IP	P53801	DDA	0.924681	-2.85969	2.24751
	undefined	PUF60	Q9UHX1	DDA	-2.04933	1.90781	0.174593
	undefined	PUM1	Q14671	DDA	-3.65321	-1.54897	-1.10386
	undefined	PUM2	Q8TB72-3	DDA	-4.06508	-1.74655	-1.02137
	undefined	PUM3	Q15397	DDA	-1.01779	5.17389	1.88167
	undefined	PURA	Q00577	DDA	-3.64132	-1.26325	-1.54066
	undefined	PURB	Q96QR8	DDA	-3.85789	-1.08488	-1.81665
	undefined	PUS1	Q9Y606	DDA	2.16007	0.295946	-1.50776
	undefined	PUS7	Q96PZ0	DDA	-3.03554	-0.64047	-1.20276
	undefined	PWP1	Q13610	DDA	-0.844688	3.24453	0.984614
	undefined	PXN	P49023	DDA	2.46558	0.524192	0.0747587
	undefined	PYCR2	Q96C36	DDA	4.34133	0.818963	-2.08866
	undefined	PYM1	Q9BRP8	DDA	-3.55385	-1.32629	-1.19441
	undefined	QARS	P47897	DDA	1.06911	-1.35824	0.46419
	undefined	QKI	Q96PU8	DDA	-2.36435	1.82966	0.319359
	undefined	QPCTL	Q9NXS2	DDA	2.08351	-1.26689	0.76926
	undefined	QSOX2	Q6ZRP7	DDA	3.53921	0.176779	-1.20327
	undefined	R3HDM1	Q15032	DDA	-4.41639	-1.42042	-1.62904
	undefined	RAB10	P61026	DDA	0.939327	-0.684786	-0.050671
	undefined	RAB11B;RAB11A	Q15907;Q15907-2;P62491-2;P62491	DDA	-0.0963802	-0.920026	-0.122916
	undefined	RAB12	Q6IQ22	DDA	0.930261	-0.88839	0.0887799
	undefined	RAB13	P51153	DDA	1.01568	-0.765752	0.426719
	undefined	RAB18	Q9NP72	DDA	0.139136	-0.939615	-0.122792
	undefined	RAB1A	P62820	DDA	-0.0160455	-0.852061	-0.268202
	undefined	RAB1B;RAB1C	Q9H0U4;Q92928	DDA	0.163641	-0.933373	-0.301733
	undefined	RAB20	Q9NX57	DDA	1.19953	-1.10844	0.175388
	undefined	RAB21	Q9UL25	DDA	0.900852	-1.35909	0.599089
	undefined	RAB23	Q9ULC3	DDA	1.85217	-0.527241	0.203671
	undefined	RAB27A	P51159	DDA	2.49611	-1.92861	0.459063
	undefined	RAB27B	O00194	DDA	2.49741	-0.940186	1.20164
	undefined	RAB31	Q13636	DDA	1.83592	-0.792779	0.34688
	undefined	RAB32	Q13637	DDA	1.74886	-1.08579	0.594662
	undefined	RAB34	Q9BZG1	DDA	1.70698	-0.595647	-0.0586918
	undefined	RAB35	Q15286	DDA	1.6307	-0.79289	0.481077
	undefined	RAB3D	O95716	DDA	2.09123	-0.718059	0.446904
	undefined	RAB3GAP1	Q15042	DDA	-1.67898	-1.37454	-0.764405
	undefined	RAB3GAP2	Q9H2M9	DDA	-1.88923	-0.961167	-0.853504
	undefined	RAB42	Q8N4Z0	DDA	1.68272	-1.39232	0.381682
	undefined	RAB5B	P61020	DDA	0.822543	-0.999648	0.126524
	undefined	RAB5C	P51148	DDA	1.0805	-0.961701	0.138638
	undefined	RAB6A	P20340-2	DDA	1.56503	-0.845042	-0.043745
	undefined	RAB7A	P51149	DDA	1.04092	-1.36788	0.832408
	undefined	RAB8A	P61006	DDA	1.49656	-0.553355	0.0422458
	undefined	RAB8B	Q92930	DDA	2.09897	-0.397731	-0.126358
	undefined	RABGGTB	P53611	DDA	-0.121332	-0.140192	-0.0259189
	undefined	RABL3	Q5HYI8	DDA	0.895152	-1.20376	0.813218
	undefined	RAC1;RAC3	P63000-2;P63000;P60763	DDA	1.36989	-0.633744	0.251925
	undefined	RACGAP1	Q9H0H5	DDA	0.739366	2.81057	-0.75663
	undefined	RACK1	P63244	DDA	-3.1105	-1.45757	-0.879902
	undefined	RAD21	O60216	DDA	-0.541572	5.69172	2.26006
	undefined	RAD23B	P54727	DDA	-0.63035	0.372164	0.0450994
	undefined	RAD50	Q92878	DDA	-0.907199	4.38113	1.72561
	undefined	RAE1	P78406	DDA	-0.375338	2.02343	1.04677
	undefined	RALA	P11233	DDA	1.73424	-0.498813	0.244817
	undefined	RALB	P11234	DDA	2.08634	-1.16723	0.062956
	undefined	RALY	Q9UKM9	DDA	-1.73468	3.34844	0.864321
	undefined	RAN	P62826	DDA	-0.129015	1.4322	0.662112
	undefined	RANBP1	P43487	DDA	-0.984245	0.298336	-0.0862531
	undefined	RANGAP1	P46060	DDA	0.347895	1.7793	1.32879
	undefined	RAP1A	P62834	DDA	1.14842	-0.62266	0.196349
	undefined	RAP1B;A6NIZ1	P61224;P61224-3;P61224-2;A6NIZ1;P61224-4	DDA	1.60735	-0.685558	0.215921
	undefined	RAP2B	P61225	DDA	1.52395	-1.00431	0.485731
	undefined	RAP2C	Q9Y3L5	DDA	1.31111	-0.671235	0.377421
	undefined	RAPH1	Q70E73	DDA	-3.57735	-1.08246	-0.938623
	undefined	RASA3	Q14644	DDA	1.18857	-0.871278	-1.25099
	undefined	RASAL2	Q9UJF2	DDA	-3.78316	-0.764749	-2.20324
	undefined	RAVER1	Q8IY67	DDA	-2.25326	2.22542	0.393852
	undefined	RAVER2	Q9HCJ3	DDA	-2.49443	0.370476	0.0458557
	undefined	RBBP4	Q09028	DDA	-0.167329	4.63882	1.76143
	undefined	RBBP5	Q15291	DDA	-0.559391	5.47894	2.23093
	undefined	RBBP7	Q16576	DDA	-0.235521	3.56669	1.36743
	undefined	RBFOX2;RBFOX1	O43251-8;O43251-6;O43251-5;O43251;O43251-10;O43251-2;O43251-4;Q9NWB1-3;O43251-9;Q9NWB1-4;Q9NWB1-5;Q9NWB1;O43251-7;Q9NWB1-2;O43251-3	DDA	-1.49791	3.65774	1.44087
	undefined	RBM12	Q9NTZ6	DDA	-3.08257	-0.458572	-0.802114
	undefined	RBM14	Q96PK6	DDA	-1.31154	3.84764	1.43664
	undefined	RBM15	Q96T37	DDA	-1.0801	3.9739	1.41631
	undefined	RBM17	Q96I25	DDA	-2.5347	2.76291	0.249621
	undefined	RBM25	P49756	DDA	-1.39546	4.29079	1.20909
	undefined	RBM26	Q5T8P6-3	DDA	-3.21209	0.739423	-0.528396
	undefined	RBM27	Q9P2N5	DDA	-3.5959	0.336547	-0.504209
	undefined	RBM28	Q9NW13	DDA	-2.1024	3.15779	0.944768
	undefined	RBM3	P98179	DDA	-2.39031	0.919659	0.0945011
	undefined	RBM39	Q14498	DDA	-2.24002	1.60727	0.111442
	undefined	RBM4	Q9BWF3	DDA	-2.01322	2.0776	0.524686
	undefined	RBM47	A0AV96	DDA	-3.81446	-1.03946	-1.09977
	undefined	RBM8A	Q9Y5S9	DDA	-2.76318	0.807564	-0.55533
	undefined	RBMS1	P29558	DDA	-3.20263	-1.15953	-1.15558
	undefined	RBMS2	Q15434	DDA	-3.32736	-1.46322	-1.11073
	undefined	RBMX	P38159	DDA	-1.34222	3.63457	1.15894
	undefined	RBX1	P62877	DDA	-1.08035	0.792117	-0.363572
	undefined	RCC1	P18754	DDA	-0.299159	6.3138	2.68034
	undefined	RCC1L	Q96I51	DDA	4.52598	1.00721	-1.97175
	undefined	RCC2	Q9P258	DDA	-1.98874	1.16574	0.104484
	undefined	RCN1	Q15293	DDA	2.07049	-1.66851	0.916379
	undefined	RCOR1	Q9UKL0	DDA	-1.75805	2.84496	1.01224
	undefined	RDH10	Q8IZV5	DDA	2.43199	-1.86903	1.54392
	undefined	RDH13	Q8NBN7	DDA	4.50935	0.929182	-2.04659
	undefined	RDH14	Q9HBH5	DDA	3.11395	-1.78074	0.421749
	undefined	RDX	P35241	DDA	0.129099	-0.675965	0.105543
	undefined	RECQL	P46063	DDA	-2.78499	0.206523	-0.404855
	undefined	REEP3	Q6NUK4	DDA	0.39223	-1.07571	0.425088
	undefined	REEP4	Q9H6H4	DDA	0.457823	-1.09758	0.653063
	undefined	REEP5	Q00765	DDA	0.857467	-0.933313	0.272362
	undefined	REEP6	Q96HR9	DDA	0.981205	-1.23285	0.913701
	undefined	RFC1	P35251	DDA	-0.489962	5.95768	2.40105
	undefined	RFT1	Q96AA3	DDA	2.00169	-1.28539	1.36246
	undefined	RHBDF2	Q6PJF5	DDA	1.87679	-0.866662	1.07682
	undefined	RHEB	Q15382	DDA	1.52513	-0.360608	0.0612232
	undefined	RHOA	P61586	DDA	1.59616	-0.54971	0.0736468
	undefined	RHOB	P62745	DDA	1.46453	-0.761599	0.504703
	undefined	RHOC	P08134	DDA	1.13663	-0.405657	-0.0470434
	undefined	RHOF	Q9HBH0	DDA	2.22487	-0.386242	0.118033
	undefined	RHOG	P84095	DDA	1.42926	-0.677614	0.326005
	undefined	RIDA	P52758	DDA	3.75076	0.26126	-1.13409
	undefined	RIF1	Q5UIP0	DDA	-0.331019	6.37465	2.72445
	undefined	RINT1	Q6NUQ1	DDA	2.33623	-2.37933	1.24749
	undefined	RIOX2	Q8IUF8	DDA	-3.34059	0.551614	-0.124888
	undefined	RMDN1	Q96DB5	DDA	2.70793	0.988676	-1.41034
	undefined	RMDN3	Q96TC7	DDA	4.35428	0.470896	-1.63466
	undefined	RMND1	Q9NWS8	DDA	4.79344	0.310225	-1.71707
	undefined	RNASEH2A	O75792	DDA	-2.48124	0.350152	-0.78867
	undefined	RNASEH2B	Q5TBB1	DDA	-3.05213	-0.28676	-0.48399
	undefined	RNF114	Q9Y508	DDA	-1.59209	-1.53588	-0.176424
	undefined	RNF13	O43567	DDA	2.36197	-2.99538	2.16488
	undefined	RNF149	Q8NC42	DDA	2.10604	-2.65007	2.51702
	undefined	RNF20	Q5VTR2	DDA	-3.16239	0.866227	-0.118456
	undefined	RNF213	Q63HN8	DDA	-2.41683	-1.1629	-1.54525
	undefined	RNF214	Q8ND24	DDA	-4.53912	-1.92945	-0.910387
	undefined	RNF40	O75150	DDA	-3.48426	0.777376	-0.442991
	undefined	RNH1	P13489	DDA	-0.286449	-0.0671358	-0.111133
	undefined	RNMT	O43148	DDA	0.528535	2.61937	-0.227665
	undefined	RNPEP	Q9H4A4	DDA	-0.133322	-0.169991	-0.0449215
	undefined	RNPS1	Q15287	DDA	-1.87882	2.87476	0.469262
	undefined	RO60	P10155	DDA	-0.5511	0.110204	-0.216742
	undefined	ROBO1	Q9Y6N7	DDA	2.90912	-0.391909	0.2174
	undefined	ROCK2	O75116	DDA	-2.28822	-0.623181	-0.703101
	undefined	RP2	O75695	DDA	1.73397	-0.66701	0.603519
	undefined	RPA1	P27694	DDA	-1.39251	0.097238	0.107286
	undefined	RPA2	P15927	DDA	-1.39172	-0.0202937	0.0318031
	undefined	RPA3	P35244	DDA	-1.59734	0.0947964	-0.180141
	undefined	RPAP2	Q8IXW5	DDA	-3.86694	-1.21114	-1.95401
	undefined	RPAP3	Q9H6T3	DDA	-3.52233	-1.54586	-0.882919
	undefined	RPF2	Q9H7B2	DDA	-1.46916	4.47415	1.34701
	undefined	RPL10	P27635	DDA	-3.30066	-1.44168	-0.97546
	undefined	RPL13A;RPL13AP3	P40429;Q6NVV1	DDA	-3.23655	-1.30183	-0.882573
	undefined	RPL22	P35268	DDA	-2.68566	-1.24526	-0.749692
	undefined	RPL26	P61254	DDA	-3.04261	-1.30767	-0.769771
	undefined	RPL34	P49207	DDA	-3.04641	-1.42936	-0.720699
	undefined	RPL36AL	Q969Q0	DDA	-3.28438	-1.44165	-0.935899
	undefined	RPL38	P63173	DDA	-3.12785	-1.40007	-0.819446
	undefined	RPL7L1	Q6DKI1	DDA	-0.942933	5.06463	1.81498
	undefined	RPLP0;RPLP0P6	P05388;P05388-2;Q8NHW5	DDA	-3.05506	-1.44085	-0.869375
	undefined	RPLP1	P05386	DDA	-2.07138	-1.87698	0.469655
	undefined	RPP30	P78346	DDA	-2.35018	2.14024	0.424155
	undefined	RPRD2	Q5VT52	DDA	-1.17913	5.20532	1.74024
	undefined	RPS10	P46783	DDA	-2.98706	-1.33681	-0.864692
	undefined	RPS15A	P62244	DDA	-2.66824	-1.53482	-0.566208
	undefined	RPS26;RPS26P11	P62854;Q5JNZ5	DDA	-3.26824	-1.56699	-0.78737
	undefined	RPS27	P42677	DDA	-3.09567	-1.5178	-0.766164
	undefined	RPS27A;UBA52;UBB;UBC	P62979;P62987;P0CG47;P0CG48	DDA	-1.32079	0.632025	0.431774
	undefined	RPS4X	P62701	DDA	-3.04791	-1.4193	-0.751077
	undefined	RPS6KA1	Q15418	DDA	-0.49853	-0.144791	-0.142585
	undefined	RPSA	P08865	DDA	-3.15205	-1.44275	-0.89661
	undefined	RPTOR	Q8N122	DDA	0.019737	-1.78453	0.616931
	undefined	RPUSD3	Q6P087	DDA	4.70207	0.704981	-2.34942
	undefined	RRAGA;RRAGB	Q7L523;Q5VZM2-2;Q5VZM2	DDA	2.67432	-2.69412	1.70142
	undefined	RRAGC;RRAGD	Q9HB90;Q9NQL2	DDA	2.72099	-3.33471	2.95349
	undefined	RRAS	P10301	DDA	2.01839	-0.690706	0.542059
	undefined	RRAS2	P62070	DDA	1.82612	-0.381565	0.20219
	undefined	RRM1	P23921	DDA	-2.27885	0.202547	-0.737256
	undefined	RRP1	P56182	DDA	-1.52271	4.33791	1.37141
	undefined	RRP12	Q5JTH9	DDA	-1.35282	4.39563	1.43571
	undefined	RRP15	Q9Y3B9	DDA	-1.4588	4.1066	1.22444
	undefined	RRP1B	Q14684	DDA	-1.27264	4.74357	1.81222
	undefined	RRP36	Q96EU6	DDA	-0.824896	3.97811	0.987427
	undefined	RRP7A	Q9Y3A4	DDA	-1.74522	3.56328	1.11238
	undefined	RRS1	Q15050	DDA	-1.60896	3.99595	1.17993
	undefined	RSL1D1	O76021	DDA	-0.93353	4.80588	1.72743
	undefined	RSU1	Q15404	DDA	-1.31927	-0.359082	-0.155823
	undefined	RTCA	O00442	DDA	-2.77804	-0.678844	-0.940809
	undefined	RTCB	Q9Y3I0	DDA	-3.18622	-0.698763	-0.816348
	undefined	RTF2	Q9BY42	DDA	-2.37063	-0.00771567	-0.458558
	undefined	RTN1	Q16799	DDA	1.17134	-0.645255	0.0252578
	undefined	RTN3	O95197	DDA	0.322038	-1.45958	0.374525
	undefined	RTN4	Q9NQC3	DDA	0.609567	-1.12322	0.235082
	undefined	RTN4IP1	Q8WWV3	DDA	4.77747	0.661839	-2.16085
	undefined	RTRAF	Q9Y224	DDA	-3.07264	-0.668091	-0.779263
	undefined	RTTN	Q86VV8	DDA	-3.04101	-1.27771	-0.817015
	undefined	RUVBL1	Q9Y265	DDA	-1.8046	0.683234	0.127011
	undefined	RUVBL2	Q9Y230	DDA	-1.73022	0.707247	0.171283
	undefined	RWDD1	Q9H446	DDA	-3.05298	-1.15971	-1.07879
	undefined	S100A10	P60903	DDA	0.986484	-0.299003	0.0640313
	undefined	S100A11	P31949	DDA	-0.372978	-0.23049	0.0116586
	undefined	S100A13	Q99584	DDA	-1.02351	-0.150921	-0.020257
	undefined	S100A16	Q96FQ6	DDA	-0.787069	-0.146531	0.0356975
	undefined	S100A4	P26447	DDA	-0.221488	-0.0150964	0.0730487
	undefined	S100A6	P06703	DDA	0.423133	0.266217	0.0532451
	undefined	SAE1	Q9UBE0	DDA	-0.275532	-0.222982	-0.0865991
	undefined	SAFB	Q15424	DDA	-1.31294	4.13891	1.40516
	undefined	SAFB2	Q14151	DDA	-1.39391	4.07411	1.18094
	undefined	SAMD4B	Q5PRF9	DDA	-3.76709	-0.958328	-1.76001
	undefined	SAMM50	Q9Y512	DDA	4.24625	0.96947	-1.72426
	undefined	SAP18	O00422	DDA	-2.03217	3.30577	0.485137
	undefined	SAR1A	Q9NR31	DDA	-0.564171	-0.46431	-0.0557095
	undefined	SARNP	P82979	DDA	-2.03964	2.50846	0.335531
	undefined	SARS	P49591	DDA	-2.16236	-0.537438	-0.79
	undefined	SART1	O43290	DDA	-2.84557	1.82697	0.122078
	undefined	SART3	Q15020	DDA	-3.33212	0.916861	-0.989271
	undefined	SBDS	Q9Y3A5	DDA	-3.21537	-0.67263	-1.45357
	undefined	SCAF11	Q99590	DDA	-1.13354	4.59621	1.55834
	undefined	SCAMP4	Q969E2	DDA	-0.258271	-0.774908	-0.871074
	undefined	SCARB1	Q8WTV0	DDA	2.11518	-1.4694	0.98289
	undefined	SCCPDH	Q8NBX0	DDA	3.81843	-1.34484	0.355412
	undefined	SCFD1	Q8WVM8	DDA	0.765557	-1.07212	0.162004
	undefined	SCO1	O75880	DDA	4.3377	0.664525	-1.64983
	undefined	SCO2	O43819	DDA	4.1958	0.787131	-1.43589
	undefined	SCP2	P22307	DDA	2.09724	-2.0946	1.70756
	undefined	SCRIB	Q14160	DDA	2.47044	0.538635	-0.151648
	undefined	SCYL1	Q96KG9	DDA	-1.2332	-0.554246	-0.484109
	undefined	SDC1	P18827	DDA	2.39087	-0.0292084	0.0821154
	undefined	SDC2	P34741	DDA	2.01894	-0.463294	0.265416
	undefined	SDC4	P31431	DDA	1.81371	-0.925474	1.22601
	undefined	SDCBP	O00560	DDA	1.18375	-1.83332	1.35975
	undefined	SDE2	Q6IQ49	DDA	-1.03058	1.95011	-0.270384
	undefined	SDF2	Q99470	DDA	2.13752	-1.70508	1.67551
	undefined	SDHA	P31040	DDA	4.39531	0.758038	-1.75499
	undefined	SEC16A	O15027	DDA	-0.618481	0.33753	-1.53347
	undefined	SEC22B	O75396	DDA	1.01212	-1.09946	0.822465
	undefined	SEC23IP	Q9Y6Y8	DDA	-3.08119	-1.31163	-1.42525
	undefined	SEH1L	Q96EE3	DDA	-0.673106	1.67806	0.802824
	undefined	SELENBP1	Q13228	DDA	0.0629314	0.254328	-0.40827
	undefined	SELENOK	Q9Y6D0	DDA	1.53605	-1.42716	1.74202
	undefined	SEMA3B	Q13214	DDA	2.73263	-2.5098	1.97892
	undefined	SEMA3C	Q99985	DDA	2.07981	-0.913923	0.351047
	undefined	SEPHS1	P49903	DDA	-0.665306	4.0084	1.66553
	undefined	SERBP1	Q8NC51	DDA	-3.30335	-1.43783	-0.933118
	undefined	SERF2	P84101	DDA	-3.16519	-1.77643	-0.727059
	undefined	SERINC1	Q9NRX5	DDA	-0.0397382	-2.29004	0.736342
	undefined	SERPINB1	P30740	DDA	-0.0618563	-0.164717	-0.0763106
	undefined	SERPINB5	P36952	DDA	-0.530689	-0.0705617	-0.232978
	undefined	SERPINB6	P35237	DDA	-0.158883	-0.0993472	-0.304658
	undefined	SERPINI1	Q99574	DDA	3.1389	-2.11322	1.54896
	undefined	SET;SETSIP	Q01105-2;Q01105-3;Q01105-4;Q01105;P0DME0	DDA	-0.483819	0.642424	-0.0534832
	undefined	SETD3	Q86TU7	DDA	-4.10447	-1.76813	-1.01692
	undefined	SF1	Q15637-5	DDA	-1.57116	2.49203	0.95557
	undefined	SFN	P31947	DDA	-0.501823	-0.207334	-0.216663
	undefined	SFPQ	P23246	DDA	-1.40184	3.39408	1.18749
	undefined	SFXN1	Q9H9B4	DDA	4.13313	0.586619	-1.44871
	undefined	SFXN3	Q9BWM7	DDA	4.79845	0.680677	-2.09392
	undefined	SGPL1	O95470	DDA	2.15392	-1.59494	1.7162
	undefined	SGPP1	Q9BX95	DDA	2.26575	-1.19976	1.14225
	undefined	SGTA	O43765	DDA	0.243529	-0.042537	-0.209368
	undefined	SH2D4A	Q9H788	DDA	0.247604	0.205588	-0.145656
	undefined	SH3D19	Q5HYK7	DDA	-4.11149	-2.18907	-0.432486
	undefined	SH3GL1	Q99961	DDA	-1.42762	-0.369594	-0.566321
	undefined	SH3GLB1	Q9Y371	DDA	-2.27376	-0.368352	-1.29748
	undefined	SH3GLB2	Q9NR46	DDA	-1.41973	-0.568091	-0.502752
	undefined	SH3KBP1	Q96B97	DDA	-3.11223	-1.16986	-0.8583
	undefined	SH3PXD2A	Q5TCZ1	DDA	-1.68505	-1.33604	-1.04481
	undefined	SH3PXD2B	A1X283	DDA	-3.62047	-0.763604	-0.846765
	undefined	SHC1	P29353	DDA	-0.168695	-0.363981	-0.235332
	undefined	SHMT1	P34896	DDA	-0.594515	0.74937	-0.415541
	undefined	SHOC2	Q9UQ13	DDA	-1.61313	-0.157422	-0.374793
	undefined	SIN3A	Q96ST3	DDA	-0.204891	5.90005	2.53212
	undefined	SKIV2L	Q15477	DDA	-4.57041	-0.824952	-2.3474
	undefined	SKP1	P63208	DDA	-0.869644	0.561293	-0.0717043
	undefined	SLAIN2	Q9P270	DDA	-3.94388	-2.21763	-0.293323
	undefined	SLC12A2	P55011	DDA	3.33567	-0.364144	0.20977
	undefined	SLC12A4	Q9UP95	DDA	-1.2963	-1.60709	-0.284184
	undefined	SLC12A6	Q9UHW9	DDA	-0.223241	-1.59476	-0.417087
	undefined	SLC19A1	P41440	DDA	2.56025	-1.65816	1.58867
	undefined	SLC1A3	P43003	DDA	1.99008	-0.0620499	0.778979
	undefined	SLC1A4	P43007	DDA	2.19311	-0.375135	0.278681
	undefined	SLC25A12	O75746	DDA	5.02392	0.608803	-2.60378
	undefined	SLC25A15	Q9Y619	DDA	4.81478	0.667225	-2.63707
	undefined	SLC25A32	Q9H2D1	DDA	4.54058	0.40673	-1.74186
	undefined	SLC25A4	P12235	DDA	4.14467	0.654219	-1.28899
	undefined	SLC26A2	P50443	DDA	3.74366	-0.778992	0.2684
	undefined	SLC27A4	Q6P1M0	DDA	2.29927	-2.12317	1.73317
	undefined	SLC2A3;SLC2A14	P11169;Q8TDB8-4;Q8TDB8-2;Q8TDB8;Q8TDB8-5;Q8TDB8-3	DDA	1.96279	-0.374996	0.266793
	undefined	SLC30A7	Q8NEW0	DDA	-0.988826	-1.19584	-0.646636
	undefined	SLC31A1	O15431	DDA	1.35844	-1.30837	0.928985
	undefined	SLC33A1	O00400	DDA	2.67176	-1.14911	0.893684
	undefined	SLC35A4	L0R6Q1	DDA	4.17066	0.863389	-1.48288
	undefined	SLC38A1	Q9H2H9	DDA	0.0490661	-1.0027	0.0295523
	undefined	SLC38A2	Q96QD8	DDA	0.368724	-1.59946	0.799487
	undefined	SLC39A10	Q9ULF5	DDA	1.89654	-0.82705	0.561398
	undefined	SLC43A3	Q8NBI5	DDA	1.69965	-0.463245	0.413359
	undefined	SLC44A1	Q8WWI5	DDA	2.49015	-0.735088	0.49712
	undefined	SLC44A2	Q8IWA5	DDA	1.64882	-0.984031	0.937073
	undefined	SLC4A2	P04920	DDA	2.74749	-0.687782	0.676249
	undefined	SLC5A6	Q9Y289	DDA	1.79067	-0.428114	0.0475334
	undefined	SLC6A9	P48067	DDA	1.88954	-0.978753	0.580894
	undefined	SLC9A3R1	O14745	DDA	-0.205213	-0.919721	0.133471
	undefined	SLC9A3R2	Q15599	DDA	1.0809	-0.0901765	-0.0931378
	undefined	SLIRP	Q9GZT3	DDA	4.23679	0.853045	-1.96448
	undefined	SLK	Q9H2G2	DDA	-1.06605	0.0633312	-1.05427
	undefined	SLTM	Q9NWH9	DDA	-1.77584	3.07371	1.21403
	undefined	SMAD2	Q15796	DDA	-1.96824	0.455742	-0.430591
	undefined	SMAD4	Q13485	DDA	-0.433858	5.06374	2.05045
	undefined	SMAP1	Q8IYB5	DDA	-2.32574	-0.310774	-0.386649
	undefined	SMARCA4	P51532	DDA	-0.26289	6.29074	2.67861
	undefined	SMARCA5	O60264	DDA	-0.241651	5.73112	2.31608
	undefined	SMARCAL1	Q9NZC9	DDA	-3.09349	-0.93275	-0.35849
	undefined	SMARCC1	Q92922	DDA	-0.333815	6.0022	2.52033
	undefined	SMARCC2	Q8TAQ2	DDA	-0.349748	6.24477	2.60802
	undefined	SMARCE1	Q969G3	DDA	0.149792	4.97462	2.31093
	undefined	SMCHD1	A6NHR9	DDA	-0.66154	5.66718	2.2054
	undefined	SMG7	Q92540	DDA	-3.98168	-1.37672	-1.53604
	undefined	SMG8	Q8ND04	DDA	-4.04277	-1.64808	-0.952079
	undefined	SMN2	Q16637	DDA	-1.8499	-0.600914	-1.32483
	undefined	SMNDC1	O75940	DDA	-2.42004	2.28549	0.181064
	undefined	SMOC1	Q9H4F8	DDA	-1.92622	-1.50908	-0.0488997
	undefined	SMPD4	Q9NXE4-2	DDA	1.17653	2.94749	2.22104
	undefined	SMS	P52788	DDA	0.399057	0.358942	0.1028
	undefined	SMU1	Q2TAY7	DDA	-1.5013	3.03767	0.840758
	undefined	SNAP29	O95721	DDA	-0.285199	-1.29621	-0.557939
	undefined	SNCG	O76070	DDA	-0.62928	-0.294803	-0.0461905
	undefined	SND1	Q7KZF4	DDA	-1.55629	-1.56165	-0.210341
	undefined	SNRNP200	O75643	DDA	-1.77555	2.17692	0.380516
	undefined	SNRNP27	Q8WVK2	DDA	-3.14382	0.764851	-0.708921
	undefined	SNRNP40	Q96DI7	DDA	-1.73604	2.62871	0.514204
	undefined	SNRNP70	P08621	DDA	-1.46936	2.73376	0.662879
	undefined	SNRPA	P09012	DDA	-1.38499	3.59732	1.09663
	undefined	SNRPA1	P09661	DDA	-1.83682	2.4118	0.481718
	undefined	SNRPB2	P08579	DDA	-1.67859	2.97435	0.801433
	undefined	SNRPB;SNRPN	P14678-2;P63162;P14678;P63162-2;P14678-3	DDA	-1.54481	3.01591	0.860503
	undefined	SNRPC	P09234	DDA	-1.8695	2.40458	0.513909
	undefined	SNRPD1	P62314	DDA	-1.46536	3.09034	0.69804
	undefined	SNRPD2	P62316	DDA	-1.33806	3.40012	1.04239
	undefined	SNRPD3	P62318	DDA	-1.60651	2.7572	0.670363
	undefined	SNRPE	P62304	DDA	-1.17841	3.09384	1.21408
	undefined	SNRPF	P62306	DDA	-1.53495	2.92244	0.771178
	undefined	SNRPG;SNRPGP15	P62308;A8MWD9	DDA	-1.92397	3.01656	0.529259
	undefined	SNTB1	Q13884	DDA	3.27044	-0.917192	0.0437458
	undefined	SNTB2	Q13425	DDA	2.27923	-0.0240622	0.171015
	undefined	SNU13	P55769	DDA	-1.0771	3.74594	1.27123
	undefined	SNW1	Q13573	DDA	-1.41497	3.68798	1.23577
[truncated: 14,987 more rows]

## Sheet: 2B
Figure 2b	Proteomic depth
	Replicates	Experiment and id/profile	Number of protein groups
	1 map	DDA before filtering	6706
	1 map	DDA after filtering	3366
	3 maps	DDA before filtering	6119
	3 maps	DDA after filtering	2764
	1 map	discovery DIA before filtering	7883
	1 map	discovery DIA after filtering	6636
	3 maps	discovery DIA before filtering	7843
	3 maps	discovery DIA after filtering	5866
	1 map	library DIA before filtering	8022
	1 map	library DIA after filtering	6941
	3 maps	library DIA before filtering	7997
	3 maps	library DIA after filtering	6571

## Sheet: 2C
Figure 2c	SVM performance - displayed summary statistics and underlying 20 simulations
		mean			standard deviation
	Compartment	DDA	discovery DIA	library DIA	DDA	discovery DIA	library DIA	train count	test count
	Actin binding proteins	0.752121	0.765455	0.765455	0.0754898	0.0705988	0.0705988	18	8
	ER	0.948037	0.982653	0.982653	0.014013	0.00747648	0.00747648	75	32
	Endosome	0.8613	0.916727	0.89268	0.0293197	0.0169888	0.0215542	48	21
	Ergic/cisGolgi	0.797619	0.720833	0.607024	0.103495	0.121004	0.11852	14	6
	Golgi	0.411706	0.761548	0.700595	0.0920148	0.0810553	0.0972742	13	5
	Large Protein Complex	0.949359	0.97482	0.949346	0.00950962	0.00410897	0.00835663	183	79
	Lysosome	0.842308	0.926923	0.926923	0.0276225	0.0172005	0.0172005	20	9
	Mitochondrion	0.983558	0.983827	0.974795	0.00717449	0.00824922	0.0094028	129	55
	Nuclear pore complex	0.871429	1	1	0.0439705	0	0	11	5
	Peroxisome	0.521667	0.83	0.83	0.146808	0.0732695	0.0732695	9	4
	Plasma membrane	0.927684	0.951561	0.951561	0.0207298	0.0161289	0.0161289	67	28
	Compartment	iteration	100 min DDA	100 min discovery DIA	100 min library DIA
	Actin binding proteins	0	0.8	0.8	0.8
	Actin binding proteins	1	0.666667	0.8	0.8
	Actin binding proteins	2	0.666667	0.666667	0.666667
	Actin binding proteins	3	0.8	0.8	0.8
	Actin binding proteins	4	0.8	0.8	0.8
	Actin binding proteins	5	0.666667	0.666667	0.666667
	Actin binding proteins	6	0.909091	0.8	0.8
	Actin binding proteins	7	0.8	0.8	0.8
	Actin binding proteins	8	0.8	0.909091	0.909091
	Actin binding proteins	9	0.8	0.8	0.8
	Actin binding proteins	10	0.8	0.8	0.8
	Actin binding proteins	11	0.8	0.8	0.8
	Actin binding proteins	12	0.8	0.8	0.8
	Actin binding proteins	13	0.666667	0.666667	0.666667
	Actin binding proteins	14	0.666667	0.8	0.8
	Actin binding proteins	15	0.666667	0.666667	0.666667
	Actin binding proteins	16	0.666667	0.666667	0.666667
	Actin binding proteins	17	0.666667	0.666667	0.666667
	Actin binding proteins	18	0.8	0.8	0.8
	Actin binding proteins	19	0.8	0.8	0.8
	Endosome	0	0.833333	0.903226	0.875
	Endosome	1	0.833333	0.903226	0.875
	Endosome	2	0.833333	0.903226	0.875
	Endosome	3	0.857143	0.903226	0.875
	Endosome	4	0.882353	0.903226	0.903226
	Endosome	5	0.914286	0.9375	0.909091
	Endosome	6	0.888889	0.9375	0.909091
	Endosome	7	0.857143	0.903226	0.875
	Endosome	8	0.857143	0.903226	0.875
	Endosome	9	0.833333	0.9375	0.909091
	Endosome	10	0.857143	0.903226	0.875
	Endosome	11	0.833333	0.9375	0.909091
	Endosome	12	0.857143	0.903226	0.875
	Endosome	13	0.833333	0.9375	0.909091
	Endosome	14	0.833333	0.903226	0.875
	Endosome	15	0.882353	0.9375	0.9375
	Endosome	16	0.909091	0.903226	0.875
	Endosome	17	0.833333	0.903226	0.875
	Endosome	18	0.914286	0.9375	0.909091
	Endosome	19	0.882353	0.933333	0.933333
	ER	0	0.938776	0.979592	0.979592
	ER	1	0.938776	0.979592	0.979592
	ER	2	0.979592	1	1
	ER	3	0.938776	0.979592	0.979592
	ER	4	0.958333	1	1
	ER	5	0.96	0.979592	0.979592
	ER	6	0.96	0.979592	0.979592
	ER	7	0.938776	0.979592	0.979592
	ER	8	0.96	0.979592	0.979592
	ER	9	0.938776	0.979592	0.979592
	ER	10	0.938776	0.979592	0.979592
	ER	11	0.938776	0.979592	0.979592
	ER	12	0.938776	0.979592	0.979592
	ER	13	0.978723	1	1
	ER	14	0.938776	0.979592	0.979592
	ER	15	0.938776	0.979592	0.979592
	ER	16	0.938776	0.979592	0.979592
	ER	17	0.938776	0.979592	0.979592
	ER	18	0.938776	0.979592	0.979592
	ER	19	0.96	0.979592	0.979592
	Ergic/cisGolgi	0	0.857143	0.857143	0.666667
	Ergic/cisGolgi	1	0.666667	0.571429	0.444444
	Ergic/cisGolgi	2	0.857143	0.75	0.6
	Ergic/cisGolgi	3	0.857143	0.75	0.6
	Ergic/cisGolgi	4	0.857143	0.75	0.666667
	Ergic/cisGolgi	5	0.857143	0.75	0.666667
	Ergic/cisGolgi	6	0.857143	0.75	0.666667
	Ergic/cisGolgi	7	0.666667	0.571429	0.5
	Ergic/cisGolgi	8	0.666667	0.571429	0.5
	Ergic/cisGolgi	9	0.666667	0.571429	0.444444
	Ergic/cisGolgi	10	0.857143	0.75	0.666667
	Ergic/cisGolgi	11	0.666667	0.666667	0.5
	Ergic/cisGolgi	12	0.857143	0.857143	0.75
	Ergic/cisGolgi	13	0.857143	0.75	0.6
	Ergic/cisGolgi	14	0.666667	0.571429	0.444444
	Ergic/cisGolgi	15	0.857143	0.75	0.666667
	Ergic/cisGolgi	16	0.857143	0.857143	0.857143
	Ergic/cisGolgi	17	0.857143	0.75	0.6
	Ergic/cisGolgi	18	0.666667	0.571429	0.5
	Ergic/cisGolgi	19	1	1	0.8
	Golgi	0	0.444444	0.8	0.75
	Golgi	1	0.5	0.857143	0.857143
	Golgi	2	0.285714	0.857143	0.666667
	Golgi	3	0.285714	0.75	0.571429
	Golgi	4	0.5	0.75	0.571429
	Golgi	5	0.444444	0.666667	0.75
	Golgi	6	0.5	0.666667	0.75
	Golgi	7	0.444444	0.666667	0.571429
	Golgi	8	0.25	0.666667	0.571429
	Golgi	9	0.285714	0.75	0.666667
	Golgi	10	0.285714	0.75	0.666667
	Golgi	11	0.5	0.888889	0.857143
	Golgi	12	0.444444	0.8	0.75
	Golgi	13	0.444444	0.666667	0.571429
	Golgi	14	0.444444	0.666667	0.75
	Golgi	15	0.444444	0.75	0.75
	Golgi	16	0.5	0.888889	0.857143
	Golgi	17	0.5	0.75	0.666667
	Golgi	18	0.285714	0.75	0.666667
	Golgi	19	0.444444	0.888889	0.75
	Large Protein Complex	0	0.949153	0.975207	0.941176
	Large Protein Complex	1	0.933333	0.975207	0.949153
	Large Protein Complex	2	0.941176	0.975207	0.949153
	Large Protein Complex	3	0.949153	0.975207	0.949153
	Large Protein Complex	4	0.966667	0.975207	0.966667
	Large Protein Complex	5	0.957983	0.983333	0.957983
	Large Protein Complex	6	0.957983	0.975207	0.95
	Large Protein Complex	7	0.957983	0.967213	0.942149
	Large Protein Complex	8	0.942149	0.975207	0.95
	Large Protein Complex	9	0.941176	0.975207	0.941176
	Large Protein Complex	10	0.95	0.967213	0.942149
	Large Protein Complex	11	0.941176	0.975207	0.941176
	Large Protein Complex	12	0.942149	0.967213	0.942149
	Large Protein Complex	13	0.949153	0.983333	0.949153
	Large Protein Complex	14	0.933333	0.975207	0.941176
	Large Protein Complex	15	0.95082	0.975207	0.966667
	Large Protein Complex	16	0.966667	0.975207	0.958678
	Large Protein Complex	17	0.949153	0.975207	0.941176
	Large Protein Complex	18	0.957983	0.975207	0.95
	Large Protein Complex	19	0.95	0.975207	0.957983
	Lysosome	0	0.833333	0.923077	0.923077
	Lysosome	1	0.833333	0.923077	0.923077
	Lysosome	2	0.833333	0.923077	0.923077
	Lysosome	3	0.833333	0.923077	0.923077
	Lysosome	4	0.833333	0.923077	0.923077
	Lysosome	5	0.833333	0.923077	0.923077
	Lysosome	6	0.833333	0.923077	0.923077
	Lysosome	7	0.833333	0.923077	0.923077
	Lysosome	8	0.833333	0.923077	0.923077
	Lysosome	9	0.833333	0.923077	0.923077
	Lysosome	10	0.833333	0.923077	0.923077
	Lysosome	11	0.833333	0.923077	0.923077
	Lysosome	12	0.833333	0.923077	0.923077
	Lysosome	13	0.923077	0.923077	0.923077
	Lysosome	14	0.833333	0.923077	0.923077
	Lysosome	15	0.833333	0.923077	0.923077
	Lysosome	16	0.833333	0.923077	0.923077
	Lysosome	17	0.833333	0.923077	0.923077
	Lysosome	18	0.833333	0.923077	0.923077
	Lysosome	19	0.923077	1	1
	Mitochondrion	0	0.97561	0.975	0.962963
	Mitochondrion	1	1	1	1
	Mitochondrion	2	0.987952	1	0.987952
	Mitochondrion	3	0.97561	0.987654	0.97561
	Mitochondrion	4	0.97561	0.987654	0.97561
	Mitochondrion	5	0.987654	0.975	0.975
	Mitochondrion	6	0.987654	0.975	0.975
	Mitochondrion	7	0.97561	0.975	0.962963
	Mitochondrion	8	0.97561	0.975	0.962963
	Mitochondrion	9	0.987952	0.987654	0.97561
	Mitochondrion	10	0.987952	0.987654	0.97561
	Mitochondrion	11	0.987952	0.987654	0.97561
	Mitochondrion	12	0.97561	0.975	0.962963
	Mitochondrion	13	0.97561	0.975	0.962963
	Mitochondrion	14	0.987654	0.975	0.975
	Mitochondrion	15	0.987654	0.987654	0.987654
	Mitochondrion	16	0.987952	0.987654	0.97561
	Mitochondrion	17	0.987952	0.987654	0.97561
	Mitochondrion	18	0.987952	0.987654	0.97561
	Mitochondrion	19	0.97561	0.987654	0.97561
	Nuclear pore complex	0	0.857143	1	1
	Nuclear pore complex	1	0.857143	1	1
	Nuclear pore complex	2	0.857143	1	1
	Nuclear pore complex	3	0.857143	1	1
	Nuclear pore complex	4	0.857143	1	1
	Nuclear pore complex	5	0.857143	1	1
	Nuclear pore complex	6	0.857143	1	1
	Nuclear pore complex	7	0.857143	1	1
	Nuclear pore complex	8	0.857143	1	1
	Nuclear pore complex	9	1	1	1
	Nuclear pore complex	10	0.857143	1	1
	Nuclear pore complex	11	0.857143	1	1
	Nuclear pore complex	12	0.857143	1	1
	Nuclear pore complex	13	0.857143	1	1
	Nuclear pore complex	14	0.857143	1	1
	Nuclear pore complex	15	0.857143	1	1
	Nuclear pore complex	16	1	1	1
	Nuclear pore complex	17	0.857143	1	1
	Nuclear pore complex	18	0.857143	1	1
	Nuclear pore complex	19	0.857143	1	1
	Peroxisome	0	0.4	0.8	0.8
	Peroxisome	1	0.4	0.8	0.8
	Peroxisome	2	0.8	1	1
	Peroxisome	3	0.666667	0.8	0.8
	Peroxisome	4	0.666667	1	1
	Peroxisome	5	0.8	0.8	0.8
	Peroxisome	6	0.5	0.8	0.8
	Peroxisome	7	0.4	0.8	0.8
	Peroxisome	8	0.5	0.8	0.8
	Peroxisome	9	0.4	0.8	0.8
	Peroxisome	10	0.4	0.8	0.8
	Peroxisome	11	0.4	0.8	0.8
	Peroxisome	12	0.4	0.8	0.8
	Peroxisome	13	0.666667	1	1
	Peroxisome	14	0.4	0.8	0.8
	Peroxisome	15	0.4	0.8	0.8
	Peroxisome	16	0.666667	0.8	0.8
	Peroxisome	17	0.4	0.8	0.8
	Peroxisome	18	0.666667	0.8	0.8
	Peroxisome	19	0.5	0.8	0.8
	Plasma membrane	0	0.930233	0.954545	0.954545
	Plasma membrane	1	0.909091	0.933333	0.933333
	Plasma membrane	2	0.909091	0.933333	0.933333
	Plasma membrane	3	0.933333	0.954545	0.954545
	Plasma membrane	4	0.954545	0.954545	0.954545
	Plasma membrane	5	0.909091	0.933333	0.933333
	Plasma membrane	6	0.930233	0.976744	0.976744
	Plasma membrane	7	0.909091	0.954545	0.954545
	Plasma membrane	8	0.930233	0.954545	0.954545
	Plasma membrane	9	0.930233	0.954545	0.954545
	Plasma membrane	10	0.930233	0.976744	0.976744
	Plasma membrane	11	0.930233	0.954545	0.954545
	Plasma membrane	12	0.97561	0.976744	0.976744
	Plasma membrane	13	0.909091	0.933333	0.933333
	Plasma membrane	14	0.909091	0.933333	0.933333
	Plasma membrane	15	0.930233	0.954545	0.954545
	Plasma membrane	16	0.930233	0.933333	0.933333
	Plasma membrane	17	0.909091	0.933333	0.933333
	Plasma membrane	18	0.909091	0.954545	0.954545
	Plasma membrane	19	0.97561	0.976744	0.976744

## Sheet: 2D
Figure 2d	Number of localization predictions in different confidence ranges
	Experiment	Confidence	number
	DDA	high	939
	DDA	low	240
	DDA	medium	237
	DDA	very high	415
	discovery DIA	high	1937
	discovery DIA	low	960
	discovery DIA	medium	717
	discovery DIA	very high	947
	library DIA	high	2202
	library DIA	low	940
	library DIA	medium	946
	library DIA	very high	1002

## Sheet: 2E
Figure 2e	Intracomplex-scatter
	Cluster	Experiment	Map	Median manhattan distance to average profile		Displayed median values:
	28S ribosomal subunit, mitochondrial	DDA	Map1	0.750067		DDA	1.17353
	28S ribosomal subunit, mitochondrial	DDA	Map2	0.668269		discovery DIA	0.926085
	28S ribosomal subunit, mitochondrial	DDA	Map3	0.780619		library DIA	0.977579
	39S ribosomal subunit, mitochondrial	DDA	Map1	0.840448
	39S ribosomal subunit, mitochondrial	DDA	Map2	0.68307
	39S ribosomal subunit, mitochondrial	DDA	Map3	0.927312
	40S ribosomal subunit, cytoplasmic	DDA	Map1	1.15858
	40S ribosomal subunit, cytoplasmic	DDA	Map2	1.24804
	40S ribosomal subunit, cytoplasmic	DDA	Map3	1
	60S ribosomal subunit, cytoplasmic	DDA	Map1	1.11469
	60S ribosomal subunit, cytoplasmic	DDA	Map2	1.21993
	60S ribosomal subunit, cytoplasmic	DDA	Map3	0.965475
	Arp2/3 protein complex	DDA	Map1	0.890648
	Arp2/3 protein complex	DDA	Map2	1.12333
	Arp2/3 protein complex	DDA	Map3	1.171
	CCT complex	DDA	Map1	1.13628
	CCT complex	DDA	Map2	1.29367
	CCT complex	DDA	Map3	0.857823
	COP9 signalosome complex	DDA	Map1	1.61111
	COP9 signalosome complex	DDA	Map2	1.33558
	COP9 signalosome complex	DDA	Map3	1.1994
	Coatomer complex	DDA	Map1	1.08208
	Coatomer complex	DDA	Map2	0.991004
	Coatomer complex	DDA	Map3	1.26252
	Dynactin complex	DDA	Map1	1.44944
	Dynactin complex	DDA	Map2	1.43054
	Dynactin complex	DDA	Map3	1.35571
	EMC	DDA	Map1	1.55783
	EMC	DDA	Map2	1.2467
	EMC	DDA	Map3	0.883359
	F1F0 ATP synthase	DDA	Map1	1.0308
	F1F0 ATP synthase	DDA	Map2	1.46893
	F1F0 ATP synthase	DDA	Map3	1.90014
	MCM complex	DDA	Map1	1.45708
	MCM complex	DDA	Map2	1.6459
	MCM complex	DDA	Map3	1.4219
	Multisynthetase complex	DDA	Map1	1
	Multisynthetase complex	DDA	Map2	1.08396
	Multisynthetase complex	DDA	Map3	1.06613
	Nup107-160 subcomplex	DDA	Map1	0.996861
	Nup107-160 subcomplex	DDA	Map2	1.6832
	Nup107-160 subcomplex	DDA	Map3	1.32754
	Prefoldin complex	DDA	Map1	1.5386
	Prefoldin complex	DDA	Map2	1.17353
	Prefoldin complex	DDA	Map3	1.01435
	Proteasome	DDA	Map1	1.21265
	Proteasome	DDA	Map2	1.48254
	Proteasome	DDA	Map3	1.35309
	Respiratory chain complex I core	DDA	Map1	1.12259
	Respiratory chain complex I core	DDA	Map2	0.662363
	Respiratory chain complex I core	DDA	Map3	0.583531
	Sec6/8 exocyst complex	DDA	Map1	1.56069
	Sec6/8 exocyst complex	DDA	Map2	0.932349
	Sec6/8 exocyst complex	DDA	Map3	1.33762
	V-type proton ATPase V1	DDA	Map1	2.00738
	V-type proton ATPase V1	DDA	Map2	1.68297
	V-type proton ATPase V1	DDA	Map3	1.60483
	28S ribosomal subunit, mitochondrial	discovery DIA	Map1	1.03568
	28S ribosomal subunit, mitochondrial	discovery DIA	Map2	0.948179
	28S ribosomal subunit, mitochondrial	discovery DIA	Map3	0.954051
	39S ribosomal subunit, mitochondrial	discovery DIA	Map1	1.0574
	39S ribosomal subunit, mitochondrial	discovery DIA	Map2	0.874009
	39S ribosomal subunit, mitochondrial	discovery DIA	Map3	0.939737
	40S ribosomal subunit, cytoplasmic	discovery DIA	Map1	1.26071
	40S ribosomal subunit, cytoplasmic	discovery DIA	Map2	0.808326
	40S ribosomal subunit, cytoplasmic	discovery DIA	Map3	0.840172
	60S ribosomal subunit, cytoplasmic	discovery DIA	Map1	1.30826
	60S ribosomal subunit, cytoplasmic	discovery DIA	Map2	0.986827
	60S ribosomal subunit, cytoplasmic	discovery DIA	Map3	0.918517
	Arp2/3 protein complex	discovery DIA	Map1	1.08848
	Arp2/3 protein complex	discovery DIA	Map2	0.741233
	Arp2/3 protein complex	discovery DIA	Map3	0.89546
	CCT complex	discovery DIA	Map1	0.884671
	CCT complex	discovery DIA	Map2	1.15241
	CCT complex	discovery DIA	Map3	0.975338
	COP9 signalosome complex	discovery DIA	Map1	1.05862
	COP9 signalosome complex	discovery DIA	Map2	0.717404
	COP9 signalosome complex	discovery DIA	Map3	0.727852
	Coatomer complex	discovery DIA	Map1	1.0271
	Coatomer complex	discovery DIA	Map2	0.830269
	Coatomer complex	discovery DIA	Map3	1.01058
	Dynactin complex	discovery DIA	Map1	0.866248
	Dynactin complex	discovery DIA	Map2	1
	Dynactin complex	discovery DIA	Map3	0.918294
	EMC	discovery DIA	Map1	0.957557
	EMC	discovery DIA	Map2	0.780641
	EMC	discovery DIA	Map3	0.865528
	F1F0 ATP synthase	discovery DIA	Map1	0.74189
	F1F0 ATP synthase	discovery DIA	Map2	1.07776
	F1F0 ATP synthase	discovery DIA	Map3	0.55685
	MCM complex	discovery DIA	Map1	0.741715
	MCM complex	discovery DIA	Map2	0.924096
	MCM complex	discovery DIA	Map3	0.997143
	Multisynthetase complex	discovery DIA	Map1	1.06706
	Multisynthetase complex	discovery DIA	Map2	1.00059
	Multisynthetase complex	discovery DIA	Map3	0.926085
	Nup107-160 subcomplex	discovery DIA	Map1	0.488605
	Nup107-160 subcomplex	discovery DIA	Map2	0.721456
	Nup107-160 subcomplex	discovery DIA	Map3	1
	Prefoldin complex	discovery DIA	Map1	1.06516
	Prefoldin complex	discovery DIA	Map2	0.559431
	Prefoldin complex	discovery DIA	Map3	0.60326
	Proteasome	discovery DIA	Map1	1.05683
	Proteasome	discovery DIA	Map2	0.883272
	Proteasome	discovery DIA	Map3	0.737739
	Respiratory chain complex I core	discovery DIA	Map1	0.901494
	Respiratory chain complex I core	discovery DIA	Map2	1.16129
	Respiratory chain complex I core	discovery DIA	Map3	0.586929
	Sec6/8 exocyst complex	discovery DIA	Map1	1.01263
	Sec6/8 exocyst complex	discovery DIA	Map2	0.860072
	Sec6/8 exocyst complex	discovery DIA	Map3	0.814987
	V-type proton ATPase V1	discovery DIA	Map1	1
	V-type proton ATPase V1	discovery DIA	Map2	0.993456
	V-type proton ATPase V1	discovery DIA	Map3	0.937953
	28S ribosomal subunit, mitochondrial	library DIA	Map1	1.36866
	28S ribosomal subunit, mitochondrial	library DIA	Map2	1.47982
	28S ribosomal subunit, mitochondrial	library DIA	Map3	1.84169
	39S ribosomal subunit, mitochondrial	library DIA	Map1	1.46911
	39S ribosomal subunit, mitochondrial	library DIA	Map2	1.35777
	39S ribosomal subunit, mitochondrial	library DIA	Map3	1.10152
	40S ribosomal subunit, cytoplasmic	library DIA	Map1	1.37182
	40S ribosomal subunit, cytoplasmic	library DIA	Map2	0.868371
	40S ribosomal subunit, cytoplasmic	library DIA	Map3	0.977579
	60S ribosomal subunit, cytoplasmic	library DIA	Map1	1.18637
	60S ribosomal subunit, cytoplasmic	library DIA	Map2	0.924772
	60S ribosomal subunit, cytoplasmic	library DIA	Map3	0.726205
	Arp2/3 protein complex	library DIA	Map1	1.51396
	Arp2/3 protein complex	library DIA	Map2	1.16161
	Arp2/3 protein complex	library DIA	Map3	1.02595
	CCT complex	library DIA	Map1	0.931772
	CCT complex	library DIA	Map2	0.831961
	CCT complex	library DIA	Map3	0.852777
	COP9 signalosome complex	library DIA	Map1	0.960315
	COP9 signalosome complex	library DIA	Map2	0.838515
	COP9 signalosome complex	library DIA	Map3	0.600077
	Coatomer complex	library DIA	Map1	1.00719
	Coatomer complex	library DIA	Map2	0.826831
	Coatomer complex	library DIA	Map3	0.885193
	Dynactin complex	library DIA	Map1	0.988798
	Dynactin complex	library DIA	Map2	0.922271
	Dynactin complex	library DIA	Map3	1.01002
	EMC	library DIA	Map1	1.004
	EMC	library DIA	Map2	1.01921
	EMC	library DIA	Map3	0.839372
	F1F0 ATP synthase	library DIA	Map1	0.981501
	F1F0 ATP synthase	library DIA	Map2	0.744554
	F1F0 ATP synthase	library DIA	Map3	0.812592
	MCM complex	library DIA	Map1	0.939288
	MCM complex	library DIA	Map2	0.998212
	MCM complex	library DIA	Map3	1.00437
	Multisynthetase complex	library DIA	Map1	1.03198
	Multisynthetase complex	library DIA	Map2	0.832551
	Multisynthetase complex	library DIA	Map3	1.06364
	Nup107-160 subcomplex	library DIA	Map1	0.849819
	Nup107-160 subcomplex	library DIA	Map2	1.01639
	Nup107-160 subcomplex	library DIA	Map3	0.446832
	Prefoldin complex	library DIA	Map1	1.00005
	Prefoldin complex	library DIA	Map2	0.766132
	Prefoldin complex	library DIA	Map3	0.974749
	Proteasome	library DIA	Map1	1.09321
	Proteasome	library DIA	Map2	0.974758
	Proteasome	library DIA	Map3	0.737864
	Respiratory chain complex I core	library DIA	Map1	0.93335
	Respiratory chain complex I core	library DIA	Map2	1.47645
	Respiratory chain complex I core	library DIA	Map3	1.98276
	Sec6/8 exocyst complex	library DIA	Map1	0.982953
	Sec6/8 exocyst complex	library DIA	Map2	0.556288
	Sec6/8 exocyst complex	library DIA	Map3	0.927826
	V-type proton ATPase V1	library DIA	Map1	0.823838
	V-type proton ATPase V1	library DIA	Map2	0.989229
	V-type proton ATPase V1	library DIA	Map3	0.97702

## Sheet: 2F
Figure 2f	Distances underlying density lines
	Protein IDs	DDA	discovery DIA	library DIA
	A0AV96	0.0776051	0.0278335	0.0273585
	A1L0T0	0.100039	0.0581736	0.0424043
	A1X283	0.0666736	0.0195629	0.0144646
	A2RRP1	0.162874	0.0517323	0.0460536
	A3KMH1	0.0892583	0.0498043	0.0539593
	A4D1E9	0.0720369	0.0469431	0.047422
	A5YKK6	0.0253372	0.0247628	0.0286584
	A6NDG6	0.216062	0.0701557	0.0341063
	E9PAV3;Q13765;E9PAV3-2	0.0414911	0.0578608	0.0407761
	E9PRG8	0.0754542	0.0317351	0.0383459
	O00116	0.0494246	0.0251201	0.0280167
	O00139	0.0505691	0.0251308	0.0217988
	O00148	0.038071	0.0490505	0.0615843
	O00151	0.0611544	0.05402	0.0475896
	O00154	0.0991344	0.0630938	0.0562887
	O00159	0.0726008	0.0328695	0.0290441
	O00161	0.111331	0.0262239	0.0350409
	O00165	0.112887	0.0533415	0.0539928
	O00178	0.10486	0.0486332	0.0381821
	O00186	0.0668391	0.0317386	0.0291205
	O00203	0.0476728	0.0258616	0.0282988
	O00231	0.0540553	0.0374884	0.0330335
	O00232	0.0720867	0.0425069	0.0457399
	O00264	0.0516462	0.0329494	0.0380899
	O00291	0.101141	0.0932666	0.0931133
	O00299	0.07844	0.0586697	0.0568381
	O00303	0.0545751	0.0219429	0.0180218
	O00308	0.174546	0.047131	0.037121
	O00330	0.0791381	0.0522208	0.04039
	O00400	0.134738	0.0534564	0.041711
	O00401	0.0834571	0.036742	0.0313058
	O00410	0.0489515	0.0381066	0.0325935
	O00422	0.0558948	0.0493443	0.0553105
	O00425	0.0554034	0.0185088	0.018763
	O00429	0.0644925	0.0265497	0.0262909
	O00442	0.077987	0.0474492	0.0495535
	O00443	0.116943	0.00908667	0.0243385
	O00461	0.12842	0.0610691	0.0553299
	O00468	0.0547214	0.0348783	0.0355973
	O00471	0.112477	0.0387165	0.0325169
	O00487	0.0778775	0.0411041	0.0515527
	O00499	0.101614	0.0278092	0.0339702
	O00505	0.0359423	0.0341779	0.0422025
	O00541	0.0542321	0.042798	0.0420479
	O00560	0.0830399	0.0497409	0.0287997
	O00566	0.0932459	0.0384259	0.0401822
	O00567	0.044629	0.0365097	0.0381367
	O00571;O00571-2;O15523-2;O15523	0.0474983	0.0231317	0.0277969
	O00592	0.0797361	0.0593179	0.0446723
	O00622	0.112176	0.0349198	0.0340785
	O00625	0.153957	0.0548435	0.053436
	O00629	0.124186	0.0583835	0.0425555
	O00750	0.0751643	0.0273634	0.0167484
	O00754	0.11091	0.0497912	0.0482859
	O00764	0.0718122	0.0769651	0.0667462
	O00767	0.0487187	0.0366531	0.0395932
	O14530	0.0940303	0.0487426	0.0632769
	O14561	0.0608767	0.11043	0.0987385
	O14579	0.0695732	0.0350153	0.0340702
	O14617	0.0477615	0.0220016	0.0224237
	O14639	0.124752	0.113518	0.0668874
	O14653	0.103142	0.0552527	0.0464529
	O14656	0.0651855	0.0292434	0.0332251
	O14657	0.0708463	0.0876523	0.0566439
	O14672	0.0647189	0.0411221	0.0330703
	O14681	0.0720651	0.0561191	0.0511378
	O14737	0.0779099	0.0894023	0.0871361
	O14744	0.120406	0.0419084	0.0415669
	O14745	0.0621203	0.0256705	0.0210389
	O14757	0.0611393	0.0191403	0.0199256
	O14773	0.0916889	0.058093	0.066187
	O14776	0.042796	0.0751422	0.0585458
	O14777	0.118335	0.0781724	0.0745776
	O14818	0.0504023	0.0327402	0.0370256
	O14828	0.0468242	0.0271152	0.0198452
	O14880	0.109185	0.0528807	0.0518886
	O14908	0.0752303	0.0731331	0.0402292
	O14917	0.111906	0.0273808	0.0264371
	O14925;Q5SRD1	0.0815769	0.0506731	0.157055
	O14929	0.0908905	0.0709028	0.0693896
	O14936	0.0969279	0.0398433	0.0742734
	O14949	0.0300059	0.0418927	0.0367712
	O14964	0.0781671	0.0487218	0.0416012
	O14965	0.0804888	0.0337993	0.0356649
	O14974	0.0913704	0.0271737	0.0272446
	O14975	0.050271	0.0312893	0.0268996
	O14979	0.0828748	0.0647501	0.0807154
	O14980	0.0522359	0.0307709	0.0314482
	O15020	0.136856	0.02902	0.0241934
	O15031	0.109263	0.0310444	0.0275199
	O15042	0.0776131	0.0402985	0.0363209
	O15067	0.068592	0.059861	0.0597197
	O15118	0.0735749	0.025549	0.0397789
	O15126	0.0936149	0.0292846	0.0241596
	O15127	0.109409	0.102759	0.0749091
	O15143	0.0818831	0.0257829	0.0255411
	O15144	0.0364403	0.0179329	0.0267673
	O15145	0.0675558	0.0317747	0.0276577
	O15155	0.0819446	0.055844	0.0596809
	O15160	0.0770696	0.0502766	0.048116
	O15173	0.101143	0.0259726	0.0279483
	O15212	0.0983098	0.0392924	0.030118
	O15226	0.0481111	0.0745405	0.0523217
	O15228	0.0862523	0.0928819	0.0530668
	O15230	0.108928	0.0250137	0.0321819
	O15258	0.121137	0.0985567	0.169426
	O15260	0.0575851	0.0671126	0.0651023
	O15269	0.0635486	0.0297147	0.0237926
	O15270	0.0530288	0.0287459	0.0270848
	O15294	0.0468003	0.018935	0.0320133
	O15305	0.0684723	0.0561762	0.0467966
	O15344	0.0607039	0.0223504	0.0280283
	O15355	0.0891111	0.0660704	0.0637651
	O15357	0.118756	0.0252813	0.0165281
	O15371	0.0492135	0.0200916	0.0126266
	O15372	0.0333139	0.0610725	0.0283047
	O15397	0.0922137	0.0543793	0.0512857
	O15400	0.0776427	0.0408829	0.035277
	O15427	0.0960893	0.039425	0.0360991
	O15439	0.0843274	0.0548346	0.0315645
	O15446	0.135537	0.0545769	0.0640418
	O15498	0.102571	0.0462867	0.042657
	O15511	0.0732815	0.0270767	0.0261047
	O15533	0.143273	0.0553752	0.0462502
	O43143	0.0652138	0.050017	0.0561445
	O43156	0.144976	0.0756637	0.0440485
	O43169	0.0967603	0.0405513	0.0654371
	O43172	0.0631236	0.0343903	0.0390909
	O43175	0.0612852	0.0494724	0.0463761
	O43237	0.049686	0.0155786	0.0198429
	O43242	0.0452821	0.0320819	0.0378334
	O43251-8;O43251-6;O43251-5;O43251;O43251-10;O43251-2;O43251-4;Q9NWB1-3;O43251-9;Q9NWB1-4;Q9NWB1-5;Q9NWB1;O43251-7;Q9NWB1-2;O43251-3	0.158734	0.0410189	0.0852467
	O43264	0.121027	0.0273187	0.0250329
	O43290	0.12388	0.0347807	0.0585211
	O43292	0.0500869	0.0561496	0.0506114
	O43293	0.186244	0.0644019	0.0736198
	O43324	0.0536111	0.0270867	0.0403687
	O43390	0.0216052	0.0596354	0.0622543
	O43395	0.0485464	0.0347731	0.0297735
	O43396	0.0996192	0.0604498	0.0526186
	O43399	0.04783	0.0305515	0.0306139
	O43402	0.0957612	0.0407929	0.0450204
	O43447	0.0509856	0.0335212	0.0442124
	O43491	0.0729233	0.0321115	0.0195685
	O43493	0.0808975	0.0468379	0.0450843
	O43504	0.0685237	0.0435366	0.0473901
	O43583	0.123068	0.03374	0.0304605
	O43592	0.15296	0.0606504	0.0613479
	O43615	0.0661371	0.0322731	0.0443539
	O43617	0.0499405	0.0419602	0.0279489
	O43660	0.0783276	0.0579187	0.0685472
	O43663	0.0812448	0.0180991	0.0343164
	O43670-2	0.0511456	0.0349655	0.0391903
	O43678	0.0719392	0.155236	0.0632738
	O43681	0.0542779	0.0313418	0.0286799
	O43684	0.048928	0.0379968	0.0434432
	O43688	0.138075	0.0734929	0.0784533
	O43707	0.0619631	0.0169891	0.0181795
	O43747	0.0361498	0.0329428	0.040045
	O43752	0.0509671	0.0285429	0.0235661
	O43760	0.0910747	0.0691615	0.0500667
	O43765	0.114734	0.0457708	0.043148
	O43776	0.0837756	0.0429499	0.0498414
	O43808	0.066364	0.0494038	0.0626605
	O43809	0.042776	0.0466314	0.0477528
	O43813	0.0860337	0.0207221	0.0185449
	O43815	0.0845119	0.0235043	0.029554
	O43819	0.055195	0.220167	0.218944
	O43823	0.147323	0.0772298	0.0494927
	O43837	0.095769	0.0528989	0.0931971
	O43847	0.0829522	0.0493819	0.0255166
	O43852	0.0415231	0.0270165	0.0238086
	O43865	0.0772615	0.026551	0.0277058
	O60216	0.0620394	0.0584197	0.0603876
	O60220	0.115731	0.0524103	0.0357608
	O60231	0.0948374	0.0219609	0.0211653
	O60245	0.154615	0.0750877	0.0377092
	O60264	0.0226416	0.037566	0.0442237
	O60306	0.108203	0.0582781	0.0549282
	O60313	0.0548388	0.0342605	0.0393736
	O60341	0.0819706	0.0251085	0.0194961
	O60427	0.0663155	0.041404	0.0403676
	O60488	0.0530591	0.0332356	0.0333375
	O60493	0.0387308	0.0394357	0.0379147
	O60499	0.0815622	0.0445368	0.0436764
	O60506	0.0417761	0.0369607	0.0336707
	O60524	0.0484895	0.0297575	0.046847
	O60563	0.0863686	0.0571223	0.0476153
	O60568	0.0606279	0.0199018	0.0234547
	O60573	0.0936757	0.0520869	0.0477943
	O60610	0.08057	0.0316027	0.0325808
	O60645	0.0617591	0.0288445	0.03215
	O60664	0.0940034	0.0613199	0.0608701
	O60684	0.085172	0.0325636	0.0402464
	O60716	0.0541774	0.0122852	0.00911689
	O60749	0.0399014	0.0248835	0.0268477
	O60762	0.0852202	0.100329	0.0873767
	O60763	0.104411	0.053834	0.0528663
	O60832	0.0705595	0.0513305	0.0444911
	O60841	0.029666	0.0213628	0.0181872
	O60869	0.0246338	0.0171887	0.0233785
	O60884	0.0732937	0.0295721	0.0327793
	O60925	0.0632274	0.0529365	0.0433796
	O75027	0.0588627	0.103553	0.078885
	O75044	0.0808996	0.018672	0.0166532
	O75063	0.0908687	0.0403452	0.0440041
	O75083	0.0527383	0.0193104	0.0248198
	O75110	0.0569596	0.0367262	0.0483467
	O75116	0.0682416	0.0177444	0.0144033
	O75122-3	0.135552	0.0267583	0.0303106
	O75128	0.174486	0.039247	0.0398177
	O75131	0.0594267	0.0384065	0.0465097
	O75146	0.0659829	0.0409248	0.043342
	O75150	0.111742	0.0566872	0.0454961
	O75153	0.0492855	0.0190524	0.0202367
	O75165	0.0491324	0.0323517	0.022906
	O75175	0.029754	0.0275204	0.0391543
	O75179	0.0484099	0.0196952	0.0269184
	O75190	0.0795916	0.0466988	0.0369311
	O75208	0.0558699	0.0778129	0.215376
	O75223	0.113748	0.0598571	0.0663121
	O75251	0.130131	0.0486378	0.17006
	O75306	0.107734	0.129167	0.0847343
	O75323	0.0975288	0.0572474	0.107489
	O75340	0.0435101	0.0503565	0.040973
	O75347	0.0628956	0.0713777	0.0786615
	O75348	0.116961	0.0483664	0.041385
	O75367	0.0197637	0.041132	0.0466643
	O75369	0.0500659	0.0220477	0.0257464
	O75380	0.0998532	0.0611261	0.109325
	O75381	0.131643	0.0649824	0.0248064
	O75390	0.0554146	0.0344378	0.040544
	O75396	0.0552681	0.0326227	0.0247681
	O75431	0.0928083	0.113364	0.0962821
	O75436	0.0491771	0.0329498	0.031782
	O75439	0.0516526	0.0814763	0.0617027
	O75475	0.0798789	0.0368135	0.0506317
	O75477	0.075217	0.0261798	0.0206225
	O75489	0.119566	0.0790647	0.147613
	O75494	0.111506	0.123356	0.127946
	O75521	0.0692098	0.0289071	0.0284241
	O75531	0.0683234	0.0556891	0.066245
	O75533	0.0622227	0.0612247	0.0675647
	O75534	0.0522835	0.021745	0.019232
	O75569	0.0617351	0.0302141	0.0605078
	O75592	0.241465	0.0466828	0.0394568
	O75607	0.0833964	0.0326029	0.0404117
	O75616	0.170521	0.0425949	0.0678995
	O75643	0.0421973	0.0411482	0.0443228
	O75694	0.05001	0.0256368	0.0225451
	O75695	0.0667495	0.035174	0.0307874
	O75718	0.0629174	0.0239655	0.0371774
	O75781	0.13443	0.0398283	0.020597
	O75787	0.105597	0.0222389	0.0486751
	O75792	0.164691	0.0372164	0.0400223
	O75794	0.0689896	0.0345503	0.0335204
	O75821	0.0529426	0.0196932	0.0115104
	O75822	0.0660611	0.0133398	0.0182603
	O75844	0.0417013	0.0320531	0.0296648
	O75874	0.104926	0.0640935	0.0709955
	O75880	0.0523055	0.0613381	0.10146
	O75886	0.142955	0.0326734	0.0665462
	O75934	0.066547	0.0302488	0.0306768
	O75937	0.0294987	0.0349387	0.0427124
	O75940	0.098447	0.0333524	0.0376056
	O75947	0.0832097	0.0370853	0.0428197
	O75955	0.0706842	0.0236642	0.0169919
	O75962	0.291654	0.0279792	0.0275867
	O75964	0.0483702	0.0403247	0.0375893
	O75976	0.0797785	0.0410591	0.0439374
	O76003	0.101801	0.0536858	0.058473
	O76021	0.0332094	0.039983	0.0402052
	O76031	0.0649849	0.0914735	0.0610398
	O76070	0.107486	0.0788114	0.0727404
	O76094	0.0400256	0.0238285	0.0250324
	O94760	0.082692	0.0349303	0.0296571
	O94763	0.056428	0.0843344	0.0843524
	O94776	0.0216758	0.0351949	0.0530876
	O94804	0.13352	0.0298602	0.0252101
	O94822	0.0973269	0.0329215	0.0333849
	O94826	0.0781278	0.0357432	0.0395503
	O94855	0.0722463	0.0368575	0.0383345
	O94874	0.0647578	0.022672	0.0221113
	O94887	0.121007	0.0616828	0.108323
	O94901	0.0341409	0.0995536	0.0551371
	O94905	0.060668	0.0309055	0.0365921
	O94906	0.0524527	0.0359123	0.0412614
	O94919	0.068351	0.037794	0.0323973
	O94925-3	0.0544069	0.0511971	0.0520374
	O94973	0.0593285	0.0446343	0.0407134
	O94979	0.0402637	0.0241341	0.0243576
	O95070	0.102058	0.0758174	0.0271247
	O95084	0.117455	0.0266893	0.0334924
	O95139	0.065367	0.0302809	0.0482845
	O95140	0.123859	0.050379	0.0966828
	O95159	0.183345	0.0488814	0.0541261
	O95163	0.0813387	0.0193135	0.0251987
	O95197	0.0575327	0.0376728	0.0264369
	O95202	0.0541794	0.0364851	0.0532439
	O95232	0.0363412	0.0431975	0.0387305
	O95249	0.124435	0.063943	0.0579772
	O95274	0.110827	0.0438379	0.0463136
	O95292	0.0588541	0.0231443	0.0200859
	O95297	0.0787028	0.0363342	0.0296452
	O95299	0.0621019	0.149904	0.0687515
	O95302	0.0777546	0.0349506	0.0335359
	O95336	0.10344	0.0721493	0.0690349
	O95340	0.0450524	0.0472914	0.0431844
	O95347	0.0518945	0.0151879	0.0118765
	O95373	0.0547519	0.0319119	0.0285134
	O95425	0.115361	0.035486	0.0385428
	O95433	0.0942446	0.0441715	0.0444322
	O95466	0.167392	0.0567121	0.0467396
	O95470	0.078305	0.078501	0.0651666
	O95486	0.179063	0.0516607	0.0591105
	O95487	0.0748302	0.0723086	0.0482683
	O95571	0.0546469	0.0884231	0.154111
	O95573	0.0585624	0.0206951	0.0211483
	O95613	0.0875957	0.0290704	0.0473311
	O95672	0.0898791	0.0109328	0.0330975
	O95714	0.0836845	0.0373967	0.0209089
	O95721	0.173	0.0559426	0.0453644
	O95747	0.0659588	0.0227496	0.0240264
	O95757	0.108742	0.0464426	0.0477755
	O95758	0.0748636	0.0361604	0.0361088
	O95782	0.0856874	0.0417229	0.0366344
	O95816	0.0572108	0.021067	0.020277
	O95817	0.146305	0.0700434	0.0609101
	O95831	0.0553062	0.0243622	0.0277653
	O95861	0.0855162	0.046851	0.0423986
	O95870	0.132982	0.0461322	0.0474202
	O95881	0.0416406	0.0416792	0.0358373
	O95985	0.0646385	0.0495795	0.0453719
	O95994	0.123032	0.0648947	0.0727912
	O96000	0.0685915	0.0317101	0.0331354
	O96005	0.100449	0.0341452	0.033408
	O96008	0.0857202	0.0498683	0.0478208
	O96013	0.0836097	0.0257346	0.0184044
	O96019	0.0604571	0.0353059	0.0483005
	P00338	0.0581515	0.0609562	0.0606669
	P00367;P00367-3;P00367-2;P49448	0.0569144	0.0379983	0.0353372
	P00387	0.0493617	0.0395811	0.0324865
	P00390	0.0643808	0.0228938	0.0305223
	P00403	0.0520825	0.0513887	0.0663791
	P00441	0.10817	0.0664977	0.0623595
	P00491	0.0492921	0.0758917	0.0627324
	P00492	0.0749122	0.0740946	0.0868642
	P00505	0.0787845	0.0259359	0.0227209
	P00533	0.0604718	0.0345072	0.0271757
	P00558	0.0757124	0.0476622	0.0469653
	P00568	0.0833547	0.0670716	0.0652705
	P00966	0.0688186	0.0636347	0.0666815
	P01111	0.0762842	0.0523661	0.0391885
	P01130	0.0880153	0.026249	0.022888
	P01891;P30459;P16190;P16189;P30512;P10314	0.0885572	0.0354697	0.0287604
	P02545	0.0297446	0.0361914	0.0379251
	P02786	0.0440339	0.0313464	0.0283032
	P02794	0.0991022	0.205135	0.316058
	P04040	0.0440687	0.0172306	0.0251238
	P04062	0.12685	0.0343216	0.0166226
	P04075	0.138645	0.104666	0.114118
	P04080	0.0805431	0.06969	0.0674405
	P04083	0.0905839	0.0700829	0.069506
	P04114	0.0488202	0.0339568	0.057072
	P04179	0.0620472	0.033392	0.0521707
	P04181	0.0539033	0.0632553	0.0621027
	P04406	0.0456216	0.0237702	0.0263689
	P04626	0.130435	0.0698081	0.0541645
	P04632	0.110757	0.0708005	0.0682664
	P04792	0.0799285	0.0733947	0.0710093
	P04818	0.0641514	0.0285469	0.0269561
	P04843	0.0412876	0.0182802	0.0196176
	P04844	0.0519047	0.0223228	0.0250221
	P04899	0.0822362	0.0295337	0.0314863
	P04920	0.0908704	0.0395337	0.0266007
	P05023	0.0597058	0.0255443	0.0202679
	P05026	0.0543395	0.0247468	0.0244334
	P05067	0.0748385	0.0319372	0.0253546
	P05114	0.030257	0.0178862	0.0137458
	P05141	0.11808	0.0362502	0.0400452
	P05187;P10696	0.0686548	0.0376703	0.0402543
	P05198	0.0500752	0.0172004	0.0129808
	P05362	0.0763594	0.0286334	0.0249835
	P05386	0.318816	0.0725759	0.0815919
	P05387	0.0426031	0.0383962	0.0214638
	P05388;P05388-2;Q8NHW5	0.0433631	0.0262904	0.0227171
	P05455	0.0431047	0.0759052	0.071089
	P05556	0.0419849	0.0253812	0.0197954
	P05783	0.0570246	0.0302981	0.028961
	P06241	0.0851747	0.0452785	0.041524
	P06454	0.119507	0.0819951	0.0677297
	P06493	0.0517047	0.0276731	0.0252447
	P06576	0.0417463	0.0345168	0.027272
	P06703	0.094878	0.0789006	0.0821988
	P06730	0.0985134	0.034045	0.0406916
	P06733	0.0734808	0.0648448	0.0657295
	P06744	0.0883132	0.0573613	0.0582029
	P06753-2	0.0562792	0.0558211	0.0516677
	P06756	0.0713306	0.0359931	0.0350732
	P06865	0.069015	0.0154155	0.0503565
	P07099	0.0481473	0.0326356	0.0249171
	P07108	0.0822985	0.0637787	0.0388061
	P07195	0.0669147	0.0586111	0.0619157
	P07237	0.0468238	0.0265666	0.0260472
	P07339	0.0452343	0.0227071	0.0128039
	P07355;P07355-2;A6NMY6	0.0447077	0.0207255	0.01705
	P07437	0.0812889	0.0570631	0.0683557
	P07602	0.0401033	0.025304	0.0270813
	P07686	0.0475344	0.0280204	0.0310544
	P07711	0.100671	0.0639668	0.0726635
	P07737	0.0669655	0.0474053	0.0526499
	P07741	0.0985058	0.0822608	0.0695346
	P07814	0.0432047	0.0171111	0.0185533
	P07858	0.0564206	0.0255601	0.0341395
	P07900	0.054195	0.0625376	0.0561786
	P07910-2	0.0357871	0.0444084	0.0500231
	P07919;A0A096LP55	0.0935149	0.0331124	0.020183
	P07942	0.0899068	0.0221041	0.031285
	P07947	0.0684171	0.028408	0.0254157
	P07954	0.0520846	0.0348246	0.0328011
	P08069	0.239284	0.0417283	0.0337646
	P08133	0.0836905	0.0551603	0.0539919
	P08134	0.0660756	0.0800792	0.124662
	P08174	0.0636724	0.0337105	0.0291384
	P08183	0.109539	0.0371597	0.0334664
	P08236	0.065749	0.0632364	0.0518966
	P08237	0.052404	0.0323825	0.0430307
	P08238	0.0510636	0.056346	0.0621805
	P08240	0.0352505	0.0320109	0.0274937
	P08243	0.0492575	0.0582028	0.0522795
	P08559	0.0683974	0.0491847	0.048477
	P08574	0.0917177	0.0671684	0.0642657
	P08579	0.0678363	0.0261072	0.0532083
	P08581	0.0931597	0.0325284	0.0257741
	P08582	0.0814541	0.035703	0.0382961
	P08621	0.0469854	0.0381174	0.048355
	P08648	0.132738	0.093875	0.0894517
	P08651	0.0463509	0.0745631	0.0367344
	P08670	0.0617436	0.0445454	0.0440282
	P08708	0.0436694	0.0246395	0.0242514
	P08754	0.0732892	0.0337956	0.0242641
	P08758	0.0799864	0.0723821	0.0736492
	P08865	0.0513936	0.0265952	0.0347864
	P08962	0.0567695	0.040067	0.0327083
	P09001	0.165386	0.0462653	0.0697373
	P09012	0.0389746	0.0516517	0.0570199
	P09110	0.107747	0.0490315	0.0604075
	P09132	0.0968065	0.0536017	0.0649932
	P09234	0.0991325	0.0680439	0.0802442
	P09382	0.0761447	0.033032	0.032171
	P09429;B2RPK0	0.0919842	0.0860055	0.0738742
	P09496	0.0764877	0.0481391	0.0433158
	P09497	0.0698383	0.034569	0.0421884
	P09525	0.267577	0.0800307	0.0741279
	P09543	0.0528711	0.0351085	0.034606
	P09601	0.0554453	0.0386968	0.0338344
	P09622	0.0777703	0.0536226	0.0510948
	P09661	0.0437353	0.0346021	0.0480815
	P09874	0.0174754	0.032625	0.0324341
	P09960	0.107534	0.0764351	0.0681313
	P09972	0.131156	0.0966301	0.0649701
	P0CW18	0.0780852	0.0344946	0.0327498
	P0DMV8;P0DMV9;P0DMV8-2	0.0570551	0.0375105	0.0376384
	P0DN76;Q01081;Q01081-2;Q01081-4	0.0734985	0.0425043	0.0354455
	P0DN79;P35520;P35520-2	0.118463	0.0642996	0.0560397
	P0DP25;P0DP24;P0DP23	0.0402644	0.0287685	0.020807
	P0DPI2;A0A0B4J2D5;P0DPI2-2;A0A0B4J2D5-2	0.105275	0.0720048	0.102812
	P10155	0.107675	0.0764592	0.0615909
	P10301	0.0872148	0.0435368	0.0331517
	P10412;P16402	0.036763	0.0356219	0.290625
	P10515	0.0476126	0.0419636	0.0403387
	P10586	0.0779856	0.0313381	0.0240679
	P10599	0.0574027	0.0618658	0.0644419
	P10606	0.068093	0.0417738	0.050134
	P10619	0.0940763	0.0483976	0.0520032
	P10620	0.105097	0.0379148	0.0459615
	P10644	0.0904524	0.0359411	0.0446518
	P10809	0.0415813	0.0301138	0.031661
	P10909	0.0842335	0.0306974	0.0228935
	P11021	0.0367937	0.021084	0.0196279
	P11047	0.0858037	0.0298506	0.0279431
	P11117	0.0816133	0.0455444	0.0282608
	P11142	0.0594098	0.0328066	0.0353859
	P11166	0.0803449	0.041337	0.035661
	P11169;Q8TDB8-4;Q8TDB8-2;Q8TDB8;Q8TDB8-5;Q8TDB8-3	0.0933197	0.0479564	0.0409579
	P11171	0.105427	0.0516812	0.0853985
	P11172	0.106237	0.0562254	0.057236
	P11177	0.0814339	0.040806	0.0376285
	P11182	0.0587199	0.0719096	0.0547126
	P11216	0.0992708	0.041559	0.0481412
	P11233	0.0546997	0.043232	0.0435985
	P11234	0.116248	0.0385251	0.0409794
	P11279	0.0351832	0.0206657	0.0199728
	P11310	0.0775777	0.0338987	0.0307683
	P11387	0.0333701	0.0551828	0.0536906
	P11388	0.0390334	0.0299092	0.0300843
	P11413	0.063245	0.0389263	0.0467891
	P11441	0.0899005	0.04991	0.0544088
	P11498	0.0686437	0.0633838	0.0401563
	P11532	0.123881	0.0350766	0.0274378
	P11586	0.0413149	0.0146759	0.014192
	P11717	0.0361708	0.0252323	0.0251186
	P11766	0.112063	0.0584394	0.0598635
	P11802	0.0955112	0.0488045	0.0486766
	P11908	0.160149	0.0595672	0.0615761
	P11940;P11940-2;Q9H361	0.0349296	0.021346	0.0248422
	P12004	0.0851587	0.030203	0.0311848
	P12081	0.0416545	0.0414949	0.0170049
	P12236	0.0612907	0.0324159	0.0251135
	P12268	0.0908579	0.0680388	0.0668609
	P12270	0.0293332	0.0308898	0.0301171
	P12277	0.0997142	0.0811222	0.0818984
	P12429	0.0763457	0.0543593	0.0654165
	P12814	0.073925	0.018837	0.0201959
	P12956	0.0386254	0.0357912	0.0419864
	P13010	0.0260371	0.0220067	0.0217231
	P13051	0.0886928	0.0334345	0.0231852
	P13073	0.0537567	0.0377625	0.0441171
	P13473	0.0550797	0.0425443	0.0537196
	P13489	0.0711905	0.0456889	0.0460332
	P13639	0.0201183	0.0186174	0.0210609
	P13667	0.0529462	0.0297902	0.026896
	P13693	0.0621459	0.0370702	0.0225135
	P13797	0.0509172	0.0189183	0.0177752
	P13804	0.0932708	0.0500039	0.0597445
	P13807	0.0493967	0.0358142	0.0410934
	P13861	0.0573926	0.0219157	0.0268695
	P13984	0.0480424	0.0485679	0.0415904
	P13987	0.0647964	0.059724	0.055874
	P13995	0.0502671	0.0707375	0.0292112
	P14174	0.175231	0.0837861	0.105217
	P14209	0.0686653	0.0371512	0.0316068
	P14314	0.0240961	0.0248636	0.0224233
	P14324	0.0910003	0.0737569	0.0726265
	P14373	0.0903105	0.0289445	0.0442338
	P14550	0.133081	0.0633664	0.0707402
	P14618	0.0831411	0.0635065	0.0610795
	P14625	0.031025	0.0242464	0.0164449
	P14635	0.0850966	0.0431953	0.0317348
	P14735	0.0572139	0.0314944	0.0260712
	P14866	0.0279366	0.0401688	0.0453302
	P14868	0.0433588	0.025743	0.0255718
	P14923	0.0594127	0.033659	0.0266267
	P14927	0.0764096	0.0269225	0.040363
	P15121	0.0838391	0.0626727	0.0597929
	P15151	0.103652	0.0277698	0.0282592
	P15170	0.0524438	0.0258069	0.0240745
	P15291	0.134275	0.06414	0.0725632
	P15311	0.0461557	0.0279393	0.0280845
	P15559	0.0632668	0.0632736	0.0683026
	P15586	0.02899	0.0273606	0.0230478
	P15880	0.02061	0.0236285	0.0232585
	P15924	0.0625652	0.022122	0.020502
	P15927	0.0886035	0.0526787	0.0424936
	P16066	0.137478	0.0445841	0.0424005
	P16070	0.0565501	0.0337695	0.0254565
	P16152	0.0852072	0.0657373	0.0544869
	P16278	0.0327953	0.0289853	0.027674
	P16333	0.0850117	0.0258644	0.033305
	P16401	0.0390036	0.0369311	0.0702416
	P16403;P16402	0.0525816	0.0515722	0.0425061
	P16435	0.0525744	0.023083	0.0211631
	P16615	0.0460787	0.0247871	0.0181408
	P16949	0.107238	0.0718454	0.0528886
	P16989	0.0656423	0.0297672	0.0368692
	P17174	0.125572	0.0774808	0.0717158
	P17301	0.0899726	0.0462155	0.0532391
	P17342	0.077204	0.027832	0.0234183
	P17655	0.0886345	0.0550855	0.058482
	P17706	0.106748	0.035646	0.0255863
	P17812	0.0560737	0.044868	0.0472918
	P17844	0.0448695	0.0491606	0.0538463
	P17858	0.0720407	0.0311716	0.0429774
	P17931	0.0554677	0.0280146	0.0216539
	P17980	0.0767839	0.0406052	0.0368463
	P17987	0.0442018	0.0482491	0.0462332
	P18031	0.0928117	0.033504	0.0280894
	P18074	0.182438	0.0548162	0.0643599
	P18077	0.0279584	0.027318	0.0349992
	P18084	0.0539629	0.0386675	0.038431
	P18085	0.071025	0.0465005	0.0327237
	P18124	0.0218306	0.0212883	0.0229982
	P18206	0.0577922	0.031766	0.0355512
	P18615	0.118808	0.0295517	0.0323765
	P18621	0.0506591	0.0345052	0.0295385
	P18669	0.0894279	0.0607004	0.0717763
	P18754	0.0185292	0.0258198	0.0274997
	P18827	0.0789478	0.0480797	0.0473366
	P18859	0.101512	0.0493893	0.0560801
	P19105;O14950;P24844	0.0567081	0.0287399	0.0189234
	P19338	0.0249224	0.0380497	0.0324275
	P19388	0.0657505	0.0343664	0.0377059
	P19404	0.0798863	0.0696433	0.135081
	P19525	0.0307125	0.0238732	0.0125564
	P19623	0.118076	0.0723038	0.0730274
	P19784	0.0433549	0.0371273	0.0426064
	P20042	0.0466889	0.0173316	0.0138754
	P20073	0.0749413	0.0424877	0.0363521
	P20290	0.0441541	0.0251371	0.0182692
	P20338	0.045412	0.0405264	0.0406647
	P20585	0.195527	0.0673552	0.050948
	P20618	0.0534409	0.0545747	0.056702
	P20645	0.0759828	0.0334634	0.0267446
	P20674	0.0717228	0.0349107	0.0672795
	P20700	0.0257392	0.0344035	0.0403379
	P20810	0.0335717	0.0233954	0.0182765
	P20851	0.110255	0.075971	0.0800208
	P20908	0.082087	0.0545327	0.0304395
	P21266	0.0695048	0.0728271	0.0685385
	P21281	0.0488564	0.0312142	0.033154
	P21283	0.0663971	0.023901	0.0303523
	P21291	0.0674764	0.0401903	0.0407169
	P21333	0.0640296	0.047361	0.0498819
	P21359	0.105601	0.0345368	0.0180526
	P21399	0.104017	0.0474561	0.0506685
	P21796	0.0686039	0.0372537	0.0336647
	P21912	0.0412739	0.0312961	0.0697008
	P21926	0.064453	0.051521	0.0435997
	P21953	0.119896	0.0638015	0.0979768
	P21964	0.0561767	0.0269463	0.0449784
	P22059	0.0659621	0.0252748	0.0270337
	P22061	0.0927108	0.0280888	0.0290934
	P22087	0.054792	0.0356301	0.0637285
	P22102	0.0583389	0.056304	0.053271
	P22234	0.0672947	0.048826	0.0515336
	P22307	0.0700526	0.0342104	0.0292921
	P22314	0.0758411	0.06742	0.0587204
	P22392-2;P22392;O60361	0.0572263	0.0439191	0.0469082
	P22626	0.0631753	0.0665748	0.0733679
	P22695	0.0653754	0.0304095	0.0369246
	P23193	0.0640443	0.0203265	0.0152728
	P23246	0.0566142	0.0573382	0.0595821
	P23258;Q9NRH3	0.0567714	0.0409537	0.0336928
	P23284	0.0318227	0.0245822	0.0190436
	P23368	0.0650413	0.46023	0.102556
	P23381	0.0687922	0.0311817	0.0313399
	P23396	0.0231374	0.0182814	0.0159996
	P23434	0.0759383	0.183302	0.100897
	P23458	0.060656	0.0279591	0.0289754
	P23526	0.085694	0.0623637	0.061392
	P23528	0.0446713	0.0218065	0.0213333
	P23588	0.06235	0.0262823	0.0251267
	P23634	0.0870013	0.0727455	0.0457849
	P23786	0.0724012	0.116358	0.0843259
	P23919	0.0759481	0.0457668	0.0399375
	P23921	0.0718445	0.028136	0.0263917
	P24534	0.0491827	0.0640477	0.0592801
	P24539	0.0549577	0.066106	0.0288028
	P24752	0.085134	0.0359406	0.0340146
	P24928	0.0272338	0.054537	0.060561
	P24941	0.0559	0.022396	0.0215311
	P25205	0.0587367	0.0367361	0.0395409
	P25391	0.122772	0.0234852	0.027639
	P25398	0.0465461	0.0149635	0.01479
	P25445	0.114318	0.0313677	0.0300404
	P25685	0.0866906	0.0352461	0.0291678
	P25705	0.0546887	0.0291623	0.0233108
	P25786	0.0586823	0.0540657	0.0511014
	P25787	0.0600787	0.0788592	0.0915642
	P25788	0.0687104	0.0474573	0.0467619
	P25789	0.0593623	0.0609359	0.0589423
	P26006	0.0721749	0.0233079	0.0159728
	P26038	0.0514792	0.0370228	0.0287407
	P26196	0.0575023	0.0164655	0.0187844
	P26368	0.0316158	0.0432438	0.045161
	P26373	0.0280826	0.0164199	0.0176772
	P26440	0.044967	0.112617	0.106906
	P26447	0.115761	0.0779446	0.0742826
	P26583	0.0679521	0.0652392	0.0764383
	P26599	0.0546741	0.0329567	0.0318714
	P26639	0.0559135	0.0512484	0.0498661
	P26640	0.0567889	0.0389374	0.0357155
	P26641	0.0523992	0.0741628	0.0718188
	P26885	0.0593026	0.0317308	0.0279041
	P27105	0.0423765	0.0201031	0.0177775
	P27144	0.0543969	0.131457	0.0416212
	P27348	0.05868	0.0498893	0.0434485
	P27635	0.0459369	0.0379585	0.0243123
	P27694	0.0755715	0.0327302	0.0301823
	P27695	0.0506418	0.0213767	0.0249812
	P27708	0.0620375	0.0436405	0.0342513
	P27797	0.0553925	0.0200219	0.0175789
	P27816	0.0370204	0.0205717	0.0148905
	P27816-4	0.170381	0.0911159	0.0689338
	P27824	0.0388388	0.0249321	0.0222051
	P28066	0.0747064	0.0467401	0.0493059
	P28070	0.112717	0.0520502	0.0504206
	P28072	0.0848259	0.0763054	0.079813
	P28074	0.0703867	0.0611258	0.0640538
	P28288	0.0800825	0.0390806	0.0415185
	P28290	0.103691	0.0452281	0.0530576
	P28331	0.0531933	0.0526553	0.0399601
	P28340	0.0871038	0.0216476	0.0361581
	P28482	0.0636603	0.0348687	0.0466531
	P28838	0.0492964	0.0389925	0.0244917
	P29084	0.115071	0.0372799	0.0308487
	P29144	0.0651891	0.0459563	0.0464352
	P29317	0.075343	0.0274633	0.0239636
	P29353	0.118723	0.0281469	0.0279295
	P29372	0.11191	0.0395763	0.0354422
	P29373	0.066914	0.0492237	0.0565884
	P29401	0.0677292	0.0435766	0.0481564
	P29558	0.0742822	0.0174599	0.0203899
	P29966	0.0506264	0.0278232	0.0274206
	P29992	0.0630483	0.0293987	0.0242788
	P30040	0.0351976	0.0273315	0.0235767
	P30041	0.0603389	0.0580976	0.0627493
	P30043	0.0715	0.0766763	0.0753987
	P30044	0.0407904	0.0389786	0.0346814
	P30048	0.0440743	0.0350421	0.0305459
	P30049	0.262902	0.0743503	0.107062
	P30050	0.0494345	0.024022	0.0274165
	P30084	0.0547912	0.0623035	0.0362133
	P30085	0.0788249	0.0660709	0.0564846
	P30086	0.0607492	0.0489325	0.0568747
	P30101	0.0341396	0.0197304	0.0222537
	P30153	0.0390306	0.0288078	0.0336871
	P30154	0.142679	0.0443146	0.0341456
	P30260	0.0611721	0.0398054	0.0542333
	P30405	0.100908	0.0376937	0.0385828
	P30419	0.0389443	0.0627137	0.0697134
	P30508;P30510;Q29960-2;Q29960;Q07000;P30504;P30505;Q9TNN7;P30501;Q95604	0.0700708	0.0312818	0.0313374
	P30519	0.0656007	0.0191307	0.0254964
	P30530	0.19432	0.0418829	0.0342613
	P30533	0.0496848	0.0325666	0.0262646
	P30566	0.120153	0.0660833	0.0554128
	P30622	0.158691	0.0344541	0.0347127
	P30626	0.198946	0.0743375	0.0674678
	P30740	0.0883875	0.0649115	0.071065
	P30825	0.0899439	0.0299635	0.0257494
	P30837	0.0523788	0.191736	0.101776
	P31040	0.0636766	0.0418509	0.0374643
	P31153	0.095164	0.0589379	0.0629084
	P31327	0.0474128	0.0382696	0.0304703
	P31483	0.0498825	0.0424778	0.036843
	P31689	0.0704771	0.039982	0.0467846
	P31930	0.0590102	0.0327414	0.0446543
	P31937	0.0662068	0.115985	0.168071
	P31939	0.0760169	0.0695912	0.069074
	P31942	0.0751658	0.0671046	0.0627679
	P31943	0.035996	0.0391026	0.0394536
	P31946	0.0956037	0.0589516	0.0506684
	P31947	0.0825803	0.0559515	0.0658362
	P31948	0.0588747	0.0546742	0.0550998
	P31949	0.069876	0.0550345	0.0581548
	P32004	0.062033	0.033078	0.0284728
	P32119	0.0690449	0.0542703	0.0514248
	P32322	0.0692109	0.0372414	0.0354278
	P32754	0.0781319	0.0534098	0.0545609
	P32969	0.0272106	0.0668323	0.0562447
	P33176	0.0531083	0.0206582	0.021622
	P33316	0.0949725	0.0420276	0.037025
	P33527	0.0848505	0.0346812	0.0423154
	P33897	0.0797889	0.0390001	0.0369547
	P33981	0.126892	0.0384764	0.0401999
	P33991	0.0594147	0.0524399	0.0528022
	P33992	0.0231914	0.0361527	0.028711
	P33993	0.0384996	0.0380622	0.0332117
	P34741	0.10103	0.0567642	0.0677811
	P34896	0.0655563	0.0546505	0.0470088
	P34897	0.0388012	0.0313207	0.0286132
	P34932	0.0565668	0.0565657	0.0551765
	P35052	0.102618	0.0420085	0.0472132
	P35221	0.0540512	0.0117179	0.0111216
	P35222	0.140552	0.0396819	0.0370208
	P35232	0.0583934	0.0365367	0.0376456
	P35237	0.121695	0.0671046	0.057271
	P35240	0.104135	0.0833934	0.0435366
	P35241	0.061546	0.0278198	0.02705
	P35244	0.111307	0.0324519	0.038541
	P35249	0.0638277	0.0226343	0.0265452
	P35250	0.0647201	0.0263112	0.0262796
	P35268	0.147507	0.0969867	0.0534961
	P35269	0.177866	0.0323551	0.0262681
	P35270	0.0939503	0.026304	0.0372733
	P35573	0.0371469	0.0257059	0.0419738
	P35579	0.0744559	0.0168476	0.0189512
	P35580	0.296328	0.0944845	0.0464591
	P35606	0.0526156	0.0265095	0.0200571
	P35610	0.0491182	0.0406319	0.0373755
	P35611	0.0974029	0.0387583	0.0382894
	P35613	0.0657478	0.0317521	0.0266623
	P35637	0.0825018	0.0886102	0.0971597
	P35659	0.0408966	0.051393	0.0826946
	P35998	0.0739008	0.0417964	0.0423232
	P36507	0.100199	0.0763819	0.0502542
	P36542	0.0382339	0.0308194	0.0475111
	P36543	0.0896553	0.0438511	0.0431014
	P36551	0.0695525	0.04874	0.0318449
	P36578	0.0595801	0.023932	0.0225398
	P36776	0.0622452	0.038939	0.0545118
	P36871	0.068647	0.0668352	0.0708136
	P36897	0.0538972	0.0349669	0.0244842
	P36952	0.0837042	0.065291	0.0586718
	P36957	0.0884692	0.0398276	0.0740722
	P37108	0.0662357	0.0497565	0.0627418
	P37198	0.0790743	0.0383653	0.0244195
	P37235;P84074	0.0611131	0.04093	0.0374021
	P37268	0.0723874	0.037261	0.026752
	P37802	0.097278	0.0737766	0.0902639
	P37837	0.0985204	0.0769345	0.0794199
	P38117	0.0456399	0.0289584	0.0272139
	P38159	0.0563979	0.0528995	0.050189
	P38435	0.0752953	0.0386036	0.0651202
	P38606	0.0959754	0.0518499	0.0480483
	P38646	0.0488146	0.0334596	0.036223
	P38919	0.0366532	0.0165428	0.0167576
	P39019	0.0208287	0.01495	0.0184418
	P39023	0.018912	0.041673	0.0331835
	P39656	0.0493435	0.0213434	0.0235022
	P39687	0.0710504	0.0448986	0.0421638
	P39748	0.0553756	0.0230438	0.0253134
	P40121	0.0680033	0.0833227	0.0796956
	P40189	0.171915	0.0457516	0.0246985
	P40222	0.0563053	0.024127	0.0201922
	P40227	0.0556885	0.0409016	0.0380069
	P40261	0.0805137	0.0697961	0.0698153
	P40429;Q6NVV1	0.0723608	0.0176213	0.0191827
	P40692	0.0908153	0.033995	0.0223603
	P40763	0.0795038	0.0372093	0.0407565
	P40818	0.0674101	0.0200902	0.0173581
	P40925	0.0513048	0.060796	0.0605127
	P40926	0.0505602	0.0334377	0.0329656
	P40937	0.0745665	0.032306	0.0400294
	P40938	0.0431502	0.0381761	0.0380261
	P40939	0.0753176	0.038936	0.0579317
	P41091;Q2VIR3;Q2VIR3-2	0.0343427	0.0271147	0.0224791
	P41214	0.14028	0.0296979	0.030919
	P41223	0.0671815	0.0467571	0.0560636
	P41227	0.0743771	0.0249359	0.0206142
	P41250	0.0751883	0.044603	0.0392987
	P41252	0.0359801	0.0247363	0.0291735
	P41273	0.164105	0.073794	0.0590776
	P41567;O60739	0.0851987	0.0194366	0.0260793
	P42025	0.106715	0.0803827	0.0418084
	P42126	0.0422426	0.0443137	0.0879799
	P42166	0.0499653	0.024994	0.0283533
	P42167	0.0888762	0.0305269	0.0357106
	P42224	0.0998206	0.0484944	0.0497213
	P42226	0.0959573	0.0730215	0.0549782
	P42285	0.0430058	0.0540808	0.051196
	P42345	0.0995983	0.0315777	0.0252334
	P42356	0.140261	0.0274762	0.0379671
	P42694	0.117743	0.126639	0.0409299
	P42695	0.11047	0.0557446	0.102202
	P42702	0.0552929	0.0265515	0.0192789
	P42704	0.0473844	0.0360091	0.033104
	P42765	0.130505	0.026689	0.0586411
	P42771	0.10423	0.141979	0.0817156
	P42785	0.0385677	0.0344793	0.0391491
	P42892	0.0914601	0.034843	0.0322481
	P43003	0.140212	0.0970067	0.0638748
	P43007	0.0761287	0.03906	0.0440421
	P43034	0.0486629	0.0237908	0.0218378
	P43121	0.0465588	0.030513	0.0240022
	P43243	0.0422055	0.0636403	0.0613243
	P43246	0.111923	0.0341318	0.0283317
	P43304	0.0801771	0.0662911	0.0405449
	P43307	0.0981025	0.0355649	0.0386821
	P43353	0.120995	0.0364377	0.040565
	P43487	0.0917259	0.0427969	0.04414
	P43490	0.103323	0.0471534	0.0443655
	P43686	0.055337	0.0481765	0.0349943
	P43897	0.0860858	0.0448438	0.0407418
	P45880	0.055471	0.0379245	0.0387323
	P45974	0.0963546	0.0678094	0.0610939
	P46013	0.0173166	0.0308286	0.034398
	P46060	0.0605896	0.0203816	0.0271269
	P46063	0.0596961	0.0286488	0.0245751
	P46379	0.0506551	0.0498622	0.0474423
	P46459	0.0675528	0.0443395	0.0374243
	P46734	0.111136	0.083543	0.0547236
	P46736	0.152213	0.0706521	0.0465156
	P46776	0.0411692	0.0364443	0.0319096
	P46777	0.0357889	0.0264764	0.0173178
	P46778	0.0421638	0.0873261	0.0642186
	P46779	0.0506335	0.0331604	0.0326715
	P46781	0.0475222	0.0172435	0.0172406
	P46782	0.0787058	0.0346252	0.0341797
	P46783	0.0573686	0.0342582	0.0367564
	P46939	0.0812455	0.0830669	0.0296258
	P46940	0.0416852	0.0230645	0.0249059
	P46977	0.0598772	0.0418931	0.0202855
	P47755	0.0580263	0.0270324	0.0212817
	P47756	0.045336	0.0254165	0.021256
	P47813;O14602	0.0835745	0.0346162	0.02673
	P47897	0.0584185	0.0208494	0.0259889
	P47914	0.0418527	0.0306079	0.0296212
	P47985;P0C7P4	0.0687303	0.0305322	0.0782288
	P48047	0.0552008	0.0314338	0.0293132
	P48059	0.0570732	0.0244699	0.0198569
	P48444	0.070901	0.0262834	0.0202001
	P48449	0.0665084	0.0271731	0.0277475
	P48507	0.0915268	0.071802	0.0671855
	P48556	0.0453241	0.0540762	0.0501645
	P48634	0.115642	0.0252933	0.0235357
	P48637	0.119968	0.0928271	0.0621385
	P48643	0.0565832	0.0424481	0.0417038
	P48681	0.206091	0.0408983	0.0423089
	P48723	0.0862225	0.0436012	0.0487398
	P48729-3;P48729;P48729-2;Q8N752	0.0917441	0.0285386	0.0246516
	P48735	0.0527575	0.158348	0.0422746
	P48739	0.0488025	0.0357167	0.0285797
	P48960	0.101034	0.0302494	0.0319041
	P49006	0.0481365	0.0392948	0.049027
	P49189	0.0696281	0.0306905	0.0334909
	P49207	0.0614309	0.0340254	0.0236725
	P49257	0.0593998	0.0387525	0.0353185
	P49321	0.0813646	0.0902354	0.0819209
	P49327	0.0682791	0.0424763	0.0422668
	P49368	0.0549861	0.0347272	0.033453
	P49406	0.0935443	0.0437005	0.0520335
	P49411	0.0527696	0.0256724	0.0344806
	P49419	0.123217	0.0336503	0.0330275
	P49454	0.133649	0.0276767	0.0187189
	P49458	0.0755509	0.0231212	0.0167896
	P49588	0.0734924	0.0571352	0.0602379
	P49590	0.072101	0.0512668	0.0852074
	P49591	0.0788535	0.0401727	0.0401663
	P49643	0.152005	0.0392993	0.0494347
	P49674	0.0883079	0.0234812	0.0271522
	P49720	0.103714	0.0683739	0.0678051
	P49721	0.0469794	0.0593041	0.09384
	P49736	0.0512372	0.0493295	0.0406918
	P49748	0.0613382	0.0424799	0.0338127
	P49754	0.118964	0.154881	0.0855859
	P49755	0.0516128	0.0334017	0.0294988
	P49756	0.145857	0.0789944	0.0581718
	P49757	0.129967	0.0380987	0.0365087
	P49770	0.142179	0.0951008	0.0737973
	P49773	0.103216	0.0942266	0.0843689
	P49792	0.0366706	0.0284321	0.0292015
	P49821	0.0558752	0.0562978	0.0578254
	P49840	0.0926199	0.0216122	0.0175422
	P49841	0.0446964	0.0218974	0.0151607
	P49902	0.126141	0.0766672	0.0652234
	P49903	0.0446397	0.0546963	0.0513825
	P49915	0.067506	0.0289704	0.035166
	P49959	0.0654153	0.0523831	0.0517962
	P50148	0.230646	0.21563	0.0870102
	P50213	0.0561485	0.161484	0.0585769
	P50238	0.079922	0.0420584	0.038271
	P50395	0.0567849	0.0430848	0.0426594
	P50402	0.0916621	0.0240443	0.024394
	P50416	0.079104	0.0341218	0.019578
	P50454	0.0434194	0.0378058	0.037992
	P50502;Q8NFI4;Q8IZP2	0.0768246	0.0535961	0.0514223
	P50552	0.0749992	0.0292504	0.0291017
	P50570	0.0696688	0.0400073	0.0358916
	P50579	0.0427322	0.028526	0.0202463
	P50613	0.224379	0.0353653	0.0269674
	P50895	0.120166	0.0360141	0.0465747
	P50897	0.0998313	0.0187889	0.033595
	P50914	0.0429398	0.0470469	0.0445558
	P50990	0.0547306	0.0387668	0.0407952
	P50991	0.0433814	0.0257422	0.0294495
	P50995	0.0733282	0.0519073	0.0423235
	P51114	0.0458883	0.0169788	0.0176228
	P51116	0.0699358	0.0218232	0.0232467
	P51148	0.0504382	0.0249589	0.0196477
	P51149	0.0783578	0.0243177	0.024921
	P51151	0.035381	0.0187275	0.0175514
	P51153	0.0740476	0.0323485	0.0247161
	P51398	0.0645303	0.0482452	0.0412514
	P51511	0.0825123	0.0230018	0.0265884
	P51532	0.0218452	0.0443089	0.034694
	P51553	0.0612292	0.214849	0.122457
	P51571	0.0499733	0.0332068	0.0269205
	P51572	0.0632855	0.0364845	0.0380582
	P51610-4	0.059725	0.0261719	0.0284463
	P51648	0.050153	0.0267458	0.0351386
	P51659	0.0489484	0.0241277	0.0241221
	P51665	0.0886018	0.0310346	0.0393048
	P51790	0.0400473	0.212046	0.148735
	P51798	0.0810873	0.0417181	0.0520368
	P51809	0.0434522	0.0511286	0.0558546
	P51858	0.0782698	0.0386754	0.048718
	P52209	0.0650219	0.0605236	0.0590507
	P52272	0.0552596	0.0525693	0.0519142
	P52292	0.0645874	0.0401631	0.0331193
	P52294	0.235136	0.0534562	0.0558497
	P52434	0.141133	0.0487127	0.0430173
	P52565	0.0909138	0.0658241	0.0677868
	P52594	0.0739293	0.0424066	0.0382312
	P52597	0.0381531	0.0316931	0.0364391
	P52701	0.0892234	0.0284106	0.0301659
	P52732	0.0794812	0.0315011	0.0265875
	P52788	0.10077	0.0700068	0.0725902
	P52789	0.0904569	0.0339322	0.0300687
	P52815	0.0510394	0.0392495	0.0492661
	P52888	0.0747661	0.0717964	0.0685246
	P52907	0.060179	0.0227344	0.0206046
	P52943	0.0656728	0.0165741	0.0205283
	P52948	0.0469941	0.0312172	0.0410664
	P53007	0.0662541	0.0615753	0.0513347
	P53041	0.110133	0.0567674	0.0548384
	P53350	0.08125	0.064743	0.0488161
	P53365	0.356415	0.0583441	0.0755451
	P53396	0.0271817	0.0258654	0.0277439
	P53582	0.035183	0.0390818	0.0278847
	P53597	0.072701	0.0489816	0.0622211
	P53611	0.109519	0.0672638	0.0539272
	P53618	0.0581804	0.0335714	0.0288455
	P53621	0.0607502	0.0289409	0.0255293
	P53634	0.0393403	0.0253431	0.019907
	P53701	0.0946169	0.0372604	0.033633
	P53985	0.0388928	0.0481428	0.0354616
	P53990	0.0667397	0.0358723	0.0434416
	P53992	0.0743319	0.0395704	0.0371486
	P53999	0.100372	0.0819447	0.0856156
	P54136	0.0476832	0.0166225	0.0181143
	P54577	0.0421857	0.0486646	0.0424389
	P54578	0.0843608	0.0489263	0.0458869
	P54619	0.094197	0.0318466	0.024664
	P54709	0.105655	0.0326918	0.0355614
	P54727	0.0593919	0.0642961	0.0544538
	P54760	0.0691453	0.0390882	0.0373447
	P54819	0.0763951	0.028997	0.027053
	P54886	0.0365217	0.047504	0.0352744
	P54920	0.0679419	0.0303022	0.0292514
	P55010	0.0331203	0.0222918	0.0221692
	P55011	0.0981271	0.0460568	0.0642475
	P55036	0.0872921	0.042497	0.0393866
	P55039	0.0570235	0.0261765	0.0294356
	P55060	0.048662	0.0495381	0.0558172
	P55072	0.0499899	0.0217153	0.0194971
	P55084	0.048771	0.0257987	0.0324241
	P55145	0.0498524	0.0266228	0.0300128
	P55209	0.104143	0.065875	0.0614204
	P55265	0.0481782	0.0362535	0.0411111
	P55327	0.0805687	0.0515178	0.0457015
	P55735	0.0919748	0.016298	0.0247356
	P55769	0.0492566	0.0185469	0.0227562
	P55786	0.0705602	0.0498496	0.0461558
	P55795	0.0900416	0.0598631	0.0391608
	P55809	0.0612859	0.0834493	0.0553305
	P55884	0.0487232	0.0319179	0.0250478
	P56181-2	0.059825	0.05964	0.0657037
	P56192	0.0497646	0.0306963	0.0317558
	P56199	0.167029	0.0438906	0.0325178
	P56211	0.191932	0.230452	0.0490516
	P56270	0.068188	0.117572	0.0720027
	P56385	0.0453329	0.0433953	0.0377114
	P56537	0.0704061	0.0518003	0.0553831
	P56556	0.187056	0.062145	0.1168
	P57088	0.0699174	0.0560766	0.0560428
	P57678	0.0562926	0.0114325	0.0141272
	P57740	0.0669762	0.0290721	0.0204296
	P57772	0.0330163	0.0230883	0.0161825
	P58107	0.0812701	0.045141	0.0469013
	P58546	0.0941407	0.0788793	0.0813756
	P59998	0.0515456	0.02349	0.0233238
	P60174	0.0786497	0.0668852	0.0690633
	P60228	0.0260578	0.0351696	0.0412487
	P60468	0.0679292	0.241368	0.22353
	P60604	0.102044	0.0375728	0.0393376
	P60842	0.0643771	0.0272267	0.0215248
	P60866	0.0379544	0.0341033	0.0429901
	P60891	0.0630822	0.0685456	0.0536611
	P60900	0.0612177	0.0493448	0.0510309
	P60903	0.0638665	0.0448602	0.0426298
	P60953	0.0661114	0.0335652	0.0286231
	P60981	0.0772924	0.0233184	0.0306059
	P60983	0.110766	0.0487349	0.0393116
	P61006	0.107633	0.0415055	0.0459344
	P61009	0.0855087	0.020641	0.0173407
	P61011	0.0511782	0.0245283	0.0244614
	P61019	0.0539097	0.0420798	0.0407588
	P61020	0.0768455	0.0325175	0.0405825
	P61026	0.0736821	0.056465	0.0630076
	P61081	0.0479372	0.0360509	0.0326107
	P61086	0.0883598	0.0607234	0.0639561
	P61088;Q5JXB2	0.0722683	0.0423848	0.0344922
	P61106	0.0447079	0.0402433	0.0359881
	P61158	0.0483545	0.0215996	0.0184248
	P61160	0.0597286	0.028677	0.0255465
	P61163	0.0324119	0.0174276	0.02462
	P61201	0.0484969	0.0300019	0.0254628
	P61221	0.0579361	0.0193741	0.0210229
	P61224;P61224-3;P61224-2;A6NIZ1;P61224-4	0.0808173	0.0230012	0.0258502
	P61247	0.035158	0.0293175	0.0398507
	P61254	0.037302	0.0392821	0.0341185
	P61289	0.0908894	0.0544983	0.0562002
	P61313	0.0774813	0.0507441	0.0317671
	P61353	0.0347535	0.0328028	0.0284642
	P61421	0.0747769	0.0275441	0.0247738
	P61513	0.031488	0.0186973	0.0161909
	P61586	0.048351	0.0323453	0.0195906
	P61599	0.0806353	0.0350452	0.0344357
	P61604	0.0465121	0.0346642	0.0334851
	P61619	0.0619938	0.0360857	0.0336603
	P61758	0.120247	0.0415109	0.0395182
	P61764	0.0866935	0.0196786	0.0156095
	P61769	0.0648178	0.0511365	0.0522975
	P61803	0.0934789	0.0327646	0.0640935
	P61916	0.0770431	0.0550038	0.0516077
	P61923	0.0693571	0.0375736	0.039748
	P61960	0.0729552	0.0464074	0.0488511
	P61962	0.119897	0.039337	0.051076
	P61964	0.0588573	0.0340168	0.0389229
	P61970	0.0938038	0.077744	0.0696887
	P61981	0.0577588	0.0403364	0.0405063
	P62070	0.0797438	0.0343486	0.0354415
	P62081	0.0418399	0.0497259	0.0242805
	P62136	0.0592299	0.0288429	0.0310495
	P62140	0.0455357	0.0202738	0.0195719
	P62166	0.0834482	0.035498	0.0289898
	P62191	0.0817256	0.0602175	0.058449
	P62195	0.0810299	0.0382496	0.0407109
	P62241	0.046737	0.0214474	0.024371
	P62244	0.116943	0.220457	0.189251
	P62249	0.0444066	0.0212798	0.0247978
	P62258	0.0678178	0.0373297	0.0454256
	P62263	0.0471993	0.0438739	0.0386723
	P62266	0.02893	0.0235495	0.0225905
	P62269	0.047984	0.0165626	0.0132025
	P62277	0.0533794	0.0514631	0.0373959
	P62280	0.0391552	0.0446375	0.0352577
	P62304	0.101665	0.293597	0.0658021
	P62306	0.0414658	0.0219372	0.0320901
	P62314	0.0522532	0.102434	0.0968254
	P62316	0.04948	0.0437107	0.0431859
	P62318	0.0511324	0.0608777	0.0545294
	P62330	0.0917786	0.044517	0.0441365
	P62333	0.0485471	0.0342593	0.0360135
	P62424	0.0343831	0.0220864	0.0189446
	P62495	0.0588518	0.0147106	0.0161563
	P62633	0.0628057	0.0597964	0.0403796
	P62701	0.0387536	0.0277706	0.0216628
	P62745	0.0624612	0.0406133	0.0357847
	P62750	0.0284603	0.0283046	0.030786
	P62753	0.0423223	0.0173018	0.0200062
	P62805	0.0353824	0.0417437	0.0386877
	P62820	0.0583287	0.0468054	0.0409686
	P62826	0.0536854	0.0406338	0.0470508
	P62829	0.0569457	0.0283004	0.0294079
	P62841	0.119162	0.0494922	0.171684
	P62847	0.0313672	0.0408189	0.0347935
	P62851	0.0418968	0.0321513	0.0532585
	P62854;Q5JNZ5	0.0715163	0.0479662	0.0616534
	P62857	0.0737513	0.0160015	0.0225533
	P62861	0.0564353	0.0255049	0.0281319
	P62873	0.0614229	0.0253541	0.0224054
	P62879	0.0670065	0.044065	0.0389144
	P62888	0.04397	0.0169163	0.0203939
	P62899	0.0365136	0.0271962	0.0190149
	P62906	0.0314693	0.026895	0.0185611
	P62910	0.0359708	0.0218533	0.0169277
	P62913	0.0369519	0.0245298	0.0278157
	P62917	0.0311481	0.0428478	0.0381362
	P62937	0.0331995	0.0352379	0.0346245
	P62979;P62987;P0CG47;P0CG48	0.0501775	0.0724751	0.0570597
	P62993	0.0931831	0.0224504	0.0248549
	P62995	0.0540811	0.0483966	0.0505124
	P63000-2;P63000;P60763	0.080282	0.0388956	0.0352726
	P63010	0.0734057	0.0305953	0.0335304
	P63092;P63092-4;Q5JWF2	0.0672236	0.0343308	0.0342263
	P63096	0.098864	0.0194478	0.025562
	P63104	0.0684081	0.0478524	0.0500547
	P63151;P63151-2;Q66LE6	0.116707	0.053601	0.064989
	P63162-2;P14678-2;P63162;P14678;P14678-3	0.0391143	0.0723426	0.060229
	P63165	0.0652385	0.0264041	0.0355981
	P63167	0.108222	0.0647193	0.0634511
	P63172	0.0927167	0.0602166	0.0355884
	P63173	0.0476719	0.0783203	0.0328539
	P63208	0.0757876	0.0392877	0.0354188
	P63220	0.0618914	0.0419369	0.0254377
	P63241;P63241-2;Q6IS14	0.0545603	0.0327053	0.03138
	P63244	0.0650564	0.0315876	0.0298087
	P63261	0.0610607	0.0275197	0.0983082
	P63279	0.0613614	0.0236306	0.0335679
	P67775;P67775-2;P62714	0.0839059	0.0389018	0.0395827
	P67809	0.0572604	0.0347092	0.0311107
	P67812	0.0636298	0.0866964	0.0938566
	P67870	0.0895173	0.0306308	0.0301325
	P67936	0.0552345	0.0595178	0.0626019
	P68104;Q5VTE0;P68104-2	0.0217002	0.0429958	0.0442743
	P68363;Q71U36-2;Q71U36;P68363-2;P0DPH8;P0DPH7;P0DPH7-2	0.0802125	0.0610011	0.0556933
	P68366	0.0829714	0.0722044	0.0702507
	P68371	0.0909233	0.0656005	0.0632933
	P68400;Q8NEV1;P68400-2	0.0844807	0.0380037	0.0323444
	P78310	0.143899	0.0336364	0.0258708
	P78344	0.0511733	0.018429	0.0169653
	P78346	0.0953392	0.0612836	0.0691228
	P78347	0.0284379	0.0396176	0.0465913
	P78371	0.0531455	0.0415158	0.0496077
	P78406	0.107645	0.019294	0.020977
	P78417	0.080844	0.0740163	0.0691429
	P78527	0.0690692	0.0429673	0.0441074
	P78536	0.159204	0.145784	0.0579543
	P80303	0.0853208	0.0371306	0.0429187
	P80723	0.0517483	0.0283996	0.0255549
	P82650	0.0656953	0.0755409	0.0611408
	P82663	0.116229	0.131152	0.0430229
	P82664	0.0546842	0.087914	0.171286
	P82673	0.074817	0.0408222	0.0395453
	P82675	0.0292313	0.0788803	0.056325
	P82912	0.0785855	0.0218855	0.119572
	P82914	0.0630076	0.203991	0.150682
	P82930	0.116364	0.0541339	0.0305081
	P82932	0.082047	0.055353	0.0478026
	P82933	0.0736664	0.0540543	0.063876
	P82979	0.0781655	0.0434386	0.0493282
	P83111	0.125996	0.0257387	0.0573641
	P83731	0.0425918	0.016031	0.0133614
	P84077	0.0520335	0.039059	0.0407408
	P84090	0.0715735	0.035651	0.0367262
	P84095	0.0801172	0.0267356	0.0244238
	P84098	0.0258982	0.0218814	0.0144677
	P84103	0.0268124	0.053086	0.0558513
	P84157	0.0800685	0.0447976	0.0879728
	P84243	0.0548587	0.0303215	0.179977
	P85037	0.140698	0.0474552	0.0466191
	P98082	0.08301	0.0307902	0.0355979
	P98155	0.0847546	0.0308812	0.0333883
	P98179	0.0682416	0.0792525	0.0389632
	P98194	0.0756161	0.0387187	0.0398538
	P99999	0.128659	0.0866731	0.0916891
	Q00325	0.0840654	0.0410534	0.043997
	Q00341	0.0321427	0.0186645	0.0150718
	Q00403	0.153503	0.0339742	0.0381044
	Q00577	0.0625725	0.0314163	0.0445802
	Q00587	0.156917	0.0517338	0.0159441
	Q00610	0.0576499	0.0316968	0.0293871
	Q00688	0.0563596	0.03524	0.0357608
	Q00765	0.0806734	0.03285	0.0358397
	Q00796	0.0782621	0.044089	0.044894
	Q00839	0.0479632	0.204753	0.0301786
	Q01082	0.0752021	0.0378129	0.035138
	Q01105-2;Q01105-3;Q01105-4;Q01105;P0DME0	0.0750438	0.065983	0.0644024
	Q01130	0.05028	0.0512184	0.0411673
	Q01518	0.0628781	0.0470087	0.0467686
	Q01628;P13164;Q01629	0.106988	0.0500349	0.0768377
	Q01650	0.0451302	0.0385851	0.0368791
	Q01780	0.0338207	0.0431843	0.0350152
	Q01813	0.0613343	0.0296789	0.0285511
	Q01968	0.055842	0.0329207	0.0232668
	Q01970	0.0790618	0.0270382	0.0159634
	Q01974	0.0897353	0.0311572	0.0305973
	Q02127	0.0903886	0.0640158	0.114559
	Q02218	0.0565282	0.0359008	0.0294278
	Q02543	0.0524208	0.0250675	0.0368178
	Q02750	0.09863	0.0632272	0.058886
	Q02790	0.0468567	0.0534048	0.0555282
	Q02809	0.0609718	0.0325084	0.0325193
	Q02818	0.0787985	0.0491034	0.0487683
	Q02878	0.0332982	0.019068	0.0208535
	Q02978	0.0387786	0.0413853	0.0644999
	Q03001	0.0619203	0.0202055	0.0146505
	Q03135	0.0996066	0.0428561	0.0489043
	Q03167	0.0594745	0.0588884	0.0204143
	Q03252	0.0474845	0.0274389	0.0581015
	Q03468	0.13069	0.0412782	0.0320654
	Q03518	0.0714484	0.0249287	0.0196391
	Q03519	0.0594096	0.0172935	0.0265455
	Q03701	0.0598726	0.0369287	0.0257889
	Q04323	0.111475	0.0465296	0.0693447
	Q04721	0.0651613	0.0308752	0.0271456
	Q04760	0.0732827	0.0908559	0.0863018
	Q04837	0.064703	0.0293768	0.0294613
	Q04917	0.0735334	0.0500546	0.0511131
	Q05397	0.104522	0.0216149	0.0166632
	Q05519	0.0464419	0.0498832	0.0552075
	Q06124	0.0960335	0.0256948	0.0242225
	Q06136	0.0797963	0.0469713	0.0373745
	Q06203	0.122938	0.0501994	0.0463215
	Q06210	0.0942471	0.066366	0.06426
	Q06265	0.0718924	0.0401019	0.0422524
	Q06323	0.0842412	0.063115	0.0575429
	Q06481	0.0654275	0.0506251	0.0409381
	Q06830	0.054009	0.0530379	0.0550484
	Q07020	0.0410122	0.0218093	0.0287205
	Q07021	0.108464	0.0424464	0.0468187
	Q07065	0.0375044	0.0184392	0.0193976
	Q07157	0.114563	0.0267217	0.0339273
	Q07666	0.0293439	0.0714306	0.0592482
	Q07954	0.0997875	0.0743616	0.0588152
	Q07955	0.0376273	0.0557118	0.0639018
	Q07960	0.0749038	0.0521723	0.047838
	Q08209	0.129796	0.0273989	0.0254665
	Q08211	0.0332619	0.0406017	0.043159
	Q08257	0.0598639	0.0322523	0.0280267
	Q08345	0.167653	0.0621332	0.0579584
	Q08379	0.107213	0.0555701	0.0514575
	Q08380	0.0536157	0.0254348	0.0265757
	Q08752	0.0659392	0.0470571	0.0572019
	Q08945	0.0394605	0.0537225	0.0522642
	Q08AM6	0.0532976	0.041354	0.0336389
	Q08J23	0.0457932	0.0223915	0.0190239
	Q09028	0.0464781	0.0477592	0.0629191
	Q09161	0.0779898	0.0454881	0.0596054
	Q09666	0.0465523	0.0249624	0.0200242
	Q0JRZ9	0.117267	0.0496293	0.0392753
	Q0VDF9	0.0564115	0.0203715	0.0271774
	Q10471	0.111918	0.0515589	0.0467389
	Q10570	0.0707353	0.0534096	0.0413012
	Q10589	0.0810394	0.0345309	0.0301098
	Q10713	0.0532986	0.0899433	0.0560564
	Q12768	0.0554132	0.0550365	0.0409737
	Q12769	0.0371735	0.0326804	0.0295313
	Q12789	0.0187917	0.0392319	0.0434964
	Q12792	0.0794432	0.0430826	0.0503489
	Q12797	0.0386411	0.0247408	0.0235597
	Q12800	0.115464	0.0621946	0.0510088
	Q12805	0.0953551	0.029204	0.0275243
	Q12846	0.099819	0.0466568	0.0457369
	Q12849	0.0506409	0.0441185	0.0394553
	Q12874	0.0492453	0.0537933	0.0577251
	Q12904	0.0610879	0.022448	0.0248098
	Q12905	0.0387701	0.0308094	0.0355819
	Q12906-7	0.0408976	0.0346797	0.0338339
	Q12907	0.0689549	0.0544796	0.0561697
	Q12913	0.142724	0.0292574	0.0251985
	Q12926-2;Q12926;P26378-4;P26378-2;P26378-5;P26378;P26378-3	0.131039	0.0720048	0.0429414
	Q12931	0.0454762	0.0261128	0.0340633
	Q12933	0.111999	0.0435504	0.0335544
	Q12965	0.0557808	0.0271339	0.0219304
	Q12974	0.0671869	0.106982	0.0837915
	Q12981	0.166939	0.0585968	0.0623629
	Q13011	0.0770997	0.0436722	0.0393431
	Q13045	0.0879439	0.0270226	0.0261603
	Q13049	0.131306	0.0510012	0.0625852
	Q13057	0.126304	0.0471663	0.0435999
	Q13085	0.479758	0.0438618	0.0560046
	Q13098	0.0606049	0.0403415	0.0358596
	Q13123	0.0200417	0.0387544	0.0406848
	Q13126	0.236131	0.0654666	0.060151
	Q13131	0.120045	0.026027	0.0281922
	Q13136	0.12651	0.0315823	0.0274881
	Q13148	0.102872	0.0338759	0.0478845
	Q13151	0.0665895	0.0447832	0.0518721
	Q13155	0.0416251	0.0295529	0.0321546
	Q13162	0.0358852	0.0390284	0.0345395
	Q13177	0.0626298	0.0387223	0.0406671
	Q13185	0.0361336	0.0358686	0.0465041
	Q13190	0.0842282	0.0483424	0.0445805
	Q13200	0.0477774	0.0462548	0.0483625
	Q13214	0.192119	0.0525045	0.029639
	Q13217	0.0653383	0.0342492	0.0726381
	Q13228	0.214049	0.0683523	0.062504
	Q13232	0.225091	0.0235747	0.0802319
	Q13242	0.0363268	0.038606	0.0532286
	Q13243	0.0780068	0.113749	0.0886483
	Q13247	0.0283726	0.0638996	0.081352
	Q13263	0.0523001	0.0442533	0.0423828
	Q13283	0.0276197	0.0266711	0.0252249
	Q13347	0.0466627	0.0153171	0.0141681
	Q13356	0.0883613	0.0658799	0.0497873
	Q13393	0.107287	0.0451217	0.0763982
	Q13405	0.0934569	0.0887187	0.0568058
	Q13409	0.0506002	0.0217255	0.01759
	Q13418	0.0731395	0.0311319	0.0251946
	Q13421	0.0870015	0.0207878	0.022762
	Q13425	0.0408326	0.0349411	0.0408432
	Q13433	0.19942	0.0529556	0.0453732
	Q13435	0.0470971	0.0476353	0.0504719
	Q13442	0.0939663	0.0219656	0.0203792
	Q13443	0.0619533	0.0312106	0.0265498
	Q13444	0.102247	0.0291135	0.0295945
	Q13445	0.0765282	0.0216208	0.031356
	Q13488	0.100241	0.0752945	0.124435
	Q13492	0.064347	0.0416609	0.0370827
	Q13501	0.0499946	0.0304376	0.0234015
	Q13523	0.080839	0.0529989	0.0699777
	Q13526	0.100446	0.0445363	0.0473071
	Q13547	0.0737416	0.049547	0.0410145
	Q13557	0.114849	0.0250109	0.0685862
	Q13561	0.0637612	0.0183772	0.0160017
	Q13573	0.0496906	0.0518731	0.0524169
	Q13586	0.0765428	0.0292552	0.0316869
	Q13596	0.0902632	0.0289816	0.0295921
	Q13601	0.0882565	0.0401591	0.0307016
	Q13614	0.0743842	0.0247442	0.0335152
	Q13616	0.045238	0.0228619	0.0291792
	Q13617	0.172062	0.0421402	0.0458249
	Q13618	0.0656462	0.0169949	0.0249266
	Q13619	0.0556139	0.0362257	0.0256304
	Q13636	0.09017	0.0218265	0.0245465
	Q13637	0.108683	0.0273019	0.023772
	Q13724	0.0870623	0.0441694	0.030577
	Q13813	0.0760637	0.0335575	0.0290089
	Q13838	0.0365981	0.0401699	0.0378787
	Q13895	0.0545951	0.0308418	0.0369351
	Q13907	0.0619985	0.0427647	0.0357985
	Q14008	0.044296	0.0313889	0.0268881
	Q14011	0.061464	0.0633209	0.0398305
	Q14019	0.0790577	0.0444814	0.0477427
	Q14061	0.178706	0.0612651	0.162017
	Q14103	0.052012	0.0449704	0.0543768
	Q14108	0.0713707	0.0255429	0.0378438
	Q14114	0.154085	0.0473238	0.0727574
	Q14116	0.0951049	0.0672805	0.0643342
	Q14118	0.069346	0.012805	0.0177994
	Q14126	0.0609269	0.0248723	0.0181458
	Q14134	0.0913253	0.0555522	0.0590029
	Q14139	0.178037	0.0495873	0.0417781
	Q14141	0.0498536	0.0167854	0.0227326
	Q14145	0.0907444	0.0304217	0.0255308
	Q14151	0.0290123	0.0688254	0.0731706
	Q14152	0.0483942	0.0177182	0.0178572
	Q14155	0.0519167	0.0313839	0.0258273
	Q14157	0.0256088	0.0245855	0.0195113
	Q14165	0.0684438	0.023959	0.0230592
	Q14166	0.0996204	0.0606311	0.0569426
	Q14185	0.0691819	0.0401575	0.0374821
	Q14192	0.0594007	0.0226058	0.0181087
	Q14203	0.0617289	0.0135672	0.0147741
	Q14204	0.0481285	0.0190495	0.0193536
	Q14232	0.0615691	0.0265008	0.0367788
	Q14240	0.0364883	0.0278173	0.0220172
	Q14244	0.0583493	0.0168567	0.014462
	Q14247	0.109799	0.0342485	0.0332043
	Q14254	0.0792976	0.0196174	0.00964678
	Q14257	0.0550706	0.0379051	0.0295824
	Q14258	0.0478826	0.0134262	0.0122024
	Q14318	0.0889421	0.0335525	0.0273148
	Q14320	0.0594102	0.0356442	0.0310217
	Q14331	0.105885	0.0194851	0.0316012
	Q14344	0.0773134	0.0267752	0.0222366
	Q14444	0.0348847	0.0171322	0.0148621
	Q14498	0.0432093	0.0255553	0.0222965
	Q14527	0.0638407	0.0276026	0.0285533
	Q14534	0.112436	0.0564794	0.0322908
	Q14554	0.0729985	0.0170826	0.017365
	Q14558	0.163233	0.0444073	0.0423933
	Q14562	0.0512579	0.0277963	0.0342876
	Q14566	0.030736	0.0424676	0.0390375
	Q14571	0.165954	0.0367021	0.0579426
	Q14573	0.0676648	0.0423828	0.0320183
	Q14643	0.0888216	0.0388454	0.0348338
	Q14676	0.00679559	0.0563118	0.0552318
	Q14677-3	0.023114	0.0255883	0.0227768
	Q14683	0.072073	0.0325999	0.0313567
	Q14694	0.0330418	0.0317355	0.0253469
	Q14696	0.0475746	0.0351756	0.0336034
	Q14738	0.030331	0.0361015	0.0365955
	Q14739	0.0650524	0.0207507	0.0228977
	Q14764	0.115876	0.0481557	0.0373895
	Q14839	0.0294673	0.0417453	0.0433311
	Q14847	0.0774922	0.0326862	0.0393541
	Q14974	0.0528523	0.0244822	0.0241225
	Q14978	0.0204284	0.0256985	0.0360048
	Q14C86	0.157482	0.0536721	0.0476912
	Q14CX7	0.0377342	0.0218941	0.0290672
	Q15003	0.0508706	0.0236083	0.023682
	Q15005	0.0843389	0.0679654	0.0477396
	Q15006	0.06775	0.0210893	0.0471533
	Q15008	0.06296	0.0403942	0.0413247
	Q15014	0.0593565	0.031476	0.0348351
	Q15019	0.0580022	0.025079	0.0285753
	Q15020	0.0618508	0.0449142	0.0359335
	Q15021	0.0441752	0.0293291	0.028337
	Q15029	0.0472302	0.0498004	0.0551786
	Q15031	0.0462091	0.124405	0.0735061
	Q15042	0.0748174	0.0251245	0.0344234
	Q15043	0.0729589	0.0439328	0.0318863
	Q15056	0.0790058	0.0360182	0.0366205
	Q15058	0.0611793	0.0231648	0.0209763
	Q15061	0.0736471	0.0581666	0.0654737
	Q15067	0.0775112	0.028143	0.0338818
	Q15070	0.131648	0.135252	0.0711808
	Q15075	0.116461	0.072261	0.0480178
	Q15084	0.0462467	0.0220215	0.0245545
	Q15102	0.122078	0.0890232	0.0768685
	Q15149	0.0506616	0.0213049	0.0218482
	Q15165	0.0350108	0.0466053	0.0370237
	Q15181	0.0895047	0.0672793	0.0582486
	Q15185	0.11524	0.0414506	0.0373098
	Q15233	0.0439895	0.0564647	0.0546599
	Q15262	0.128037	0.0486758	0.0323416
	Q15286	0.0819798	0.019867	0.0255204
	Q15287	0.0601236	0.0522507	0.0620418
	Q15291	0.0365052	0.0410863	0.0606036
	Q15293	0.0464591	0.0349186	0.0368478
	Q15334	0.215606	0.031982	0.0206897
	Q15345	0.0680015	0.0619352	0.0801212
	Q15363	0.0904431	0.0632953	0.0468555
	Q15365	0.0607553	0.0222266	0.0260913
	Q15369	0.0539642	0.0460925	0.0466393
	Q15370	0.0569493	0.0492837	0.047254
	Q15382	0.0633296	0.0289649	0.0180782
	Q15390	0.0706552	0.0423399	0.0445687
	Q15392	0.0580988	0.0614759	0.0371913
	Q15393	0.03305	0.0514159	0.0556553
	Q15404	0.0663221	0.0346111	0.0406586
	Q15418	0.0511111	0.0294909	0.0413851
	Q15427	0.0696898	0.0599009	0.0845497
	Q15428	0.0665126	0.0289219	0.0390749
	Q15434	0.114796	0.035199	0.031923
	Q15436	0.0511282	0.0340173	0.0289322
	Q15437	0.05387	0.0269487	0.0338275
	Q15459	0.0346395	0.0509314	0.0563814
	Q15477	0.0360319	0.0412863	0.0329177
	Q15599	0.0847049	0.0228996	0.0284978
	Q15629	0.0861706	0.17437	0.109639
	Q15631	0.0671226	0.0475251	0.0346652
	Q15633	0.0718534	0.0320547	0.0233241
	Q15643	0.168455	0.0405635	0.0333996
	Q15645	0.0923139	0.047913	0.0419816
	Q15646	0.0753399	0.0212375	0.050504
	Q15648	0.120848	0.0424962	0.0538901
	Q15650	0.080314	0.0471386	0.0377645
	Q15654	0.0845612	0.039563	0.0336917
	Q15691	0.0637675	0.0246845	0.0228744
	Q15717	0.056776	0.0364434	0.0387312
	Q15738	0.0550775	0.0303458	0.0262235
	Q15758	0.0724947	0.0476079	0.0380352
	Q15785	0.080082	0.0355107	0.0355786
	Q15796	0.101835	0.0423945	0.0272176
	Q15818	0.0720986	0.035432	0.0261015
	Q15836	0.084736	0.0265589	0.0276663
	Q15904	0.0363437	0.0370906	0.0380023
	Q15907;Q15907-2;P62491-2;P62491	0.0789619	0.0421057	0.0418997
	Q15942	0.0855236	0.0406784	0.0389579
	Q16181	0.0455284	0.0233105	0.0238172
	Q16270	0.231121	0.0311413	0.032931
	Q16401	0.0703533	0.0557598	0.0561627
	Q16513	0.0633097	0.0281367	0.026623
	Q16531	0.0445928	0.0429184	0.0427392
	Q16543	0.0933371	0.0478587	0.0512432
	Q16555	0.0657909	0.0695233	0.0541002
	Q16563	0.0628808	0.0339272	0.0370418
	Q16576	0.0309717	0.0661527	0.0573128
	Q16629	0.0180335	0.0498857	0.0638991
	Q16630	0.0541434	0.0409387	0.0336695
	Q16637	0.167034	0.0492996	0.0339474
	Q16643	0.11329	0.0378562	0.0278682
	Q16658	0.0560861	0.0200025	0.0230949
	Q16698	0.0654006	0.046131	0.0464904
	Q16706	0.118985	0.0661778	0.068752
	Q16718	0.155624	0.0310589	0.173224
	Q16719	0.0953273	0.0673884	0.0572594
	Q16740	0.105618	0.084682	0.0962533
	Q16762	0.0737603	0.199415	0.147747
	Q16763	0.0685827	0.0269731	0.022143
	Q16775	0.140477	0.0368996	0.0419098
	Q16777;Q6FI13;Q99878;Q96KK5;Q9BTM1;P20671;P0C0S8;Q93077;Q7L7L0;P04908;Q9BTM1-2	0.032171	0.0424831	0.0460704
	Q16795	0.0667465	0.11752	0.045544
	Q16822	0.0790962	0.193958	0.0673369
	Q16831	0.0607746	0.0438821	0.0318225
	Q16832	0.0992387	0.0414478	0.0462971
	Q16836	0.109107	0.0274321	0.0490565
	Q16850	0.0474446	0.0256949	0.0273333
	Q16851	0.112451	0.0507473	0.0367074
	Q16880	0.144152	0.0720419	0.0579466
	Q16881	0.0624153	0.0450297	0.0439279
	Q16890	0.0623093	0.0699264	0.0735288
	Q24JP5	0.103307	0.09354	0.0854907
	Q27J81	0.0837	0.0424544	0.0445179
	Q29RF7	0.0467155	0.0390705	0.0405997
	Q2M389	0.0631236	0.0564417	0.0357214
	Q2NL82	0.0453506	0.0391733	0.0359877
	Q2TAY7	0.0407776	0.0356046	0.0441848
	Q32MZ4	0.040776	0.0346809	0.0333435
	Q32P28	0.0586419	0.030126	0.0343536
	Q3KQU3	0.123936	0.0322529	0.036416
	Q3MHD2	0.0488852	0.0689015	0.0357304
	Q3SXM5	0.076766	0.0988135	0.0926205
	Q3ZCQ8	0.0501857	0.0735911	0.0507517
	Q4G0F5	0.0723223	0.0535417	0.0413296
	Q4G0N4	0.0668908	0.122747	0.065296
	Q4KMP7	0.124397	0.0354781	0.048272
	Q4KMQ2	0.07356	0.0440847	0.0548147
	Q4VC31	0.0781824	0.0315757	0.0391606
	Q4VC44	0.152347	0.0505959	0.0560904
	Q4ZIN3	0.13369	0.0849499	0.0509836
	Q52LJ0	0.0495425	0.0286477	0.0153642
	Q53EL6	0.11538	0.0500849	0.0434819
	Q53EP0	0.111213	0.0305616	0.0624271
	Q53EZ4	0.0778443	0.033775	0.0277122
	Q53FV1	0.0760246	0.046353	0.0473597
	Q53GA4	0.0880123	0.0475817	0.0487777
	Q53GQ0	0.0498538	0.0397527	0.0270461
	Q53GS7	0.192745	0.0349187	0.0454995
	Q53GS9	0.0545013	0.0310317	0.0312181
	Q53H82	0.0565664	0.0288167	0.0329514
	Q5F1R6	0.0712157	0.0248462	0.0315539
	Q5GLZ8	0.211731	0.0482181	0.0425005
	Q5HYI8	0.0885328	0.0334103	0.0313982
	Q5J8M3	0.0595973	0.0922171	0.0513016
	Q5JPE7-2;Q5JPE7;P69849;Q5JPE7-3	0.0392617	0.02339	0.0231142
	Q5JRA6	0.0601482	0.0513311	0.0357691
	Q5JSZ5	0.0618002	0.0216651	0.0294951
	Q5JTH9	0.0509058	0.0417989	0.0370293
	Q5JVF3	0.0740638	0.0335089	0.0348118
	Q5M775	0.0736833	0.0238769	0.0184031
	Q5MNZ6	0.13726	0.0587761	0.0531965
	Q5RI15	0.0646865	0.119843	0.0603885
	Q5SRE5	0.0430751	0.023847	0.0335585
	Q5SW79	0.0245035	0.0300859	0.0247562
	Q5SWX8	0.0749702	0.395635	0.0594606
	Q5T0N5	0.0649135	0.0483869	0.0460596
	Q5T1M5	0.123739	0.0734792	0.0624938
	Q5T2T1	0.0527255	0.0277963	0.0180624
	Q5T3F8	0.125946	0.0923445	0.0967319
	Q5T3I0	0.0417041	0.0470086	0.0504922
	Q5T5U3	0.116557	0.0170757	0.0164759
	Q5T653	0.0853165	0.0904117	0.48847
	Q5T6F2	0.0364107	0.0179528	0.0279996
	Q5T7V8	0.171683	0.0788367	0.0500891
	Q5TC12	0.0697782	0.136104	0.127725
	Q5TCZ1	0.154986	0.0428382	0.0327339
	Q5VIR6	0.108506	0.0217296	0.0307313
	Q5VT25	0.050729	0.0313398	0.0221713
	Q5VT66	0.144467	0.108734	0.0450615
	Q5VTR2	0.0710368	0.0344738	0.0442722
	Q5VV42	0.11897	0.0569712	0.0321119
	Q5VYK3	0.0712721	0.0272565	0.0303631
	Q5VYS8	0.0426032	0.0517393	0.0309414
	Q5VZE5	0.13319	0.0409785	0.0555771
	Q5VZK9	0.0646984	0.0238806	0.0132333
	Q5W111	0.0681459	0.0402943	0.0580999
	Q5ZPR3	0.106446	0.0453967	0.0389515
	Q641Q2	0.0595567	0.043344	0.0240557
	Q658P3	0.0803919	0.0367325	0.0207433
	Q658Y4	0.0544602	0.0336131	0.0339687
	Q68CZ2	0.0728716	0.0155601	0.0188777
	Q68EM7	0.0584369	0.0151214	0.0271609
	Q69YN2	0.152468	0.0258169	0.0266036
	Q69YQ0	0.116566	0.0262226	0.0219354
	Q6DD88	0.0448331	0.0324139	0.0309006
	Q6DKI1	0.0477766	0.0584164	0.0876567
	Q6EMK4	0.151971	0.277093	0.0670016
	Q6FI81	0.099476	0.0794853	0.0732378
	Q6IAA8	0.0499571	0.0225401	0.0330966
	Q6IAN0	0.10049	0.0317878	0.0383377
	Q6IQ22	0.0841316	0.0421046	0.0357833
	Q6NUK1	0.124559	0.030461	0.0446147
	Q6NUK4	0.0832304	0.0675446	0.0420259
	Q6NUM9	0.0674141	0.0315794	0.0269767
	Q6NUQ4	0.0651144	0.0689129	0.0442852
	Q6NVY1	0.0944776	0.100749	0.137678
	Q6NYC8	0.155414	0.0304126	0.0210903
	Q6NZI2	0.080415	0.0503708	0.0407239
	Q6P158	0.0438445	0.0383752	0.028992
	Q6P1A2	0.0677458	0.036953	0.0356925
	Q6P1J9	0.0864483	0.0517863	0.056791
	Q6P1L8	0.0918845	0.0344075	0.0397635
	Q6P1M0	0.0685202	0.0296382	0.0510126
	Q6P1N0	0.0887609	0.021719	0.0282356
	Q6P1N9	0.115009	0.0550695	0.0289148
	Q6P2E9	0.0397412	0.0245193	0.0152366
	Q6P2Q9	0.037003	0.0402496	0.0428799
	Q6P3W7	0.0654461	0.0382184	0.03553
	Q6P996	0.291846	0.0672218	0.0681823
	Q6PGP7	0.0467922	0.0312987	0.0343877
	Q6PI48	0.0775611	0.033991	0.0515093
	Q6PI78	0.081875	0.151945	0.0774126
	Q6PIU2	0.0502881	0.026506	0.0306189
	Q6PKG0	0.0381662	0.0151666	0.0199937
	Q6Q0C0	0.114379	0.298083	0.0539839
	Q6S8J3;A5A3E0	0.108444	0.281719	0.170716
	Q6UB35	0.0650508	0.0417836	0.0464727
	Q6UVK1	0.0780069	0.0357923	0.0299837
	Q6UW63	0.0648964	0.0178027	0.0231145
	Q6UW68	0.0866246	0.0365692	0.0325221
	Q6UWP7	0.0569208	0.046226	0.0484342
	Q6UXH1	0.10227	0.0558408	0.0495676
	Q6UXN9	0.0523524	0.0336798	0.0562232
	Q6VY07	0.122623	0.0352859	0.0392577
	Q6WCQ1	0.120806	0.0249229	0.0278113
	Q6WKZ4	0.152125	0.0573085	0.0428594
	Q6Y1H2	0.0807996	0.0398738	0.0473545
	Q6Y7W6	0.0590951	0.0226663	0.0263542
	Q6YHK3	0.0660564	0.0259928	0.028558
	Q6YN16	0.0784671	0.0392598	0.027943
	Q6YP21	0.0644053	0.0482721	0.0501995
	Q6ZNB6	0.116177	0.0979399	0.0804181
	Q6ZRP7	0.102391	0.0527661	0.0321741
	Q6ZRV2	0.224749	0.0749586	0.0559405
	Q6ZSZ5	0.279403	0.0765151	0.0562164
	Q6ZXV5	0.0491025	0.063913	0.121305
	Q709C8	0.124735	0.0428252	0.0341619
	Q70E73	0.115791	0.0195195	0.0151732
	Q70UQ0	0.0648839	0.0250316	0.0362468
	Q70UQ0-4	0.0534156	0.0423079	0.0376101
	Q71RC2	0.0481002	0.0189023	0.0131038
	Q71UI9;P0C0S5;Q71UI9-4;Q71UI9-2;Q71UI9-3	0.0392219	0.0670608	0.0526223
	Q7KZF4	0.0298336	0.0199704	0.0186255
	Q7L014	0.0334489	0.0310783	0.0347299
	Q7L0Y3	0.0702922	0.0421358	0.0406741
	Q7L1Q6	0.0438409	0.0204586	0.0182727
	Q7L1W4	0.109759	0.0251781	0.0373803
	Q7L2H7	0.0434236	0.0276272	0.025617
	Q7L576	0.0502204	0.0165011	0.0171883
	Q7L5N1	0.0911838	0.032311	0.0357191
	Q7L7X3	0.0722222	0.023581	0.0202765
	Q7LGA3	0.0731667	0.0613595	0.0417116
	Q7Z2K6	0.0554957	0.025682	0.0239106
	Q7Z2W4	0.0454622	0.0107574	0.0123465
	Q7Z392	0.117794	0.0718304	0.0730246
	Q7Z3B4	0.0348523	0.0278396	0.0768964
	Q7Z417	0.0347547	0.0252092	0.0213149
	Q7Z434	0.0556885	0.0709274	0.115157
	Q7Z478	0.0549277	0.0180553	0.0280081
	Q7Z4S6	0.124069	0.024949	0.0228289
	Q7Z5L9	0.0782314	0.0429588	0.0473561
	Q7Z6B7	0.134621	0.0324735	0.0365129
	Q7Z6Z7	0.117895	0.0418797	0.0357505
	Q7Z739	0.0543068	0.0176377	0.012704
	Q7Z7F7	0.0771159	0.178021	0.106938
	Q7Z7H5	0.0828525	0.0573141	0.0407162
	Q7Z7H8	0.214053	0.104244	0.0441731
	Q86SF2	0.0890833	0.0416777	0.0502875
	Q86TC9	0.0888362	0.0358686	0.0349988
	Q86TG7	0.066307	0.0193746	0.0265997
	Q86TU7	0.0431673	0.0472892	0.0378723
	Q86UE4	0.0374869	0.0202876	0.0203228
	Q86UN3	0.0707883	0.0349695	0.0305286
	Q86UP2	0.0457247	0.0285731	0.0199721
	Q86V48	0.0459408	0.0182541	0.0102979
	Q86V81	0.0543695	0.0410916	0.0450498
	Q86VN1	0.0521542	0.0353332	0.0465929
	Q86VP6	0.0573261	0.036149	0.0326795
	Q86VV8	0.045521	0.108264	0.0756146
	Q86WA8	0.0689158	0.0533168	0.0690489
	Q86WJ1	0.0736026	0.067887	0.0539608
	Q86WR0	0.137336	0.0452788	0.0617125
	Q86WR7	0.143994	0.0481966	0.0506779
	Q86X29	0.175519	0.0477518	0.0539615
	Q86XL3	0.0679881	0.0256466	0.0152285
	Q86XP3	0.0677603	0.0435298	0.0464664
	Q86XR7-2;Q9Y3B3-2;Q9Y3B3	0.0948478	0.0523745	0.0477944
	Q86XZ4	0.05418	0.0143058	0.0195744
	Q86Y07	0.0522969	0.02776	0.0317458
	Q86Y82	0.0832713	0.0703799	0.0908384
	Q86YQ8	0.0826757	0.0335123	0.0260628
	Q8IUD2	0.0756076	0.0121514	0.0112743
	Q8IUR0	0.116683	0.0727634	0.0609107
	Q8IV08	0.0539173	0.0401458	0.0497149
	Q8IVF2	0.047966	0.0217508	0.0211502
	Q8IVL5	0.0492917	0.0715451	0.0678585
	Q8IVS2	0.126501	0.214439	0.0518074
	Q8IVT2	0.0992324	0.0498211	0.042976
	Q8IWB7	0.0835153	0.0225216	0.0288857
	Q8IWR0	0.0521355	0.0231329	0.025016
	Q8IWS0	0.0879273	0.0285778	0.0253876
	Q8IWT6	0.115675	0.0437921	0.044419
	Q8IWW6	0.235951	0.039404	0.0344984
	Q8IX12	0.0652962	0.0542389	0.0501764
	Q8IXB1	0.0709666	0.0361237	0.0223885
	Q8IXH7	0.140916	0.034496	0.029725
	Q8IXI1	0.106356	0.128441	0.0848318
	Q8IXI2	0.168682	0.074491	0.0605667
	Q8IY17	0.105891	0.052454	0.0367522
	Q8IY21	0.10463	0.0305622	0.0493805
	Q8IY81	0.0555352	0.0455801	0.0594148
	Q8IYB3	0.0700171	0.0265448	0.0377181
	Q8IYB8	0.107189	0.0589091	0.0577691
	Q8IYI6	0.0839081	0.0214324	0.0437319
	Q8IYS2	0.159731	0.0661857	0.0563024
	Q8IYU8	0.101586	0.0411921	0.0563799
	Q8IZ81	0.117519	0.0520094	0.10093
	Q8IZA0	0.123483	0.176059	0.0976485
	Q8IZP0	0.0548149	0.0231341	0.0254777
	Q8IZP9	0.0451234	0.0162033	0.0134259
	Q8IZV5	0.135142	0.0838942	0.0639817
	Q8N0X7	0.157864	0.064652	0.0627991
	Q8N122	0.0902052	0.0228272	0.025218
	Q8N163	0.0674005	0.0423532	0.0448654
	Q8N183	0.103319	0.0527745	0.0452065
	Q8N1B4	0.144814	0.0287979	0.0384072
	Q8N1F7	0.0425991	0.0209173	0.0216537
	Q8N1G4	0.0934161	0.0407936	0.0338318
	Q8N2K0	0.0649501	0.0459116	0.0349764
	Q8N3C0	0.0375393	0.0342286	0.0331702
	Q8N3D4	0.190663	0.0521552	0.0548543
	Q8N3E9	0.152274	0.0573883	0.0436401
	Q8N3F8	0.218303	0.0562595	0.0288278
	Q8N4Q1	0.080543	0.088353	0.176341
	Q8N4Z0	0.101341	0.0292651	0.0318587
	Q8N5I4	0.110782	0.176522	0.101329
	Q8N5K1	0.0533591	0.0340873	0.0320179
	Q8N5N7	0.0505372	0.0570277	0.0819772
	Q8N684	0.0678132	0.0311177	0.0329921
	Q8N6H7	0.083947	0.0541321	0.0502453
	Q8N6M0	0.136439	0.0434035	0.042524
	Q8N6R0	0.0580608	0.0516392	0.0632083
	Q8N6T3	0.0716589	0.0515299	0.0488993
	Q8N766	0.0592308	0.0283579	0.0357821
	Q8N884	0.0707192	0.0413978	0.0280202
	Q8N8S7	0.0803647	0.0228389	0.0254971
	Q8N983	0.0683794	0.0419676	0.0388664
	Q8N9N2	0.141527	0.0482669	0.0487537
	Q8N9N7	0.04262	0.0485763	0.0332741
	Q8NB16	0.0369725	0.0147314	0.0200639
	Q8NB49	0.0765078	0.0310597	0.025701
	Q8NB90	0.117023	0.0545497	0.031276
	Q8NBI6	0.128732	0.0499883	0.0391928
	Q8NBJ4	0.166739	0.0574889	0.049353
	Q8NBJ5	0.0494843	0.0259313	0.0203545
	Q8NBJ7	0.0805441	0.0239452	0.0240197
	Q8NBL1	0.141579	0.0672086	0.0604058
	Q8NBM4	0.0705441	0.0573244	0.0995862
	Q8NBN3	0.0674056	0.0612185	0.0506497
	Q8NBN7	0.0698698	0.124412	0.106414
	Q8NBP7	0.0800205	0.0573531	0.0207521
	Q8NBQ5	0.0331992	0.0377565	0.0237975
	Q8NBS9	0.0526666	0.037931	0.0269838
	Q8NBU5	0.0730408	0.0450015	0.0470921
	Q8NC51	0.0514863	0.0243764	0.0248493
	Q8NC56	0.0634979	0.179247	0.0557573
	Q8NC96	0.110505	0.0466961	0.0404745
	Q8NCA5	0.0635637	0.0365436	0.0374083
	Q8NCG7	0.107997	0.379327	0.0971671
	Q8NCL4	0.0745977	0.0629111	0.0589744
	Q8NCW5	0.086187	0.0498971	0.0440608
	Q8ND24	0.104303	0.0470225	0.0259504
	Q8ND56	0.0551003	0.0356597	0.0492905
	Q8NDH3	0.143676	0.0694031	0.0436909
	Q8NE01	0.145357	0.0332074	0.0478469
	Q8NE71	0.0520318	0.0170782	0.0171098
	Q8NE86	0.0901693	0.0920566	0.0834233
	Q8NEB9	0.0697195	0.037948	0.0458089
	Q8NEN9	0.193159	0.0487714	0.0631831
	Q8NEW0	0.0891462	0.0266161	0.0265527
	Q8NEY1	0.157862	0.0239248	0.027339
	Q8NF37	0.0931024	0.0346791	0.0298436
	Q8NFH3	0.0748434	0.013814	0.0662527
	Q8NFH4	0.0924003	0.0649461	0.0573051
	Q8NFH5	0.0334738	0.101578	0.106168
	Q8NFJ5	0.0647405	0.0284311	0.0244263
	Q8NFQ8	0.076856	0.0394452	0.0314185
	Q8NHH9	0.0707217	0.0353287	0.0335776
	Q8NHP6	0.126679	0.0400747	0.0570852
	Q8NHP8	0.0645958	0.0757569	0.0913352
	Q8NHV4	0.112941	0.0254005	0.0556746
	Q8NI27	0.025595	0.0693783	0.0531955
	Q8TAA9	0.131065	0.0357828	0.0325852
	Q8TAE8	0.106029	0.0824881	0.0844079
	Q8TAG9	0.0826685	0.0265269	0.0392464
	Q8TAT6	0.0320465	0.029095	0.0215341
	Q8TB61	0.0889544	0.0673641	0.0620486
	Q8TBB5	0.171599	0.0878271	0.0676817
	Q8TBX8	0.166684	0.0646798	0.0453737
	Q8TC12	0.0663736	0.030583	0.0250775
	Q8TCJ2	0.0748856	0.0606507	0.0465025
	Q8TCS8	0.0901307	0.0389498	0.0344213
	Q8TCT9	0.0569528	0.0315385	0.0283054
	Q8TD16	0.14021	0.0308373	0.0382146
	Q8TD30	0.0857429	0.141153	0.130002
	Q8TDB6	0.0533719	0.115141	0.0428717
	Q8TDN6	0.0451786	0.0459769	0.0379011
	Q8TDX7	0.0712081	0.0411317	0.0345341
	Q8TEA8	0.0852053	0.0429634	0.0540295
	Q8TED1	0.0389913	0.0324592	0.0371418
	Q8TEM1	0.075542	0.0252986	0.032969
	Q8TEQ6	0.0394556	0.0278885	0.030649
	Q8TEW0	0.224423	0.0227417	0.0238421
	Q8TEX9	0.133417	0.0669544	0.0538184
	Q8TEY7	0.122416	0.044784	0.0580691
	Q8TF74	0.0823583	0.0224896	0.0147869
	Q8WU90	0.0544379	0.0180322	0.0109216
	Q8WUF5	0.108888	0.0521314	0.0494861
	Q8WUH6	0.156395	0.119228	0.100443
	Q8WUM0	0.071616	0.0302386	0.0272587
	Q8WUM4	0.0656055	0.0304086	0.0276899
	Q8WUW1	0.0737654	0.0359713	0.0325323
	Q8WUY1	0.112548	0.0321857	0.0371268
	Q8WVB6	0.155462	0.0354397	0.0294943
	Q8WVC6	0.238982	0.072626	0.0382334
	Q8WVM0	0.103329	0.0790142	0.0814815
	Q8WVM8	0.0467913	0.0255683	0.0215932
	Q8WVV9	0.0563709	0.0297339	0.0280706
	Q8WVX9	0.0484913	0.0451333	0.0461931
	Q8WVY7	0.0785319	0.0456062	0.0475653
	Q8WW12	0.0560681	0.0340537	0.0419083
	Q8WWC4	0.0396672	0.0971275	0.090477
	Q8WWH5	0.12705	0.0446118	0.064326
	Q8WWI1	0.0926443	0.0421622	0.0388509
	Q8WWM7	0.0425258	0.0230912	0.0164313
	Q8WX92	0.0542495	0.0350759	0.0385759
	Q8WX93	0.0710257	0.0624688	0.0611831
	Q8WXF1	0.0599816	0.0318137	0.0676001
	Q8WXH0	0.0393873	0.0373018	0.0345896
	Q8WXX5	0.0821523	0.0461599	0.0539542
	Q8WYA6	0.0818295	0.0630644	0.0556207
	Q8WYP5	0.0253194	0.0468868	0.0462317
	Q8WZ82	0.105266	0.0518169	0.0687438
	Q92499	0.0373729	0.0206516	0.0187212
	Q92508	0.130201	0.0299545	0.0224061
	Q92520	0.123805	0.0755921	0.0637338
	Q92522	0.0597613	0.0427777	0.0464438
	Q92538	0.0778689	0.0311341	0.032544
	Q92540	0.122536	0.0572857	0.0540237
	Q92542	0.0446845	0.0217057	0.0193802
	Q92544	0.0917607	0.0605028	0.0495904
	Q92552	0.0517002	0.0426118	0.0546577
	Q92572	0.076579	0.0239314	0.0234228
	Q92575	0.112929	0.0473428	0.0372185
	Q92598	0.0527844	0.0631817	0.0612998
	Q92599	0.0776336	0.0494735	0.0507788
	Q92600	0.0696657	0.0228097	0.020978
	Q92604	0.146304	0.0783188	0.0821189
	Q92609	0.103618	0.161594	0.0527941
	Q92614	0.204992	0.0232926	0.0335108
	Q92615	0.165212	0.0328799	0.0423368
	Q92616	0.0295786	0.0145221	0.0135299
	Q92621	0.0430845	0.029334	0.046688
	Q92626	0.105736	0.0374579	0.0420475
	Q92643	0.061833	0.0427654	0.0445551
	Q92665	0.0874974	0.109943	0.0773299
	Q92667	0.0955219	0.0452528	0.0439748
	Q92688	0.0759739	0.0449379	0.0363727
	Q92692	0.0674361	0.0276156	0.0333064
	Q92733	0.115629	0.0512209	0.0453982
	Q92734	0.100659	0.053163	0.0686285
	Q92743	0.142227	0.0329597	0.0404706
	Q92769	0.0372952	0.0526043	0.0498416
	Q92783	0.0805576	0.0370599	0.034017
	Q92791	0.076094	0.14075	0.0737261
	Q92793	0.0600143	0.0522743	0.0602305
	Q92804	0.0526819	0.057038	0.0625507
	Q92820	0.163483	0.0251386	0.0220954
	Q92841	0.0429513	0.0548746	0.0566664
	Q92878	0.0370856	0.0452007	0.046793
	Q92887	0.249793	0.0288322	0.0193431
	Q92890	0.0664859	0.0280447	0.0250306
	Q92896	0.109649	0.0676655	0.0695701
	Q92900	0.0464544	0.0258565	0.0215934
	Q92905	0.0820459	0.0448928	0.040749
	Q92917	0.0481915	0.0292501	0.02617
	Q92922	0.031351	0.0611363	0.0328258
	Q92945	0.0261778	0.0480417	0.0483355
	Q92973	0.0767925	0.045324	0.0450571
	Q92974	0.0668643	0.0278063	0.0180189
	Q92979	0.0396653	0.0444081	0.0436801
	Q93008	0.206917	0.0448372	0.0470531
	Q93009	0.0362996	0.0297335	0.0360415
	Q93050	0.0513784	0.0164447	0.0309591
	Q93052	0.139493	0.0318264	0.0327159
	Q969E2	0.188365	0.0319516	0.028123
	Q969G5	0.0903779	0.0724037	0.0758837
	Q969H8	0.0378839	0.0439448	0.0397791
	Q969N2	0.0557253	0.0421275	0.034887
	Q969P0	0.112054	0.026658	0.0403695
	Q969S3	0.057964	0.0221272	0.0323567
	Q969V3	0.0326858	0.0255125	0.0189036
	Q969X5	0.0452105	0.019295	0.0208836
	Q969Z0	0.0501918	0.0405445	0.037428
	Q969Z3	0.198252	0.185659	0.0930788
	Q96A33	0.0422146	0.0337718	0.0261027
	Q96A49	0.154519	0.0711802	0.0649428
	Q96A65	0.0672699	0.0250525	0.026725
	Q96A72;P61326	0.0567609	0.044498	0.0675151
	Q96AC1	0.0487871	0.0133131	0.00925568
	Q96AE4	0.0266437	0.043969	0.0445552
	Q96AE7	0.337592	0.101061	0.0589685
	Q96AG4	0.0462848	0.0238311	0.0237752
	Q96AX1	0.0720732	0.0575362	0.0682472
	Q96AY3	0.113612	0.0280422	0.021089
	Q96B97	0.0690366	0.0137295	0.0140842
	Q96BM9	0.0485754	0.0554435	0.0759091
	Q96C01	0.146882	0.0422142	0.0510581
	Q96C19	0.0471992	0.0595158	0.045638
	Q96C36	0.0646966	0.0404887	0.0391018
	Q96CN7	0.0990927	0.0589621	0.064131
	Q96CP2	0.0706416	0.0400176	0.0412837
	Q96CS3	0.0672107	0.0427623	0.0288012
	Q96CT7	0.0347302	0.0215999	0.0309112
	Q96CW1	0.0763286	0.0338909	0.0372362
	Q96CW5	0.0422232	0.0269008	0.026373
	Q96D15	0.0758312	0.0365635	0.0361448
	Q96D46	0.0645984	0.0150355	0.00844567
	Q96DA6	0.152184	0.150959	0.103247
	Q96DB5	0.0853587	0.0482808	0.041394
	Q96DG6	0.0977195	0.0751405	0.0702988
	Q96DI7	0.0752139	0.045965	0.0538713
	Q96DV4	0.0813486	0.0725335	0.0942537
	Q96DZ1	0.0722885	0.204356	0.0505551
	Q96E52	0.139631	0.258895	0.0857697
	Q96EE3	0.039379	0.0311393	0.0303982
	Q96EK5	0.223325	0.076009	0.0486839
	Q96EK6	0.0756346	0.0576631	0.0557735
	Q96EL2	0.0934608	0.13255	0.168433
	Q96EL3	0.111473	0.114527	0.101305
	Q96EP5	0.081211	0.0730851	0.0740364
	Q96ER9	0.115292	0.296508	0.105939
	Q96EY4	0.0760094	0.0834186	0.063019
	Q96EY7	0.061859	0.159978	0.0974905
	Q96F86	0.0514381	0.0479806	0.0510296
	Q96FQ6	0.092374	0.0215493	0.0179422
	Q96FW1	0.098252	0.0808216	0.0813122
	Q96FZ2	0.0943187	0.0239179	0.016997
	Q96G23	0.0924064	0.0428964	0.0291313
	Q96GC5	0.146261	0.146303	0.121007
	Q96GD4	0.128438	0.0182123	0.0351348
	Q96GK7;Q6P2I3	0.190373	0.0712535	0.0903789
	Q96GM8	0.0381969	0.0300163	0.0310412
	Q96GS4	0.136572	0.094503	0.191925
	Q96HC4	0.0497844	0.0436419	0.0425068
	Q96HE7	0.064752	0.032143	0.0330071
	Q96HH9	0.082189	0.0436889	0.0473605
	Q96HS1	0.0772346	0.030894	0.0320403
	Q96HY6	0.0743375	0.0235006	0.0703104
	Q96I24	0.0654371	0.0147707	0.0161495
	Q96I25	0.152831	0.0249024	0.0340726
	Q96I99	0.0572518	0.0974993	0.0738877
[truncated: 658 more rows]

## Sheet: 3A
Figure 3a
	MS runtime	number of protein groups	Gradient length	Fractionation
	6.75	7443	100 min	triple fractionation
	2.25	5866	100 min	single shot
	2.45	6504	44 min	triple fractionation
	0.816667	3076	44 min	single shot
	1.3	4325	21 min	triple fractionation
	0.433333	1907	21 min	single shot

## Sheet: 3B
Figure 3b
	MS runtime	F1 score	Gradient length	Fractionation
	6.75	0.942761	100 min	triple fractionation
	2.25	0.946128	100 min	single shot
	2.45	0.942761	44 min	triple fractionation
	0.816667	0.90625	44 min	single shot
	1.3	0.9375	21 min	triple fractionation
	0.433333	0.864583	21 min	single shot

## Sheet: 3C
Figure 2e	Intracomplex-scatter
	Cluster	Experiment	Map	Median manhattan distance to average profile		Displayed median values:
	28S ribosomal subunit, mitochondrial	3x100 min	Map1	0.456329		3x100 min	0.776827
	28S ribosomal subunit, mitochondrial	3x100 min	Map2	0.616495		100 min	1.33499
	28S ribosomal subunit, mitochondrial	3x100 min	Map3	0.468418		3x44 min	0.973204
	39S ribosomal subunit, mitochondrial	3x100 min	Map1	0.525984		44 min	0.993262
	39S ribosomal subunit, mitochondrial	3x100 min	Map2	0.330911		3x21 min	0.868741
	39S ribosomal subunit, mitochondrial	3x100 min	Map3	0.633214		21 min	1.21352
	40S ribosomal subunit, cytoplasmic	3x100 min	Map1	1.16097
	40S ribosomal subunit, cytoplasmic	3x100 min	Map2	1.09259
	40S ribosomal subunit, cytoplasmic	3x100 min	Map3	1.45445
	60S ribosomal subunit, cytoplasmic	3x100 min	Map1	1.15799
	60S ribosomal subunit, cytoplasmic	3x100 min	Map2	1.06894
	60S ribosomal subunit, cytoplasmic	3x100 min	Map3	1.12496
	Arp2/3 protein complex	3x100 min	Map1	1.27764
	Arp2/3 protein complex	3x100 min	Map2	1.10975
	Arp2/3 protein complex	3x100 min	Map3	0.561702
	CCT complex	3x100 min	Map1	1.01036
	CCT complex	3x100 min	Map2	1.17424
	CCT complex	3x100 min	Map3	1.00467
	Coatomer complex	3x100 min	Map1	0.814346
	Coatomer complex	3x100 min	Map2	0.700205
	Coatomer complex	3x100 min	Map3	0.966171
	F1F0 ATP synthase	3x100 min	Map1	1.02154
	F1F0 ATP synthase	3x100 min	Map2	1.44158
	F1F0 ATP synthase	3x100 min	Map3	1.19647
	MCM complex	3x100 min	Map1	1.15489
	MCM complex	3x100 min	Map2	1.34538
	MCM complex	3x100 min	Map3	1.07733
	Multisynthetase complex	3x100 min	Map1	0.780581
	Multisynthetase complex	3x100 min	Map2	1.14352
	Multisynthetase complex	3x100 min	Map3	0.646587
	Nup107-160 subcomplex	3x100 min	Map1	0.699954
	Nup107-160 subcomplex	3x100 min	Map2	0.950992
	Nup107-160 subcomplex	3x100 min	Map3	0.707409
	Proteasome	3x100 min	Map1	0.973204
	Proteasome	3x100 min	Map2	1.00638
	Proteasome	3x100 min	Map3	0.605181
	Respiratory chain complex I complete	3x100 min	Map1	0.589626
	Respiratory chain complex I complete	3x100 min	Map2	0.777216
	Respiratory chain complex I complete	3x100 min	Map3	0.674783
	28S ribosomal subunit, mitochondrial	100 min	Map1	0.7514
	28S ribosomal subunit, mitochondrial	100 min	Map2	0.407567
	28S ribosomal subunit, mitochondrial	100 min	Map3	0.492389
	39S ribosomal subunit, mitochondrial	100 min	Map1	0.723262
	39S ribosomal subunit, mitochondrial	100 min	Map2	0.68943
	39S ribosomal subunit, mitochondrial	100 min	Map3	0.732796
	40S ribosomal subunit, cytoplasmic	100 min	Map1	1.10102
	40S ribosomal subunit, cytoplasmic	100 min	Map2	0.710553
	40S ribosomal subunit, cytoplasmic	100 min	Map3	0.733857
	60S ribosomal subunit, cytoplasmic	100 min	Map1	1.08899
	60S ribosomal subunit, cytoplasmic	100 min	Map2	0.776827
	60S ribosomal subunit, cytoplasmic	100 min	Map3	0.742741
	Arp2/3 protein complex	100 min	Map1	0.943478
	Arp2/3 protein complex	100 min	Map2	0.818935
	Arp2/3 protein complex	100 min	Map3	0.955895
	CCT complex	100 min	Map1	0.761907
	CCT complex	100 min	Map2	0.992495
	CCT complex	100 min	Map3	0.839991
	Coatomer complex	100 min	Map1	0.851986
	Coatomer complex	100 min	Map2	0.588646
	Coatomer complex	100 min	Map3	0.762303
	F1F0 ATP synthase	100 min	Map1	0.836075
	F1F0 ATP synthase	100 min	Map2	0.844883
	F1F0 ATP synthase	100 min	Map3	0.411703
	MCM complex	100 min	Map1	0.987307
	MCM complex	100 min	Map2	1.23008
	MCM complex	100 min	Map3	1.32731
	Multisynthetase complex	100 min	Map1	0.913077
	Multisynthetase complex	100 min	Map2	0.856199
	Multisynthetase complex	100 min	Map3	0.792445
	Nup107-160 subcomplex	100 min	Map1	0.493141
	Nup107-160 subcomplex	100 min	Map2	0.724645
	Nup107-160 subcomplex	100 min	Map3	0.295035
	Proteasome	100 min	Map1	0.791169
	Proteasome	100 min	Map2	0.862978
	Proteasome	100 min	Map3	0.53826
	Respiratory chain complex I complete	100 min	Map1	0.829872
	Respiratory chain complex I complete	100 min	Map2	0.513985
	Respiratory chain complex I complete	100 min	Map3	0.570504
	28S ribosomal subunit, mitochondrial	3x44 min	Map1	0.504622
	28S ribosomal subunit, mitochondrial	3x44 min	Map2	0.570233
	28S ribosomal subunit, mitochondrial	3x44 min	Map3	0.602635
	39S ribosomal subunit, mitochondrial	3x44 min	Map1	0.955911
	39S ribosomal subunit, mitochondrial	3x44 min	Map2	0.557406
	39S ribosomal subunit, mitochondrial	3x44 min	Map3	0.567333
	40S ribosomal subunit, cytoplasmic	3x44 min	Map1	0.869452
	40S ribosomal subunit, cytoplasmic	3x44 min	Map2	0.927421
	40S ribosomal subunit, cytoplasmic	3x44 min	Map3	1.1266
	60S ribosomal subunit, cytoplasmic	3x44 min	Map1	1.15526
	60S ribosomal subunit, cytoplasmic	3x44 min	Map2	0.902818
	60S ribosomal subunit, cytoplasmic	3x44 min	Map3	0.94786
	Arp2/3 protein complex	3x44 min	Map1	0.807135
	Arp2/3 protein complex	3x44 min	Map2	0.846654
	Arp2/3 protein complex	3x44 min	Map3	0.66112
	CCT complex	3x44 min	Map1	0.91226
	CCT complex	3x44 min	Map2	0.91652
	CCT complex	3x44 min	Map3	0.734517
	Coatomer complex	3x44 min	Map1	0.973486
	Coatomer complex	3x44 min	Map2	1.18567
	Coatomer complex	3x44 min	Map3	1.02106
	F1F0 ATP synthase	3x44 min	Map1	0.579156
	F1F0 ATP synthase	3x44 min	Map2	0.708446
	F1F0 ATP synthase	3x44 min	Map3	0.947867
	MCM complex	3x44 min	Map1	1.01154
	MCM complex	3x44 min	Map2	0.921683
	MCM complex	3x44 min	Map3	0.845727
	Multisynthetase complex	3x44 min	Map1	0.80785
	Multisynthetase complex	3x44 min	Map2	0.767476
	Multisynthetase complex	3x44 min	Map3	0.870195
	Nup107-160 subcomplex	3x44 min	Map1	0.868741
	Nup107-160 subcomplex	3x44 min	Map2	0.608973
	Nup107-160 subcomplex	3x44 min	Map3	0.547621
	Proteasome	3x44 min	Map1	0.766753
	Proteasome	3x44 min	Map2	1.13296
	Proteasome	3x44 min	Map3	0.785511
	Respiratory chain complex I complete	3x44 min	Map1	0.916095
	Respiratory chain complex I complete	3x44 min	Map2	0.787032
	Respiratory chain complex I complete	3x44 min	Map3	1.09496
	28S ribosomal subunit, mitochondrial	44 min	Map1	1.59187
	28S ribosomal subunit, mitochondrial	44 min	Map2	1.24517
	28S ribosomal subunit, mitochondrial	44 min	Map3	1.42369
	39S ribosomal subunit, mitochondrial	44 min	Map1	2.32578
	39S ribosomal subunit, mitochondrial	44 min	Map2	2.37641
	39S ribosomal subunit, mitochondrial	44 min	Map3	1.9611
	40S ribosomal subunit, cytoplasmic	44 min	Map1	1.05216
	40S ribosomal subunit, cytoplasmic	44 min	Map2	1.04999
	40S ribosomal subunit, cytoplasmic	44 min	Map3	0.938393
	60S ribosomal subunit, cytoplasmic	44 min	Map1	1.13508
	60S ribosomal subunit, cytoplasmic	44 min	Map2	1.19403
	60S ribosomal subunit, cytoplasmic	44 min	Map3	0.990401
	Arp2/3 protein complex	44 min	Map1	1.2572
	Arp2/3 protein complex	44 min	Map2	1.00044
	Arp2/3 protein complex	44 min	Map3	0.891879
	CCT complex	44 min	Map1	1.21352
	CCT complex	44 min	Map2	1.37078
	CCT complex	44 min	Map3	1.23287
	Coatomer complex	44 min	Map1	1.27733
	Coatomer complex	44 min	Map2	0.964026
	Coatomer complex	44 min	Map3	1.03175
	F1F0 ATP synthase	44 min	Map1	1.51022
	F1F0 ATP synthase	44 min	Map2	1.25727
	F1F0 ATP synthase	44 min	Map3	0.993389
	MCM complex	44 min	Map1	0.831377
	MCM complex	44 min	Map2	0.791735
	MCM complex	44 min	Map3	0.711412
	Multisynthetase complex	44 min	Map1	1.26996
	Multisynthetase complex	44 min	Map2	1.11517
	Multisynthetase complex	44 min	Map3	1.15009
	Nup107-160 subcomplex	44 min	Map1	0.914035
	Nup107-160 subcomplex	44 min	Map2	1.87145
	Nup107-160 subcomplex	44 min	Map3	1.63633
	Proteasome	44 min	Map1	1.33795
	Proteasome	44 min	Map2	1.26979
	Proteasome	44 min	Map3	1.39297
	Respiratory chain complex I complete	44 min	Map1	1.6653
	Respiratory chain complex I complete	44 min	Map2	1.08388
	Respiratory chain complex I complete	44 min	Map3	1.1252
	28S ribosomal subunit, mitochondrial	3x21 min	Map1	1.16048
	28S ribosomal subunit, mitochondrial	3x21 min	Map2	1.47412
	28S ribosomal subunit, mitochondrial	3x21 min	Map3	0.906375
	39S ribosomal subunit, mitochondrial	3x21 min	Map1	1.54847
	39S ribosomal subunit, mitochondrial	3x21 min	Map2	1.39191
	39S ribosomal subunit, mitochondrial	3x21 min	Map3	1.75802
	40S ribosomal subunit, cytoplasmic	3x21 min	Map1	1.09778
	40S ribosomal subunit, cytoplasmic	3x21 min	Map2	0.790348
	40S ribosomal subunit, cytoplasmic	3x21 min	Map3	0.959004
	60S ribosomal subunit, cytoplasmic	3x21 min	Map1	0.871521
	60S ribosomal subunit, cytoplasmic	3x21 min	Map2	0.853406
	60S ribosomal subunit, cytoplasmic	3x21 min	Map3	0.825028
	Arp2/3 protein complex	3x21 min	Map1	1.07147
	Arp2/3 protein complex	3x21 min	Map2	0.990024
	Arp2/3 protein complex	3x21 min	Map3	0.839437
	CCT complex	3x21 min	Map1	0.801713
	CCT complex	3x21 min	Map2	0.797356
	CCT complex	3x21 min	Map3	0.893269
	Coatomer complex	3x21 min	Map1	1.80445
	Coatomer complex	3x21 min	Map2	1.05403
	Coatomer complex	3x21 min	Map3	0.993262
	F1F0 ATP synthase	3x21 min	Map1	0.791147
	F1F0 ATP synthase	3x21 min	Map2	0.961345
	F1F0 ATP synthase	3x21 min	Map3	1.1299
	MCM complex	3x21 min	Map1	0.798803
	MCM complex	3x21 min	Map2	0.715967
	MCM complex	3x21 min	Map3	0.861183
	Multisynthetase complex	3x21 min	Map1	1.01843
	Multisynthetase complex	3x21 min	Map2	1.04485
	Multisynthetase complex	3x21 min	Map3	0.906146
	Nup107-160 subcomplex	3x21 min	Map1	0.927311
	Nup107-160 subcomplex	3x21 min	Map2	2.75192
	Nup107-160 subcomplex	3x21 min	Map3	1.47348
	Proteasome	3x21 min	Map1	0.999931
	Proteasome	3x21 min	Map2	0.689376
	Proteasome	3x21 min	Map3	1.06357
	Respiratory chain complex I complete	3x21 min	Map1	1.77429
	Respiratory chain complex I complete	3x21 min	Map2	1.02406
	Respiratory chain complex I complete	3x21 min	Map3	1.37379
	28S ribosomal subunit, mitochondrial	21 min	Map1	1.5229
	28S ribosomal subunit, mitochondrial	21 min	Map2	1.7557
	28S ribosomal subunit, mitochondrial	21 min	Map3	2.21379
	39S ribosomal subunit, mitochondrial	21 min	Map1	1.48684
	39S ribosomal subunit, mitochondrial	21 min	Map2	1.93242
	39S ribosomal subunit, mitochondrial	21 min	Map3	0.988173
	40S ribosomal subunit, cytoplasmic	21 min	Map1	0.895959
	40S ribosomal subunit, cytoplasmic	21 min	Map2	1.32411
	40S ribosomal subunit, cytoplasmic	21 min	Map3	1.04752
	60S ribosomal subunit, cytoplasmic	21 min	Map1	1.22505
	60S ribosomal subunit, cytoplasmic	21 min	Map2	2.02678
	60S ribosomal subunit, cytoplasmic	21 min	Map3	0.972606
	Arp2/3 protein complex	21 min	Map1	1.41114
	Arp2/3 protein complex	21 min	Map2	1.41358
	Arp2/3 protein complex	21 min	Map3	1.30787
	CCT complex	21 min	Map1	0.973353
	CCT complex	21 min	Map2	1.2805
	CCT complex	21 min	Map3	1.48062
	Coatomer complex	21 min	Map1	1.64401
	Coatomer complex	21 min	Map2	2.21611
	Coatomer complex	21 min	Map3	1.136
	F1F0 ATP synthase	21 min	Map1	1.16944
	F1F0 ATP synthase	21 min	Map2	1.49396
	F1F0 ATP synthase	21 min	Map3	1.30805
	MCM complex	21 min	Map1	1.22686
	MCM complex	21 min	Map2	1.16046
	MCM complex	21 min	Map3	1.21662
	Multisynthetase complex	21 min	Map1	1.41433
	Multisynthetase complex	21 min	Map2	1.33499
	Multisynthetase complex	21 min	Map3	1.32554
	Nup107-160 subcomplex	21 min	Map1	1.69912
	Nup107-160 subcomplex	21 min	Map2	4.34189
	Nup107-160 subcomplex	21 min	Map3	2.90241
	Proteasome	21 min	Map1	1.30186
	Proteasome	21 min	Map2	1.77345
	Proteasome	21 min	Map3	1.52917
	Respiratory chain complex I complete	21 min	Map1	0.96422
	Respiratory chain complex I complete	21 min	Map2	1.71578
	Respiratory chain complex I complete	21 min	Map3	1.14166

[truncated: 42 more sheets: 3D, 4A, 4B_S4B_S5B, 4C_S5G, 4D, 5B_S7A, 5Contours, 5C, 5D, 5E_S7D, 7D, 7F, 7H, 7J, 7L, S1, S2A, S2B, S2C, S2D …]
